# Supplementary material for: Conserved interfaces mediate multiple protein–protein interactions in a prokaryotic metabolon
Source: Mol Syst Biol. 2025 Sep 3;21(11):1490–521. doi: 10.1038/s44320-025-00139-9 (PMC12583656; doi:10.1038/s44320-025-00139-9)
Supplement: Supplementary file 12 — Source data Fig. 7 [file 44320_2025_139_MOESM12_ESM.zip › Figure7_data/Fig7A/2_9.pdb]

COMPND    56162b4e0a6ac3a8 
AUTHOR    GENERATED BY OPEN BABEL 3.1.1
ATOM      1  N   MET A   1      17.970   9.392 -39.761  1.00  0.00           N  
ATOM      2  CA  MET A   1      18.975   8.597 -39.021  1.00  0.00           C  
ATOM      3  C   MET A   1      18.204   7.552 -38.225  1.00  0.00           C  
ATOM      4  O   MET A   1      17.309   7.940 -37.492  1.00  0.00           O  
ATOM      5  CB  MET A   1      19.810   9.484 -38.098  1.00  0.00           C  
ATOM      6  CG  MET A   1      20.771  10.384 -38.887  1.00  0.00           C  
ATOM      7  SD  MET A   1      21.641  11.585 -37.851  1.00  0.00           S  
ATOM      8  CE  MET A   1      22.673  12.410 -39.079  1.00  0.00           C  
ATOM      9  N   GLY A   2      18.457   6.256 -38.465  1.00  0.00           N  
ATOM     10  CA  GLY A   2      17.720   5.206 -37.766  1.00  0.00           C  
ATOM     11  C   GLY A   2      17.970   5.328 -36.267  1.00  0.00           C  
ATOM     12  O   GLY A   2      19.108   5.522 -35.866  1.00  0.00           O  
ATOM     13  N   LYS A   3      16.918   5.265 -35.461  1.00  0.00           N  
ATOM     14  CA  LYS A   3      17.062   5.187 -34.004  1.00  0.00           C  
ATOM     15  C   LYS A   3      17.841   3.904 -33.707  1.00  0.00           C  
ATOM     16  O   LYS A   3      17.263   2.819 -33.764  1.00  0.00           O  
ATOM     17  CB  LYS A   3      15.690   5.174 -33.298  1.00  0.00           C  
ATOM     18  CG  LYS A   3      15.004   6.552 -33.247  1.00  0.00           C  
ATOM     19  CD  LYS A   3      13.682   6.453 -32.460  1.00  0.00           C  
ATOM     20  CE  LYS A   3      13.009   7.817 -32.325  1.00  0.00           C  
ATOM     21  NZ  LYS A   3      11.738   7.735 -31.535  1.00  0.00           N  
ATOM     22  N   THR A   4      19.162   4.015 -33.509  1.00  0.00           N  
ATOM     23  CA  THR A   4      20.016   2.894 -33.145  1.00  0.00           C  
ATOM     24  C   THR A   4      19.469   2.306 -31.848  1.00  0.00           C  
ATOM     25  O   THR A   4      19.323   3.030 -30.864  1.00  0.00           O  
ATOM     26  CB  THR A   4      21.477   3.339 -32.965  1.00  0.00           C  
ATOM     27  OG1 THR A   4      21.536   4.606 -32.334  1.00  0.00           O  
ATOM     28  CG2 THR A   4      22.180   3.503 -34.316  1.00  0.00           C  
ATOM     29  N   GLN A   5      19.090   1.018 -31.887  1.00  0.00           N  
ATOM     30  CA  GLN A   5      18.648   0.338 -30.687  1.00  0.00           C  
ATOM     31  C   GLN A   5      19.761   0.413 -29.631  1.00  0.00           C  
ATOM     32  O   GLN A   5      20.935   0.225 -29.990  1.00  0.00           O  
ATOM     33  CB  GLN A   5      18.272  -1.122 -30.982  1.00  0.00           C  
ATOM     34  CG  GLN A   5      16.782  -1.267 -31.324  1.00  0.00           C  
ATOM     35  CD  GLN A   5      16.389  -2.718 -31.630  1.00  0.00           C  
ATOM     36  OE1 GLN A   5      17.200  -3.531 -32.007  1.00  0.00           O  
ATOM     37  NE2 GLN A   5      15.133  -3.075 -31.503  1.00  0.00           N  
ATOM     38  N   PRO A   6      19.435   0.725 -28.374  1.00  0.00           N  
ATOM     39  CA  PRO A   6      20.422   0.740 -27.310  1.00  0.00           C  
ATOM     40  C   PRO A   6      21.104  -0.629 -27.203  1.00  0.00           C  
ATOM     41  O   PRO A   6      20.479  -1.667 -27.425  1.00  0.00           O  
ATOM     42  CB  PRO A   6      19.660   1.142 -26.041  1.00  0.00           C  
ATOM     43  CG  PRO A   6      18.210   0.766 -26.344  1.00  0.00           C  
ATOM     44  CD  PRO A   6      18.097   0.957 -27.849  1.00  0.00           C  
ATOM     45  N   LEU A   7      22.400  -0.615 -26.910  1.00  0.00           N  
ATOM     46  CA  LEU A   7      23.167  -1.840 -26.729  1.00  0.00           C  
ATOM     47  C   LEU A   7      22.705  -2.568 -25.464  1.00  0.00           C  
ATOM     48  O   LEU A   7      22.431  -1.904 -24.461  1.00  0.00           O  
ATOM     49  CB  LEU A   7      24.664  -1.510 -26.650  1.00  0.00           C  
ATOM     50  CG  LEU A   7      25.256  -0.936 -27.951  1.00  0.00           C  
ATOM     51  CD1 LEU A   7      26.697  -0.508 -27.692  1.00  0.00           C  
ATOM     52  CD2 LEU A   7      25.245  -1.957 -29.093  1.00  0.00           C  
ATOM     53  N   PRO A   8      22.637  -3.901 -25.463  1.00  0.00           N  
ATOM     54  CA  PRO A   8      22.123  -4.654 -24.330  1.00  0.00           C  
ATOM     55  C   PRO A   8      23.065  -4.644 -23.123  1.00  0.00           C  
ATOM     56  O   PRO A   8      24.293  -4.579 -23.244  1.00  0.00           O  
ATOM     57  CB  PRO A   8      21.877  -6.077 -24.861  1.00  0.00           C  
ATOM     58  CG  PRO A   8      22.875  -6.202 -26.009  1.00  0.00           C  
ATOM     59  CD  PRO A   8      22.932  -4.791 -26.578  1.00  0.00           C  
ATOM     60  N   ILE A   9      22.473  -4.774 -21.939  1.00  0.00           N  
ATOM     61  CA  ILE A   9      23.168  -5.051 -20.684  1.00  0.00           C  
ATOM     62  C   ILE A   9      23.159  -6.560 -20.452  1.00  0.00           C  
ATOM     63  O   ILE A   9      22.105  -7.191 -20.438  1.00  0.00           O  
ATOM     64  CB  ILE A   9      22.536  -4.258 -19.521  1.00  0.00           C  
ATOM     65  CG1 ILE A   9      22.704  -2.741 -19.767  1.00  0.00           C  
ATOM     66  CG2 ILE A   9      23.177  -4.671 -18.182  1.00  0.00           C  
ATOM     67  CD1 ILE A   9      22.014  -1.847 -18.727  1.00  0.00           C  
ATOM     68  N   LEU A  10      24.328  -7.141 -20.251  1.00  0.00           N  
ATOM     69  CA  LEU A  10      24.477  -8.549 -19.904  1.00  0.00           C  
ATOM     70  C   LEU A  10      24.434  -8.727 -18.379  1.00  0.00           C  
ATOM     71  O   LEU A  10      25.252  -8.147 -17.675  1.00  0.00           O  
ATOM     72  CB  LEU A  10      25.785  -9.069 -20.516  1.00  0.00           C  
ATOM     73  CG  LEU A  10      26.122 -10.526 -20.154  1.00  0.00           C  
ATOM     74  CD1 LEU A  10      25.078 -11.498 -20.695  1.00  0.00           C  
ATOM     75  CD2 LEU A  10      27.479 -10.913 -20.756  1.00  0.00           C  
ATOM     76  N   ILE A  11      23.545  -9.558 -17.887  1.00  0.00           N  
ATOM     77  CA  ILE A  11      23.425  -9.905 -16.459  1.00  0.00           C  
ATOM     78  C   ILE A  11      23.680 -11.393 -16.291  1.00  0.00           C  
ATOM     79  O   ILE A  11      22.931 -12.230 -16.809  1.00  0.00           O  
ATOM     80  CB  ILE A  11      22.047  -9.494 -15.893  1.00  0.00           C  
ATOM     81  CG1 ILE A  11      21.751  -7.996 -16.148  1.00  0.00           C  
ATOM     82  CG2 ILE A  11      21.985  -9.809 -14.382  1.00  0.00           C  
ATOM     83  CD1 ILE A  11      20.323  -7.585 -15.781  1.00  0.00           C  
ATOM     84  N   THR A  12      24.718 -11.768 -15.540  1.00  0.00           N  
ATOM     85  CA  THR A  12      24.958 -13.173 -15.207  1.00  0.00           C  
ATOM     86  C   THR A  12      24.172 -13.596 -13.964  1.00  0.00           C  
ATOM     87  O   THR A  12      24.171 -12.901 -12.949  1.00  0.00           O  
ATOM     88  CB  THR A  12      26.453 -13.506 -15.078  1.00  0.00           C  
ATOM     89  OG1 THR A  12      27.047 -12.796 -14.030  1.00  0.00           O  
ATOM     90  CG2 THR A  12      27.234 -13.189 -16.355  1.00  0.00           C  
ATOM     91  N   GLY A  13      23.508 -14.745 -14.019  1.00  0.00           N  
ATOM     92  CA  GLY A  13      22.686 -15.238 -12.900  1.00  0.00           C  
ATOM     93  C   GLY A  13      21.425 -14.403 -12.664  1.00  0.00           C  
ATOM     94  O   GLY A  13      21.086 -14.107 -11.520  1.00  0.00           O  
ATOM     95  N   GLY A  14      20.726 -14.034 -13.732  1.00  0.00           N  
ATOM     96  CA  GLY A  14      19.526 -13.197 -13.673  1.00  0.00           C  
ATOM     97  C   GLY A  14      18.218 -13.921 -13.326  1.00  0.00           C  
ATOM     98  O   GLY A  14      17.173 -13.287 -13.287  1.00  0.00           O  
ATOM     99  N   GLY A  15      18.245 -15.227 -13.050  1.00  0.00           N  
ATOM    100  CA  GLY A  15      17.022 -16.019 -12.828  1.00  0.00           C  
ATOM    101  C   GLY A  15      16.358 -15.879 -11.452  1.00  0.00           C  
ATOM    102  O   GLY A  15      15.302 -16.469 -11.223  1.00  0.00           O  
ATOM    103  N   ARG A  16      16.973 -15.158 -10.498  1.00  0.00           N  
ATOM    104  CA  ARG A  16      16.446 -14.990  -9.141  1.00  0.00           C  
ATOM    105  C   ARG A  16      17.052 -13.788  -8.413  1.00  0.00           C  
ATOM    106  O   ARG A  16      18.135 -13.324  -8.784  1.00  0.00           O  
ATOM    107  CB  ARG A  16      16.657 -16.284  -8.318  1.00  0.00           C  
ATOM    108  CG  ARG A  16      18.135 -16.669  -8.160  1.00  0.00           C  
ATOM    109  CD  ARG A  16      18.271 -17.940  -7.302  1.00  0.00           C  
ATOM    110  NE  ARG A  16      19.675 -18.302  -7.093  1.00  0.00           N  
ATOM    111  CZ  ARG A  16      20.124 -19.210  -6.234  1.00  0.00           C  
ATOM    112  NH1 ARG A  16      19.303 -19.910  -5.500  1.00  0.00           N  
ATOM    113  NH2 ARG A  16      21.407 -19.416  -6.103  1.00  0.00           N  
ATOM    114  N   ARG A  17      16.421 -13.354  -7.332  1.00  0.00           N  
ATOM    115  CA  ARG A  17      16.896 -12.336  -6.375  1.00  0.00           C  
ATOM    116  C   ARG A  17      17.403 -11.066  -7.077  1.00  0.00           C  
ATOM    117  O   ARG A  17      16.740 -10.583  -8.004  1.00  0.00           O  
ATOM    118  CB  ARG A  17      17.918 -12.953  -5.381  1.00  0.00           C  
ATOM    119  CG  ARG A  17      17.423 -14.221  -4.656  1.00  0.00           C  
ATOM    120  CD  ARG A  17      18.428 -14.714  -3.603  1.00  0.00           C  
ATOM    121  NE  ARG A  17      18.329 -13.945  -2.347  1.00  0.00           N  
ATOM    122  CZ  ARG A  17      19.144 -13.998  -1.308  1.00  0.00           C  
ATOM    123  NH1 ARG A  17      20.230 -14.713  -1.325  1.00  0.00           N  
ATOM    124  NH2 ARG A  17      18.875 -13.344  -0.216  1.00  0.00           N  
ATOM    125  N   ILE A  18      18.558 -10.549  -6.688  1.00  0.00           N  
ATOM    126  CA  ILE A  18      19.148  -9.308  -7.211  1.00  0.00           C  
ATOM    127  C   ILE A  18      19.270  -9.321  -8.743  1.00  0.00           C  
ATOM    128  O   ILE A  18      18.917  -8.344  -9.400  1.00  0.00           O  
ATOM    129  CB  ILE A  18      20.528  -9.070  -6.549  1.00  0.00           C  
ATOM    130  CG1 ILE A  18      20.357  -8.829  -5.025  1.00  0.00           C  
ATOM    131  CG2 ILE A  18      21.276  -7.894  -7.198  1.00  0.00           C  
ATOM    132  CD1 ILE A  18      21.668  -8.848  -4.232  1.00  0.00           C  
ATOM    133  N   GLY A  19      19.730 -10.422  -9.346  1.00  0.00           N  
ATOM    134  CA  GLY A  19      19.867 -10.518 -10.802  1.00  0.00           C  
ATOM    135  C   GLY A  19      18.530 -10.426 -11.538  1.00  0.00           C  
ATOM    136  O   GLY A  19      18.456  -9.786 -12.589  1.00  0.00           O  
ATOM    137  N   LEU A  20      17.480 -11.012 -10.987  1.00  0.00           N  
ATOM    138  CA  LEU A  20      16.126 -10.935 -11.536  1.00  0.00           C  
ATOM    139  C   LEU A  20      15.550  -9.518 -11.407  1.00  0.00           C  
ATOM    140  O   LEU A  20      14.988  -8.996 -12.368  1.00  0.00           O  
ATOM    141  CB  LEU A  20      15.245 -11.985 -10.837  1.00  0.00           C  
ATOM    142  CG  LEU A  20      13.798 -12.059 -11.359  1.00  0.00           C  
ATOM    143  CD1 LEU A  20      13.739 -12.484 -12.820  1.00  0.00           C  
ATOM    144  CD2 LEU A  20      13.007 -13.069 -10.527  1.00  0.00           C  
ATOM    145  N   ALA A  21      15.727  -8.882 -10.253  1.00  0.00           N  
ATOM    146  CA  ALA A  21      15.281  -7.508 -10.026  1.00  0.00           C  
ATOM    147  C   ALA A  21      15.960  -6.511 -10.980  1.00  0.00           C  
ATOM    148  O   ALA A  21      15.283  -5.698 -11.601  1.00  0.00           O  
ATOM    149  CB  ALA A  21      15.532  -7.162  -8.551  1.00  0.00           C  
ATOM    150  N   LEU A  22      17.273  -6.648 -11.188  1.00  0.00           N  
ATOM    151  CA  LEU A  22      18.017  -5.845 -12.160  1.00  0.00           C  
ATOM    152  C   LEU A  22      17.521  -6.076 -13.599  1.00  0.00           C  
ATOM    153  O   LEU A  22      17.354  -5.112 -14.347  1.00  0.00           O  
ATOM    154  CB  LEU A  22      19.515  -6.185 -12.069  1.00  0.00           C  
ATOM    155  CG  LEU A  22      20.206  -5.633 -10.814  1.00  0.00           C  
ATOM    156  CD1 LEU A  22      21.584  -6.281 -10.659  1.00  0.00           C  
ATOM    157  CD2 LEU A  22      20.408  -4.119 -10.901  1.00  0.00           C  
ATOM    158  N   ALA A  23      17.247  -7.314 -13.983  1.00  0.00           N  
ATOM    159  CA  ALA A  23      16.727  -7.617 -15.313  1.00  0.00           C  
ATOM    160  C   ALA A  23      15.377  -6.926 -15.556  1.00  0.00           C  
ATOM    161  O   ALA A  23      15.202  -6.266 -16.583  1.00  0.00           O  
ATOM    162  CB  ALA A  23      16.630  -9.136 -15.489  1.00  0.00           C  
ATOM    163  N   TRP A  24      14.452  -6.997 -14.596  1.00  0.00           N  
ATOM    164  CA  TRP A  24      13.158  -6.329 -14.685  1.00  0.00           C  
ATOM    165  C   TRP A  24      13.266  -4.804 -14.700  1.00  0.00           C  
ATOM    166  O   TRP A  24      12.580  -4.170 -15.493  1.00  0.00           O  
ATOM    167  CB  TRP A  24      12.248  -6.797 -13.547  1.00  0.00           C  
ATOM    168  CG  TRP A  24      11.591  -8.105 -13.835  1.00  0.00           C  
ATOM    169  CD1 TRP A  24      11.756  -9.266 -13.158  1.00  0.00           C  
ATOM    170  CD2 TRP A  24      10.690  -8.402 -14.943  1.00  0.00           C  
ATOM    171  NE1 TRP A  24      11.027 -10.268 -13.771  1.00  0.00           N  
ATOM    172  CE2 TRP A  24      10.381  -9.781 -14.883  1.00  0.00           C  
ATOM    173  CE3 TRP A  24      10.140  -7.640 -15.997  1.00  0.00           C  
ATOM    174  CZ2 TRP A  24       9.586 -10.404 -15.866  1.00  0.00           C  
ATOM    175  CZ3 TRP A  24       9.333  -8.258 -16.970  1.00  0.00           C  
ATOM    176  CH2 TRP A  24       9.076  -9.630 -16.914  1.00  0.00           C  
ATOM    177  N   HIS A  25      14.146  -4.227 -13.885  1.00  0.00           N  
ATOM    178  CA  HIS A  25      14.414  -2.789 -13.873  1.00  0.00           C  
ATOM    179  C   HIS A  25      14.760  -2.272 -15.272  1.00  0.00           C  
ATOM    180  O   HIS A  25      14.109  -1.360 -15.790  1.00  0.00           O  
ATOM    181  CB  HIS A  25      15.540  -2.513 -12.874  1.00  0.00           C  
ATOM    182  CG  HIS A  25      15.905  -1.064 -12.824  1.00  0.00           C  
ATOM    183  ND1 HIS A  25      15.098  -0.036 -12.356  1.00  0.00           N  
ATOM    184  CD2 HIS A  25      17.109  -0.515 -13.216  1.00  0.00           C  
ATOM    185  CE1 HIS A  25      15.802   1.096 -12.449  1.00  0.00           C  
ATOM    186  NE2 HIS A  25      17.018   0.835 -12.967  1.00  0.00           N  
ATOM    187  N   PHE A  26      15.717  -2.911 -15.952  1.00  0.00           N  
ATOM    188  CA  PHE A  26      16.119  -2.510 -17.298  1.00  0.00           C  
ATOM    189  C   PHE A  26      15.042  -2.782 -18.359  1.00  0.00           C  
ATOM    190  O   PHE A  26      14.822  -1.941 -19.231  1.00  0.00           O  
ATOM    191  CB  PHE A  26      17.438  -3.189 -17.654  1.00  0.00           C  
ATOM    192  CG  PHE A  26      18.613  -2.775 -16.799  1.00  0.00           C  
ATOM    193  CD1 PHE A  26      18.907  -1.413 -16.604  1.00  0.00           C  
ATOM    194  CD2 PHE A  26      19.426  -3.752 -16.192  1.00  0.00           C  
ATOM    195  CE1 PHE A  26      19.984  -1.024 -15.791  1.00  0.00           C  
ATOM    196  CE2 PHE A  26      20.502  -3.373 -15.383  1.00  0.00           C  
ATOM    197  CZ  PHE A  26      20.777  -2.011 -15.172  1.00  0.00           C  
ATOM    198  N   ILE A  27      14.341  -3.912 -18.297  1.00  0.00           N  
ATOM    199  CA  ILE A  27      13.237  -4.225 -19.215  1.00  0.00           C  
ATOM    200  C   ILE A  27      12.146  -3.154 -19.143  1.00  0.00           C  
ATOM    201  O   ILE A  27      11.675  -2.687 -20.183  1.00  0.00           O  
ATOM    202  CB  ILE A  27      12.661  -5.630 -18.920  1.00  0.00           C  
ATOM    203  CG1 ILE A  27      13.657  -6.726 -19.357  1.00  0.00           C  
ATOM    204  CG2 ILE A  27      11.318  -5.851 -19.638  1.00  0.00           C  
ATOM    205  CD1 ILE A  27      13.347  -8.097 -18.743  1.00  0.00           C  
ATOM    206  N   ASN A  28      11.777  -2.725 -17.944  1.00  0.00           N  
ATOM    207  CA  ASN A  28      10.746  -1.707 -17.741  1.00  0.00           C  
ATOM    208  C   ASN A  28      11.182  -0.327 -18.254  1.00  0.00           C  
ATOM    209  O   ASN A  28      10.357   0.437 -18.760  1.00  0.00           O  
ATOM    210  CB  ASN A  28      10.365  -1.687 -16.260  1.00  0.00           C  
ATOM    211  CG  ASN A  28       9.647  -2.954 -15.823  1.00  0.00           C  
ATOM    212  OD1 ASN A  28       8.953  -3.623 -16.577  1.00  0.00           O  
ATOM    213  ND2 ASN A  28       9.775  -3.305 -14.567  1.00  0.00           N  
ATOM    214  N   GLN A  29      12.488  -0.043 -18.260  1.00  0.00           N  
ATOM    215  CA  GLN A  29      13.082   1.136 -18.891  1.00  0.00           C  
ATOM    216  C   GLN A  29      13.286   0.998 -20.416  1.00  0.00           C  
ATOM    217  O   GLN A  29      13.873   1.878 -21.048  1.00  0.00           O  
ATOM    218  CB  GLN A  29      14.397   1.477 -18.186  1.00  0.00           C  
ATOM    219  CG  GLN A  29      14.191   1.926 -16.730  1.00  0.00           C  
ATOM    220  CD  GLN A  29      15.500   2.370 -16.083  1.00  0.00           C  
ATOM    221  OE1 GLN A  29      16.545   2.399 -16.709  1.00  0.00           O  
ATOM    222  NE2 GLN A  29      15.484   2.755 -14.835  1.00  0.00           N  
ATOM    223  N   LYS A  30      12.792  -0.086 -21.051  1.00  0.00           N  
ATOM    224  CA  LYS A  30      13.021  -0.399 -22.471  1.00  0.00           C  
ATOM    225  C   LYS A  30      14.508  -0.590 -22.831  1.00  0.00           C  
ATOM    226  O   LYS A  30      14.866  -0.480 -24.003  1.00  0.00           O  
ATOM    227  CB  LYS A  30      12.336   0.635 -23.390  1.00  0.00           C  
ATOM    228  CG  LYS A  30      10.843   0.883 -23.130  1.00  0.00           C  
ATOM    229  CD  LYS A  30       9.987  -0.287 -23.636  1.00  0.00           C  
ATOM    230  CE  LYS A  30       8.511   0.045 -23.398  1.00  0.00           C  
ATOM    231  NZ  LYS A  30       7.631  -1.071 -23.799  1.00  0.00           N  
ATOM    232  N   GLN A  31      15.354  -0.897 -21.864  1.00  0.00           N  
ATOM    233  CA  GLN A  31      16.756  -1.255 -22.046  1.00  0.00           C  
ATOM    234  C   GLN A  31      16.855  -2.750 -22.403  1.00  0.00           C  
ATOM    235  O   GLN A  31      16.424  -3.582 -21.617  1.00  0.00           O  
ATOM    236  CB  GLN A  31      17.516  -0.888 -20.762  1.00  0.00           C  
ATOM    237  CG  GLN A  31      18.965  -1.370 -20.696  1.00  0.00           C  
ATOM    238  CD  GLN A  31      19.820  -0.899 -21.861  1.00  0.00           C  
ATOM    239  OE1 GLN A  31      19.966   0.276 -22.141  1.00  0.00           O  
ATOM    240  NE2 GLN A  31      20.403  -1.819 -22.588  1.00  0.00           N  
ATOM    241  N   PRO A  32      17.428  -3.118 -23.562  1.00  0.00           N  
ATOM    242  CA  PRO A  32      17.636  -4.522 -23.897  1.00  0.00           C  
ATOM    243  C   PRO A  32      18.535  -5.228 -22.885  1.00  0.00           C  
ATOM    244  O   PRO A  32      19.519  -4.663 -22.411  1.00  0.00           O  
ATOM    245  CB  PRO A  32      18.257  -4.538 -25.297  1.00  0.00           C  
ATOM    246  CG  PRO A  32      17.898  -3.176 -25.873  1.00  0.00           C  
ATOM    247  CD  PRO A  32      17.862  -2.274 -24.652  1.00  0.00           C  
ATOM    248  N   VAL A  33      18.207  -6.479 -22.582  1.00  0.00           N  
ATOM    249  CA  VAL A  33      18.939  -7.296 -21.606  1.00  0.00           C  
ATOM    250  C   VAL A  33      19.226  -8.674 -22.167  1.00  0.00           C  
ATOM    251  O   VAL A  33      18.375  -9.298 -22.795  1.00  0.00           O  
ATOM    252  CB  VAL A  33      18.209  -7.436 -20.246  1.00  0.00           C  
ATOM    253  CG1 VAL A  33      19.127  -6.979 -19.114  1.00  0.00           C  
ATOM    254  CG2 VAL A  33      16.906  -6.646 -20.115  1.00  0.00           C  
ATOM    255  N   ILE A  34      20.440  -9.159 -21.919  1.00  0.00           N  
ATOM    256  CA  ILE A  34      20.835 -10.557 -22.087  1.00  0.00           C  
ATOM    257  C   ILE A  34      21.063 -11.127 -20.693  1.00  0.00           C  
ATOM    258  O   ILE A  34      21.830 -10.576 -19.907  1.00  0.00           O  
ATOM    259  CB  ILE A  34      22.077 -10.706 -22.987  1.00  0.00           C  
ATOM    260  CG1 ILE A  34      21.871 -10.028 -24.364  1.00  0.00           C  
ATOM    261  CG2 ILE A  34      22.417 -12.199 -23.159  1.00  0.00           C  
ATOM    262  CD1 ILE A  34      23.121 -10.012 -25.251  1.00  0.00           C  
ATOM    263  N   VAL A  35      20.408 -12.230 -20.375  1.00  0.00           N  
ATOM    264  CA  VAL A  35      20.457 -12.855 -19.050  1.00  0.00           C  
ATOM    265  C   VAL A  35      21.051 -14.245 -19.172  1.00  0.00           C  
ATOM    266  O   VAL A  35      20.573 -15.051 -19.961  1.00  0.00           O  
ATOM    267  CB  VAL A  35      19.055 -12.886 -18.420  1.00  0.00           C  
ATOM    268  CG1 VAL A  35      19.052 -13.613 -17.077  1.00  0.00           C  
ATOM    269  CG2 VAL A  35      18.529 -11.462 -18.180  1.00  0.00           C  
ATOM    270  N   SER A  36      22.067 -14.567 -18.366  1.00  0.00           N  
ATOM    271  CA  SER A  36      22.472 -15.956 -18.178  1.00  0.00           C  
ATOM    272  C   SER A  36      21.745 -16.586 -16.995  1.00  0.00           C  
ATOM    273  O   SER A  36      21.550 -15.958 -15.949  1.00  0.00           O  
ATOM    274  CB  SER A  36      23.989 -16.127 -18.052  1.00  0.00           C  
ATOM    275  OG  SER A  36      24.431 -15.969 -16.711  1.00  0.00           O  
ATOM    276  N   TYR A  37      21.404 -17.858 -17.129  1.00  0.00           N  
ATOM    277  CA  TYR A  37      20.854 -18.663 -16.050  1.00  0.00           C  
ATOM    278  C   TYR A  37      21.432 -20.072 -16.088  1.00  0.00           C  
ATOM    279  O   TYR A  37      21.744 -20.610 -17.146  1.00  0.00           O  
ATOM    280  CB  TYR A  37      19.325 -18.672 -16.131  1.00  0.00           C  
ATOM    281  CG  TYR A  37      18.762 -19.389 -17.334  1.00  0.00           C  
ATOM    282  CD1 TYR A  37      18.651 -18.744 -18.579  1.00  0.00           C  
ATOM    283  CD2 TYR A  37      18.322 -20.722 -17.220  1.00  0.00           C  
ATOM    284  CE1 TYR A  37      18.110 -19.396 -19.690  1.00  0.00           C  
ATOM    285  CE2 TYR A  37      17.772 -21.396 -18.324  1.00  0.00           C  
ATOM    286  CZ  TYR A  37      17.662 -20.724 -19.558  1.00  0.00           C  
ATOM    287  OH  TYR A  37      17.122 -21.380 -20.632  1.00  0.00           O  
ATOM    288  N   ARG A  38      21.575 -20.705 -14.904  1.00  0.00           N  
ATOM    289  CA  ARG A  38      22.033 -22.093 -14.791  1.00  0.00           C  
ATOM    290  C   ARG A  38      20.857 -23.066 -14.765  1.00  0.00           C  
ATOM    291  O   ARG A  38      20.847 -24.058 -15.475  1.00  0.00           O  
ATOM    292  CB  ARG A  38      22.910 -22.237 -13.542  1.00  0.00           C  
ATOM    293  CG  ARG A  38      23.560 -23.631 -13.476  1.00  0.00           C  
ATOM    294  CD  ARG A  38      24.403 -23.765 -12.211  1.00  0.00           C  
ATOM    295  NE  ARG A  38      25.133 -25.043 -12.213  1.00  0.00           N  
ATOM    296  CZ  ARG A  38      25.770 -25.606 -11.203  1.00  0.00           C  
ATOM    297  NH1 ARG A  38      25.774 -25.063 -10.017  1.00  0.00           N  
ATOM    298  NH2 ARG A  38      26.427 -26.702 -11.402  1.00  0.00           N  
ATOM    299  N   THR A  39      19.880 -22.761 -13.925  1.00  0.00           N  
ATOM    300  CA  THR A  39      18.670 -23.560 -13.727  1.00  0.00           C  
ATOM    301  C   THR A  39      17.490 -22.792 -14.304  1.00  0.00           C  
ATOM    302  O   THR A  39      17.353 -21.598 -14.045  1.00  0.00           O  
ATOM    303  CB  THR A  39      18.438 -23.846 -12.236  1.00  0.00           C  
ATOM    304  OG1 THR A  39      19.621 -24.327 -11.628  1.00  0.00           O  
ATOM    305  CG2 THR A  39      17.362 -24.906 -12.010  1.00  0.00           C  
ATOM    306  N   HIS A  40      16.639 -23.491 -15.059  1.00  0.00           N  
ATOM    307  CA  HIS A  40      15.413 -22.900 -15.572  1.00  0.00           C  
ATOM    308  C   HIS A  40      14.411 -22.721 -14.425  1.00  0.00           C  
ATOM    309  O   HIS A  40      13.821 -23.681 -13.936  1.00  0.00           O  
ATOM    310  CB  HIS A  40      14.863 -23.780 -16.696  1.00  0.00           C  
ATOM    311  CG  HIS A  40      13.902 -23.029 -17.572  1.00  0.00           C  
ATOM    312  ND1 HIS A  40      12.621 -22.642 -17.278  1.00  0.00           N  
ATOM    313  CD2 HIS A  40      14.183 -22.564 -18.830  1.00  0.00           C  
ATOM    314  CE1 HIS A  40      12.139 -21.974 -18.332  1.00  0.00           C  
ATOM    315  NE2 HIS A  40      13.057 -21.910 -19.293  1.00  0.00           N  
ATOM    316  N   TYR A  41      14.247 -21.485 -13.967  1.00  0.00           N  
ATOM    317  CA  TYR A  41      13.172 -21.104 -13.053  1.00  0.00           C  
ATOM    318  C   TYR A  41      11.996 -20.543 -13.866  1.00  0.00           C  
ATOM    319  O   TYR A  41      12.243 -19.953 -14.918  1.00  0.00           O  
ATOM    320  CB  TYR A  41      13.678 -20.077 -12.034  1.00  0.00           C  
ATOM    321  CG  TYR A  41      14.772 -20.582 -11.127  1.00  0.00           C  
ATOM    322  CD1 TYR A  41      14.462 -21.439 -10.047  1.00  0.00           C  
ATOM    323  CD2 TYR A  41      16.116 -20.221 -11.349  1.00  0.00           C  
ATOM    324  CE1 TYR A  41      15.468 -21.934  -9.212  1.00  0.00           C  
ATOM    325  CE2 TYR A  41      17.136 -20.712 -10.523  1.00  0.00           C  
ATOM    326  CZ  TYR A  41      16.805 -21.575  -9.458  1.00  0.00           C  
ATOM    327  OH  TYR A  41      17.811 -22.075  -8.655  1.00  0.00           O  
ATOM    328  N   PRO A  42      10.746 -20.601 -13.356  1.00  0.00           N  
ATOM    329  CA  PRO A  42       9.598 -19.973 -14.021  1.00  0.00           C  
ATOM    330  C   PRO A  42       9.804 -18.482 -14.358  1.00  0.00           C  
ATOM    331  O   PRO A  42       9.348 -17.990 -15.381  1.00  0.00           O  
ATOM    332  CB  PRO A  42       8.428 -20.171 -13.045  1.00  0.00           C  
ATOM    333  CG  PRO A  42       8.805 -21.435 -12.273  1.00  0.00           C  
ATOM    334  CD  PRO A  42      10.319 -21.333 -12.168  1.00  0.00           C  
ATOM    335  N   ALA A  43      10.572 -17.786 -13.524  1.00  0.00           N  
ATOM    336  CA  ALA A  43      10.961 -16.402 -13.770  1.00  0.00           C  
ATOM    337  C   ALA A  43      11.676 -16.174 -15.121  1.00  0.00           C  
ATOM    338  O   ALA A  43      11.572 -15.090 -15.690  1.00  0.00           O  
ATOM    339  CB  ALA A  43      11.845 -15.962 -12.601  1.00  0.00           C  
ATOM    340  N   ILE A  44      12.377 -17.171 -15.660  1.00  0.00           N  
ATOM    341  CA  ILE A  44      13.062 -17.085 -16.958  1.00  0.00           C  
ATOM    342  C   ILE A  44      12.050 -16.954 -18.099  1.00  0.00           C  
ATOM    343  O   ILE A  44      12.244 -16.115 -18.969  1.00  0.00           O  
ATOM    344  CB  ILE A  44      14.001 -18.291 -17.172  1.00  0.00           C  
ATOM    345  CG1 ILE A  44      15.122 -18.355 -16.110  1.00  0.00           C  
ATOM    346  CG2 ILE A  44      14.611 -18.298 -18.580  1.00  0.00           C  
ATOM    347  CD1 ILE A  44      16.082 -17.163 -16.087  1.00  0.00           C  
ATOM    348  N   ASP A  45      10.941 -17.686 -18.056  1.00  0.00           N  
ATOM    349  CA  ASP A  45       9.881 -17.570 -19.062  1.00  0.00           C  
ATOM    350  C   ASP A  45       9.253 -16.174 -19.044  1.00  0.00           C  
ATOM    351  O   ASP A  45       8.981 -15.579 -20.094  1.00  0.00           O  
ATOM    352  CB  ASP A  45       8.794 -18.627 -18.822  1.00  0.00           C  
ATOM    353  CG  ASP A  45       9.349 -20.045 -18.905  1.00  0.00           C  
ATOM    354  OD1 ASP A  45      10.121 -20.304 -19.855  1.00  0.00           O  
ATOM    355  OD2 ASP A  45       9.043 -20.836 -17.993  1.00  0.00           O  
ATOM    356  N   GLY A  46       9.096 -15.609 -17.857  1.00  0.00           N  
ATOM    357  CA  GLY A  46       8.653 -14.230 -17.688  1.00  0.00           C  
ATOM    358  C   GLY A  46       9.592 -13.222 -18.368  1.00  0.00           C  
ATOM    359  O   GLY A  46       9.128 -12.346 -19.104  1.00  0.00           O  
ATOM    360  N   LEU A  47      10.902 -13.381 -18.195  1.00  0.00           N  
ATOM    361  CA  LEU A  47      11.912 -12.526 -18.834  1.00  0.00           C  
ATOM    362  C   LEU A  47      11.899 -12.677 -20.366  1.00  0.00           C  
ATOM    363  O   LEU A  47      11.911 -11.668 -21.068  1.00  0.00           O  
ATOM    364  CB  LEU A  47      13.305 -12.852 -18.270  1.00  0.00           C  
ATOM    365  CG  LEU A  47      13.535 -12.491 -16.798  1.00  0.00           C  
ATOM    366  CD1 LEU A  47      14.919 -12.976 -16.369  1.00  0.00           C  
ATOM    367  CD2 LEU A  47      13.479 -10.984 -16.545  1.00  0.00           C  
ATOM    368  N   ILE A  48      11.803 -13.905 -20.884  1.00  0.00           N  
ATOM    369  CA  ILE A  48      11.722 -14.180 -22.327  1.00  0.00           C  
ATOM    370  C   ILE A  48      10.478 -13.526 -22.924  1.00  0.00           C  
ATOM    371  O   ILE A  48      10.567 -12.799 -23.918  1.00  0.00           O  
ATOM    372  CB  ILE A  48      11.753 -15.704 -22.588  1.00  0.00           C  
ATOM    373  CG1 ILE A  48      13.126 -16.294 -22.218  1.00  0.00           C  
ATOM    374  CG2 ILE A  48      11.436 -16.020 -24.063  1.00  0.00           C  
ATOM    375  CD1 ILE A  48      13.149 -17.827 -22.134  1.00  0.00           C  
ATOM    376  N   ASN A  49       9.325 -13.693 -22.288  1.00  0.00           N  
ATOM    377  CA  ASN A  49       8.065 -13.091 -22.721  1.00  0.00           C  
ATOM    378  C   ASN A  49       8.071 -11.552 -22.661  1.00  0.00           C  
ATOM    379  O   ASN A  49       7.308 -10.897 -23.374  1.00  0.00           O  
ATOM    380  CB  ASN A  49       6.935 -13.660 -21.849  1.00  0.00           C  
ATOM    381  CG  ASN A  49       6.571 -15.095 -22.205  1.00  0.00           C  
ATOM    382  OD1 ASN A  49       6.734 -15.534 -23.326  1.00  0.00           O  
ATOM    383  ND2 ASN A  49       6.010 -15.842 -21.280  1.00  0.00           N  
ATOM    384  N   ALA A  50       8.930 -10.965 -21.847  1.00  0.00           N  
ATOM    385  CA  ALA A  50       9.139  -9.521 -21.776  1.00  0.00           C  
ATOM    386  C   ALA A  50      10.190  -8.994 -22.778  1.00  0.00           C  
ATOM    387  O   ALA A  50      10.421  -7.789 -22.846  1.00  0.00           O  
ATOM    388  CB  ALA A  50       9.455  -9.151 -20.329  1.00  0.00           C  
ATOM    389  N   GLY A  51      10.802  -9.879 -23.564  1.00  0.00           N  
ATOM    390  CA  GLY A  51      11.767  -9.535 -24.608  1.00  0.00           C  
ATOM    391  C   GLY A  51      13.240  -9.631 -24.190  1.00  0.00           C  
ATOM    392  O   GLY A  51      14.105  -9.204 -24.961  1.00  0.00           O  
ATOM    393  N   ALA A  52      13.553 -10.187 -23.018  1.00  0.00           N  
ATOM    394  CA  ALA A  52      14.925 -10.491 -22.650  1.00  0.00           C  
ATOM    395  C   ALA A  52      15.452 -11.697 -23.432  1.00  0.00           C  
ATOM    396  O   ALA A  52      14.762 -12.694 -23.619  1.00  0.00           O  
ATOM    397  CB  ALA A  52      15.026 -10.743 -21.142  1.00  0.00           C  
ATOM    398  N   GLN A  53      16.716 -11.640 -23.858  1.00  0.00           N  
ATOM    399  CA  GLN A  53      17.400 -12.810 -24.386  1.00  0.00           C  
ATOM    400  C   GLN A  53      17.988 -13.607 -23.224  1.00  0.00           C  
ATOM    401  O   GLN A  53      18.940 -13.173 -22.586  1.00  0.00           O  
ATOM    402  CB  GLN A  53      18.445 -12.363 -25.410  1.00  0.00           C  
ATOM    403  CG  GLN A  53      19.061 -13.584 -26.103  1.00  0.00           C  
ATOM    404  CD  GLN A  53      20.005 -13.209 -27.242  1.00  0.00           C  
ATOM    405  OE1 GLN A  53      20.347 -12.061 -27.458  1.00  0.00           O  
ATOM    406  NE2 GLN A  53      20.445 -14.181 -28.005  1.00  0.00           N  
ATOM    407  N   CYS A  54      17.427 -14.781 -22.945  1.00  0.00           N  
ATOM    408  CA  CYS A  54      17.896 -15.654 -21.874  1.00  0.00           C  
ATOM    409  C   CYS A  54      18.739 -16.800 -22.451  1.00  0.00           C  
ATOM    410  O   CYS A  54      18.270 -17.539 -23.312  1.00  0.00           O  
ATOM    411  CB  CYS A  54      16.700 -16.153 -21.061  1.00  0.00           C  
ATOM    412  SG  CYS A  54      15.905 -14.754 -20.211  1.00  0.00           S  
ATOM    413  N   ILE A  55      19.975 -16.952 -21.966  1.00  0.00           N  
ATOM    414  CA  ILE A  55      20.921 -17.975 -22.418  1.00  0.00           C  
ATOM    415  C   ILE A  55      21.246 -18.891 -21.236  1.00  0.00           C  
ATOM    416  O   ILE A  55      21.756 -18.436 -20.208  1.00  0.00           O  
ATOM    417  CB  ILE A  55      22.184 -17.336 -23.034  1.00  0.00           C  
ATOM    418  CG1 ILE A  55      21.833 -16.363 -24.185  1.00  0.00           C  
ATOM    419  CG2 ILE A  55      23.147 -18.440 -23.525  1.00  0.00           C  
ATOM    420  CD1 ILE A  55      23.034 -15.586 -24.750  1.00  0.00           C  
ATOM    421  N   GLN A  56      20.971 -20.188 -21.376  1.00  0.00           N  
ATOM    422  CA  GLN A  56      21.377 -21.159 -20.373  1.00  0.00           C  
ATOM    423  C   GLN A  56      22.892 -21.360 -20.430  1.00  0.00           C  
ATOM    424  O   GLN A  56      23.449 -21.612 -21.500  1.00  0.00           O  
ATOM    425  CB  GLN A  56      20.614 -22.475 -20.549  1.00  0.00           C  
ATOM    426  CG  GLN A  56      20.761 -23.367 -19.302  1.00  0.00           C  
ATOM    427  CD  GLN A  56      19.894 -24.625 -19.363  1.00  0.00           C  
ATOM    428  OE1 GLN A  56      19.336 -24.986 -20.383  1.00  0.00           O  
ATOM    429  NE2 GLN A  56      19.758 -25.334 -18.270  1.00  0.00           N  
ATOM    430  N   ALA A  57      23.564 -21.270 -19.278  1.00  0.00           N  
ATOM    431  CA  ALA A  57      25.004 -21.410 -19.186  1.00  0.00           C  
ATOM    432  C   ALA A  57      25.410 -22.152 -17.915  1.00  0.00           C  
ATOM    433  O   ALA A  57      24.899 -21.896 -16.826  1.00  0.00           O  
ATOM    434  CB  ALA A  57      25.625 -20.018 -19.247  1.00  0.00           C  
ATOM    435  N   ASP A  58      26.404 -23.049 -18.058  1.00  0.00           N  
ATOM    436  CA  ASP A  58      27.057 -23.676 -16.916  1.00  0.00           C  
ATOM    437  C   ASP A  58      28.481 -23.125 -16.759  1.00  0.00           C  
ATOM    438  O   ASP A  58      29.402 -23.489 -17.486  1.00  0.00           O  
ATOM    439  CB  ASP A  58      27.041 -25.207 -17.009  1.00  0.00           C  
ATOM    440  CG  ASP A  58      27.547 -25.846 -15.706  1.00  0.00           C  
ATOM    441  OD1 ASP A  58      27.728 -25.120 -14.695  1.00  0.00           O  
ATOM    442  OD2 ASP A  58      27.703 -27.074 -15.659  1.00  0.00           O  
ATOM    443  N   PHE A  59      28.661 -22.249 -15.775  1.00  0.00           N  
ATOM    444  CA  PHE A  59      29.951 -21.637 -15.465  1.00  0.00           C  
ATOM    445  C   PHE A  59      30.853 -22.518 -14.582  1.00  0.00           C  
ATOM    446  O   PHE A  59      31.915 -22.056 -14.171  1.00  0.00           O  
ATOM    447  CB  PHE A  59      29.726 -20.247 -14.861  1.00  0.00           C  
ATOM    448  CG  PHE A  59      28.955 -19.270 -15.722  1.00  0.00           C  
ATOM    449  CD1 PHE A  59      29.070 -19.276 -17.123  1.00  0.00           C  
ATOM    450  CD2 PHE A  59      28.127 -18.312 -15.110  1.00  0.00           C  
ATOM    451  CE1 PHE A  59      28.365 -18.341 -17.906  1.00  0.00           C  
ATOM    452  CE2 PHE A  59      27.428 -17.376 -15.881  1.00  0.00           C  
ATOM    453  CZ  PHE A  59      27.545 -17.390 -17.283  1.00  0.00           C  
ATOM    454  N   SER A  60      30.481 -23.769 -14.300  1.00  0.00           N  
ATOM    455  CA  SER A  60      31.305 -24.679 -13.505  1.00  0.00           C  
ATOM    456  C   SER A  60      32.589 -25.129 -14.204  1.00  0.00           C  
ATOM    457  O   SER A  60      33.519 -25.586 -13.547  1.00  0.00           O  
ATOM    458  CB  SER A  60      30.496 -25.896 -13.061  1.00  0.00           C  
ATOM    459  OG  SER A  60      30.110 -26.706 -14.150  1.00  0.00           O  
ATOM    460  N   THR A  61      32.674 -24.955 -15.531  1.00  0.00           N  
ATOM    461  CA  THR A  61      33.853 -25.268 -16.336  1.00  0.00           C  
ATOM    462  C   THR A  61      34.254 -24.086 -17.219  1.00  0.00           C  
ATOM    463  O   THR A  61      33.405 -23.279 -17.622  1.00  0.00           O  
ATOM    464  CB  THR A  61      33.646 -26.521 -17.203  1.00  0.00           C  
ATOM    465  OG1 THR A  61      32.692 -26.273 -18.209  1.00  0.00           O  
ATOM    466  CG2 THR A  61      33.181 -27.726 -16.401  1.00  0.00           C  
ATOM    467  N   ASN A  62      35.531 -23.988 -17.563  1.00  0.00           N  
ATOM    468  CA  ASN A  62      36.013 -22.949 -18.469  1.00  0.00           C  
ATOM    469  C   ASN A  62      35.401 -23.081 -19.869  1.00  0.00           C  
ATOM    470  O   ASN A  62      35.050 -22.071 -20.471  1.00  0.00           O  
ATOM    471  CB  ASN A  62      37.543 -22.987 -18.533  1.00  0.00           C  
ATOM    472  CG  ASN A  62      38.218 -22.606 -17.219  1.00  0.00           C  
ATOM    473  OD1 ASN A  62      37.663 -21.978 -16.338  1.00  0.00           O  
ATOM    474  ND2 ASN A  62      39.470 -22.981 -17.064  1.00  0.00           N  
ATOM    475  N   ASP A  63      35.179 -24.303 -20.345  1.00  0.00           N  
ATOM    476  CA  ASP A  63      34.522 -24.544 -21.632  1.00  0.00           C  
ATOM    477  C   ASP A  63      33.075 -24.047 -21.630  1.00  0.00           C  
ATOM    478  O   ASP A  63      32.634 -23.412 -22.583  1.00  0.00           O  
ATOM    479  CB  ASP A  63      34.574 -26.043 -21.975  1.00  0.00           C  
ATOM    480  CG  ASP A  63      35.997 -26.571 -22.202  1.00  0.00           C  
ATOM    481  OD1 ASP A  63      36.892 -25.754 -22.515  1.00  0.00           O  
ATOM    482  OD2 ASP A  63      36.183 -27.797 -22.029  1.00  0.00           O  
ATOM    483  N   GLY A  64      32.344 -24.232 -20.536  1.00  0.00           N  
ATOM    484  CA  GLY A  64      30.998 -23.690 -20.361  1.00  0.00           C  
ATOM    485  C   GLY A  64      30.961 -22.158 -20.339  1.00  0.00           C  
ATOM    486  O   GLY A  64      30.053 -21.549 -20.903  1.00  0.00           O  
ATOM    487  N   VAL A  65      31.967 -21.525 -19.740  1.00  0.00           N  
ATOM    488  CA  VAL A  65      32.121 -20.058 -19.767  1.00  0.00           C  
ATOM    489  C   VAL A  65      32.392 -19.567 -21.192  1.00  0.00           C  
ATOM    490  O   VAL A  65      31.770 -18.597 -21.632  1.00  0.00           O  
ATOM    491  CB  VAL A  65      33.247 -19.589 -18.822  1.00  0.00           C  
ATOM    492  CG1 VAL A  65      33.474 -18.077 -18.899  1.00  0.00           C  
ATOM    493  CG2 VAL A  65      32.933 -19.922 -17.368  1.00  0.00           C  
ATOM    494  N   MET A  66      33.274 -20.229 -21.930  1.00  0.00           N  
ATOM    495  CA  MET A  66      33.617 -19.840 -23.297  1.00  0.00           C  
ATOM    496  C   MET A  66      32.467 -20.094 -24.276  1.00  0.00           C  
ATOM    497  O   MET A  66      32.197 -19.236 -25.113  1.00  0.00           O  
ATOM    498  CB  MET A  66      34.898 -20.551 -23.746  1.00  0.00           C  
ATOM    499  CG  MET A  66      36.144 -20.091 -22.964  1.00  0.00           C  
ATOM    500  SD  MET A  66      36.473 -18.296 -22.933  1.00  0.00           S  
ATOM    501  CE  MET A  66      36.597 -17.950 -24.706  1.00  0.00           C  
ATOM    502  N   ALA A  67      31.734 -21.191 -24.125  1.00  0.00           N  
ATOM    503  CA  ALA A  67      30.524 -21.454 -24.910  1.00  0.00           C  
ATOM    504  C   ALA A  67      29.466 -20.351 -24.721  1.00  0.00           C  
ATOM    505  O   ALA A  67      28.853 -19.891 -25.688  1.00  0.00           O  
ATOM    506  CB  ALA A  67      29.982 -22.834 -24.508  1.00  0.00           C  
ATOM    507  N   PHE A  68      29.293 -19.867 -23.494  1.00  0.00           N  
ATOM    508  CA  PHE A  68      28.416 -18.725 -23.222  1.00  0.00           C  
ATOM    509  C   PHE A  68      28.930 -17.428 -23.863  1.00  0.00           C  
ATOM    510  O   PHE A  68      28.148 -16.683 -24.451  1.00  0.00           O  
ATOM    511  CB  PHE A  68      28.260 -18.556 -21.709  1.00  0.00           C  
ATOM    512  CG  PHE A  68      27.459 -17.325 -21.337  1.00  0.00           C  
ATOM    513  CD1 PHE A  68      28.107 -16.183 -20.825  1.00  0.00           C  
ATOM    514  CD2 PHE A  68      26.070 -17.296 -21.551  1.00  0.00           C  
ATOM    515  CE1 PHE A  68      27.351 -15.036 -20.513  1.00  0.00           C  
ATOM    516  CE2 PHE A  68      25.323 -16.158 -21.242  1.00  0.00           C  
ATOM    517  CZ  PHE A  68      25.965 -15.024 -20.717  1.00  0.00           C  
ATOM    518  N   ALA A  69      30.235 -17.172 -23.795  1.00  0.00           N  
ATOM    519  CA  ALA A  69      30.825 -16.009 -24.456  1.00  0.00           C  
ATOM    520  C   ALA A  69      30.571 -16.034 -25.971  1.00  0.00           C  
ATOM    521  O   ALA A  69      30.180 -15.009 -26.537  1.00  0.00           O  
ATOM    522  CB  ALA A  69      32.321 -15.947 -24.128  1.00  0.00           C  
ATOM    523  N   ASP A  70      30.716 -17.191 -26.624  1.00  0.00           N  
ATOM    524  CA  ASP A  70      30.452 -17.357 -28.056  1.00  0.00           C  
ATOM    525  C   ASP A  70      28.987 -17.112 -28.419  1.00  0.00           C  
ATOM    526  O   ASP A  70      28.709 -16.475 -29.443  1.00  0.00           O  
ATOM    527  CB  ASP A  70      30.881 -18.768 -28.506  1.00  0.00           C  
ATOM    528  CG  ASP A  70      32.396 -18.927 -28.676  1.00  0.00           C  
ATOM    529  OD1 ASP A  70      33.090 -17.900 -28.839  1.00  0.00           O  
ATOM    530  OD2 ASP A  70      32.834 -20.099 -28.744  1.00  0.00           O  
ATOM    531  N   GLU A  71      28.042 -17.547 -27.598  1.00  0.00           N  
ATOM    532  CA  GLU A  71      26.616 -17.241 -27.782  1.00  0.00           C  
ATOM    533  C   GLU A  71      26.332 -15.736 -27.676  1.00  0.00           C  
ATOM    534  O   GLU A  71      25.638 -15.165 -28.522  1.00  0.00           O  
ATOM    535  CB  GLU A  71      25.764 -18.029 -26.766  1.00  0.00           C  
ATOM    536  CG  GLU A  71      25.348 -19.417 -27.277  1.00  0.00           C  
ATOM    537  CD  GLU A  71      24.499 -19.329 -28.557  1.00  0.00           C  
ATOM    538  OE1 GLU A  71      24.815 -20.066 -29.514  1.00  0.00           O  
ATOM    539  OE2 GLU A  71      23.605 -18.468 -28.612  1.00  0.00           O  
ATOM    540  N   VAL A  72      26.917 -15.037 -26.692  1.00  0.00           N  
ATOM    541  CA  VAL A  72      26.780 -13.580 -26.566  1.00  0.00           C  
ATOM    542  C   VAL A  72      27.380 -12.861 -27.776  1.00  0.00           C  
ATOM    543  O   VAL A  72      26.760 -11.945 -28.326  1.00  0.00           O  
ATOM    544  CB  VAL A  72      27.405 -13.072 -25.248  1.00  0.00           C  
ATOM    545  CG1 VAL A  72      27.362 -11.541 -25.141  1.00  0.00           C  
ATOM    546  CG2 VAL A  72      26.652 -13.618 -24.036  1.00  0.00           C  
ATOM    547  N   LEU A  73      28.547 -13.301 -28.254  1.00  0.00           N  
ATOM    548  CA  LEU A  73      29.232 -12.724 -29.422  1.00  0.00           C  
ATOM    549  C   LEU A  73      28.450 -12.901 -30.731  1.00  0.00           C  
ATOM    550  O   LEU A  73      28.605 -12.084 -31.637  1.00  0.00           O  
ATOM    551  CB  LEU A  73      30.616 -13.381 -29.554  1.00  0.00           C  
ATOM    552  CG  LEU A  73      31.645 -12.897 -28.514  1.00  0.00           C  
ATOM    553  CD1 LEU A  73      32.878 -13.816 -28.543  1.00  0.00           C  
ATOM    554  CD2 LEU A  73      32.118 -11.485 -28.781  1.00  0.00           C  
ATOM    555  N   LYS A  74      27.621 -13.949 -30.858  1.00  0.00           N  
ATOM    556  CA  LYS A  74      26.692 -14.150 -31.981  1.00  0.00           C  
ATOM    557  C   LYS A  74      25.420 -13.319 -31.838  1.00  0.00           C  
ATOM    558  O   LYS A  74      24.836 -12.920 -32.835  1.00  0.00           O  
ATOM    559  CB  LYS A  74      26.302 -15.629 -32.075  1.00  0.00           C  
ATOM    560  CG  LYS A  74      27.449 -16.534 -32.546  1.00  0.00           C  
ATOM    561  CD  LYS A  74      26.999 -17.980 -32.369  1.00  0.00           C  
ATOM    562  CE  LYS A  74      28.143 -18.965 -32.526  1.00  0.00           C  
ATOM    563  NZ  LYS A  74      27.732 -20.284 -31.976  1.00  0.00           N  
ATOM    564  N   SER A  75      25.015 -13.053 -30.619  1.00  0.00           N  
ATOM    565  CA  SER A  75      23.730 -12.427 -30.301  1.00  0.00           C  
ATOM    566  C   SER A  75      23.729 -10.905 -30.433  1.00  0.00           C  
ATOM    567  O   SER A  75      22.675 -10.309 -30.650  1.00  0.00           O  
ATOM    568  CB  SER A  75      23.343 -12.787 -28.869  1.00  0.00           C  
ATOM    569  OG  SER A  75      23.142 -14.177 -28.764  1.00  0.00           O  
ATOM    570  N   THR A  76      24.891 -10.261 -30.288  1.00  0.00           N  
ATOM    571  CA  THR A  76      24.998  -8.800 -30.330  1.00  0.00           C  
ATOM    572  C   THR A  76      26.328  -8.333 -30.924  1.00  0.00           C  
ATOM    573  O   THR A  76      27.343  -9.012 -30.864  1.00  0.00           O  
ATOM    574  CB  THR A  76      24.755  -8.188 -28.935  1.00  0.00           C  
ATOM    575  OG1 THR A  76      24.732  -6.780 -29.046  1.00  0.00           O  
ATOM    576  CG2 THR A  76      25.815  -8.564 -27.897  1.00  0.00           C  
ATOM    577  N   HIS A  77      26.309  -7.127 -31.494  1.00  0.00           N  
ATOM    578  CA  HIS A  77      27.495  -6.439 -32.002  1.00  0.00           C  
ATOM    579  C   HIS A  77      28.174  -5.532 -30.962  1.00  0.00           C  
ATOM    580  O   HIS A  77      29.247  -5.005 -31.216  1.00  0.00           O  
ATOM    581  CB  HIS A  77      27.099  -5.655 -33.263  1.00  0.00           C  
ATOM    582  CG  HIS A  77      26.042  -4.614 -33.014  1.00  0.00           C  
ATOM    583  ND1 HIS A  77      24.681  -4.814 -32.957  1.00  0.00           N  
ATOM    584  CD2 HIS A  77      26.254  -3.271 -32.785  1.00  0.00           C  
ATOM    585  CE1 HIS A  77      24.089  -3.634 -32.707  1.00  0.00           C  
ATOM    586  NE2 HIS A  77      25.007  -2.670 -32.590  1.00  0.00           N  
ATOM    587  N   GLY A  78      27.549  -5.355 -29.801  1.00  0.00           N  
ATOM    588  CA  GLY A  78      28.067  -4.535 -28.722  1.00  0.00           C  
ATOM    589  C   GLY A  78      27.318  -4.769 -27.404  1.00  0.00           C  
ATOM    590  O   GLY A  78      26.219  -5.317 -27.397  1.00  0.00           O  
ATOM    591  N   LEU A  79      27.923  -4.335 -26.304  1.00  0.00           N  
ATOM    592  CA  LEU A  79      27.328  -4.366 -24.970  1.00  0.00           C  
ATOM    593  C   LEU A  79      27.418  -2.985 -24.319  1.00  0.00           C  
ATOM    594  O   LEU A  79      28.469  -2.342 -24.333  1.00  0.00           O  
ATOM    595  CB  LEU A  79      28.024  -5.424 -24.096  1.00  0.00           C  
ATOM    596  CG  LEU A  79      27.696  -6.886 -24.449  1.00  0.00           C  
ATOM    597  CD1 LEU A  79      28.561  -7.827 -23.613  1.00  0.00           C  
ATOM    598  CD2 LEU A  79      26.238  -7.234 -24.161  1.00  0.00           C  
ATOM    599  N   ARG A  80      26.323  -2.562 -23.682  1.00  0.00           N  
ATOM    600  CA  ARG A  80      26.303  -1.379 -22.816  1.00  0.00           C  
ATOM    601  C   ARG A  80      27.007  -1.650 -21.486  1.00  0.00           C  
ATOM    602  O   ARG A  80      27.709  -0.776 -20.985  1.00  0.00           O  
ATOM    603  CB  ARG A  80      24.846  -0.923 -22.616  1.00  0.00           C  
ATOM    604  CG  ARG A  80      24.666   0.196 -21.568  1.00  0.00           C  
ATOM    605  CD  ARG A  80      25.402   1.492 -21.929  1.00  0.00           C  
ATOM    606  NE  ARG A  80      25.389   2.461 -20.815  1.00  0.00           N  
ATOM    607  CZ  ARG A  80      26.253   2.504 -19.807  1.00  0.00           C  
ATOM    608  NH1 ARG A  80      27.248   1.689 -19.713  1.00  0.00           N  
ATOM    609  NH2 ARG A  80      26.146   3.398 -18.864  1.00  0.00           N  
ATOM    610  N   ALA A  81      26.794  -2.831 -20.918  1.00  0.00           N  
ATOM    611  CA  ALA A  81      27.397  -3.211 -19.650  1.00  0.00           C  
ATOM    612  C   ALA A  81      27.430  -4.730 -19.458  1.00  0.00           C  
ATOM    613  O   ALA A  81      26.651  -5.463 -20.076  1.00  0.00           O  
ATOM    614  CB  ALA A  81      26.637  -2.534 -18.503  1.00  0.00           C  
ATOM    615  N   ILE A  82      28.297  -5.186 -18.553  1.00  0.00           N  
ATOM    616  CA  ILE A  82      28.279  -6.543 -17.998  1.00  0.00           C  
ATOM    617  C   ILE A  82      28.113  -6.437 -16.479  1.00  0.00           C  
ATOM    618  O   ILE A  82      28.950  -5.843 -15.798  1.00  0.00           O  
ATOM    619  CB  ILE A  82      29.547  -7.345 -18.362  1.00  0.00           C  
ATOM    620  CG1 ILE A  82      29.773  -7.386 -19.894  1.00  0.00           C  
ATOM    621  CG2 ILE A  82      29.438  -8.775 -17.790  1.00  0.00           C  
ATOM    622  CD1 ILE A  82      31.057  -8.108 -20.323  1.00  0.00           C  
ATOM    623  N   LEU A  83      27.079  -7.058 -15.946  1.00  0.00           N  
ATOM    624  CA  LEU A  83      26.829  -7.181 -14.514  1.00  0.00           C  
ATOM    625  C   LEU A  83      27.144  -8.617 -14.076  1.00  0.00           C  
ATOM    626  O   LEU A  83      26.362  -9.540 -14.301  1.00  0.00           O  
ATOM    627  CB  LEU A  83      25.380  -6.770 -14.181  1.00  0.00           C  
ATOM    628  CG  LEU A  83      24.932  -5.386 -14.704  1.00  0.00           C  
ATOM    629  CD1 LEU A  83      23.555  -5.046 -14.136  1.00  0.00           C  
ATOM    630  CD2 LEU A  83      25.873  -4.257 -14.292  1.00  0.00           C  
ATOM    631  N   HIS A  84      28.288  -8.814 -13.446  1.00  0.00           N  
ATOM    632  CA  HIS A  84      28.738 -10.115 -12.937  1.00  0.00           C  
ATOM    633  C   HIS A  84      28.081 -10.446 -11.592  1.00  0.00           C  
ATOM    634  O   HIS A  84      28.709 -10.372 -10.539  1.00  0.00           O  
ATOM    635  CB  HIS A  84      30.265 -10.159 -12.858  1.00  0.00           C  
ATOM    636  CG  HIS A  84      30.935 -10.216 -14.198  1.00  0.00           C  
ATOM    637  ND1 HIS A  84      31.002 -11.321 -15.035  1.00  0.00           N  
ATOM    638  CD2 HIS A  84      31.633  -9.198 -14.794  1.00  0.00           C  
ATOM    639  CE1 HIS A  84      31.727 -10.974 -16.095  1.00  0.00           C  
ATOM    640  NE2 HIS A  84      32.124  -9.697 -15.982  1.00  0.00           N  
ATOM    641  N   ASN A  85      26.811 -10.830 -11.647  1.00  0.00           N  
ATOM    642  CA  ASN A  85      25.997 -11.177 -10.479  1.00  0.00           C  
ATOM    643  C   ASN A  85      26.000 -12.684 -10.144  1.00  0.00           C  
ATOM    644  O   ASN A  85      25.687 -13.070  -9.026  1.00  0.00           O  
ATOM    645  CB  ASN A  85      24.584 -10.623 -10.730  1.00  0.00           C  
ATOM    646  CG  ASN A  85      23.576 -11.073  -9.693  1.00  0.00           C  
ATOM    647  OD1 ASN A  85      23.513 -10.601  -8.578  1.00  0.00           O  
ATOM    648  ND2 ASN A  85      22.770 -12.053 -10.033  1.00  0.00           N  
ATOM    649  N   ALA A  86      26.356 -13.557 -11.094  1.00  0.00           N  
ATOM    650  CA  ALA A  86      26.408 -14.995 -10.839  1.00  0.00           C  
ATOM    651  C   ALA A  86      27.366 -15.310  -9.679  1.00  0.00           C  
ATOM    652  O   ALA A  86      28.520 -14.888  -9.665  1.00  0.00           O  
ATOM    653  CB  ALA A  86      26.801 -15.746 -12.112  1.00  0.00           C  
ATOM    654  N   SER A  87      26.868 -16.065  -8.690  1.00  0.00           N  
ATOM    655  CA  SER A  87      27.613 -16.390  -7.475  1.00  0.00           C  
ATOM    656  C   SER A  87      27.197 -17.750  -6.937  1.00  0.00           C  
ATOM    657  O   SER A  87      26.082 -18.222  -7.174  1.00  0.00           O  
ATOM    658  CB  SER A  87      27.381 -15.285  -6.434  1.00  0.00           C  
ATOM    659  OG  SER A  87      28.142 -15.479  -5.256  1.00  0.00           O  
ATOM    660  N   ALA A  88      28.098 -18.368  -6.177  1.00  0.00           N  
ATOM    661  CA  ALA A  88      27.803 -19.509  -5.327  1.00  0.00           C  
ATOM    662  C   ALA A  88      28.331 -19.244  -3.915  1.00  0.00           C  
ATOM    663  O   ALA A  88      29.240 -18.433  -3.715  1.00  0.00           O  
ATOM    664  CB  ALA A  88      28.401 -20.777  -5.952  1.00  0.00           C  
ATOM    665  N   TRP A  89      27.736 -19.905  -2.928  1.00  0.00           N  
ATOM    666  CA  TRP A  89      28.138 -19.794  -1.528  1.00  0.00           C  
ATOM    667  C   TRP A  89      28.355 -21.191  -0.967  1.00  0.00           C  
ATOM    668  O   TRP A  89      27.421 -21.988  -0.908  1.00  0.00           O  
ATOM    669  CB  TRP A  89      27.090 -18.992  -0.759  1.00  0.00           C  
ATOM    670  CG  TRP A  89      27.471 -18.641   0.639  1.00  0.00           C  
ATOM    671  CD1 TRP A  89      28.692 -18.230   1.055  1.00  0.00           C  
ATOM    672  CD2 TRP A  89      26.608 -18.609   1.832  1.00  0.00           C  
ATOM    673  NE1 TRP A  89      28.642 -17.944   2.417  1.00  0.00           N  
ATOM    674  CE2 TRP A  89      27.379 -18.143   2.917  1.00  0.00           C  
ATOM    675  CE3 TRP A  89      25.249 -18.904   2.060  1.00  0.00           C  
ATOM    676  CZ2 TRP A  89      26.825 -17.962   4.203  1.00  0.00           C  
ATOM    677  CZ3 TRP A  89      24.694 -18.724   3.352  1.00  0.00           C  
ATOM    678  CH2 TRP A  89      25.487 -18.254   4.394  1.00  0.00           C  
ATOM    679  N   MET A  90      29.591 -21.516  -0.611  1.00  0.00           N  
ATOM    680  CA  MET A  90      29.976 -22.784   0.005  1.00  0.00           C  
ATOM    681  C   MET A  90      30.854 -22.512   1.223  1.00  0.00           C  
ATOM    682  O   MET A  90      31.768 -21.688   1.161  1.00  0.00           O  
ATOM    683  CB  MET A  90      30.708 -23.700  -0.986  1.00  0.00           C  
ATOM    684  CG  MET A  90      29.765 -24.300  -2.031  1.00  0.00           C  
ATOM    685  SD  MET A  90      30.564 -25.378  -3.260  1.00  0.00           S  
ATOM    686  CE  MET A  90      31.123 -26.753  -2.222  1.00  0.00           C  
ATOM    687  N   ALA A  91      30.556 -23.213   2.317  1.00  0.00           N  
ATOM    688  CA  ALA A  91      31.342 -23.213   3.533  1.00  0.00           C  
ATOM    689  C   ALA A  91      32.287 -24.420   3.565  1.00  0.00           C  
ATOM    690  O   ALA A  91      31.948 -25.491   3.062  1.00  0.00           O  
ATOM    691  CB  ALA A  91      30.395 -23.216   4.737  1.00  0.00           C  
ATOM    692  N   GLU A  92      33.413 -24.286   4.256  1.00  0.00           N  
ATOM    693  CA  GLU A  92      34.256 -25.401   4.658  1.00  0.00           C  
ATOM    694  C   GLU A  92      33.484 -26.261   5.679  1.00  0.00           C  
ATOM    695  O   GLU A  92      33.259 -25.856   6.821  1.00  0.00           O  
ATOM    696  CB  GLU A  92      35.591 -24.904   5.245  1.00  0.00           C  
ATOM    697  CG  GLU A  92      36.510 -24.195   4.228  1.00  0.00           C  
ATOM    698  CD  GLU A  92      36.098 -22.772   3.834  1.00  0.00           C  
ATOM    699  OE1 GLU A  92      36.534 -22.313   2.762  1.00  0.00           O  
ATOM    700  OE2 GLU A  92      35.352 -22.115   4.596  1.00  0.00           O  
ATOM    701  N   LYS A  93      33.050 -27.446   5.261  1.00  0.00           N  
ATOM    702  CA  LYS A  93      32.300 -28.381   6.106  1.00  0.00           C  
ATOM    703  C   LYS A  93      32.984 -29.747   6.133  1.00  0.00           C  
ATOM    704  O   LYS A  93      33.544 -30.163   5.123  1.00  0.00           O  
ATOM    705  CB  LYS A  93      30.842 -28.514   5.633  1.00  0.00           C  
ATOM    706  CG  LYS A  93      30.045 -27.215   5.835  1.00  0.00           C  
ATOM    707  CD  LYS A  93      28.575 -27.400   5.441  1.00  0.00           C  
ATOM    708  CE  LYS A  93      27.820 -26.088   5.617  1.00  0.00           C  
ATOM    709  NZ  LYS A  93      26.372 -26.215   5.299  1.00  0.00           N  
ATOM    710  N   PRO A  94      32.889 -30.490   7.259  1.00  0.00           N  
ATOM    711  CA  PRO A  94      33.351 -31.868   7.313  1.00  0.00           C  
ATOM    712  C   PRO A  94      32.729 -32.712   6.189  1.00  0.00           C  
ATOM    713  O   PRO A  94      31.522 -32.641   5.951  1.00  0.00           O  
ATOM    714  CB  PRO A  94      32.951 -32.390   8.704  1.00  0.00           C  
ATOM    715  CG  PRO A  94      32.824 -31.124   9.544  1.00  0.00           C  
ATOM    716  CD  PRO A  94      32.322 -30.083   8.536  1.00  0.00           C  
ATOM    717  N   GLY A  95      33.554 -33.498   5.502  1.00  0.00           N  
ATOM    718  CA  GLY A  95      33.136 -34.379   4.404  1.00  0.00           C  
ATOM    719  C   GLY A  95      33.194 -33.759   3.003  1.00  0.00           C  
ATOM    720  O   GLY A  95      33.181 -34.509   2.029  1.00  0.00           O  
ATOM    721  N   ALA A  96      33.308 -32.434   2.864  1.00  0.00           N  
ATOM    722  CA  ALA A  96      33.561 -31.798   1.579  1.00  0.00           C  
ATOM    723  C   ALA A  96      35.084 -31.635   1.371  1.00  0.00           C  
ATOM    724  O   ALA A  96      35.737 -31.031   2.220  1.00  0.00           O  
ATOM    725  CB  ALA A  96      32.827 -30.459   1.522  1.00  0.00           C  
ATOM    726  N   PRO A  97      35.666 -32.131   0.258  1.00  0.00           N  
ATOM    727  CA  PRO A  97      37.076 -31.920  -0.034  1.00  0.00           C  
ATOM    728  C   PRO A  97      37.385 -30.426  -0.145  1.00  0.00           C  
ATOM    729  O   PRO A  97      36.790 -29.714  -0.950  1.00  0.00           O  
ATOM    730  CB  PRO A  97      37.364 -32.674  -1.338  1.00  0.00           C  
ATOM    731  CG  PRO A  97      36.213 -33.675  -1.448  1.00  0.00           C  
ATOM    732  CD  PRO A  97      35.058 -32.955  -0.771  1.00  0.00           C  
ATOM    733  N   LEU A  98      38.344 -29.928   0.647  1.00  0.00           N  
ATOM    734  CA  LEU A  98      38.703 -28.507   0.657  1.00  0.00           C  
ATOM    735  C   LEU A  98      39.157 -27.994  -0.720  1.00  0.00           C  
ATOM    736  O   LEU A  98      38.885 -26.852  -1.085  1.00  0.00           O  
ATOM    737  CB  LEU A  98      39.822 -28.269   1.689  1.00  0.00           C  
ATOM    738  CG  LEU A  98      39.418 -28.498   3.160  1.00  0.00           C  
ATOM    739  CD1 LEU A  98      40.641 -28.321   4.047  1.00  0.00           C  
ATOM    740  CD2 LEU A  98      38.338 -27.518   3.623  1.00  0.00           C  
ATOM    741  N   ALA A  99      39.828 -28.857  -1.497  1.00  0.00           N  
ATOM    742  CA  ALA A  99      40.243 -28.536  -2.859  1.00  0.00           C  
ATOM    743  C   ALA A  99      39.045 -28.252  -3.781  1.00  0.00           C  
ATOM    744  O   ALA A  99      39.082 -27.294  -4.543  1.00  0.00           O  
ATOM    745  CB  ALA A  99      41.096 -29.700  -3.382  1.00  0.00           C  
ATOM    746  N   ASP A 100      37.956 -29.018  -3.643  1.00  0.00           N  
ATOM    747  CA  ASP A 100      36.750 -28.853  -4.454  1.00  0.00           C  
ATOM    748  C   ASP A 100      35.985 -27.587  -4.064  1.00  0.00           C  
ATOM    749  O   ASP A 100      35.522 -26.845  -4.930  1.00  0.00           O  
ATOM    750  CB  ASP A 100      35.838 -30.080  -4.317  1.00  0.00           C  
ATOM    751  CG  ASP A 100      36.451 -31.386  -4.826  1.00  0.00           C  
ATOM    752  OD1 ASP A 100      37.465 -31.327  -5.552  1.00  0.00           O  
ATOM    753  OD2 ASP A 100      35.900 -32.450  -4.449  1.00  0.00           O  
ATOM    754  N   VAL A 101      35.910 -27.291  -2.758  1.00  0.00           N  
ATOM    755  CA  VAL A 101      35.298 -26.050  -2.259  1.00  0.00           C  
ATOM    756  C   VAL A 101      36.036 -24.837  -2.824  1.00  0.00           C  
ATOM    757  O   VAL A 101      35.408 -23.945  -3.400  1.00  0.00           O  
ATOM    758  CB  VAL A 101      35.263 -26.003  -0.713  1.00  0.00           C  
ATOM    759  CG1 VAL A 101      34.642 -24.698  -0.202  1.00  0.00           C  
ATOM    760  CG2 VAL A 101      34.445 -27.155  -0.138  1.00  0.00           C  
ATOM    761  N   LEU A 102      37.376 -24.824  -2.721  1.00  0.00           N  
ATOM    762  CA  LEU A 102      38.193 -23.740  -3.247  1.00  0.00           C  
ATOM    763  C   LEU A 102      38.058 -23.609  -4.770  1.00  0.00           C  
ATOM    764  O   LEU A 102      37.828 -22.512  -5.266  1.00  0.00           O  
ATOM    765  CB  LEU A 102      39.656 -23.959  -2.818  1.00  0.00           C  
ATOM    766  CG  LEU A 102      40.618 -22.853  -3.297  1.00  0.00           C  
ATOM    767  CD1 LEU A 102      40.276 -21.484  -2.714  1.00  0.00           C  
ATOM    768  CD2 LEU A 102      42.044 -23.201  -2.872  1.00  0.00           C  
ATOM    769  N   ALA A 103      38.150 -24.720  -5.503  1.00  0.00           N  
ATOM    770  CA  ALA A 103      38.032 -24.730  -6.961  1.00  0.00           C  
ATOM    771  C   ALA A 103      36.671 -24.192  -7.423  1.00  0.00           C  
ATOM    772  O   ALA A 103      36.617 -23.347  -8.313  1.00  0.00           O  
ATOM    773  CB  ALA A 103      38.281 -26.156  -7.462  1.00  0.00           C  
ATOM    774  N   CYS A 104      35.584 -24.596  -6.775  1.00  0.00           N  
ATOM    775  CA  CYS A 104      34.230 -24.143  -7.100  1.00  0.00           C  
ATOM    776  C   CYS A 104      34.049 -22.635  -6.860  1.00  0.00           C  
ATOM    777  O   CYS A 104      33.495 -21.927  -7.712  1.00  0.00           O  
ATOM    778  CB  CYS A 104      33.237 -24.989  -6.287  1.00  0.00           C  
ATOM    779  SG  CYS A 104      31.535 -24.659  -6.815  1.00  0.00           S  
ATOM    780  N   MET A 105      34.564 -22.103  -5.741  1.00  0.00           N  
ATOM    781  CA  MET A 105      34.489 -20.666  -5.445  1.00  0.00           C  
ATOM    782  C   MET A 105      35.353 -19.840  -6.401  1.00  0.00           C  
ATOM    783  O   MET A 105      34.899 -18.815  -6.918  1.00  0.00           O  
ATOM    784  CB  MET A 105      34.885 -20.402  -3.983  1.00  0.00           C  
ATOM    785  CG  MET A 105      33.913 -20.988  -2.937  1.00  0.00           C  
ATOM    786  SD  MET A 105      32.177 -20.472  -3.096  1.00  0.00           S  
ATOM    787  CE  MET A 105      31.535 -21.766  -4.165  1.00  0.00           C  
ATOM    788  N   MET A 106      36.568 -20.303  -6.705  1.00  0.00           N  
ATOM    789  CA  MET A 106      37.452 -19.649  -7.675  1.00  0.00           C  
ATOM    790  C   MET A 106      36.855 -19.684  -9.084  1.00  0.00           C  
ATOM    791  O   MET A 106      36.913 -18.680  -9.790  1.00  0.00           O  
ATOM    792  CB  MET A 106      38.837 -20.309  -7.642  1.00  0.00           C  
ATOM    793  CG  MET A 106      39.604 -20.017  -6.338  1.00  0.00           C  
ATOM    794  SD  MET A 106      40.019 -18.266  -6.052  1.00  0.00           S  
ATOM    795  CE  MET A 106      41.278 -18.006  -7.319  1.00  0.00           C  
ATOM    796  N   GLN A 107      36.243 -20.791  -9.487  1.00  0.00           N  
ATOM    797  CA  GLN A 107      35.617 -20.927 -10.799  1.00  0.00           C  
ATOM    798  C   GLN A 107      34.529 -19.871 -11.021  1.00  0.00           C  
ATOM    799  O   GLN A 107      34.553 -19.153 -12.026  1.00  0.00           O  
ATOM    800  CB  GLN A 107      35.072 -22.354 -10.945  1.00  0.00           C  
ATOM    801  CG  GLN A 107      34.459 -22.614 -12.339  1.00  0.00           C  
ATOM    802  CD  GLN A 107      35.475 -22.462 -13.474  1.00  0.00           C  
ATOM    803  OE1 GLN A 107      36.662 -22.655 -13.309  1.00  0.00           O  
ATOM    804  NE2 GLN A 107      35.029 -22.099 -14.644  1.00  0.00           N  
ATOM    805  N   ILE A 108      33.597 -19.739 -10.083  1.00  0.00           N  
ATOM    806  CA  ILE A 108      32.446 -18.853 -10.293  1.00  0.00           C  
ATOM    807  C   ILE A 108      32.771 -17.369 -10.058  1.00  0.00           C  
ATOM    808  O   ILE A 108      32.232 -16.512 -10.761  1.00  0.00           O  
ATOM    809  CB  ILE A 108      31.236 -19.348  -9.464  1.00  0.00           C  
ATOM    810  CG1 ILE A 108      29.904 -18.717  -9.909  1.00  0.00           C  
ATOM    811  CG2 ILE A 108      31.428 -19.110  -7.955  1.00  0.00           C  
ATOM    812  CD1 ILE A 108      29.515 -19.056 -11.348  1.00  0.00           C  
ATOM    813  N   HIS A 109      33.652 -17.050  -9.119  1.00  0.00           N  
ATOM    814  CA  HIS A 109      33.952 -15.654  -8.761  1.00  0.00           C  
ATOM    815  C   HIS A 109      35.199 -15.087  -9.444  1.00  0.00           C  
ATOM    816  O   HIS A 109      35.336 -13.865  -9.500  1.00  0.00           O  
ATOM    817  CB  HIS A 109      34.077 -15.512  -7.234  1.00  0.00           C  
ATOM    818  CG  HIS A 109      32.866 -15.958  -6.465  1.00  0.00           C  
ATOM    819  ND1 HIS A 109      32.871 -16.723  -5.325  1.00  0.00           N  
ATOM    820  CD2 HIS A 109      31.552 -15.673  -6.744  1.00  0.00           C  
ATOM    821  CE1 HIS A 109      31.606 -16.906  -4.937  1.00  0.00           C  
ATOM    822  NE2 HIS A 109      30.779 -16.280  -5.767  1.00  0.00           N  
ATOM    823  N   VAL A 110      36.091 -15.935  -9.953  1.00  0.00           N  
ATOM    824  CA  VAL A 110      37.362 -15.496 -10.549  1.00  0.00           C  
ATOM    825  C   VAL A 110      37.447 -15.903 -12.007  1.00  0.00           C  
ATOM    826  O   VAL A 110      37.473 -15.025 -12.866  1.00  0.00           O  
ATOM    827  CB  VAL A 110      38.600 -15.963  -9.747  1.00  0.00           C  
ATOM    828  CG1 VAL A 110      39.877 -15.314 -10.270  1.00  0.00           C  
ATOM    829  CG2 VAL A 110      38.457 -15.632  -8.258  1.00  0.00           C  
ATOM    830  N   ASN A 111      37.443 -17.207 -12.305  1.00  0.00           N  
ATOM    831  CA  ASN A 111      37.624 -17.675 -13.682  1.00  0.00           C  
ATOM    832  C   ASN A 111      36.519 -17.143 -14.603  1.00  0.00           C  
ATOM    833  O   ASN A 111      36.822 -16.613 -15.665  1.00  0.00           O  
ATOM    834  CB  ASN A 111      37.652 -19.212 -13.745  1.00  0.00           C  
ATOM    835  CG  ASN A 111      38.834 -19.865 -13.049  1.00  0.00           C  
ATOM    836  OD1 ASN A 111      39.535 -19.286 -12.244  1.00  0.00           O  
ATOM    837  ND2 ASN A 111      39.072 -21.128 -13.336  1.00  0.00           N  
ATOM    838  N   THR A 112      35.260 -17.204 -14.176  1.00  0.00           N  
ATOM    839  CA  THR A 112      34.116 -16.759 -14.984  1.00  0.00           C  
ATOM    840  C   THR A 112      34.190 -15.259 -15.330  1.00  0.00           C  
ATOM    841  O   THR A 112      34.225 -14.951 -16.517  1.00  0.00           O  
ATOM    842  CB  THR A 112      32.778 -17.151 -14.340  1.00  0.00           C  
ATOM    843  OG1 THR A 112      32.715 -18.547 -14.185  1.00  0.00           O  
ATOM    844  CG2 THR A 112      31.578 -16.714 -15.163  1.00  0.00           C  
ATOM    845  N   PRO A 113      34.297 -14.318 -14.375  1.00  0.00           N  
ATOM    846  CA  PRO A 113      34.445 -12.904 -14.715  1.00  0.00           C  
ATOM    847  C   PRO A 113      35.734 -12.595 -15.489  1.00  0.00           C  
ATOM    848  O   PRO A 113      35.702 -11.798 -16.428  1.00  0.00           O  
ATOM    849  CB  PRO A 113      34.398 -12.140 -13.381  1.00  0.00           C  
ATOM    850  CG  PRO A 113      33.669 -13.090 -12.443  1.00  0.00           C  
ATOM    851  CD  PRO A 113      34.133 -14.462 -12.929  1.00  0.00           C  
ATOM    852  N   TYR A 114      36.858 -13.240 -15.138  1.00  0.00           N  
ATOM    853  CA  TYR A 114      38.139 -13.049 -15.830  1.00  0.00           C  
ATOM    854  C   TYR A 114      38.046 -13.419 -17.313  1.00  0.00           C  
ATOM    855  O   TYR A 114      38.409 -12.622 -18.172  1.00  0.00           O  
ATOM    856  CB  TYR A 114      39.221 -13.878 -15.117  1.00  0.00           C  
ATOM    857  CG  TYR A 114      40.567 -13.853 -15.801  1.00  0.00           C  
ATOM    858  CD1 TYR A 114      40.960 -14.898 -16.668  1.00  0.00           C  
ATOM    859  CD2 TYR A 114      41.462 -12.778 -15.582  1.00  0.00           C  
ATOM    860  CE1 TYR A 114      42.213 -14.871 -17.306  1.00  0.00           C  
ATOM    861  CE2 TYR A 114      42.706 -12.741 -16.208  1.00  0.00           C  
ATOM    862  CZ  TYR A 114      43.082 -13.791 -17.075  1.00  0.00           C  
ATOM    863  OH  TYR A 114      44.304 -13.752 -17.691  1.00  0.00           O  
ATOM    864  N   LEU A 115      37.527 -14.611 -17.621  1.00  0.00           N  
ATOM    865  CA  LEU A 115      37.385 -15.092 -18.993  1.00  0.00           C  
ATOM    866  C   LEU A 115      36.359 -14.268 -19.777  1.00  0.00           C  
ATOM    867  O   LEU A 115      36.650 -13.854 -20.894  1.00  0.00           O  
ATOM    868  CB  LEU A 115      37.001 -16.585 -18.974  1.00  0.00           C  
ATOM    869  CG  LEU A 115      38.108 -17.531 -18.462  1.00  0.00           C  
ATOM    870  CD1 LEU A 115      37.539 -18.938 -18.308  1.00  0.00           C  
ATOM    871  CD2 LEU A 115      39.307 -17.592 -19.410  1.00  0.00           C  
ATOM    872  N   LEU A 116      35.206 -13.962 -19.195  1.00  0.00           N  
ATOM    873  CA  LEU A 116      34.162 -13.180 -19.863  1.00  0.00           C  
ATOM    874  C   LEU A 116      34.609 -11.743 -20.161  1.00  0.00           C  
ATOM    875  O   LEU A 116      34.388 -11.267 -21.270  1.00  0.00           O  
ATOM    876  CB  LEU A 116      32.866 -13.178 -19.029  1.00  0.00           C  
ATOM    877  CG  LEU A 116      32.124 -14.528 -18.987  1.00  0.00           C  
ATOM    878  CD1 LEU A 116      30.874 -14.397 -18.114  1.00  0.00           C  
ATOM    879  CD2 LEU A 116      31.692 -15.007 -20.370  1.00  0.00           C  
ATOM    880  N   ASN A 117      35.288 -11.071 -19.230  1.00  0.00           N  
ATOM    881  CA  ASN A 117      35.802  -9.719 -19.478  1.00  0.00           C  
ATOM    882  C   ASN A 117      36.811  -9.691 -20.636  1.00  0.00           C  
ATOM    883  O   ASN A 117      36.817  -8.744 -21.415  1.00  0.00           O  
ATOM    884  CB  ASN A 117      36.450  -9.160 -18.201  1.00  0.00           C  
ATOM    885  CG  ASN A 117      35.458  -8.793 -17.107  1.00  0.00           C  
ATOM    886  OD1 ASN A 117      34.253  -8.779 -17.268  1.00  0.00           O  
ATOM    887  ND2 ASN A 117      35.967  -8.436 -15.951  1.00  0.00           N  
ATOM    888  N   HIS A 118      37.635 -10.725 -20.766  1.00  0.00           N  
ATOM    889  CA  HIS A 118      38.561 -10.843 -21.896  1.00  0.00           C  
ATOM    890  C   HIS A 118      37.845 -11.187 -23.207  1.00  0.00           C  
ATOM    891  O   HIS A 118      38.061 -10.518 -24.219  1.00  0.00           O  
ATOM    892  CB  HIS A 118      39.652 -11.864 -21.561  1.00  0.00           C  
ATOM    893  CG  HIS A 118      40.773 -11.284 -20.752  1.00  0.00           C  
ATOM    894  ND1 HIS A 118      41.664 -10.337 -21.208  1.00  0.00           N  
ATOM    895  CD2 HIS A 118      41.154 -11.604 -19.475  1.00  0.00           C  
ATOM    896  CE1 HIS A 118      42.551 -10.097 -20.223  1.00  0.00           C  
ATOM    897  NE2 HIS A 118      42.274 -10.842 -19.154  1.00  0.00           N  
ATOM    898  N   ALA A 119      36.985 -12.188 -23.213  1.00  0.00           N  
ATOM    899  CA  ALA A 119      36.292 -12.666 -24.405  1.00  0.00           C  
ATOM    900  C   ALA A 119      35.322 -11.623 -24.987  1.00  0.00           C  
ATOM    901  O   ALA A 119      35.191 -11.496 -26.207  1.00  0.00           O  
ATOM    902  CB  ALA A 119      35.574 -13.962 -24.050  1.00  0.00           C  
ATOM    903  N   LEU A 120      34.672 -10.842 -24.126  1.00  0.00           N  
ATOM    904  CA  LEU A 120      33.662  -9.849 -24.498  1.00  0.00           C  
ATOM    905  C   LEU A 120      34.207  -8.413 -24.562  1.00  0.00           C  
ATOM    906  O   LEU A 120      33.452  -7.493 -24.872  1.00  0.00           O  
ATOM    907  CB  LEU A 120      32.451  -9.967 -23.550  1.00  0.00           C  
ATOM    908  CG  LEU A 120      31.827 -11.378 -23.445  1.00  0.00           C  
ATOM    909  CD1 LEU A 120      30.647 -11.356 -22.485  1.00  0.00           C  
ATOM    910  CD2 LEU A 120      31.329 -11.904 -24.800  1.00  0.00           C  
ATOM    911  N   GLU A 121      35.508  -8.198 -24.340  1.00  0.00           N  
ATOM    912  CA  GLU A 121      36.129  -6.862 -24.354  1.00  0.00           C  
ATOM    913  C   GLU A 121      35.781  -6.065 -25.615  1.00  0.00           C  
ATOM    914  O   GLU A 121      35.444  -4.885 -25.536  1.00  0.00           O  
ATOM    915  CB  GLU A 121      37.657  -7.012 -24.192  1.00  0.00           C  
ATOM    916  CG  GLU A 121      38.406  -5.668 -24.277  1.00  0.00           C  
ATOM    917  CD  GLU A 121      39.910  -5.725 -23.933  1.00  0.00           C  
ATOM    918  OE1 GLU A 121      40.603  -4.703 -24.153  1.00  0.00           O  
ATOM    919  OE2 GLU A 121      40.413  -6.727 -23.385  1.00  0.00           O  
ATOM    920  N   ARG A 122      35.803  -6.716 -26.795  1.00  0.00           N  
ATOM    921  CA  ARG A 122      35.496  -6.070 -28.077  1.00  0.00           C  
ATOM    922  C   ARG A 122      34.058  -5.543 -28.177  1.00  0.00           C  
ATOM    923  O   ARG A 122      33.827  -4.616 -28.940  1.00  0.00           O  
ATOM    924  CB  ARG A 122      35.822  -7.013 -29.245  1.00  0.00           C  
ATOM    925  CG  ARG A 122      34.834  -8.196 -29.392  1.00  0.00           C  
ATOM    926  CD  ARG A 122      35.244  -9.090 -30.568  1.00  0.00           C  
ATOM    927  NE  ARG A 122      34.318 -10.214 -30.782  1.00  0.00           N  
ATOM    928  CZ  ARG A 122      33.581 -10.456 -31.854  1.00  0.00           C  
ATOM    929  NH1 ARG A 122      33.569  -9.662 -32.877  1.00  0.00           N  
ATOM    930  NH2 ARG A 122      32.846 -11.524 -31.909  1.00  0.00           N  
ATOM    931  N   LEU A 123      33.123  -6.120 -27.434  1.00  0.00           N  
ATOM    932  CA  LEU A 123      31.725  -5.669 -27.409  1.00  0.00           C  
ATOM    933  C   LEU A 123      31.528  -4.428 -26.523  1.00  0.00           C  
ATOM    934  O   LEU A 123      30.562  -3.699 -26.707  1.00  0.00           O  
ATOM    935  CB  LEU A 123      30.803  -6.802 -26.926  1.00  0.00           C  
ATOM    936  CG  LEU A 123      30.784  -8.081 -27.784  1.00  0.00           C  
ATOM    937  CD1 LEU A 123      29.791  -9.072 -27.181  1.00  0.00           C  
ATOM    938  CD2 LEU A 123      30.364  -7.812 -29.225  1.00  0.00           C  
ATOM    939  N   LEU A 124      32.438  -4.170 -25.585  1.00  0.00           N  
ATOM    940  CA  LEU A 124      32.392  -3.022 -24.682  1.00  0.00           C  
ATOM    941  C   LEU A 124      33.151  -1.810 -25.235  1.00  0.00           C  
ATOM    942  O   LEU A 124      32.885  -0.680 -24.822  1.00  0.00           O  
ATOM    943  CB  LEU A 124      32.993  -3.444 -23.329  1.00  0.00           C  
ATOM    944  CG  LEU A 124      32.175  -4.504 -22.563  1.00  0.00           C  
ATOM    945  CD1 LEU A 124      33.032  -5.079 -21.434  1.00  0.00           C  
ATOM    946  CD2 LEU A 124      30.908  -3.911 -21.954  1.00  0.00           C  
ATOM    947  N   ARG A 125      34.084  -2.019 -26.159  1.00  0.00           N  
ATOM    948  CA  ARG A 125      34.895  -0.965 -26.777  1.00  0.00           C  
ATOM    949  C   ARG A 125      34.254  -0.380 -28.034  1.00  0.00           C  
ATOM    950  O   ARG A 125      33.393  -0.997 -28.656  1.00  0.00           O  
ATOM    951  CB  ARG A 125      36.300  -1.501 -27.099  1.00  0.00           C  
ATOM    952  CG  ARG A 125      37.139  -1.747 -25.850  1.00  0.00           C  
ATOM    953  CD  ARG A 125      38.585  -2.041 -26.277  1.00  0.00           C  
ATOM    954  NE  ARG A 125      39.470  -2.338 -25.157  1.00  0.00           N  
ATOM    955  CZ  ARG A 125      40.111  -1.486 -24.379  1.00  0.00           C  
ATOM    956  NH1 ARG A 125      39.982  -0.201 -24.478  1.00  0.00           N  
ATOM    957  NH2 ARG A 125      40.915  -1.953 -23.478  1.00  0.00           N  
ATOM    958  N   GLY A 126      34.710   0.815 -28.414  1.00  0.00           N  
ATOM    959  CA  GLY A 126      34.309   1.485 -29.652  1.00  0.00           C  
ATOM    960  C   GLY A 126      33.008   2.281 -29.557  1.00  0.00           C  
ATOM    961  O   GLY A 126      32.527   2.782 -30.575  1.00  0.00           O  
ATOM    962  N   HIS A 127      32.432   2.439 -28.342  1.00  0.00           N  
ATOM    963  CA  HIS A 127      31.178   3.163 -28.113  1.00  0.00           C  
ATOM    964  C   HIS A 127      31.380   4.588 -27.574  1.00  0.00           C  
ATOM    965  O   HIS A 127      30.424   5.349 -27.465  1.00  0.00           O  
ATOM    966  CB  HIS A 127      30.261   2.323 -27.222  1.00  0.00           C  
ATOM    967  CG  HIS A 127      30.055   0.931 -27.753  1.00  0.00           C  
ATOM    968  ND1 HIS A 127      29.765   0.585 -29.066  1.00  0.00           N  
ATOM    969  CD2 HIS A 127      30.218  -0.251 -27.059  1.00  0.00           C  
ATOM    970  CE1 HIS A 127      29.764  -0.744 -29.152  1.00  0.00           C  
ATOM    971  NE2 HIS A 127      30.032  -1.286 -27.957  1.00  0.00           N  
ATOM    972  N   GLY A 128      32.620   4.971 -27.273  1.00  0.00           N  
ATOM    973  CA  GLY A 128      32.985   6.297 -26.801  1.00  0.00           C  
ATOM    974  C   GLY A 128      33.532   6.325 -25.372  1.00  0.00           C  
ATOM    975  O   GLY A 128      33.718   5.301 -24.721  1.00  0.00           O  
ATOM    976  N   HIS A 129      33.817   7.538 -24.902  1.00  0.00           N  
ATOM    977  CA  HIS A 129      34.364   7.778 -23.564  1.00  0.00           C  
ATOM    978  C   HIS A 129      33.336   7.467 -22.477  1.00  0.00           C  
ATOM    979  O   HIS A 129      32.234   8.005 -22.513  1.00  0.00           O  
ATOM    980  CB  HIS A 129      34.836   9.234 -23.485  1.00  0.00           C  
ATOM    981  CG  HIS A 129      35.496   9.570 -22.188  1.00  0.00           C  
ATOM    982  ND1 HIS A 129      36.841   9.459 -21.905  1.00  0.00           N  
ATOM    983  CD2 HIS A 129      34.902  10.049 -21.045  1.00  0.00           C  
ATOM    984  CE1 HIS A 129      37.052   9.858 -20.640  1.00  0.00           C  
ATOM    985  NE2 HIS A 129      35.895  10.224 -20.089  1.00  0.00           N  
ATOM    986  N   ALA A 130      33.704   6.647 -21.514  1.00  0.00           N  
ATOM    987  CA  ALA A 130      32.844   6.204 -20.410  1.00  0.00           C  
ATOM    988  C   ALA A 130      31.478   5.643 -20.864  1.00  0.00           C  
ATOM    989  O   ALA A 130      30.486   5.760 -20.153  1.00  0.00           O  
ATOM    990  CB  ALA A 130      32.741   7.328 -19.365  1.00  0.00           C  
ATOM    991  N   ALA A 131      31.425   5.057 -22.065  1.00  0.00           N  
ATOM    992  CA  ALA A 131      30.172   4.614 -22.663  1.00  0.00           C  
ATOM    993  C   ALA A 131      29.712   3.227 -22.189  1.00  0.00           C  
ATOM    994  O   ALA A 131      28.521   2.911 -22.289  1.00  0.00           O  
ATOM    995  CB  ALA A 131      30.330   4.657 -24.187  1.00  0.00           C  
ATOM    996  N   SER A 132      30.634   2.413 -21.675  1.00  0.00           N  
ATOM    997  CA  SER A 132      30.366   1.045 -21.236  1.00  0.00           C  
ATOM    998  C   SER A 132      30.819   0.814 -19.791  1.00  0.00           C  
ATOM    999  O   SER A 132      31.699   1.500 -19.275  1.00  0.00           O  
ATOM   1000  CB  SER A 132      31.029   0.034 -22.168  1.00  0.00           C  
ATOM   1001  OG  SER A 132      30.587   0.225 -23.493  1.00  0.00           O  
ATOM   1002  N   ASP A 133      30.221  -0.187 -19.145  1.00  0.00           N  
ATOM   1003  CA  ASP A 133      30.460  -0.509 -17.741  1.00  0.00           C  
ATOM   1004  C   ASP A 133      30.649  -2.007 -17.523  1.00  0.00           C  
ATOM   1005  O   ASP A 133      30.003  -2.834 -18.150  1.00  0.00           O  
ATOM   1006  CB  ASP A 133      29.294   0.017 -16.894  1.00  0.00           C  
ATOM   1007  CG  ASP A 133      29.341   1.534 -16.730  1.00  0.00           C  
ATOM   1008  OD1 ASP A 133      29.950   1.991 -15.744  1.00  0.00           O  
ATOM   1009  OD2 ASP A 133      28.789   2.293 -17.552  1.00  0.00           O  
ATOM   1010  N   ILE A 134      31.513  -2.350 -16.571  1.00  0.00           N  
ATOM   1011  CA  ILE A 134      31.546  -3.663 -15.936  1.00  0.00           C  
ATOM   1012  C   ILE A 134      31.286  -3.451 -14.445  1.00  0.00           C  
ATOM   1013  O   ILE A 134      31.953  -2.628 -13.809  1.00  0.00           O  
ATOM   1014  CB  ILE A 134      32.874  -4.399 -16.195  1.00  0.00           C  
ATOM   1015  CG1 ILE A 134      33.079  -4.655 -17.706  1.00  0.00           C  
ATOM   1016  CG2 ILE A 134      32.909  -5.727 -15.406  1.00  0.00           C  
ATOM   1017  CD1 ILE A 134      34.449  -5.254 -18.062  1.00  0.00           C  
ATOM   1018  N   ILE A 135      30.361  -4.198 -13.873  1.00  0.00           N  
ATOM   1019  CA  ILE A 135      30.111  -4.208 -12.431  1.00  0.00           C  
ATOM   1020  C   ILE A 135      30.320  -5.623 -11.908  1.00  0.00           C  
ATOM   1021  O   ILE A 135      29.642  -6.564 -12.306  1.00  0.00           O  
ATOM   1022  CB  ILE A 135      28.723  -3.624 -12.074  1.00  0.00           C  
ATOM   1023  CG1 ILE A 135      28.595  -2.175 -12.603  1.00  0.00           C  
ATOM   1024  CG2 ILE A 135      28.529  -3.674 -10.543  1.00  0.00           C  
ATOM   1025  CD1 ILE A 135      27.233  -1.508 -12.322  1.00  0.00           C  
ATOM   1026  N   HIS A 136      31.273  -5.770 -10.987  1.00  0.00           N  
ATOM   1027  CA  HIS A 136      31.495  -7.014 -10.258  1.00  0.00           C  
ATOM   1028  C   HIS A 136      30.703  -6.998  -8.951  1.00  0.00           C  
ATOM   1029  O   HIS A 136      30.910  -6.124  -8.114  1.00  0.00           O  
ATOM   1030  CB  HIS A 136      33.004  -7.186  -9.981  1.00  0.00           C  
ATOM   1031  CG  HIS A 136      33.867  -7.314 -11.211  1.00  0.00           C  
ATOM   1032  ND1 HIS A 136      35.184  -6.914 -11.313  1.00  0.00           N  
ATOM   1033  CD2 HIS A 136      33.540  -7.880 -12.409  1.00  0.00           C  
ATOM   1034  CE1 HIS A 136      35.625  -7.228 -12.537  1.00  0.00           C  
ATOM   1035  NE2 HIS A 136      34.656  -7.818 -13.238  1.00  0.00           N  
ATOM   1036  N   PHE A 137      29.843  -7.985  -8.725  1.00  0.00           N  
ATOM   1037  CA  PHE A 137      29.198  -8.179  -7.431  1.00  0.00           C  
ATOM   1038  C   PHE A 137      30.112  -8.978  -6.511  1.00  0.00           C  
ATOM   1039  O   PHE A 137      30.253 -10.197  -6.649  1.00  0.00           O  
ATOM   1040  CB  PHE A 137      27.814  -8.807  -7.598  1.00  0.00           C  
ATOM   1041  CG  PHE A 137      26.782  -7.822  -8.089  1.00  0.00           C  
ATOM   1042  CD1 PHE A 137      25.976  -7.125  -7.173  1.00  0.00           C  
ATOM   1043  CD2 PHE A 137      26.655  -7.547  -9.468  1.00  0.00           C  
ATOM   1044  CE1 PHE A 137      25.036  -6.185  -7.623  1.00  0.00           C  
ATOM   1045  CE2 PHE A 137      25.726  -6.603  -9.921  1.00  0.00           C  
ATOM   1046  CZ  PHE A 137      24.916  -5.923  -8.996  1.00  0.00           C  
ATOM   1047  N   THR A 138      30.763  -8.277  -5.574  1.00  0.00           N  
ATOM   1048  CA  THR A 138      31.628  -8.883  -4.557  1.00  0.00           C  
ATOM   1049  C   THR A 138      30.818  -9.188  -3.299  1.00  0.00           C  
ATOM   1050  O   THR A 138      29.725  -9.756  -3.398  1.00  0.00           O  
ATOM   1051  CB  THR A 138      32.886  -8.020  -4.312  1.00  0.00           C  
ATOM   1052  OG1 THR A 138      32.524  -6.729  -3.873  1.00  0.00           O  
ATOM   1053  CG2 THR A 138      33.735  -7.865  -5.576  1.00  0.00           C  
ATOM   1054  N   ASP A 139      31.350  -8.908  -2.127  1.00  0.00           N  
ATOM   1055  CA  ASP A 139      30.703  -9.138  -0.832  1.00  0.00           C  
ATOM   1056  C   ASP A 139      31.410  -8.292   0.232  1.00  0.00           C  
ATOM   1057  O   ASP A 139      32.608  -8.032   0.130  1.00  0.00           O  
ATOM   1058  CB  ASP A 139      30.791 -10.637  -0.498  1.00  0.00           C  
ATOM   1059  CG  ASP A 139      29.878 -11.075   0.639  1.00  0.00           C  
ATOM   1060  OD1 ASP A 139      30.106 -10.624   1.777  1.00  0.00           O  
ATOM   1061  OD2 ASP A 139      28.988 -11.908   0.394  1.00  0.00           O  
ATOM   1062  N   TYR A 140      30.688  -7.926   1.292  1.00  0.00           N  
ATOM   1063  CA  TYR A 140      31.241  -7.301   2.490  1.00  0.00           C  
ATOM   1064  C   TYR A 140      32.453  -8.058   3.074  1.00  0.00           C  
ATOM   1065  O   TYR A 140      33.391  -7.457   3.599  1.00  0.00           O  
ATOM   1066  CB  TYR A 140      30.114  -7.232   3.530  1.00  0.00           C  
ATOM   1067  CG  TYR A 140      30.578  -6.852   4.909  1.00  0.00           C  
ATOM   1068  CD1 TYR A 140      30.848  -7.832   5.883  1.00  0.00           C  
ATOM   1069  CD2 TYR A 140      30.821  -5.497   5.207  1.00  0.00           C  
ATOM   1070  CE1 TYR A 140      31.350  -7.465   7.141  1.00  0.00           C  
ATOM   1071  CE2 TYR A 140      31.328  -5.119   6.454  1.00  0.00           C  
ATOM   1072  CZ  TYR A 140      31.603  -6.100   7.420  1.00  0.00           C  
ATOM   1073  OH  TYR A 140      32.113  -5.727   8.632  1.00  0.00           O  
ATOM   1074  N   VAL A 141      32.482  -9.395   2.966  1.00  0.00           N  
ATOM   1075  CA  VAL A 141      33.570 -10.217   3.513  1.00  0.00           C  
ATOM   1076  C   VAL A 141      34.923  -9.979   2.837  1.00  0.00           C  
ATOM   1077  O   VAL A 141      35.930 -10.405   3.388  1.00  0.00           O  
ATOM   1078  CB  VAL A 141      33.251 -11.723   3.508  1.00  0.00           C  
ATOM   1079  CG1 VAL A 141      31.960 -12.017   4.278  1.00  0.00           C  
ATOM   1080  CG2 VAL A 141      33.184 -12.315   2.100  1.00  0.00           C  
ATOM   1081  N   VAL A 142      34.968  -9.276   1.704  1.00  0.00           N  
ATOM   1082  CA  VAL A 142      36.215  -8.899   1.027  1.00  0.00           C  
ATOM   1083  C   VAL A 142      37.146  -8.120   1.962  1.00  0.00           C  
ATOM   1084  O   VAL A 142      38.348  -8.385   1.978  1.00  0.00           O  
ATOM   1085  CB  VAL A 142      35.908  -8.069  -0.226  1.00  0.00           C  
ATOM   1086  CG1 VAL A 142      37.157  -7.421  -0.840  1.00  0.00           C  
ATOM   1087  CG2 VAL A 142      35.278  -8.960  -1.301  1.00  0.00           C  
ATOM   1088  N   GLU A 143      36.612  -7.197   2.776  1.00  0.00           N  
ATOM   1089  CA  GLU A 143      37.411  -6.396   3.711  1.00  0.00           C  
ATOM   1090  C   GLU A 143      37.653  -7.106   5.049  1.00  0.00           C  
ATOM   1091  O   GLU A 143      38.681  -6.898   5.685  1.00  0.00           O  
ATOM   1092  CB  GLU A 143      36.731  -5.051   3.973  1.00  0.00           C  
ATOM   1093  CG  GLU A 143      36.701  -4.155   2.732  1.00  0.00           C  
ATOM   1094  CD  GLU A 143      36.249  -2.718   3.056  1.00  0.00           C  
ATOM   1095  OE1 GLU A 143      36.557  -1.828   2.237  1.00  0.00           O  
ATOM   1096  OE2 GLU A 143      35.609  -2.517   4.112  1.00  0.00           O  
ATOM   1097  N   ARG A 144      36.707  -7.941   5.502  1.00  0.00           N  
ATOM   1098  CA  ARG A 144      36.723  -8.487   6.868  1.00  0.00           C  
ATOM   1099  C   ARG A 144      37.136  -9.958   6.971  1.00  0.00           C  
ATOM   1100  O   ARG A 144      37.493 -10.421   8.049  1.00  0.00           O  
ATOM   1101  CB  ARG A 144      35.352  -8.218   7.512  1.00  0.00           C  
ATOM   1102  CG  ARG A 144      35.433  -8.259   9.046  1.00  0.00           C  
ATOM   1103  CD  ARG A 144      34.114  -7.800   9.663  1.00  0.00           C  
ATOM   1104  NE  ARG A 144      34.174  -7.770  11.141  1.00  0.00           N  
ATOM   1105  CZ  ARG A 144      33.265  -7.229  11.934  1.00  0.00           C  
ATOM   1106  NH1 ARG A 144      32.169  -6.705  11.473  1.00  0.00           N  
ATOM   1107  NH2 ARG A 144      33.432  -7.213  13.221  1.00  0.00           N  
ATOM   1108  N   GLY A 145      37.081 -10.695   5.877  1.00  0.00           N  
ATOM   1109  CA  GLY A 145      37.239 -12.146   5.871  1.00  0.00           C  
ATOM   1110  C   GLY A 145      36.016 -12.889   6.451  1.00  0.00           C  
ATOM   1111  O   GLY A 145      34.990 -12.298   6.791  1.00  0.00           O  
ATOM   1112  N   SER A 146      36.136 -14.214   6.530  1.00  0.00           N  
ATOM   1113  CA  SER A 146      35.140 -15.101   7.134  1.00  0.00           C  
ATOM   1114  C   SER A 146      35.839 -16.346   7.674  1.00  0.00           C  
ATOM   1115  O   SER A 146      36.639 -16.953   6.975  1.00  0.00           O  
ATOM   1116  CB  SER A 146      34.100 -15.495   6.084  1.00  0.00           C  
ATOM   1117  OG  SER A 146      33.153 -16.402   6.624  1.00  0.00           O  
ATOM   1118  N   ASP A 147      35.501 -16.742   8.901  1.00  0.00           N  
ATOM   1119  CA  ASP A 147      36.039 -17.944   9.550  1.00  0.00           C  
ATOM   1120  C   ASP A 147      35.420 -19.241   8.998  1.00  0.00           C  
ATOM   1121  O   ASP A 147      36.069 -20.286   8.997  1.00  0.00           O  
ATOM   1122  CB  ASP A 147      35.818 -17.829  11.068  1.00  0.00           C  
ATOM   1123  CG  ASP A 147      34.338 -17.778  11.485  1.00  0.00           C  
ATOM   1124  OD1 ASP A 147      33.511 -17.235  10.712  1.00  0.00           O  
ATOM   1125  OD2 ASP A 147      34.004 -18.311  12.564  1.00  0.00           O  
ATOM   1126  N   LYS A 148      34.189 -19.183   8.476  1.00  0.00           N  
ATOM   1127  CA  LYS A 148      33.430 -20.334   7.969  1.00  0.00           C  
ATOM   1128  C   LYS A 148      33.380 -20.435   6.443  1.00  0.00           C  
ATOM   1129  O   LYS A 148      32.916 -21.443   5.921  1.00  0.00           O  
ATOM   1130  CB  LYS A 148      32.003 -20.299   8.535  1.00  0.00           C  
ATOM   1131  CG  LYS A 148      31.995 -20.443  10.064  1.00  0.00           C  
ATOM   1132  CD  LYS A 148      30.561 -20.460  10.587  1.00  0.00           C  
ATOM   1133  CE  LYS A 148      30.603 -20.519  12.108  1.00  0.00           C  
ATOM   1134  NZ  LYS A 148      29.241 -20.488  12.708  1.00  0.00           N  
ATOM   1135  N   HIS A 149      33.802 -19.396   5.742  1.00  0.00           N  
ATOM   1136  CA  HIS A 149      33.695 -19.287   4.287  1.00  0.00           C  
ATOM   1137  C   HIS A 149      34.996 -18.716   3.709  1.00  0.00           C  
ATOM   1138  O   HIS A 149      34.983 -17.715   2.989  1.00  0.00           O  
ATOM   1139  CB  HIS A 149      32.470 -18.447   3.899  1.00  0.00           C  
ATOM   1140  CG  HIS A 149      31.169 -18.937   4.456  1.00  0.00           C  
ATOM   1141  ND1 HIS A 149      30.638 -18.623   5.693  1.00  0.00           N  
ATOM   1142  CD2 HIS A 149      30.281 -19.793   3.856  1.00  0.00           C  
ATOM   1143  CE1 HIS A 149      29.473 -19.273   5.825  1.00  0.00           C  
ATOM   1144  NE2 HIS A 149      29.219 -19.984   4.725  1.00  0.00           N  
ATOM   1145  N   ILE A 150      36.132 -19.317   4.056  1.00  0.00           N  
ATOM   1146  CA  ILE A 150      37.469 -18.809   3.725  1.00  0.00           C  
ATOM   1147  C   ILE A 150      37.683 -18.794   2.207  1.00  0.00           C  
ATOM   1148  O   ILE A 150      38.070 -17.767   1.648  1.00  0.00           O  
ATOM   1149  CB  ILE A 150      38.568 -19.622   4.445  1.00  0.00           C  
ATOM   1150  CG1 ILE A 150      38.352 -19.610   5.972  1.00  0.00           C  
ATOM   1151  CG2 ILE A 150      39.957 -19.063   4.083  1.00  0.00           C  
ATOM   1152  CD1 ILE A 150      39.349 -20.441   6.780  1.00  0.00           C  
ATOM   1153  N   ALA A 151      37.354 -19.893   1.527  1.00  0.00           N  
ATOM   1154  CA  ALA A 151      37.447 -19.990   0.075  1.00  0.00           C  
ATOM   1155  C   ALA A 151      36.528 -18.987  -0.636  1.00  0.00           C  
ATOM   1156  O   ALA A 151      36.936 -18.309  -1.580  1.00  0.00           O  
ATOM   1157  CB  ALA A 151      37.127 -21.426  -0.339  1.00  0.00           C  
ATOM   1158  N   TYR A 152      35.305 -18.829  -0.146  1.00  0.00           N  
ATOM   1159  CA  TYR A 152      34.359 -17.834  -0.651  1.00  0.00           C  
ATOM   1160  C   TYR A 152      34.911 -16.409  -0.513  1.00  0.00           C  
ATOM   1161  O   TYR A 152      34.990 -15.685  -1.498  1.00  0.00           O  
ATOM   1162  CB  TYR A 152      33.019 -17.981   0.074  1.00  0.00           C  
ATOM   1163  CG  TYR A 152      32.015 -16.893  -0.284  1.00  0.00           C  
ATOM   1164  CD1 TYR A 152      31.891 -15.739   0.520  1.00  0.00           C  
ATOM   1165  CD2 TYR A 152      31.212 -17.023  -1.429  1.00  0.00           C  
ATOM   1166  CE1 TYR A 152      30.973 -14.726   0.171  1.00  0.00           C  
ATOM   1167  CE2 TYR A 152      30.296 -16.023  -1.782  1.00  0.00           C  
ATOM   1168  CZ  TYR A 152      30.173 -14.869  -0.980  1.00  0.00           C  
ATOM   1169  OH  TYR A 152      29.276 -13.893  -1.327  1.00  0.00           O  
ATOM   1170  N   ALA A 153      35.341 -16.026   0.690  1.00  0.00           N  
ATOM   1171  CA  ALA A 153      35.884 -14.700   0.958  1.00  0.00           C  
ATOM   1172  C   ALA A 153      37.131 -14.412   0.104  1.00  0.00           C  
ATOM   1173  O   ALA A 153      37.221 -13.355  -0.522  1.00  0.00           O  
ATOM   1174  CB  ALA A 153      36.175 -14.587   2.460  1.00  0.00           C  
ATOM   1175  N   ALA A 154      38.050 -15.366   0.002  1.00  0.00           N  
ATOM   1176  CA  ALA A 154      39.243 -15.243  -0.823  1.00  0.00           C  
ATOM   1177  C   ALA A 154      38.906 -15.069  -2.319  1.00  0.00           C  
ATOM   1178  O   ALA A 154      39.489 -14.220  -2.990  1.00  0.00           O  
ATOM   1179  CB  ALA A 154      40.131 -16.473  -0.590  1.00  0.00           C  
ATOM   1180  N   SER A 155      37.949 -15.828  -2.833  1.00  0.00           N  
ATOM   1181  CA  SER A 155      37.514 -15.709  -4.232  1.00  0.00           C  
ATOM   1182  C   SER A 155      36.854 -14.354  -4.528  1.00  0.00           C  
ATOM   1183  O   SER A 155      37.146 -13.727  -5.543  1.00  0.00           O  
ATOM   1184  CB  SER A 155      36.598 -16.878  -4.611  1.00  0.00           C  
ATOM   1185  OG  SER A 155      35.332 -16.793  -3.989  1.00  0.00           O  
ATOM   1186  N   LYS A 156      36.036 -13.837  -3.608  1.00  0.00           N  
ATOM   1187  CA  LYS A 156      35.443 -12.502  -3.726  1.00  0.00           C  
ATOM   1188  C   LYS A 156      36.494 -11.387  -3.621  1.00  0.00           C  
ATOM   1189  O   LYS A 156      36.415 -10.410  -4.370  1.00  0.00           O  
ATOM   1190  CB  LYS A 156      34.325 -12.334  -2.689  1.00  0.00           C  
ATOM   1191  CG  LYS A 156      33.046 -13.137  -2.993  1.00  0.00           C  
ATOM   1192  CD  LYS A 156      32.298 -12.600  -4.230  1.00  0.00           C  
ATOM   1193  CE  LYS A 156      30.857 -13.122  -4.267  1.00  0.00           C  
ATOM   1194  NZ  LYS A 156      30.056 -12.471  -5.333  1.00  0.00           N  
ATOM   1195  N   ALA A 157      37.517 -11.559  -2.790  1.00  0.00           N  
ATOM   1196  CA  ALA A 157      38.642 -10.626  -2.702  1.00  0.00           C  
ATOM   1197  C   ALA A 157      39.484 -10.601  -3.989  1.00  0.00           C  
ATOM   1198  O   ALA A 157      39.921  -9.536  -4.430  1.00  0.00           O  
ATOM   1199  CB  ALA A 157      39.485 -10.993  -1.479  1.00  0.00           C  
ATOM   1200  N   ALA A 158      39.659 -11.752  -4.639  1.00  0.00           N  
ATOM   1201  CA  ALA A 158      40.296 -11.814  -5.954  1.00  0.00           C  
ATOM   1202  C   ALA A 158      39.478 -11.061  -7.022  1.00  0.00           C  
ATOM   1203  O   ALA A 158      40.040 -10.290  -7.797  1.00  0.00           O  
ATOM   1204  CB  ALA A 158      40.515 -13.287  -6.328  1.00  0.00           C  
ATOM   1205  N   LEU A 159      38.154 -11.201  -7.008  1.00  0.00           N  
ATOM   1206  CA  LEU A 159      37.254 -10.459  -7.896  1.00  0.00           C  
ATOM   1207  C   LEU A 159      37.322  -8.942  -7.648  1.00  0.00           C  
ATOM   1208  O   LEU A 159      37.374  -8.160  -8.603  1.00  0.00           O  
ATOM   1209  CB  LEU A 159      35.826 -11.010  -7.728  1.00  0.00           C  
ATOM   1210  CG  LEU A 159      34.769 -10.334  -8.624  1.00  0.00           C  
ATOM   1211  CD1 LEU A 159      35.106 -10.444 -10.109  1.00  0.00           C  
ATOM   1212  CD2 LEU A 159      33.412 -10.995  -8.403  1.00  0.00           C  
ATOM   1213  N   ASP A 160      37.389  -8.508  -6.388  1.00  0.00           N  
ATOM   1214  CA  ASP A 160      37.584  -7.097  -6.038  1.00  0.00           C  
ATOM   1215  C   ASP A 160      38.922  -6.560  -6.566  1.00  0.00           C  
ATOM   1216  O   ASP A 160      38.988  -5.474  -7.151  1.00  0.00           O  
ATOM   1217  CB  ASP A 160      37.494  -6.940  -4.505  1.00  0.00           C  
ATOM   1218  CG  ASP A 160      37.833  -5.494  -4.113  1.00  0.00           C  
ATOM   1219  OD1 ASP A 160      37.004  -4.605  -4.362  1.00  0.00           O  
ATOM   1220  OD2 ASP A 160      38.987  -5.264  -3.683  1.00  0.00           O  
ATOM   1221  N   ASN A 161      39.994  -7.329  -6.461  1.00  0.00           N  
ATOM   1222  CA  ASN A 161      41.281  -6.935  -7.024  1.00  0.00           C  
ATOM   1223  C   ASN A 161      41.208  -6.788  -8.554  1.00  0.00           C  
ATOM   1224  O   ASN A 161      41.679  -5.785  -9.103  1.00  0.00           O  
ATOM   1225  CB  ASN A 161      42.360  -7.939  -6.600  1.00  0.00           C  
ATOM   1226  CG  ASN A 161      43.735  -7.409  -6.960  1.00  0.00           C  
ATOM   1227  OD1 ASN A 161      44.174  -7.426  -8.095  1.00  0.00           O  
ATOM   1228  ND2 ASN A 161      44.445  -6.861  -6.001  1.00  0.00           N  
ATOM   1229  N   MET A 162      40.540  -7.728  -9.235  1.00  0.00           N  
ATOM   1230  CA  MET A 162      40.332  -7.658 -10.682  1.00  0.00           C  
ATOM   1231  C   MET A 162      39.566  -6.406 -11.115  1.00  0.00           C  
ATOM   1232  O   MET A 162      39.827  -5.902 -12.199  1.00  0.00           O  
ATOM   1233  CB  MET A 162      39.622  -8.904 -11.199  1.00  0.00           C  
ATOM   1234  CG  MET A 162      40.543 -10.133 -11.206  1.00  0.00           C  
ATOM   1235  SD  MET A 162      39.900 -11.536 -12.176  1.00  0.00           S  
ATOM   1236  CE  MET A 162      38.376 -11.901 -11.294  1.00  0.00           C  
ATOM   1237  N   THR A 163      38.721  -5.837 -10.265  1.00  0.00           N  
ATOM   1238  CA  THR A 163      38.028  -4.571 -10.550  1.00  0.00           C  
ATOM   1239  C   THR A 163      39.026  -3.452 -10.849  1.00  0.00           C  
ATOM   1240  O   THR A 163      38.899  -2.759 -11.852  1.00  0.00           O  
ATOM   1241  CB  THR A 163      37.124  -4.154  -9.377  1.00  0.00           C  
ATOM   1242  OG1 THR A 163      36.204  -5.176  -9.089  1.00  0.00           O  
ATOM   1243  CG2 THR A 163      36.318  -2.892  -9.671  1.00  0.00           C  
ATOM   1244  N   ARG A 164      40.060  -3.312 -10.034  1.00  0.00           N  
ATOM   1245  CA  ARG A 164      41.112  -2.310 -10.230  1.00  0.00           C  
ATOM   1246  C   ARG A 164      41.950  -2.589 -11.475  1.00  0.00           C  
ATOM   1247  O   ARG A 164      42.276  -1.664 -12.224  1.00  0.00           O  
ATOM   1248  CB  ARG A 164      41.996  -2.238  -8.975  1.00  0.00           C  
ATOM   1249  CG  ARG A 164      41.221  -1.697  -7.762  1.00  0.00           C  
ATOM   1250  CD  ARG A 164      42.110  -1.618  -6.509  1.00  0.00           C  
ATOM   1251  NE  ARG A 164      42.329  -2.943  -5.881  1.00  0.00           N  
ATOM   1252  CZ  ARG A 164      41.478  -3.564  -5.061  1.00  0.00           C  
ATOM   1253  NH1 ARG A 164      40.324  -3.065  -4.743  1.00  0.00           N  
ATOM   1254  NH2 ARG A 164      41.768  -4.712  -4.545  1.00  0.00           N  
ATOM   1255  N   SER A 165      42.286  -3.851 -11.727  1.00  0.00           N  
ATOM   1256  CA  SER A 165      43.088  -4.259 -12.885  1.00  0.00           C  
ATOM   1257  C   SER A 165      42.360  -4.025 -14.214  1.00  0.00           C  
ATOM   1258  O   SER A 165      42.924  -3.405 -15.116  1.00  0.00           O  
ATOM   1259  CB  SER A 165      43.489  -5.726 -12.747  1.00  0.00           C  
ATOM   1260  OG  SER A 165      44.287  -5.905 -11.585  1.00  0.00           O  
ATOM   1261  N   PHE A 166      41.096  -4.456 -14.316  1.00  0.00           N  
ATOM   1262  CA  PHE A 166      40.290  -4.228 -15.504  1.00  0.00           C  
ATOM   1263  C   PHE A 166      39.943  -2.751 -15.704  1.00  0.00           C  
ATOM   1264  O   PHE A 166      40.021  -2.276 -16.825  1.00  0.00           O  
ATOM   1265  CB  PHE A 166      39.028  -5.099 -15.484  1.00  0.00           C  
ATOM   1266  CG  PHE A 166      39.270  -6.536 -15.893  1.00  0.00           C  
ATOM   1267  CD1 PHE A 166      39.608  -6.838 -17.227  1.00  0.00           C  
ATOM   1268  CD2 PHE A 166      39.150  -7.582 -14.963  1.00  0.00           C  
ATOM   1269  CE1 PHE A 166      39.831  -8.165 -17.624  1.00  0.00           C  
ATOM   1270  CE2 PHE A 166      39.375  -8.914 -15.357  1.00  0.00           C  
ATOM   1271  CZ  PHE A 166      39.715  -9.209 -16.683  1.00  0.00           C  
ATOM   1272  N   ALA A 167      39.682  -1.994 -14.633  1.00  0.00           N  
ATOM   1273  CA  ALA A 167      39.470  -0.550 -14.730  1.00  0.00           C  
ATOM   1274  C   ALA A 167      40.666   0.159 -15.375  1.00  0.00           C  
ATOM   1275  O   ALA A 167      40.498   0.965 -16.288  1.00  0.00           O  
ATOM   1276  CB  ALA A 167      39.192   0.009 -13.331  1.00  0.00           C  
ATOM   1277  N   ARG A 168      41.889  -0.204 -14.964  1.00  0.00           N  
ATOM   1278  CA  ARG A 168      43.119   0.336 -15.553  1.00  0.00           C  
ATOM   1279  C   ARG A 168      43.307  -0.095 -17.012  1.00  0.00           C  
ATOM   1280  O   ARG A 168      43.742   0.712 -17.826  1.00  0.00           O  
ATOM   1281  CB  ARG A 168      44.306  -0.076 -14.683  1.00  0.00           C  
ATOM   1282  CG  ARG A 168      45.599   0.648 -15.101  1.00  0.00           C  
ATOM   1283  CD  ARG A 168      46.798   0.233 -14.245  1.00  0.00           C  
ATOM   1284  NE  ARG A 168      46.616   0.632 -12.837  1.00  0.00           N  
ATOM   1285  CZ  ARG A 168      47.573   0.716 -11.919  1.00  0.00           C  
ATOM   1286  NH1 ARG A 168      48.818   0.432 -12.194  1.00  0.00           N  
ATOM   1287  NH2 ARG A 168      47.290   1.086 -10.708  1.00  0.00           N  
ATOM   1288  N   LYS A 169      42.990  -1.351 -17.341  1.00  0.00           N  
ATOM   1289  CA  LYS A 169      43.139  -1.902 -18.695  1.00  0.00           C  
ATOM   1290  C   LYS A 169      42.148  -1.296 -19.694  1.00  0.00           C  
ATOM   1291  O   LYS A 169      42.505  -1.101 -20.860  1.00  0.00           O  
ATOM   1292  CB  LYS A 169      42.982  -3.436 -18.625  1.00  0.00           C  
ATOM   1293  CG  LYS A 169      43.278  -4.098 -19.976  1.00  0.00           C  
ATOM   1294  CD  LYS A 169      42.886  -5.581 -20.020  1.00  0.00           C  
ATOM   1295  CE  LYS A 169      43.133  -6.087 -21.445  1.00  0.00           C  
ATOM   1296  NZ  LYS A 169      42.231  -7.193 -21.844  1.00  0.00           N  
ATOM   1297  N   LEU A 170      40.924  -1.049 -19.264  1.00  0.00           N  
ATOM   1298  CA  LEU A 170      39.795  -0.737 -20.148  1.00  0.00           C  
ATOM   1299  C   LEU A 170      39.430   0.754 -20.195  1.00  0.00           C  
ATOM   1300  O   LEU A 170      38.658   1.160 -21.066  1.00  0.00           O  
ATOM   1301  CB  LEU A 170      38.588  -1.606 -19.743  1.00  0.00           C  
ATOM   1302  CG  LEU A 170      38.809  -3.130 -19.805  1.00  0.00           C  
ATOM   1303  CD1 LEU A 170      37.535  -3.859 -19.369  1.00  0.00           C  
ATOM   1304  CD2 LEU A 170      39.173  -3.620 -21.209  1.00  0.00           C  
ATOM   1305  N   ALA A 171      40.003   1.583 -19.333  1.00  0.00           N  
ATOM   1306  CA  ALA A 171      39.845   3.030 -19.391  1.00  0.00           C  
ATOM   1307  C   ALA A 171      40.409   3.603 -20.710  1.00  0.00           C  
ATOM   1308  O   ALA A 171      41.375   3.070 -21.253  1.00  0.00           O  
ATOM   1309  CB  ALA A 171      40.536   3.652 -18.170  1.00  0.00           C  
ATOM   1310  N   PRO A 172      39.826   4.734 -21.234  1.00  0.00           N  
ATOM   1311  CA  PRO A 172      38.702   5.481 -20.671  1.00  0.00           C  
ATOM   1312  C   PRO A 172      37.322   5.053 -21.197  1.00  0.00           C  
ATOM   1313  O   PRO A 172      36.311   5.617 -20.802  1.00  0.00           O  
ATOM   1314  CB  PRO A 172      39.010   6.930 -21.042  1.00  0.00           C  
ATOM   1315  CG  PRO A 172      39.645   6.788 -22.429  1.00  0.00           C  
ATOM   1316  CD  PRO A 172      40.441   5.482 -22.320  1.00  0.00           C  
ATOM   1317  N   GLU A 173      37.260   4.069 -22.098  1.00  0.00           N  
ATOM   1318  CA  GLU A 173      36.011   3.682 -22.767  1.00  0.00           C  
ATOM   1319  C   GLU A 173      35.063   2.897 -21.851  1.00  0.00           C  
ATOM   1320  O   GLU A 173      33.846   3.051 -21.934  1.00  0.00           O  
ATOM   1321  CB  GLU A 173      36.332   2.833 -24.007  1.00  0.00           C  
ATOM   1322  CG  GLU A 173      37.080   3.592 -25.101  1.00  0.00           C  
ATOM   1323  CD  GLU A 173      37.410   2.653 -26.265  1.00  0.00           C  
ATOM   1324  OE1 GLU A 173      38.600   2.333 -26.438  1.00  0.00           O  
ATOM   1325  OE2 GLU A 173      36.473   2.194 -26.943  1.00  0.00           O  
ATOM   1326  N   VAL A 174      35.642   2.045 -21.001  1.00  0.00           N  
ATOM   1327  CA  VAL A 174      34.904   1.149 -20.120  1.00  0.00           C  
ATOM   1328  C   VAL A 174      35.241   1.470 -18.669  1.00  0.00           C  
ATOM   1329  O   VAL A 174      36.402   1.441 -18.266  1.00  0.00           O  
ATOM   1330  CB  VAL A 174      35.202  -0.328 -20.422  1.00  0.00           C  
ATOM   1331  CG1 VAL A 174      34.222  -1.246 -19.699  1.00  0.00           C  
ATOM   1332  CG2 VAL A 174      35.150  -0.652 -21.918  1.00  0.00           C  
ATOM   1333  N   LYS A 175      34.221   1.749 -17.859  1.00  0.00           N  
ATOM   1334  CA  LYS A 175      34.348   1.873 -16.412  1.00  0.00           C  
ATOM   1335  C   LYS A 175      34.196   0.489 -15.767  1.00  0.00           C  
ATOM   1336  O   LYS A 175      33.374  -0.305 -16.195  1.00  0.00           O  
ATOM   1337  CB  LYS A 175      33.311   2.855 -15.853  1.00  0.00           C  
ATOM   1338  CG  LYS A 175      33.462   4.270 -16.432  1.00  0.00           C  
ATOM   1339  CD  LYS A 175      32.469   5.255 -15.821  1.00  0.00           C  
ATOM   1340  CE  LYS A 175      31.024   5.067 -16.337  1.00  0.00           C  
ATOM   1341  NZ  LYS A 175      30.153   4.286 -15.459  1.00  0.00           N  
ATOM   1342  N   VAL A 176      34.966   0.214 -14.723  1.00  0.00           N  
ATOM   1343  CA  VAL A 176      34.896  -1.059 -14.009  1.00  0.00           C  
ATOM   1344  C   VAL A 176      34.827  -0.783 -12.520  1.00  0.00           C  
ATOM   1345  O   VAL A 176      35.765  -0.236 -11.947  1.00  0.00           O  
ATOM   1346  CB  VAL A 176      36.062  -1.999 -14.344  1.00  0.00           C  
ATOM   1347  CG1 VAL A 176      35.822  -3.392 -13.758  1.00  0.00           C  
ATOM   1348  CG2 VAL A 176      36.267  -2.153 -15.859  1.00  0.00           C  
ATOM   1349  N   ASN A 177      33.720  -1.155 -11.882  1.00  0.00           N  
ATOM   1350  CA  ASN A 177      33.490  -0.959 -10.456  1.00  0.00           C  
ATOM   1351  C   ASN A 177      32.992  -2.258  -9.816  1.00  0.00           C  
ATOM   1352  O   ASN A 177      32.567  -3.181 -10.504  1.00  0.00           O  
ATOM   1353  CB  ASN A 177      32.507   0.201 -10.249  1.00  0.00           C  
ATOM   1354  CG  ASN A 177      33.089   1.532 -10.697  1.00  0.00           C  
ATOM   1355  OD1 ASN A 177      34.019   2.054 -10.108  1.00  0.00           O  
ATOM   1356  ND2 ASN A 177      32.561   2.101 -11.755  1.00  0.00           N  
ATOM   1357  N   SER A 178      33.025  -2.319  -8.495  1.00  0.00           N  
ATOM   1358  CA  SER A 178      32.401  -3.405  -7.744  1.00  0.00           C  
ATOM   1359  C   SER A 178      31.383  -2.891  -6.734  1.00  0.00           C  
ATOM   1360  O   SER A 178      31.510  -1.791  -6.202  1.00  0.00           O  
ATOM   1361  CB  SER A 178      33.430  -4.349  -7.104  1.00  0.00           C  
ATOM   1362  OG  SER A 178      34.444  -3.677  -6.392  1.00  0.00           O  
ATOM   1363  N   ILE A 179      30.376  -3.706  -6.472  1.00  0.00           N  
ATOM   1364  CA  ILE A 179      29.409  -3.516  -5.393  1.00  0.00           C  
ATOM   1365  C   ILE A 179      29.646  -4.625  -4.375  1.00  0.00           C  
ATOM   1366  O   ILE A 179      29.667  -5.804  -4.740  1.00  0.00           O  
ATOM   1367  CB  ILE A 179      27.966  -3.501  -5.951  1.00  0.00           C  
ATOM   1368  CG1 ILE A 179      27.774  -2.307  -6.912  1.00  0.00           C  
ATOM   1369  CG2 ILE A 179      26.952  -3.441  -4.793  1.00  0.00           C  
ATOM   1370  CD1 ILE A 179      26.402  -2.249  -7.603  1.00  0.00           C  
ATOM   1371  N   ALA A 180      29.847  -4.263  -3.110  1.00  0.00           N  
ATOM   1372  CA  ALA A 180      30.143  -5.163  -2.002  1.00  0.00           C  
ATOM   1373  C   ALA A 180      28.978  -5.192  -1.003  1.00  0.00           C  
ATOM   1374  O   ALA A 180      29.023  -4.521   0.030  1.00  0.00           O  
ATOM   1375  CB  ALA A 180      31.479  -4.740  -1.382  1.00  0.00           C  
ATOM   1376  N   PRO A 181      27.901  -5.942  -1.282  1.00  0.00           N  
ATOM   1377  CA  PRO A 181      26.750  -6.006  -0.401  1.00  0.00           C  
ATOM   1378  C   PRO A 181      27.030  -6.865   0.832  1.00  0.00           C  
ATOM   1379  O   PRO A 181      27.824  -7.810   0.804  1.00  0.00           O  
ATOM   1380  CB  PRO A 181      25.616  -6.562  -1.260  1.00  0.00           C  
ATOM   1381  CG  PRO A 181      26.342  -7.470  -2.252  1.00  0.00           C  
ATOM   1382  CD  PRO A 181      27.679  -6.758  -2.464  1.00  0.00           C  
ATOM   1383  N   SER A 182      26.335  -6.570   1.924  1.00  0.00           N  
ATOM   1384  CA  SER A 182      26.144  -7.490   3.043  1.00  0.00           C  
ATOM   1385  C   SER A 182      24.778  -8.180   2.922  1.00  0.00           C  
ATOM   1386  O   SER A 182      24.474  -8.792   1.891  1.00  0.00           O  
ATOM   1387  CB  SER A 182      26.394  -6.774   4.382  1.00  0.00           C  
ATOM   1388  OG  SER A 182      25.388  -5.843   4.691  1.00  0.00           O  
ATOM   1389  N   LEU A 183      23.944  -8.106   3.945  1.00  0.00           N  
ATOM   1390  CA  LEU A 183      22.567  -8.587   3.901  1.00  0.00           C  
ATOM   1391  C   LEU A 183      21.689  -7.569   3.153  1.00  0.00           C  
ATOM   1392  O   LEU A 183      21.421  -6.498   3.682  1.00  0.00           O  
ATOM   1393  CB  LEU A 183      22.094  -8.806   5.346  1.00  0.00           C  
ATOM   1394  CG  LEU A 183      20.653  -9.328   5.435  1.00  0.00           C  
ATOM   1395  CD1 LEU A 183      20.557 -10.786   4.984  1.00  0.00           C  
ATOM   1396  CD2 LEU A 183      20.183  -9.221   6.885  1.00  0.00           C  
ATOM   1397  N   ILE A 184      21.225  -7.937   1.958  1.00  0.00           N  
ATOM   1398  CA  ILE A 184      20.277  -7.151   1.160  1.00  0.00           C  
ATOM   1399  C   ILE A 184      18.853  -7.671   1.326  1.00  0.00           C  
ATOM   1400  O   ILE A 184      17.926  -6.893   1.546  1.00  0.00           O  
ATOM   1401  CB  ILE A 184      20.718  -7.138  -0.318  1.00  0.00           C  
ATOM   1402  CG1 ILE A 184      22.116  -6.497  -0.517  1.00  0.00           C  
ATOM   1403  CG2 ILE A 184      19.690  -6.434  -1.222  1.00  0.00           C  
ATOM   1404  CD1 ILE A 184      22.239  -5.038  -0.046  1.00  0.00           C  
ATOM   1405  N   LEU A 185      18.672  -8.987   1.260  1.00  0.00           N  
ATOM   1406  CA  LEU A 185      17.404  -9.665   1.487  1.00  0.00           C  
ATOM   1407  C   LEU A 185      17.647 -11.042   2.106  1.00  0.00           C  
ATOM   1408  O   LEU A 185      18.597 -11.740   1.754  1.00  0.00           O  
ATOM   1409  CB  LEU A 185      16.570  -9.757   0.189  1.00  0.00           C  
ATOM   1410  CG  LEU A 185      17.174 -10.605  -0.961  1.00  0.00           C  
ATOM   1411  CD1 LEU A 185      16.067 -10.999  -1.942  1.00  0.00           C  
ATOM   1412  CD2 LEU A 185      18.234  -9.833  -1.755  1.00  0.00           C  
ATOM   1413  N   PHE A 186      16.765 -11.443   3.022  1.00  0.00           N  
ATOM   1414  CA  PHE A 186      16.785 -12.774   3.606  1.00  0.00           C  
ATOM   1415  C   PHE A 186      16.411 -13.850   2.577  1.00  0.00           C  
ATOM   1416  O   PHE A 186      15.725 -13.578   1.589  1.00  0.00           O  
ATOM   1417  CB  PHE A 186      15.866 -12.815   4.826  1.00  0.00           C  
ATOM   1418  CG  PHE A 186      16.388 -12.018   5.995  1.00  0.00           C  
ATOM   1419  CD1 PHE A 186      17.515 -12.470   6.705  1.00  0.00           C  
ATOM   1420  CD2 PHE A 186      15.765 -10.818   6.385  1.00  0.00           C  
ATOM   1421  CE1 PHE A 186      18.009 -11.739   7.797  1.00  0.00           C  
ATOM   1422  CE2 PHE A 186      16.251 -10.082   7.478  1.00  0.00           C  
ATOM   1423  CZ  PHE A 186      17.382 -10.541   8.184  1.00  0.00           C  
ATOM   1424  N   ASN A 187      16.854 -15.083   2.822  1.00  0.00           N  
ATOM   1425  CA  ASN A 187      16.301 -16.232   2.122  1.00  0.00           C  
ATOM   1426  C   ASN A 187      14.983 -16.644   2.790  1.00  0.00           C  
ATOM   1427  O   ASN A 187      14.793 -16.444   3.980  1.00  0.00           O  
ATOM   1428  CB  ASN A 187      17.308 -17.384   2.091  1.00  0.00           C  
ATOM   1429  CG  ASN A 187      18.641 -16.979   1.482  1.00  0.00           C  
ATOM   1430  OD1 ASN A 187      18.749 -16.639   0.319  1.00  0.00           O  
ATOM   1431  ND2 ASN A 187      19.688 -16.995   2.283  1.00  0.00           N  
ATOM   1432  N   GLU A 188      14.090 -17.278   2.038  1.00  0.00           N  
ATOM   1433  CA  GLU A 188      12.793 -17.736   2.567  1.00  0.00           C  
ATOM   1434  C   GLU A 188      12.929 -18.671   3.776  1.00  0.00           C  
ATOM   1435  O   GLU A 188      12.104 -18.646   4.682  1.00  0.00           O  
ATOM   1436  CB  GLU A 188      12.027 -18.466   1.464  1.00  0.00           C  
ATOM   1437  CG  GLU A 188      11.553 -17.514   0.353  1.00  0.00           C  
ATOM   1438  CD  GLU A 188      10.757 -18.242  -0.732  1.00  0.00           C  
ATOM   1439  OE1 GLU A 188      10.008 -17.537  -1.442  1.00  0.00           O  
ATOM   1440  OE2 GLU A 188      10.923 -19.472  -0.862  1.00  0.00           O  
ATOM   1441  N   HIS A 189      14.000 -19.464   3.810  1.00  0.00           N  
ATOM   1442  CA  HIS A 189      14.246 -20.467   4.849  1.00  0.00           C  
ATOM   1443  C   HIS A 189      15.091 -19.955   6.023  1.00  0.00           C  
ATOM   1444  O   HIS A 189      15.407 -20.738   6.915  1.00  0.00           O  
ATOM   1445  CB  HIS A 189      14.886 -21.702   4.201  1.00  0.00           C  
ATOM   1446  CG  HIS A 189      14.153 -22.207   2.999  1.00  0.00           C  
ATOM   1447  ND1 HIS A 189      12.791 -22.403   2.883  1.00  0.00           N  
ATOM   1448  CD2 HIS A 189      14.702 -22.509   1.766  1.00  0.00           C  
ATOM   1449  CE1 HIS A 189      12.527 -22.806   1.620  1.00  0.00           C  
ATOM   1450  NE2 HIS A 189      13.670 -22.885   0.926  1.00  0.00           N  
ATOM   1451  N   ASP A 190      15.490 -18.678   6.036  1.00  0.00           N  
ATOM   1452  CA  ASP A 190      16.259 -18.128   7.137  1.00  0.00           C  
ATOM   1453  C   ASP A 190      15.361 -18.023   8.387  1.00  0.00           C  
ATOM   1454  O   ASP A 190      14.310 -17.375   8.347  1.00  0.00           O  
ATOM   1455  CB  ASP A 190      16.870 -16.759   6.785  1.00  0.00           C  
ATOM   1456  CG  ASP A 190      17.963 -16.800   5.704  1.00  0.00           C  
ATOM   1457  OD1 ASP A 190      18.586 -17.861   5.478  1.00  0.00           O  
ATOM   1458  OD2 ASP A 190      18.200 -15.744   5.076  1.00  0.00           O  
ATOM   1459  N   ASP A 191      15.784 -18.670   9.489  1.00  0.00           N  
ATOM   1460  CA  ASP A 191      15.045 -18.653  10.744  1.00  0.00           C  
ATOM   1461  C   ASP A 191      15.085 -17.275  11.435  1.00  0.00           C  
ATOM   1462  O   ASP A 191      15.889 -16.390  11.101  1.00  0.00           O  
ATOM   1463  CB  ASP A 191      15.509 -19.808  11.664  1.00  0.00           C  
ATOM   1464  CG  ASP A 191      16.957 -19.654  12.126  1.00  0.00           C  
ATOM   1465  OD1 ASP A 191      17.254 -18.614  12.736  1.00  0.00           O  
ATOM   1466  OD2 ASP A 191      17.759 -20.572  11.850  1.00  0.00           O  
ATOM   1467  N   ALA A 192      14.183 -17.073  12.405  1.00  0.00           N  
ATOM   1468  CA  ALA A 192      14.045 -15.802  13.104  1.00  0.00           C  
ATOM   1469  C   ALA A 192      15.319 -15.399  13.866  1.00  0.00           C  
ATOM   1470  O   ALA A 192      15.701 -14.229  13.851  1.00  0.00           O  
ATOM   1471  CB  ALA A 192      12.839 -15.898  14.045  1.00  0.00           C  
ATOM   1472  N   GLU A 193      16.005 -16.369  14.495  1.00  0.00           N  
ATOM   1473  CA  GLU A 193      17.212 -16.100  15.273  1.00  0.00           C  
ATOM   1474  C   GLU A 193      18.374 -15.650  14.377  1.00  0.00           C  
ATOM   1475  O   GLU A 193      19.048 -14.657  14.654  1.00  0.00           O  
ATOM   1476  CB  GLU A 193      17.580 -17.355  16.087  1.00  0.00           C  
ATOM   1477  CG  GLU A 193      18.640 -17.036  17.150  1.00  0.00           C  
ATOM   1478  CD  GLU A 193      19.110 -18.253  17.962  1.00  0.00           C  
ATOM   1479  OE1 GLU A 193      19.988 -18.037  18.825  1.00  0.00           O  
ATOM   1480  OE2 GLU A 193      18.641 -19.383  17.706  1.00  0.00           O  
ATOM   1481  N   TYR A 194      18.551 -16.333  13.231  1.00  0.00           N  
ATOM   1482  CA  TYR A 194      19.533 -15.937  12.227  1.00  0.00           C  
ATOM   1483  C   TYR A 194      19.238 -14.545  11.664  1.00  0.00           C  
ATOM   1484  O   TYR A 194      20.153 -13.713  11.570  1.00  0.00           O  
ATOM   1485  CB  TYR A 194      19.558 -16.973  11.091  1.00  0.00           C  
ATOM   1486  CG  TYR A 194      20.473 -16.571   9.961  1.00  0.00           C  
ATOM   1487  CD1 TYR A 194      19.956 -15.906   8.824  1.00  0.00           C  
ATOM   1488  CD2 TYR A 194      21.862 -16.809  10.054  1.00  0.00           C  
ATOM   1489  CE1 TYR A 194      20.805 -15.496   7.796  1.00  0.00           C  
ATOM   1490  CE2 TYR A 194      22.723 -16.407   9.025  1.00  0.00           C  
ATOM   1491  CZ  TYR A 194      22.192 -15.745   7.898  1.00  0.00           C  
ATOM   1492  OH  TYR A 194      23.029 -15.341   6.882  1.00  0.00           O  
ATOM   1493  N   ARG A 195      17.979 -14.255  11.344  1.00  0.00           N  
ATOM   1494  CA  ARG A 195      17.554 -12.940  10.850  1.00  0.00           C  
ATOM   1495  C   ARG A 195      17.883 -11.841  11.860  1.00  0.00           C  
ATOM   1496  O   ARG A 195      18.522 -10.857  11.514  1.00  0.00           O  
ATOM   1497  CB  ARG A 195      16.055 -12.952  10.522  1.00  0.00           C  
ATOM   1498  CG  ARG A 195      15.727 -13.769   9.252  1.00  0.00           C  
ATOM   1499  CD  ARG A 195      14.217 -13.810   9.017  1.00  0.00           C  
ATOM   1500  NE  ARG A 195      13.868 -14.662   7.868  1.00  0.00           N  
ATOM   1501  CZ  ARG A 195      12.989 -14.404   6.905  1.00  0.00           C  
ATOM   1502  NH1 ARG A 195      12.283 -13.304   6.879  1.00  0.00           N  
ATOM   1503  NH2 ARG A 195      12.809 -15.267   5.951  1.00  0.00           N  
ATOM   1504  N   GLN A 196      17.541 -12.049  13.125  1.00  0.00           N  
ATOM   1505  CA  GLN A 196      17.839 -11.137  14.227  1.00  0.00           C  
ATOM   1506  C   GLN A 196      19.337 -10.854  14.364  1.00  0.00           C  
ATOM   1507  O   GLN A 196      19.780  -9.699  14.413  1.00  0.00           O  
ATOM   1508  CB  GLN A 196      17.338 -11.788  15.522  1.00  0.00           C  
ATOM   1509  CG  GLN A 196      17.086 -10.788  16.655  1.00  0.00           C  
ATOM   1510  CD  GLN A 196      15.655 -10.260  16.652  1.00  0.00           C  
ATOM   1511  OE1 GLN A 196      15.007 -10.178  15.629  1.00  0.00           O  
ATOM   1512  NE2 GLN A 196      15.128  -9.918  17.801  1.00  0.00           N  
ATOM   1513  N   GLN A 197      20.155 -11.911  14.402  1.00  0.00           N  
ATOM   1514  CA  GLN A 197      21.609 -11.775  14.485  1.00  0.00           C  
ATOM   1515  C   GLN A 197      22.199 -11.072  13.261  1.00  0.00           C  
ATOM   1516  O   GLN A 197      23.166 -10.324  13.399  1.00  0.00           O  
ATOM   1517  CB  GLN A 197      22.272 -13.149  14.616  1.00  0.00           C  
ATOM   1518  CG  GLN A 197      22.106 -13.786  16.005  1.00  0.00           C  
ATOM   1519  CD  GLN A 197      22.952 -15.061  16.150  1.00  0.00           C  
ATOM   1520  OE1 GLN A 197      23.828 -15.350  15.338  1.00  0.00           O  
ATOM   1521  NE2 GLN A 197      22.754 -15.832  17.187  1.00  0.00           N  
ATOM   1522  N   ALA A 198      21.664 -11.317  12.080  1.00  0.00           N  
ATOM   1523  CA  ALA A 198      22.133 -10.694  10.852  1.00  0.00           C  
ATOM   1524  C   ALA A 198      21.823  -9.190  10.816  1.00  0.00           C  
ATOM   1525  O   ALA A 198      22.723  -8.407  10.508  1.00  0.00           O  
ATOM   1526  CB  ALA A 198      21.540 -11.456   9.663  1.00  0.00           C  
ATOM   1527  N   LEU A 199      20.628  -8.771  11.220  1.00  0.00           N  
ATOM   1528  CA  LEU A 199      20.244  -7.358  11.330  1.00  0.00           C  
ATOM   1529  C   LEU A 199      21.097  -6.619  12.374  1.00  0.00           C  
ATOM   1530  O   LEU A 199      21.637  -5.551  12.097  1.00  0.00           O  
ATOM   1531  CB  LEU A 199      18.754  -7.249  11.689  1.00  0.00           C  
ATOM   1532  CG  LEU A 199      17.784  -7.694  10.583  1.00  0.00           C  
ATOM   1533  CD1 LEU A 199      16.365  -7.632  11.131  1.00  0.00           C  
ATOM   1534  CD2 LEU A 199      17.869  -6.819   9.333  1.00  0.00           C  
ATOM   1535  N   ASN A 200      21.324  -7.221  13.540  1.00  0.00           N  
ATOM   1536  CA  ASN A 200      22.121  -6.623  14.610  1.00  0.00           C  
ATOM   1537  C   ASN A 200      23.599  -6.390  14.248  1.00  0.00           C  
ATOM   1538  O   ASN A 200      24.276  -5.632  14.946  1.00  0.00           O  
ATOM   1539  CB  ASN A 200      21.997  -7.498  15.868  1.00  0.00           C  
ATOM   1540  CG  ASN A 200      20.672  -7.288  16.586  1.00  0.00           C  
ATOM   1541  OD1 ASN A 200      20.075  -6.230  16.556  1.00  0.00           O  
ATOM   1542  ND2 ASN A 200      20.212  -8.284  17.329  1.00  0.00           N  
ATOM   1543  N   LYS A 201      24.110  -7.000  13.172  1.00  0.00           N  
ATOM   1544  CA  LYS A 201      25.494  -6.786  12.706  1.00  0.00           C  
ATOM   1545  C   LYS A 201      25.691  -5.436  12.010  1.00  0.00           C  
ATOM   1546  O   LYS A 201      26.824  -4.972  11.947  1.00  0.00           O  
ATOM   1547  CB  LYS A 201      25.915  -7.928  11.777  1.00  0.00           C  
ATOM   1548  CG  LYS A 201      26.193  -9.229  12.547  1.00  0.00           C  
ATOM   1549  CD  LYS A 201      26.344 -10.413  11.578  1.00  0.00           C  
ATOM   1550  CE  LYS A 201      26.483 -11.701  12.399  1.00  0.00           C  
ATOM   1551  NZ  LYS A 201      26.478 -12.922  11.554  1.00  0.00           N  
ATOM   1552  N   SER A 202      24.634  -4.807  11.491  1.00  0.00           N  
ATOM   1553  CA  SER A 202      24.706  -3.485  10.867  1.00  0.00           C  
ATOM   1554  C   SER A 202      24.264  -2.375  11.830  1.00  0.00           C  
ATOM   1555  O   SER A 202      23.601  -2.624  12.834  1.00  0.00           O  
ATOM   1556  CB  SER A 202      23.904  -3.465   9.557  1.00  0.00           C  
ATOM   1557  OG  SER A 202      22.520  -3.542   9.809  1.00  0.00           O  
ATOM   1558  N   LEU A 203      24.651  -1.123  11.536  1.00  0.00           N  
ATOM   1559  CA  LEU A 203      24.146   0.045  12.262  1.00  0.00           C  
ATOM   1560  C   LEU A 203      22.692   0.354  11.887  1.00  0.00           C  
ATOM   1561  O   LEU A 203      21.897   0.706  12.758  1.00  0.00           O  
ATOM   1562  CB  LEU A 203      25.028   1.275  11.974  1.00  0.00           C  
ATOM   1563  CG  LEU A 203      26.471   1.192  12.501  1.00  0.00           C  
ATOM   1564  CD1 LEU A 203      27.209   2.474  12.120  1.00  0.00           C  
ATOM   1565  CD2 LEU A 203      26.531   1.057  14.016  1.00  0.00           C  
ATOM   1566  N   MET A 204      22.339   0.197  10.610  1.00  0.00           N  
ATOM   1567  CA  MET A 204      21.000   0.499  10.099  1.00  0.00           C  
ATOM   1568  C   MET A 204      19.956  -0.545  10.504  1.00  0.00           C  
ATOM   1569  O   MET A 204      18.773  -0.217  10.580  1.00  0.00           O  
ATOM   1570  CB  MET A 204      21.049   0.652   8.572  1.00  0.00           C  
ATOM   1571  CG  MET A 204      21.985   1.775   8.109  1.00  0.00           C  
ATOM   1572  SD  MET A 204      21.702   3.395   8.885  1.00  0.00           S  
ATOM   1573  CE  MET A 204      20.110   3.837   8.174  1.00  0.00           C  
ATOM   1574  N   LYS A 205      20.369  -1.771  10.827  1.00  0.00           N  
ATOM   1575  CA  LYS A 205      19.516  -2.872  11.315  1.00  0.00           C  
ATOM   1576  C   LYS A 205      18.317  -3.189  10.414  1.00  0.00           C  
ATOM   1577  O   LYS A 205      17.275  -3.608  10.896  1.00  0.00           O  
ATOM   1578  CB  LYS A 205      19.095  -2.640  12.770  1.00  0.00           C  
ATOM   1579  CG  LYS A 205      20.286  -2.525  13.732  1.00  0.00           C  
ATOM   1580  CD  LYS A 205      19.775  -2.606  15.165  1.00  0.00           C  
ATOM   1581  CE  LYS A 205      20.959  -2.643  16.128  1.00  0.00           C  
ATOM   1582  NZ  LYS A 205      20.512  -3.036  17.478  1.00  0.00           N  
ATOM   1583  N   THR A 206      18.498  -3.019   9.114  1.00  0.00           N  
ATOM   1584  CA  THR A 206      17.488  -3.318   8.099  1.00  0.00           C  
ATOM   1585  C   THR A 206      18.044  -4.293   7.054  1.00  0.00           C  
ATOM   1586  O   THR A 206      19.259  -4.438   6.900  1.00  0.00           O  
ATOM   1587  CB  THR A 206      16.983  -2.041   7.414  1.00  0.00           C  
ATOM   1588  OG1 THR A 206      18.047  -1.348   6.809  1.00  0.00           O  
ATOM   1589  CG2 THR A 206      16.334  -1.075   8.394  1.00  0.00           C  
ATOM   1590  N   ALA A 207      17.153  -4.978   6.343  1.00  0.00           N  
ATOM   1591  CA  ALA A 207      17.446  -5.628   5.069  1.00  0.00           C  
ATOM   1592  C   ALA A 207      16.791  -4.761   3.983  1.00  0.00           C  
ATOM   1593  O   ALA A 207      15.571  -4.774   3.877  1.00  0.00           O  
ATOM   1594  CB  ALA A 207      16.915  -7.069   5.104  1.00  0.00           C  
ATOM   1595  N   PRO A 208      17.568  -3.957   3.226  1.00  0.00           N  
ATOM   1596  CA  PRO A 208      17.016  -2.869   2.412  1.00  0.00           C  
ATOM   1597  C   PRO A 208      16.240  -3.331   1.169  1.00  0.00           C  
ATOM   1598  O   PRO A 208      15.518  -2.537   0.576  1.00  0.00           O  
ATOM   1599  CB  PRO A 208      18.230  -2.015   2.045  1.00  0.00           C  
ATOM   1600  CG  PRO A 208      19.388  -3.012   2.049  1.00  0.00           C  
ATOM   1601  CD  PRO A 208      19.021  -3.941   3.193  1.00  0.00           C  
ATOM   1602  N   GLY A 209      16.381  -4.605   0.778  1.00  0.00           N  
ATOM   1603  CA  GLY A 209      15.813  -5.118  -0.463  1.00  0.00           C  
ATOM   1604  C   GLY A 209      16.653  -4.783  -1.697  1.00  0.00           C  
ATOM   1605  O   GLY A 209      17.733  -4.180  -1.623  1.00  0.00           O  
ATOM   1606  N   GLU A 210      16.181  -5.204  -2.866  1.00  0.00           N  
ATOM   1607  CA  GLU A 210      16.913  -5.046  -4.117  1.00  0.00           C  
ATOM   1608  C   GLU A 210      17.024  -3.592  -4.596  1.00  0.00           C  
ATOM   1609  O   GLU A 210      17.920  -3.278  -5.372  1.00  0.00           O  
ATOM   1610  CB  GLU A 210      16.271  -5.904  -5.221  1.00  0.00           C  
ATOM   1611  CG  GLU A 210      16.379  -7.416  -4.971  1.00  0.00           C  
ATOM   1612  CD  GLU A 210      15.174  -8.058  -4.269  1.00  0.00           C  
ATOM   1613  OE1 GLU A 210      14.940  -9.257  -4.570  1.00  0.00           O  
ATOM   1614  OE2 GLU A 210      14.529  -7.398  -3.440  1.00  0.00           O  
ATOM   1615  N   LYS A 211      16.155  -2.687  -4.109  1.00  0.00           N  
ATOM   1616  CA  LYS A 211      16.136  -1.272  -4.512  1.00  0.00           C  
ATOM   1617  C   LYS A 211      17.479  -0.581  -4.279  1.00  0.00           C  
ATOM   1618  O   LYS A 211      17.963   0.100  -5.167  1.00  0.00           O  
ATOM   1619  CB  LYS A 211      15.006  -0.541  -3.774  1.00  0.00           C  
ATOM   1620  CG  LYS A 211      14.873   0.912  -4.273  1.00  0.00           C  
ATOM   1621  CD  LYS A 211      13.814   1.706  -3.487  1.00  0.00           C  
ATOM   1622  CE  LYS A 211      13.713   3.137  -4.020  1.00  0.00           C  
ATOM   1623  NZ  LYS A 211      14.979   3.909  -3.870  1.00  0.00           N  
ATOM   1624  N   GLU A 212      18.123  -0.790  -3.130  1.00  0.00           N  
ATOM   1625  CA  GLU A 212      19.441  -0.201  -2.824  1.00  0.00           C  
ATOM   1626  C   GLU A 212      20.527  -0.617  -3.837  1.00  0.00           C  
ATOM   1627  O   GLU A 212      21.415   0.153  -4.179  1.00  0.00           O  
ATOM   1628  CB  GLU A 212      19.876  -0.653  -1.423  1.00  0.00           C  
ATOM   1629  CG  GLU A 212      19.215   0.161  -0.301  1.00  0.00           C  
ATOM   1630  CD  GLU A 212      19.794   1.567  -0.135  1.00  0.00           C  
ATOM   1631  OE1 GLU A 212      19.160   2.359   0.593  1.00  0.00           O  
ATOM   1632  OE2 GLU A 212      20.892   1.832  -0.675  1.00  0.00           O  
ATOM   1633  N   VAL A 213      20.441  -1.856  -4.328  1.00  0.00           N  
ATOM   1634  CA  VAL A 213      21.364  -2.346  -5.361  1.00  0.00           C  
ATOM   1635  C   VAL A 213      21.058  -1.699  -6.704  1.00  0.00           C  
ATOM   1636  O   VAL A 213      21.991  -1.281  -7.389  1.00  0.00           O  
ATOM   1637  CB  VAL A 213      21.322  -3.882  -5.477  1.00  0.00           C  
ATOM   1638  CG1 VAL A 213      22.319  -4.382  -6.519  1.00  0.00           C  
ATOM   1639  CG2 VAL A 213      21.660  -4.548  -4.140  1.00  0.00           C  
ATOM   1640  N   ILE A 214      19.785  -1.571  -7.074  1.00  0.00           N  
ATOM   1641  CA  ILE A 214      19.338  -0.927  -8.313  1.00  0.00           C  
ATOM   1642  C   ILE A 214      19.787   0.535  -8.339  1.00  0.00           C  
ATOM   1643  O   ILE A 214      20.439   0.945  -9.294  1.00  0.00           O  
ATOM   1644  CB  ILE A 214      17.804  -1.077  -8.479  1.00  0.00           C  
ATOM   1645  CG1 ILE A 214      17.440  -2.555  -8.743  1.00  0.00           C  
ATOM   1646  CG2 ILE A 214      17.283  -0.185  -9.616  1.00  0.00           C  
ATOM   1647  CD1 ILE A 214      15.934  -2.862  -8.599  1.00  0.00           C  
ATOM   1648  N   ASP A 215      19.540   1.294  -7.270  1.00  0.00           N  
ATOM   1649  CA  ASP A 215      19.904   2.706  -7.161  1.00  0.00           C  
ATOM   1650  C   ASP A 215      21.425   2.914  -7.328  1.00  0.00           C  
ATOM   1651  O   ASP A 215      21.881   3.829  -8.027  1.00  0.00           O  
ATOM   1652  CB  ASP A 215      19.436   3.259  -5.797  1.00  0.00           C  
ATOM   1653  CG  ASP A 215      17.917   3.371  -5.602  1.00  0.00           C  
ATOM   1654  OD1 ASP A 215      17.129   3.322  -6.570  1.00  0.00           O  
ATOM   1655  OD2 ASP A 215      17.483   3.571  -4.436  1.00  0.00           O  
ATOM   1656  N   LEU A 216      22.247   2.040  -6.725  1.00  0.00           N  
ATOM   1657  CA  LEU A 216      23.705   2.110  -6.876  1.00  0.00           C  
ATOM   1658  C   LEU A 216      24.170   1.705  -8.282  1.00  0.00           C  
ATOM   1659  O   LEU A 216      25.107   2.305  -8.813  1.00  0.00           O  
ATOM   1660  CB  LEU A 216      24.374   1.260  -5.778  1.00  0.00           C  
ATOM   1661  CG  LEU A 216      25.909   1.298  -5.827  1.00  0.00           C  
ATOM   1662  CD1 LEU A 216      26.499   2.704  -5.703  1.00  0.00           C  
ATOM   1663  CD2 LEU A 216      26.479   0.478  -4.669  1.00  0.00           C  
ATOM   1664  N   VAL A 217      23.537   0.707  -8.902  1.00  0.00           N  
ATOM   1665  CA  VAL A 217      23.823   0.325 -10.291  1.00  0.00           C  
ATOM   1666  C   VAL A 217      23.518   1.490 -11.231  1.00  0.00           C  
ATOM   1667  O   VAL A 217      24.379   1.845 -12.030  1.00  0.00           O  
ATOM   1668  CB  VAL A 217      23.073  -0.956 -10.693  1.00  0.00           C  
ATOM   1669  CG1 VAL A 217      23.084  -1.201 -12.205  1.00  0.00           C  
ATOM   1670  CG2 VAL A 217      23.722  -2.178 -10.039  1.00  0.00           C  
ATOM   1671  N   ASP A 218      22.379   2.157 -11.089  1.00  0.00           N  
ATOM   1672  CA  ASP A 218      22.011   3.316 -11.897  1.00  0.00           C  
ATOM   1673  C   ASP A 218      22.980   4.490 -11.715  1.00  0.00           C  
ATOM   1674  O   ASP A 218      23.404   5.113 -12.692  1.00  0.00           O  
ATOM   1675  CB  ASP A 218      20.572   3.754 -11.567  1.00  0.00           C  
ATOM   1676  CG  ASP A 218      19.504   2.925 -12.295  1.00  0.00           C  
ATOM   1677  OD1 ASP A 218      19.866   2.152 -13.210  1.00  0.00           O  
ATOM   1678  OD2 ASP A 218      18.314   3.149 -12.007  1.00  0.00           O  
ATOM   1679  N   TYR A 219      23.429   4.751 -10.475  1.00  0.00           N  
ATOM   1680  CA  TYR A 219      24.484   5.729 -10.219  1.00  0.00           C  
ATOM   1681  C   TYR A 219      25.788   5.391 -10.958  1.00  0.00           C  
ATOM   1682  O   TYR A 219      26.397   6.260 -11.597  1.00  0.00           O  
ATOM   1683  CB  TYR A 219      24.725   5.835  -8.703  1.00  0.00           C  
ATOM   1684  CG  TYR A 219      25.967   6.632  -8.367  1.00  0.00           C  
ATOM   1685  CD1 TYR A 219      27.166   5.986  -7.994  1.00  0.00           C  
ATOM   1686  CD2 TYR A 219      25.954   8.039  -8.485  1.00  0.00           C  
ATOM   1687  CE1 TYR A 219      28.332   6.726  -7.738  1.00  0.00           C  
ATOM   1688  CE2 TYR A 219      27.116   8.794  -8.232  1.00  0.00           C  
ATOM   1689  CZ  TYR A 219      28.299   8.127  -7.861  1.00  0.00           C  
ATOM   1690  OH  TYR A 219      29.429   8.853  -7.610  1.00  0.00           O  
ATOM   1691  N   LEU A 220      26.229   4.125 -10.918  1.00  0.00           N  
ATOM   1692  CA  LEU A 220      27.458   3.703 -11.577  1.00  0.00           C  
ATOM   1693  C   LEU A 220      27.353   3.758 -13.110  1.00  0.00           C  
ATOM   1694  O   LEU A 220      28.309   4.169 -13.773  1.00  0.00           O  
ATOM   1695  CB  LEU A 220      27.846   2.294 -11.106  1.00  0.00           C  
ATOM   1696  CG  LEU A 220      28.336   2.227  -9.642  1.00  0.00           C  
ATOM   1697  CD1 LEU A 220      28.603   0.766  -9.262  1.00  0.00           C  
ATOM   1698  CD2 LEU A 220      29.629   3.014  -9.434  1.00  0.00           C  
ATOM   1699  N   LEU A 221      26.201   3.396 -13.675  1.00  0.00           N  
ATOM   1700  CA  LEU A 221      25.948   3.429 -15.118  1.00  0.00           C  
ATOM   1701  C   LEU A 221      25.828   4.859 -15.663  1.00  0.00           C  
ATOM   1702  O   LEU A 221      26.245   5.125 -16.781  1.00  0.00           O  
ATOM   1703  CB  LEU A 221      24.672   2.634 -15.425  1.00  0.00           C  
ATOM   1704  CG  LEU A 221      24.767   1.104 -15.213  1.00  0.00           C  
ATOM   1705  CD1 LEU A 221      23.416   0.475 -15.551  1.00  0.00           C  
ATOM   1706  CD2 LEU A 221      25.825   0.444 -16.086  1.00  0.00           C  
ATOM   1707  N   THR A 222      25.293   5.790 -14.880  1.00  0.00           N  
ATOM   1708  CA  THR A 222      25.154   7.203 -15.278  1.00  0.00           C  
ATOM   1709  C   THR A 222      26.417   8.021 -15.029  1.00  0.00           C  
ATOM   1710  O   THR A 222      26.675   8.996 -15.740  1.00  0.00           O  
ATOM   1711  CB  THR A 222      23.958   7.874 -14.585  1.00  0.00           C  
ATOM   1712  OG1 THR A 222      24.050   7.733 -13.192  1.00  0.00           O  
ATOM   1713  CG2 THR A 222      22.620   7.289 -15.036  1.00  0.00           C  
ATOM   1714  N   SER A 223      27.271   7.620 -14.088  1.00  0.00           N  
ATOM   1715  CA  SER A 223      28.557   8.265 -13.847  1.00  0.00           C  
ATOM   1716  C   SER A 223      29.481   8.156 -15.067  1.00  0.00           C  
ATOM   1717  O   SER A 223      29.680   7.080 -15.617  1.00  0.00           O  
ATOM   1718  CB  SER A 223      29.239   7.659 -12.621  1.00  0.00           C  
ATOM   1719  OG  SER A 223      30.488   8.303 -12.407  1.00  0.00           O  
ATOM   1720  N   CYS A 224      30.125   9.260 -15.445  1.00  0.00           N  
ATOM   1721  CA  CYS A 224      31.168   9.285 -16.472  1.00  0.00           C  
ATOM   1722  C   CYS A 224      32.595   9.364 -15.892  1.00  0.00           C  
ATOM   1723  O   CYS A 224      33.551   9.546 -16.643  1.00  0.00           O  
ATOM   1724  CB  CYS A 224      30.895  10.445 -17.440  1.00  0.00           C  
ATOM   1725  SG  CYS A 224      29.349  10.136 -18.359  1.00  0.00           S  
ATOM   1726  N   PHE A 225      32.742   9.276 -14.570  1.00  0.00           N  
ATOM   1727  CA  PHE A 225      34.005   9.550 -13.878  1.00  0.00           C  
ATOM   1728  C   PHE A 225      34.450   8.442 -12.914  1.00  0.00           C  
ATOM   1729  O   PHE A 225      35.643   8.204 -12.745  1.00  0.00           O  
ATOM   1730  CB  PHE A 225      33.865  10.889 -13.144  1.00  0.00           C  
ATOM   1731  CG  PHE A 225      35.177  11.472 -12.686  1.00  0.00           C  
ATOM   1732  CD1 PHE A 225      35.515  11.504 -11.322  1.00  0.00           C  
ATOM   1733  CD2 PHE A 225      36.083  11.992 -13.639  1.00  0.00           C  
ATOM   1734  CE1 PHE A 225      36.740  12.052 -10.907  1.00  0.00           C  
ATOM   1735  CE2 PHE A 225      37.313  12.533 -13.229  1.00  0.00           C  
ATOM   1736  CZ  PHE A 225      37.637  12.563 -11.869  1.00  0.00           C  
ATOM   1737  N   VAL A 226      33.517   7.750 -12.278  1.00  0.00           N  
ATOM   1738  CA  VAL A 226      33.811   6.727 -11.279  1.00  0.00           C  
ATOM   1739  C   VAL A 226      34.239   5.422 -11.950  1.00  0.00           C  
ATOM   1740  O   VAL A 226      33.460   4.776 -12.638  1.00  0.00           O  
ATOM   1741  CB  VAL A 226      32.611   6.516 -10.339  1.00  0.00           C  
ATOM   1742  CG1 VAL A 226      32.887   5.403  -9.333  1.00  0.00           C  
ATOM   1743  CG2 VAL A 226      32.318   7.801  -9.543  1.00  0.00           C  
ATOM   1744  N   THR A 227      35.495   5.016 -11.709  1.00  0.00           N  
ATOM   1745  CA  THR A 227      36.020   3.713 -12.147  1.00  0.00           C  
ATOM   1746  C   THR A 227      37.055   3.171 -11.163  1.00  0.00           C  
ATOM   1747  O   THR A 227      37.691   3.931 -10.429  1.00  0.00           O  
ATOM   1748  CB  THR A 227      36.581   3.804 -13.577  1.00  0.00           C  
ATOM   1749  OG1 THR A 227      36.821   2.510 -14.081  1.00  0.00           O  
ATOM   1750  CG2 THR A 227      37.880   4.602 -13.681  1.00  0.00           C  
ATOM   1751  N   GLY A 228      37.212   1.847 -11.108  1.00  0.00           N  
ATOM   1752  CA  GLY A 228      38.178   1.164 -10.239  1.00  0.00           C  
ATOM   1753  C   GLY A 228      37.846   1.209  -8.747  1.00  0.00           C  
ATOM   1754  O   GLY A 228      38.743   1.013  -7.922  1.00  0.00           O  
ATOM   1755  N   ARG A 229      36.594   1.500  -8.380  1.00  0.00           N  
ATOM   1756  CA  ARG A 229      36.133   1.620  -6.988  1.00  0.00           C  
ATOM   1757  C   ARG A 229      35.254   0.446  -6.569  1.00  0.00           C  
ATOM   1758  O   ARG A 229      34.526  -0.113  -7.375  1.00  0.00           O  
ATOM   1759  CB  ARG A 229      35.411   2.961  -6.782  1.00  0.00           C  
ATOM   1760  CG  ARG A 229      36.372   4.171  -6.706  1.00  0.00           C  
ATOM   1761  CD  ARG A 229      37.198   4.141  -5.419  1.00  0.00           C  
ATOM   1762  NE  ARG A 229      37.978   5.378  -5.246  1.00  0.00           N  
ATOM   1763  CZ  ARG A 229      38.583   5.778  -4.136  1.00  0.00           C  
ATOM   1764  NH1 ARG A 229      38.550   5.056  -3.041  1.00  0.00           N  
ATOM   1765  NH2 ARG A 229      39.231   6.901  -4.106  1.00  0.00           N  
ATOM   1766  N   SER A 230      35.336   0.130  -5.289  1.00  0.00           N  
ATOM   1767  CA  SER A 230      34.415  -0.778  -4.604  1.00  0.00           C  
ATOM   1768  C   SER A 230      33.439   0.041  -3.762  1.00  0.00           C  
ATOM   1769  O   SER A 230      33.865   0.963  -3.055  1.00  0.00           O  
ATOM   1770  CB  SER A 230      35.185  -1.768  -3.731  1.00  0.00           C  
ATOM   1771  OG  SER A 230      34.351  -2.842  -3.376  1.00  0.00           O  
ATOM   1772  N   PHE A 231      32.148  -0.264  -3.856  1.00  0.00           N  
ATOM   1773  CA  PHE A 231      31.067   0.428  -3.159  1.00  0.00           C  
ATOM   1774  C   PHE A 231      30.418  -0.517  -2.149  1.00  0.00           C  
ATOM   1775  O   PHE A 231      29.729  -1.458  -2.551  1.00  0.00           O  
ATOM   1776  CB  PHE A 231      30.047   0.965  -4.166  1.00  0.00           C  
ATOM   1777  CG  PHE A 231      30.574   2.112  -4.986  1.00  0.00           C  
ATOM   1778  CD1 PHE A 231      30.333   3.446  -4.586  1.00  0.00           C  
ATOM   1779  CD2 PHE A 231      31.356   1.873  -6.132  1.00  0.00           C  
ATOM   1780  CE1 PHE A 231      30.866   4.510  -5.309  1.00  0.00           C  
ATOM   1781  CE2 PHE A 231      31.896   2.942  -6.855  1.00  0.00           C  
ATOM   1782  CZ  PHE A 231      31.652   4.255  -6.439  1.00  0.00           C  
ATOM   1783  N   PRO A 232      30.626  -0.299  -0.835  1.00  0.00           N  
ATOM   1784  CA  PRO A 232      29.973  -1.097   0.194  1.00  0.00           C  
ATOM   1785  C   PRO A 232      28.476  -0.770   0.279  1.00  0.00           C  
ATOM   1786  O   PRO A 232      28.093   0.392   0.349  1.00  0.00           O  
ATOM   1787  CB  PRO A 232      30.727  -0.770   1.482  1.00  0.00           C  
ATOM   1788  CG  PRO A 232      31.231   0.659   1.258  1.00  0.00           C  
ATOM   1789  CD  PRO A 232      31.496   0.710  -0.249  1.00  0.00           C  
ATOM   1790  N   LEU A 233      27.651  -1.818   0.327  1.00  0.00           N  
ATOM   1791  CA  LEU A 233      26.227  -1.760   0.673  1.00  0.00           C  
ATOM   1792  C   LEU A 233      25.996  -2.615   1.921  1.00  0.00           C  
ATOM   1793  O   LEU A 233      25.554  -3.761   1.843  1.00  0.00           O  
ATOM   1794  CB  LEU A 233      25.374  -2.240  -0.510  1.00  0.00           C  
ATOM   1795  CG  LEU A 233      25.123  -1.191  -1.599  1.00  0.00           C  
ATOM   1796  CD1 LEU A 233      24.304  -1.844  -2.716  1.00  0.00           C  
ATOM   1797  CD2 LEU A 233      24.333   0.006  -1.079  1.00  0.00           C  
ATOM   1798  N   ASP A 234      26.381  -2.081   3.092  1.00  0.00           N  
ATOM   1799  CA  ASP A 234      26.527  -2.873   4.312  1.00  0.00           C  
ATOM   1800  C   ASP A 234      25.783  -2.331   5.535  1.00  0.00           C  
ATOM   1801  O   ASP A 234      25.876  -2.901   6.628  1.00  0.00           O  
ATOM   1802  CB  ASP A 234      28.019  -3.090   4.584  1.00  0.00           C  
ATOM   1803  CG  ASP A 234      28.754  -1.855   5.118  1.00  0.00           C  
ATOM   1804  OD1 ASP A 234      28.142  -0.771   5.252  1.00  0.00           O  
ATOM   1805  OD2 ASP A 234      29.944  -2.017   5.473  1.00  0.00           O  
ATOM   1806  N   GLY A 235      25.054  -1.231   5.399  1.00  0.00           N  
ATOM   1807  CA  GLY A 235      24.330  -0.590   6.501  1.00  0.00           C  
ATOM   1808  C   GLY A 235      25.241  -0.138   7.646  1.00  0.00           C  
ATOM   1809  O   GLY A 235      24.828  -0.144   8.809  1.00  0.00           O  
ATOM   1810  N   GLY A 236      26.495   0.189   7.364  1.00  0.00           N  
ATOM   1811  CA  GLY A 236      27.493   0.560   8.369  1.00  0.00           C  
ATOM   1812  C   GLY A 236      28.050  -0.624   9.180  1.00  0.00           C  
ATOM   1813  O   GLY A 236      28.629  -0.422  10.245  1.00  0.00           O  
ATOM   1814  N   ARG A 237      27.913  -1.851   8.683  1.00  0.00           N  
ATOM   1815  CA  ARG A 237      28.392  -3.068   9.357  1.00  0.00           C  
ATOM   1816  C   ARG A 237      29.895  -3.057   9.650  1.00  0.00           C  
ATOM   1817  O   ARG A 237      30.334  -3.661  10.622  1.00  0.00           O  
ATOM   1818  CB  ARG A 237      27.995  -4.279   8.502  1.00  0.00           C  
ATOM   1819  CG  ARG A 237      28.393  -5.618   9.128  1.00  0.00           C  
ATOM   1820  CD  ARG A 237      27.824  -6.772   8.315  1.00  0.00           C  
ATOM   1821  NE  ARG A 237      28.382  -8.061   8.762  1.00  0.00           N  
ATOM   1822  CZ  ARG A 237      28.124  -9.243   8.231  1.00  0.00           C  
ATOM   1823  NH1 ARG A 237      27.270  -9.379   7.259  1.00  0.00           N  
ATOM   1824  NH2 ARG A 237      28.740 -10.303   8.659  1.00  0.00           N  
ATOM   1825  N   HIS A 238      30.695  -2.356   8.848  1.00  0.00           N  
ATOM   1826  CA  HIS A 238      32.140  -2.210   9.052  1.00  0.00           C  
ATOM   1827  C   HIS A 238      32.514  -1.430  10.324  1.00  0.00           C  
ATOM   1828  O   HIS A 238      33.636  -1.568  10.807  1.00  0.00           O  
ATOM   1829  CB  HIS A 238      32.743  -1.537   7.811  1.00  0.00           C  
ATOM   1830  CG  HIS A 238      32.326  -0.103   7.619  1.00  0.00           C  
ATOM   1831  ND1 HIS A 238      31.127   0.339   7.122  1.00  0.00           N  
ATOM   1832  CD2 HIS A 238      33.072   1.010   7.914  1.00  0.00           C  
ATOM   1833  CE1 HIS A 238      31.160   1.695   7.103  1.00  0.00           C  
ATOM   1834  NE2 HIS A 238      32.316   2.131   7.581  1.00  0.00           N  
ATOM   1835  N   LEU A 239      31.580  -0.653  10.901  1.00  0.00           N  
ATOM   1836  CA  LEU A 239      31.758   0.135  12.131  1.00  0.00           C  
ATOM   1837  C   LEU A 239      31.325  -0.615  13.407  1.00  0.00           C  
ATOM   1838  O   LEU A 239      31.373  -0.039  14.492  1.00  0.00           O  
ATOM   1839  CB  LEU A 239      30.997   1.464  11.987  1.00  0.00           C  
ATOM   1840  CG  LEU A 239      31.436   2.348  10.798  1.00  0.00           C  
ATOM   1841  CD1 LEU A 239      30.508   3.557  10.700  1.00  0.00           C  
ATOM   1842  CD2 LEU A 239      32.864   2.854  10.963  1.00  0.00           C  
ATOM   1843  N   ARG A 240      30.851  -1.861  13.298  1.00  0.00           N  
ATOM   1844  CA  ARG A 240      30.394  -2.714  14.415  1.00  0.00           C  
ATOM   1845  C   ARG A 240      31.457  -3.735  14.851  1.00  0.00           C  
ATOM   1846  O   ARG A 240      32.222  -4.234  14.008  1.00  0.00           O  
ATOM   1847  CB  ARG A 240      29.079  -3.408  14.065  1.00  0.00           C  
ATOM   1848  CG  ARG A 240      27.820  -2.552  14.332  1.00  0.00           C  
ATOM   1849  CD  ARG A 240      27.337  -2.701  15.784  1.00  0.00           C  
ATOM   1850  NE  ARG A 240      26.038  -2.033  15.986  1.00  0.00           N  
ATOM   1851  CZ  ARG A 240      25.282  -2.090  17.080  1.00  0.00           C  
ATOM   1852  NH1 ARG A 240      25.639  -2.766  18.143  1.00  0.00           N  
ATOM   1853  NH2 ARG A 240      24.157  -1.456  17.132  1.00  0.00           N  
ATOM   1854  OXT ARG A 240      31.497  -4.067  16.051  1.00  0.00           O  
ATOM   1855  N   MET B   1      14.148   8.115  35.691  1.00  0.00           N  
ATOM   1856  CA  MET B   1      13.870   9.039  34.584  1.00  0.00           C  
ATOM   1857  C   MET B   1      14.004   8.265  33.286  1.00  0.00           C  
ATOM   1858  O   MET B   1      15.017   7.589  33.107  1.00  0.00           O  
ATOM   1859  CB  MET B   1      14.825  10.244  34.649  1.00  0.00           C  
ATOM   1860  CG  MET B   1      14.471  11.356  33.657  1.00  0.00           C  
ATOM   1861  SD  MET B   1      15.597  12.781  33.715  1.00  0.00           S  
ATOM   1862  CE  MET B   1      15.046  13.627  35.219  1.00  0.00           C  
ATOM   1863  N   LEU B   2      12.995   8.308  32.424  1.00  0.00           N  
ATOM   1864  CA  LEU B   2      13.046   7.672  31.113  1.00  0.00           C  
ATOM   1865  C   LEU B   2      14.007   8.463  30.206  1.00  0.00           C  
ATOM   1866  O   LEU B   2      13.962   9.691  30.189  1.00  0.00           O  
ATOM   1867  CB  LEU B   2      11.637   7.597  30.497  1.00  0.00           C  
ATOM   1868  CG  LEU B   2      10.638   6.721  31.283  1.00  0.00           C  
ATOM   1869  CD1 LEU B   2       9.241   6.864  30.688  1.00  0.00           C  
ATOM   1870  CD2 LEU B   2      11.020   5.240  31.265  1.00  0.00           C  
ATOM   1871  N   LYS B   3      14.886   7.755  29.482  1.00  0.00           N  
ATOM   1872  CA  LYS B   3      15.852   8.384  28.565  1.00  0.00           C  
ATOM   1873  C   LYS B   3      15.226   8.509  27.177  1.00  0.00           C  
ATOM   1874  O   LYS B   3      14.577   7.584  26.723  1.00  0.00           O  
ATOM   1875  CB  LYS B   3      17.134   7.566  28.513  1.00  0.00           C  
ATOM   1876  CG  LYS B   3      17.855   7.434  29.865  1.00  0.00           C  
ATOM   1877  CD  LYS B   3      19.159   6.678  29.627  1.00  0.00           C  
ATOM   1878  CE  LYS B   3      19.997   6.541  30.889  1.00  0.00           C  
ATOM   1879  NZ  LYS B   3      21.291   5.894  30.541  1.00  0.00           N  
ATOM   1880  N   ARG B   4      15.432   9.644  26.494  1.00  0.00           N  
ATOM   1881  CA  ARG B   4      14.864   9.887  25.153  1.00  0.00           C  
ATOM   1882  C   ARG B   4      15.446   8.973  24.075  1.00  0.00           C  
ATOM   1883  O   ARG B   4      14.781   8.730  23.081  1.00  0.00           O  
ATOM   1884  CB  ARG B   4      15.036  11.357  24.741  1.00  0.00           C  
ATOM   1885  CG  ARG B   4      14.056  12.289  25.460  1.00  0.00           C  
ATOM   1886  CD  ARG B   4      14.156  13.715  24.876  1.00  0.00           C  
ATOM   1887  NE  ARG B   4      13.219  14.653  25.525  1.00  0.00           N  
ATOM   1888  CZ  ARG B   4      11.942  14.865  25.198  1.00  0.00           C  
ATOM   1889  NH1 ARG B   4      11.362  14.248  24.209  1.00  0.00           N  
ATOM   1890  NH2 ARG B   4      11.226  15.711  25.880  1.00  0.00           N  
ATOM   1891  N   GLU B   5      16.663   8.496  24.287  1.00  0.00           N  
ATOM   1892  CA  GLU B   5      17.350   7.586  23.373  1.00  0.00           C  
ATOM   1893  C   GLU B   5      16.809   6.138  23.392  1.00  0.00           C  
ATOM   1894  O   GLU B   5      17.228   5.338  22.566  1.00  0.00           O  
ATOM   1895  CB  GLU B   5      18.873   7.615  23.637  1.00  0.00           C  
ATOM   1896  CG  GLU B   5      19.339   7.211  25.048  1.00  0.00           C  
ATOM   1897  CD  GLU B   5      19.460   8.375  26.049  1.00  0.00           C  
ATOM   1898  OE1 GLU B   5      20.218   8.224  27.026  1.00  0.00           O  
ATOM   1899  OE2 GLU B   5      18.789   9.406  25.864  1.00  0.00           O  
ATOM   1900  N   MET B   6      15.878   5.797  24.305  1.00  0.00           N  
ATOM   1901  CA  MET B   6      15.200   4.502  24.271  1.00  0.00           C  
ATOM   1902  C   MET B   6      14.490   4.321  22.920  1.00  0.00           C  
ATOM   1903  O   MET B   6      13.707   5.168  22.499  1.00  0.00           O  
ATOM   1904  CB  MET B   6      14.188   4.374  25.418  1.00  0.00           C  
ATOM   1905  CG  MET B   6      14.863   4.203  26.778  1.00  0.00           C  
ATOM   1906  SD  MET B   6      13.687   4.162  28.168  1.00  0.00           S  
ATOM   1907  CE  MET B   6      14.798   3.705  29.500  1.00  0.00           C  
ATOM   1908  N   ASN B   7      14.765   3.214  22.258  1.00  0.00           N  
ATOM   1909  CA  ASN B   7      14.238   2.911  20.936  1.00  0.00           C  
ATOM   1910  C   ASN B   7      13.888   1.425  20.807  1.00  0.00           C  
ATOM   1911  O   ASN B   7      14.327   0.600  21.610  1.00  0.00           O  
ATOM   1912  CB  ASN B   7      15.248   3.391  19.879  1.00  0.00           C  
ATOM   1913  CG  ASN B   7      16.498   2.531  19.839  1.00  0.00           C  
ATOM   1914  OD1 ASN B   7      16.494   1.461  19.259  1.00  0.00           O  
ATOM   1915  ND2 ASN B   7      17.578   2.947  20.464  1.00  0.00           N  
ATOM   1916  N   ILE B   8      13.072   1.082  19.805  1.00  0.00           N  
ATOM   1917  CA  ILE B   8      12.610  -0.290  19.591  1.00  0.00           C  
ATOM   1918  C   ILE B   8      13.746  -1.174  19.056  1.00  0.00           C  
ATOM   1919  O   ILE B   8      13.934  -2.275  19.542  1.00  0.00           O  
ATOM   1920  CB  ILE B   8      11.370  -0.303  18.663  1.00  0.00           C  
ATOM   1921  CG1 ILE B   8      10.235   0.565  19.251  1.00  0.00           C  
ATOM   1922  CG2 ILE B   8      10.890  -1.750  18.441  1.00  0.00           C  
ATOM   1923  CD1 ILE B   8       9.003   0.692  18.347  1.00  0.00           C  
ATOM   1924  N   ALA B   9      14.555  -0.667  18.128  1.00  0.00           N  
ATOM   1925  CA  ALA B   9      15.565  -1.447  17.415  1.00  0.00           C  
ATOM   1926  C   ALA B   9      16.611  -2.106  18.335  1.00  0.00           C  
ATOM   1927  O   ALA B   9      17.050  -3.225  18.072  1.00  0.00           O  
ATOM   1928  CB  ALA B   9      16.253  -0.528  16.394  1.00  0.00           C  
ATOM   1929  N   ASP B  10      17.015  -1.419  19.415  1.00  0.00           N  
ATOM   1930  CA  ASP B  10      18.006  -1.933  20.365  1.00  0.00           C  
ATOM   1931  C   ASP B  10      17.400  -2.784  21.494  1.00  0.00           C  
ATOM   1932  O   ASP B  10      18.134  -3.497  22.172  1.00  0.00           O  
ATOM   1933  CB  ASP B  10      18.812  -0.768  20.959  1.00  0.00           C  
ATOM   1934  CG  ASP B  10      19.838  -0.157  19.989  1.00  0.00           C  
ATOM   1935  OD1 ASP B  10      20.253  -0.836  19.022  1.00  0.00           O  
ATOM   1936  OD2 ASP B  10      20.277   0.981  20.249  1.00  0.00           O  
ATOM   1937  N   TYR B  11      16.082  -2.692  21.729  1.00  0.00           N  
ATOM   1938  CA  TYR B  11      15.395  -3.349  22.842  1.00  0.00           C  
ATOM   1939  C   TYR B  11      14.558  -4.554  22.411  1.00  0.00           C  
ATOM   1940  O   TYR B  11      14.600  -5.599  23.055  1.00  0.00           O  
ATOM   1941  CB  TYR B  11      14.525  -2.306  23.567  1.00  0.00           C  
ATOM   1942  CG  TYR B  11      13.694  -2.877  24.687  1.00  0.00           C  
ATOM   1943  CD1 TYR B  11      12.309  -3.102  24.518  1.00  0.00           C  
ATOM   1944  CD2 TYR B  11      14.308  -3.242  25.911  1.00  0.00           C  
ATOM   1945  CE1 TYR B  11      11.552  -3.681  25.542  1.00  0.00           C  
ATOM   1946  CE2 TYR B  11      13.559  -3.826  26.941  1.00  0.00           C  
ATOM   1947  CZ  TYR B  11      12.177  -4.045  26.753  1.00  0.00           C  
ATOM   1948  OH  TYR B  11      11.442  -4.635  27.750  1.00  0.00           O  
ATOM   1949  N   ASP B  12      13.791  -4.413  21.343  1.00  0.00           N  
ATOM   1950  CA  ASP B  12      12.862  -5.426  20.839  1.00  0.00           C  
ATOM   1951  C   ASP B  12      13.088  -5.612  19.333  1.00  0.00           C  
ATOM   1952  O   ASP B  12      12.423  -5.019  18.481  1.00  0.00           O  
ATOM   1953  CB  ASP B  12      11.424  -5.013  21.181  1.00  0.00           C  
ATOM   1954  CG  ASP B  12      10.408  -6.118  20.886  1.00  0.00           C  
ATOM   1955  OD1 ASP B  12      10.745  -7.060  20.131  1.00  0.00           O  
ATOM   1956  OD2 ASP B  12       9.289  -5.998  21.422  1.00  0.00           O  
ATOM   1957  N   ALA B  13      14.110  -6.406  19.013  1.00  0.00           N  
ATOM   1958  CA  ALA B  13      14.530  -6.574  17.632  1.00  0.00           C  
ATOM   1959  C   ALA B  13      13.560  -7.454  16.810  1.00  0.00           C  
ATOM   1960  O   ALA B  13      13.510  -7.297  15.596  1.00  0.00           O  
ATOM   1961  CB  ALA B  13      15.989  -7.045  17.619  1.00  0.00           C  
ATOM   1962  N   GLU B  14      12.735  -8.322  17.434  1.00  0.00           N  
ATOM   1963  CA  GLU B  14      11.655  -9.037  16.738  1.00  0.00           C  
ATOM   1964  C   GLU B  14      10.573  -8.066  16.257  1.00  0.00           C  
ATOM   1965  O   GLU B  14      10.225  -8.063  15.071  1.00  0.00           O  
ATOM   1966  CB  GLU B  14      11.003 -10.103  17.646  1.00  0.00           C  
ATOM   1967  CG  GLU B  14      11.831 -11.390  17.737  1.00  0.00           C  
ATOM   1968  CD  GLU B  14      11.134 -12.501  18.526  1.00  0.00           C  
ATOM   1969  OE1 GLU B  14      11.529 -13.674  18.333  1.00  0.00           O  
ATOM   1970  OE2 GLU B  14      10.200 -12.205  19.313  1.00  0.00           O  
ATOM   1971  N   LEU B  15      10.097  -7.197  17.161  1.00  0.00           N  
ATOM   1972  CA  LEU B  15       9.127  -6.166  16.805  1.00  0.00           C  
ATOM   1973  C   LEU B  15       9.699  -5.207  15.756  1.00  0.00           C  
ATOM   1974  O   LEU B  15       9.019  -4.893  14.784  1.00  0.00           O  
ATOM   1975  CB  LEU B  15       8.685  -5.423  18.077  1.00  0.00           C  
ATOM   1976  CG  LEU B  15       7.689  -4.283  17.820  1.00  0.00           C  
ATOM   1977  CD1 LEU B  15       6.382  -4.771  17.189  1.00  0.00           C  
ATOM   1978  CD2 LEU B  15       7.347  -3.589  19.136  1.00  0.00           C  
ATOM   1979  N   TRP B  16      10.953  -4.769  15.927  1.00  0.00           N  
ATOM   1980  CA  TRP B  16      11.606  -3.860  14.982  1.00  0.00           C  
ATOM   1981  C   TRP B  16      11.720  -4.464  13.586  1.00  0.00           C  
ATOM   1982  O   TRP B  16      11.407  -3.796  12.607  1.00  0.00           O  
ATOM   1983  CB  TRP B  16      12.994  -3.468  15.492  1.00  0.00           C  
ATOM   1984  CG  TRP B  16      13.660  -2.444  14.631  1.00  0.00           C  
ATOM   1985  CD1 TRP B  16      14.747  -2.631  13.850  1.00  0.00           C  
ATOM   1986  CD2 TRP B  16      13.248  -1.048  14.419  1.00  0.00           C  
ATOM   1987  NE1 TRP B  16      15.054  -1.460  13.186  1.00  0.00           N  
ATOM   1988  CE2 TRP B  16      14.159  -0.463  13.500  1.00  0.00           C  
ATOM   1989  CE3 TRP B  16      12.200  -0.248  14.920  1.00  0.00           C  
ATOM   1990  CZ2 TRP B  16      14.034   0.891  13.094  1.00  0.00           C  
ATOM   1991  CZ3 TRP B  16      12.075   1.095  14.518  1.00  0.00           C  
ATOM   1992  CH2 TRP B  16      12.980   1.658  13.614  1.00  0.00           C  
ATOM   1993  N   GLN B  17      12.093  -5.738  13.493  1.00  0.00           N  
ATOM   1994  CA  GLN B  17      12.162  -6.427  12.212  1.00  0.00           C  
ATOM   1995  C   GLN B  17      10.796  -6.492  11.529  1.00  0.00           C  
ATOM   1996  O   GLN B  17      10.700  -6.206  10.336  1.00  0.00           O  
ATOM   1997  CB  GLN B  17      12.764  -7.817  12.419  1.00  0.00           C  
ATOM   1998  CG  GLN B  17      12.874  -8.559  11.082  1.00  0.00           C  
ATOM   1999  CD  GLN B  17      13.611  -9.885  11.182  1.00  0.00           C  
ATOM   2000  OE1 GLN B  17      14.146 -10.282  12.203  1.00  0.00           O  
ATOM   2001  NE2 GLN B  17      13.683 -10.613  10.092  1.00  0.00           N  
ATOM   2002  N   ALA B  18       9.726  -6.815  12.264  1.00  0.00           N  
ATOM   2003  CA  ALA B  18       8.379  -6.834  11.709  1.00  0.00           C  
ATOM   2004  C   ALA B  18       7.927  -5.438  11.235  1.00  0.00           C  
ATOM   2005  O   ALA B  18       7.338  -5.306  10.164  1.00  0.00           O  
ATOM   2006  CB  ALA B  18       7.432  -7.418  12.770  1.00  0.00           C  
ATOM   2007  N   MET B  19       8.247  -4.375  11.990  1.00  0.00           N  
ATOM   2008  CA  MET B  19       7.956  -2.992  11.607  1.00  0.00           C  
ATOM   2009  C   MET B  19       8.701  -2.561  10.335  1.00  0.00           C  
ATOM   2010  O   MET B  19       8.104  -1.936   9.461  1.00  0.00           O  
ATOM   2011  CB  MET B  19       8.314  -2.037  12.754  1.00  0.00           C  
ATOM   2012  CG  MET B  19       7.354  -2.142  13.949  1.00  0.00           C  
ATOM   2013  SD  MET B  19       7.827  -1.118  15.383  1.00  0.00           S  
ATOM   2014  CE  MET B  19       7.668   0.540  14.672  1.00  0.00           C  
ATOM   2015  N   GLU B  20       9.987  -2.912  10.204  1.00  0.00           N  
ATOM   2016  CA  GLU B  20      10.767  -2.597   9.000  1.00  0.00           C  
ATOM   2017  C   GLU B  20      10.300  -3.413   7.786  1.00  0.00           C  
ATOM   2018  O   GLU B  20      10.204  -2.879   6.687  1.00  0.00           O  
ATOM   2019  CB  GLU B  20      12.269  -2.807   9.265  1.00  0.00           C  
ATOM   2020  CG  GLU B  20      12.877  -1.773  10.239  1.00  0.00           C  
ATOM   2021  CD  GLU B  20      12.752  -0.321   9.751  1.00  0.00           C  
ATOM   2022  OE1 GLU B  20      12.131   0.509  10.462  1.00  0.00           O  
ATOM   2023  OE2 GLU B  20      13.238   0.000   8.655  1.00  0.00           O  
ATOM   2024  N   GLN B  21       9.896  -4.675   7.979  1.00  0.00           N  
ATOM   2025  CA  GLN B  21       9.288  -5.490   6.915  1.00  0.00           C  
ATOM   2026  C   GLN B  21       7.951  -4.900   6.432  1.00  0.00           C  
ATOM   2027  O   GLN B  21       7.682  -4.907   5.227  1.00  0.00           O  
ATOM   2028  CB  GLN B  21       9.083  -6.927   7.408  1.00  0.00           C  
ATOM   2029  CG  GLN B  21      10.402  -7.702   7.443  1.00  0.00           C  
ATOM   2030  CD  GLN B  21      10.255  -9.114   8.031  1.00  0.00           C  
ATOM   2031  OE1 GLN B  21       9.295  -9.468   8.695  1.00  0.00           O  
ATOM   2032  NE2 GLN B  21      11.214  -9.982   7.798  1.00  0.00           N  
ATOM   2033  N   GLU B  22       7.136  -4.354   7.329  1.00  0.00           N  
ATOM   2034  CA  GLU B  22       5.906  -3.669   6.933  1.00  0.00           C  
ATOM   2035  C   GLU B  22       6.177  -2.378   6.145  1.00  0.00           C  
ATOM   2036  O   GLU B  22       5.480  -2.112   5.162  1.00  0.00           O  
ATOM   2037  CB  GLU B  22       5.021  -3.423   8.164  1.00  0.00           C  
ATOM   2038  CG  GLU B  22       3.717  -2.648   7.893  1.00  0.00           C  
ATOM   2039  CD  GLU B  22       2.772  -3.263   6.840  1.00  0.00           C  
ATOM   2040  OE1 GLU B  22       1.884  -2.532   6.356  1.00  0.00           O  
ATOM   2041  OE2 GLU B  22       2.896  -4.442   6.472  1.00  0.00           O  
ATOM   2042  N   LYS B  23       7.221  -1.609   6.481  1.00  0.00           N  
ATOM   2043  CA  LYS B  23       7.648  -0.467   5.653  1.00  0.00           C  
ATOM   2044  C   LYS B  23       8.021  -0.912   4.236  1.00  0.00           C  
ATOM   2045  O   LYS B  23       7.530  -0.327   3.272  1.00  0.00           O  
ATOM   2046  CB  LYS B  23       8.855   0.256   6.259  1.00  0.00           C  
ATOM   2047  CG  LYS B  23       8.525   1.129   7.469  1.00  0.00           C  
ATOM   2048  CD  LYS B  23       9.850   1.731   7.938  1.00  0.00           C  
ATOM   2049  CE  LYS B  23       9.716   2.598   9.176  1.00  0.00           C  
ATOM   2050  NZ  LYS B  23      11.084   2.862   9.698  1.00  0.00           N  
ATOM   2051  N   VAL B  24       8.844  -1.950   4.109  1.00  0.00           N  
ATOM   2052  CA  VAL B  24       9.236  -2.488   2.806  1.00  0.00           C  
ATOM   2053  C   VAL B  24       8.003  -2.979   2.032  1.00  0.00           C  
ATOM   2054  O   VAL B  24       7.832  -2.614   0.874  1.00  0.00           O  
ATOM   2055  CB  VAL B  24      10.282  -3.613   2.959  1.00  0.00           C  
ATOM   2056  CG1 VAL B  24      10.610  -4.285   1.623  1.00  0.00           C  
ATOM   2057  CG2 VAL B  24      11.598  -3.048   3.507  1.00  0.00           C  
ATOM   2058  N   ARG B  25       7.087  -3.710   2.684  1.00  0.00           N  
ATOM   2059  CA  ARG B  25       5.832  -4.153   2.057  1.00  0.00           C  
ATOM   2060  C   ARG B  25       5.012  -2.981   1.507  1.00  0.00           C  
ATOM   2061  O   ARG B  25       4.512  -3.071   0.402  1.00  0.00           O  
ATOM   2062  CB  ARG B  25       5.002  -4.964   3.068  1.00  0.00           C  
ATOM   2063  CG  ARG B  25       3.820  -5.693   2.401  1.00  0.00           C  
ATOM   2064  CD  ARG B  25       2.731  -6.098   3.408  1.00  0.00           C  
ATOM   2065  NE  ARG B  25       2.026  -4.921   3.943  1.00  0.00           N  
ATOM   2066  CZ  ARG B  25       1.130  -4.162   3.327  1.00  0.00           C  
ATOM   2067  NH1 ARG B  25       0.719  -4.404   2.117  1.00  0.00           N  
ATOM   2068  NH2 ARG B  25       0.627  -3.118   3.931  1.00  0.00           N  
ATOM   2069  N   GLN B  26       4.876  -1.877   2.262  1.00  0.00           N  
ATOM   2070  CA  GLN B  26       4.128  -0.696   1.816  1.00  0.00           C  
ATOM   2071  C   GLN B  26       4.785   0.015   0.621  1.00  0.00           C  
ATOM   2072  O   GLN B  26       4.077   0.598  -0.201  1.00  0.00           O  
ATOM   2073  CB  GLN B  26       3.945   0.296   2.981  1.00  0.00           C  
ATOM   2074  CG  GLN B  26       2.916  -0.217   3.993  1.00  0.00           C  
ATOM   2075  CD  GLN B  26       2.669   0.738   5.159  1.00  0.00           C  
ATOM   2076  OE1 GLN B  26       2.867   1.946   5.091  1.00  0.00           O  
ATOM   2077  NE2 GLN B  26       2.191   0.227   6.270  1.00  0.00           N  
ATOM   2078  N   GLU B  27       6.109  -0.044   0.504  1.00  0.00           N  
ATOM   2079  CA  GLU B  27       6.842   0.520  -0.638  1.00  0.00           C  
ATOM   2080  C   GLU B  27       6.776  -0.384  -1.879  1.00  0.00           C  
ATOM   2081  O   GLU B  27       6.521   0.102  -2.984  1.00  0.00           O  
ATOM   2082  CB  GLU B  27       8.298   0.805  -0.232  1.00  0.00           C  
ATOM   2083  CG  GLU B  27       8.455   1.941   0.791  1.00  0.00           C  
ATOM   2084  CD  GLU B  27       7.987   3.324   0.310  1.00  0.00           C  
ATOM   2085  OE1 GLU B  27       7.776   4.210   1.171  1.00  0.00           O  
ATOM   2086  OE2 GLU B  27       7.822   3.532  -0.910  1.00  0.00           O  
ATOM   2087  N   GLU B  28       6.911  -1.701  -1.700  1.00  0.00           N  
ATOM   2088  CA  GLU B  28       7.026  -2.692  -2.788  1.00  0.00           C  
ATOM   2089  C   GLU B  28       5.679  -3.263  -3.282  1.00  0.00           C  
ATOM   2090  O   GLU B  28       5.655  -4.023  -4.255  1.00  0.00           O  
ATOM   2091  CB  GLU B  28       7.940  -3.838  -2.351  1.00  0.00           C  
ATOM   2092  CG  GLU B  28       9.397  -3.406  -2.129  1.00  0.00           C  
ATOM   2093  CD  GLU B  28      10.318  -4.588  -1.774  1.00  0.00           C  
ATOM   2094  OE1 GLU B  28      11.551  -4.405  -1.857  1.00  0.00           O  
ATOM   2095  OE2 GLU B  28       9.808  -5.680  -1.437  1.00  0.00           O  
ATOM   2096  N   HIS B  29       4.556  -2.927  -2.628  1.00  0.00           N  
ATOM   2097  CA  HIS B  29       3.233  -3.382  -3.034  1.00  0.00           C  
ATOM   2098  C   HIS B  29       2.372  -2.229  -3.532  1.00  0.00           C  
ATOM   2099  O   HIS B  29       2.346  -1.131  -2.968  1.00  0.00           O  
ATOM   2100  CB  HIS B  29       2.527  -4.159  -1.914  1.00  0.00           C  
ATOM   2101  CG  HIS B  29       3.181  -5.470  -1.567  1.00  0.00           C  
ATOM   2102  ND1 HIS B  29       4.463  -5.644  -1.085  1.00  0.00           N  
ATOM   2103  CD2 HIS B  29       2.630  -6.727  -1.669  1.00  0.00           C  
ATOM   2104  CE1 HIS B  29       4.681  -6.952  -0.922  1.00  0.00           C  
ATOM   2105  NE2 HIS B  29       3.587  -7.649  -1.251  1.00  0.00           N  
ATOM   2106  N   ILE B  30       1.603  -2.494  -4.592  1.00  0.00           N  
ATOM   2107  CA  ILE B  30       0.564  -1.591  -5.063  1.00  0.00           C  
ATOM   2108  C   ILE B  30      -0.703  -1.834  -4.231  1.00  0.00           C  
ATOM   2109  O   ILE B  30      -1.380  -2.848  -4.389  1.00  0.00           O  
ATOM   2110  CB  ILE B  30       0.346  -1.740  -6.587  1.00  0.00           C  
ATOM   2111  CG1 ILE B  30       1.590  -1.200  -7.311  1.00  0.00           C  
ATOM   2112  CG2 ILE B  30      -0.916  -0.976  -7.012  1.00  0.00           C  
ATOM   2113  CD1 ILE B  30       1.536  -1.330  -8.837  1.00  0.00           C  
ATOM   2114  N   GLU B  31      -1.042  -0.874  -3.380  1.00  0.00           N  
ATOM   2115  CA  GLU B  31      -2.196  -0.928  -2.490  1.00  0.00           C  
ATOM   2116  C   GLU B  31      -3.466  -0.421  -3.197  1.00  0.00           C  
ATOM   2117  O   GLU B  31      -3.618   0.773  -3.469  1.00  0.00           O  
ATOM   2118  CB  GLU B  31      -1.861  -0.131  -1.213  1.00  0.00           C  
ATOM   2119  CG  GLU B  31      -2.890  -0.311  -0.095  1.00  0.00           C  
ATOM   2120  CD  GLU B  31      -3.031  -1.790   0.257  1.00  0.00           C  
ATOM   2121  OE1 GLU B  31      -4.040  -2.377  -0.194  1.00  0.00           O  
ATOM   2122  OE2 GLU B  31      -2.114  -2.369   0.880  1.00  0.00           O  
ATOM   2123  N   LEU B  32      -4.395  -1.334  -3.481  1.00  0.00           N  
ATOM   2124  CA  LEU B  32      -5.683  -1.041  -4.122  1.00  0.00           C  
ATOM   2125  C   LEU B  32      -6.888  -1.293  -3.198  1.00  0.00           C  
ATOM   2126  O   LEU B  32      -8.037  -1.252  -3.656  1.00  0.00           O  
ATOM   2127  CB  LEU B  32      -5.797  -1.823  -5.442  1.00  0.00           C  
ATOM   2128  CG  LEU B  32      -4.860  -1.334  -6.559  1.00  0.00           C  
ATOM   2129  CD1 LEU B  32      -5.016  -2.259  -7.764  1.00  0.00           C  
ATOM   2130  CD2 LEU B  32      -5.207   0.091  -7.019  1.00  0.00           C  
ATOM   2131  N   ILE B  33      -6.670  -1.513  -1.904  1.00  0.00           N  
ATOM   2132  CA  ILE B  33      -7.754  -1.584  -0.932  1.00  0.00           C  
ATOM   2133  C   ILE B  33      -8.384  -0.188  -0.804  1.00  0.00           C  
ATOM   2134  O   ILE B  33      -7.779   0.758  -0.312  1.00  0.00           O  
ATOM   2135  CB  ILE B  33      -7.274  -2.166   0.414  1.00  0.00           C  
ATOM   2136  CG1 ILE B  33      -6.863  -3.642   0.226  1.00  0.00           C  
ATOM   2137  CG2 ILE B  33      -8.377  -2.045   1.475  1.00  0.00           C  
ATOM   2138  CD1 ILE B  33      -6.230  -4.288   1.464  1.00  0.00           C  
ATOM   2139  N   ALA B  34      -9.640  -0.059  -1.211  1.00  0.00           N  
ATOM   2140  CA  ALA B  34     -10.332   1.234  -1.302  1.00  0.00           C  
ATOM   2141  C   ALA B  34     -10.452   2.007   0.026  1.00  0.00           C  
ATOM   2142  O   ALA B  34     -10.719   3.214   0.026  1.00  0.00           O  
ATOM   2143  CB  ALA B  34     -11.728   0.964  -1.884  1.00  0.00           C  
ATOM   2144  N   SER B  35     -10.298   1.332   1.170  1.00  0.00           N  
ATOM   2145  CA  SER B  35     -10.314   1.931   2.506  1.00  0.00           C  
ATOM   2146  C   SER B  35      -8.933   2.308   3.044  1.00  0.00           C  
ATOM   2147  O   SER B  35      -8.853   2.846   4.141  1.00  0.00           O  
ATOM   2148  CB  SER B  35     -11.020   0.989   3.492  1.00  0.00           C  
ATOM   2149  OG  SER B  35     -10.462  -0.308   3.486  1.00  0.00           O  
ATOM   2150  N   GLU B  36      -7.859   2.041   2.296  1.00  0.00           N  
ATOM   2151  CA  GLU B  36      -6.492   2.326   2.717  1.00  0.00           C  
ATOM   2152  C   GLU B  36      -5.921   3.568   2.019  1.00  0.00           C  
ATOM   2153  O   GLU B  36      -6.405   4.029   0.986  1.00  0.00           O  
ATOM   2154  CB  GLU B  36      -5.592   1.093   2.566  1.00  0.00           C  
ATOM   2155  CG  GLU B  36      -6.111  -0.042   3.463  1.00  0.00           C  
ATOM   2156  CD  GLU B  36      -5.053  -1.042   3.932  1.00  0.00           C  
ATOM   2157  OE1 GLU B  36      -5.474  -1.953   4.697  1.00  0.00           O  
ATOM   2158  OE2 GLU B  36      -3.861  -0.833   3.662  1.00  0.00           O  
ATOM   2159  N   ASN B  37      -4.929   4.161   2.674  1.00  0.00           N  
ATOM   2160  CA  ASN B  37      -4.220   5.343   2.214  1.00  0.00           C  
ATOM   2161  C   ASN B  37      -2.901   5.474   2.995  1.00  0.00           C  
ATOM   2162  O   ASN B  37      -2.701   4.805   4.001  1.00  0.00           O  
ATOM   2163  CB  ASN B  37      -5.121   6.579   2.404  1.00  0.00           C  
ATOM   2164  CG  ASN B  37      -4.852   7.685   1.403  1.00  0.00           C  
ATOM   2165  OD1 ASN B  37      -3.768   7.875   0.889  1.00  0.00           O  
ATOM   2166  ND2 ASN B  37      -5.859   8.469   1.088  1.00  0.00           N  
ATOM   2167  N   TYR B  38      -2.046   6.397   2.570  1.00  0.00           N  
ATOM   2168  CA  TYR B  38      -0.807   6.757   3.244  1.00  0.00           C  
ATOM   2169  C   TYR B  38      -0.974   8.117   3.923  1.00  0.00           C  
ATOM   2170  O   TYR B  38      -1.122   9.146   3.262  1.00  0.00           O  
ATOM   2171  CB  TYR B  38       0.344   6.737   2.245  1.00  0.00           C  
ATOM   2172  CG  TYR B  38       0.433   5.443   1.454  1.00  0.00           C  
ATOM   2173  CD1 TYR B  38       0.740   4.230   2.093  1.00  0.00           C  
ATOM   2174  CD2 TYR B  38       0.161   5.446   0.067  1.00  0.00           C  
ATOM   2175  CE1 TYR B  38       0.803   3.036   1.366  1.00  0.00           C  
ATOM   2176  CE2 TYR B  38       0.226   4.258  -0.674  1.00  0.00           C  
ATOM   2177  CZ  TYR B  38       0.555   3.051  -0.020  1.00  0.00           C  
ATOM   2178  OH  TYR B  38       0.637   1.888  -0.752  1.00  0.00           O  
ATOM   2179  N   THR B  39      -0.995   8.128   5.253  1.00  0.00           N  
ATOM   2180  CA  THR B  39      -1.101   9.376   6.011  1.00  0.00           C  
ATOM   2181  C   THR B  39       0.218  10.153   5.992  1.00  0.00           C  
ATOM   2182  O   THR B  39       1.288   9.566   5.824  1.00  0.00           O  
ATOM   2183  CB  THR B  39      -1.617   9.116   7.427  1.00  0.00           C  
ATOM   2184  OG1 THR B  39      -2.136  10.318   7.942  1.00  0.00           O  
ATOM   2185  CG2 THR B  39      -0.562   8.588   8.398  1.00  0.00           C  
ATOM   2186  N   SER B  40       0.164  11.466   6.171  1.00  0.00           N  
ATOM   2187  CA  SER B  40       1.365  12.292   6.118  1.00  0.00           C  
ATOM   2188  C   SER B  40       2.311  12.039   7.304  1.00  0.00           C  
ATOM   2189  O   SER B  40       1.860  11.670   8.404  1.00  0.00           O  
ATOM   2190  CB  SER B  40       0.996  13.778   6.038  1.00  0.00           C  
ATOM   2191  OG  SER B  40       0.622  14.288   7.306  1.00  0.00           O  
ATOM   2192  N   PRO B  41       3.611  12.323   7.165  1.00  0.00           N  
ATOM   2193  CA  PRO B  41       4.552  12.305   8.294  1.00  0.00           C  
ATOM   2194  C   PRO B  41       4.133  13.227   9.446  1.00  0.00           C  
ATOM   2195  O   PRO B  41       4.419  12.930  10.602  1.00  0.00           O  
ATOM   2196  CB  PRO B  41       5.898  12.713   7.704  1.00  0.00           C  
ATOM   2197  CG  PRO B  41       5.794  12.270   6.243  1.00  0.00           C  
ATOM   2198  CD  PRO B  41       4.323  12.537   5.914  1.00  0.00           C  
ATOM   2199  N   ARG B  42       3.386  14.308   9.187  1.00  0.00           N  
ATOM   2200  CA  ARG B  42       2.843  15.201  10.229  1.00  0.00           C  
ATOM   2201  C   ARG B  42       1.793  14.503  11.110  1.00  0.00           C  
ATOM   2202  O   ARG B  42       1.780  14.691  12.316  1.00  0.00           O  
ATOM   2203  CB  ARG B  42       2.208  16.451   9.595  1.00  0.00           C  
ATOM   2204  CG  ARG B  42       3.182  17.297   8.768  1.00  0.00           C  
ATOM   2205  CD  ARG B  42       2.468  18.547   8.271  1.00  0.00           C  
ATOM   2206  NE  ARG B  42       3.302  19.338   7.354  1.00  0.00           N  
ATOM   2207  CZ  ARG B  42       3.081  19.530   6.067  1.00  0.00           C  
ATOM   2208  NH1 ARG B  42       2.080  18.970   5.421  1.00  0.00           N  
ATOM   2209  NH2 ARG B  42       3.865  20.322   5.380  1.00  0.00           N  
ATOM   2210  N   VAL B  43       0.937  13.690  10.497  1.00  0.00           N  
ATOM   2211  CA  VAL B  43      -0.051  12.888  11.236  1.00  0.00           C  
ATOM   2212  C   VAL B  43       0.650  11.838  12.096  1.00  0.00           C  
ATOM   2213  O   VAL B  43       0.339  11.722  13.277  1.00  0.00           O  
ATOM   2214  CB  VAL B  43      -1.067  12.238  10.282  1.00  0.00           C  
ATOM   2215  CG1 VAL B  43      -2.017  11.297  11.021  1.00  0.00           C  
ATOM   2216  CG2 VAL B  43      -1.918  13.296   9.577  1.00  0.00           C  
ATOM   2217  N   MET B  44       1.652  11.143  11.549  1.00  0.00           N  
ATOM   2218  CA  MET B  44       2.449  10.170  12.308  1.00  0.00           C  
ATOM   2219  C   MET B  44       3.211  10.830  13.464  1.00  0.00           C  
ATOM   2220  O   MET B  44       3.215  10.307  14.571  1.00  0.00           O  
ATOM   2221  CB  MET B  44       3.416   9.436  11.367  1.00  0.00           C  
ATOM   2222  CG  MET B  44       2.664   8.530  10.381  1.00  0.00           C  
ATOM   2223  SD  MET B  44       3.728   7.399   9.424  1.00  0.00           S  
ATOM   2224  CE  MET B  44       4.485   8.537   8.248  1.00  0.00           C  
ATOM   2225  N   GLN B  45       3.770  12.029  13.250  1.00  0.00           N  
ATOM   2226  CA  GLN B  45       4.422  12.819  14.302  1.00  0.00           C  
ATOM   2227  C   GLN B  45       3.453  13.155  15.450  1.00  0.00           C  
ATOM   2228  O   GLN B  45       3.818  13.030  16.622  1.00  0.00           O  
ATOM   2229  CB  GLN B  45       5.003  14.096  13.687  1.00  0.00           C  
ATOM   2230  CG  GLN B  45       5.805  14.919  14.703  1.00  0.00           C  
ATOM   2231  CD  GLN B  45       6.329  16.248  14.145  1.00  0.00           C  
ATOM   2232  OE1 GLN B  45       5.907  16.746  13.112  1.00  0.00           O  
ATOM   2233  NE2 GLN B  45       7.246  16.875  14.822  1.00  0.00           N  
ATOM   2234  N   ALA B  46       2.221  13.552  15.136  1.00  0.00           N  
ATOM   2235  CA  ALA B  46       1.208  13.813  16.152  1.00  0.00           C  
ATOM   2236  C   ALA B  46       0.863  12.542  16.942  1.00  0.00           C  
ATOM   2237  O   ALA B  46       0.805  12.583  18.174  1.00  0.00           O  
ATOM   2238  CB  ALA B  46      -0.028  14.420  15.476  1.00  0.00           C  
ATOM   2239  N   GLN B  47       0.701  11.402  16.268  1.00  0.00           N  
ATOM   2240  CA  GLN B  47       0.383  10.125  16.908  1.00  0.00           C  
ATOM   2241  C   GLN B  47       1.515   9.584  17.791  1.00  0.00           C  
ATOM   2242  O   GLN B  47       1.229   8.968  18.816  1.00  0.00           O  
ATOM   2243  CB  GLN B  47      -0.017   9.090  15.850  1.00  0.00           C  
ATOM   2244  CG  GLN B  47      -1.366   9.428  15.212  1.00  0.00           C  
ATOM   2245  CD  GLN B  47      -1.895   8.269  14.354  1.00  0.00           C  
ATOM   2246  OE1 GLN B  47      -1.747   8.222  13.161  1.00  0.00           O  
ATOM   2247  NE2 GLN B  47      -2.556   7.302  14.958  1.00  0.00           N  
ATOM   2248  N   GLY B  48       2.775   9.860  17.458  1.00  0.00           N  
ATOM   2249  CA  GLY B  48       3.943   9.513  18.278  1.00  0.00           C  
ATOM   2250  C   GLY B  48       4.262  10.510  19.403  1.00  0.00           C  
ATOM   2251  O   GLY B  48       5.300  10.407  20.050  1.00  0.00           O  
ATOM   2252  N   SER B  49       3.404  11.511  19.650  1.00  0.00           N  
ATOM   2253  CA  SER B  49       3.682  12.593  20.599  1.00  0.00           C  
ATOM   2254  C   SER B  49       3.332  12.238  22.048  1.00  0.00           C  
ATOM   2255  O   SER B  49       2.589  11.302  22.339  1.00  0.00           O  
ATOM   2256  CB  SER B  49       2.957  13.871  20.165  1.00  0.00           C  
ATOM   2257  OG  SER B  49       1.571  13.781  20.449  1.00  0.00           O  
ATOM   2258  N   GLN B  50       3.803  13.062  22.991  1.00  0.00           N  
ATOM   2259  CA  GLN B  50       3.500  12.937  24.429  1.00  0.00           C  
ATOM   2260  C   GLN B  50       2.023  13.193  24.783  1.00  0.00           C  
ATOM   2261  O   GLN B  50       1.630  12.962  25.923  1.00  0.00           O  
ATOM   2262  CB  GLN B  50       4.408  13.872  25.240  1.00  0.00           C  
ATOM   2263  CG  GLN B  50       5.876  13.444  25.187  1.00  0.00           C  
ATOM   2264  CD  GLN B  50       6.804  14.311  26.055  1.00  0.00           C  
ATOM   2265  OE1 GLN B  50       6.426  15.298  26.654  1.00  0.00           O  
ATOM   2266  NE2 GLN B  50       8.061  13.981  26.148  1.00  0.00           N  
ATOM   2267  N   LEU B  51       1.192  13.625  23.839  1.00  0.00           N  
ATOM   2268  CA  LEU B  51      -0.258  13.749  24.051  1.00  0.00           C  
ATOM   2269  C   LEU B  51      -0.916  12.405  24.407  1.00  0.00           C  
ATOM   2270  O   LEU B  51      -1.958  12.407  25.045  1.00  0.00           O  
ATOM   2271  CB  LEU B  51      -0.916  14.361  22.804  1.00  0.00           C  
ATOM   2272  CG  LEU B  51      -0.507  15.812  22.498  1.00  0.00           C  
ATOM   2273  CD1 LEU B  51      -1.064  16.223  21.140  1.00  0.00           C  
ATOM   2274  CD2 LEU B  51      -1.050  16.789  23.538  1.00  0.00           C  
ATOM   2275  N   THR B  52      -0.265  11.270  24.091  1.00  0.00           N  
ATOM   2276  CA  THR B  52      -0.716   9.931  24.504  1.00  0.00           C  
ATOM   2277  C   THR B  52      -0.810   9.758  26.031  1.00  0.00           C  
ATOM   2278  O   THR B  52      -1.581   8.938  26.509  1.00  0.00           O  
ATOM   2279  CB  THR B  52       0.201   8.852  23.910  1.00  0.00           C  
ATOM   2280  OG1 THR B  52      -0.424   7.598  23.985  1.00  0.00           O  
ATOM   2281  CG2 THR B  52       1.567   8.721  24.600  1.00  0.00           C  
ATOM   2282  N   ASN B  53      -0.061  10.558  26.807  1.00  0.00           N  
ATOM   2283  CA  ASN B  53      -0.049  10.477  28.267  1.00  0.00           C  
ATOM   2284  C   ASN B  53      -1.233  11.205  28.919  1.00  0.00           C  
ATOM   2285  O   ASN B  53      -1.493  11.017  30.112  1.00  0.00           O  
ATOM   2286  CB  ASN B  53       1.274  11.062  28.780  1.00  0.00           C  
ATOM   2287  CG  ASN B  53       2.503  10.286  28.337  1.00  0.00           C  
ATOM   2288  OD1 ASN B  53       2.502   9.076  28.203  1.00  0.00           O  
ATOM   2289  ND2 ASN B  53       3.601  10.969  28.117  1.00  0.00           N  
ATOM   2290  N   LYS B  54      -1.923  12.095  28.187  1.00  0.00           N  
ATOM   2291  CA  LYS B  54      -2.925  12.959  28.802  1.00  0.00           C  
ATOM   2292  C   LYS B  54      -4.299  12.306  28.815  1.00  0.00           C  
ATOM   2293  O   LYS B  54      -4.926  12.119  27.781  1.00  0.00           O  
ATOM   2294  CB  LYS B  54      -2.925  14.345  28.133  1.00  0.00           C  
ATOM   2295  CG  LYS B  54      -3.812  15.358  28.888  1.00  0.00           C  
ATOM   2296  CD  LYS B  54      -3.344  15.615  30.323  1.00  0.00           C  
ATOM   2297  CE  LYS B  54      -4.443  16.321  31.111  1.00  0.00           C  
ATOM   2298  NZ  LYS B  54      -4.180  16.317  32.569  1.00  0.00           N  
ATOM   2299  N   TYR B  55      -4.797  12.056  30.032  1.00  0.00           N  
ATOM   2300  CA  TYR B  55      -6.191  11.690  30.278  1.00  0.00           C  
ATOM   2301  C   TYR B  55      -7.054  12.956  30.314  1.00  0.00           C  
ATOM   2302  O   TYR B  55      -6.779  13.868  31.092  1.00  0.00           O  
ATOM   2303  CB  TYR B  55      -6.257  10.871  31.569  1.00  0.00           C  
ATOM   2304  CG  TYR B  55      -7.277   9.762  31.500  1.00  0.00           C  
ATOM   2305  CD1 TYR B  55      -8.597   9.972  31.943  1.00  0.00           C  
ATOM   2306  CD2 TYR B  55      -6.915   8.499  30.975  1.00  0.00           C  
ATOM   2307  CE1 TYR B  55      -9.537   8.942  31.871  1.00  0.00           C  
ATOM   2308  CE2 TYR B  55      -7.860   7.462  30.899  1.00  0.00           C  
ATOM   2309  CZ  TYR B  55      -9.174   7.688  31.346  1.00  0.00           C  
ATOM   2310  OH  TYR B  55     -10.098   6.687  31.265  1.00  0.00           O  
ATOM   2311  N   ALA B  56      -8.062  13.034  29.438  1.00  0.00           N  
ATOM   2312  CA  ALA B  56      -8.868  14.234  29.218  1.00  0.00           C  
ATOM   2313  C   ALA B  56     -10.351  13.892  28.999  1.00  0.00           C  
ATOM   2314  O   ALA B  56     -10.942  14.260  27.986  1.00  0.00           O  
ATOM   2315  CB  ALA B  56      -8.250  15.036  28.058  1.00  0.00           C  
ATOM   2316  N   GLU B  57     -10.961  13.167  29.945  1.00  0.00           N  
ATOM   2317  CA  GLU B  57     -12.394  12.880  29.898  1.00  0.00           C  
ATOM   2318  C   GLU B  57     -13.237  14.158  29.905  1.00  0.00           C  
ATOM   2319  O   GLU B  57     -12.912  15.147  30.560  1.00  0.00           O  
ATOM   2320  CB  GLU B  57     -12.814  11.988  31.067  1.00  0.00           C  
ATOM   2321  CG  GLU B  57     -12.396  10.525  30.863  1.00  0.00           C  
ATOM   2322  CD  GLU B  57     -12.865   9.607  32.000  1.00  0.00           C  
ATOM   2323  OE1 GLU B  57     -12.895   8.382  31.756  1.00  0.00           O  
ATOM   2324  OE2 GLU B  57     -13.141  10.120  33.103  1.00  0.00           O  
ATOM   2325  N   GLY B  58     -14.350  14.133  29.189  1.00  0.00           N  
ATOM   2326  CA  GLY B  58     -15.213  15.280  28.970  1.00  0.00           C  
ATOM   2327  C   GLY B  58     -14.909  16.009  27.657  1.00  0.00           C  
ATOM   2328  O   GLY B  58     -14.408  15.420  26.707  1.00  0.00           O  
ATOM   2329  N   TYR B  59     -15.242  17.298  27.612  1.00  0.00           N  
ATOM   2330  CA  TYR B  59     -15.082  18.158  26.429  1.00  0.00           C  
ATOM   2331  C   TYR B  59     -14.267  19.414  26.785  1.00  0.00           C  
ATOM   2332  O   TYR B  59     -14.177  19.747  27.973  1.00  0.00           O  
ATOM   2333  CB  TYR B  59     -16.464  18.503  25.869  1.00  0.00           C  
ATOM   2334  CG  TYR B  59     -17.157  17.312  25.234  1.00  0.00           C  
ATOM   2335  CD1 TYR B  59     -16.801  16.898  23.936  1.00  0.00           C  
ATOM   2336  CD2 TYR B  59     -18.102  16.565  25.960  1.00  0.00           C  
ATOM   2337  CE1 TYR B  59     -17.371  15.747  23.371  1.00  0.00           C  
ATOM   2338  CE2 TYR B  59     -18.680  15.413  25.405  1.00  0.00           C  
ATOM   2339  CZ  TYR B  59     -18.303  14.997  24.112  1.00  0.00           C  
ATOM   2340  OH  TYR B  59     -18.835  13.854  23.580  1.00  0.00           O  
ATOM   2341  N   PRO B  60     -13.692  20.137  25.806  1.00  0.00           N  
ATOM   2342  CA  PRO B  60     -12.949  21.368  26.059  1.00  0.00           C  
ATOM   2343  C   PRO B  60     -13.717  22.337  26.970  1.00  0.00           C  
ATOM   2344  O   PRO B  60     -14.904  22.596  26.759  1.00  0.00           O  
ATOM   2345  CB  PRO B  60     -12.658  21.965  24.684  1.00  0.00           C  
ATOM   2346  CG  PRO B  60     -12.604  20.739  23.779  1.00  0.00           C  
ATOM   2347  CD  PRO B  60     -13.674  19.826  24.383  1.00  0.00           C  
ATOM   2348  N   GLY B  61     -13.053  22.817  28.018  1.00  0.00           N  
ATOM   2349  CA  GLY B  61     -13.656  23.668  29.052  1.00  0.00           C  
ATOM   2350  C   GLY B  61     -14.577  22.956  30.055  1.00  0.00           C  
ATOM   2351  O   GLY B  61     -15.032  23.581  31.015  1.00  0.00           O  
ATOM   2352  N   LYS B  62     -14.863  21.652  29.876  1.00  0.00           N  
ATOM   2353  CA  LYS B  62     -15.666  20.807  30.785  1.00  0.00           C  
ATOM   2354  C   LYS B  62     -15.029  19.431  30.979  1.00  0.00           C  
ATOM   2355  O   LYS B  62     -15.631  18.396  30.691  1.00  0.00           O  
ATOM   2356  CB  LYS B  62     -17.122  20.690  30.287  1.00  0.00           C  
ATOM   2357  CG  LYS B  62     -17.904  21.994  30.416  1.00  0.00           C  
ATOM   2358  CD  LYS B  62     -19.373  21.742  30.062  1.00  0.00           C  
ATOM   2359  CE  LYS B  62     -20.167  23.034  30.205  1.00  0.00           C  
ATOM   2360  NZ  LYS B  62     -21.588  22.835  29.825  1.00  0.00           N  
ATOM   2361  N   ARG B  63     -13.787  19.421  31.468  1.00  0.00           N  
ATOM   2362  CA  ARG B  63     -13.030  18.188  31.721  1.00  0.00           C  
ATOM   2363  C   ARG B  63     -13.231  17.692  33.156  1.00  0.00           C  
ATOM   2364  O   ARG B  63     -13.429  18.480  34.070  1.00  0.00           O  
ATOM   2365  CB  ARG B  63     -11.537  18.407  31.447  1.00  0.00           C  
ATOM   2366  CG  ARG B  63     -11.223  18.855  30.015  1.00  0.00           C  
ATOM   2367  CD  ARG B  63     -11.553  17.810  28.955  1.00  0.00           C  
ATOM   2368  NE  ARG B  63     -10.980  18.243  27.680  1.00  0.00           N  
ATOM   2369  CZ  ARG B  63     -10.997  17.660  26.506  1.00  0.00           C  
ATOM   2370  NH1 ARG B  63     -11.602  16.537  26.283  1.00  0.00           N  
ATOM   2371  NH2 ARG B  63     -10.387  18.225  25.530  1.00  0.00           N  
ATOM   2372  N   TYR B  64     -13.096  16.370  33.347  1.00  0.00           N  
ATOM   2373  CA  TYR B  64     -13.090  15.723  34.654  1.00  0.00           C  
ATOM   2374  C   TYR B  64     -11.707  15.728  35.321  1.00  0.00           C  
ATOM   2375  O   TYR B  64     -11.600  15.561  36.540  1.00  0.00           O  
ATOM   2376  CB  TYR B  64     -13.625  14.293  34.510  1.00  0.00           C  
ATOM   2377  CG  TYR B  64     -15.118  14.239  34.281  1.00  0.00           C  
ATOM   2378  CD1 TYR B  64     -15.995  13.999  35.366  1.00  0.00           C  
ATOM   2379  CD2 TYR B  64     -15.659  14.439  32.995  1.00  0.00           C  
ATOM   2380  CE1 TYR B  64     -17.380  13.962  35.166  1.00  0.00           C  
ATOM   2381  CE2 TYR B  64     -17.044  14.405  32.783  1.00  0.00           C  
ATOM   2382  CZ  TYR B  64     -17.907  14.156  33.872  1.00  0.00           C  
ATOM   2383  OH  TYR B  64     -19.264  14.114  33.671  1.00  0.00           O  
ATOM   2384  N   TYR B  65     -10.637  15.952  34.550  1.00  0.00           N  
ATOM   2385  CA  TYR B  65      -9.255  15.991  35.035  1.00  0.00           C  
ATOM   2386  C   TYR B  65      -8.629  17.367  34.806  1.00  0.00           C  
ATOM   2387  O   TYR B  65      -8.826  17.994  33.765  1.00  0.00           O  
ATOM   2388  CB  TYR B  65      -8.426  14.885  34.370  1.00  0.00           C  
ATOM   2389  CG  TYR B  65      -8.981  13.488  34.582  1.00  0.00           C  
ATOM   2390  CD1 TYR B  65      -8.643  12.738  35.734  1.00  0.00           C  
ATOM   2391  CD2 TYR B  65      -9.871  12.946  33.645  1.00  0.00           C  
ATOM   2392  CE1 TYR B  65      -9.197  11.475  35.939  1.00  0.00           C  
ATOM   2393  CE2 TYR B  65     -10.436  11.672  33.847  1.00  0.00           C  
ATOM   2394  CZ  TYR B  65     -10.097  10.939  35.000  1.00  0.00           C  
ATOM   2395  OH  TYR B  65     -10.659   9.710  35.190  1.00  0.00           O  
ATOM   2396  N   GLY B  66      -7.811  17.816  35.769  1.00  0.00           N  
ATOM   2397  CA  GLY B  66      -7.013  19.032  35.641  1.00  0.00           C  
ATOM   2398  C   GLY B  66      -5.836  18.893  34.669  1.00  0.00           C  
ATOM   2399  O   GLY B  66      -5.466  17.788  34.249  1.00  0.00           O  
ATOM   2400  N   GLY B  67      -5.220  20.023  34.314  1.00  0.00           N  
ATOM   2401  CA  GLY B  67      -4.072  20.070  33.406  1.00  0.00           C  
ATOM   2402  C   GLY B  67      -4.457  19.783  31.946  1.00  0.00           C  
ATOM   2403  O   GLY B  67      -3.704  19.121  31.237  1.00  0.00           O  
ATOM   2404  N   CYS B  68      -5.652  20.214  31.531  1.00  0.00           N  
ATOM   2405  CA  CYS B  68      -6.165  20.036  30.172  1.00  0.00           C  
ATOM   2406  C   CYS B  68      -6.058  21.296  29.306  1.00  0.00           C  
ATOM   2407  O   CYS B  68      -6.480  21.269  28.156  1.00  0.00           O  
ATOM   2408  CB  CYS B  68      -7.601  19.502  30.226  1.00  0.00           C  
ATOM   2409  SG  CYS B  68      -7.641  17.806  30.894  1.00  0.00           S  
ATOM   2410  N   GLU B  69      -5.462  22.377  29.812  1.00  0.00           N  
ATOM   2411  CA  GLU B  69      -5.416  23.691  29.151  1.00  0.00           C  
ATOM   2412  C   GLU B  69      -4.850  23.650  27.716  1.00  0.00           C  
ATOM   2413  O   GLU B  69      -5.330  24.368  26.846  1.00  0.00           O  
ATOM   2414  CB  GLU B  69      -4.631  24.698  30.023  1.00  0.00           C  
ATOM   2415  CG  GLU B  69      -3.212  24.289  30.483  1.00  0.00           C  
ATOM   2416  CD  GLU B  69      -3.138  23.462  31.782  1.00  0.00           C  
ATOM   2417  OE1 GLU B  69      -2.009  23.237  32.262  1.00  0.00           O  
ATOM   2418  OE2 GLU B  69      -4.195  23.023  32.293  1.00  0.00           O  
ATOM   2419  N   TYR B  70      -3.872  22.781  27.444  1.00  0.00           N  
ATOM   2420  CA  TYR B  70      -3.288  22.666  26.105  1.00  0.00           C  
ATOM   2421  C   TYR B  70      -3.989  21.609  25.232  1.00  0.00           C  
ATOM   2422  O   TYR B  70      -4.115  21.804  24.019  1.00  0.00           O  
ATOM   2423  CB  TYR B  70      -1.789  22.376  26.219  1.00  0.00           C  
ATOM   2424  CG  TYR B  70      -1.028  23.417  27.020  1.00  0.00           C  
ATOM   2425  CD1 TYR B  70      -0.965  24.749  26.575  1.00  0.00           C  
ATOM   2426  CD2 TYR B  70      -0.410  23.061  28.233  1.00  0.00           C  
ATOM   2427  CE1 TYR B  70      -0.291  25.718  27.332  1.00  0.00           C  
ATOM   2428  CE2 TYR B  70       0.267  24.023  28.991  1.00  0.00           C  
ATOM   2429  CZ  TYR B  70       0.331  25.356  28.542  1.00  0.00           C  
ATOM   2430  OH  TYR B  70       0.983  26.301  29.290  1.00  0.00           O  
ATOM   2431  N   VAL B  71      -4.467  20.498  25.818  1.00  0.00           N  
ATOM   2432  CA  VAL B  71      -5.220  19.489  25.056  1.00  0.00           C  
ATOM   2433  C   VAL B  71      -6.599  19.988  24.644  1.00  0.00           C  
ATOM   2434  O   VAL B  71      -7.096  19.567  23.605  1.00  0.00           O  
ATOM   2435  CB  VAL B  71      -5.310  18.121  25.759  1.00  0.00           C  
ATOM   2436  CG1 VAL B  71      -3.919  17.478  25.853  1.00  0.00           C  
ATOM   2437  CG2 VAL B  71      -5.925  18.190  27.150  1.00  0.00           C  
ATOM   2438  N   ASP B  72      -7.185  20.936  25.395  1.00  0.00           N  
ATOM   2439  CA  ASP B  72      -8.408  21.638  25.009  1.00  0.00           C  
ATOM   2440  C   ASP B  72      -8.200  22.449  23.724  1.00  0.00           C  
ATOM   2441  O   ASP B  72      -9.033  22.400  22.817  1.00  0.00           O  
ATOM   2442  CB  ASP B  72      -8.897  22.541  26.163  1.00  0.00           C  
ATOM   2443  CG  ASP B  72      -9.595  21.775  27.292  1.00  0.00           C  
ATOM   2444  OD1 ASP B  72      -9.620  20.521  27.268  1.00  0.00           O  
ATOM   2445  OD2 ASP B  72     -10.189  22.439  28.175  1.00  0.00           O  
ATOM   2446  N   ILE B  73      -7.064  23.119  23.586  1.00  0.00           N  
ATOM   2447  CA  ILE B  73      -6.700  23.841  22.358  1.00  0.00           C  
ATOM   2448  C   ILE B  73      -6.550  22.872  21.183  1.00  0.00           C  
ATOM   2449  O   ILE B  73      -7.044  23.139  20.088  1.00  0.00           O  
ATOM   2450  CB  ILE B  73      -5.408  24.671  22.565  1.00  0.00           C  
ATOM   2451  CG1 ILE B  73      -5.593  25.724  23.679  1.00  0.00           C  
ATOM   2452  CG2 ILE B  73      -4.981  25.361  21.254  1.00  0.00           C  
ATOM   2453  CD1 ILE B  73      -4.302  26.427  24.114  1.00  0.00           C  
ATOM   2454  N   VAL B  74      -5.904  21.719  21.404  1.00  0.00           N  
ATOM   2455  CA  VAL B  74      -5.724  20.686  20.370  1.00  0.00           C  
ATOM   2456  C   VAL B  74      -7.072  20.151  19.880  1.00  0.00           C  
ATOM   2457  O   VAL B  74      -7.292  20.056  18.669  1.00  0.00           O  
ATOM   2458  CB  VAL B  74      -4.841  19.533  20.889  1.00  0.00           C  
ATOM   2459  CG1 VAL B  74      -4.768  18.353  19.914  1.00  0.00           C  
ATOM   2460  CG2 VAL B  74      -3.404  20.003  21.138  1.00  0.00           C  
ATOM   2461  N   GLU B  75      -7.978  19.822  20.793  1.00  0.00           N  
ATOM   2462  CA  GLU B  75      -9.307  19.319  20.439  1.00  0.00           C  
ATOM   2463  C   GLU B  75     -10.150  20.393  19.745  1.00  0.00           C  
ATOM   2464  O   GLU B  75     -10.772  20.107  18.721  1.00  0.00           O  
ATOM   2465  CB  GLU B  75     -10.003  18.747  21.684  1.00  0.00           C  
ATOM   2466  CG  GLU B  75     -11.307  18.026  21.305  1.00  0.00           C  
ATOM   2467  CD  GLU B  75     -11.915  17.192  22.456  1.00  0.00           C  
ATOM   2468  OE1 GLU B  75     -13.125  16.889  22.399  1.00  0.00           O  
ATOM   2469  OE2 GLU B  75     -11.178  16.815  23.392  1.00  0.00           O  
ATOM   2470  N   GLN B  76     -10.117  21.641  20.233  1.00  0.00           N  
ATOM   2471  CA  GLN B  76     -10.860  22.743  19.628  1.00  0.00           C  
ATOM   2472  C   GLN B  76     -10.393  23.016  18.192  1.00  0.00           C  
ATOM   2473  O   GLN B  76     -11.226  23.171  17.299  1.00  0.00           O  
ATOM   2474  CB  GLN B  76     -10.756  23.989  20.520  1.00  0.00           C  
ATOM   2475  CG  GLN B  76     -11.786  25.061  20.127  1.00  0.00           C  
ATOM   2476  CD  GLN B  76     -13.232  24.560  20.276  1.00  0.00           C  
ATOM   2477  OE1 GLN B  76     -13.615  24.030  21.304  1.00  0.00           O  
ATOM   2478  NE2 GLN B  76     -14.045  24.678  19.256  1.00  0.00           N  
ATOM   2479  N   LEU B  77      -9.084  22.967  17.922  1.00  0.00           N  
ATOM   2480  CA  LEU B  77      -8.553  23.084  16.562  1.00  0.00           C  
ATOM   2481  C   LEU B  77      -9.097  21.990  15.629  1.00  0.00           C  
ATOM   2482  O   LEU B  77      -9.395  22.270  14.464  1.00  0.00           O  
ATOM   2483  CB  LEU B  77      -7.017  23.013  16.588  1.00  0.00           C  
ATOM   2484  CG  LEU B  77      -6.316  24.301  17.060  1.00  0.00           C  
ATOM   2485  CD1 LEU B  77      -4.832  24.015  17.291  1.00  0.00           C  
ATOM   2486  CD2 LEU B  77      -6.424  25.418  16.019  1.00  0.00           C  
ATOM   2487  N   ALA B  78      -9.217  20.746  16.105  1.00  0.00           N  
ATOM   2488  CA  ALA B  78      -9.789  19.663  15.313  1.00  0.00           C  
ATOM   2489  C   ALA B  78     -11.286  19.888  15.042  1.00  0.00           C  
ATOM   2490  O   ALA B  78     -11.733  19.702  13.908  1.00  0.00           O  
ATOM   2491  CB  ALA B  78      -9.520  18.328  16.007  1.00  0.00           C  
ATOM   2492  N   ILE B  79     -12.054  20.338  16.054  1.00  0.00           N  
ATOM   2493  CA  ILE B  79     -13.483  20.664  15.946  1.00  0.00           C  
ATOM   2494  C   ILE B  79     -13.696  21.782  14.915  1.00  0.00           C  
ATOM   2495  O   ILE B  79     -14.490  21.615  13.988  1.00  0.00           O  
ATOM   2496  CB  ILE B  79     -14.062  21.044  17.327  1.00  0.00           C  
ATOM   2497  CG1 ILE B  79     -14.122  19.805  18.249  1.00  0.00           C  
ATOM   2498  CG2 ILE B  79     -15.467  21.669  17.202  1.00  0.00           C  
ATOM   2499  CD1 ILE B  79     -14.371  20.142  19.728  1.00  0.00           C  
ATOM   2500  N   ASP B  80     -12.982  22.896  15.052  1.00  0.00           N  
ATOM   2501  CA  ASP B  80     -13.177  24.073  14.206  1.00  0.00           C  
ATOM   2502  C   ASP B  80     -12.825  23.774  12.746  1.00  0.00           C  
ATOM   2503  O   ASP B  80     -13.605  24.075  11.841  1.00  0.00           O  
ATOM   2504  CB  ASP B  80     -12.354  25.255  14.755  1.00  0.00           C  
ATOM   2505  CG  ASP B  80     -12.816  25.730  16.139  1.00  0.00           C  
ATOM   2506  OD1 ASP B  80     -13.975  25.444  16.520  1.00  0.00           O  
ATOM   2507  OD2 ASP B  80     -11.992  26.366  16.828  1.00  0.00           O  
ATOM   2508  N   ARG B  81     -11.735  23.059  12.512  1.00  0.00           N  
ATOM   2509  CA  ARG B  81     -11.344  22.632  11.158  1.00  0.00           C  
ATOM   2510  C   ARG B  81     -12.333  21.634  10.550  1.00  0.00           C  
ATOM   2511  O   ARG B  81     -12.603  21.710   9.359  1.00  0.00           O  
ATOM   2512  CB  ARG B  81      -9.934  22.034  11.194  1.00  0.00           C  
ATOM   2513  CG  ARG B  81      -8.867  23.101  11.458  1.00  0.00           C  
ATOM   2514  CD  ARG B  81      -7.529  22.419  11.712  1.00  0.00           C  
ATOM   2515  NE  ARG B  81      -6.506  23.396  12.125  1.00  0.00           N  
ATOM   2516  CZ  ARG B  81      -5.262  23.121  12.461  1.00  0.00           C  
ATOM   2517  NH1 ARG B  81      -4.784  21.907  12.418  1.00  0.00           N  
ATOM   2518  NH2 ARG B  81      -4.476  24.078  12.856  1.00  0.00           N  
ATOM   2519  N   ALA B  82     -12.895  20.721  11.346  1.00  0.00           N  
ATOM   2520  CA  ALA B  82     -13.914  19.798  10.855  1.00  0.00           C  
ATOM   2521  C   ALA B  82     -15.186  20.537  10.411  1.00  0.00           C  
ATOM   2522  O   ALA B  82     -15.724  20.250   9.338  1.00  0.00           O  
ATOM   2523  CB  ALA B  82     -14.221  18.764  11.942  1.00  0.00           C  
ATOM   2524  N   LYS B  83     -15.634  21.527  11.196  1.00  0.00           N  
ATOM   2525  CA  LYS B  83     -16.788  22.370  10.855  1.00  0.00           C  
ATOM   2526  C   LYS B  83     -16.547  23.180   9.583  1.00  0.00           C  
ATOM   2527  O   LYS B  83     -17.400  23.181   8.704  1.00  0.00           O  
ATOM   2528  CB  LYS B  83     -17.098  23.329  12.016  1.00  0.00           C  
ATOM   2529  CG  LYS B  83     -17.693  22.629  13.240  1.00  0.00           C  
ATOM   2530  CD  LYS B  83     -17.875  23.675  14.350  1.00  0.00           C  
ATOM   2531  CE  LYS B  83     -18.484  23.064  15.593  1.00  0.00           C  
ATOM   2532  NZ  LYS B  83     -18.652  24.100  16.645  1.00  0.00           N  
ATOM   2533  N   GLU B  84     -15.392  23.823   9.472  1.00  0.00           N  
ATOM   2534  CA  GLU B  84     -15.029  24.628   8.317  1.00  0.00           C  
ATOM   2535  C   GLU B  84     -14.952  23.782   7.032  1.00  0.00           C  
ATOM   2536  O   GLU B  84     -15.571  24.116   6.027  1.00  0.00           O  
ATOM   2537  CB  GLU B  84     -13.695  25.338   8.611  1.00  0.00           C  
ATOM   2538  CG  GLU B  84     -13.319  26.369   7.540  1.00  0.00           C  
ATOM   2539  CD  GLU B  84     -11.964  27.056   7.800  1.00  0.00           C  
ATOM   2540  OE1 GLU B  84     -11.552  27.851   6.926  1.00  0.00           O  
ATOM   2541  OE2 GLU B  84     -11.327  26.771   8.840  1.00  0.00           O  
ATOM   2542  N   LEU B  85     -14.261  22.640   7.091  1.00  0.00           N  
ATOM   2543  CA  LEU B  85     -14.017  21.787   5.929  1.00  0.00           C  
ATOM   2544  C   LEU B  85     -15.312  21.192   5.344  1.00  0.00           C  
ATOM   2545  O   LEU B  85     -15.447  21.087   4.126  1.00  0.00           O  
ATOM   2546  CB  LEU B  85     -13.037  20.682   6.347  1.00  0.00           C  
ATOM   2547  CG  LEU B  85     -12.616  19.721   5.206  1.00  0.00           C  
ATOM   2548  CD1 LEU B  85     -11.812  20.448   4.130  1.00  0.00           C  
ATOM   2549  CD2 LEU B  85     -11.756  18.608   5.786  1.00  0.00           C  
ATOM   2550  N   PHE B  86     -16.259  20.788   6.200  1.00  0.00           N  
ATOM   2551  CA  PHE B  86     -17.496  20.118   5.778  1.00  0.00           C  
ATOM   2552  C   PHE B  86     -18.737  21.021   5.809  1.00  0.00           C  
ATOM   2553  O   PHE B  86     -19.826  20.590   5.413  1.00  0.00           O  
ATOM   2554  CB  PHE B  86     -17.670  18.839   6.600  1.00  0.00           C  
ATOM   2555  CG  PHE B  86     -16.619  17.789   6.315  1.00  0.00           C  
ATOM   2556  CD1 PHE B  86     -16.626  17.101   5.085  1.00  0.00           C  
ATOM   2557  CD2 PHE B  86     -15.621  17.490   7.263  1.00  0.00           C  
ATOM   2558  CE1 PHE B  86     -15.662  16.126   4.803  1.00  0.00           C  
ATOM   2559  CE2 PHE B  86     -14.649  16.508   6.987  1.00  0.00           C  
ATOM   2560  CZ  PHE B  86     -14.672  15.823   5.758  1.00  0.00           C  
ATOM   2561  N   GLY B  87     -18.615  22.271   6.269  1.00  0.00           N  
ATOM   2562  CA  GLY B  87     -19.734  23.198   6.411  1.00  0.00           C  
ATOM   2563  C   GLY B  87     -20.738  22.764   7.479  1.00  0.00           C  
ATOM   2564  O   GLY B  87     -21.947  22.928   7.295  1.00  0.00           O  
ATOM   2565  N   ALA B  88     -20.258  22.201   8.591  1.00  0.00           N  
ATOM   2566  CA  ALA B  88     -21.054  21.800   9.740  1.00  0.00           C  
ATOM   2567  C   ALA B  88     -21.055  22.895  10.830  1.00  0.00           C  
ATOM   2568  O   ALA B  88     -20.098  23.649  10.960  1.00  0.00           O  
ATOM   2569  CB  ALA B  88     -20.505  20.461  10.267  1.00  0.00           C  
ATOM   2570  N   ASP B  89     -22.110  22.945  11.654  1.00  0.00           N  
ATOM   2571  CA  ASP B  89     -22.151  23.792  12.857  1.00  0.00           C  
ATOM   2572  C   ASP B  89     -21.891  23.003  14.150  1.00  0.00           C  
ATOM   2573  O   ASP B  89     -21.637  23.585  15.209  1.00  0.00           O  
ATOM   2574  CB  ASP B  89     -23.457  24.611  12.890  1.00  0.00           C  
ATOM   2575  CG  ASP B  89     -24.737  23.771  12.929  1.00  0.00           C  
ATOM   2576  OD1 ASP B  89     -24.695  22.628  13.430  1.00  0.00           O  
ATOM   2577  OD2 ASP B  89     -25.778  24.265  12.458  1.00  0.00           O  
ATOM   2578  N   TYR B  90     -21.851  21.666  14.053  1.00  0.00           N  
ATOM   2579  CA  TYR B  90     -21.465  20.738  15.099  1.00  0.00           C  
ATOM   2580  C   TYR B  90     -20.418  19.740  14.595  1.00  0.00           C  
ATOM   2581  O   TYR B  90     -20.559  19.177  13.505  1.00  0.00           O  
ATOM   2582  CB  TYR B  90     -22.716  20.020  15.622  1.00  0.00           C  
ATOM   2583  CG  TYR B  90     -22.413  18.879  16.562  1.00  0.00           C  
ATOM   2584  CD1 TYR B  90     -22.324  17.558  16.075  1.00  0.00           C  
ATOM   2585  CD2 TYR B  90     -22.201  19.128  17.932  1.00  0.00           C  
ATOM   2586  CE1 TYR B  90     -22.029  16.495  16.934  1.00  0.00           C  
ATOM   2587  CE2 TYR B  90     -21.914  18.063  18.813  1.00  0.00           C  
ATOM   2588  CZ  TYR B  90     -21.826  16.755  18.306  1.00  0.00           C  
ATOM   2589  OH  TYR B  90     -21.550  15.705  19.154  1.00  0.00           O  
ATOM   2590  N   ALA B  91     -19.397  19.489  15.410  1.00  0.00           N  
ATOM   2591  CA  ALA B  91     -18.443  18.420  15.201  1.00  0.00           C  
ATOM   2592  C   ALA B  91     -18.040  17.774  16.531  1.00  0.00           C  
ATOM   2593  O   ALA B  91     -17.830  18.463  17.524  1.00  0.00           O  
ATOM   2594  CB  ALA B  91     -17.217  18.953  14.444  1.00  0.00           C  
ATOM   2595  N   ASN B  92     -17.899  16.450  16.541  1.00  0.00           N  
ATOM   2596  CA  ASN B  92     -17.313  15.691  17.638  1.00  0.00           C  
ATOM   2597  C   ASN B  92     -16.142  14.856  17.096  1.00  0.00           C  
ATOM   2598  O   ASN B  92     -16.318  14.016  16.217  1.00  0.00           O  
ATOM   2599  CB  ASN B  92     -18.402  14.849  18.319  1.00  0.00           C  
ATOM   2600  CG  ASN B  92     -17.920  14.194  19.602  1.00  0.00           C  
ATOM   2601  OD1 ASN B  92     -16.815  13.677  19.702  1.00  0.00           O  
ATOM   2602  ND2 ASN B  92     -18.737  14.200  20.626  1.00  0.00           N  
ATOM   2603  N   VAL B  93     -14.949  15.102  17.642  1.00  0.00           N  
ATOM   2604  CA  VAL B  93     -13.684  14.516  17.165  1.00  0.00           C  
ATOM   2605  C   VAL B  93     -13.170  13.379  18.054  1.00  0.00           C  
ATOM   2606  O   VAL B  93     -12.111  12.822  17.776  1.00  0.00           O  
ATOM   2607  CB  VAL B  93     -12.607  15.597  16.981  1.00  0.00           C  
ATOM   2608  CG1 VAL B  93     -13.041  16.662  15.966  1.00  0.00           C  
ATOM   2609  CG2 VAL B  93     -12.239  16.298  18.299  1.00  0.00           C  
ATOM   2610  N   GLN B  94     -13.899  13.015  19.117  1.00  0.00           N  
ATOM   2611  CA  GLN B  94     -13.483  12.006  20.093  1.00  0.00           C  
ATOM   2612  C   GLN B  94     -13.694  10.539  19.674  1.00  0.00           C  
ATOM   2613  O   GLN B  94     -12.988   9.690  20.223  1.00  0.00           O  
ATOM   2614  CB  GLN B  94     -14.167  12.246  21.449  1.00  0.00           C  
ATOM   2615  CG  GLN B  94     -13.819  13.604  22.055  1.00  0.00           C  
ATOM   2616  CD  GLN B  94     -14.262  13.719  23.522  1.00  0.00           C  
ATOM   2617  OE1 GLN B  94     -14.826  12.810  24.111  1.00  0.00           O  
ATOM   2618  NE2 GLN B  94     -13.999  14.828  24.151  1.00  0.00           N  
ATOM   2619  N   PRO B  95     -14.594  10.172  18.750  1.00  0.00           N  
ATOM   2620  CA  PRO B  95     -14.801   8.760  18.431  1.00  0.00           C  
ATOM   2621  C   PRO B  95     -13.498   8.068  18.005  1.00  0.00           C  
ATOM   2622  O   PRO B  95     -12.799   8.520  17.094  1.00  0.00           O  
ATOM   2623  CB  PRO B  95     -15.873   8.718  17.342  1.00  0.00           C  
ATOM   2624  CG  PRO B  95     -16.665   9.992  17.596  1.00  0.00           C  
ATOM   2625  CD  PRO B  95     -15.589  10.979  18.053  1.00  0.00           C  
ATOM   2626  N   HIS B  96     -13.192   6.922  18.654  1.00  0.00           N  
ATOM   2627  CA  HIS B  96     -11.963   6.170  18.393  1.00  0.00           C  
ATOM   2628  C   HIS B  96     -11.921   5.558  16.985  1.00  0.00           C  
ATOM   2629  O   HIS B  96     -10.841   5.299  16.442  1.00  0.00           O  
ATOM   2630  CB  HIS B  96     -11.808   5.064  19.446  1.00  0.00           C  
ATOM   2631  CG  HIS B  96     -11.707   5.569  20.860  1.00  0.00           C  
ATOM   2632  ND1 HIS B  96     -11.046   6.700  21.288  1.00  0.00           N  
ATOM   2633  CD2 HIS B  96     -12.221   4.961  21.986  1.00  0.00           C  
ATOM   2634  CE1 HIS B  96     -11.162   6.785  22.618  1.00  0.00           C  
ATOM   2635  NE2 HIS B  96     -11.871   5.736  23.084  1.00  0.00           N  
ATOM   2636  N   SER B  97     -13.089   5.321  16.385  1.00  0.00           N  
ATOM   2637  CA  SER B  97     -13.225   4.732  15.054  1.00  0.00           C  
ATOM   2638  C   SER B  97     -14.550   5.143  14.403  1.00  0.00           C  
ATOM   2639  O   SER B  97     -15.426   5.711  15.053  1.00  0.00           O  
ATOM   2640  CB  SER B  97     -13.129   3.203  15.169  1.00  0.00           C  
ATOM   2641  OG  SER B  97     -14.280   2.680  15.797  1.00  0.00           O  
ATOM   2642  N   GLY B  98     -14.724   4.799  13.117  1.00  0.00           N  
ATOM   2643  CA  GLY B  98     -16.014   4.943  12.444  1.00  0.00           C  
ATOM   2644  C   GLY B  98     -17.130   4.139  13.119  1.00  0.00           C  
ATOM   2645  O   GLY B  98     -18.220   4.653  13.310  1.00  0.00           O  
ATOM   2646  N   SER B  99     -16.837   2.917  13.585  1.00  0.00           N  
ATOM   2647  CA  SER B  99     -17.807   2.094  14.310  1.00  0.00           C  
ATOM   2648  C   SER B  99     -18.262   2.740  15.617  1.00  0.00           C  
ATOM   2649  O   SER B  99     -19.447   2.675  15.937  1.00  0.00           O  
ATOM   2650  CB  SER B  99     -17.234   0.707  14.604  1.00  0.00           C  
ATOM   2651  OG  SER B  99     -16.851   0.070  13.402  1.00  0.00           O  
ATOM   2652  N   GLN B 100     -17.362   3.399  16.347  1.00  0.00           N  
ATOM   2653  CA  GLN B 100     -17.710   4.114  17.585  1.00  0.00           C  
ATOM   2654  C   GLN B 100     -18.519   5.389  17.291  1.00  0.00           C  
ATOM   2655  O   GLN B 100     -19.446   5.704  18.030  1.00  0.00           O  
ATOM   2656  CB  GLN B 100     -16.432   4.470  18.365  1.00  0.00           C  
ATOM   2657  CG  GLN B 100     -15.679   3.265  18.947  1.00  0.00           C  
ATOM   2658  CD  GLN B 100     -16.401   2.616  20.113  1.00  0.00           C  
ATOM   2659  OE1 GLN B 100     -17.422   1.996  19.954  1.00  0.00           O  
ATOM   2660  NE2 GLN B 100     -15.894   2.732  21.318  1.00  0.00           N  
ATOM   2661  N   ALA B 101     -18.215   6.098  16.209  1.00  0.00           N  
ATOM   2662  CA  ALA B 101     -19.013   7.240  15.767  1.00  0.00           C  
ATOM   2663  C   ALA B 101     -20.450   6.804  15.421  1.00  0.00           C  
ATOM   2664  O   ALA B 101     -21.410   7.415  15.884  1.00  0.00           O  
ATOM   2665  CB  ALA B 101     -18.318   7.907  14.580  1.00  0.00           C  
ATOM   2666  N   ASN B 102     -20.584   5.701  14.685  1.00  0.00           N  
ATOM   2667  CA  ASN B 102     -21.888   5.145  14.332  1.00  0.00           C  
ATOM   2668  C   ASN B 102     -22.636   4.677  15.586  1.00  0.00           C  
ATOM   2669  O   ASN B 102     -23.784   5.058  15.777  1.00  0.00           O  
ATOM   2670  CB  ASN B 102     -21.705   4.026  13.279  1.00  0.00           C  
ATOM   2671  CG  ASN B 102     -21.202   4.548  11.936  1.00  0.00           C  
ATOM   2672  OD1 ASN B 102     -20.894   5.713  11.753  1.00  0.00           O  
ATOM   2673  ND2 ASN B 102     -21.112   3.699  10.940  1.00  0.00           N  
ATOM   2674  N   PHE B 103     -21.970   3.949  16.507  1.00  0.00           N  
ATOM   2675  CA  PHE B 103     -22.567   3.518  17.772  1.00  0.00           C  
ATOM   2676  C   PHE B 103     -23.144   4.686  18.580  1.00  0.00           C  
ATOM   2677  O   PHE B 103     -24.250   4.585  19.111  1.00  0.00           O  
ATOM   2678  CB  PHE B 103     -21.512   2.767  18.593  1.00  0.00           C  
ATOM   2679  CG  PHE B 103     -22.052   2.215  19.892  1.00  0.00           C  
ATOM   2680  CD1 PHE B 103     -21.851   2.904  21.103  1.00  0.00           C  
ATOM   2681  CD2 PHE B 103     -22.784   1.014  19.898  1.00  0.00           C  
ATOM   2682  CE1 PHE B 103     -22.377   2.395  22.303  1.00  0.00           C  
ATOM   2683  CE2 PHE B 103     -23.308   0.501  21.089  1.00  0.00           C  
ATOM   2684  CZ  PHE B 103     -23.107   1.193  22.296  1.00  0.00           C  
ATOM   2685  N   ALA B 104     -22.429   5.808  18.637  1.00  0.00           N  
ATOM   2686  CA  ALA B 104     -22.913   7.010  19.302  1.00  0.00           C  
ATOM   2687  C   ALA B 104     -24.181   7.562  18.642  1.00  0.00           C  
ATOM   2688  O   ALA B 104     -25.135   7.904  19.340  1.00  0.00           O  
ATOM   2689  CB  ALA B 104     -21.788   8.045  19.334  1.00  0.00           C  
ATOM   2690  N   VAL B 105     -24.265   7.592  17.314  1.00  0.00           N  
ATOM   2691  CA  VAL B 105     -25.472   8.045  16.593  1.00  0.00           C  
ATOM   2692  C   VAL B 105     -26.664   7.136  16.900  1.00  0.00           C  
ATOM   2693  O   VAL B 105     -27.730   7.641  17.252  1.00  0.00           O  
ATOM   2694  CB  VAL B 105     -25.235   8.148  15.084  1.00  0.00           C  
ATOM   2695  CG1 VAL B 105     -26.508   8.505  14.313  1.00  0.00           C  
ATOM   2696  CG2 VAL B 105     -24.194   9.236  14.782  1.00  0.00           C  
ATOM   2697  N   TYR B 106     -26.487   5.820  16.847  1.00  0.00           N  
ATOM   2698  CA  TYR B 106     -27.553   4.873  17.182  1.00  0.00           C  
ATOM   2699  C   TYR B 106     -28.063   5.077  18.617  1.00  0.00           C  
ATOM   2700  O   TYR B 106     -29.257   5.231  18.829  1.00  0.00           O  
ATOM   2701  CB  TYR B 106     -27.060   3.432  17.003  1.00  0.00           C  
ATOM   2702  CG  TYR B 106     -27.125   2.877  15.594  1.00  0.00           C  
ATOM   2703  CD1 TYR B 106     -28.275   2.176  15.179  1.00  0.00           C  
ATOM   2704  CD2 TYR B 106     -26.027   2.962  14.732  1.00  0.00           C  
ATOM   2705  CE1 TYR B 106     -28.301   1.540  13.928  1.00  0.00           C  
ATOM   2706  CE2 TYR B 106     -26.046   2.338  13.482  1.00  0.00           C  
ATOM   2707  CZ  TYR B 106     -27.177   1.606  13.086  1.00  0.00           C  
ATOM   2708  OH  TYR B 106     -27.166   0.923  11.899  1.00  0.00           O  
ATOM   2709  N   THR B 107     -27.150   5.121  19.590  1.00  0.00           N  
ATOM   2710  CA  THR B 107     -27.529   5.230  21.013  1.00  0.00           C  
ATOM   2711  C   THR B 107     -28.040   6.617  21.403  1.00  0.00           C  
ATOM   2712  O   THR B 107     -28.754   6.739  22.394  1.00  0.00           O  
ATOM   2713  CB  THR B 107     -26.371   4.825  21.933  1.00  0.00           C  
ATOM   2714  OG1 THR B 107     -25.198   5.547  21.646  1.00  0.00           O  
ATOM   2715  CG2 THR B 107     -26.036   3.346  21.808  1.00  0.00           C  
ATOM   2716  N   ALA B 108     -27.717   7.661  20.631  1.00  0.00           N  
ATOM   2717  CA  ALA B 108     -28.245   9.001  20.861  1.00  0.00           C  
ATOM   2718  C   ALA B 108     -29.685   9.185  20.351  1.00  0.00           C  
ATOM   2719  O   ALA B 108     -30.443   9.969  20.925  1.00  0.00           O  
ATOM   2720  CB  ALA B 108     -27.322  10.015  20.180  1.00  0.00           C  
ATOM   2721  N   LEU B 109     -30.034   8.515  19.247  1.00  0.00           N  
ATOM   2722  CA  LEU B 109     -31.268   8.769  18.502  1.00  0.00           C  
ATOM   2723  C   LEU B 109     -32.318   7.660  18.631  1.00  0.00           C  
ATOM   2724  O   LEU B 109     -33.498   7.927  18.394  1.00  0.00           O  
ATOM   2725  CB  LEU B 109     -30.930   9.010  17.022  1.00  0.00           C  
ATOM   2726  CG  LEU B 109     -29.985  10.191  16.743  1.00  0.00           C  
ATOM   2727  CD1 LEU B 109     -29.816  10.356  15.230  1.00  0.00           C  
ATOM   2728  CD2 LEU B 109     -30.507  11.512  17.311  1.00  0.00           C  
ATOM   2729  N   LEU B 110     -31.903   6.440  18.973  1.00  0.00           N  
ATOM   2730  CA  LEU B 110     -32.746   5.257  18.965  1.00  0.00           C  
ATOM   2731  C   LEU B 110     -32.785   4.571  20.323  1.00  0.00           C  
ATOM   2732  O   LEU B 110     -31.820   4.609  21.090  1.00  0.00           O  
ATOM   2733  CB  LEU B 110     -32.249   4.263  17.894  1.00  0.00           C  
ATOM   2734  CG  LEU B 110     -32.111   4.827  16.468  1.00  0.00           C  
ATOM   2735  CD1 LEU B 110     -31.576   3.723  15.554  1.00  0.00           C  
ATOM   2736  CD2 LEU B 110     -33.440   5.318  15.902  1.00  0.00           C  
ATOM   2737  N   GLU B 111     -33.891   3.873  20.564  1.00  0.00           N  
ATOM   2738  CA  GLU B 111     -34.021   2.885  21.629  1.00  0.00           C  
ATOM   2739  C   GLU B 111     -33.736   1.472  21.081  1.00  0.00           C  
ATOM   2740  O   GLU B 111     -34.010   1.201  19.904  1.00  0.00           O  
ATOM   2741  CB  GLU B 111     -35.422   2.964  22.261  1.00  0.00           C  
ATOM   2742  CG  GLU B 111     -35.682   4.277  23.023  1.00  0.00           C  
ATOM   2743  CD  GLU B 111     -34.768   4.475  24.246  1.00  0.00           C  
ATOM   2744  OE1 GLU B 111     -34.520   5.646  24.601  1.00  0.00           O  
ATOM   2745  OE2 GLU B 111     -34.326   3.456  24.820  1.00  0.00           O  
ATOM   2746  N   PRO B 112     -33.218   0.538  21.908  1.00  0.00           N  
ATOM   2747  CA  PRO B 112     -33.084  -0.856  21.505  1.00  0.00           C  
ATOM   2748  C   PRO B 112     -34.410  -1.432  20.989  1.00  0.00           C  
ATOM   2749  O   PRO B 112     -35.447  -1.295  21.629  1.00  0.00           O  
ATOM   2750  CB  PRO B 112     -32.582  -1.600  22.748  1.00  0.00           C  
ATOM   2751  CG  PRO B 112     -31.872  -0.503  23.544  1.00  0.00           C  
ATOM   2752  CD  PRO B 112     -32.713   0.739  23.251  1.00  0.00           C  
ATOM   2753  N   GLY B 113     -34.378  -2.093  19.824  1.00  0.00           N  
ATOM   2754  CA  GLY B 113     -35.558  -2.631  19.148  1.00  0.00           C  
ATOM   2755  C   GLY B 113     -36.209  -1.694  18.123  1.00  0.00           C  
ATOM   2756  O   GLY B 113     -37.063  -2.159  17.369  1.00  0.00           O  
ATOM   2757  N   ASP B 114     -35.819  -0.415  18.055  1.00  0.00           N  
ATOM   2758  CA  ASP B 114     -36.302   0.487  17.015  1.00  0.00           C  
ATOM   2759  C   ASP B 114     -35.966  -0.037  15.606  1.00  0.00           C  
ATOM   2760  O   ASP B 114     -34.939  -0.676  15.370  1.00  0.00           O  
ATOM   2761  CB  ASP B 114     -35.728   1.906  17.193  1.00  0.00           C  
ATOM   2762  CG  ASP B 114     -36.445   2.779  18.224  1.00  0.00           C  
ATOM   2763  OD1 ASP B 114     -37.652   2.601  18.471  1.00  0.00           O  
ATOM   2764  OD2 ASP B 114     -35.846   3.793  18.670  1.00  0.00           O  
ATOM   2765  N   THR B 115     -36.849   0.283  14.647  1.00  0.00           N  
ATOM   2766  CA  THR B 115     -36.665  -0.119  13.249  1.00  0.00           C  
ATOM   2767  C   THR B 115     -35.762   0.874  12.522  1.00  0.00           C  
ATOM   2768  O   THR B 115     -35.960   2.083  12.584  1.00  0.00           O  
ATOM   2769  CB  THR B 115     -38.006  -0.299  12.537  1.00  0.00           C  
ATOM   2770  OG1 THR B 115     -38.751  -1.298  13.206  1.00  0.00           O  
ATOM   2771  CG2 THR B 115     -37.867  -0.774  11.092  1.00  0.00           C  
ATOM   2772  N   VAL B 116     -34.792   0.334  11.781  1.00  0.00           N  
ATOM   2773  CA  VAL B 116     -33.814   1.092  11.001  1.00  0.00           C  
ATOM   2774  C   VAL B 116     -33.761   0.533   9.579  1.00  0.00           C  
ATOM   2775  O   VAL B 116     -33.609  -0.675   9.398  1.00  0.00           O  
ATOM   2776  CB  VAL B 116     -32.421   1.023  11.652  1.00  0.00           C  
ATOM   2777  CG1 VAL B 116     -31.382   1.831  10.873  1.00  0.00           C  
ATOM   2778  CG2 VAL B 116     -32.428   1.551  13.089  1.00  0.00           C  
ATOM   2779  N   LEU B 117     -33.839   1.400   8.575  1.00  0.00           N  
ATOM   2780  CA  LEU B 117     -33.541   1.035   7.193  1.00  0.00           C  
ATOM   2781  C   LEU B 117     -32.049   1.225   6.932  1.00  0.00           C  
ATOM   2782  O   LEU B 117     -31.533   2.337   7.050  1.00  0.00           O  
ATOM   2783  CB  LEU B 117     -34.392   1.852   6.207  1.00  0.00           C  
ATOM   2784  CG  LEU B 117     -35.379   0.972   5.407  1.00  0.00           C  
ATOM   2785  CD1 LEU B 117     -36.690   0.819   6.153  1.00  0.00           C  
ATOM   2786  CD2 LEU B 117     -35.684   1.602   4.058  1.00  0.00           C  
ATOM   2787  N   GLY B 118     -31.352   0.160   6.526  1.00  0.00           N  
ATOM   2788  CA  GLY B 118     -29.933   0.186   6.198  1.00  0.00           C  
ATOM   2789  C   GLY B 118     -29.644  -0.519   4.879  1.00  0.00           C  
ATOM   2790  O   GLY B 118     -30.368  -1.427   4.479  1.00  0.00           O  
ATOM   2791  N   MET B 119     -28.566  -0.131   4.198  1.00  0.00           N  
ATOM   2792  CA  MET B 119     -28.176  -0.784   2.947  1.00  0.00           C  
ATOM   2793  C   MET B 119     -27.747  -2.236   3.186  1.00  0.00           C  
ATOM   2794  O   MET B 119     -26.967  -2.529   4.103  1.00  0.00           O  
ATOM   2795  CB  MET B 119     -27.077   0.032   2.254  1.00  0.00           C  
ATOM   2796  CG  MET B 119     -26.847  -0.424   0.799  1.00  0.00           C  
ATOM   2797  SD  MET B 119     -25.658   0.617  -0.084  1.00  0.00           S  
ATOM   2798  CE  MET B 119     -25.815  -0.080  -1.742  1.00  0.00           C  
ATOM   2799  N   ASN B 120     -28.245  -3.145   2.341  1.00  0.00           N  
ATOM   2800  CA  ASN B 120     -27.902  -4.557   2.415  1.00  0.00           C  
ATOM   2801  C   ASN B 120     -26.385  -4.750   2.285  1.00  0.00           C  
ATOM   2802  O   ASN B 120     -25.756  -4.242   1.361  1.00  0.00           O  
ATOM   2803  CB  ASN B 120     -28.703  -5.304   1.328  1.00  0.00           C  
ATOM   2804  CG  ASN B 120     -28.570  -6.819   1.397  1.00  0.00           C  
ATOM   2805  OD1 ASN B 120     -27.621  -7.378   1.907  1.00  0.00           O  
ATOM   2806  ND2 ASN B 120     -29.536  -7.528   0.863  1.00  0.00           N  
ATOM   2807  N   LEU B 121     -25.791  -5.532   3.185  1.00  0.00           N  
ATOM   2808  CA  LEU B 121     -24.360  -5.852   3.182  1.00  0.00           C  
ATOM   2809  C   LEU B 121     -23.900  -6.469   1.859  1.00  0.00           C  
ATOM   2810  O   LEU B 121     -22.844  -6.112   1.357  1.00  0.00           O  
ATOM   2811  CB  LEU B 121     -24.054  -6.814   4.331  1.00  0.00           C  
ATOM   2812  CG  LEU B 121     -23.930  -6.086   5.680  1.00  0.00           C  
ATOM   2813  CD1 LEU B 121     -24.859  -6.720   6.713  1.00  0.00           C  
ATOM   2814  CD2 LEU B 121     -22.498  -6.134   6.198  1.00  0.00           C  
ATOM   2815  N   ALA B 122     -24.707  -7.373   1.283  1.00  0.00           N  
ATOM   2816  CA  ALA B 122     -24.395  -8.013   0.013  1.00  0.00           C  
ATOM   2817  C   ALA B 122     -24.389  -7.037  -1.175  1.00  0.00           C  
ATOM   2818  O   ALA B 122     -23.738  -7.285  -2.183  1.00  0.00           O  
ATOM   2819  CB  ALA B 122     -25.404  -9.144  -0.216  1.00  0.00           C  
ATOM   2820  N   HIS B 123     -25.055  -5.886  -1.037  1.00  0.00           N  
ATOM   2821  CA  HIS B 123     -25.121  -4.838  -2.057  1.00  0.00           C  
ATOM   2822  C   HIS B 123     -24.160  -3.663  -1.793  1.00  0.00           C  
ATOM   2823  O   HIS B 123     -24.180  -2.675  -2.527  1.00  0.00           O  
ATOM   2824  CB  HIS B 123     -26.581  -4.365  -2.198  1.00  0.00           C  
ATOM   2825  CG  HIS B 123     -27.544  -5.401  -2.709  1.00  0.00           C  
ATOM   2826  ND1 HIS B 123     -28.850  -5.143  -3.089  1.00  0.00           N  
ATOM   2827  CD2 HIS B 123     -27.346  -6.743  -2.920  1.00  0.00           C  
ATOM   2828  CE1 HIS B 123     -29.409  -6.294  -3.499  1.00  0.00           C  
ATOM   2829  NE2 HIS B 123     -28.529  -7.288  -3.407  1.00  0.00           N  
ATOM   2830  N   GLY B 124     -23.318  -3.759  -0.773  1.00  0.00           N  
ATOM   2831  CA  GLY B 124     -22.296  -2.749  -0.484  1.00  0.00           C  
ATOM   2832  C   GLY B 124     -22.450  -2.001   0.843  1.00  0.00           C  
ATOM   2833  O   GLY B 124     -21.672  -1.070   1.102  1.00  0.00           O  
ATOM   2834  N   GLY B 125     -23.400  -2.386   1.703  1.00  0.00           N  
ATOM   2835  CA  GLY B 125     -23.543  -1.823   3.047  1.00  0.00           C  
ATOM   2836  C   GLY B 125     -22.362  -2.149   3.970  1.00  0.00           C  
ATOM   2837  O   GLY B 125     -21.629  -3.125   3.782  1.00  0.00           O  
ATOM   2838  N   HIS B 126     -22.181  -1.336   5.018  1.00  0.00           N  
ATOM   2839  CA  HIS B 126     -21.145  -1.561   6.026  1.00  0.00           C  
ATOM   2840  C   HIS B 126     -21.662  -2.450   7.171  1.00  0.00           C  
ATOM   2841  O   HIS B 126     -22.862  -2.494   7.450  1.00  0.00           O  
ATOM   2842  CB  HIS B 126     -20.638  -0.206   6.536  1.00  0.00           C  
ATOM   2843  CG  HIS B 126     -19.472  -0.294   7.480  1.00  0.00           C  
ATOM   2844  ND1 HIS B 126     -19.494  -0.029   8.827  1.00  0.00           N  
ATOM   2845  CD2 HIS B 126     -18.186  -0.673   7.183  1.00  0.00           C  
ATOM   2846  CE1 HIS B 126     -18.253  -0.246   9.327  1.00  0.00           C  
ATOM   2847  NE2 HIS B 126     -17.438  -0.645   8.357  1.00  0.00           N  
ATOM   2848  N   LEU B 127     -20.758  -3.109   7.903  1.00  0.00           N  
ATOM   2849  CA  LEU B 127     -21.099  -3.929   9.078  1.00  0.00           C  
ATOM   2850  C   LEU B 127     -21.985  -3.179  10.087  1.00  0.00           C  
ATOM   2851  O   LEU B 127     -22.959  -3.738  10.575  1.00  0.00           O  
ATOM   2852  CB  LEU B 127     -19.795  -4.385   9.768  1.00  0.00           C  
ATOM   2853  CG  LEU B 127     -19.009  -5.472   9.014  1.00  0.00           C  
ATOM   2854  CD1 LEU B 127     -17.617  -5.628   9.632  1.00  0.00           C  
ATOM   2855  CD2 LEU B 127     -19.703  -6.841   9.084  1.00  0.00           C  
ATOM   2856  N   THR B 128     -21.700  -1.903  10.351  1.00  0.00           N  
ATOM   2857  CA  THR B 128     -22.477  -1.065  11.283  1.00  0.00           C  
ATOM   2858  C   THR B 128     -23.802  -0.552  10.709  1.00  0.00           C  
ATOM   2859  O   THR B 128     -24.495   0.191  11.393  1.00  0.00           O  
ATOM   2860  CB  THR B 128     -21.651   0.121  11.798  1.00  0.00           C  
ATOM   2861  OG1 THR B 128     -21.236   0.928  10.716  1.00  0.00           O  
ATOM   2862  CG2 THR B 128     -20.403  -0.332  12.546  1.00  0.00           C  
ATOM   2863  N   HIS B 129     -24.175  -0.936   9.489  1.00  0.00           N  
ATOM   2864  CA  HIS B 129     -25.453  -0.550   8.876  1.00  0.00           C  
ATOM   2865  C   HIS B 129     -26.532  -1.643   9.006  1.00  0.00           C  
ATOM   2866  O   HIS B 129     -27.539  -1.594   8.304  1.00  0.00           O  
ATOM   2867  CB  HIS B 129     -25.237  -0.108   7.414  1.00  0.00           C  
ATOM   2868  CG  HIS B 129     -24.248   1.008   7.202  1.00  0.00           C  
ATOM   2869  ND1 HIS B 129     -23.766   1.425   5.972  1.00  0.00           N  
ATOM   2870  CD2 HIS B 129     -23.653   1.791   8.147  1.00  0.00           C  
ATOM   2871  CE1 HIS B 129     -22.899   2.420   6.182  1.00  0.00           C  
ATOM   2872  NE2 HIS B 129     -22.802   2.673   7.497  1.00  0.00           N  
ATOM   2873  N   GLY B 130     -26.323  -2.613   9.895  1.00  0.00           N  
ATOM   2874  CA  GLY B 130     -27.327  -3.631  10.205  1.00  0.00           C  
ATOM   2875  C   GLY B 130     -26.881  -5.081  10.084  1.00  0.00           C  
ATOM   2876  O   GLY B 130     -27.722  -5.976  10.010  1.00  0.00           O  
ATOM   2877  N   SER B 131     -25.580  -5.363  10.088  1.00  0.00           N  
ATOM   2878  CA  SER B 131     -25.120  -6.759  10.082  1.00  0.00           C  
ATOM   2879  C   SER B 131     -25.588  -7.514  11.331  1.00  0.00           C  
ATOM   2880  O   SER B 131     -25.370  -7.024  12.441  1.00  0.00           O  
ATOM   2881  CB  SER B 131     -23.598  -6.816  10.016  1.00  0.00           C  
ATOM   2882  OG  SER B 131     -23.156  -8.163  10.002  1.00  0.00           O  
ATOM   2883  N   PRO B 132     -26.104  -8.741  11.200  1.00  0.00           N  
ATOM   2884  CA  PRO B 132     -26.570  -9.527  12.348  1.00  0.00           C  
ATOM   2885  C   PRO B 132     -25.449  -9.936  13.318  1.00  0.00           C  
ATOM   2886  O   PRO B 132     -25.719 -10.292  14.468  1.00  0.00           O  
ATOM   2887  CB  PRO B 132     -27.264 -10.743  11.728  1.00  0.00           C  
ATOM   2888  CG  PRO B 132     -26.603 -10.896  10.360  1.00  0.00           C  
ATOM   2889  CD  PRO B 132     -26.332  -9.449   9.954  1.00  0.00           C  
ATOM   2890  N   VAL B 133     -24.185  -9.868  12.896  1.00  0.00           N  
ATOM   2891  CA  VAL B 133     -23.016 -10.128  13.762  1.00  0.00           C  
ATOM   2892  C   VAL B 133     -22.482  -8.866  14.445  1.00  0.00           C  
ATOM   2893  O   VAL B 133     -21.633  -8.961  15.340  1.00  0.00           O  
ATOM   2894  CB  VAL B 133     -21.893 -10.878  13.013  1.00  0.00           C  
ATOM   2895  CG1 VAL B 133     -22.384 -12.240  12.525  1.00  0.00           C  
ATOM   2896  CG2 VAL B 133     -21.335 -10.103  11.827  1.00  0.00           C  
ATOM   2897  N   ASN B 134     -22.976  -7.692  14.055  1.00  0.00           N  
ATOM   2898  CA  ASN B 134     -22.602  -6.399  14.600  1.00  0.00           C  
ATOM   2899  C   ASN B 134     -23.632  -5.912  15.643  1.00  0.00           C  
ATOM   2900  O   ASN B 134     -24.773  -6.383  15.665  1.00  0.00           O  
ATOM   2901  CB  ASN B 134     -22.440  -5.420  13.425  1.00  0.00           C  
ATOM   2902  CG  ASN B 134     -21.949  -4.069  13.886  1.00  0.00           C  
ATOM   2903  OD1 ASN B 134     -22.708  -3.143  14.070  1.00  0.00           O  
ATOM   2904  ND2 ASN B 134     -20.670  -3.935  14.149  1.00  0.00           N  
ATOM   2905  N   PHE B 135     -23.259  -4.942  16.489  1.00  0.00           N  
ATOM   2906  CA  PHE B 135     -24.185  -4.335  17.453  1.00  0.00           C  
ATOM   2907  C   PHE B 135     -25.458  -3.808  16.777  1.00  0.00           C  
ATOM   2908  O   PHE B 135     -26.536  -3.976  17.322  1.00  0.00           O  
ATOM   2909  CB  PHE B 135     -23.479  -3.207  18.230  1.00  0.00           C  
ATOM   2910  CG  PHE B 135     -23.391  -1.882  17.495  1.00  0.00           C  
ATOM   2911  CD1 PHE B 135     -22.260  -1.561  16.725  1.00  0.00           C  
ATOM   2912  CD2 PHE B 135     -24.476  -0.990  17.512  1.00  0.00           C  
ATOM   2913  CE1 PHE B 135     -22.225  -0.393  15.963  1.00  0.00           C  
ATOM   2914  CE2 PHE B 135     -24.451   0.186  16.742  1.00  0.00           C  
ATOM   2915  CZ  PHE B 135     -23.322   0.485  15.965  1.00  0.00           C  
ATOM   2916  N   SER B 136     -25.346  -3.225  15.584  1.00  0.00           N  
ATOM   2917  CA  SER B 136     -26.470  -2.632  14.867  1.00  0.00           C  
ATOM   2918  C   SER B 136     -27.570  -3.653  14.557  1.00  0.00           C  
ATOM   2919  O   SER B 136     -28.735  -3.413  14.871  1.00  0.00           O  
ATOM   2920  CB  SER B 136     -25.983  -1.953  13.574  1.00  0.00           C  
ATOM   2921  OG  SER B 136     -25.331  -2.861  12.705  1.00  0.00           O  
ATOM   2922  N   GLY B 137     -27.213  -4.839  14.050  1.00  0.00           N  
ATOM   2923  CA  GLY B 137     -28.174  -5.911  13.779  1.00  0.00           C  
ATOM   2924  C   GLY B 137     -28.609  -6.710  15.011  1.00  0.00           C  
ATOM   2925  O   GLY B 137     -29.577  -7.453  14.940  1.00  0.00           O  
ATOM   2926  N   LYS B 138     -27.906  -6.584  16.160  1.00  0.00           N  
ATOM   2927  CA  LYS B 138     -28.257  -7.263  17.416  1.00  0.00           C  
ATOM   2928  C   LYS B 138     -29.195  -6.446  18.304  1.00  0.00           C  
ATOM   2929  O   LYS B 138     -30.002  -7.029  19.017  1.00  0.00           O  
ATOM   2930  CB  LYS B 138     -26.990  -7.598  18.210  1.00  0.00           C  
ATOM   2931  CG  LYS B 138     -26.201  -8.757  17.578  1.00  0.00           C  
ATOM   2932  CD  LYS B 138     -24.958  -9.053  18.419  1.00  0.00           C  
ATOM   2933  CE  LYS B 138     -24.230 -10.234  17.805  1.00  0.00           C  
ATOM   2934  NZ  LYS B 138     -22.982 -10.565  18.544  1.00  0.00           N  
ATOM   2935  N   LEU B 139     -29.039  -5.119  18.306  1.00  0.00           N  
ATOM   2936  CA  LEU B 139     -29.766  -4.220  19.196  1.00  0.00           C  
ATOM   2937  C   LEU B 139     -30.994  -3.593  18.532  1.00  0.00           C  
ATOM   2938  O   LEU B 139     -31.906  -3.185  19.240  1.00  0.00           O  
ATOM   2939  CB  LEU B 139     -28.819  -3.127  19.723  1.00  0.00           C  
ATOM   2940  CG  LEU B 139     -27.648  -3.639  20.585  1.00  0.00           C  
ATOM   2941  CD1 LEU B 139     -26.776  -2.453  21.008  1.00  0.00           C  
ATOM   2942  CD2 LEU B 139     -28.122  -4.354  21.847  1.00  0.00           C  
ATOM   2943  N   TYR B 140     -31.027  -3.522  17.209  1.00  0.00           N  
ATOM   2944  CA  TYR B 140     -32.068  -2.833  16.454  1.00  0.00           C  
ATOM   2945  C   TYR B 140     -32.716  -3.757  15.421  1.00  0.00           C  
ATOM   2946  O   TYR B 140     -32.102  -4.729  14.960  1.00  0.00           O  
ATOM   2947  CB  TYR B 140     -31.482  -1.573  15.798  1.00  0.00           C  
ATOM   2948  CG  TYR B 140     -30.766  -0.663  16.773  1.00  0.00           C  
ATOM   2949  CD1 TYR B 140     -31.490   0.205  17.612  1.00  0.00           C  
ATOM   2950  CD2 TYR B 140     -29.361  -0.717  16.889  1.00  0.00           C  
ATOM   2951  CE1 TYR B 140     -30.836   1.001  18.559  1.00  0.00           C  
ATOM   2952  CE2 TYR B 140     -28.691   0.075  17.841  1.00  0.00           C  
ATOM   2953  CZ  TYR B 140     -29.430   0.931  18.675  1.00  0.00           C  
ATOM   2954  OH  TYR B 140     -28.780   1.694  19.615  1.00  0.00           O  
ATOM   2955  N   ASN B 141     -33.947  -3.448  15.042  1.00  0.00           N  
ATOM   2956  CA  ASN B 141     -34.653  -4.154  13.981  1.00  0.00           C  
ATOM   2957  C   ASN B 141     -34.253  -3.565  12.619  1.00  0.00           C  
ATOM   2958  O   ASN B 141     -34.642  -2.447  12.278  1.00  0.00           O  
ATOM   2959  CB  ASN B 141     -36.165  -4.072  14.232  1.00  0.00           C  
ATOM   2960  CG  ASN B 141     -36.940  -4.802  13.152  1.00  0.00           C  
ATOM   2961  OD1 ASN B 141     -36.598  -5.901  12.750  1.00  0.00           O  
ATOM   2962  ND2 ASN B 141     -37.982  -4.208  12.625  1.00  0.00           N  
ATOM   2963  N   ILE B 142     -33.482  -4.311  11.842  1.00  0.00           N  
ATOM   2964  CA  ILE B 142     -32.949  -3.828  10.564  1.00  0.00           C  
ATOM   2965  C   ILE B 142     -33.806  -4.321   9.402  1.00  0.00           C  
ATOM   2966  O   ILE B 142     -33.984  -5.520   9.219  1.00  0.00           O  
ATOM   2967  CB  ILE B 142     -31.475  -4.242  10.383  1.00  0.00           C  
ATOM   2968  CG1 ILE B 142     -30.580  -3.772  11.564  1.00  0.00           C  
ATOM   2969  CG2 ILE B 142     -30.926  -3.709   9.054  1.00  0.00           C  
ATOM   2970  CD1 ILE B 142     -30.492  -2.266  11.786  1.00  0.00           C  
ATOM   2971  N   VAL B 143     -34.250  -3.387   8.575  1.00  0.00           N  
ATOM   2972  CA  VAL B 143     -34.864  -3.659   7.277  1.00  0.00           C  
ATOM   2973  C   VAL B 143     -33.852  -3.264   6.196  1.00  0.00           C  
ATOM   2974  O   VAL B 143     -33.461  -2.101   6.119  1.00  0.00           O  
ATOM   2975  CB  VAL B 143     -36.191  -2.908   7.116  1.00  0.00           C  
ATOM   2976  CG1 VAL B 143     -36.835  -3.221   5.767  1.00  0.00           C  
ATOM   2977  CG2 VAL B 143     -37.175  -3.314   8.220  1.00  0.00           C  
ATOM   2978  N   PRO B 144     -33.377  -4.210   5.369  1.00  0.00           N  
ATOM   2979  CA  PRO B 144     -32.419  -3.897   4.330  1.00  0.00           C  
ATOM   2980  C   PRO B 144     -33.102  -3.282   3.105  1.00  0.00           C  
ATOM   2981  O   PRO B 144     -34.162  -3.730   2.687  1.00  0.00           O  
ATOM   2982  CB  PRO B 144     -31.728  -5.223   4.011  1.00  0.00           C  
ATOM   2983  CG  PRO B 144     -32.821  -6.258   4.278  1.00  0.00           C  
ATOM   2984  CD  PRO B 144     -33.632  -5.643   5.425  1.00  0.00           C  
ATOM   2985  N   TYR B 145     -32.440  -2.306   2.476  1.00  0.00           N  
ATOM   2986  CA  TYR B 145     -32.717  -1.868   1.107  1.00  0.00           C  
ATOM   2987  C   TYR B 145     -31.510  -2.169   0.215  1.00  0.00           C  
ATOM   2988  O   TYR B 145     -30.381  -2.324   0.698  1.00  0.00           O  
ATOM   2989  CB  TYR B 145     -33.119  -0.386   1.077  1.00  0.00           C  
ATOM   2990  CG  TYR B 145     -31.996   0.582   1.395  1.00  0.00           C  
ATOM   2991  CD1 TYR B 145     -31.773   1.000   2.724  1.00  0.00           C  
ATOM   2992  CD2 TYR B 145     -31.173   1.080   0.369  1.00  0.00           C  
ATOM   2993  CE1 TYR B 145     -30.755   1.912   3.026  1.00  0.00           C  
ATOM   2994  CE2 TYR B 145     -30.151   1.995   0.658  1.00  0.00           C  
ATOM   2995  CZ  TYR B 145     -29.937   2.416   1.984  1.00  0.00           C  
ATOM   2996  OH  TYR B 145     -28.949   3.320   2.265  1.00  0.00           O  
ATOM   2997  N   GLY B 146     -31.732  -2.266  -1.103  1.00  0.00           N  
ATOM   2998  CA  GLY B 146     -30.716  -2.698  -2.042  1.00  0.00           C  
ATOM   2999  C   GLY B 146     -30.491  -1.742  -3.201  1.00  0.00           C  
ATOM   3000  O   GLY B 146     -30.920  -0.587  -3.203  1.00  0.00           O  
ATOM   3001  N   ILE B 147     -29.799  -2.268  -4.187  1.00  0.00           N  
ATOM   3002  CA  ILE B 147     -29.582  -1.646  -5.490  1.00  0.00           C  
ATOM   3003  C   ILE B 147     -30.480  -2.305  -6.529  1.00  0.00           C  
ATOM   3004  O   ILE B 147     -30.876  -3.466  -6.380  1.00  0.00           O  
ATOM   3005  CB  ILE B 147     -28.087  -1.671  -5.893  1.00  0.00           C  
ATOM   3006  CG1 ILE B 147     -27.527  -3.114  -5.921  1.00  0.00           C  
ATOM   3007  CG2 ILE B 147     -27.288  -0.757  -4.958  1.00  0.00           C  
ATOM   3008  CD1 ILE B 147     -26.061  -3.195  -6.378  1.00  0.00           C  
ATOM   3009  N   ASP B 148     -30.788  -1.570  -7.585  1.00  0.00           N  
ATOM   3010  CA  ASP B 148     -31.520  -2.073  -8.736  1.00  0.00           C  
ATOM   3011  C   ASP B 148     -30.625  -2.912  -9.676  1.00  0.00           C  
ATOM   3012  O   ASP B 148     -29.430  -3.115  -9.451  1.00  0.00           O  
ATOM   3013  CB  ASP B 148     -32.227  -0.892  -9.439  1.00  0.00           C  
ATOM   3014  CG  ASP B 148     -31.297   0.110 -10.125  1.00  0.00           C  
ATOM   3015  OD1 ASP B 148     -30.143  -0.243 -10.455  1.00  0.00           O  
ATOM   3016  OD2 ASP B 148     -31.743   1.245 -10.399  1.00  0.00           O  
ATOM   3017  N   ALA B 149     -31.200  -3.391 -10.776  1.00  0.00           N  
ATOM   3018  CA  ALA B 149     -30.485  -4.168 -11.782  1.00  0.00           C  
ATOM   3019  C   ALA B 149     -29.378  -3.382 -12.512  1.00  0.00           C  
ATOM   3020  O   ALA B 149     -28.520  -3.992 -13.151  1.00  0.00           O  
ATOM   3021  CB  ALA B 149     -31.518  -4.717 -12.770  1.00  0.00           C  
ATOM   3022  N   THR B 150     -29.386  -2.046 -12.430  1.00  0.00           N  
ATOM   3023  CA  THR B 150     -28.343  -1.187 -12.996  1.00  0.00           C  
ATOM   3024  C   THR B 150     -27.179  -0.961 -12.026  1.00  0.00           C  
ATOM   3025  O   THR B 150     -26.165  -0.376 -12.403  1.00  0.00           O  
ATOM   3026  CB  THR B 150     -28.895   0.151 -13.505  1.00  0.00           C  
ATOM   3027  OG1 THR B 150     -29.147   1.069 -12.475  1.00  0.00           O  
ATOM   3028  CG2 THR B 150     -30.175   0.004 -14.330  1.00  0.00           C  
ATOM   3029  N   GLY B 151     -27.286  -1.441 -10.787  1.00  0.00           N  
ATOM   3030  CA  GLY B 151     -26.270  -1.267  -9.748  1.00  0.00           C  
ATOM   3031  C   GLY B 151     -26.368   0.063  -8.995  1.00  0.00           C  
ATOM   3032  O   GLY B 151     -25.428   0.428  -8.291  1.00  0.00           O  
ATOM   3033  N   HIS B 152     -27.496   0.784  -9.119  1.00  0.00           N  
ATOM   3034  CA  HIS B 152     -27.771   2.017  -8.390  1.00  0.00           C  
ATOM   3035  C   HIS B 152     -28.826   1.797  -7.298  1.00  0.00           C  
ATOM   3036  O   HIS B 152     -29.595   0.847  -7.363  1.00  0.00           O  
ATOM   3037  CB  HIS B 152     -28.204   3.117  -9.376  1.00  0.00           C  
ATOM   3038  CG  HIS B 152     -27.152   3.427 -10.400  1.00  0.00           C  
ATOM   3039  ND1 HIS B 152     -27.026   2.821 -11.624  1.00  0.00           N  
ATOM   3040  CD2 HIS B 152     -26.120   4.330 -10.292  1.00  0.00           C  
ATOM   3041  CE1 HIS B 152     -25.948   3.334 -12.237  1.00  0.00           C  
ATOM   3042  NE2 HIS B 152     -25.370   4.261 -11.458  1.00  0.00           N  
ATOM   3043  N   ILE B 153     -28.862   2.681  -6.296  1.00  0.00           N  
ATOM   3044  CA  ILE B 153     -29.856   2.594  -5.222  1.00  0.00           C  
ATOM   3045  C   ILE B 153     -31.264   2.701  -5.814  1.00  0.00           C  
ATOM   3046  O   ILE B 153     -31.568   3.667  -6.518  1.00  0.00           O  
ATOM   3047  CB  ILE B 153     -29.605   3.675  -4.142  1.00  0.00           C  
ATOM   3048  CG1 ILE B 153     -28.282   3.374  -3.408  1.00  0.00           C  
ATOM   3049  CG2 ILE B 153     -30.769   3.755  -3.133  1.00  0.00           C  
ATOM   3050  CD1 ILE B 153     -27.794   4.503  -2.489  1.00  0.00           C  
ATOM   3051  N   ASP B 154     -32.140   1.749  -5.470  1.00  0.00           N  
ATOM   3052  CA  ASP B 154     -33.555   1.806  -5.816  1.00  0.00           C  
ATOM   3053  C   ASP B 154     -34.296   2.708  -4.815  1.00  0.00           C  
ATOM   3054  O   ASP B 154     -34.754   2.279  -3.748  1.00  0.00           O  
ATOM   3055  CB  ASP B 154     -34.148   0.388  -5.910  1.00  0.00           C  
ATOM   3056  CG  ASP B 154     -35.570   0.383  -6.491  1.00  0.00           C  
ATOM   3057  OD1 ASP B 154     -36.250   1.442  -6.438  1.00  0.00           O  
ATOM   3058  OD2 ASP B 154     -35.988  -0.683  -6.995  1.00  0.00           O  
ATOM   3059  N   TYR B 155     -34.405   3.991  -5.156  1.00  0.00           N  
ATOM   3060  CA  TYR B 155     -35.113   4.971  -4.317  1.00  0.00           C  
ATOM   3061  C   TYR B 155     -36.620   4.719  -4.246  1.00  0.00           C  
ATOM   3062  O   TYR B 155     -37.256   5.134  -3.271  1.00  0.00           O  
ATOM   3063  CB  TYR B 155     -34.845   6.394  -4.834  1.00  0.00           C  
ATOM   3064  CG  TYR B 155     -33.396   6.810  -4.785  1.00  0.00           C  
ATOM   3065  CD1 TYR B 155     -32.815   7.237  -3.569  1.00  0.00           C  
ATOM   3066  CD2 TYR B 155     -32.601   6.759  -5.948  1.00  0.00           C  
ATOM   3067  CE1 TYR B 155     -31.456   7.613  -3.516  1.00  0.00           C  
ATOM   3068  CE2 TYR B 155     -31.245   7.116  -5.903  1.00  0.00           C  
ATOM   3069  CZ  TYR B 155     -30.679   7.544  -4.685  1.00  0.00           C  
ATOM   3070  OH  TYR B 155     -29.348   7.885  -4.642  1.00  0.00           O  
ATOM   3071  N   ALA B 156     -37.215   4.054  -5.242  1.00  0.00           N  
ATOM   3072  CA  ALA B 156     -38.628   3.721  -5.229  1.00  0.00           C  
ATOM   3073  C   ALA B 156     -38.918   2.578  -4.239  1.00  0.00           C  
ATOM   3074  O   ALA B 156     -39.865   2.668  -3.455  1.00  0.00           O  
ATOM   3075  CB  ALA B 156     -39.077   3.371  -6.659  1.00  0.00           C  
ATOM   3076  N   ASP B 157     -38.066   1.537  -4.218  1.00  0.00           N  
ATOM   3077  CA  ASP B 157     -38.134   0.497  -3.194  1.00  0.00           C  
ATOM   3078  C   ASP B 157     -37.820   1.067  -1.809  1.00  0.00           C  
ATOM   3079  O   ASP B 157     -38.571   0.818  -0.867  1.00  0.00           O  
ATOM   3080  CB  ASP B 157     -37.208  -0.684  -3.533  1.00  0.00           C  
ATOM   3081  CG  ASP B 157     -37.409  -1.824  -2.531  1.00  0.00           C  
ATOM   3082  OD1 ASP B 157     -38.549  -2.354  -2.452  1.00  0.00           O  
ATOM   3083  OD2 ASP B 157     -36.459  -2.147  -1.781  1.00  0.00           O  
ATOM   3084  N   LEU B 158     -36.802   1.933  -1.684  1.00  0.00           N  
ATOM   3085  CA  LEU B 158     -36.473   2.609  -0.429  1.00  0.00           C  
ATOM   3086  C   LEU B 158     -37.681   3.375   0.138  1.00  0.00           C  
ATOM   3087  O   LEU B 158     -37.989   3.254   1.327  1.00  0.00           O  
ATOM   3088  CB  LEU B 158     -35.272   3.550  -0.660  1.00  0.00           C  
ATOM   3089  CG  LEU B 158     -34.805   4.277   0.621  1.00  0.00           C  
ATOM   3090  CD1 LEU B 158     -34.168   3.317   1.614  1.00  0.00           C  
ATOM   3091  CD2 LEU B 158     -33.768   5.340   0.279  1.00  0.00           C  
ATOM   3092  N   GLU B 159     -38.385   4.131  -0.691  1.00  0.00           N  
ATOM   3093  CA  GLU B 159     -39.588   4.866  -0.282  1.00  0.00           C  
ATOM   3094  C   GLU B 159     -40.726   3.921   0.124  1.00  0.00           C  
ATOM   3095  O   GLU B 159     -41.433   4.170   1.099  1.00  0.00           O  
ATOM   3096  CB  GLU B 159     -40.023   5.805  -1.424  1.00  0.00           C  
ATOM   3097  CG  GLU B 159     -41.165   6.723  -0.977  1.00  0.00           C  
ATOM   3098  CD  GLU B 159     -41.659   7.713  -2.049  1.00  0.00           C  
ATOM   3099  OE1 GLU B 159     -42.505   8.554  -1.672  1.00  0.00           O  
ATOM   3100  OE2 GLU B 159     -41.259   7.614  -3.229  1.00  0.00           O  
ATOM   3101  N   LYS B 160     -40.895   2.807  -0.611  1.00  0.00           N  
ATOM   3102  CA  LYS B 160     -41.893   1.792  -0.305  1.00  0.00           C  
ATOM   3103  C   LYS B 160     -41.613   1.130   1.053  1.00  0.00           C  
ATOM   3104  O   LYS B 160     -42.501   1.114   1.905  1.00  0.00           O  
ATOM   3105  CB  LYS B 160     -41.925   0.772  -1.450  1.00  0.00           C  
ATOM   3106  CG  LYS B 160     -43.038  -0.268  -1.253  1.00  0.00           C  
ATOM   3107  CD  LYS B 160     -42.913  -1.368  -2.302  1.00  0.00           C  
ATOM   3108  CE  LYS B 160     -43.870  -2.497  -1.965  1.00  0.00           C  
ATOM   3109  NZ  LYS B 160     -43.515  -3.746  -2.683  1.00  0.00           N  
ATOM   3110  N   GLN B 161     -40.378   0.675   1.282  1.00  0.00           N  
ATOM   3111  CA  GLN B 161     -39.942   0.072   2.546  1.00  0.00           C  
ATOM   3112  C   GLN B 161     -40.089   1.056   3.715  1.00  0.00           C  
ATOM   3113  O   GLN B 161     -40.552   0.682   4.794  1.00  0.00           O  
ATOM   3114  CB  GLN B 161     -38.475  -0.369   2.426  1.00  0.00           C  
ATOM   3115  CG  GLN B 161     -38.206  -1.501   1.413  1.00  0.00           C  
ATOM   3116  CD  GLN B 161     -38.807  -2.851   1.792  1.00  0.00           C  
ATOM   3117  OE1 GLN B 161     -39.220  -3.099   2.912  1.00  0.00           O  
ATOM   3118  NE2 GLN B 161     -38.866  -3.758   0.852  1.00  0.00           N  
ATOM   3119  N   ALA B 162     -39.772   2.341   3.503  1.00  0.00           N  
ATOM   3120  CA  ALA B 162     -39.933   3.379   4.509  1.00  0.00           C  
ATOM   3121  C   ALA B 162     -41.406   3.564   4.918  1.00  0.00           C  
ATOM   3122  O   ALA B 162     -41.722   3.616   6.108  1.00  0.00           O  
ATOM   3123  CB  ALA B 162     -39.324   4.676   3.982  1.00  0.00           C  
ATOM   3124  N   LYS B 163     -42.338   3.610   3.955  1.00  0.00           N  
ATOM   3125  CA  LYS B 163     -43.779   3.725   4.236  1.00  0.00           C  
ATOM   3126  C   LYS B 163     -44.354   2.481   4.916  1.00  0.00           C  
ATOM   3127  O   LYS B 163     -45.229   2.613   5.762  1.00  0.00           O  
ATOM   3128  CB  LYS B 163     -44.533   4.022   2.928  1.00  0.00           C  
ATOM   3129  CG  LYS B 163     -44.351   5.494   2.509  1.00  0.00           C  
ATOM   3130  CD  LYS B 163     -44.982   5.764   1.138  1.00  0.00           C  
ATOM   3131  CE  LYS B 163     -44.784   7.238   0.804  1.00  0.00           C  
ATOM   3132  NZ  LYS B 163     -44.978   7.539  -0.639  1.00  0.00           N  
ATOM   3133  N   GLU B 164     -43.880   1.294   4.549  1.00  0.00           N  
ATOM   3134  CA  GLU B 164     -44.383   0.015   5.035  1.00  0.00           C  
ATOM   3135  C   GLU B 164     -43.907  -0.277   6.472  1.00  0.00           C  
ATOM   3136  O   GLU B 164     -44.717  -0.630   7.330  1.00  0.00           O  
ATOM   3137  CB  GLU B 164     -43.975  -1.076   4.031  1.00  0.00           C  
ATOM   3138  CG  GLU B 164     -44.659  -2.428   4.273  1.00  0.00           C  
ATOM   3139  CD  GLU B 164     -44.525  -3.395   3.082  1.00  0.00           C  
ATOM   3140  OE1 GLU B 164     -45.293  -4.378   3.054  1.00  0.00           O  
ATOM   3141  OE2 GLU B 164     -43.717  -3.140   2.150  1.00  0.00           O  
ATOM   3142  N   HIS B 165     -42.623  -0.068   6.758  1.00  0.00           N  
ATOM   3143  CA  HIS B 165     -42.012  -0.418   8.043  1.00  0.00           C  
ATOM   3144  C   HIS B 165     -41.918   0.750   9.030  1.00  0.00           C  
ATOM   3145  O   HIS B 165     -41.656   0.521  10.208  1.00  0.00           O  
ATOM   3146  CB  HIS B 165     -40.632  -1.035   7.791  1.00  0.00           C  
ATOM   3147  CG  HIS B 165     -40.690  -2.297   6.977  1.00  0.00           C  
ATOM   3148  ND1 HIS B 165     -40.714  -2.399   5.609  1.00  0.00           N  
ATOM   3149  CD2 HIS B 165     -40.775  -3.585   7.463  1.00  0.00           C  
ATOM   3150  CE1 HIS B 165     -40.812  -3.694   5.278  1.00  0.00           C  
ATOM   3151  NE2 HIS B 165     -40.844  -4.442   6.388  1.00  0.00           N  
ATOM   3152  N   LYS B 166     -42.107   1.986   8.584  1.00  0.00           N  
ATOM   3153  CA  LYS B 166     -41.967   3.221   9.374  1.00  0.00           C  
ATOM   3154  C   LYS B 166     -40.714   3.237  10.264  1.00  0.00           C  
ATOM   3155  O   LYS B 166     -40.836   3.354  11.484  1.00  0.00           O  
ATOM   3156  CB  LYS B 166     -43.241   3.512  10.164  1.00  0.00           C  
ATOM   3157  CG  LYS B 166     -44.426   3.855   9.252  1.00  0.00           C  
ATOM   3158  CD  LYS B 166     -45.516   4.521  10.080  1.00  0.00           C  
ATOM   3159  CE  LYS B 166     -46.636   4.990   9.164  1.00  0.00           C  
ATOM   3160  NZ  LYS B 166     -47.592   5.853   9.897  1.00  0.00           N  
ATOM   3161  N   PRO B 167     -39.510   3.113   9.694  1.00  0.00           N  
ATOM   3162  CA  PRO B 167     -38.277   3.151  10.463  1.00  0.00           C  
ATOM   3163  C   PRO B 167     -38.132   4.489  11.187  1.00  0.00           C  
ATOM   3164  O   PRO B 167     -38.528   5.538  10.689  1.00  0.00           O  
ATOM   3165  CB  PRO B 167     -37.150   2.952   9.451  1.00  0.00           C  
ATOM   3166  CG  PRO B 167     -37.743   3.518   8.168  1.00  0.00           C  
ATOM   3167  CD  PRO B 167     -39.214   3.100   8.276  1.00  0.00           C  
ATOM   3168  N   LYS B 168     -37.503   4.452  12.356  1.00  0.00           N  
ATOM   3169  CA  LYS B 168     -37.145   5.665  13.098  1.00  0.00           C  
ATOM   3170  C   LYS B 168     -35.919   6.368  12.509  1.00  0.00           C  
ATOM   3171  O   LYS B 168     -35.724   7.561  12.715  1.00  0.00           O  
ATOM   3172  CB  LYS B 168     -36.932   5.272  14.564  1.00  0.00           C  
ATOM   3173  CG  LYS B 168     -37.494   6.299  15.552  1.00  0.00           C  
ATOM   3174  CD  LYS B 168     -37.400   5.678  16.940  1.00  0.00           C  
ATOM   3175  CE  LYS B 168     -37.945   6.493  18.097  1.00  0.00           C  
ATOM   3176  NZ  LYS B 168     -37.783   5.696  19.339  1.00  0.00           N  
ATOM   3177  N   MET B 169     -35.103   5.615  11.765  1.00  0.00           N  
ATOM   3178  CA  MET B 169     -33.902   6.110  11.101  1.00  0.00           C  
ATOM   3179  C   MET B 169     -33.665   5.404   9.766  1.00  0.00           C  
ATOM   3180  O   MET B 169     -33.831   4.186   9.651  1.00  0.00           O  
ATOM   3181  CB  MET B 169     -32.709   5.951  12.054  1.00  0.00           C  
ATOM   3182  CG  MET B 169     -31.447   6.672  11.577  1.00  0.00           C  
ATOM   3183  SD  MET B 169     -30.125   6.752  12.823  1.00  0.00           S  
ATOM   3184  CE  MET B 169     -29.645   5.019  12.931  1.00  0.00           C  
ATOM   3185  N   ILE B 170     -33.246   6.166   8.762  1.00  0.00           N  
ATOM   3186  CA  ILE B 170     -32.757   5.680   7.474  1.00  0.00           C  
ATOM   3187  C   ILE B 170     -31.255   5.951   7.402  1.00  0.00           C  
ATOM   3188  O   ILE B 170     -30.811   7.065   7.693  1.00  0.00           O  
ATOM   3189  CB  ILE B 170     -33.514   6.323   6.300  1.00  0.00           C  
ATOM   3190  CG1 ILE B 170     -35.032   6.030   6.401  1.00  0.00           C  
ATOM   3191  CG2 ILE B 170     -32.949   5.817   4.956  1.00  0.00           C  
ATOM   3192  CD1 ILE B 170     -35.881   6.708   5.317  1.00  0.00           C  
ATOM   3193  N   ILE B 171     -30.475   4.954   7.002  1.00  0.00           N  
ATOM   3194  CA  ILE B 171     -29.022   5.063   6.870  1.00  0.00           C  
ATOM   3195  C   ILE B 171     -28.644   5.181   5.399  1.00  0.00           C  
ATOM   3196  O   ILE B 171     -28.854   4.254   4.610  1.00  0.00           O  
ATOM   3197  CB  ILE B 171     -28.296   3.889   7.548  1.00  0.00           C  
ATOM   3198  CG1 ILE B 171     -28.743   3.767   9.023  1.00  0.00           C  
ATOM   3199  CG2 ILE B 171     -26.763   4.093   7.460  1.00  0.00           C  
ATOM   3200  CD1 ILE B 171     -28.117   2.576   9.729  1.00  0.00           C  
ATOM   3201  N   GLY B 172     -28.015   6.296   5.035  1.00  0.00           N  
ATOM   3202  CA  GLY B 172     -27.274   6.458   3.804  1.00  0.00           C  
ATOM   3203  C   GLY B 172     -25.788   6.170   4.029  1.00  0.00           C  
ATOM   3204  O   GLY B 172     -25.223   6.528   5.053  1.00  0.00           O  
ATOM   3205  N   GLY B 173     -25.136   5.537   3.057  1.00  0.00           N  
ATOM   3206  CA  GLY B 173     -23.712   5.236   3.130  1.00  0.00           C  
ATOM   3207  C   GLY B 173     -23.387   3.816   2.697  1.00  0.00           C  
ATOM   3208  O   GLY B 173     -24.259   2.953   2.635  1.00  0.00           O  
ATOM   3209  N   PHE B 174     -22.114   3.582   2.368  1.00  0.00           N  
ATOM   3210  CA  PHE B 174     -21.696   2.342   1.724  1.00  0.00           C  
ATOM   3211  C   PHE B 174     -20.204   2.043   1.925  1.00  0.00           C  
ATOM   3212  O   PHE B 174     -19.395   2.929   2.209  1.00  0.00           O  
ATOM   3213  CB  PHE B 174     -22.035   2.424   0.229  1.00  0.00           C  
ATOM   3214  CG  PHE B 174     -21.465   3.630  -0.486  1.00  0.00           C  
ATOM   3215  CD1 PHE B 174     -22.235   4.801  -0.643  1.00  0.00           C  
ATOM   3216  CD2 PHE B 174     -20.152   3.601  -0.987  1.00  0.00           C  
ATOM   3217  CE1 PHE B 174     -21.711   5.916  -1.307  1.00  0.00           C  
ATOM   3218  CE2 PHE B 174     -19.623   4.718  -1.651  1.00  0.00           C  
ATOM   3219  CZ  PHE B 174     -20.404   5.867  -1.814  1.00  0.00           C  
ATOM   3220  N   SER B 175     -19.840   0.767   1.718  1.00  0.00           N  
ATOM   3221  CA  SER B 175     -18.447   0.306   1.653  1.00  0.00           C  
ATOM   3222  C   SER B 175     -18.017  -0.109   0.253  1.00  0.00           C  
ATOM   3223  O   SER B 175     -16.824  -0.133  -0.038  1.00  0.00           O  
ATOM   3224  CB  SER B 175     -18.246  -0.877   2.602  1.00  0.00           C  
ATOM   3225  OG  SER B 175     -18.453  -0.464   3.934  1.00  0.00           O  
ATOM   3226  N   ALA B 176     -18.970  -0.473  -0.615  1.00  0.00           N  
ATOM   3227  CA  ALA B 176     -18.723  -0.988  -1.951  1.00  0.00           C  
ATOM   3228  C   ALA B 176     -19.835  -0.551  -2.916  1.00  0.00           C  
ATOM   3229  O   ALA B 176     -20.613  -1.359  -3.399  1.00  0.00           O  
ATOM   3230  CB  ALA B 176     -18.558  -2.510  -1.851  1.00  0.00           C  
ATOM   3231  N   TYR B 177     -19.922   0.766  -3.151  1.00  0.00           N  
ATOM   3232  CA  TYR B 177     -20.849   1.374  -4.103  1.00  0.00           C  
ATOM   3233  C   TYR B 177     -20.100   2.436  -4.907  1.00  0.00           C  
ATOM   3234  O   TYR B 177     -19.417   3.281  -4.326  1.00  0.00           O  
ATOM   3235  CB  TYR B 177     -22.041   1.965  -3.341  1.00  0.00           C  
ATOM   3236  CG  TYR B 177     -23.092   2.592  -4.231  1.00  0.00           C  
ATOM   3237  CD1 TYR B 177     -23.263   3.995  -4.256  1.00  0.00           C  
ATOM   3238  CD2 TYR B 177     -23.904   1.777  -5.026  1.00  0.00           C  
ATOM   3239  CE1 TYR B 177     -24.246   4.568  -5.059  1.00  0.00           C  
ATOM   3240  CE2 TYR B 177     -24.898   2.347  -5.842  1.00  0.00           C  
ATOM   3241  CZ  TYR B 177     -25.071   3.744  -5.856  1.00  0.00           C  
ATOM   3242  OH  TYR B 177     -26.044   4.296  -6.640  1.00  0.00           O  
ATOM   3243  N   SER B 178     -20.184   2.369  -6.238  1.00  0.00           N  
ATOM   3244  CA  SER B 178     -19.418   3.218  -7.147  1.00  0.00           C  
ATOM   3245  C   SER B 178     -20.204   4.406  -7.700  1.00  0.00           C  
ATOM   3246  O   SER B 178     -19.620   5.286  -8.342  1.00  0.00           O  
ATOM   3247  CB  SER B 178     -18.833   2.373  -8.287  1.00  0.00           C  
ATOM   3248  OG  SER B 178     -19.842   1.586  -8.891  1.00  0.00           O  
ATOM   3249  N   GLY B 179     -21.510   4.457  -7.433  1.00  0.00           N  
ATOM   3250  CA  GLY B 179     -22.380   5.535  -7.877  1.00  0.00           C  
ATOM   3251  C   GLY B 179     -22.394   6.762  -6.961  1.00  0.00           C  
ATOM   3252  O   GLY B 179     -21.698   6.846  -5.941  1.00  0.00           O  
ATOM   3253  N   VAL B 180     -23.243   7.722  -7.331  1.00  0.00           N  
ATOM   3254  CA  VAL B 180     -23.567   8.911  -6.527  1.00  0.00           C  
ATOM   3255  C   VAL B 180     -24.873   8.653  -5.779  1.00  0.00           C  
ATOM   3256  O   VAL B 180     -25.845   8.175  -6.352  1.00  0.00           O  
ATOM   3257  CB  VAL B 180     -23.655  10.167  -7.407  1.00  0.00           C  
ATOM   3258  CG1 VAL B 180     -24.048  11.405  -6.611  1.00  0.00           C  
ATOM   3259  CG2 VAL B 180     -22.295  10.459  -8.054  1.00  0.00           C  
ATOM   3260  N   VAL B 181     -24.889   8.970  -4.481  1.00  0.00           N  
ATOM   3261  CA  VAL B 181     -26.110   8.902  -3.668  1.00  0.00           C  
ATOM   3262  C   VAL B 181     -26.805  10.261  -3.689  1.00  0.00           C  
ATOM   3263  O   VAL B 181     -26.177  11.289  -3.438  1.00  0.00           O  
ATOM   3264  CB  VAL B 181     -25.815   8.447  -2.228  1.00  0.00           C  
ATOM   3265  CG1 VAL B 181     -27.111   8.312  -1.419  1.00  0.00           C  
ATOM   3266  CG2 VAL B 181     -25.101   7.088  -2.204  1.00  0.00           C  
ATOM   3267  N   ASP B 182     -28.127  10.261  -3.949  1.00  0.00           N  
ATOM   3268  CA  ASP B 182     -28.967  11.454  -3.854  1.00  0.00           C  
ATOM   3269  C   ASP B 182     -29.392  11.686  -2.397  1.00  0.00           C  
ATOM   3270  O   ASP B 182     -30.419  11.199  -1.921  1.00  0.00           O  
ATOM   3271  CB  ASP B 182     -30.155  11.356  -4.826  1.00  0.00           C  
ATOM   3272  CG  ASP B 182     -30.953  12.661  -4.928  1.00  0.00           C  
ATOM   3273  OD1 ASP B 182     -30.829  13.520  -4.023  1.00  0.00           O  
ATOM   3274  OD2 ASP B 182     -31.711  12.803  -5.911  1.00  0.00           O  
ATOM   3275  N   TRP B 183     -28.571  12.443  -1.668  1.00  0.00           N  
ATOM   3276  CA  TRP B 183     -28.820  12.775  -0.262  1.00  0.00           C  
ATOM   3277  C   TRP B 183     -30.107  13.582  -0.068  1.00  0.00           C  
ATOM   3278  O   TRP B 183     -30.802  13.401   0.934  1.00  0.00           O  
ATOM   3279  CB  TRP B 183     -27.637  13.571   0.297  1.00  0.00           C  
ATOM   3280  CG  TRP B 183     -26.281  12.965   0.082  1.00  0.00           C  
ATOM   3281  CD1 TRP B 183     -25.226  13.593  -0.482  1.00  0.00           C  
ATOM   3282  CD2 TRP B 183     -25.818  11.619   0.424  1.00  0.00           C  
ATOM   3283  NE1 TRP B 183     -24.133  12.738  -0.501  1.00  0.00           N  
ATOM   3284  CE2 TRP B 183     -24.454  11.519   0.050  1.00  0.00           C  
ATOM   3285  CE3 TRP B 183     -26.419  10.489   1.027  1.00  0.00           C  
ATOM   3286  CZ2 TRP B 183     -23.699  10.343   0.280  1.00  0.00           C  
ATOM   3287  CZ3 TRP B 183     -25.672   9.320   1.243  1.00  0.00           C  
ATOM   3288  CH2 TRP B 183     -24.331   9.253   0.875  1.00  0.00           C  
ATOM   3289  N   ALA B 184     -30.451  14.456  -1.015  1.00  0.00           N  
ATOM   3290  CA  ALA B 184     -31.668  15.248  -0.966  1.00  0.00           C  
ATOM   3291  C   ALA B 184     -32.906  14.342  -1.093  1.00  0.00           C  
ATOM   3292  O   ALA B 184     -33.834  14.466  -0.294  1.00  0.00           O  
ATOM   3293  CB  ALA B 184     -31.621  16.313  -2.075  1.00  0.00           C  
ATOM   3294  N   LYS B 185     -32.876  13.366  -2.014  1.00  0.00           N  
ATOM   3295  CA  LYS B 185     -33.945  12.384  -2.172  1.00  0.00           C  
ATOM   3296  C   LYS B 185     -34.110  11.503  -0.932  1.00  0.00           C  
ATOM   3297  O   LYS B 185     -35.230  11.282  -0.484  1.00  0.00           O  
ATOM   3298  CB  LYS B 185     -33.696  11.537  -3.434  1.00  0.00           C  
ATOM   3299  CG  LYS B 185     -34.892  10.644  -3.810  1.00  0.00           C  
ATOM   3300  CD  LYS B 185     -36.113  11.500  -4.176  1.00  0.00           C  
ATOM   3301  CE  LYS B 185     -37.395  10.701  -4.334  1.00  0.00           C  
ATOM   3302  NZ  LYS B 185     -38.560  11.625  -4.362  1.00  0.00           N  
ATOM   3303  N   MET B 186     -33.025  11.042  -0.342  1.00  0.00           N  
ATOM   3304  CA  MET B 186     -33.078  10.277   0.903  1.00  0.00           C  
ATOM   3305  C   MET B 186     -33.658  11.099   2.060  1.00  0.00           C  
ATOM   3306  O   MET B 186     -34.409  10.556   2.876  1.00  0.00           O  
ATOM   3307  CB  MET B 186     -31.684   9.754   1.286  1.00  0.00           C  
ATOM   3308  CG  MET B 186     -31.170   8.695   0.319  1.00  0.00           C  
ATOM   3309  SD  MET B 186     -29.714   7.783   0.937  1.00  0.00           S  
ATOM   3310  CE  MET B 186     -30.548   6.566   1.965  1.00  0.00           C  
ATOM   3311  N   ARG B 187     -33.365  12.406   2.120  1.00  0.00           N  
ATOM   3312  CA  ARG B 187     -33.951  13.317   3.112  1.00  0.00           C  
ATOM   3313  C   ARG B 187     -35.449  13.490   2.904  1.00  0.00           C  
ATOM   3314  O   ARG B 187     -36.198  13.430   3.875  1.00  0.00           O  
ATOM   3315  CB  ARG B 187     -33.208  14.653   3.096  1.00  0.00           C  
ATOM   3316  CG  ARG B 187     -33.777  15.655   4.111  1.00  0.00           C  
ATOM   3317  CD  ARG B 187     -33.723  15.120   5.545  1.00  0.00           C  
ATOM   3318  NE  ARG B 187     -34.344  16.065   6.477  1.00  0.00           N  
ATOM   3319  CZ  ARG B 187     -33.776  17.063   7.136  1.00  0.00           C  
ATOM   3320  NH1 ARG B 187     -32.503  17.316   7.063  1.00  0.00           N  
ATOM   3321  NH2 ARG B 187     -34.527  17.803   7.877  1.00  0.00           N  
ATOM   3322  N   GLU B 188     -35.896  13.645   1.673  1.00  0.00           N  
ATOM   3323  CA  GLU B 188     -37.312  13.725   1.319  1.00  0.00           C  
ATOM   3324  C   GLU B 188     -38.089  12.491   1.813  1.00  0.00           C  
ATOM   3325  O   GLU B 188     -39.148  12.617   2.424  1.00  0.00           O  
ATOM   3326  CB  GLU B 188     -37.428  13.853  -0.210  1.00  0.00           C  
ATOM   3327  CG  GLU B 188     -38.314  15.016  -0.660  1.00  0.00           C  
ATOM   3328  CD  GLU B 188     -38.495  15.066  -2.184  1.00  0.00           C  
ATOM   3329  OE1 GLU B 188     -38.935  16.132  -2.671  1.00  0.00           O  
ATOM   3330  OE2 GLU B 188     -38.223  14.050  -2.873  1.00  0.00           O  
ATOM   3331  N   ILE B 189     -37.530  11.293   1.591  1.00  0.00           N  
ATOM   3332  CA  ILE B 189     -38.112  10.029   2.045  1.00  0.00           C  
ATOM   3333  C   ILE B 189     -38.169   9.981   3.582  1.00  0.00           C  
ATOM   3334  O   ILE B 189     -39.217   9.659   4.141  1.00  0.00           O  
ATOM   3335  CB  ILE B 189     -37.348   8.824   1.445  1.00  0.00           C  
ATOM   3336  CG1 ILE B 189     -37.495   8.797  -0.089  1.00  0.00           C  
ATOM   3337  CG2 ILE B 189     -37.874   7.499   2.040  1.00  0.00           C  
ATOM   3338  CD1 ILE B 189     -36.518   7.848  -0.802  1.00  0.00           C  
ATOM   3339  N   ALA B 190     -37.076  10.339   4.264  1.00  0.00           N  
ATOM   3340  CA  ALA B 190     -37.025  10.362   5.727  1.00  0.00           C  
ATOM   3341  C   ALA B 190     -38.065  11.330   6.327  1.00  0.00           C  
ATOM   3342  O   ALA B 190     -38.818  10.950   7.220  1.00  0.00           O  
ATOM   3343  CB  ALA B 190     -35.601  10.716   6.172  1.00  0.00           C  
ATOM   3344  N   ASP B 191     -38.169  12.546   5.783  1.00  0.00           N  
ATOM   3345  CA  ASP B 191     -39.115  13.567   6.246  1.00  0.00           C  
ATOM   3346  C   ASP B 191     -40.574  13.133   6.019  1.00  0.00           C  
ATOM   3347  O   ASP B 191     -41.426  13.392   6.869  1.00  0.00           O  
ATOM   3348  CB  ASP B 191     -38.817  14.915   5.552  1.00  0.00           C  
ATOM   3349  CG  ASP B 191     -37.541  15.623   6.042  1.00  0.00           C  
ATOM   3350  OD1 ASP B 191     -37.006  15.294   7.124  1.00  0.00           O  
ATOM   3351  OD2 ASP B 191     -37.084  16.567   5.372  1.00  0.00           O  
ATOM   3352  N   SER B 192     -40.851  12.384   4.937  1.00  0.00           N  
ATOM   3353  CA  SER B 192     -42.204  11.895   4.633  1.00  0.00           C  
ATOM   3354  C   SER B 192     -42.787  10.938   5.688  1.00  0.00           C  
ATOM   3355  O   SER B 192     -44.014  10.788   5.782  1.00  0.00           O  
ATOM   3356  CB  SER B 192     -42.233  11.234   3.250  1.00  0.00           C  
ATOM   3357  OG  SER B 192     -41.766   9.903   3.268  1.00  0.00           O  
ATOM   3358  N   ILE B 193     -41.940  10.314   6.491  1.00  0.00           N  
ATOM   3359  CA  ILE B 193     -42.320   9.384   7.568  1.00  0.00           C  
ATOM   3360  C   ILE B 193     -41.874   9.856   8.959  1.00  0.00           C  
ATOM   3361  O   ILE B 193     -42.098   9.155   9.943  1.00  0.00           O  
ATOM   3362  CB  ILE B 193     -41.817   7.960   7.254  1.00  0.00           C  
ATOM   3363  CG1 ILE B 193     -40.282   7.908   7.143  1.00  0.00           C  
ATOM   3364  CG2 ILE B 193     -42.479   7.417   5.979  1.00  0.00           C  
ATOM   3365  CD1 ILE B 193     -39.717   6.502   7.316  1.00  0.00           C  
ATOM   3366  N   GLY B 194     -41.225  11.020   9.056  1.00  0.00           N  
ATOM   3367  CA  GLY B 194     -40.689  11.560  10.302  1.00  0.00           C  
ATOM   3368  C   GLY B 194     -39.481  10.795  10.849  1.00  0.00           C  
ATOM   3369  O   GLY B 194     -39.288  10.731  12.066  1.00  0.00           O  
ATOM   3370  N   ALA B 195     -38.681  10.186   9.986  1.00  0.00           N  
ATOM   3371  CA  ALA B 195     -37.473   9.468  10.364  1.00  0.00           C  
ATOM   3372  C   ALA B 195     -36.233  10.379  10.364  1.00  0.00           C  
ATOM   3373  O   ALA B 195     -36.159  11.385   9.666  1.00  0.00           O  
ATOM   3374  CB  ALA B 195     -37.278   8.264   9.437  1.00  0.00           C  
ATOM   3375  N   TYR B 196     -35.201   9.983  11.118  1.00  0.00           N  
ATOM   3376  CA  TYR B 196     -33.881  10.584  10.988  1.00  0.00           C  
ATOM   3377  C   TYR B 196     -33.181  10.092   9.720  1.00  0.00           C  
ATOM   3378  O   TYR B 196     -33.164   8.891   9.448  1.00  0.00           O  
ATOM   3379  CB  TYR B 196     -33.031  10.263  12.226  1.00  0.00           C  
ATOM   3380  CG  TYR B 196     -33.509  10.931  13.485  1.00  0.00           C  
ATOM   3381  CD1 TYR B 196     -33.313  12.314  13.678  1.00  0.00           C  
ATOM   3382  CD2 TYR B 196     -34.162  10.182  14.490  1.00  0.00           C  
ATOM   3383  CE1 TYR B 196     -33.755  12.952  14.846  1.00  0.00           C  
ATOM   3384  CE2 TYR B 196     -34.611  10.808  15.669  1.00  0.00           C  
ATOM   3385  CZ  TYR B 196     -34.402  12.197  15.845  1.00  0.00           C  
ATOM   3386  OH  TYR B 196     -34.841  12.811  16.986  1.00  0.00           O  
ATOM   3387  N   LEU B 197     -32.530  10.990   8.986  1.00  0.00           N  
ATOM   3388  CA  LEU B 197     -31.530  10.617   7.992  1.00  0.00           C  
ATOM   3389  C   LEU B 197     -30.142  10.663   8.630  1.00  0.00           C  
ATOM   3390  O   LEU B 197     -29.641  11.734   8.971  1.00  0.00           O  
ATOM   3391  CB  LEU B 197     -31.631  11.505   6.737  1.00  0.00           C  
ATOM   3392  CG  LEU B 197     -30.585  11.152   5.658  1.00  0.00           C  
ATOM   3393  CD1 LEU B 197     -30.748   9.731   5.112  1.00  0.00           C  
ATOM   3394  CD2 LEU B 197     -30.690  12.122   4.484  1.00  0.00           C  
ATOM   3395  N   PHE B 198     -29.533   9.498   8.765  1.00  0.00           N  
ATOM   3396  CA  PHE B 198     -28.148   9.337   9.190  1.00  0.00           C  
ATOM   3397  C   PHE B 198     -27.292   8.928   7.984  1.00  0.00           C  
ATOM   3398  O   PHE B 198     -27.566   7.915   7.347  1.00  0.00           O  
ATOM   3399  CB  PHE B 198     -28.090   8.311  10.333  1.00  0.00           C  
ATOM   3400  CG  PHE B 198     -26.716   7.744  10.612  1.00  0.00           C  
ATOM   3401  CD1 PHE B 198     -26.550   6.351  10.805  1.00  0.00           C  
ATOM   3402  CD2 PHE B 198     -25.583   8.577  10.635  1.00  0.00           C  
ATOM   3403  CE1 PHE B 198     -25.278   5.812  11.015  1.00  0.00           C  
ATOM   3404  CE2 PHE B 198     -24.309   8.037  10.833  1.00  0.00           C  
ATOM   3405  CZ  PHE B 198     -24.158   6.658  11.022  1.00  0.00           C  
ATOM   3406  N   VAL B 199     -26.242   9.679   7.678  1.00  0.00           N  
ATOM   3407  CA  VAL B 199     -25.327   9.350   6.575  1.00  0.00           C  
ATOM   3408  C   VAL B 199     -23.942   9.007   7.120  1.00  0.00           C  
ATOM   3409  O   VAL B 199     -23.316   9.809   7.805  1.00  0.00           O  
ATOM   3410  CB  VAL B 199     -25.267  10.470   5.524  1.00  0.00           C  
ATOM   3411  CG1 VAL B 199     -24.237  10.169   4.432  1.00  0.00           C  
ATOM   3412  CG2 VAL B 199     -26.636  10.638   4.845  1.00  0.00           C  
ATOM   3413  N   ASP B 200     -23.431   7.831   6.763  1.00  0.00           N  
ATOM   3414  CA  ASP B 200     -22.032   7.460   6.957  1.00  0.00           C  
ATOM   3415  C   ASP B 200     -21.257   7.696   5.652  1.00  0.00           C  
ATOM   3416  O   ASP B 200     -21.306   6.902   4.712  1.00  0.00           O  
ATOM   3417  CB  ASP B 200     -21.934   6.009   7.457  1.00  0.00           C  
ATOM   3418  CG  ASP B 200     -20.502   5.528   7.728  1.00  0.00           C  
ATOM   3419  OD1 ASP B 200     -19.521   6.223   7.364  1.00  0.00           O  
ATOM   3420  OD2 ASP B 200     -20.364   4.425   8.313  1.00  0.00           O  
ATOM   3421  N   MET B 201     -20.503   8.791   5.590  1.00  0.00           N  
ATOM   3422  CA  MET B 201     -19.701   9.170   4.419  1.00  0.00           C  
ATOM   3423  C   MET B 201     -18.240   8.706   4.492  1.00  0.00           C  
ATOM   3424  O   MET B 201     -17.382   9.229   3.762  1.00  0.00           O  
ATOM   3425  CB  MET B 201     -19.837  10.675   4.125  1.00  0.00           C  
ATOM   3426  CG  MET B 201     -19.168  11.576   5.162  1.00  0.00           C  
ATOM   3427  SD  MET B 201     -19.040  13.313   4.625  1.00  0.00           S  
ATOM   3428  CE  MET B 201     -18.190  14.022   6.037  1.00  0.00           C  
ATOM   3429  N   ALA B 202     -17.910   7.724   5.334  1.00  0.00           N  
ATOM   3430  CA  ALA B 202     -16.529   7.339   5.626  1.00  0.00           C  
ATOM   3431  C   ALA B 202     -15.664   7.063   4.379  1.00  0.00           C  
ATOM   3432  O   ALA B 202     -14.485   7.410   4.354  1.00  0.00           O  
ATOM   3433  CB  ALA B 202     -16.578   6.100   6.527  1.00  0.00           C  
ATOM   3434  N   HIS B 203     -16.242   6.437   3.346  1.00  0.00           N  
ATOM   3435  CA  HIS B 203     -15.515   6.114   2.115  1.00  0.00           C  
ATOM   3436  C   HIS B 203     -15.269   7.336   1.221  1.00  0.00           C  
ATOM   3437  O   HIS B 203     -14.211   7.424   0.601  1.00  0.00           O  
ATOM   3438  CB  HIS B 203     -16.241   4.995   1.359  1.00  0.00           C  
ATOM   3439  CG  HIS B 203     -15.676   3.644   1.713  1.00  0.00           C  
ATOM   3440  ND1 HIS B 203     -14.651   3.009   1.049  1.00  0.00           N  
ATOM   3441  CD2 HIS B 203     -16.010   2.850   2.789  1.00  0.00           C  
ATOM   3442  CE1 HIS B 203     -14.384   1.850   1.704  1.00  0.00           C  
ATOM   3443  NE2 HIS B 203     -15.184   1.738   2.760  1.00  0.00           N  
ATOM   3444  N   VAL B 204     -16.194   8.288   1.180  1.00  0.00           N  
ATOM   3445  CA  VAL B 204     -16.173   9.433   0.251  1.00  0.00           C  
ATOM   3446  C   VAL B 204     -15.827  10.765   0.914  1.00  0.00           C  
ATOM   3447  O   VAL B 204     -15.756  11.777   0.226  1.00  0.00           O  
ATOM   3448  CB  VAL B 204     -17.478   9.537  -0.549  1.00  0.00           C  
ATOM   3449  CG1 VAL B 204     -17.629   8.329  -1.477  1.00  0.00           C  
ATOM   3450  CG2 VAL B 204     -18.723   9.637   0.350  1.00  0.00           C  
ATOM   3451  N   ALA B 205     -15.548  10.790   2.226  1.00  0.00           N  
ATOM   3452  CA  ALA B 205     -15.296  12.028   2.972  1.00  0.00           C  
ATOM   3453  C   ALA B 205     -14.207  12.919   2.358  1.00  0.00           C  
ATOM   3454  O   ALA B 205     -14.375  14.134   2.284  1.00  0.00           O  
ATOM   3455  CB  ALA B 205     -14.944  11.646   4.411  1.00  0.00           C  
ATOM   3456  N   GLY B 206     -13.118  12.345   1.857  1.00  0.00           N  
ATOM   3457  CA  GLY B 206     -12.062  13.111   1.194  1.00  0.00           C  
ATOM   3458  C   GLY B 206     -12.506  13.719  -0.137  1.00  0.00           C  
ATOM   3459  O   GLY B 206     -12.194  14.868  -0.431  1.00  0.00           O  
ATOM   3460  N   LEU B 207     -13.304  12.971  -0.918  1.00  0.00           N  
ATOM   3461  CA  LEU B 207     -13.902  13.482  -2.164  1.00  0.00           C  
ATOM   3462  C   LEU B 207     -14.917  14.598  -1.873  1.00  0.00           C  
ATOM   3463  O   LEU B 207     -14.923  15.611  -2.563  1.00  0.00           O  
ATOM   3464  CB  LEU B 207     -14.574  12.318  -2.924  1.00  0.00           C  
ATOM   3465  CG  LEU B 207     -13.581  11.266  -3.473  1.00  0.00           C  
ATOM   3466  CD1 LEU B 207     -13.963   9.861  -3.022  1.00  0.00           C  
ATOM   3467  CD2 LEU B 207     -13.575  11.266  -5.002  1.00  0.00           C  
ATOM   3468  N   VAL B 208     -15.726  14.453  -0.809  1.00  0.00           N  
ATOM   3469  CA  VAL B 208     -16.654  15.491  -0.333  1.00  0.00           C  
ATOM   3470  C   VAL B 208     -15.893  16.750   0.086  1.00  0.00           C  
ATOM   3471  O   VAL B 208     -16.231  17.840  -0.372  1.00  0.00           O  
ATOM   3472  CB  VAL B 208     -17.521  14.957   0.822  1.00  0.00           C  
ATOM   3473  CG1 VAL B 208     -18.356  16.051   1.493  1.00  0.00           C  
ATOM   3474  CG2 VAL B 208     -18.492  13.875   0.331  1.00  0.00           C  
ATOM   3475  N   ALA B 209     -14.834  16.616   0.871  1.00  0.00           N  
ATOM   3476  CA  ALA B 209     -14.007  17.737   1.324  1.00  0.00           C  
ATOM   3477  C   ALA B 209     -13.390  18.526   0.155  1.00  0.00           C  
ATOM   3478  O   ALA B 209     -13.255  19.751   0.211  1.00  0.00           O  
ATOM   3479  CB  ALA B 209     -12.910  17.176   2.240  1.00  0.00           C  
ATOM   3480  N   ALA B 210     -13.052  17.835  -0.938  1.00  0.00           N  
ATOM   3481  CA  ALA B 210     -12.511  18.450  -2.148  1.00  0.00           C  
ATOM   3482  C   ALA B 210     -13.575  19.014  -3.110  1.00  0.00           C  
ATOM   3483  O   ALA B 210     -13.217  19.683  -4.083  1.00  0.00           O  
ATOM   3484  CB  ALA B 210     -11.613  17.425  -2.828  1.00  0.00           C  
ATOM   3485  N   GLY B 211     -14.864  18.751  -2.867  1.00  0.00           N  
ATOM   3486  CA  GLY B 211     -15.971  19.124  -3.756  1.00  0.00           C  
ATOM   3487  C   GLY B 211     -16.107  18.236  -4.998  1.00  0.00           C  
ATOM   3488  O   GLY B 211     -16.667  18.668  -5.998  1.00  0.00           O  
ATOM   3489  N   VAL B 212     -15.579  17.011  -4.955  1.00  0.00           N  
ATOM   3490  CA  VAL B 212     -15.628  16.025  -6.053  1.00  0.00           C  
ATOM   3491  C   VAL B 212     -16.828  15.080  -5.921  1.00  0.00           C  
ATOM   3492  O   VAL B 212     -17.218  14.433  -6.888  1.00  0.00           O  
ATOM   3493  CB  VAL B 212     -14.302  15.233  -6.113  1.00  0.00           C  
ATOM   3494  CG1 VAL B 212     -14.235  14.244  -7.271  1.00  0.00           C  
ATOM   3495  CG2 VAL B 212     -13.097  16.171  -6.269  1.00  0.00           C  
ATOM   3496  N   TYR B 213     -17.443  15.006  -4.733  1.00  0.00           N  
ATOM   3497  CA  TYR B 213     -18.628  14.199  -4.448  1.00  0.00           C  
ATOM   3498  C   TYR B 213     -19.650  15.027  -3.654  1.00  0.00           C  
ATOM   3499  O   TYR B 213     -19.239  15.868  -2.851  1.00  0.00           O  
ATOM   3500  CB  TYR B 213     -18.185  12.944  -3.679  1.00  0.00           C  
ATOM   3501  CG  TYR B 213     -19.220  11.837  -3.658  1.00  0.00           C  
ATOM   3502  CD1 TYR B 213     -20.191  11.783  -2.648  1.00  0.00           C  
ATOM   3503  CD2 TYR B 213     -19.210  10.857  -4.662  1.00  0.00           C  
ATOM   3504  CE1 TYR B 213     -21.144  10.756  -2.633  1.00  0.00           C  
ATOM   3505  CE2 TYR B 213     -20.155   9.821  -4.661  1.00  0.00           C  
ATOM   3506  CZ  TYR B 213     -21.126   9.770  -3.638  1.00  0.00           C  
ATOM   3507  OH  TYR B 213     -22.049   8.761  -3.622  1.00  0.00           O  
ATOM   3508  N   PRO B 214     -20.968  14.821  -3.830  1.00  0.00           N  
ATOM   3509  CA  PRO B 214     -21.995  15.588  -3.126  1.00  0.00           C  
ATOM   3510  C   PRO B 214     -21.862  15.511  -1.600  1.00  0.00           C  
ATOM   3511  O   PRO B 214     -21.708  14.433  -1.028  1.00  0.00           O  
ATOM   3512  CB  PRO B 214     -23.332  15.023  -3.604  1.00  0.00           C  
ATOM   3513  CG  PRO B 214     -23.011  14.450  -4.979  1.00  0.00           C  
ATOM   3514  CD  PRO B 214     -21.580  13.939  -4.812  1.00  0.00           C  
ATOM   3515  N   ASN B 215     -21.955  16.663  -0.927  1.00  0.00           N  
ATOM   3516  CA  ASN B 215     -21.849  16.751   0.525  1.00  0.00           C  
ATOM   3517  C   ASN B 215     -23.190  16.377   1.196  1.00  0.00           C  
ATOM   3518  O   ASN B 215     -24.179  17.062   0.945  1.00  0.00           O  
ATOM   3519  CB  ASN B 215     -21.372  18.169   0.891  1.00  0.00           C  
ATOM   3520  CG  ASN B 215     -21.059  18.343   2.372  1.00  0.00           C  
ATOM   3521  OD1 ASN B 215     -21.320  17.503   3.205  1.00  0.00           O  
ATOM   3522  ND2 ASN B 215     -20.477  19.463   2.746  1.00  0.00           N  
ATOM   3523  N   PRO B 216     -23.240  15.348   2.071  1.00  0.00           N  
ATOM   3524  CA  PRO B 216     -24.468  14.983   2.769  1.00  0.00           C  
ATOM   3525  C   PRO B 216     -24.810  15.899   3.950  1.00  0.00           C  
ATOM   3526  O   PRO B 216     -25.953  15.902   4.405  1.00  0.00           O  
ATOM   3527  CB  PRO B 216     -24.233  13.544   3.234  1.00  0.00           C  
ATOM   3528  CG  PRO B 216     -22.728  13.492   3.477  1.00  0.00           C  
ATOM   3529  CD  PRO B 216     -22.170  14.409   2.387  1.00  0.00           C  
ATOM   3530  N   VAL B 217     -23.866  16.696   4.460  1.00  0.00           N  
ATOM   3531  CA  VAL B 217     -24.039  17.522   5.674  1.00  0.00           C  
ATOM   3532  C   VAL B 217     -25.244  18.484   5.598  1.00  0.00           C  
ATOM   3533  O   VAL B 217     -25.950  18.596   6.598  1.00  0.00           O  
ATOM   3534  CB  VAL B 217     -22.742  18.272   6.040  1.00  0.00           C  
ATOM   3535  CG1 VAL B 217     -22.908  19.233   7.214  1.00  0.00           C  
ATOM   3536  CG2 VAL B 217     -21.628  17.288   6.405  1.00  0.00           C  
ATOM   3537  N   PRO B 218     -25.548  19.141   4.460  1.00  0.00           N  
ATOM   3538  CA  PRO B 218     -26.736  19.996   4.357  1.00  0.00           C  
ATOM   3539  C   PRO B 218     -28.074  19.244   4.338  1.00  0.00           C  
ATOM   3540  O   PRO B 218     -29.113  19.878   4.489  1.00  0.00           O  
ATOM   3541  CB  PRO B 218     -26.554  20.790   3.052  1.00  0.00           C  
ATOM   3542  CG  PRO B 218     -25.065  20.679   2.737  1.00  0.00           C  
ATOM   3543  CD  PRO B 218     -24.722  19.297   3.279  1.00  0.00           C  
ATOM   3544  N   HIS B 219     -28.066  17.936   4.121  1.00  0.00           N  
ATOM   3545  CA  HIS B 219     -29.264  17.119   3.912  1.00  0.00           C  
ATOM   3546  C   HIS B 219     -29.566  16.183   5.080  1.00  0.00           C  
ATOM   3547  O   HIS B 219     -30.720  16.038   5.472  1.00  0.00           O  
ATOM   3548  CB  HIS B 219     -29.119  16.334   2.595  1.00  0.00           C  
ATOM   3549  CG  HIS B 219     -28.914  17.225   1.406  1.00  0.00           C  
ATOM   3550  ND1 HIS B 219     -29.869  18.006   0.795  1.00  0.00           N  
ATOM   3551  CD2 HIS B 219     -27.733  17.462   0.742  1.00  0.00           C  
ATOM   3552  CE1 HIS B 219     -29.281  18.679  -0.207  1.00  0.00           C  
ATOM   3553  NE2 HIS B 219     -27.982  18.375  -0.263  1.00  0.00           N  
ATOM   3554  N   ALA B 220     -28.547  15.562   5.669  1.00  0.00           N  
ATOM   3555  CA  ALA B 220     -28.715  14.627   6.771  1.00  0.00           C  
ATOM   3556  C   ALA B 220     -28.964  15.339   8.114  1.00  0.00           C  
ATOM   3557  O   ALA B 220     -28.524  16.466   8.330  1.00  0.00           O  
ATOM   3558  CB  ALA B 220     -27.480  13.727   6.830  1.00  0.00           C  
ATOM   3559  N   HIS B 221     -29.641  14.663   9.046  1.00  0.00           N  
ATOM   3560  CA  HIS B 221     -29.730  15.117  10.437  1.00  0.00           C  
ATOM   3561  C   HIS B 221     -28.384  14.958  11.155  1.00  0.00           C  
ATOM   3562  O   HIS B 221     -27.985  15.831  11.924  1.00  0.00           O  
ATOM   3563  CB  HIS B 221     -30.817  14.325  11.168  1.00  0.00           C  
ATOM   3564  CG  HIS B 221     -32.202  14.538  10.626  1.00  0.00           C  
ATOM   3565  ND1 HIS B 221     -32.818  13.807   9.641  1.00  0.00           N  
ATOM   3566  CD2 HIS B 221     -33.116  15.475  11.048  1.00  0.00           C  
ATOM   3567  CE1 HIS B 221     -34.066  14.278   9.486  1.00  0.00           C  
ATOM   3568  NE2 HIS B 221     -34.280  15.293  10.320  1.00  0.00           N  
ATOM   3569  N   VAL B 222     -27.691  13.848  10.897  1.00  0.00           N  
ATOM   3570  CA  VAL B 222     -26.365  13.542  11.445  1.00  0.00           C  
ATOM   3571  C   VAL B 222     -25.524  12.851  10.379  1.00  0.00           C  
ATOM   3572  O   VAL B 222     -26.019  12.006   9.635  1.00  0.00           O  
ATOM   3573  CB  VAL B 222     -26.454  12.659  12.708  1.00  0.00           C  
ATOM   3574  CG1 VAL B 222     -25.073  12.465  13.349  1.00  0.00           C  
ATOM   3575  CG2 VAL B 222     -27.355  13.272  13.787  1.00  0.00           C  
ATOM   3576  N   VAL B 223     -24.248  13.190  10.332  1.00  0.00           N  
ATOM   3577  CA  VAL B 223     -23.259  12.576   9.437  1.00  0.00           C  
ATOM   3578  C   VAL B 223     -22.112  12.017  10.262  1.00  0.00           C  
ATOM   3579  O   VAL B 223     -21.620  12.662  11.181  1.00  0.00           O  
ATOM   3580  CB  VAL B 223     -22.748  13.583   8.391  1.00  0.00           C  
ATOM   3581  CG1 VAL B 223     -21.731  12.951   7.432  1.00  0.00           C  
ATOM   3582  CG2 VAL B 223     -23.897  14.133   7.533  1.00  0.00           C  
ATOM   3583  N   THR B 224     -21.648  10.819   9.926  1.00  0.00           N  
ATOM   3584  CA  THR B 224     -20.393  10.292  10.454  1.00  0.00           C  
ATOM   3585  C   THR B 224     -19.381  10.054   9.345  1.00  0.00           C  
ATOM   3586  O   THR B 224     -19.717   9.888   8.177  1.00  0.00           O  
ATOM   3587  CB  THR B 224     -20.567   8.999  11.271  1.00  0.00           C  
ATOM   3588  OG1 THR B 224     -21.098   7.988  10.462  1.00  0.00           O  
ATOM   3589  CG2 THR B 224     -21.459   9.204  12.483  1.00  0.00           C  
ATOM   3590  N   THR B 225     -18.115  10.022   9.736  1.00  0.00           N  
ATOM   3591  CA  THR B 225     -17.044   9.591   8.853  1.00  0.00           C  
ATOM   3592  C   THR B 225     -15.881   9.016   9.643  1.00  0.00           C  
ATOM   3593  O   THR B 225     -15.731   9.256  10.841  1.00  0.00           O  
ATOM   3594  CB  THR B 225     -16.591  10.738   7.923  1.00  0.00           C  
ATOM   3595  OG1 THR B 225     -15.630  10.236   7.022  1.00  0.00           O  
ATOM   3596  CG2 THR B 225     -15.967  11.928   8.646  1.00  0.00           C  
ATOM   3597  N   THR B 226     -15.021   8.275   8.964  1.00  0.00           N  
ATOM   3598  CA  THR B 226     -13.660   8.022   9.436  1.00  0.00           C  
ATOM   3599  C   THR B 226     -12.723   9.135   8.966  1.00  0.00           C  
ATOM   3600  O   THR B 226     -12.968   9.769   7.945  1.00  0.00           O  
ATOM   3601  CB  THR B 226     -13.146   6.662   8.966  1.00  0.00           C  
ATOM   3602  OG1 THR B 226     -13.266   6.535   7.563  1.00  0.00           O  
ATOM   3603  CG2 THR B 226     -13.936   5.526   9.602  1.00  0.00           C  
ATOM   3604  N   THR B 227     -11.627   9.348   9.698  1.00  0.00           N  
ATOM   3605  CA  THR B 227     -10.607  10.346   9.334  1.00  0.00           C  
ATOM   3606  C   THR B 227      -9.455   9.768   8.505  1.00  0.00           C  
ATOM   3607  O   THR B 227      -8.638  10.517   7.999  1.00  0.00           O  
ATOM   3608  CB  THR B 227     -10.078  11.058  10.581  1.00  0.00           C  
ATOM   3609  OG1 THR B 227      -9.726  10.116  11.569  1.00  0.00           O  
ATOM   3610  CG2 THR B 227     -11.141  11.966  11.193  1.00  0.00           C  
ATOM   3611  N   HIS B 228      -9.387   8.444   8.333  1.00  0.00           N  
ATOM   3612  CA  HIS B 228      -8.496   7.753   7.395  1.00  0.00           C  
ATOM   3613  C   HIS B 228      -9.166   7.607   6.021  1.00  0.00           C  
ATOM   3614  O   HIS B 228      -9.937   8.487   5.627  1.00  0.00           O  
ATOM   3615  CB  HIS B 228      -8.036   6.422   8.034  1.00  0.00           C  
ATOM   3616  CG  HIS B 228      -9.149   5.516   8.483  1.00  0.00           C  
ATOM   3617  ND1 HIS B 228      -9.834   5.608   9.672  1.00  0.00           N  
ATOM   3618  CD2 HIS B 228      -9.633   4.404   7.840  1.00  0.00           C  
ATOM   3619  CE1 HIS B 228     -10.694   4.578   9.754  1.00  0.00           C  
ATOM   3620  NE2 HIS B 228     -10.605   3.824   8.660  1.00  0.00           N  
ATOM   3621  N   LYS B 229      -8.914   6.544   5.278  1.00  0.00           N  
ATOM   3622  CA  LYS B 229      -9.472   6.316   3.933  1.00  0.00           C  
ATOM   3623  C   LYS B 229      -9.184   7.508   3.002  1.00  0.00           C  
ATOM   3624  O   LYS B 229      -8.041   7.976   2.942  1.00  0.00           O  
ATOM   3625  CB  LYS B 229     -10.979   5.941   4.011  1.00  0.00           C  
ATOM   3626  CG  LYS B 229     -11.300   4.785   4.960  1.00  0.00           C  
ATOM   3627  CD  LYS B 229     -12.802   4.475   4.921  1.00  0.00           C  
ATOM   3628  CE  LYS B 229     -13.134   3.369   5.905  1.00  0.00           C  
ATOM   3629  NZ  LYS B 229     -14.597   3.139   6.008  1.00  0.00           N  
ATOM   3630  N   THR B 230     -10.185   8.030   2.316  1.00  0.00           N  
ATOM   3631  CA  THR B 230     -10.010   9.146   1.381  1.00  0.00           C  
ATOM   3632  C   THR B 230      -9.596  10.461   2.043  1.00  0.00           C  
ATOM   3633  O   THR B 230      -8.960  11.275   1.389  1.00  0.00           O  
ATOM   3634  CB  THR B 230     -11.270   9.374   0.540  1.00  0.00           C  
ATOM   3635  OG1 THR B 230     -12.403   9.458   1.370  1.00  0.00           O  
ATOM   3636  CG2 THR B 230     -11.509   8.232  -0.440  1.00  0.00           C  
ATOM   3637  N   LEU B 231      -9.855  10.680   3.340  1.00  0.00           N  
ATOM   3638  CA  LEU B 231      -9.357  11.855   4.066  1.00  0.00           C  
ATOM   3639  C   LEU B 231      -7.849  11.798   4.338  1.00  0.00           C  
ATOM   3640  O   LEU B 231      -7.277  12.812   4.731  1.00  0.00           O  
ATOM   3641  CB  LEU B 231     -10.136  12.071   5.376  1.00  0.00           C  
ATOM   3642  CG  LEU B 231     -11.412  12.926   5.218  1.00  0.00           C  
ATOM   3643  CD1 LEU B 231     -12.192  12.914   6.531  1.00  0.00           C  
ATOM   3644  CD2 LEU B 231     -11.088  14.385   4.896  1.00  0.00           C  
ATOM   3645  N   ALA B 232      -7.206  10.641   4.181  1.00  0.00           N  
ATOM   3646  CA  ALA B 232      -5.767  10.444   4.363  1.00  0.00           C  
ATOM   3647  C   ALA B 232      -5.218  10.811   5.754  1.00  0.00           C  
ATOM   3648  O   ALA B 232      -4.020  11.021   5.929  1.00  0.00           O  
ATOM   3649  CB  ALA B 232      -5.031  11.121   3.199  1.00  0.00           C  
ATOM   3650  N   GLY B 233      -6.092  10.876   6.764  1.00  0.00           N  
ATOM   3651  CA  GLY B 233      -5.734  11.168   8.144  1.00  0.00           C  
ATOM   3652  C   GLY B 233      -5.480   9.910   8.994  1.00  0.00           C  
ATOM   3653  O   GLY B 233      -5.379   8.800   8.470  1.00  0.00           O  
ATOM   3654  N   PRO B 234      -5.402  10.068  10.335  1.00  0.00           N  
ATOM   3655  CA  PRO B 234      -5.246   8.948  11.249  1.00  0.00           C  
ATOM   3656  C   PRO B 234      -6.507   8.074  11.286  1.00  0.00           C  
ATOM   3657  O   PRO B 234      -7.610   8.521  10.966  1.00  0.00           O  
ATOM   3658  CB  PRO B 234      -4.974   9.585  12.618  1.00  0.00           C  
ATOM   3659  CG  PRO B 234      -5.772  10.889  12.545  1.00  0.00           C  
ATOM   3660  CD  PRO B 234      -5.608  11.305  11.087  1.00  0.00           C  
ATOM   3661  N   ARG B 235      -6.373   6.821  11.762  1.00  0.00           N  
ATOM   3662  CA  ARG B 235      -7.538   5.995  12.104  1.00  0.00           C  
ATOM   3663  C   ARG B 235      -8.323   6.648  13.238  1.00  0.00           C  
ATOM   3664  O   ARG B 235      -7.782   6.907  14.304  1.00  0.00           O  
ATOM   3665  CB  ARG B 235      -7.119   4.563  12.462  1.00  0.00           C  
ATOM   3666  CG  ARG B 235      -6.591   3.798  11.235  1.00  0.00           C  
ATOM   3667  CD  ARG B 235      -6.245   2.337  11.581  1.00  0.00           C  
ATOM   3668  NE  ARG B 235      -5.739   1.609  10.409  1.00  0.00           N  
ATOM   3669  CZ  ARG B 235      -6.370   0.724   9.653  1.00  0.00           C  
ATOM   3670  NH1 ARG B 235      -7.590   0.343   9.886  1.00  0.00           N  
ATOM   3671  NH2 ARG B 235      -5.770   0.192   8.622  1.00  0.00           N  
ATOM   3672  N   GLY B 236      -9.612   6.897  13.009  1.00  0.00           N  
ATOM   3673  CA  GLY B 236     -10.493   7.529  13.968  1.00  0.00           C  
ATOM   3674  C   GLY B 236     -11.868   7.842  13.383  1.00  0.00           C  
ATOM   3675  O   GLY B 236     -12.067   7.747  12.170  1.00  0.00           O  
ATOM   3676  N   GLY B 237     -12.798   8.213  14.236  1.00  0.00           N  
ATOM   3677  CA  GLY B 237     -14.148   8.630  13.872  1.00  0.00           C  
ATOM   3678  C   GLY B 237     -14.364  10.137  14.019  1.00  0.00           C  
ATOM   3679  O   GLY B 237     -13.632  10.828  14.728  1.00  0.00           O  
ATOM   3680  N   LEU B 238     -15.396  10.636  13.332  1.00  0.00           N  
ATOM   3681  CA  LEU B 238     -15.857  12.018  13.383  1.00  0.00           C  
ATOM   3682  C   LEU B 238     -17.389  12.017  13.261  1.00  0.00           C  
ATOM   3683  O   LEU B 238     -17.933  11.272  12.452  1.00  0.00           O  
ATOM   3684  CB  LEU B 238     -15.178  12.775  12.224  1.00  0.00           C  
ATOM   3685  CG  LEU B 238     -15.495  14.277  12.126  1.00  0.00           C  
ATOM   3686  CD1 LEU B 238     -14.875  15.055  13.268  1.00  0.00           C  
ATOM   3687  CD2 LEU B 238     -14.912  14.833  10.830  1.00  0.00           C  
ATOM   3688  N   ILE B 239     -18.065  12.843  14.047  1.00  0.00           N  
ATOM   3689  CA  ILE B 239     -19.505  13.109  13.915  1.00  0.00           C  
ATOM   3690  C   ILE B 239     -19.670  14.563  13.497  1.00  0.00           C  
ATOM   3691  O   ILE B 239     -19.024  15.439  14.067  1.00  0.00           O  
ATOM   3692  CB  ILE B 239     -20.286  12.796  15.210  1.00  0.00           C  
ATOM   3693  CG1 ILE B 239     -19.955  11.383  15.752  1.00  0.00           C  
ATOM   3694  CG2 ILE B 239     -21.792  12.952  14.961  1.00  0.00           C  
ATOM   3695  CD1 ILE B 239     -20.642  11.045  17.082  1.00  0.00           C  
ATOM   3696  N   LEU B 240     -20.533  14.816  12.525  1.00  0.00           N  
ATOM   3697  CA  LEU B 240     -20.850  16.132  11.985  1.00  0.00           C  
ATOM   3698  C   LEU B 240     -22.368  16.312  11.931  1.00  0.00           C  
ATOM   3699  O   LEU B 240     -23.108  15.363  11.684  1.00  0.00           O  
ATOM   3700  CB  LEU B 240     -20.258  16.263  10.571  1.00  0.00           C  
ATOM   3701  CG  LEU B 240     -18.724  16.167  10.485  1.00  0.00           C  
ATOM   3702  CD1 LEU B 240     -18.307  16.016   9.030  1.00  0.00           C  
ATOM   3703  CD2 LEU B 240     -18.052  17.412  11.056  1.00  0.00           C  
ATOM   3704  N   ALA B 241     -22.831  17.540  12.118  1.00  0.00           N  
ATOM   3705  CA  ALA B 241     -24.223  17.903  11.892  1.00  0.00           C  
ATOM   3706  C   ALA B 241     -24.335  19.385  11.504  1.00  0.00           C  
ATOM   3707  O   ALA B 241     -23.430  20.179  11.749  1.00  0.00           O  
ATOM   3708  CB  ALA B 241     -25.045  17.574  13.137  1.00  0.00           C  
ATOM   3709  N   LYS B 242     -25.492  19.743  10.899  1.00  0.00           N  
ATOM   3710  CA  LYS B 242     -25.825  21.118  10.546  1.00  0.00           C  
ATOM   3711  C   LYS B 242     -27.323  21.353  10.693  1.00  0.00           C  
ATOM   3712  O   LYS B 242     -28.115  20.521  10.268  1.00  0.00           O  
ATOM   3713  CB  LYS B 242     -25.358  21.401   9.108  1.00  0.00           C  
ATOM   3714  CG  LYS B 242     -25.605  22.846   8.702  1.00  0.00           C  
ATOM   3715  CD  LYS B 242     -24.976  23.119   7.330  1.00  0.00           C  
ATOM   3716  CE  LYS B 242     -25.121  24.587   6.955  1.00  0.00           C  
ATOM   3717  NZ  LYS B 242     -24.343  24.888   5.724  1.00  0.00           N  
ATOM   3718  N   GLY B 243     -27.697  22.485  11.283  1.00  0.00           N  
ATOM   3719  CA  GLY B 243     -29.094  22.873  11.479  1.00  0.00           C  
ATOM   3720  C   GLY B 243     -29.835  22.067  12.549  1.00  0.00           C  
ATOM   3721  O   GLY B 243     -31.059  22.145  12.625  1.00  0.00           O  
ATOM   3722  N   GLY B 244     -29.122  21.283  13.365  1.00  0.00           N  
ATOM   3723  CA  GLY B 244     -29.690  20.532  14.470  1.00  0.00           C  
ATOM   3724  C   GLY B 244     -29.960  21.405  15.701  1.00  0.00           C  
ATOM   3725  O   GLY B 244     -29.411  22.494  15.855  1.00  0.00           O  
ATOM   3726  N   SER B 245     -30.799  20.888  16.609  1.00  0.00           N  
ATOM   3727  CA  SER B 245     -31.057  21.549  17.888  1.00  0.00           C  
ATOM   3728  C   SER B 245     -29.894  21.366  18.860  1.00  0.00           C  
ATOM   3729  O   SER B 245     -29.146  20.390  18.811  1.00  0.00           O  
ATOM   3730  CB  SER B 245     -32.365  21.046  18.500  1.00  0.00           C  
ATOM   3731  OG  SER B 245     -32.248  19.695  18.908  1.00  0.00           O  
ATOM   3732  N   GLU B 246     -29.781  22.266  19.838  1.00  0.00           N  
ATOM   3733  CA  GLU B 246     -28.814  22.137  20.925  1.00  0.00           C  
ATOM   3734  C   GLU B 246     -29.022  20.832  21.726  1.00  0.00           C  
ATOM   3735  O   GLU B 246     -28.080  20.237  22.236  1.00  0.00           O  
ATOM   3736  CB  GLU B 246     -28.954  23.365  21.838  1.00  0.00           C  
ATOM   3737  CG  GLU B 246     -27.614  23.831  22.397  1.00  0.00           C  
ATOM   3738  CD  GLU B 246     -27.727  24.885  23.499  1.00  0.00           C  
ATOM   3739  OE1 GLU B 246     -26.716  25.585  23.724  1.00  0.00           O  
ATOM   3740  OE2 GLU B 246     -28.777  24.916  24.161  1.00  0.00           O  
ATOM   3741  N   GLU B 247     -30.274  20.352  21.793  1.00  0.00           N  
ATOM   3742  CA  GLU B 247     -30.634  19.102  22.460  1.00  0.00           C  
ATOM   3743  C   GLU B 247     -30.109  17.871  21.706  1.00  0.00           C  
ATOM   3744  O   GLU B 247     -29.550  16.968  22.326  1.00  0.00           O  
ATOM   3745  CB  GLU B 247     -32.156  19.068  22.618  1.00  0.00           C  
ATOM   3746  CG  GLU B 247     -32.582  18.089  23.706  1.00  0.00           C  
ATOM   3747  CD  GLU B 247     -34.106  18.045  23.913  1.00  0.00           C  
ATOM   3748  OE1 GLU B 247     -34.523  17.324  24.849  1.00  0.00           O  
ATOM   3749  OE2 GLU B 247     -34.836  18.699  23.139  1.00  0.00           O  
ATOM   3750  N   LEU B 248     -30.189  17.868  20.374  1.00  0.00           N  
ATOM   3751  CA  LEU B 248     -29.582  16.831  19.536  1.00  0.00           C  
ATOM   3752  C   LEU B 248     -28.065  16.783  19.742  1.00  0.00           C  
ATOM   3753  O   LEU B 248     -27.501  15.711  19.959  1.00  0.00           O  
ATOM   3754  CB  LEU B 248     -29.943  17.090  18.060  1.00  0.00           C  
ATOM   3755  CG  LEU B 248     -29.257  16.139  17.052  1.00  0.00           C  
ATOM   3756  CD1 LEU B 248     -29.683  14.687  17.267  1.00  0.00           C  
ATOM   3757  CD2 LEU B 248     -29.621  16.534  15.630  1.00  0.00           C  
ATOM   3758  N   TYR B 249     -27.404  17.941  19.756  1.00  0.00           N  
ATOM   3759  CA  TYR B 249     -25.950  18.015  19.923  1.00  0.00           C  
ATOM   3760  C   TYR B 249     -25.495  17.584  21.327  1.00  0.00           C  
ATOM   3761  O   TYR B 249     -24.486  16.895  21.460  1.00  0.00           O  
ATOM   3762  CB  TYR B 249     -25.467  19.424  19.564  1.00  0.00           C  
ATOM   3763  CG  TYR B 249     -25.722  19.860  18.129  1.00  0.00           C  
ATOM   3764  CD1 TYR B 249     -26.104  18.953  17.126  1.00  0.00           C  
ATOM   3765  CD2 TYR B 249     -25.546  21.223  17.781  1.00  0.00           C  
ATOM   3766  CE1 TYR B 249     -26.316  19.380  15.799  1.00  0.00           C  
ATOM   3767  CE2 TYR B 249     -25.746  21.657  16.464  1.00  0.00           C  
ATOM   3768  CZ  TYR B 249     -26.129  20.732  15.467  1.00  0.00           C  
ATOM   3769  OH  TYR B 249     -26.324  21.120  14.178  1.00  0.00           O  
ATOM   3770  N   LYS B 250     -26.286  17.883  22.372  1.00  0.00           N  
ATOM   3771  CA  LYS B 250     -26.064  17.335  23.713  1.00  0.00           C  
ATOM   3772  C   LYS B 250     -26.209  15.816  23.750  1.00  0.00           C  
ATOM   3773  O   LYS B 250     -25.370  15.170  24.367  1.00  0.00           O  
ATOM   3774  CB  LYS B 250     -27.020  17.965  24.727  1.00  0.00           C  
ATOM   3775  CG  LYS B 250     -26.411  19.192  25.405  1.00  0.00           C  
ATOM   3776  CD  LYS B 250     -27.427  19.810  26.365  1.00  0.00           C  
ATOM   3777  CE  LYS B 250     -26.824  21.006  27.079  1.00  0.00           C  
ATOM   3778  NZ  LYS B 250     -27.893  21.843  27.698  1.00  0.00           N  
ATOM   3779  N   LYS B 251     -27.237  15.247  23.107  1.00  0.00           N  
ATOM   3780  CA  LYS B 251     -27.416  13.789  23.018  1.00  0.00           C  
ATOM   3781  C   LYS B 251     -26.225  13.123  22.332  1.00  0.00           C  
ATOM   3782  O   LYS B 251     -25.692  12.155  22.862  1.00  0.00           O  
ATOM   3783  CB  LYS B 251     -28.711  13.432  22.286  1.00  0.00           C  
ATOM   3784  CG  LYS B 251     -29.947  13.557  23.183  1.00  0.00           C  
ATOM   3785  CD  LYS B 251     -31.194  13.111  22.410  1.00  0.00           C  
ATOM   3786  CE  LYS B 251     -32.435  13.137  23.302  1.00  0.00           C  
ATOM   3787  NZ  LYS B 251     -33.626  12.650  22.575  1.00  0.00           N  
ATOM   3788  N   LEU B 252     -25.746  13.667  21.215  1.00  0.00           N  
ATOM   3789  CA  LEU B 252     -24.584  13.141  20.495  1.00  0.00           C  
ATOM   3790  C   LEU B 252     -23.306  13.204  21.346  1.00  0.00           C  
ATOM   3791  O   LEU B 252     -22.593  12.212  21.443  1.00  0.00           O  
ATOM   3792  CB  LEU B 252     -24.401  13.922  19.189  1.00  0.00           C  
ATOM   3793  CG  LEU B 252     -25.489  13.677  18.126  1.00  0.00           C  
ATOM   3794  CD1 LEU B 252     -25.327  14.667  16.977  1.00  0.00           C  
ATOM   3795  CD2 LEU B 252     -25.423  12.260  17.554  1.00  0.00           C  
ATOM   3796  N   ASN B 253     -23.045  14.326  22.021  1.00  0.00           N  
ATOM   3797  CA  ASN B 253     -21.904  14.448  22.925  1.00  0.00           C  
ATOM   3798  C   ASN B 253     -21.970  13.432  24.069  1.00  0.00           C  
ATOM   3799  O   ASN B 253     -20.985  12.752  24.355  1.00  0.00           O  
ATOM   3800  CB  ASN B 253     -21.811  15.893  23.456  1.00  0.00           C  
ATOM   3801  CG  ASN B 253     -21.202  16.863  22.470  1.00  0.00           C  
ATOM   3802  OD1 ASN B 253     -20.525  16.519  21.518  1.00  0.00           O  
ATOM   3803  ND2 ASN B 253     -21.367  18.155  22.703  1.00  0.00           N  
ATOM   3804  N   SER B 254     -23.147  13.272  24.697  1.00  0.00           N  
ATOM   3805  CA  SER B 254     -23.346  12.309  25.789  1.00  0.00           C  
ATOM   3806  C   SER B 254     -23.243  10.858  25.324  1.00  0.00           C  
ATOM   3807  O   SER B 254     -22.741  10.015  26.066  1.00  0.00           O  
ATOM   3808  CB  SER B 254     -24.708  12.545  26.437  1.00  0.00           C  
ATOM   3809  OG  SER B 254     -24.764  11.879  27.680  1.00  0.00           O  
ATOM   3810  N   ALA B 255     -23.657  10.540  24.101  1.00  0.00           N  
ATOM   3811  CA  ALA B 255     -23.546   9.199  23.539  1.00  0.00           C  
ATOM   3812  C   ALA B 255     -22.087   8.793  23.262  1.00  0.00           C  
ATOM   3813  O   ALA B 255     -21.724   7.631  23.437  1.00  0.00           O  
ATOM   3814  CB  ALA B 255     -24.388   9.135  22.271  1.00  0.00           C  
ATOM   3815  N   VAL B 256     -21.235   9.745  22.875  1.00  0.00           N  
ATOM   3816  CA  VAL B 256     -19.791   9.506  22.754  1.00  0.00           C  
ATOM   3817  C   VAL B 256     -19.159   9.357  24.135  1.00  0.00           C  
ATOM   3818  O   VAL B 256     -18.513   8.350  24.407  1.00  0.00           O  
ATOM   3819  CB  VAL B 256     -19.094  10.615  21.943  1.00  0.00           C  
ATOM   3820  CG1 VAL B 256     -17.574  10.408  21.878  1.00  0.00           C  
ATOM   3821  CG2 VAL B 256     -19.601  10.629  20.497  1.00  0.00           C  
ATOM   3822  N   PHE B 257     -19.362  10.323  25.025  1.00  0.00           N  
ATOM   3823  CA  PHE B 257     -18.879  10.302  26.398  1.00  0.00           C  
ATOM   3824  C   PHE B 257     -19.912  10.905  27.357  1.00  0.00           C  
ATOM   3825  O   PHE B 257     -20.324  12.052  27.156  1.00  0.00           O  
ATOM   3826  CB  PHE B 257     -17.545  11.051  26.498  1.00  0.00           C  
ATOM   3827  CG  PHE B 257     -17.035  11.122  27.925  1.00  0.00           C  
ATOM   3828  CD1 PHE B 257     -17.393  12.210  28.746  1.00  0.00           C  
ATOM   3829  CD2 PHE B 257     -16.294  10.056  28.468  1.00  0.00           C  
ATOM   3830  CE1 PHE B 257     -17.023  12.216  30.103  1.00  0.00           C  
ATOM   3831  CE2 PHE B 257     -15.930  10.061  29.822  1.00  0.00           C  
ATOM   3832  CZ  PHE B 257     -16.305  11.136  30.643  1.00  0.00           C  
ATOM   3833  N   PRO B 258     -20.332  10.177  28.414  1.00  0.00           N  
ATOM   3834  CA  PRO B 258     -19.791   8.893  28.879  1.00  0.00           C  
ATOM   3835  C   PRO B 258     -20.474   7.644  28.293  1.00  0.00           C  
ATOM   3836  O   PRO B 258     -20.251   6.544  28.794  1.00  0.00           O  
ATOM   3837  CB  PRO B 258     -19.951   8.965  30.400  1.00  0.00           C  
ATOM   3838  CG  PRO B 258     -21.273   9.724  30.560  1.00  0.00           C  
ATOM   3839  CD  PRO B 258     -21.231  10.733  29.411  1.00  0.00           C  
ATOM   3840  N   GLY B 259     -21.308   7.764  27.270  1.00  0.00           N  
ATOM   3841  CA  GLY B 259     -22.170   6.686  26.797  1.00  0.00           C  
ATOM   3842  C   GLY B 259     -21.430   5.460  26.233  1.00  0.00           C  
ATOM   3843  O   GLY B 259     -21.693   4.338  26.646  1.00  0.00           O  
ATOM   3844  N   GLY B 260     -20.509   5.670  25.290  1.00  0.00           N  
ATOM   3845  CA  GLY B 260     -19.826   4.586  24.581  1.00  0.00           C  
ATOM   3846  C   GLY B 260     -18.306   4.535  24.744  1.00  0.00           C  
ATOM   3847  O   GLY B 260     -17.685   3.535  24.359  1.00  0.00           O  
ATOM   3848  N   GLN B 261     -17.702   5.589  25.291  1.00  0.00           N  
ATOM   3849  CA  GLN B 261     -16.250   5.706  25.454  1.00  0.00           C  
ATOM   3850  C   GLN B 261     -15.887   6.290  26.825  1.00  0.00           C  
ATOM   3851  O   GLN B 261     -16.693   6.960  27.466  1.00  0.00           O  
ATOM   3852  CB  GLN B 261     -15.652   6.585  24.337  1.00  0.00           C  
ATOM   3853  CG  GLN B 261     -15.943   6.081  22.920  1.00  0.00           C  
ATOM   3854  CD  GLN B 261     -15.242   6.897  21.811  1.00  0.00           C  
ATOM   3855  OE1 GLN B 261     -15.207   6.486  20.659  1.00  0.00           O  
ATOM   3856  NE2 GLN B 261     -14.658   8.037  22.088  1.00  0.00           N  
ATOM   3857  N   GLY B 262     -14.634   6.062  27.234  1.00  0.00           N  
ATOM   3858  CA  GLY B 262     -13.982   6.817  28.294  1.00  0.00           C  
ATOM   3859  C   GLY B 262     -13.187   8.004  27.728  1.00  0.00           C  
ATOM   3860  O   GLY B 262     -13.664   8.741  26.866  1.00  0.00           O  
ATOM   3861  N   GLY B 263     -11.940   8.178  28.194  1.00  0.00           N  
ATOM   3862  CA  GLY B 263     -11.076   9.261  27.749  1.00  0.00           C  
ATOM   3863  C   GLY B 263     -10.725   9.196  26.250  1.00  0.00           C  
ATOM   3864  O   GLY B 263     -10.464   8.119  25.716  1.00  0.00           O  
ATOM   3865  N   PRO B 264     -10.678  10.362  25.571  1.00  0.00           N  
ATOM   3866  CA  PRO B 264     -10.311  10.415  24.164  1.00  0.00           C  
ATOM   3867  C   PRO B 264      -8.804  10.211  23.953  1.00  0.00           C  
ATOM   3868  O   PRO B 264      -7.974  10.439  24.830  1.00  0.00           O  
ATOM   3869  CB  PRO B 264     -10.783  11.794  23.690  1.00  0.00           C  
ATOM   3870  CG  PRO B 264     -10.625  12.659  24.935  1.00  0.00           C  
ATOM   3871  CD  PRO B 264     -10.979  11.691  26.076  1.00  0.00           C  
ATOM   3872  N   LEU B 265      -8.426   9.847  22.735  1.00  0.00           N  
ATOM   3873  CA  LEU B 265      -7.029   9.676  22.323  1.00  0.00           C  
ATOM   3874  C   LEU B 265      -6.466  11.010  21.809  1.00  0.00           C  
ATOM   3875  O   LEU B 265      -6.504  11.286  20.607  1.00  0.00           O  
ATOM   3876  CB  LEU B 265      -6.947   8.560  21.266  1.00  0.00           C  
ATOM   3877  CG  LEU B 265      -7.445   7.174  21.728  1.00  0.00           C  
ATOM   3878  CD1 LEU B 265      -7.368   6.193  20.561  1.00  0.00           C  
ATOM   3879  CD2 LEU B 265      -6.622   6.617  22.888  1.00  0.00           C  
ATOM   3880  N   MET B 266      -5.941  11.855  22.715  1.00  0.00           N  
ATOM   3881  CA  MET B 266      -5.517  13.220  22.378  1.00  0.00           C  
ATOM   3882  C   MET B 266      -4.429  13.301  21.298  1.00  0.00           C  
ATOM   3883  O   MET B 266      -4.443  14.209  20.467  1.00  0.00           O  
ATOM   3884  CB  MET B 266      -5.054  13.960  23.641  1.00  0.00           C  
ATOM   3885  CG  MET B 266      -6.167  14.158  24.675  1.00  0.00           C  
ATOM   3886  SD  MET B 266      -7.736  14.835  24.051  1.00  0.00           S  
ATOM   3887  CE  MET B 266      -7.209  16.329  23.204  1.00  0.00           C  
ATOM   3888  N   HIS B 267      -3.521  12.321  21.242  1.00  0.00           N  
ATOM   3889  CA  HIS B 267      -2.511  12.204  20.190  1.00  0.00           C  
ATOM   3890  C   HIS B 267      -3.132  11.915  18.811  1.00  0.00           C  
ATOM   3891  O   HIS B 267      -2.700  12.474  17.800  1.00  0.00           O  
ATOM   3892  CB  HIS B 267      -1.495  11.124  20.589  1.00  0.00           C  
ATOM   3893  CG  HIS B 267      -2.079   9.757  20.849  1.00  0.00           C  
ATOM   3894  ND1 HIS B 267      -2.848   9.383  21.928  1.00  0.00           N  
ATOM   3895  CD2 HIS B 267      -1.946   8.656  20.054  1.00  0.00           C  
ATOM   3896  CE1 HIS B 267      -3.158   8.092  21.794  1.00  0.00           C  
ATOM   3897  NE2 HIS B 267      -2.634   7.605  20.665  1.00  0.00           N  
ATOM   3898  N   VAL B 268      -4.203  11.117  18.763  1.00  0.00           N  
ATOM   3899  CA  VAL B 268      -4.962  10.865  17.529  1.00  0.00           C  
ATOM   3900  C   VAL B 268      -5.774  12.098  17.132  1.00  0.00           C  
ATOM   3901  O   VAL B 268      -5.846  12.429  15.954  1.00  0.00           O  
ATOM   3902  CB  VAL B 268      -5.871   9.630  17.663  1.00  0.00           C  
ATOM   3903  CG1 VAL B 268      -6.617   9.323  16.364  1.00  0.00           C  
ATOM   3904  CG2 VAL B 268      -5.068   8.382  18.040  1.00  0.00           C  
ATOM   3905  N   ILE B 269      -6.350  12.825  18.103  1.00  0.00           N  
ATOM   3906  CA  ILE B 269      -7.066  14.087  17.851  1.00  0.00           C  
ATOM   3907  C   ILE B 269      -6.126  15.156  17.276  1.00  0.00           C  
ATOM   3908  O   ILE B 269      -6.502  15.849  16.332  1.00  0.00           O  
ATOM   3909  CB  ILE B 269      -7.810  14.557  19.122  1.00  0.00           C  
ATOM   3910  CG1 ILE B 269      -8.958  13.573  19.440  1.00  0.00           C  
ATOM   3911  CG2 ILE B 269      -8.359  15.983  18.941  1.00  0.00           C  
ATOM   3912  CD1 ILE B 269      -9.664  13.830  20.780  1.00  0.00           C  
ATOM   3913  N   ALA B 270      -4.880  15.238  17.749  1.00  0.00           N  
ATOM   3914  CA  ALA B 270      -3.863  16.089  17.138  1.00  0.00           C  
ATOM   3915  C   ALA B 270      -3.570  15.672  15.682  1.00  0.00           C  
ATOM   3916  O   ALA B 270      -3.490  16.523  14.798  1.00  0.00           O  
ATOM   3917  CB  ALA B 270      -2.598  16.048  18.003  1.00  0.00           C  
ATOM   3918  N   GLY B 271      -3.505  14.372  15.420  1.00  0.00           N  
ATOM   3919  CA  GLY B 271      -3.410  13.828  14.068  1.00  0.00           C  
ATOM   3920  C   GLY B 271      -4.604  14.210  13.187  1.00  0.00           C  
ATOM   3921  O   GLY B 271      -4.414  14.630  12.048  1.00  0.00           O  
ATOM   3922  N   LYS B 272      -5.836  14.154  13.725  1.00  0.00           N  
ATOM   3923  CA  LYS B 272      -7.039  14.640  13.037  1.00  0.00           C  
ATOM   3924  C   LYS B 272      -6.932  16.132  12.709  1.00  0.00           C  
ATOM   3925  O   LYS B 272      -7.170  16.516  11.574  1.00  0.00           O  
ATOM   3926  CB  LYS B 272      -8.318  14.377  13.863  1.00  0.00           C  
ATOM   3927  CG  LYS B 272      -8.646  12.884  14.030  1.00  0.00           C  
ATOM   3928  CD  LYS B 272      -9.863  12.691  14.953  1.00  0.00           C  
ATOM   3929  CE  LYS B 272     -10.108  11.206  15.218  1.00  0.00           C  
ATOM   3930  NZ  LYS B 272     -11.274  10.979  16.105  1.00  0.00           N  
ATOM   3931  N   ALA B 273      -6.514  16.957  13.671  1.00  0.00           N  
ATOM   3932  CA  ALA B 273      -6.399  18.397  13.489  1.00  0.00           C  
ATOM   3933  C   ALA B 273      -5.444  18.770  12.346  1.00  0.00           C  
ATOM   3934  O   ALA B 273      -5.776  19.617  11.509  1.00  0.00           O  
ATOM   3935  CB  ALA B 273      -5.951  19.030  14.814  1.00  0.00           C  
ATOM   3936  N   VAL B 274      -4.270  18.129  12.257  1.00  0.00           N  
ATOM   3937  CA  VAL B 274      -3.326  18.398  11.170  1.00  0.00           C  
ATOM   3938  C   VAL B 274      -3.798  17.819   9.837  1.00  0.00           C  
ATOM   3939  O   VAL B 274      -3.697  18.506   8.829  1.00  0.00           O  
ATOM   3940  CB  VAL B 274      -1.886  17.982  11.551  1.00  0.00           C  
ATOM   3941  CG1 VAL B 274      -1.638  16.486  11.594  1.00  0.00           C  
ATOM   3942  CG2 VAL B 274      -0.875  18.611  10.586  1.00  0.00           C  
ATOM   3943  N   ALA B 275      -4.423  16.627   9.812  1.00  0.00           N  
ATOM   3944  CA  ALA B 275      -4.985  16.047   8.593  1.00  0.00           C  
ATOM   3945  C   ALA B 275      -6.137  16.884   8.010  1.00  0.00           C  
ATOM   3946  O   ALA B 275      -6.223  17.067   6.801  1.00  0.00           O  
ATOM   3947  CB  ALA B 275      -5.456  14.627   8.898  1.00  0.00           C  
ATOM   3948  N   LEU B 276      -7.006  17.454   8.863  1.00  0.00           N  
ATOM   3949  CA  LEU B 276      -8.087  18.343   8.435  1.00  0.00           C  
ATOM   3950  C   LEU B 276      -7.540  19.658   7.855  1.00  0.00           C  
ATOM   3951  O   LEU B 276      -8.101  20.167   6.897  1.00  0.00           O  
ATOM   3952  CB  LEU B 276      -9.030  18.615   9.619  1.00  0.00           C  
ATOM   3953  CG  LEU B 276      -9.866  17.396  10.055  1.00  0.00           C  
ATOM   3954  CD1 LEU B 276     -10.478  17.668  11.434  1.00  0.00           C  
ATOM   3955  CD2 LEU B 276     -10.995  17.078   9.084  1.00  0.00           C  
ATOM   3956  N   LYS B 277      -6.418  20.172   8.380  1.00  0.00           N  
ATOM   3957  CA  LYS B 277      -5.722  21.316   7.781  1.00  0.00           C  
ATOM   3958  C   LYS B 277      -5.113  20.952   6.422  1.00  0.00           C  
ATOM   3959  O   LYS B 277      -5.250  21.724   5.485  1.00  0.00           O  
ATOM   3960  CB  LYS B 277      -4.679  21.873   8.754  1.00  0.00           C  
ATOM   3961  CG  LYS B 277      -3.917  23.067   8.146  1.00  0.00           C  
ATOM   3962  CD  LYS B 277      -2.926  23.690   9.143  1.00  0.00           C  
ATOM   3963  CE  LYS B 277      -2.021  24.722   8.447  1.00  0.00           C  
ATOM   3964  NZ  LYS B 277      -2.759  25.876   7.870  1.00  0.00           N  
ATOM   3965  N   GLU B 278      -4.492  19.780   6.294  1.00  0.00           N  
ATOM   3966  CA  GLU B 278      -3.964  19.294   5.008  1.00  0.00           C  
ATOM   3967  C   GLU B 278      -5.082  19.123   3.965  1.00  0.00           C  
ATOM   3968  O   GLU B 278      -4.876  19.429   2.790  1.00  0.00           O  
ATOM   3969  CB  GLU B 278      -3.235  17.959   5.220  1.00  0.00           C  
ATOM   3970  CG  GLU B 278      -1.900  18.116   5.972  1.00  0.00           C  
ATOM   3971  CD  GLU B 278      -1.212  16.782   6.320  1.00  0.00           C  
ATOM   3972  OE1 GLU B 278      -0.002  16.809   6.649  1.00  0.00           O  
ATOM   3973  OE2 GLU B 278      -1.854  15.709   6.273  1.00  0.00           O  
ATOM   3974  N   ALA B 279      -6.286  18.719   4.384  1.00  0.00           N  
ATOM   3975  CA  ALA B 279      -7.442  18.580   3.505  1.00  0.00           C  
ATOM   3976  C   ALA B 279      -8.023  19.918   2.997  1.00  0.00           C  
ATOM   3977  O   ALA B 279      -8.821  19.911   2.054  1.00  0.00           O  
ATOM   3978  CB  ALA B 279      -8.497  17.742   4.236  1.00  0.00           C  
ATOM   3979  N   MET B 280      -7.643  21.049   3.580  1.00  0.00           N  
ATOM   3980  CA  MET B 280      -8.014  22.390   3.111  1.00  0.00           C  
ATOM   3981  C   MET B 280      -7.070  22.924   2.022  1.00  0.00           C  
ATOM   3982  O   MET B 280      -7.412  23.895   1.346  1.00  0.00           O  
ATOM   3983  CB  MET B 280      -8.045  23.371   4.294  1.00  0.00           C  
ATOM   3984  CG  MET B 280      -9.155  23.053   5.298  1.00  0.00           C  
ATOM   3985  SD  MET B 280      -9.024  24.005   6.837  1.00  0.00           S  
ATOM   3986  CE  MET B 280     -10.483  23.392   7.683  1.00  0.00           C  
ATOM   3987  N   GLU B 281      -5.900  22.315   1.835  1.00  0.00           N  
ATOM   3988  CA  GLU B 281      -4.904  22.798   0.886  1.00  0.00           C  
ATOM   3989  C   GLU B 281      -5.355  22.568  -0.580  1.00  0.00           C  
ATOM   3990  O   GLU B 281      -6.016  21.568  -0.888  1.00  0.00           O  
ATOM   3991  CB  GLU B 281      -3.537  22.140   1.145  1.00  0.00           C  
ATOM   3992  CG  GLU B 281      -2.938  22.403   2.549  1.00  0.00           C  
ATOM   3993  CD  GLU B 281      -2.602  23.872   2.869  1.00  0.00           C  
ATOM   3994  OE1 GLU B 281      -2.431  24.176   4.074  1.00  0.00           O  
ATOM   3995  OE2 GLU B 281      -2.519  24.693   1.944  1.00  0.00           O  
ATOM   3996  N   PRO B 282      -4.973  23.454  -1.520  1.00  0.00           N  
ATOM   3997  CA  PRO B 282      -5.288  23.283  -2.942  1.00  0.00           C  
ATOM   3998  C   PRO B 282      -4.773  21.977  -3.540  1.00  0.00           C  
ATOM   3999  O   PRO B 282      -5.428  21.382  -4.402  1.00  0.00           O  
ATOM   4000  CB  PRO B 282      -4.644  24.492  -3.640  1.00  0.00           C  
ATOM   4001  CG  PRO B 282      -4.551  25.543  -2.539  1.00  0.00           C  
ATOM   4002  CD  PRO B 282      -4.292  24.707  -1.288  1.00  0.00           C  
ATOM   4003  N   GLU B 283      -3.620  21.483  -3.072  1.00  0.00           N  
ATOM   4004  CA  GLU B 283      -3.071  20.195  -3.509  1.00  0.00           C  
ATOM   4005  C   GLU B 283      -3.998  19.030  -3.153  1.00  0.00           C  
ATOM   4006  O   GLU B 283      -4.099  18.075  -3.920  1.00  0.00           O  
ATOM   4007  CB  GLU B 283      -1.682  19.919  -2.913  1.00  0.00           C  
ATOM   4008  CG  GLU B 283      -0.592  20.934  -3.316  1.00  0.00           C  
ATOM   4009  CD  GLU B 283      -0.296  22.002  -2.253  1.00  0.00           C  
ATOM   4010  OE1 GLU B 283       0.590  22.837  -2.552  1.00  0.00           O  
ATOM   4011  OE2 GLU B 283      -0.956  21.974  -1.196  1.00  0.00           O  
ATOM   4012  N   PHE B 284      -4.740  19.109  -2.034  1.00  0.00           N  
ATOM   4013  CA  PHE B 284      -5.676  18.061  -1.643  1.00  0.00           C  
ATOM   4014  C   PHE B 284      -6.882  17.979  -2.589  1.00  0.00           C  
ATOM   4015  O   PHE B 284      -7.308  16.877  -2.951  1.00  0.00           O  
ATOM   4016  CB  PHE B 284      -6.128  18.279  -0.188  1.00  0.00           C  
ATOM   4017  CG  PHE B 284      -6.872  17.085   0.377  1.00  0.00           C  
ATOM   4018  CD1 PHE B 284      -8.273  17.063   0.406  1.00  0.00           C  
ATOM   4019  CD2 PHE B 284      -6.145  15.991   0.883  1.00  0.00           C  
ATOM   4020  CE1 PHE B 284      -8.950  15.966   0.961  1.00  0.00           C  
ATOM   4021  CE2 PHE B 284      -6.817  14.897   1.445  1.00  0.00           C  
ATOM   4022  CZ  PHE B 284      -8.223  14.885   1.487  1.00  0.00           C  
ATOM   4023  N   LYS B 285      -7.389  19.128  -3.079  1.00  0.00           N  
ATOM   4024  CA  LYS B 285      -8.428  19.146  -4.127  1.00  0.00           C  
ATOM   4025  C   LYS B 285      -7.935  18.488  -5.411  1.00  0.00           C  
ATOM   4026  O   LYS B 285      -8.630  17.652  -5.983  1.00  0.00           O  
ATOM   4027  CB  LYS B 285      -8.898  20.585  -4.415  1.00  0.00           C  
ATOM   4028  CG  LYS B 285      -9.854  21.092  -3.338  1.00  0.00           C  
ATOM   4029  CD  LYS B 285     -10.438  22.455  -3.718  1.00  0.00           C  
ATOM   4030  CE  LYS B 285     -11.478  22.859  -2.681  1.00  0.00           C  
ATOM   4031  NZ  LYS B 285     -12.120  24.159  -3.007  1.00  0.00           N  
ATOM   4032  N   THR B 286      -6.724  18.833  -5.842  1.00  0.00           N  
ATOM   4033  CA  THR B 286      -6.102  18.249  -7.039  1.00  0.00           C  
ATOM   4034  C   THR B 286      -5.900  16.742  -6.874  1.00  0.00           C  
ATOM   4035  O   THR B 286      -6.201  15.977  -7.788  1.00  0.00           O  
ATOM   4036  CB  THR B 286      -4.765  18.944  -7.340  1.00  0.00           C  
ATOM   4037  OG1 THR B 286      -4.951  20.343  -7.374  1.00  0.00           O  
ATOM   4038  CG2 THR B 286      -4.210  18.535  -8.695  1.00  0.00           C  
ATOM   4039  N   TYR B 287      -5.463  16.307  -5.700  1.00  0.00           N  
ATOM   4040  CA  TYR B 287      -5.336  14.898  -5.340  1.00  0.00           C  
ATOM   4041  C   TYR B 287      -6.670  14.147  -5.470  1.00  0.00           C  
ATOM   4042  O   TYR B 287      -6.724  13.131  -6.152  1.00  0.00           O  
ATOM   4043  CB  TYR B 287      -4.744  14.781  -3.931  1.00  0.00           C  
ATOM   4044  CG  TYR B 287      -4.928  13.422  -3.292  1.00  0.00           C  
ATOM   4045  CD1 TYR B 287      -5.791  13.253  -2.191  1.00  0.00           C  
ATOM   4046  CD2 TYR B 287      -4.288  12.300  -3.847  1.00  0.00           C  
ATOM   4047  CE1 TYR B 287      -6.023  11.975  -1.647  1.00  0.00           C  
ATOM   4048  CE2 TYR B 287      -4.516  11.020  -3.319  1.00  0.00           C  
ATOM   4049  CZ  TYR B 287      -5.387  10.861  -2.223  1.00  0.00           C  
ATOM   4050  OH  TYR B 287      -5.620   9.609  -1.713  1.00  0.00           O  
ATOM   4051  N   GLN B 288      -7.759  14.642  -4.897  1.00  0.00           N  
ATOM   4052  CA  GLN B 288      -9.055  13.958  -4.967  1.00  0.00           C  
ATOM   4053  C   GLN B 288      -9.629  13.927  -6.393  1.00  0.00           C  
ATOM   4054  O   GLN B 288     -10.219  12.930  -6.795  1.00  0.00           O  
ATOM   4055  CB  GLN B 288     -10.068  14.602  -4.010  1.00  0.00           C  
ATOM   4056  CG  GLN B 288      -9.693  14.475  -2.520  1.00  0.00           C  
ATOM   4057  CD  GLN B 288      -9.633  13.052  -1.965  1.00  0.00           C  
ATOM   4058  OE1 GLN B 288     -10.093  12.090  -2.547  1.00  0.00           O  
ATOM   4059  NE2 GLN B 288      -9.064  12.891  -0.798  1.00  0.00           N  
ATOM   4060  N   GLN B 289      -9.417  14.984  -7.180  1.00  0.00           N  
ATOM   4061  CA  GLN B 289      -9.751  14.976  -8.608  1.00  0.00           C  
ATOM   4062  C   GLN B 289      -8.981  13.877  -9.350  1.00  0.00           C  
ATOM   4063  O   GLN B 289      -9.567  13.164 -10.169  1.00  0.00           O  
ATOM   4064  CB  GLN B 289      -9.439  16.346  -9.222  1.00  0.00           C  
ATOM   4065  CG  GLN B 289     -10.443  17.418  -8.779  1.00  0.00           C  
ATOM   4066  CD  GLN B 289     -10.026  18.833  -9.212  1.00  0.00           C  
ATOM   4067  OE1 GLN B 289      -8.982  19.065  -9.792  1.00  0.00           O  
ATOM   4068  NE2 GLN B 289     -10.837  19.826  -8.951  1.00  0.00           N  
ATOM   4069  N   GLN B 290      -7.703  13.696  -9.030  1.00  0.00           N  
ATOM   4070  CA  GLN B 290      -6.880  12.638  -9.620  1.00  0.00           C  
ATOM   4071  C   GLN B 290      -7.309  11.243  -9.168  1.00  0.00           C  
ATOM   4072  O   GLN B 290      -7.322  10.317  -9.975  1.00  0.00           O  
ATOM   4073  CB  GLN B 290      -5.400  12.925  -9.312  1.00  0.00           C  
ATOM   4074  CG  GLN B 290      -4.451  12.111 -10.193  1.00  0.00           C  
ATOM   4075  CD  GLN B 290      -4.587  12.472 -11.674  1.00  0.00           C  
ATOM   4076  OE1 GLN B 290      -4.500  13.627 -12.064  1.00  0.00           O  
ATOM   4077  NE2 GLN B 290      -4.849  11.512 -12.511  1.00  0.00           N  
ATOM   4078  N   VAL B 291      -7.751  11.076  -7.918  1.00  0.00           N  
ATOM   4079  CA  VAL B 291      -8.321   9.815  -7.398  1.00  0.00           C  
ATOM   4080  C   VAL B 291      -9.513   9.368  -8.248  1.00  0.00           C  
ATOM   4081  O   VAL B 291      -9.555   8.221  -8.690  1.00  0.00           O  
ATOM   4082  CB  VAL B 291      -8.739   9.968  -5.914  1.00  0.00           C  
ATOM   4083  CG1 VAL B 291      -9.592   8.801  -5.396  1.00  0.00           C  
ATOM   4084  CG2 VAL B 291      -7.513  10.047  -4.999  1.00  0.00           C  
ATOM   4085  N   ALA B 292     -10.463  10.268  -8.521  1.00  0.00           N  
ATOM   4086  CA  ALA B 292     -11.640   9.965  -9.330  1.00  0.00           C  
ATOM   4087  C   ALA B 292     -11.282   9.689 -10.803  1.00  0.00           C  
ATOM   4088  O   ALA B 292     -11.795   8.741 -11.401  1.00  0.00           O  
ATOM   4089  CB  ALA B 292     -12.636  11.126  -9.190  1.00  0.00           C  
ATOM   4090  N   LYS B 293     -10.352  10.466 -11.393  1.00  0.00           N  
ATOM   4091  CA  LYS B 293      -9.846  10.223 -12.751  1.00  0.00           C  
ATOM   4092  C   LYS B 293      -9.168   8.867 -12.888  1.00  0.00           C  
ATOM   4093  O   LYS B 293      -9.452   8.143 -13.846  1.00  0.00           O  
ATOM   4094  CB  LYS B 293      -8.850  11.311 -13.146  1.00  0.00           C  
ATOM   4095  CG  LYS B 293      -9.532  12.592 -13.650  1.00  0.00           C  
ATOM   4096  CD  LYS B 293      -8.416  13.555 -14.059  1.00  0.00           C  
ATOM   4097  CE  LYS B 293      -8.941  14.781 -14.790  1.00  0.00           C  
ATOM   4098  NZ  LYS B 293      -7.785  15.549 -15.296  1.00  0.00           N  
ATOM   4099  N   ASN B 294      -8.323   8.503 -11.946  1.00  0.00           N  
ATOM   4100  CA  ASN B 294      -7.622   7.220 -11.944  1.00  0.00           C  
ATOM   4101  C   ASN B 294      -8.611   6.049 -11.841  1.00  0.00           C  
ATOM   4102  O   ASN B 294      -8.451   5.065 -12.555  1.00  0.00           O  
ATOM   4103  CB  ASN B 294      -6.596   7.196 -10.801  1.00  0.00           C  
ATOM   4104  CG  ASN B 294      -5.366   8.062 -11.068  1.00  0.00           C  
ATOM   4105  OD1 ASN B 294      -5.165   8.627 -12.115  1.00  0.00           O  
ATOM   4106  ND2 ASN B 294      -4.484   8.152 -10.091  1.00  0.00           N  
ATOM   4107  N   ALA B 295      -9.653   6.165 -11.025  1.00  0.00           N  
ATOM   4108  CA  ALA B 295     -10.692   5.141 -10.935  1.00  0.00           C  
ATOM   4109  C   ALA B 295     -11.412   4.948 -12.278  1.00  0.00           C  
ATOM   4110  O   ALA B 295     -11.537   3.810 -12.744  1.00  0.00           O  
ATOM   4111  CB  ALA B 295     -11.655   5.500  -9.804  1.00  0.00           C  
ATOM   4112  N   LYS B 296     -11.809   6.039 -12.966  1.00  0.00           N  
ATOM   4113  CA  LYS B 296     -12.412   5.975 -14.311  1.00  0.00           C  
ATOM   4114  C   LYS B 296     -11.465   5.366 -15.342  1.00  0.00           C  
ATOM   4115  O   LYS B 296     -11.876   4.511 -16.117  1.00  0.00           O  
ATOM   4116  CB  LYS B 296     -12.901   7.367 -14.759  1.00  0.00           C  
ATOM   4117  CG  LYS B 296     -14.168   7.765 -13.990  1.00  0.00           C  
ATOM   4118  CD  LYS B 296     -14.874   9.029 -14.513  1.00  0.00           C  
ATOM   4119  CE  LYS B 296     -16.136   9.177 -13.658  1.00  0.00           C  
ATOM   4120  NZ  LYS B 296     -17.148  10.146 -14.150  1.00  0.00           N  
ATOM   4121  N   ALA B 297     -10.193   5.740 -15.313  1.00  0.00           N  
ATOM   4122  CA  ALA B 297      -9.176   5.209 -16.217  1.00  0.00           C  
ATOM   4123  C   ALA B 297      -8.963   3.698 -16.055  1.00  0.00           C  
ATOM   4124  O   ALA B 297      -8.831   2.985 -17.050  1.00  0.00           O  
ATOM   4125  CB  ALA B 297      -7.878   5.989 -15.990  1.00  0.00           C  
ATOM   4126  N   MET B 298      -8.988   3.186 -14.823  1.00  0.00           N  
ATOM   4127  CA  MET B 298      -8.902   1.746 -14.564  1.00  0.00           C  
ATOM   4128  C   MET B 298     -10.155   1.010 -15.046  1.00  0.00           C  
ATOM   4129  O   MET B 298     -10.031  -0.024 -15.704  1.00  0.00           O  
ATOM   4130  CB  MET B 298      -8.671   1.475 -13.067  1.00  0.00           C  
ATOM   4131  CG  MET B 298      -7.280   1.911 -12.601  1.00  0.00           C  
ATOM   4132  SD  MET B 298      -6.910   1.476 -10.872  1.00  0.00           S  
ATOM   4133  CE  MET B 298      -6.517  -0.278 -11.076  1.00  0.00           C  
ATOM   4134  N   VAL B 299     -11.347   1.545 -14.795  1.00  0.00           N  
ATOM   4135  CA  VAL B 299     -12.612   0.959 -15.268  1.00  0.00           C  
ATOM   4136  C   VAL B 299     -12.624   0.824 -16.792  1.00  0.00           C  
ATOM   4137  O   VAL B 299     -13.002  -0.229 -17.290  1.00  0.00           O  
ATOM   4138  CB  VAL B 299     -13.820   1.781 -14.788  1.00  0.00           C  
ATOM   4139  CG1 VAL B 299     -15.132   1.381 -15.481  1.00  0.00           C  
ATOM   4140  CG2 VAL B 299     -14.034   1.588 -13.286  1.00  0.00           C  
ATOM   4141  N   GLU B 300     -12.171   1.841 -17.521  1.00  0.00           N  
ATOM   4142  CA  GLU B 300     -12.082   1.807 -18.981  1.00  0.00           C  
ATOM   4143  C   GLU B 300     -11.290   0.590 -19.476  1.00  0.00           C  
ATOM   4144  O   GLU B 300     -11.763  -0.151 -20.333  1.00  0.00           O  
ATOM   4145  CB  GLU B 300     -11.433   3.114 -19.482  1.00  0.00           C  
ATOM   4146  CG  GLU B 300     -12.324   3.895 -20.452  1.00  0.00           C  
ATOM   4147  CD  GLU B 300     -11.696   5.228 -20.906  1.00  0.00           C  
ATOM   4148  OE1 GLU B 300     -12.435   6.032 -21.525  1.00  0.00           O  
ATOM   4149  OE2 GLU B 300     -10.493   5.486 -20.635  1.00  0.00           O  
ATOM   4150  N   VAL B 301     -10.121   0.343 -18.884  1.00  0.00           N  
ATOM   4151  CA  VAL B 301      -9.264  -0.794 -19.255  1.00  0.00           C  
ATOM   4152  C   VAL B 301      -9.928  -2.132 -18.926  1.00  0.00           C  
ATOM   4153  O   VAL B 301      -9.902  -3.044 -19.749  1.00  0.00           O  
ATOM   4154  CB  VAL B 301      -7.888  -0.692 -18.584  1.00  0.00           C  
ATOM   4155  CG1 VAL B 301      -7.009  -1.922 -18.851  1.00  0.00           C  
ATOM   4156  CG2 VAL B 301      -7.127   0.534 -19.095  1.00  0.00           C  
ATOM   4157  N   PHE B 302     -10.555  -2.267 -17.754  1.00  0.00           N  
ATOM   4158  CA  PHE B 302     -11.261  -3.506 -17.396  1.00  0.00           C  
ATOM   4159  C   PHE B 302     -12.385  -3.831 -18.386  1.00  0.00           C  
ATOM   4160  O   PHE B 302     -12.496  -4.972 -18.821  1.00  0.00           O  
ATOM   4161  CB  PHE B 302     -11.795  -3.414 -15.958  1.00  0.00           C  
ATOM   4162  CG  PHE B 302     -10.795  -3.870 -14.908  1.00  0.00           C  
ATOM   4163  CD1 PHE B 302     -10.563  -5.239 -14.712  1.00  0.00           C  
ATOM   4164  CD2 PHE B 302     -10.095  -2.936 -14.128  1.00  0.00           C  
ATOM   4165  CE1 PHE B 302      -9.632  -5.675 -13.751  1.00  0.00           C  
ATOM   4166  CE2 PHE B 302      -9.156  -3.362 -13.176  1.00  0.00           C  
ATOM   4167  CZ  PHE B 302      -8.922  -4.739 -12.985  1.00  0.00           C  
ATOM   4168  N   LEU B 303     -13.168  -2.829 -18.796  1.00  0.00           N  
ATOM   4169  CA  LEU B 303     -14.237  -2.984 -19.779  1.00  0.00           C  
ATOM   4170  C   LEU B 303     -13.683  -3.347 -21.168  1.00  0.00           C  
ATOM   4171  O   LEU B 303     -14.164  -4.303 -21.777  1.00  0.00           O  
ATOM   4172  CB  LEU B 303     -15.075  -1.702 -19.842  1.00  0.00           C  
ATOM   4173  CG  LEU B 303     -15.903  -1.394 -18.571  1.00  0.00           C  
ATOM   4174  CD1 LEU B 303     -16.560  -0.022 -18.720  1.00  0.00           C  
ATOM   4175  CD2 LEU B 303     -16.998  -2.421 -18.323  1.00  0.00           C  
ATOM   4176  N   GLU B 304     -12.625  -2.668 -21.651  1.00  0.00           N  
ATOM   4177  CA  GLU B 304     -11.959  -2.999 -22.923  1.00  0.00           C  
ATOM   4178  C   GLU B 304     -11.393  -4.421 -22.943  1.00  0.00           C  
ATOM   4179  O   GLU B 304     -11.442  -5.103 -23.965  1.00  0.00           O  
ATOM   4180  CB  GLU B 304     -10.814  -2.017 -23.206  1.00  0.00           C  
ATOM   4181  CG  GLU B 304     -11.264  -0.775 -23.985  1.00  0.00           C  
ATOM   4182  CD  GLU B 304     -10.094   0.135 -24.387  1.00  0.00           C  
ATOM   4183  OE1 GLU B 304     -10.264   0.907 -25.365  1.00  0.00           O  
ATOM   4184  OE2 GLU B 304      -9.025   0.076 -23.737  1.00  0.00           O  
ATOM   4185  N   ARG B 305     -10.899  -4.903 -21.814  1.00  0.00           N  
ATOM   4186  CA  ARG B 305     -10.366  -6.267 -21.645  1.00  0.00           C  
ATOM   4187  C   ARG B 305     -11.456  -7.332 -21.444  1.00  0.00           C  
ATOM   4188  O   ARG B 305     -11.145  -8.510 -21.243  1.00  0.00           O  
ATOM   4189  CB  ARG B 305      -9.321  -6.257 -20.521  1.00  0.00           C  
ATOM   4190  CG  ARG B 305      -8.041  -5.448 -20.859  1.00  0.00           C  
ATOM   4191  CD  ARG B 305      -7.137  -6.134 -21.901  1.00  0.00           C  
ATOM   4192  NE  ARG B 305      -6.608  -7.420 -21.412  1.00  0.00           N  
ATOM   4193  CZ  ARG B 305      -5.478  -7.647 -20.758  1.00  0.00           C  
ATOM   4194  NH1 ARG B 305      -4.607  -6.723 -20.521  1.00  0.00           N  
ATOM   4195  NH2 ARG B 305      -5.208  -8.835 -20.323  1.00  0.00           N  
ATOM   4196  N   GLY B 306     -12.723  -6.963 -21.498  1.00  0.00           N  
ATOM   4197  CA  GLY B 306     -13.861  -7.876 -21.406  1.00  0.00           C  
ATOM   4198  C   GLY B 306     -14.192  -8.328 -19.979  1.00  0.00           C  
ATOM   4199  O   GLY B 306     -14.753  -9.413 -19.802  1.00  0.00           O  
ATOM   4200  N   TYR B 307     -13.848  -7.536 -18.977  1.00  0.00           N  
ATOM   4201  CA  TYR B 307     -14.261  -7.731 -17.587  1.00  0.00           C  
ATOM   4202  C   TYR B 307     -15.516  -6.910 -17.282  1.00  0.00           C  
ATOM   4203  O   TYR B 307     -15.680  -5.778 -17.733  1.00  0.00           O  
ATOM   4204  CB  TYR B 307     -13.130  -7.396 -16.623  1.00  0.00           C  
ATOM   4205  CG  TYR B 307     -12.040  -8.433 -16.612  1.00  0.00           C  
ATOM   4206  CD1 TYR B 307     -12.112  -9.533 -15.730  1.00  0.00           C  
ATOM   4207  CD2 TYR B 307     -10.964  -8.346 -17.520  1.00  0.00           C  
ATOM   4208  CE1 TYR B 307     -11.141 -10.538 -15.766  1.00  0.00           C  
ATOM   4209  CE2 TYR B 307      -9.995  -9.360 -17.569  1.00  0.00           C  
ATOM   4210  CZ  TYR B 307     -10.095 -10.461 -16.696  1.00  0.00           C  
ATOM   4211  OH  TYR B 307      -9.178 -11.473 -16.769  1.00  0.00           O  
ATOM   4212  N   LYS B 308     -16.400  -7.474 -16.475  1.00  0.00           N  
ATOM   4213  CA  LYS B 308     -17.619  -6.806 -16.045  1.00  0.00           C  
ATOM   4214  C   LYS B 308     -17.324  -5.932 -14.829  1.00  0.00           C  
ATOM   4215  O   LYS B 308     -16.709  -6.381 -13.867  1.00  0.00           O  
ATOM   4216  CB  LYS B 308     -18.674  -7.876 -15.773  1.00  0.00           C  
ATOM   4217  CG  LYS B 308     -20.118  -7.359 -15.868  1.00  0.00           C  
ATOM   4218  CD  LYS B 308     -21.026  -8.570 -15.626  1.00  0.00           C  
ATOM   4219  CE  LYS B 308     -22.503  -8.324 -15.864  1.00  0.00           C  
ATOM   4220  NZ  LYS B 308     -23.202  -9.629 -15.690  1.00  0.00           N  
ATOM   4221  N   VAL B 309     -17.777  -4.688 -14.893  1.00  0.00           N  
ATOM   4222  CA  VAL B 309     -17.704  -3.758 -13.756  1.00  0.00           C  
ATOM   4223  C   VAL B 309     -19.116  -3.523 -13.254  1.00  0.00           C  
ATOM   4224  O   VAL B 309     -20.010  -3.212 -14.041  1.00  0.00           O  
ATOM   4225  CB  VAL B 309     -16.987  -2.451 -14.147  1.00  0.00           C  
ATOM   4226  CG1 VAL B 309     -16.958  -1.454 -12.986  1.00  0.00           C  
ATOM   4227  CG2 VAL B 309     -15.529  -2.735 -14.554  1.00  0.00           C  
ATOM   4228  N   VAL B 310     -19.350  -3.702 -11.949  1.00  0.00           N  
ATOM   4229  CA  VAL B 310     -20.655  -3.459 -11.336  1.00  0.00           C  
ATOM   4230  C   VAL B 310     -21.060  -2.002 -11.556  1.00  0.00           C  
ATOM   4231  O   VAL B 310     -20.224  -1.107 -11.425  1.00  0.00           O  
ATOM   4232  CB  VAL B 310     -20.653  -3.825  -9.840  1.00  0.00           C  
ATOM   4233  CG1 VAL B 310     -22.003  -3.548  -9.175  1.00  0.00           C  
ATOM   4234  CG2 VAL B 310     -20.337  -5.314  -9.648  1.00  0.00           C  
ATOM   4235  N   SER B 311     -22.319  -1.766 -11.921  1.00  0.00           N  
ATOM   4236  CA  SER B 311     -22.883  -0.489 -12.405  1.00  0.00           C  
ATOM   4237  C   SER B 311     -22.330   0.022 -13.751  1.00  0.00           C  
ATOM   4238  O   SER B 311     -22.755   1.068 -14.237  1.00  0.00           O  
ATOM   4239  CB  SER B 311     -22.871   0.601 -11.321  1.00  0.00           C  
ATOM   4240  OG  SER B 311     -21.592   1.177 -11.165  1.00  0.00           O  
ATOM   4241  N   GLY B 312     -21.397  -0.699 -14.375  1.00  0.00           N  
ATOM   4242  CA  GLY B 312     -20.822  -0.314 -15.669  1.00  0.00           C  
ATOM   4243  C   GLY B 312     -19.834   0.858 -15.627  1.00  0.00           C  
ATOM   4244  O   GLY B 312     -19.346   1.282 -16.672  1.00  0.00           O  
ATOM   4245  N   GLY B 313     -19.517   1.382 -14.429  1.00  0.00           N  
ATOM   4246  CA  GLY B 313     -18.654   2.545 -14.280  1.00  0.00           C  
ATOM   4247  C   GLY B 313     -18.342   2.890 -12.828  1.00  0.00           C  
ATOM   4248  O   GLY B 313     -18.571   2.102 -11.914  1.00  0.00           O  
ATOM   4249  N   THR B 314     -17.811   4.096 -12.631  1.00  0.00           N  
ATOM   4250  CA  THR B 314     -17.609   4.671 -11.302  1.00  0.00           C  
ATOM   4251  C   THR B 314     -17.695   6.195 -11.343  1.00  0.00           C  
ATOM   4252  O   THR B 314     -17.205   6.836 -12.271  1.00  0.00           O  
ATOM   4253  CB  THR B 314     -16.289   4.212 -10.667  1.00  0.00           C  
ATOM   4254  OG1 THR B 314     -16.207   4.707  -9.346  1.00  0.00           O  
ATOM   4255  CG2 THR B 314     -15.038   4.670 -11.405  1.00  0.00           C  
ATOM   4256  N   ASP B 315     -18.267   6.774 -10.276  1.00  0.00           N  
ATOM   4257  CA  ASP B 315     -18.323   8.217 -10.020  1.00  0.00           C  
ATOM   4258  C   ASP B 315     -17.614   8.607  -8.722  1.00  0.00           C  
ATOM   4259  O   ASP B 315     -17.757   9.716  -8.211  1.00  0.00           O  
ATOM   4260  CB  ASP B 315     -19.777   8.694 -10.069  1.00  0.00           C  
ATOM   4261  CG  ASP B 315     -20.330   8.645 -11.490  1.00  0.00           C  
ATOM   4262  OD1 ASP B 315     -19.639   9.198 -12.396  1.00  0.00           O  
ATOM   4263  OD2 ASP B 315     -21.429   8.080 -11.662  1.00  0.00           O  
ATOM   4264  N   ASN B 316     -16.813   7.695  -8.182  1.00  0.00           N  
ATOM   4265  CA  ASN B 316     -16.039   7.935  -6.976  1.00  0.00           C  
ATOM   4266  C   ASN B 316     -14.635   7.299  -7.061  1.00  0.00           C  
ATOM   4267  O   ASN B 316     -14.029   7.250  -8.142  1.00  0.00           O  
ATOM   4268  CB  ASN B 316     -16.919   7.559  -5.764  1.00  0.00           C  
ATOM   4269  CG  ASN B 316     -17.248   6.082  -5.650  1.00  0.00           C  
ATOM   4270  OD1 ASN B 316     -16.431   5.216  -5.898  1.00  0.00           O  
ATOM   4271  ND2 ASN B 316     -18.432   5.759  -5.185  1.00  0.00           N  
ATOM   4272  N   HIS B 317     -14.073   6.872  -5.930  1.00  0.00           N  
ATOM   4273  CA  HIS B 317     -12.714   6.344  -5.808  1.00  0.00           C  
ATOM   4274  C   HIS B 317     -12.604   4.826  -5.966  1.00  0.00           C  
ATOM   4275  O   HIS B 317     -11.483   4.305  -5.920  1.00  0.00           O  
ATOM   4276  CB  HIS B 317     -12.160   6.767  -4.435  1.00  0.00           C  
ATOM   4277  CG  HIS B 317     -12.914   6.176  -3.274  1.00  0.00           C  
ATOM   4278  ND1 HIS B 317     -14.215   6.458  -2.914  1.00  0.00           N  
ATOM   4279  CD2 HIS B 317     -12.450   5.232  -2.391  1.00  0.00           C  
ATOM   4280  CE1 HIS B 317     -14.519   5.713  -1.844  1.00  0.00           C  
ATOM   4281  NE2 HIS B 317     -13.471   4.959  -1.505  1.00  0.00           N  
ATOM   4282  N   LEU B 318     -13.723   4.101  -6.079  1.00  0.00           N  
ATOM   4283  CA  LEU B 318     -13.744   2.646  -6.096  1.00  0.00           C  
ATOM   4284  C   LEU B 318     -14.670   2.091  -7.178  1.00  0.00           C  
ATOM   4285  O   LEU B 318     -15.555   2.769  -7.688  1.00  0.00           O  
ATOM   4286  CB  LEU B 318     -14.069   2.108  -4.681  1.00  0.00           C  
ATOM   4287  CG  LEU B 318     -15.514   2.302  -4.168  1.00  0.00           C  
ATOM   4288  CD1 LEU B 318     -16.515   1.264  -4.685  1.00  0.00           C  
ATOM   4289  CD2 LEU B 318     -15.539   2.173  -2.639  1.00  0.00           C  
ATOM   4290  N   PHE B 319     -14.468   0.814  -7.487  1.00  0.00           N  
ATOM   4291  CA  PHE B 319     -15.357   0.005  -8.307  1.00  0.00           C  
ATOM   4292  C   PHE B 319     -15.233  -1.471  -7.928  1.00  0.00           C  
ATOM   4293  O   PHE B 319     -14.283  -1.883  -7.251  1.00  0.00           O  
ATOM   4294  CB  PHE B 319     -15.061   0.257  -9.793  1.00  0.00           C  
ATOM   4295  CG  PHE B 319     -13.641  -0.039 -10.219  1.00  0.00           C  
ATOM   4296  CD1 PHE B 319     -12.630   0.935 -10.050  1.00  0.00           C  
ATOM   4297  CD2 PHE B 319     -13.316  -1.276 -10.807  1.00  0.00           C  
ATOM   4298  CE1 PHE B 319     -11.319   0.675 -10.470  1.00  0.00           C  
ATOM   4299  CE2 PHE B 319     -12.004  -1.546 -11.223  1.00  0.00           C  
ATOM   4300  CZ  PHE B 319     -11.000  -0.566 -11.067  1.00  0.00           C  
ATOM   4301  N   LEU B 320     -16.217  -2.270  -8.344  1.00  0.00           N  
ATOM   4302  CA  LEU B 320     -16.241  -3.715  -8.177  1.00  0.00           C  
ATOM   4303  C   LEU B 320     -16.069  -4.386  -9.542  1.00  0.00           C  
ATOM   4304  O   LEU B 320     -16.813  -4.078 -10.469  1.00  0.00           O  
ATOM   4305  CB  LEU B 320     -17.568  -4.140  -7.527  1.00  0.00           C  
ATOM   4306  CG  LEU B 320     -17.633  -3.858  -6.021  1.00  0.00           C  
ATOM   4307  CD1 LEU B 320     -19.083  -3.835  -5.544  1.00  0.00           C  
ATOM   4308  CD2 LEU B 320     -16.897  -4.950  -5.246  1.00  0.00           C  
ATOM   4309  N   VAL B 321     -15.120  -5.310  -9.640  1.00  0.00           N  
ATOM   4310  CA  VAL B 321     -14.976  -6.195 -10.801  1.00  0.00           C  
ATOM   4311  C   VAL B 321     -15.743  -7.480 -10.512  1.00  0.00           C  
ATOM   4312  O   VAL B 321     -15.450  -8.159  -9.528  1.00  0.00           O  
ATOM   4313  CB  VAL B 321     -13.499  -6.479 -11.140  1.00  0.00           C  
ATOM   4314  CG1 VAL B 321     -13.380  -7.277 -12.440  1.00  0.00           C  
ATOM   4315  CG2 VAL B 321     -12.704  -5.187 -11.307  1.00  0.00           C  
ATOM   4316  N   ASP B 322     -16.731  -7.795 -11.355  1.00  0.00           N  
ATOM   4317  CA  ASP B 322     -17.514  -9.028 -11.311  1.00  0.00           C  
ATOM   4318  C   ASP B 322     -16.814 -10.097 -12.151  1.00  0.00           C  
ATOM   4319  O   ASP B 322     -16.563  -9.917 -13.339  1.00  0.00           O  
ATOM   4320  CB  ASP B 322     -18.940  -8.713 -11.803  1.00  0.00           C  
ATOM   4321  CG  ASP B 322     -19.912  -9.896 -11.780  1.00  0.00           C  
ATOM   4322  OD1 ASP B 322     -19.466 -11.049 -11.568  1.00  0.00           O  
ATOM   4323  OD2 ASP B 322     -21.118  -9.651 -12.010  1.00  0.00           O  
ATOM   4324  N   LEU B 323     -16.468 -11.222 -11.511  1.00  0.00           N  
ATOM   4325  CA  LEU B 323     -15.703 -12.324 -12.090  1.00  0.00           C  
ATOM   4326  C   LEU B 323     -16.568 -13.561 -12.378  1.00  0.00           C  
ATOM   4327  O   LEU B 323     -16.027 -14.579 -12.792  1.00  0.00           O  
ATOM   4328  CB  LEU B 323     -14.522 -12.656 -11.161  1.00  0.00           C  
ATOM   4329  CG  LEU B 323     -13.537 -11.500 -10.899  1.00  0.00           C  
ATOM   4330  CD1 LEU B 323     -12.482 -11.960  -9.894  1.00  0.00           C  
ATOM   4331  CD2 LEU B 323     -12.812 -11.058 -12.176  1.00  0.00           C  
ATOM   4332  N   VAL B 324     -17.880 -13.481 -12.191  1.00  0.00           N  
ATOM   4333  CA  VAL B 324     -18.799 -14.617 -12.381  1.00  0.00           C  
ATOM   4334  C   VAL B 324     -18.680 -15.182 -13.793  1.00  0.00           C  
ATOM   4335  O   VAL B 324     -18.446 -16.380 -13.962  1.00  0.00           O  
ATOM   4336  CB  VAL B 324     -20.256 -14.204 -12.080  1.00  0.00           C  
ATOM   4337  CG1 VAL B 324     -21.255 -15.323 -12.405  1.00  0.00           C  
ATOM   4338  CG2 VAL B 324     -20.435 -13.873 -10.598  1.00  0.00           C  
ATOM   4339  N   ASP B 325     -18.731 -14.320 -14.811  1.00  0.00           N  
ATOM   4340  CA  ASP B 325     -18.667 -14.707 -16.227  1.00  0.00           C  
ATOM   4341  C   ASP B 325     -17.270 -15.232 -16.646  1.00  0.00           C  
ATOM   4342  O   ASP B 325     -17.120 -15.869 -17.684  1.00  0.00           O  
ATOM   4343  CB  ASP B 325     -19.090 -13.511 -17.112  1.00  0.00           C  
ATOM   4344  CG  ASP B 325     -20.536 -13.033 -16.890  1.00  0.00           C  
ATOM   4345  OD1 ASP B 325     -21.369 -13.832 -16.433  1.00  0.00           O  
ATOM   4346  OD2 ASP B 325     -20.826 -11.847 -17.191  1.00  0.00           O  
ATOM   4347  N   LYS B 326     -16.242 -14.991 -15.831  1.00  0.00           N  
ATOM   4348  CA  LYS B 326     -14.873 -15.489 -16.023  1.00  0.00           C  
ATOM   4349  C   LYS B 326     -14.607 -16.805 -15.282  1.00  0.00           C  
ATOM   4350  O   LYS B 326     -13.521 -17.362 -15.404  1.00  0.00           O  
ATOM   4351  CB  LYS B 326     -13.857 -14.412 -15.606  1.00  0.00           C  
ATOM   4352  CG  LYS B 326     -13.920 -13.128 -16.452  1.00  0.00           C  
ATOM   4353  CD  LYS B 326     -13.419 -13.352 -17.890  1.00  0.00           C  
ATOM   4354  CE  LYS B 326     -13.359 -12.001 -18.596  1.00  0.00           C  
ATOM   4355  NZ  LYS B 326     -12.644 -12.056 -19.902  1.00  0.00           N  
ATOM   4356  N   ASN B 327     -15.577 -17.300 -14.526  1.00  0.00           N  
ATOM   4357  CA  ASN B 327     -15.457 -18.510 -13.714  1.00  0.00           C  
ATOM   4358  C   ASN B 327     -14.327 -18.442 -12.663  1.00  0.00           C  
ATOM   4359  O   ASN B 327     -13.757 -19.460 -12.280  1.00  0.00           O  
ATOM   4360  CB  ASN B 327     -15.424 -19.737 -14.645  1.00  0.00           C  
ATOM   4361  CG  ASN B 327     -16.463 -20.793 -14.326  1.00  0.00           C  
ATOM   4362  OD1 ASN B 327     -17.258 -20.721 -13.411  1.00  0.00           O  
ATOM   4363  ND2 ASN B 327     -16.492 -21.840 -15.124  1.00  0.00           N  
ATOM   4364  N   LEU B 328     -14.019 -17.232 -12.199  1.00  0.00           N  
ATOM   4365  CA  LEU B 328     -13.018 -16.958 -11.176  1.00  0.00           C  
ATOM   4366  C   LEU B 328     -13.692 -16.564  -9.860  1.00  0.00           C  
ATOM   4367  O   LEU B 328     -14.717 -15.874  -9.846  1.00  0.00           O  
ATOM   4368  CB  LEU B 328     -12.070 -15.849 -11.651  1.00  0.00           C  
ATOM   4369  CG  LEU B 328     -11.205 -16.221 -12.865  1.00  0.00           C  
ATOM   4370  CD1 LEU B 328     -10.396 -15.006 -13.309  1.00  0.00           C  
ATOM   4371  CD2 LEU B 328     -10.233 -17.359 -12.558  1.00  0.00           C  
ATOM   4372  N   THR B 329     -13.096 -16.966  -8.751  1.00  0.00           N  
ATOM   4373  CA  THR B 329     -13.516 -16.495  -7.435  1.00  0.00           C  
ATOM   4374  C   THR B 329     -12.716 -15.260  -7.015  1.00  0.00           C  
ATOM   4375  O   THR B 329     -11.542 -15.111  -7.346  1.00  0.00           O  
ATOM   4376  CB  THR B 329     -13.428 -17.587  -6.366  1.00  0.00           C  
ATOM   4377  OG1 THR B 329     -12.105 -17.947  -6.095  1.00  0.00           O  
ATOM   4378  CG2 THR B 329     -14.196 -18.851  -6.747  1.00  0.00           C  
ATOM   4379  N   GLY B 330     -13.319 -14.393  -6.202  1.00  0.00           N  
ATOM   4380  CA  GLY B 330     -12.604 -13.266  -5.604  1.00  0.00           C  
ATOM   4381  C   GLY B 330     -11.433 -13.707  -4.726  1.00  0.00           C  
ATOM   4382  O   GLY B 330     -10.435 -13.008  -4.636  1.00  0.00           O  
ATOM   4383  N   LYS B 331     -11.533 -14.910  -4.122  1.00  0.00           N  
ATOM   4384  CA  LYS B 331     -10.434 -15.496  -3.332  1.00  0.00           C  
ATOM   4385  C   LYS B 331      -9.231 -15.874  -4.200  1.00  0.00           C  
ATOM   4386  O   LYS B 331      -8.102 -15.638  -3.784  1.00  0.00           O  
ATOM   4387  CB  LYS B 331     -10.959 -16.703  -2.550  1.00  0.00           C  
ATOM   4388  CG  LYS B 331      -9.909 -17.262  -1.573  1.00  0.00           C  
ATOM   4389  CD  LYS B 331     -10.442 -18.500  -0.848  1.00  0.00           C  
ATOM   4390  CE  LYS B 331      -9.347 -19.062   0.053  1.00  0.00           C  
ATOM   4391  NZ  LYS B 331      -9.732 -20.373   0.645  1.00  0.00           N  
ATOM   4392  N   GLU B 332      -9.451 -16.457  -5.367  1.00  0.00           N  
ATOM   4393  CA  GLU B 332      -8.386 -16.803  -6.311  1.00  0.00           C  
ATOM   4394  C   GLU B 332      -7.766 -15.550  -6.919  1.00  0.00           C  
ATOM   4395  O   GLU B 332      -6.540 -15.444  -6.967  1.00  0.00           O  
ATOM   4396  CB  GLU B 332      -8.945 -17.700  -7.426  1.00  0.00           C  
ATOM   4397  CG  GLU B 332      -9.242 -19.118  -6.938  1.00  0.00           C  
ATOM   4398  CD  GLU B 332     -10.214 -19.867  -7.843  1.00  0.00           C  
ATOM   4399  OE1 GLU B 332     -10.108 -21.110  -7.898  1.00  0.00           O  
ATOM   4400  OE2 GLU B 332     -11.131 -19.206  -8.379  1.00  0.00           O  
ATOM   4401  N   ALA B 333      -8.588 -14.579  -7.334  1.00  0.00           N  
ATOM   4402  CA  ALA B 333      -8.125 -13.317  -7.893  1.00  0.00           C  
ATOM   4403  C   ALA B 333      -7.262 -12.523  -6.888  1.00  0.00           C  
ATOM   4404  O   ALA B 333      -6.162 -12.099  -7.244  1.00  0.00           O  
ATOM   4405  CB  ALA B 333      -9.348 -12.518  -8.349  1.00  0.00           C  
ATOM   4406  N   ASP B 334      -7.719 -12.395  -5.645  1.00  0.00           N  
ATOM   4407  CA  ASP B 334      -6.972 -11.757  -4.556  1.00  0.00           C  
ATOM   4408  C   ASP B 334      -5.609 -12.440  -4.326  1.00  0.00           C  
ATOM   4409  O   ASP B 334      -4.573 -11.780  -4.294  1.00  0.00           O  
ATOM   4410  CB  ASP B 334      -7.854 -11.804  -3.301  1.00  0.00           C  
ATOM   4411  CG  ASP B 334      -7.219 -11.236  -2.028  1.00  0.00           C  
ATOM   4412  OD1 ASP B 334      -6.501 -10.225  -2.124  1.00  0.00           O  
ATOM   4413  OD2 ASP B 334      -7.520 -11.792  -0.946  1.00  0.00           O  
ATOM   4414  N   ALA B 335      -5.581 -13.768  -4.261  1.00  0.00           N  
ATOM   4415  CA  ALA B 335      -4.348 -14.517  -4.061  1.00  0.00           C  
ATOM   4416  C   ALA B 335      -3.369 -14.379  -5.250  1.00  0.00           C  
ATOM   4417  O   ALA B 335      -2.165 -14.229  -5.034  1.00  0.00           O  
ATOM   4418  CB  ALA B 335      -4.701 -15.984  -3.794  1.00  0.00           C  
ATOM   4419  N   ALA B 336      -3.851 -14.432  -6.490  1.00  0.00           N  
ATOM   4420  CA  ALA B 336      -3.005 -14.301  -7.678  1.00  0.00           C  
ATOM   4421  C   ALA B 336      -2.427 -12.886  -7.825  1.00  0.00           C  
ATOM   4422  O   ALA B 336      -1.218 -12.729  -8.027  1.00  0.00           O  
ATOM   4423  CB  ALA B 336      -3.822 -14.718  -8.906  1.00  0.00           C  
ATOM   4424  N   LEU B 337      -3.257 -11.859  -7.645  1.00  0.00           N  
ATOM   4425  CA  LEU B 337      -2.811 -10.467  -7.646  1.00  0.00           C  
ATOM   4426  C   LEU B 337      -1.829 -10.196  -6.497  1.00  0.00           C  
ATOM   4427  O   LEU B 337      -0.804  -9.555  -6.709  1.00  0.00           O  
ATOM   4428  CB  LEU B 337      -4.042  -9.543  -7.574  1.00  0.00           C  
ATOM   4429  CG  LEU B 337      -4.901  -9.534  -8.851  1.00  0.00           C  
ATOM   4430  CD1 LEU B 337      -6.231  -8.839  -8.584  1.00  0.00           C  
ATOM   4431  CD2 LEU B 337      -4.215  -8.789 -10.000  1.00  0.00           C  
ATOM   4432  N   GLY B 338      -2.071 -10.759  -5.309  1.00  0.00           N  
ATOM   4433  CA  GLY B 338      -1.168 -10.675  -4.171  1.00  0.00           C  
ATOM   4434  C   GLY B 338       0.224 -11.254  -4.446  1.00  0.00           C  
ATOM   4435  O   GLY B 338       1.227 -10.638  -4.080  1.00  0.00           O  
ATOM   4436  N   ARG B 339       0.321 -12.376  -5.174  1.00  0.00           N  
ATOM   4437  CA  ARG B 339       1.620 -12.932  -5.625  1.00  0.00           C  
ATOM   4438  C   ARG B 339       2.347 -12.031  -6.630  1.00  0.00           C  
ATOM   4439  O   ARG B 339       3.571 -12.085  -6.717  1.00  0.00           O  
ATOM   4440  CB  ARG B 339       1.448 -14.344  -6.206  1.00  0.00           C  
ATOM   4441  CG  ARG B 339       1.112 -15.385  -5.133  1.00  0.00           C  
ATOM   4442  CD  ARG B 339       1.265 -16.835  -5.635  1.00  0.00           C  
ATOM   4443  NE  ARG B 339       0.485 -17.155  -6.838  1.00  0.00           N  
ATOM   4444  CZ  ARG B 339      -0.792 -17.456  -6.935  1.00  0.00           C  
ATOM   4445  NH1 ARG B 339      -1.612 -17.392  -5.916  1.00  0.00           N  
ATOM   4446  NH2 ARG B 339      -1.272 -17.866  -8.075  1.00  0.00           N  
ATOM   4447  N   ALA B 340       1.623 -11.170  -7.340  1.00  0.00           N  
ATOM   4448  CA  ALA B 340       2.179 -10.133  -8.210  1.00  0.00           C  
ATOM   4449  C   ALA B 340       2.443  -8.796  -7.478  1.00  0.00           C  
ATOM   4450  O   ALA B 340       2.653  -7.779  -8.136  1.00  0.00           O  
ATOM   4451  CB  ALA B 340       1.261  -9.971  -9.428  1.00  0.00           C  
ATOM   4452  N   ASN B 341       2.407  -8.770  -6.138  1.00  0.00           N  
ATOM   4453  CA  ASN B 341       2.525  -7.563  -5.303  1.00  0.00           C  
ATOM   4454  C   ASN B 341       1.409  -6.516  -5.551  1.00  0.00           C  
ATOM   4455  O   ASN B 341       1.616  -5.321  -5.353  1.00  0.00           O  
ATOM   4456  CB  ASN B 341       3.953  -6.992  -5.369  1.00  0.00           C  
ATOM   4457  CG  ASN B 341       4.990  -7.754  -4.557  1.00  0.00           C  
ATOM   4458  OD1 ASN B 341       4.859  -8.917  -4.215  1.00  0.00           O  
ATOM   4459  ND2 ASN B 341       6.074  -7.088  -4.209  1.00  0.00           N  
ATOM   4460  N   ILE B 342       0.216  -6.946  -5.962  1.00  0.00           N  
ATOM   4461  CA  ILE B 342      -0.954  -6.076  -6.114  1.00  0.00           C  
ATOM   4462  C   ILE B 342      -1.983  -6.451  -5.049  1.00  0.00           C  
ATOM   4463  O   ILE B 342      -2.600  -7.519  -5.115  1.00  0.00           O  
ATOM   4464  CB  ILE B 342      -1.536  -6.161  -7.545  1.00  0.00           C  
ATOM   4465  CG1 ILE B 342      -0.487  -5.781  -8.611  1.00  0.00           C  
ATOM   4466  CG2 ILE B 342      -2.768  -5.237  -7.661  1.00  0.00           C  
ATOM   4467  CD1 ILE B 342      -0.926  -6.065 -10.054  1.00  0.00           C  
ATOM   4468  N   THR B 343      -2.190  -5.573  -4.074  1.00  0.00           N  
ATOM   4469  CA  THR B 343      -3.078  -5.831  -2.936  1.00  0.00           C  
ATOM   4470  C   THR B 343      -4.473  -5.290  -3.209  1.00  0.00           C  
ATOM   4471  O   THR B 343      -4.699  -4.083  -3.279  1.00  0.00           O  
ATOM   4472  CB  THR B 343      -2.496  -5.250  -1.635  1.00  0.00           C  
ATOM   4473  OG1 THR B 343      -1.144  -5.619  -1.489  1.00  0.00           O  
ATOM   4474  CG2 THR B 343      -3.220  -5.806  -0.410  1.00  0.00           C  
ATOM   4475  N   VAL B 344      -5.429  -6.191  -3.332  1.00  0.00           N  
ATOM   4476  CA  VAL B 344      -6.862  -5.902  -3.415  1.00  0.00           C  
ATOM   4477  C   VAL B 344      -7.599  -6.579  -2.255  1.00  0.00           C  
ATOM   4478  O   VAL B 344      -6.984  -7.264  -1.433  1.00  0.00           O  
ATOM   4479  CB  VAL B 344      -7.455  -6.320  -4.784  1.00  0.00           C  
ATOM   4480  CG1 VAL B 344      -6.815  -5.559  -5.939  1.00  0.00           C  
ATOM   4481  CG2 VAL B 344      -7.338  -7.827  -5.042  1.00  0.00           C  
ATOM   4482  N   ASN B 345      -8.915  -6.440  -2.181  1.00  0.00           N  
ATOM   4483  CA  ASN B 345      -9.721  -7.316  -1.341  1.00  0.00           C  
ATOM   4484  C   ASN B 345     -10.807  -8.003  -2.164  1.00  0.00           C  
ATOM   4485  O   ASN B 345     -11.494  -7.361  -2.969  1.00  0.00           O  
ATOM   4486  CB  ASN B 345     -10.240  -6.558  -0.103  1.00  0.00           C  
ATOM   4487  CG  ASN B 345     -11.311  -5.536  -0.428  1.00  0.00           C  
ATOM   4488  OD1 ASN B 345     -11.084  -4.354  -0.571  1.00  0.00           O  
ATOM   4489  ND2 ASN B 345     -12.558  -5.967  -0.486  1.00  0.00           N  
ATOM   4490  N   LYS B 346     -11.015  -9.288  -1.916  1.00  0.00           N  
ATOM   4491  CA  LYS B 346     -12.199  -9.987  -2.405  1.00  0.00           C  
ATOM   4492  C   LYS B 346     -13.463  -9.299  -1.878  1.00  0.00           C  
ATOM   4493  O   LYS B 346     -13.493  -8.838  -0.730  1.00  0.00           O  
ATOM   4494  CB  LYS B 346     -12.136 -11.482  -2.051  1.00  0.00           C  
ATOM   4495  CG  LYS B 346     -12.255 -11.741  -0.546  1.00  0.00           C  
ATOM   4496  CD  LYS B 346     -12.020 -13.219  -0.228  1.00  0.00           C  
ATOM   4497  CE  LYS B 346     -12.127 -13.393   1.278  1.00  0.00           C  
ATOM   4498  NZ  LYS B 346     -11.717 -14.762   1.675  1.00  0.00           N  
ATOM   4499  N   ASN B 347     -14.498  -9.255  -2.705  1.00  0.00           N  
ATOM   4500  CA  ASN B 347     -15.746  -8.606  -2.346  1.00  0.00           C  
ATOM   4501  C   ASN B 347     -16.917  -9.321  -3.019  1.00  0.00           C  
ATOM   4502  O   ASN B 347     -16.840  -9.630  -4.202  1.00  0.00           O  
ATOM   4503  CB  ASN B 347     -15.661  -7.124  -2.749  1.00  0.00           C  
ATOM   4504  CG  ASN B 347     -16.607  -6.269  -1.932  1.00  0.00           C  
ATOM   4505  OD1 ASN B 347     -16.230  -5.657  -0.944  1.00  0.00           O  
ATOM   4506  ND2 ASN B 347     -17.861  -6.210  -2.309  1.00  0.00           N  
ATOM   4507  N   SER B 348     -17.988  -9.557  -2.271  1.00  0.00           N  
ATOM   4508  CA  SER B 348     -19.220 -10.062  -2.867  1.00  0.00           C  
ATOM   4509  C   SER B 348     -19.747  -9.077  -3.910  1.00  0.00           C  
ATOM   4510  O   SER B 348     -19.632  -7.860  -3.748  1.00  0.00           O  
ATOM   4511  CB  SER B 348     -20.284 -10.315  -1.796  1.00  0.00           C  
ATOM   4512  OG  SER B 348     -19.836 -11.309  -0.887  1.00  0.00           O  
ATOM   4513  N   VAL B 349     -20.316  -9.625  -4.983  1.00  0.00           N  
ATOM   4514  CA  VAL B 349     -21.011  -8.869  -6.027  1.00  0.00           C  
ATOM   4515  C   VAL B 349     -22.531  -9.009  -5.836  1.00  0.00           C  
ATOM   4516  O   VAL B 349     -22.966  -9.903  -5.108  1.00  0.00           O  
ATOM   4517  CB  VAL B 349     -20.550  -9.293  -7.424  1.00  0.00           C  
ATOM   4518  CG1 VAL B 349     -19.061  -8.973  -7.627  1.00  0.00           C  
ATOM   4519  CG2 VAL B 349     -20.788 -10.775  -7.725  1.00  0.00           C  
ATOM   4520  N   PRO B 350     -23.365  -8.148  -6.447  1.00  0.00           N  
ATOM   4521  CA  PRO B 350     -24.806  -8.331  -6.432  1.00  0.00           C  
ATOM   4522  C   PRO B 350     -25.201  -9.706  -6.993  1.00  0.00           C  
ATOM   4523  O   PRO B 350     -24.741 -10.101  -8.055  1.00  0.00           O  
ATOM   4524  CB  PRO B 350     -25.373  -7.189  -7.279  1.00  0.00           C  
ATOM   4525  CG  PRO B 350     -24.291  -6.111  -7.177  1.00  0.00           C  
ATOM   4526  CD  PRO B 350     -23.005  -6.928  -7.138  1.00  0.00           C  
ATOM   4527  N   ASN B 351     -26.056 -10.433  -6.258  1.00  0.00           N  
ATOM   4528  CA  ASN B 351     -26.452 -11.808  -6.579  1.00  0.00           C  
ATOM   4529  C   ASN B 351     -25.267 -12.789  -6.667  1.00  0.00           C  
ATOM   4530  O   ASN B 351     -25.269 -13.689  -7.508  1.00  0.00           O  
ATOM   4531  CB  ASN B 351     -27.367 -11.827  -7.816  1.00  0.00           C  
ATOM   4532  CG  ASN B 351     -28.568 -10.911  -7.676  1.00  0.00           C  
ATOM   4533  OD1 ASN B 351     -29.221 -10.858  -6.652  1.00  0.00           O  
ATOM   4534  ND2 ASN B 351     -28.890 -10.166  -8.705  1.00  0.00           N  
ATOM   4535  N   ASP B 352     -24.259 -12.634  -5.805  1.00  0.00           N  
ATOM   4536  CA  ASP B 352     -23.070 -13.480  -5.778  1.00  0.00           C  
ATOM   4537  C   ASP B 352     -23.432 -14.965  -5.551  1.00  0.00           C  
ATOM   4538  O   ASP B 352     -24.008 -15.309  -4.505  1.00  0.00           O  
ATOM   4539  CB  ASP B 352     -22.101 -12.975  -4.700  1.00  0.00           C  
ATOM   4540  CG  ASP B 352     -20.676 -13.503  -4.876  1.00  0.00           C  
ATOM   4541  OD1 ASP B 352     -20.498 -14.679  -5.270  1.00  0.00           O  
ATOM   4542  OD2 ASP B 352     -19.716 -12.745  -4.630  1.00  0.00           O  
ATOM   4543  N   PRO B 353     -23.081 -15.880  -6.483  1.00  0.00           N  
ATOM   4544  CA  PRO B 353     -23.353 -17.310  -6.330  1.00  0.00           C  
ATOM   4545  C   PRO B 353     -22.418 -17.994  -5.318  1.00  0.00           C  
ATOM   4546  O   PRO B 353     -22.622 -19.159  -4.971  1.00  0.00           O  
ATOM   4547  CB  PRO B 353     -23.189 -17.884  -7.742  1.00  0.00           C  
ATOM   4548  CG  PRO B 353     -22.128 -16.980  -8.363  1.00  0.00           C  
ATOM   4549  CD  PRO B 353     -22.450 -15.607  -7.765  1.00  0.00           C  
ATOM   4550  N   LYS B 354     -21.359 -17.318  -4.852  1.00  0.00           N  
ATOM   4551  CA  LYS B 354     -20.374 -17.831  -3.900  1.00  0.00           C  
ATOM   4552  C   LYS B 354     -20.627 -17.297  -2.495  1.00  0.00           C  
ATOM   4553  O   LYS B 354     -21.241 -16.260  -2.285  1.00  0.00           O  
ATOM   4554  CB  LYS B 354     -18.946 -17.505  -4.370  1.00  0.00           C  
ATOM   4555  CG  LYS B 354     -18.588 -17.986  -5.791  1.00  0.00           C  
ATOM   4556  CD  LYS B 354     -18.535 -19.510  -5.924  1.00  0.00           C  
ATOM   4557  CE  LYS B 354     -18.077 -19.826  -7.346  1.00  0.00           C  
ATOM   4558  NZ  LYS B 354     -17.860 -21.271  -7.577  1.00  0.00           N  
ATOM   4559  N   SER B 355     -20.091 -18.009  -1.505  1.00  0.00           N  
ATOM   4560  CA  SER B 355     -20.166 -17.555  -0.114  1.00  0.00           C  
ATOM   4561  C   SER B 355     -19.347 -16.276   0.109  1.00  0.00           C  
ATOM   4562  O   SER B 355     -18.353 -16.057  -0.588  1.00  0.00           O  
ATOM   4563  CB  SER B 355     -19.708 -18.670   0.830  1.00  0.00           C  
ATOM   4564  OG  SER B 355     -18.300 -18.763   0.894  1.00  0.00           O  
ATOM   4565  N   PRO B 356     -19.646 -15.482   1.164  1.00  0.00           N  
ATOM   4566  CA  PRO B 356     -18.865 -14.286   1.512  1.00  0.00           C  
ATOM   4567  C   PRO B 356     -17.380 -14.540   1.838  1.00  0.00           C  
ATOM   4568  O   PRO B 356     -16.579 -13.611   1.880  1.00  0.00           O  
ATOM   4569  CB  PRO B 356     -19.583 -13.688   2.731  1.00  0.00           C  
ATOM   4570  CG  PRO B 356     -21.014 -14.207   2.608  1.00  0.00           C  
ATOM   4571  CD  PRO B 356     -20.828 -15.586   1.994  1.00  0.00           C  
ATOM   4572  N   PHE B 357     -16.993 -15.812   2.087  1.00  0.00           N  
ATOM   4573  CA  PHE B 357     -15.601 -16.202   2.325  1.00  0.00           C  
ATOM   4574  C   PHE B 357     -14.817 -16.466   1.031  1.00  0.00           C  
ATOM   4575  O   PHE B 357     -13.584 -16.526   1.074  1.00  0.00           O  
ATOM   4576  CB  PHE B 357     -15.562 -17.440   3.224  1.00  0.00           C  
ATOM   4577  CG  PHE B 357     -16.116 -17.194   4.603  1.00  0.00           C  
ATOM   4578  CD1 PHE B 357     -15.360 -16.481   5.545  1.00  0.00           C  
ATOM   4579  CD2 PHE B 357     -17.392 -17.669   4.949  1.00  0.00           C  
ATOM   4580  CE1 PHE B 357     -15.883 -16.243   6.834  1.00  0.00           C  
ATOM   4581  CE2 PHE B 357     -17.912 -17.436   6.232  1.00  0.00           C  
ATOM   4582  CZ  PHE B 357     -17.156 -16.719   7.172  1.00  0.00           C  
ATOM   4583  N   VAL B 358     -15.501 -16.663  -0.086  1.00  0.00           N  
ATOM   4584  CA  VAL B 358     -14.935 -16.961  -1.404  1.00  0.00           C  
ATOM   4585  C   VAL B 358     -15.166 -15.782  -2.344  1.00  0.00           C  
ATOM   4586  O   VAL B 358     -14.199 -15.259  -2.889  1.00  0.00           O  
ATOM   4587  CB  VAL B 358     -15.509 -18.281  -1.958  1.00  0.00           C  
ATOM   4588  CG1 VAL B 358     -14.937 -18.620  -3.335  1.00  0.00           C  
ATOM   4589  CG2 VAL B 358     -15.188 -19.463  -1.038  1.00  0.00           C  
ATOM   4590  N   THR B 359     -16.412 -15.329  -2.456  1.00  0.00           N  
ATOM   4591  CA  THR B 359     -16.898 -14.246  -3.322  1.00  0.00           C  
ATOM   4592  C   THR B 359     -16.673 -14.504  -4.819  1.00  0.00           C  
ATOM   4593  O   THR B 359     -15.927 -15.406  -5.198  1.00  0.00           O  
ATOM   4594  CB  THR B 359     -16.366 -12.856  -2.901  1.00  0.00           C  
ATOM   4595  OG1 THR B 359     -15.006 -12.711  -3.240  1.00  0.00           O  
ATOM   4596  CG2 THR B 359     -16.487 -12.588  -1.403  1.00  0.00           C  
ATOM   4597  N   SER B 360     -17.302 -13.707  -5.675  1.00  0.00           N  
ATOM   4598  CA  SER B 360     -17.139 -13.728  -7.129  1.00  0.00           C  
ATOM   4599  C   SER B 360     -16.653 -12.383  -7.669  1.00  0.00           C  
ATOM   4600  O   SER B 360     -16.872 -12.051  -8.831  1.00  0.00           O  
ATOM   4601  CB  SER B 360     -18.438 -14.144  -7.816  1.00  0.00           C  
ATOM   4602  OG  SER B 360     -18.897 -15.381  -7.292  1.00  0.00           O  
ATOM   4603  N   GLY B 361     -15.980 -11.585  -6.824  1.00  0.00           N  
ATOM   4604  CA  GLY B 361     -15.499 -10.276  -7.220  1.00  0.00           C  
ATOM   4605  C   GLY B 361     -14.329  -9.759  -6.396  1.00  0.00           C  
ATOM   4606  O   GLY B 361     -13.968 -10.299  -5.355  1.00  0.00           O  
ATOM   4607  N   ILE B 362     -13.760  -8.664  -6.877  1.00  0.00           N  
ATOM   4608  CA  ILE B 362     -12.756  -7.877  -6.171  1.00  0.00           C  
ATOM   4609  C   ILE B 362     -13.177  -6.412  -6.128  1.00  0.00           C  
ATOM   4610  O   ILE B 362     -13.749  -5.887  -7.083  1.00  0.00           O  
ATOM   4611  CB  ILE B 362     -11.338  -8.048  -6.769  1.00  0.00           C  
ATOM   4612  CG1 ILE B 362     -11.286  -7.676  -8.268  1.00  0.00           C  
ATOM   4613  CG2 ILE B 362     -10.843  -9.481  -6.509  1.00  0.00           C  
ATOM   4614  CD1 ILE B 362      -9.879  -7.672  -8.873  1.00  0.00           C  
ATOM   4615  N   ARG B 363     -12.886  -5.738  -5.023  1.00  0.00           N  
ATOM   4616  CA  ARG B 363     -13.033  -4.285  -4.889  1.00  0.00           C  
ATOM   4617  C   ARG B 363     -11.692  -3.621  -5.138  1.00  0.00           C  
ATOM   4618  O   ARG B 363     -10.703  -3.974  -4.503  1.00  0.00           O  
ATOM   4619  CB  ARG B 363     -13.613  -3.933  -3.521  1.00  0.00           C  
ATOM   4620  CG  ARG B 363     -14.001  -2.446  -3.429  1.00  0.00           C  
ATOM   4621  CD  ARG B 363     -14.511  -2.083  -2.032  1.00  0.00           C  
ATOM   4622  NE  ARG B 363     -13.448  -2.193  -1.033  1.00  0.00           N  
ATOM   4623  CZ  ARG B 363     -13.533  -1.973   0.268  1.00  0.00           C  
ATOM   4624  NH1 ARG B 363     -14.655  -1.604   0.825  1.00  0.00           N  
ATOM   4625  NH2 ARG B 363     -12.487  -2.121   1.024  1.00  0.00           N  
ATOM   4626  N   VAL B 364     -11.692  -2.615  -6.012  1.00  0.00           N  
ATOM   4627  CA  VAL B 364     -10.512  -1.833  -6.383  1.00  0.00           C  
ATOM   4628  C   VAL B 364     -10.758  -0.377  -6.012  1.00  0.00           C  
ATOM   4629  O   VAL B 364     -11.829   0.158  -6.270  1.00  0.00           O  
ATOM   4630  CB  VAL B 364     -10.222  -1.977  -7.886  1.00  0.00           C  
ATOM   4631  CG1 VAL B 364      -8.953  -1.217  -8.286  1.00  0.00           C  
ATOM   4632  CG2 VAL B 364     -10.030  -3.451  -8.276  1.00  0.00           C  
ATOM   4633  N   GLY B 365      -9.766   0.279  -5.399  1.00  0.00           N  
ATOM   4634  CA  GLY B 365      -9.833   1.698  -5.064  1.00  0.00           C  
ATOM   4635  C   GLY B 365      -8.510   2.407  -5.317  1.00  0.00           C  
ATOM   4636  O   GLY B 365      -7.435   1.862  -5.075  1.00  0.00           O  
ATOM   4637  N   THR B 366      -8.580   3.648  -5.784  1.00  0.00           N  
ATOM   4638  CA  THR B 366      -7.417   4.419  -6.242  1.00  0.00           C  
ATOM   4639  C   THR B 366      -6.797   5.405  -5.235  1.00  0.00           C  
ATOM   4640  O   THR B 366      -5.818   6.056  -5.601  1.00  0.00           O  
ATOM   4641  CB  THR B 366      -7.742   5.155  -7.551  1.00  0.00           C  
ATOM   4642  OG1 THR B 366      -8.838   6.016  -7.352  1.00  0.00           O  
ATOM   4643  CG2 THR B 366      -8.102   4.187  -8.672  1.00  0.00           C  
ATOM   4644  N   PRO B 367      -7.276   5.570  -3.982  1.00  0.00           N  
ATOM   4645  CA  PRO B 367      -6.718   6.573  -3.076  1.00  0.00           C  
ATOM   4646  C   PRO B 367      -5.223   6.395  -2.799  1.00  0.00           C  
ATOM   4647  O   PRO B 367      -4.475   7.367  -2.890  1.00  0.00           O  
ATOM   4648  CB  PRO B 367      -7.555   6.479  -1.793  1.00  0.00           C  
ATOM   4649  CG  PRO B 367      -8.894   5.950  -2.290  1.00  0.00           C  
ATOM   4650  CD  PRO B 367      -8.479   4.991  -3.399  1.00  0.00           C  
ATOM   4651  N   ALA B 368      -4.777   5.170  -2.505  1.00  0.00           N  
ATOM   4652  CA  ALA B 368      -3.390   4.902  -2.141  1.00  0.00           C  
ATOM   4653  C   ALA B 368      -2.417   5.095  -3.318  1.00  0.00           C  
ATOM   4654  O   ALA B 368      -1.440   5.829  -3.192  1.00  0.00           O  
ATOM   4655  CB  ALA B 368      -3.319   3.487  -1.546  1.00  0.00           C  
ATOM   4656  N   ILE B 369      -2.725   4.531  -4.496  1.00  0.00           N  
ATOM   4657  CA  ILE B 369      -1.879   4.698  -5.687  1.00  0.00           C  
ATOM   4658  C   ILE B 369      -1.795   6.163  -6.138  1.00  0.00           C  
ATOM   4659  O   ILE B 369      -0.733   6.632  -6.520  1.00  0.00           O  
ATOM   4660  CB  ILE B 369      -2.326   3.793  -6.860  1.00  0.00           C  
ATOM   4661  CG1 ILE B 369      -3.757   4.077  -7.334  1.00  0.00           C  
ATOM   4662  CG2 ILE B 369      -2.141   2.311  -6.460  1.00  0.00           C  
ATOM   4663  CD1 ILE B 369      -4.112   3.432  -8.689  1.00  0.00           C  
ATOM   4664  N   THR B 370      -2.892   6.906  -6.023  1.00  0.00           N  
ATOM   4665  CA  THR B 370      -2.896   8.335  -6.358  1.00  0.00           C  
ATOM   4666  C   THR B 370      -2.072   9.134  -5.355  1.00  0.00           C  
ATOM   4667  O   THR B 370      -1.377  10.070  -5.726  1.00  0.00           O  
ATOM   4668  CB  THR B 370      -4.328   8.881  -6.427  1.00  0.00           C  
ATOM   4669  OG1 THR B 370      -5.135   8.059  -7.230  1.00  0.00           O  
ATOM   4670  CG2 THR B 370      -4.378  10.278  -7.028  1.00  0.00           C  
ATOM   4671  N   ARG B 371      -2.114   8.746  -4.081  1.00  0.00           N  
ATOM   4672  CA  ARG B 371      -1.331   9.392  -3.015  1.00  0.00           C  
ATOM   4673  C   ARG B 371       0.173   9.255  -3.228  1.00  0.00           C  
ATOM   4674  O   ARG B 371       0.899  10.178  -2.871  1.00  0.00           O  
ATOM   4675  CB  ARG B 371      -1.765   8.821  -1.661  1.00  0.00           C  
ATOM   4676  CG  ARG B 371      -1.245   9.596  -0.437  1.00  0.00           C  
ATOM   4677  CD  ARG B 371      -1.856  10.992  -0.349  1.00  0.00           C  
ATOM   4678  NE  ARG B 371      -1.590  11.609   0.964  1.00  0.00           N  
ATOM   4679  CZ  ARG B 371      -1.906  12.835   1.335  1.00  0.00           C  
ATOM   4680  NH1 ARG B 371      -2.470  13.683   0.513  1.00  0.00           N  
ATOM   4681  NH2 ARG B 371      -1.663  13.241   2.542  1.00  0.00           N  
ATOM   4682  N   ARG B 372       0.631   8.163  -3.822  1.00  0.00           N  
ATOM   4683  CA  ARG B 372       2.052   7.956  -4.165  1.00  0.00           C  
ATOM   4684  C   ARG B 372       2.462   8.472  -5.553  1.00  0.00           C  
ATOM   4685  O   ARG B 372       3.596   8.278  -5.951  1.00  0.00           O  
ATOM   4686  CB  ARG B 372       2.446   6.484  -3.907  1.00  0.00           C  
ATOM   4687  CG  ARG B 372       2.044   5.526  -5.030  1.00  0.00           C  
ATOM   4688  CD  ARG B 372       2.340   4.051  -4.688  1.00  0.00           C  
ATOM   4689  NE  ARG B 372       3.775   3.808  -4.439  1.00  0.00           N  
ATOM   4690  CZ  ARG B 372       4.312   2.665  -4.003  1.00  0.00           C  
ATOM   4691  NH1 ARG B 372       3.603   1.604  -3.789  1.00  0.00           N  
ATOM   4692  NH2 ARG B 372       5.580   2.584  -3.763  1.00  0.00           N  
ATOM   4693  N   GLY B 373       1.552   9.129  -6.296  1.00  0.00           N  
ATOM   4694  CA  GLY B 373       1.885   9.856  -7.519  1.00  0.00           C  
ATOM   4695  C   GLY B 373       1.350   9.286  -8.834  1.00  0.00           C  
ATOM   4696  O   GLY B 373       1.576   9.900  -9.881  1.00  0.00           O  
ATOM   4697  N   PHE B 374       0.622   8.169  -8.829  1.00  0.00           N  
ATOM   4698  CA  PHE B 374       0.049   7.591 -10.052  1.00  0.00           C  
ATOM   4699  C   PHE B 374      -0.989   8.530 -10.663  1.00  0.00           C  
ATOM   4700  O   PHE B 374      -1.857   9.068  -9.976  1.00  0.00           O  
ATOM   4701  CB  PHE B 374      -0.589   6.222  -9.779  1.00  0.00           C  
ATOM   4702  CG  PHE B 374       0.355   5.042  -9.592  1.00  0.00           C  
ATOM   4703  CD1 PHE B 374       1.610   5.170  -8.969  1.00  0.00           C  
ATOM   4704  CD2 PHE B 374      -0.057   3.761 -10.031  1.00  0.00           C  
ATOM   4705  CE1 PHE B 374       2.438   4.048  -8.777  1.00  0.00           C  
ATOM   4706  CE2 PHE B 374       0.759   2.637  -9.843  1.00  0.00           C  
ATOM   4707  CZ  PHE B 374       2.006   2.783  -9.210  1.00  0.00           C  
ATOM   4708  N   LYS B 375      -0.919   8.679 -11.990  1.00  0.00           N  
ATOM   4709  CA  LYS B 375      -1.896   9.388 -12.822  1.00  0.00           C  
ATOM   4710  C   LYS B 375      -2.639   8.408 -13.729  1.00  0.00           C  
ATOM   4711  O   LYS B 375      -2.550   7.190 -13.561  1.00  0.00           O  
ATOM   4712  CB  LYS B 375      -1.185  10.518 -13.577  1.00  0.00           C  
ATOM   4713  CG  LYS B 375      -0.609  11.557 -12.622  1.00  0.00           C  
ATOM   4714  CD  LYS B 375      -0.110  12.779 -13.404  1.00  0.00           C  
ATOM   4715  CE  LYS B 375       0.440  13.800 -12.420  1.00  0.00           C  
ATOM   4716  NZ  LYS B 375       0.901  15.013 -13.120  1.00  0.00           N  
ATOM   4717  N   GLU B 376      -3.377   8.922 -14.702  1.00  0.00           N  
ATOM   4718  CA  GLU B 376      -4.176   8.094 -15.600  1.00  0.00           C  
ATOM   4719  C   GLU B 376      -3.328   7.080 -16.396  1.00  0.00           C  
ATOM   4720  O   GLU B 376      -3.776   5.962 -16.613  1.00  0.00           O  
ATOM   4721  CB  GLU B 376      -4.984   8.969 -16.580  1.00  0.00           C  
ATOM   4722  CG  GLU B 376      -6.039   9.879 -15.936  1.00  0.00           C  
ATOM   4723  CD  GLU B 376      -5.560  11.323 -15.669  1.00  0.00           C  
ATOM   4724  OE1 GLU B 376      -6.336  12.273 -15.953  1.00  0.00           O  
ATOM   4725  OE2 GLU B 376      -4.442  11.523 -15.155  1.00  0.00           O  
ATOM   4726  N   ALA B 377      -2.119   7.451 -16.812  1.00  0.00           N  
ATOM   4727  CA  ALA B 377      -1.239   6.564 -17.569  1.00  0.00           C  
ATOM   4728  C   ALA B 377      -0.811   5.344 -16.730  1.00  0.00           C  
ATOM   4729  O   ALA B 377      -1.026   4.208 -17.153  1.00  0.00           O  
ATOM   4730  CB  ALA B 377      -0.038   7.373 -18.073  1.00  0.00           C  
ATOM   4731  N   GLU B 378      -0.311   5.577 -15.524  1.00  0.00           N  
ATOM   4732  CA  GLU B 378       0.105   4.507 -14.610  1.00  0.00           C  
ATOM   4733  C   GLU B 378      -1.101   3.682 -14.131  1.00  0.00           C  
ATOM   4734  O   GLU B 378      -1.017   2.461 -14.031  1.00  0.00           O  
ATOM   4735  CB  GLU B 378       0.855   5.084 -13.396  1.00  0.00           C  
ATOM   4736  CG  GLU B 378       2.151   5.866 -13.722  1.00  0.00           C  
ATOM   4737  CD  GLU B 378       1.926   7.290 -14.285  1.00  0.00           C  
ATOM   4738  OE1 GLU B 378       2.875   7.850 -14.869  1.00  0.00           O  
ATOM   4739  OE2 GLU B 378       0.811   7.834 -14.131  1.00  0.00           O  
ATOM   4740  N   ALA B 379      -2.243   4.320 -13.899  1.00  0.00           N  
ATOM   4741  CA  ALA B 379      -3.469   3.632 -13.505  1.00  0.00           C  
ATOM   4742  C   ALA B 379      -3.989   2.695 -14.615  1.00  0.00           C  
ATOM   4743  O   ALA B 379      -4.407   1.573 -14.328  1.00  0.00           O  
ATOM   4744  CB  ALA B 379      -4.513   4.682 -13.103  1.00  0.00           C  
ATOM   4745  N   LYS B 380      -3.928   3.120 -15.894  1.00  0.00           N  
ATOM   4746  CA  LYS B 380      -4.270   2.278 -17.047  1.00  0.00           C  
ATOM   4747  C   LYS B 380      -3.290   1.116 -17.212  1.00  0.00           C  
ATOM   4748  O   LYS B 380      -3.717  -0.011 -17.438  1.00  0.00           O  
ATOM   4749  CB  LYS B 380      -4.336   3.108 -18.345  1.00  0.00           C  
ATOM   4750  CG  LYS B 380      -5.642   3.916 -18.435  1.00  0.00           C  
ATOM   4751  CD  LYS B 380      -5.825   4.597 -19.801  1.00  0.00           C  
ATOM   4752  CE  LYS B 380      -7.222   5.242 -19.812  1.00  0.00           C  
ATOM   4753  NZ  LYS B 380      -7.788   5.444 -21.178  1.00  0.00           N  
ATOM   4754  N   GLU B 381      -2.005   1.385 -17.073  1.00  0.00           N  
ATOM   4755  CA  GLU B 381      -0.979   0.347 -17.162  1.00  0.00           C  
ATOM   4756  C   GLU B 381      -1.169  -0.716 -16.064  1.00  0.00           C  
ATOM   4757  O   GLU B 381      -1.201  -1.911 -16.365  1.00  0.00           O  
ATOM   4758  CB  GLU B 381       0.409   1.010 -17.111  1.00  0.00           C  
ATOM   4759  CG  GLU B 381       1.498   0.043 -17.592  1.00  0.00           C  
ATOM   4760  CD  GLU B 381       2.911   0.662 -17.648  1.00  0.00           C  
ATOM   4761  OE1 GLU B 381       3.760   0.067 -18.354  1.00  0.00           O  
ATOM   4762  OE2 GLU B 381       3.150   1.695 -16.990  1.00  0.00           O  
ATOM   4763  N   LEU B 382      -1.407  -0.287 -14.832  1.00  0.00           N  
ATOM   4764  CA  LEU B 382      -1.723  -1.162 -13.703  1.00  0.00           C  
ATOM   4765  C   LEU B 382      -2.982  -2.001 -13.963  1.00  0.00           C  
ATOM   4766  O   LEU B 382      -2.957  -3.208 -13.750  1.00  0.00           O  
ATOM   4767  CB  LEU B 382      -1.870  -0.300 -12.441  1.00  0.00           C  
ATOM   4768  CG  LEU B 382      -2.380  -1.059 -11.206  1.00  0.00           C  
ATOM   4769  CD1 LEU B 382      -1.454  -2.196 -10.799  1.00  0.00           C  
ATOM   4770  CD2 LEU B 382      -2.519  -0.079 -10.045  1.00  0.00           C  
ATOM   4771  N   ALA B 383      -4.065  -1.401 -14.433  1.00  0.00           N  
ATOM   4772  CA  ALA B 383      -5.280  -2.141 -14.760  1.00  0.00           C  
ATOM   4773  C   ALA B 383      -5.025  -3.201 -15.846  1.00  0.00           C  
ATOM   4774  O   ALA B 383      -5.532  -4.321 -15.748  1.00  0.00           O  
ATOM   4775  CB  ALA B 383      -6.369  -1.152 -15.172  1.00  0.00           C  
ATOM   4776  N   GLY B 384      -4.185  -2.887 -16.832  1.00  0.00           N  
ATOM   4777  CA  GLY B 384      -3.726  -3.842 -17.838  1.00  0.00           C  
ATOM   4778  C   GLY B 384      -2.987  -5.030 -17.225  1.00  0.00           C  
ATOM   4779  O   GLY B 384      -3.316  -6.171 -17.526  1.00  0.00           O  
ATOM   4780  N   TRP B 385      -2.059  -4.777 -16.307  1.00  0.00           N  
ATOM   4781  CA  TRP B 385      -1.342  -5.845 -15.599  1.00  0.00           C  
ATOM   4782  C   TRP B 385      -2.272  -6.711 -14.740  1.00  0.00           C  
ATOM   4783  O   TRP B 385      -2.117  -7.931 -14.713  1.00  0.00           O  
ATOM   4784  CB  TRP B 385      -0.251  -5.246 -14.712  1.00  0.00           C  
ATOM   4785  CG  TRP B 385       0.792  -4.415 -15.380  1.00  0.00           C  
ATOM   4786  CD1 TRP B 385       1.075  -4.390 -16.706  1.00  0.00           C  
ATOM   4787  CD2 TRP B 385       1.684  -3.445 -14.762  1.00  0.00           C  
ATOM   4788  NE1 TRP B 385       2.077  -3.460 -16.945  1.00  0.00           N  
ATOM   4789  CE2 TRP B 385       2.474  -2.859 -15.787  1.00  0.00           C  
ATOM   4790  CE3 TRP B 385       1.892  -3.014 -13.432  1.00  0.00           C  
ATOM   4791  CZ2 TRP B 385       3.440  -1.857 -15.507  1.00  0.00           C  
ATOM   4792  CZ3 TRP B 385       2.858  -2.020 -13.155  1.00  0.00           C  
ATOM   4793  CH2 TRP B 385       3.608  -1.452 -14.187  1.00  0.00           C  
ATOM   4794  N   MET B 386      -3.258  -6.115 -14.088  1.00  0.00           N  
ATOM   4795  CA  MET B 386      -4.264  -6.867 -13.337  1.00  0.00           C  
ATOM   4796  C   MET B 386      -5.056  -7.790 -14.265  1.00  0.00           C  
ATOM   4797  O   MET B 386      -5.237  -8.958 -13.943  1.00  0.00           O  
ATOM   4798  CB  MET B 386      -5.216  -5.907 -12.611  1.00  0.00           C  
ATOM   4799  CG  MET B 386      -4.537  -5.110 -11.503  1.00  0.00           C  
ATOM   4800  SD  MET B 386      -5.616  -3.867 -10.732  1.00  0.00           S  
ATOM   4801  CE  MET B 386      -6.734  -4.950  -9.826  1.00  0.00           C  
ATOM   4802  N   CYS B 387      -5.458  -7.309 -15.434  1.00  0.00           N  
ATOM   4803  CA  CYS B 387      -6.121  -8.126 -16.448  1.00  0.00           C  
ATOM   4804  C   CYS B 387      -5.214  -9.257 -16.956  1.00  0.00           C  
ATOM   4805  O   CYS B 387      -5.691 -10.377 -17.084  1.00  0.00           O  
ATOM   4806  CB  CYS B 387      -6.614  -7.243 -17.601  1.00  0.00           C  
ATOM   4807  SG  CYS B 387      -7.898  -6.088 -17.033  1.00  0.00           S  
ATOM   4808  N   ASP B 388      -3.917  -9.004 -17.167  1.00  0.00           N  
ATOM   4809  CA  ASP B 388      -2.965 -10.045 -17.579  1.00  0.00           C  
ATOM   4810  C   ASP B 388      -2.873 -11.193 -16.554  1.00  0.00           C  
ATOM   4811  O   ASP B 388      -2.839 -12.360 -16.930  1.00  0.00           O  
ATOM   4812  CB  ASP B 388      -1.553  -9.460 -17.785  1.00  0.00           C  
ATOM   4813  CG  ASP B 388      -1.405  -8.455 -18.930  1.00  0.00           C  
ATOM   4814  OD1 ASP B 388      -2.236  -8.444 -19.866  1.00  0.00           O  
ATOM   4815  OD2 ASP B 388      -0.401  -7.697 -18.908  1.00  0.00           O  
ATOM   4816  N   VAL B 389      -2.871 -10.862 -15.258  1.00  0.00           N  
ATOM   4817  CA  VAL B 389      -2.891 -11.863 -14.174  1.00  0.00           C  
ATOM   4818  C   VAL B 389      -4.214 -12.628 -14.159  1.00  0.00           C  
ATOM   4819  O   VAL B 389      -4.205 -13.854 -14.083  1.00  0.00           O  
ATOM   4820  CB  VAL B 389      -2.629 -11.206 -12.807  1.00  0.00           C  
ATOM   4821  CG1 VAL B 389      -2.835 -12.179 -11.629  1.00  0.00           C  
ATOM   4822  CG2 VAL B 389      -1.191 -10.694 -12.714  1.00  0.00           C  
ATOM   4823  N   LEU B 390      -5.348 -11.943 -14.270  1.00  0.00           N  
ATOM   4824  CA  LEU B 390      -6.672 -12.576 -14.239  1.00  0.00           C  
ATOM   4825  C   LEU B 390      -6.940 -13.449 -15.477  1.00  0.00           C  
ATOM   4826  O   LEU B 390      -7.587 -14.488 -15.352  1.00  0.00           O  
ATOM   4827  CB  LEU B 390      -7.745 -11.494 -14.092  1.00  0.00           C  
ATOM   4828  CG  LEU B 390      -7.734 -10.721 -12.756  1.00  0.00           C  
ATOM   4829  CD1 LEU B 390      -8.729  -9.569 -12.823  1.00  0.00           C  
ATOM   4830  CD2 LEU B 390      -8.101 -11.607 -11.571  1.00  0.00           C  
ATOM   4831  N   ASP B 391      -6.416 -13.069 -16.651  1.00  0.00           N  
ATOM   4832  CA  ASP B 391      -6.502 -13.855 -17.889  1.00  0.00           C  
ATOM   4833  C   ASP B 391      -5.693 -15.159 -17.796  1.00  0.00           C  
ATOM   4834  O   ASP B 391      -6.033 -16.148 -18.439  1.00  0.00           O  
ATOM   4835  CB  ASP B 391      -5.986 -13.010 -19.082  1.00  0.00           C  
ATOM   4836  CG  ASP B 391      -6.871 -11.826 -19.519  1.00  0.00           C  
ATOM   4837  OD1 ASP B 391      -8.052 -11.752 -19.128  1.00  0.00           O  
ATOM   4838  OD2 ASP B 391      -6.389 -10.973 -20.297  1.00  0.00           O  
ATOM   4839  N   SER B 392      -4.613 -15.163 -17.000  1.00  0.00           N  
ATOM   4840  CA  SER B 392      -3.679 -16.284 -16.850  1.00  0.00           C  
ATOM   4841  C   SER B 392      -3.405 -16.612 -15.380  1.00  0.00           C  
ATOM   4842  O   SER B 392      -2.263 -16.763 -14.961  1.00  0.00           O  
ATOM   4843  CB  SER B 392      -2.381 -15.996 -17.618  1.00  0.00           C  
ATOM   4844  OG  SER B 392      -2.647 -15.781 -18.989  1.00  0.00           O  
ATOM   4845  N   ILE B 393      -4.464 -16.751 -14.581  1.00  0.00           N  
ATOM   4846  CA  ILE B 393      -4.396 -16.816 -13.111  1.00  0.00           C  
ATOM   4847  C   ILE B 393      -3.568 -17.992 -12.552  1.00  0.00           C  
ATOM   4848  O   ILE B 393      -3.097 -17.930 -11.412  1.00  0.00           O  
ATOM   4849  CB  ILE B 393      -5.829 -16.809 -12.558  1.00  0.00           C  
ATOM   4850  CG1 ILE B 393      -5.844 -16.349 -11.092  1.00  0.00           C  
ATOM   4851  CG2 ILE B 393      -6.528 -18.174 -12.742  1.00  0.00           C  
ATOM   4852  CD1 ILE B 393      -7.239 -15.954 -10.594  1.00  0.00           C  
ATOM   4853  N   ASN B 394      -3.374 -19.052 -13.350  1.00  0.00           N  
ATOM   4854  CA  ASN B 394      -2.578 -20.229 -12.981  1.00  0.00           C  
ATOM   4855  C   ASN B 394      -1.166 -20.221 -13.602  1.00  0.00           C  
ATOM   4856  O   ASN B 394      -0.422 -21.177 -13.415  1.00  0.00           O  
ATOM   4857  CB  ASN B 394      -3.359 -21.499 -13.366  1.00  0.00           C  
ATOM   4858  CG  ASN B 394      -4.678 -21.621 -12.633  1.00  0.00           C  
ATOM   4859  OD1 ASN B 394      -4.809 -21.401 -11.445  1.00  0.00           O  
ATOM   4860  ND2 ASN B 394      -5.733 -22.008 -13.324  1.00  0.00           N  
ATOM   4861  N   ASP B 395      -0.799 -19.182 -14.353  1.00  0.00           N  
ATOM   4862  CA  ASP B 395       0.515 -19.055 -14.981  1.00  0.00           C  
ATOM   4863  C   ASP B 395       1.459 -18.240 -14.085  1.00  0.00           C  
ATOM   4864  O   ASP B 395       1.474 -17.009 -14.092  1.00  0.00           O  
ATOM   4865  CB  ASP B 395       0.368 -18.477 -16.391  1.00  0.00           C  
ATOM   4866  CG  ASP B 395       1.676 -18.497 -17.189  1.00  0.00           C  
ATOM   4867  OD1 ASP B 395       2.758 -18.628 -16.575  1.00  0.00           O  
ATOM   4868  OD2 ASP B 395       1.588 -18.347 -18.434  1.00  0.00           O  
ATOM   4869  N   GLU B 396       2.283 -18.952 -13.307  1.00  0.00           N  
ATOM   4870  CA  GLU B 396       3.256 -18.324 -12.407  1.00  0.00           C  
ATOM   4871  C   GLU B 396       4.316 -17.497 -13.160  1.00  0.00           C  
ATOM   4872  O   GLU B 396       4.863 -16.551 -12.595  1.00  0.00           O  
ATOM   4873  CB  GLU B 396       3.921 -19.390 -11.524  1.00  0.00           C  
ATOM   4874  CG  GLU B 396       2.994 -19.941 -10.432  1.00  0.00           C  
ATOM   4875  CD  GLU B 396       2.493 -18.862  -9.434  1.00  0.00           C  
ATOM   4876  OE1 GLU B 396       1.366 -18.993  -8.908  1.00  0.00           O  
ATOM   4877  OE2 GLU B 396       3.219 -17.883  -9.194  1.00  0.00           O  
ATOM   4878  N   ALA B 397       4.589 -17.771 -14.440  1.00  0.00           N  
ATOM   4879  CA  ALA B 397       5.500 -16.954 -15.234  1.00  0.00           C  
ATOM   4880  C   ALA B 397       4.902 -15.568 -15.546  1.00  0.00           C  
ATOM   4881  O   ALA B 397       5.613 -14.558 -15.508  1.00  0.00           O  
ATOM   4882  CB  ALA B 397       5.868 -17.711 -16.518  1.00  0.00           C  
ATOM   4883  N   VAL B 398       3.596 -15.500 -15.804  1.00  0.00           N  
ATOM   4884  CA  VAL B 398       2.883 -14.222 -15.951  1.00  0.00           C  
ATOM   4885  C   VAL B 398       2.880 -13.458 -14.626  1.00  0.00           C  
ATOM   4886  O   VAL B 398       3.186 -12.267 -14.621  1.00  0.00           O  
ATOM   4887  CB  VAL B 398       1.448 -14.428 -16.470  1.00  0.00           C  
ATOM   4888  CG1 VAL B 398       0.645 -13.119 -16.499  1.00  0.00           C  
ATOM   4889  CG2 VAL B 398       1.473 -14.969 -17.904  1.00  0.00           C  
ATOM   4890  N   ILE B 399       2.588 -14.134 -13.517  1.00  0.00           N  
ATOM   4891  CA  ILE B 399       2.538 -13.517 -12.189  1.00  0.00           C  
ATOM   4892  C   ILE B 399       3.903 -12.929 -11.810  1.00  0.00           C  
ATOM   4893  O   ILE B 399       3.975 -11.755 -11.444  1.00  0.00           O  
ATOM   4894  CB  ILE B 399       1.997 -14.518 -11.148  1.00  0.00           C  
ATOM   4895  CG1 ILE B 399       0.516 -14.842 -11.472  1.00  0.00           C  
ATOM   4896  CG2 ILE B 399       2.124 -13.954  -9.727  1.00  0.00           C  
ATOM   4897  CD1 ILE B 399      -0.098 -15.943 -10.599  1.00  0.00           C  
ATOM   4898  N   GLU B 400       5.000 -13.681 -11.972  1.00  0.00           N  
ATOM   4899  CA  GLU B 400       6.356 -13.187 -11.706  1.00  0.00           C  
ATOM   4900  C   GLU B 400       6.753 -12.028 -12.637  1.00  0.00           C  
ATOM   4901  O   GLU B 400       7.346 -11.046 -12.198  1.00  0.00           O  
ATOM   4902  CB  GLU B 400       7.379 -14.335 -11.810  1.00  0.00           C  
ATOM   4903  CG  GLU B 400       7.680 -15.002 -10.448  1.00  0.00           C  
ATOM   4904  CD  GLU B 400       8.401 -14.078  -9.444  1.00  0.00           C  
ATOM   4905  OE1 GLU B 400       8.302 -14.316  -8.225  1.00  0.00           O  
ATOM   4906  OE2 GLU B 400       9.056 -13.103  -9.868  1.00  0.00           O  
ATOM   4907  N   ARG B 401       6.372 -12.084 -13.914  1.00  0.00           N  
ATOM   4908  CA  ARG B 401       6.593 -10.970 -14.844  1.00  0.00           C  
ATOM   4909  C   ARG B 401       5.903  -9.688 -14.361  1.00  0.00           C  
ATOM   4910  O   ARG B 401       6.499  -8.610 -14.413  1.00  0.00           O  
ATOM   4911  CB  ARG B 401       6.104 -11.361 -16.243  1.00  0.00           C  
ATOM   4912  CG  ARG B 401       6.378 -10.275 -17.288  1.00  0.00           C  
ATOM   4913  CD  ARG B 401       5.756 -10.628 -18.644  1.00  0.00           C  
ATOM   4914  NE  ARG B 401       4.292 -10.477 -18.619  1.00  0.00           N  
ATOM   4915  CZ  ARG B 401       3.445 -10.863 -19.560  1.00  0.00           C  
ATOM   4916  NH1 ARG B 401       3.853 -11.448 -20.652  1.00  0.00           N  
ATOM   4917  NH2 ARG B 401       2.165 -10.671 -19.414  1.00  0.00           N  
ATOM   4918  N   ILE B 402       4.655  -9.783 -13.931  1.00  0.00           N  
ATOM   4919  CA  ILE B 402       3.904  -8.628 -13.428  1.00  0.00           C  
ATOM   4920  C   ILE B 402       4.492  -8.129 -12.113  1.00  0.00           C  
ATOM   4921  O   ILE B 402       4.670  -6.922 -11.962  1.00  0.00           O  
ATOM   4922  CB  ILE B 402       2.395  -8.938 -13.339  1.00  0.00           C  
ATOM   4923  CG1 ILE B 402       1.762  -9.235 -14.717  1.00  0.00           C  
ATOM   4924  CG2 ILE B 402       1.642  -7.781 -12.664  1.00  0.00           C  
ATOM   4925  CD1 ILE B 402       1.964  -8.183 -15.815  1.00  0.00           C  
ATOM   4926  N   LYS B 403       4.900  -9.014 -11.209  1.00  0.00           N  
ATOM   4927  CA  LYS B 403       5.596  -8.642  -9.974  1.00  0.00           C  
ATOM   4928  C   LYS B 403       6.857  -7.818 -10.250  1.00  0.00           C  
ATOM   4929  O   LYS B 403       7.054  -6.793  -9.607  1.00  0.00           O  
ATOM   4930  CB  LYS B 403       5.921  -9.915  -9.200  1.00  0.00           C  
ATOM   4931  CG  LYS B 403       6.565  -9.630  -7.839  1.00  0.00           C  
ATOM   4932  CD  LYS B 403       6.852 -10.975  -7.193  1.00  0.00           C  
ATOM   4933  CE  LYS B 403       7.673 -10.850  -5.919  1.00  0.00           C  
ATOM   4934  NZ  LYS B 403       8.150 -12.197  -5.543  1.00  0.00           N  
ATOM   4935  N   GLY B 404       7.662  -8.197 -11.223  1.00  0.00           N  
ATOM   4936  CA  GLY B 404       8.833  -7.415 -11.622  1.00  0.00           C  
ATOM   4937  C   GLY B 404       8.480  -5.993 -12.083  1.00  0.00           C
[truncated: 366,867 more chars]
