# Supplementary material for: Conserved interfaces mediate multiple protein–protein interactions in a prokaryotic metabolon
Source: Mol Syst Biol. 2025 Sep 3;21(11):1490–521. doi: 10.1038/s44320-025-00139-9 (PMC12583656; doi:10.1038/s44320-025-00139-9)
Supplement: Supplementary file 12 — Source data Fig. 7 [file 44320_2025_139_MOESM12_ESM.zip › Figure7_data/Fig7A/3_9.pdb]

COMPND    551972fc81e59c94 
AUTHOR    GENERATED BY OPEN BABEL 3.1.1
ATOM      1  N   MET A   1      -3.223 -19.433 -33.987  1.00  0.00           N  
ATOM      2  CA  MET A   1      -4.549 -19.720 -34.544  1.00  0.00           C  
ATOM      3  C   MET A   1      -5.493 -18.565 -34.235  1.00  0.00           C  
ATOM      4  O   MET A   1      -5.485 -18.043 -33.116  1.00  0.00           O  
ATOM      5  CB  MET A   1      -5.100 -21.037 -33.989  1.00  0.00           C  
ATOM      6  CG  MET A   1      -6.333 -21.549 -34.721  1.00  0.00           C  
ATOM      7  SD  MET A   1      -6.043 -21.894 -36.478  1.00  0.00           S  
ATOM      8  CE  MET A   1      -4.941 -23.300 -36.393  1.00  0.00           C  
ATOM      9  N   PHE A   2      -6.278 -18.161 -35.222  1.00  0.00           N  
ATOM     10  CA  PHE A   2      -7.192 -17.034 -35.115  1.00  0.00           C  
ATOM     11  C   PHE A   2      -8.628 -17.463 -35.389  1.00  0.00           C  
ATOM     12  O   PHE A   2      -8.870 -18.447 -36.088  1.00  0.00           O  
ATOM     13  CB  PHE A   2      -6.787 -15.926 -36.095  1.00  0.00           C  
ATOM     14  CG  PHE A   2      -5.391 -15.397 -35.882  1.00  0.00           C  
ATOM     15  CD1 PHE A   2      -5.163 -14.331 -35.015  1.00  0.00           C  
ATOM     16  CD2 PHE A   2      -4.312 -15.967 -36.546  1.00  0.00           C  
ATOM     17  CE1 PHE A   2      -3.876 -13.844 -34.810  1.00  0.00           C  
ATOM     18  CE2 PHE A   2      -3.020 -15.488 -36.342  1.00  0.00           C  
ATOM     19  CZ  PHE A   2      -2.802 -14.425 -35.474  1.00  0.00           C  
ATOM     20  N   LEU A   3      -9.583 -16.716 -34.857  1.00  0.00           N  
ATOM     21  CA  LEU A   3     -10.985 -16.843 -35.210  1.00  0.00           C  
ATOM     22  C   LEU A   3     -11.329 -15.664 -36.112  1.00  0.00           C  
ATOM     23  O   LEU A   3     -11.429 -14.529 -35.651  1.00  0.00           O  
ATOM     24  CB  LEU A   3     -11.849 -16.881 -33.940  1.00  0.00           C  
ATOM     25  CG  LEU A   3     -13.312 -17.261 -34.154  1.00  0.00           C  
ATOM     26  CD1 LEU A   3     -13.440 -18.737 -34.529  1.00  0.00           C  
ATOM     27  CD2 LEU A   3     -14.119 -17.001 -32.880  1.00  0.00           C  
ATOM     28  N   ILE A   4     -11.464 -15.940 -37.420  1.00  0.00           N  
ATOM     29  CA  ILE A   4     -11.713 -14.905 -38.411  1.00  0.00           C  
ATOM     30  C   ILE A   4     -13.126 -15.074 -38.958  1.00  0.00           C  
ATOM     31  O   ILE A   4     -13.441 -16.107 -39.551  1.00  0.00           O  
ATOM     32  CB  ILE A   4     -10.661 -14.939 -39.548  1.00  0.00           C  
ATOM     33  CG1 ILE A   4      -9.236 -14.812 -38.967  1.00  0.00           C  
ATOM     34  CG2 ILE A   4     -10.955 -13.831 -40.564  1.00  0.00           C  
ATOM     35  CD1 ILE A   4      -8.118 -14.832 -39.998  1.00  0.00           C  
ATOM     36  N   ASN A   5     -13.961 -14.077 -38.745  1.00  0.00           N  
ATOM     37  CA  ASN A   5     -15.374 -14.114 -39.116  1.00  0.00           C  
ATOM     38  C   ASN A   5     -16.091 -15.370 -38.594  1.00  0.00           C  
ATOM     39  O   ASN A   5     -16.974 -15.916 -39.250  1.00  0.00           O  
ATOM     40  CB  ASN A   5     -15.529 -13.936 -40.636  1.00  0.00           C  
ATOM     41  CG  ASN A   5     -15.039 -12.578 -41.107  1.00  0.00           C  
ATOM     42  OD1 ASN A   5     -15.116 -11.591 -40.394  1.00  0.00           O  
ATOM     43  ND2 ASN A   5     -14.539 -12.514 -42.335  1.00  0.00           N  
ATOM     44  N   GLY A   6     -15.689 -15.816 -37.392  1.00  0.00           N  
ATOM     45  CA  GLY A   6     -16.269 -16.991 -36.756  1.00  0.00           C  
ATOM     46  C   GLY A   6     -15.611 -18.319 -37.112  1.00  0.00           C  
ATOM     47  O   GLY A   6     -16.006 -19.353 -36.579  1.00  0.00           O  
ATOM     48  N   HIS A   7     -14.610 -18.319 -37.994  1.00  0.00           N  
ATOM     49  CA  HIS A   7     -13.942 -19.536 -38.450  1.00  0.00           C  
ATOM     50  C   HIS A   7     -12.498 -19.615 -37.953  1.00  0.00           C  
ATOM     51  O   HIS A   7     -11.753 -18.640 -38.041  1.00  0.00           O  
ATOM     52  CB  HIS A   7     -13.983 -19.620 -39.981  1.00  0.00           C  
ATOM     53  CG  HIS A   7     -15.381 -19.595 -40.525  1.00  0.00           C  
ATOM     54  ND1 HIS A   7     -16.265 -20.639 -40.403  1.00  0.00           N  
ATOM     55  CD2 HIS A   7     -16.033 -18.611 -41.190  1.00  0.00           C  
ATOM     56  CE1 HIS A   7     -17.414 -20.291 -40.973  1.00  0.00           C  
ATOM     57  NE2 HIS A   7     -17.307 -19.073 -41.464  1.00  0.00           N  
ATOM     58  N   LYS A   8     -12.106 -20.790 -37.440  1.00  0.00           N  
ATOM     59  CA  LYS A   8     -10.744 -21.027 -36.977  1.00  0.00           C  
ATOM     60  C   LYS A   8      -9.807 -21.181 -38.181  1.00  0.00           C  
ATOM     61  O   LYS A   8      -9.921 -22.144 -38.932  1.00  0.00           O  
ATOM     62  CB  LYS A   8     -10.713 -22.261 -36.071  1.00  0.00           C  
ATOM     63  CG  LYS A   8      -9.385 -22.490 -35.369  1.00  0.00           C  
ATOM     64  CD  LYS A   8      -9.479 -23.675 -34.398  1.00  0.00           C  
ATOM     65  CE  LYS A   8      -8.165 -23.894 -33.681  1.00  0.00           C  
ATOM     66  NZ  LYS A   8      -8.243 -24.995 -32.683  1.00  0.00           N  
ATOM     67  N   GLN A   9      -8.894 -20.237 -38.375  1.00  0.00           N  
ATOM     68  CA  GLN A   9      -7.966 -20.252 -39.513  1.00  0.00           C  
ATOM     69  C   GLN A   9      -6.738 -19.382 -39.229  1.00  0.00           C  
ATOM     70  O   GLN A   9      -6.741 -18.570 -38.308  1.00  0.00           O  
ATOM     71  CB  GLN A   9      -8.688 -19.800 -40.798  1.00  0.00           C  
ATOM     72  CG  GLN A   9      -9.280 -18.397 -40.739  1.00  0.00           C  
ATOM     73  CD  GLN A   9     -10.192 -18.104 -41.929  1.00  0.00           C  
ATOM     74  OE1 GLN A   9     -11.012 -18.929 -42.315  1.00  0.00           O  
ATOM     75  NE2 GLN A   9     -10.058 -16.938 -42.520  1.00  0.00           N  
ATOM     76  N   GLU A  10      -5.677 -19.572 -40.018  1.00  0.00           N  
ATOM     77  CA  GLU A  10      -4.430 -18.813 -39.886  1.00  0.00           C  
ATOM     78  C   GLU A  10      -4.187 -17.833 -41.035  1.00  0.00           C  
ATOM     79  O   GLU A  10      -3.248 -17.039 -40.970  1.00  0.00           O  
ATOM     80  CB  GLU A  10      -3.237 -19.768 -39.766  1.00  0.00           C  
ATOM     81  CG  GLU A  10      -3.283 -20.619 -38.503  1.00  0.00           C  
ATOM     82  CD  GLU A  10      -1.974 -21.343 -38.223  1.00  0.00           C  
ATOM     83  OE1 GLU A  10      -1.608 -21.423 -37.039  1.00  0.00           O  
ATOM     84  OE2 GLU A  10      -1.345 -21.819 -39.182  1.00  0.00           O  
ATOM     85  N   SER A  11      -5.029 -17.875 -42.065  1.00  0.00           N  
ATOM     86  CA  SER A  11      -4.849 -17.058 -43.261  1.00  0.00           C  
ATOM     87  C   SER A  11      -5.962 -16.023 -43.413  1.00  0.00           C  
ATOM     88  O   SER A  11      -7.130 -16.315 -43.175  1.00  0.00           O  
ATOM     89  CB  SER A  11      -4.795 -17.950 -44.506  1.00  0.00           C  
ATOM     90  OG  SER A  11      -3.729 -18.871 -44.406  1.00  0.00           O  
ATOM     91  N   LEU A  12      -5.563 -14.835 -43.842  1.00  0.00           N  
ATOM     92  CA  LEU A  12      -6.475 -13.755 -44.186  1.00  0.00           C  
ATOM     93  C   LEU A  12      -6.275 -13.417 -45.662  1.00  0.00           C  
ATOM     94  O   LEU A  12      -5.159 -13.483 -46.169  1.00  0.00           O  
ATOM     95  CB  LEU A  12      -6.173 -12.530 -43.305  1.00  0.00           C  
ATOM     96  CG  LEU A  12      -7.050 -11.296 -43.526  1.00  0.00           C  
ATOM     97  CD1 LEU A  12      -8.482 -11.536 -43.052  1.00  0.00           C  
ATOM     98  CD2 LEU A  12      -6.460 -10.096 -42.782  1.00  0.00           C  
ATOM     99  N   ALA A  13      -7.335 -13.050 -46.344  1.00  0.00           N  
ATOM    100  CA  ALA A  13      -7.235 -12.623 -47.734  1.00  0.00           C  
ATOM    101  C   ALA A  13      -6.288 -11.426 -47.858  1.00  0.00           C  
ATOM    102  O   ALA A  13      -6.434 -10.439 -47.142  1.00  0.00           O  
ATOM    103  CB  ALA A  13      -8.626 -12.287 -48.275  1.00  0.00           C  
ATOM    104  N   VAL A  14      -5.322 -11.524 -48.770  1.00  0.00           N  
ATOM    105  CA  VAL A  14      -4.337 -10.460 -48.995  1.00  0.00           C  
ATOM    106  C   VAL A  14      -5.019  -9.140 -49.384  1.00  0.00           C  
ATOM    107  O   VAL A  14      -4.513  -8.062 -49.070  1.00  0.00           O  
ATOM    108  CB  VAL A  14      -3.312 -10.894 -50.069  1.00  0.00           C  
ATOM    109  CG1 VAL A  14      -2.330  -9.782 -50.422  1.00  0.00           C  
ATOM    110  CG2 VAL A  14      -2.533 -12.111 -49.596  1.00  0.00           C  
ATOM    111  N   SER A  15      -6.178  -9.226 -50.021  1.00  0.00           N  
ATOM    112  CA  SER A  15      -6.974  -8.066 -50.403  1.00  0.00           C  
ATOM    113  C   SER A  15      -7.589  -7.314 -49.216  1.00  0.00           C  
ATOM    114  O   SER A  15      -8.096  -6.209 -49.406  1.00  0.00           O  
ATOM    115  CB  SER A  15      -8.086  -8.502 -51.365  1.00  0.00           C  
ATOM    116  OG  SER A  15      -8.896  -9.485 -50.763  1.00  0.00           O  
ATOM    117  N   ASP A  16      -7.569  -7.898 -48.016  1.00  0.00           N  
ATOM    118  CA  ASP A  16      -8.136  -7.229 -46.850  1.00  0.00           C  
ATOM    119  C   ASP A  16      -7.438  -5.885 -46.608  1.00  0.00           C  
ATOM    120  O   ASP A  16      -6.213  -5.780 -46.624  1.00  0.00           O  
ATOM    121  CB  ASP A  16      -8.052  -8.118 -45.599  1.00  0.00           C  
ATOM    122  CG  ASP A  16      -8.943  -7.610 -44.482  1.00  0.00           C  
ATOM    123  OD1 ASP A  16      -8.628  -6.556 -43.892  1.00  0.00           O  
ATOM    124  OD2 ASP A  16      -9.980  -8.247 -44.206  1.00  0.00           O  
ATOM    125  N   ARG A  17      -8.227  -4.857 -46.381  1.00  0.00           N  
ATOM    126  CA  ARG A  17      -7.728  -3.486 -46.270  1.00  0.00           C  
ATOM    127  C   ARG A  17      -6.918  -3.240 -44.988  1.00  0.00           C  
ATOM    128  O   ARG A  17      -6.210  -2.237 -44.911  1.00  0.00           O  
ATOM    129  CB  ARG A  17      -8.892  -2.508 -46.417  1.00  0.00           C  
ATOM    130  CG  ARG A  17      -9.559  -2.584 -47.805  1.00  0.00           C  
ATOM    131  CD  ARG A  17     -10.816  -1.733 -47.882  1.00  0.00           C  
ATOM    132  NE  ARG A  17     -10.523  -0.312 -47.664  1.00  0.00           N  
ATOM    133  CZ  ARG A  17     -10.215   0.573 -48.607  1.00  0.00           C  
ATOM    134  NH1 ARG A  17     -10.192   0.242 -49.876  1.00  0.00           N  
ATOM    135  NH2 ARG A  17      -9.927   1.805 -48.268  1.00  0.00           N  
ATOM    136  N   ALA A  18      -6.986  -4.158 -44.001  1.00  0.00           N  
ATOM    137  CA  ALA A  18      -6.048  -4.139 -42.884  1.00  0.00           C  
ATOM    138  C   ALA A  18      -4.619  -4.337 -43.387  1.00  0.00           C  
ATOM    139  O   ALA A  18      -3.710  -3.607 -42.996  1.00  0.00           O  
ATOM    140  CB  ALA A  18      -6.408  -5.224 -41.863  1.00  0.00           C  
ATOM    141  N   THR A  19      -4.429  -5.308 -44.283  1.00  0.00           N  
ATOM    142  CA  THR A  19      -3.131  -5.600 -44.895  1.00  0.00           C  
ATOM    143  C   THR A  19      -2.678  -4.473 -45.821  1.00  0.00           C  
ATOM    144  O   THR A  19      -1.511  -4.098 -45.823  1.00  0.00           O  
ATOM    145  CB  THR A  19      -3.205  -6.911 -45.698  1.00  0.00           C  
ATOM    146  OG1 THR A  19      -3.721  -7.949 -44.871  1.00  0.00           O  
ATOM    147  CG2 THR A  19      -1.847  -7.340 -46.209  1.00  0.00           C  
ATOM    148  N   GLN A  20      -3.613  -3.946 -46.610  1.00  0.00           N  
ATOM    149  CA  GLN A  20      -3.291  -2.943 -47.623  1.00  0.00           C  
ATOM    150  C   GLN A  20      -2.983  -1.570 -47.025  1.00  0.00           C  
ATOM    151  O   GLN A  20      -2.003  -0.931 -47.418  1.00  0.00           O  
ATOM    152  CB  GLN A  20      -4.447  -2.831 -48.629  1.00  0.00           C  
ATOM    153  CG  GLN A  20      -4.728  -4.124 -49.405  1.00  0.00           C  
ATOM    154  CD  GLN A  20      -3.572  -4.533 -50.308  1.00  0.00           C  
ATOM    155  OE1 GLN A  20      -3.005  -3.704 -51.014  1.00  0.00           O  
ATOM    156  NE2 GLN A  20      -3.215  -5.797 -50.291  1.00  0.00           N  
ATOM    157  N   PHE A  21      -3.815  -1.107 -46.081  1.00  0.00           N  
ATOM    158  CA  PHE A  21      -3.785   0.287 -45.635  1.00  0.00           C  
ATOM    159  C   PHE A  21      -3.856   0.476 -44.112  1.00  0.00           C  
ATOM    160  O   PHE A  21      -3.899   1.618 -43.649  1.00  0.00           O  
ATOM    161  CB  PHE A  21      -4.951   1.061 -46.281  1.00  0.00           C  
ATOM    162  CG  PHE A  21      -5.099   0.855 -47.775  1.00  0.00           C  
ATOM    163  CD1 PHE A  21      -4.044   1.137 -48.637  1.00  0.00           C  
ATOM    164  CD2 PHE A  21      -6.299   0.394 -48.308  1.00  0.00           C  
ATOM    165  CE1 PHE A  21      -4.176   0.945 -50.014  1.00  0.00           C  
ATOM    166  CE2 PHE A  21      -6.443   0.212 -49.678  1.00  0.00           C  
ATOM    167  CZ  PHE A  21      -5.380   0.481 -50.536  1.00  0.00           C  
ATOM    168  N   GLY A  22      -3.881  -0.604 -43.332  1.00  0.00           N  
ATOM    169  CA  GLY A  22      -4.191  -0.481 -41.903  1.00  0.00           C  
ATOM    170  C   GLY A  22      -5.597   0.060 -41.668  1.00  0.00           C  
ATOM    171  O   GLY A  22      -5.837   0.776 -40.694  1.00  0.00           O  
ATOM    172  N   ASP A  23      -6.521  -0.260 -42.580  1.00  0.00           N  
ATOM    173  CA  ASP A  23      -7.881   0.291 -42.564  1.00  0.00           C  
ATOM    174  C   ASP A  23      -8.748  -0.476 -41.561  1.00  0.00           C  
ATOM    175  O   ASP A  23      -9.470  -1.412 -41.908  1.00  0.00           O  
ATOM    176  CB  ASP A  23      -8.451   0.258 -43.994  1.00  0.00           C  
ATOM    177  CG  ASP A  23      -9.772   1.004 -44.158  1.00  0.00           C  
ATOM    178  OD1 ASP A  23     -10.287   1.570 -43.182  1.00  0.00           O  
ATOM    179  OD2 ASP A  23     -10.283   1.020 -45.299  1.00  0.00           O  
ATOM    180  N   GLY A  24      -8.636  -0.092 -40.291  1.00  0.00           N  
ATOM    181  CA  GLY A  24      -9.351  -0.750 -39.214  1.00  0.00           C  
ATOM    182  C   GLY A  24      -8.883  -0.318 -37.837  1.00  0.00           C  
ATOM    183  O   GLY A  24      -8.086   0.610 -37.684  1.00  0.00           O  
ATOM    184  N   CYS A  25      -9.386  -1.013 -36.843  1.00  0.00           N  
ATOM    185  CA  CYS A  25      -9.105  -0.717 -35.448  1.00  0.00           C  
ATOM    186  C   CYS A  25      -8.940  -2.014 -34.658  1.00  0.00           C  
ATOM    187  O   CYS A  25      -9.205  -3.107 -35.157  1.00  0.00           O  
ATOM    188  CB  CYS A  25     -10.237   0.137 -34.867  1.00  0.00           C  
ATOM    189  SG  CYS A  25     -11.849  -0.687 -34.910  1.00  0.00           S  
ATOM    190  N   PHE A  26      -8.483  -1.894 -33.406  1.00  0.00           N  
ATOM    191  CA  PHE A  26      -8.343  -3.061 -32.548  1.00  0.00           C  
ATOM    192  C   PHE A  26      -8.519  -2.710 -31.079  1.00  0.00           C  
ATOM    193  O   PHE A  26      -8.538  -1.537 -30.690  1.00  0.00           O  
ATOM    194  CB  PHE A  26      -7.009  -3.787 -32.807  1.00  0.00           C  
ATOM    195  CG  PHE A  26      -5.760  -3.091 -32.289  1.00  0.00           C  
ATOM    196  CD1 PHE A  26      -5.278  -1.942 -32.913  1.00  0.00           C  
ATOM    197  CD2 PHE A  26      -5.041  -3.641 -31.230  1.00  0.00           C  
ATOM    198  CE1 PHE A  26      -4.097  -1.343 -32.480  1.00  0.00           C  
ATOM    199  CE2 PHE A  26      -3.858  -3.049 -30.796  1.00  0.00           C  
ATOM    200  CZ  PHE A  26      -3.379  -1.893 -31.416  1.00  0.00           C  
ATOM    201  N   THR A  27      -8.668  -3.742 -30.262  1.00  0.00           N  
ATOM    202  CA  THR A  27      -8.621  -3.617 -28.810  1.00  0.00           C  
ATOM    203  C   THR A  27      -7.869  -4.811 -28.232  1.00  0.00           C  
ATOM    204  O   THR A  27      -7.770  -5.861 -28.871  1.00  0.00           O  
ATOM    205  CB  THR A  27     -10.032  -3.460 -28.206  1.00  0.00           C  
ATOM    206  OG1 THR A  27      -9.914  -2.923 -26.893  1.00  0.00           O  
ATOM    207  CG2 THR A  27     -10.809  -4.772 -28.146  1.00  0.00           C  
ATOM    208  N   THR A  28      -7.305  -4.632 -27.048  1.00  0.00           N  
ATOM    209  CA  THR A  28      -6.549  -5.666 -26.349  1.00  0.00           C  
ATOM    210  C   THR A  28      -7.051  -5.703 -24.910  1.00  0.00           C  
ATOM    211  O   THR A  28      -6.896  -4.726 -24.179  1.00  0.00           O  
ATOM    212  CB  THR A  28      -5.045  -5.389 -26.391  1.00  0.00           C  
ATOM    213  OG1 THR A  28      -4.625  -5.188 -27.733  1.00  0.00           O  
ATOM    214  CG2 THR A  28      -4.243  -6.553 -25.822  1.00  0.00           C  
ATOM    215  N   ALA A  29      -7.676  -6.811 -24.519  1.00  0.00           N  
ATOM    216  CA  ALA A  29      -8.360  -6.941 -23.240  1.00  0.00           C  
ATOM    217  C   ALA A  29      -7.680  -7.971 -22.340  1.00  0.00           C  
ATOM    218  O   ALA A  29      -7.157  -8.977 -22.817  1.00  0.00           O  
ATOM    219  CB  ALA A  29      -9.821  -7.319 -23.473  1.00  0.00           C  
ATOM    220  N   ARG A  30      -7.701  -7.722 -21.043  1.00  0.00           N  
ATOM    221  CA  ARG A  30      -7.216  -8.669 -20.050  1.00  0.00           C  
ATOM    222  C   ARG A  30      -8.251  -9.760 -19.816  1.00  0.00           C  
ATOM    223  O   ARG A  30      -9.439  -9.465 -19.659  1.00  0.00           O  
ATOM    224  CB  ARG A  30      -6.908  -7.927 -18.743  1.00  0.00           C  
ATOM    225  CG  ARG A  30      -6.344  -8.801 -17.617  1.00  0.00           C  
ATOM    226  CD  ARG A  30      -4.906  -9.212 -17.876  1.00  0.00           C  
ATOM    227  NE  ARG A  30      -4.327  -9.879 -16.706  1.00  0.00           N  
ATOM    228  CZ  ARG A  30      -4.163 -11.194 -16.540  1.00  0.00           C  
ATOM    229  NH1 ARG A  30      -4.524 -12.051 -17.482  1.00  0.00           N  
ATOM    230  NH2 ARG A  30      -3.627 -11.665 -15.432  1.00  0.00           N  
ATOM    231  N   VAL A  31      -7.802 -11.006 -19.770  1.00  0.00           N  
ATOM    232  CA  VAL A  31      -8.634 -12.146 -19.378  1.00  0.00           C  
ATOM    233  C   VAL A  31      -8.223 -12.562 -17.969  1.00  0.00           C  
ATOM    234  O   VAL A  31      -7.052 -12.843 -17.722  1.00  0.00           O  
ATOM    235  CB  VAL A  31      -8.491 -13.328 -20.363  1.00  0.00           C  
ATOM    236  CG1 VAL A  31      -9.339 -14.518 -19.918  1.00  0.00           C  
ATOM    237  CG2 VAL A  31      -8.908 -12.908 -21.770  1.00  0.00           C  
ATOM    238  N   ILE A  32      -9.197 -12.573 -17.049  1.00  0.00           N  
ATOM    239  CA  ILE A  32      -8.997 -12.983 -15.663  1.00  0.00           C  
ATOM    240  C   ILE A  32     -10.079 -14.008 -15.314  1.00  0.00           C  
ATOM    241  O   ILE A  32     -11.266 -13.734 -15.490  1.00  0.00           O  
ATOM    242  CB  ILE A  32      -9.052 -11.792 -14.681  1.00  0.00           C  
ATOM    243  CG1 ILE A  32      -8.052 -10.689 -15.080  1.00  0.00           C  
ATOM    244  CG2 ILE A  32      -8.775 -12.271 -13.254  1.00  0.00           C  
ATOM    245  CD1 ILE A  32      -8.125  -9.425 -14.225  1.00  0.00           C  
ATOM    246  N   ASP A  33      -9.674 -15.172 -14.830  1.00  0.00           N  
ATOM    247  CA  ASP A  33     -10.576 -16.273 -14.474  1.00  0.00           C  
ATOM    248  C   ASP A  33     -11.540 -16.627 -15.623  1.00  0.00           C  
ATOM    249  O   ASP A  33     -12.733 -16.850 -15.416  1.00  0.00           O  
ATOM    250  CB  ASP A  33     -11.309 -15.959 -13.152  1.00  0.00           C  
ATOM    251  CG  ASP A  33     -10.353 -15.636 -12.007  1.00  0.00           C  
ATOM    252  OD1 ASP A  33      -9.314 -16.317 -11.897  1.00  0.00           O  
ATOM    253  OD2 ASP A  33     -10.642 -14.702 -11.232  1.00  0.00           O  
ATOM    254  N   GLY A  34     -10.989 -16.646 -16.839  1.00  0.00           N  
ATOM    255  CA  GLY A  34     -11.755 -16.986 -18.035  1.00  0.00           C  
ATOM    256  C   GLY A  34     -12.753 -15.927 -18.494  1.00  0.00           C  
ATOM    257  O   GLY A  34     -13.585 -16.207 -19.356  1.00  0.00           O  
ATOM    258  N   LYS A  35     -12.684 -14.713 -17.941  1.00  0.00           N  
ATOM    259  CA  LYS A  35     -13.609 -13.626 -18.262  1.00  0.00           C  
ATOM    260  C   LYS A  35     -12.867 -12.399 -18.774  1.00  0.00           C  
ATOM    261  O   LYS A  35     -11.770 -12.083 -18.315  1.00  0.00           O  
ATOM    262  CB  LYS A  35     -14.449 -13.257 -17.033  1.00  0.00           C  
ATOM    263  CG  LYS A  35     -15.365 -14.393 -16.575  1.00  0.00           C  
ATOM    264  CD  LYS A  35     -16.158 -14.000 -15.341  1.00  0.00           C  
ATOM    265  CE  LYS A  35     -17.033 -15.158 -14.891  1.00  0.00           C  
ATOM    266  NZ  LYS A  35     -17.800 -14.833 -13.665  1.00  0.00           N  
ATOM    267  N   VAL A  36     -13.479 -11.690 -19.718  1.00  0.00           N  
ATOM    268  CA  VAL A  36     -12.918 -10.462 -20.275  1.00  0.00           C  
ATOM    269  C   VAL A  36     -13.193  -9.305 -19.327  1.00  0.00           C  
ATOM    270  O   VAL A  36     -14.347  -8.950 -19.082  1.00  0.00           O  
ATOM    271  CB  VAL A  36     -13.509 -10.153 -21.672  1.00  0.00           C  
ATOM    272  CG1 VAL A  36     -12.819  -8.941 -22.296  1.00  0.00           C  
ATOM    273  CG2 VAL A  36     -13.374 -11.347 -22.617  1.00  0.00           C  
ATOM    274  N   SER A  37     -12.131  -8.689 -18.790  1.00  0.00           N  
ATOM    275  CA  SER A  37     -12.275  -7.505 -17.942  1.00  0.00           C  
ATOM    276  C   SER A  37     -12.743  -6.309 -18.770  1.00  0.00           C  
ATOM    277  O   SER A  37     -12.218  -6.057 -19.856  1.00  0.00           O  
ATOM    278  CB  SER A  37     -10.952  -7.174 -17.257  1.00  0.00           C  
ATOM    279  OG  SER A  37     -10.548  -8.225 -16.409  1.00  0.00           O  
ATOM    280  N   LEU A  38     -13.727  -5.581 -18.251  1.00  0.00           N  
ATOM    281  CA  LEU A  38     -14.293  -4.388 -18.891  1.00  0.00           C  
ATOM    282  C   LEU A  38     -14.805  -4.681 -20.321  1.00  0.00           C  
ATOM    283  O   LEU A  38     -14.646  -3.854 -21.223  1.00  0.00           O  
ATOM    284  CB  LEU A  38     -13.283  -3.224 -18.864  1.00  0.00           C  
ATOM    285  CG  LEU A  38     -12.832  -2.772 -17.459  1.00  0.00           C  
ATOM    286  CD1 LEU A  38     -11.710  -1.748 -17.567  1.00  0.00           C  
ATOM    287  CD2 LEU A  38     -13.994  -2.184 -16.669  1.00  0.00           C  
ATOM    288  N   LEU A  39     -15.441  -5.841 -20.505  1.00  0.00           N  
ATOM    289  CA  LEU A  39     -15.916  -6.295 -21.818  1.00  0.00           C  
ATOM    290  C   LEU A  39     -16.763  -5.247 -22.543  1.00  0.00           C  
ATOM    291  O   LEU A  39     -16.516  -4.960 -23.715  1.00  0.00           O  
ATOM    292  CB  LEU A  39     -16.710  -7.602 -21.647  1.00  0.00           C  
ATOM    293  CG  LEU A  39     -17.376  -8.162 -22.912  1.00  0.00           C  
ATOM    294  CD1 LEU A  39     -16.354  -8.480 -23.994  1.00  0.00           C  
ATOM    295  CD2 LEU A  39     -18.168  -9.425 -22.571  1.00  0.00           C  
ATOM    296  N   SER A  40     -17.732  -4.655 -21.852  1.00  0.00           N  
ATOM    297  CA  SER A  40     -18.616  -3.659 -22.457  1.00  0.00           C  
ATOM    298  C   SER A  40     -17.853  -2.428 -22.953  1.00  0.00           C  
ATOM    299  O   SER A  40     -18.160  -1.890 -24.017  1.00  0.00           O  
ATOM    300  CB  SER A  40     -19.712  -3.242 -21.468  1.00  0.00           C  
ATOM    301  OG  SER A  40     -19.149  -2.717 -20.288  1.00  0.00           O  
ATOM    302  N   ALA A  41     -16.812  -1.994 -22.204  1.00  0.00           N  
ATOM    303  CA  ALA A  41     -15.988  -0.866 -22.595  1.00  0.00           C  
ATOM    304  C   ALA A  41     -15.131  -1.188 -23.829  1.00  0.00           C  
ATOM    305  O   ALA A  41     -14.915  -0.321 -24.685  1.00  0.00           O  
ATOM    306  CB  ALA A  41     -15.114  -0.426 -21.415  1.00  0.00           C  
ATOM    307  N   HIS A  42     -14.656  -2.430 -23.943  1.00  0.00           N  
ATOM    308  CA  HIS A  42     -13.919  -2.874 -25.120  1.00  0.00           C  
ATOM    309  C   HIS A  42     -14.804  -2.912 -26.366  1.00  0.00           C  
ATOM    310  O   HIS A  42     -14.386  -2.486 -27.444  1.00  0.00           O  
ATOM    311  CB  HIS A  42     -13.258  -4.232 -24.873  1.00  0.00           C  
ATOM    312  CG  HIS A  42     -12.032  -4.146 -24.014  1.00  0.00           C  
ATOM    313  ND1 HIS A  42     -10.824  -3.660 -24.453  1.00  0.00           N  
ATOM    314  CD2 HIS A  42     -11.854  -4.481 -22.712  1.00  0.00           C  
ATOM    315  CE1 HIS A  42      -9.940  -3.700 -23.460  1.00  0.00           C  
ATOM    316  NE2 HIS A  42     -10.546  -4.199 -22.382  1.00  0.00           N  
ATOM    317  N   ILE A  43     -16.038  -3.391 -26.229  1.00  0.00           N  
ATOM    318  CA  ILE A  43     -17.004  -3.387 -27.333  1.00  0.00           C  
ATOM    319  C   ILE A  43     -17.338  -1.948 -27.731  1.00  0.00           C  
ATOM    320  O   ILE A  43     -17.324  -1.619 -28.918  1.00  0.00           O  
ATOM    321  CB  ILE A  43     -18.267  -4.197 -26.966  1.00  0.00           C  
ATOM    322  CG1 ILE A  43     -17.900  -5.684 -26.830  1.00  0.00           C  
ATOM    323  CG2 ILE A  43     -19.372  -4.005 -28.008  1.00  0.00           C  
ATOM    324  CD1 ILE A  43     -18.978  -6.536 -26.199  1.00  0.00           C  
ATOM    325  N   GLN A  44     -17.586  -1.078 -26.750  1.00  0.00           N  
ATOM    326  CA  GLN A  44     -17.901   0.323 -27.021  1.00  0.00           C  
ATOM    327  C   GLN A  44     -16.767   1.035 -27.756  1.00  0.00           C  
ATOM    328  O   GLN A  44     -17.014   1.770 -28.714  1.00  0.00           O  
ATOM    329  CB  GLN A  44     -18.231   1.064 -25.707  1.00  0.00           C  
ATOM    330  CG  GLN A  44     -18.769   2.476 -25.933  1.00  0.00           C  
ATOM    331  CD  GLN A  44     -20.106   2.468 -26.661  1.00  0.00           C  
ATOM    332  OE1 GLN A  44     -21.060   1.854 -26.202  1.00  0.00           O  
ATOM    333  NE2 GLN A  44     -20.190   3.121 -27.797  1.00  0.00           N  
ATOM    334  N   ARG A  45     -15.516   0.791 -27.341  1.00  0.00           N  
ATOM    335  CA  ARG A  45     -14.346   1.343 -28.038  1.00  0.00           C  
ATOM    336  C   ARG A  45     -14.321   0.941 -29.513  1.00  0.00           C  
ATOM    337  O   ARG A  45     -14.048   1.773 -30.378  1.00  0.00           O  
ATOM    338  CB  ARG A  45     -13.055   0.886 -27.345  1.00  0.00           C  
ATOM    339  CG  ARG A  45     -11.836   0.934 -28.260  1.00  0.00           C  
ATOM    340  CD  ARG A  45     -10.622   0.300 -27.608  1.00  0.00           C  
ATOM    341  NE  ARG A  45      -9.832   1.291 -26.897  1.00  0.00           N  
ATOM    342  CZ  ARG A  45      -8.705   1.035 -26.236  1.00  0.00           C  
ATOM    343  NH1 ARG A  45      -8.274  -0.204 -26.082  1.00  0.00           N  
ATOM    344  NH2 ARG A  45      -8.005   2.025 -25.733  1.00  0.00           N  
ATOM    345  N   LEU A  46     -14.577  -0.334 -29.793  1.00  0.00           N  
ATOM    346  CA  LEU A  46     -14.597  -0.823 -31.171  1.00  0.00           C  
ATOM    347  C   LEU A  46     -15.733  -0.182 -31.966  1.00  0.00           C  
ATOM    348  O   LEU A  46     -15.530   0.207 -33.121  1.00  0.00           O  
ATOM    349  CB  LEU A  46     -14.705  -2.351 -31.200  1.00  0.00           C  
ATOM    350  CG  LEU A  46     -13.482  -3.119 -30.684  1.00  0.00           C  
ATOM    351  CD1 LEU A  46     -13.817  -4.602 -30.530  1.00  0.00           C  
ATOM    352  CD2 LEU A  46     -12.284  -2.961 -31.624  1.00  0.00           C  
ATOM    353  N   GLN A  47     -16.910  -0.034 -31.368  1.00  0.00           N  
ATOM    354  CA  GLN A  47     -18.049   0.621 -32.005  1.00  0.00           C  
ATOM    355  C   GLN A  47     -17.747   2.084 -32.323  1.00  0.00           C  
ATOM    356  O   GLN A  47     -17.988   2.536 -33.442  1.00  0.00           O  
ATOM    357  CB  GLN A  47     -19.290   0.500 -31.107  1.00  0.00           C  
ATOM    358  CG  GLN A  47     -19.828  -0.922 -31.035  1.00  0.00           C  
ATOM    359  CD  GLN A  47     -20.968  -1.099 -30.041  1.00  0.00           C  
ATOM    360  OE1 GLN A  47     -21.168  -0.285 -29.143  1.00  0.00           O  
ATOM    361  NE2 GLN A  47     -21.725  -2.165 -30.178  1.00  0.00           N  
ATOM    362  N   ASP A  48     -17.180   2.816 -31.351  1.00  0.00           N  
ATOM    363  CA  ASP A  48     -16.817   4.222 -31.537  1.00  0.00           C  
ATOM    364  C   ASP A  48     -15.752   4.379 -32.630  1.00  0.00           C  
ATOM    365  O   ASP A  48     -15.838   5.274 -33.470  1.00  0.00           O  
ATOM    366  CB  ASP A  48     -16.291   4.823 -30.224  1.00  0.00           C  
ATOM    367  CG  ASP A  48     -17.339   4.891 -29.116  1.00  0.00           C  
ATOM    368  OD1 ASP A  48     -18.545   4.771 -29.402  1.00  0.00           O  
ATOM    369  OD2 ASP A  48     -16.929   5.073 -27.947  1.00  0.00           O  
ATOM    370  N   ALA A  49     -14.752   3.486 -32.628  1.00  0.00           N  
ATOM    371  CA  ALA A  49     -13.710   3.499 -33.650  1.00  0.00           C  
ATOM    372  C   ALA A  49     -14.284   3.242 -35.040  1.00  0.00           C  
ATOM    373  O   ALA A  49     -13.963   3.956 -35.991  1.00  0.00           O  
ATOM    374  CB  ALA A  49     -12.628   2.478 -33.307  1.00  0.00           C  
ATOM    375  N   CYS A  50     -15.155   2.228 -35.181  1.00  0.00           N  
ATOM    376  CA  CYS A  50     -15.805   1.927 -36.452  1.00  0.00           C  
ATOM    377  C   CYS A  50     -16.649   3.103 -36.944  1.00  0.00           C  
ATOM    378  O   CYS A  50     -16.614   3.433 -38.128  1.00  0.00           O  
ATOM    379  CB  CYS A  50     -16.647   0.653 -36.333  1.00  0.00           C  
ATOM    380  SG  CYS A  50     -15.615  -0.829 -36.205  1.00  0.00           S  
ATOM    381  N   GLN A  51     -17.364   3.762 -36.038  1.00  0.00           N  
ATOM    382  CA  GLN A  51     -18.142   4.940 -36.386  1.00  0.00           C  
ATOM    383  C   GLN A  51     -17.247   6.069 -36.912  1.00  0.00           C  
ATOM    384  O   GLN A  51     -17.522   6.644 -37.965  1.00  0.00           O  
ATOM    385  CB  GLN A  51     -18.954   5.411 -35.172  1.00  0.00           C  
ATOM    386  CG  GLN A  51     -19.863   6.604 -35.467  1.00  0.00           C  
ATOM    387  CD  GLN A  51     -20.666   7.059 -34.258  1.00  0.00           C  
ATOM    388  OE1 GLN A  51     -20.694   6.408 -33.215  1.00  0.00           O  
ATOM    389  NE2 GLN A  51     -21.337   8.188 -34.378  1.00  0.00           N  
ATOM    390  N   ARG A  52     -16.149   6.363 -36.203  1.00  0.00           N  
ATOM    391  CA  ARG A  52     -15.241   7.440 -36.612  1.00  0.00           C  
ATOM    392  C   ARG A  52     -14.491   7.121 -37.900  1.00  0.00           C  
ATOM    393  O   ARG A  52     -14.210   8.020 -38.689  1.00  0.00           O  
ATOM    394  CB  ARG A  52     -14.260   7.756 -35.474  1.00  0.00           C  
ATOM    395  CG  ARG A  52     -14.930   8.440 -34.279  1.00  0.00           C  
ATOM    396  CD  ARG A  52     -13.920   8.796 -33.189  1.00  0.00           C  
ATOM    397  NE  ARG A  52     -12.934   9.765 -33.677  1.00  0.00           N  
ATOM    398  CZ  ARG A  52     -11.815  10.115 -33.037  1.00  0.00           C  
ATOM    399  NH1 ARG A  52     -11.522   9.603 -31.853  1.00  0.00           N  
ATOM    400  NH2 ARG A  52     -10.991  10.978 -33.582  1.00  0.00           N  
ATOM    401  N   LEU A  53     -14.175   5.838 -38.124  1.00  0.00           N  
ATOM    402  CA  LEU A  53     -13.507   5.390 -39.350  1.00  0.00           C  
ATOM    403  C   LEU A  53     -14.501   5.083 -40.482  1.00  0.00           C  
ATOM    404  O   LEU A  53     -14.082   4.714 -41.574  1.00  0.00           O  
ATOM    405  CB  LEU A  53     -12.629   4.163 -39.048  1.00  0.00           C  
ATOM    406  CG  LEU A  53     -11.458   4.410 -38.082  1.00  0.00           C  
ATOM    407  CD1 LEU A  53     -10.776   3.091 -37.728  1.00  0.00           C  
ATOM    408  CD2 LEU A  53     -10.433   5.372 -38.676  1.00  0.00           C  
ATOM    409  N   MET A  54     -15.795   5.240 -40.221  1.00  0.00           N  
ATOM    410  CA  MET A  54     -16.860   4.973 -41.191  1.00  0.00           C  
ATOM    411  C   MET A  54     -16.833   3.528 -41.703  1.00  0.00           C  
ATOM    412  O   MET A  54     -16.983   3.266 -42.895  1.00  0.00           O  
ATOM    413  CB  MET A  54     -16.820   6.004 -42.331  1.00  0.00           C  
ATOM    414  CG  MET A  54     -17.035   7.438 -41.845  1.00  0.00           C  
ATOM    415  SD  MET A  54     -16.781   8.689 -43.129  1.00  0.00           S  
ATOM    416  CE  MET A  54     -14.990   8.811 -43.112  1.00  0.00           C  
ATOM    417  N   ILE A  55     -16.649   2.575 -40.773  1.00  0.00           N  
ATOM    418  CA  ILE A  55     -16.687   1.142 -41.063  1.00  0.00           C  
ATOM    419  C   ILE A  55     -18.046   0.604 -40.615  1.00  0.00           C  
ATOM    420  O   ILE A  55     -18.382   0.665 -39.425  1.00  0.00           O  
ATOM    421  CB  ILE A  55     -15.537   0.385 -40.365  1.00  0.00           C  
ATOM    422  CG1 ILE A  55     -14.173   0.906 -40.848  1.00  0.00           C  
ATOM    423  CG2 ILE A  55     -15.659  -1.127 -40.614  1.00  0.00           C  
ATOM    424  CD1 ILE A  55     -12.977   0.348 -40.082  1.00  0.00           C  
ATOM    425  N   SER A  56     -18.821   0.050 -41.549  1.00  0.00           N  
ATOM    426  CA  SER A  56     -20.127  -0.525 -41.238  1.00  0.00           C  
ATOM    427  C   SER A  56     -19.966  -1.923 -40.648  1.00  0.00           C  
ATOM    428  O   SER A  56     -19.379  -2.796 -41.274  1.00  0.00           O  
ATOM    429  CB  SER A  56     -21.002  -0.586 -42.493  1.00  0.00           C  
ATOM    430  OG  SER A  56     -21.231   0.715 -42.990  1.00  0.00           O  
ATOM    431  N   CYS A  57     -20.495  -2.132 -39.441  1.00  0.00           N  
ATOM    432  CA  CYS A  57     -20.450  -3.410 -38.743  1.00  0.00           C  
ATOM    433  C   CYS A  57     -21.820  -3.736 -38.159  1.00  0.00           C  
ATOM    434  O   CYS A  57     -22.440  -2.887 -37.524  1.00  0.00           O  
ATOM    435  CB  CYS A  57     -19.413  -3.372 -37.624  1.00  0.00           C  
ATOM    436  SG  CYS A  57     -17.735  -3.061 -38.217  1.00  0.00           S  
ATOM    437  N   ASP A  58     -22.258  -4.989 -38.333  1.00  0.00           N  
ATOM    438  CA  ASP A  58     -23.536  -5.465 -37.812  1.00  0.00           C  
ATOM    439  C   ASP A  58     -23.399  -6.741 -36.964  1.00  0.00           C  
ATOM    440  O   ASP A  58     -24.400  -7.318 -36.545  1.00  0.00           O  
ATOM    441  CB  ASP A  58     -24.524  -5.684 -38.972  1.00  0.00           C  
ATOM    442  CG  ASP A  58     -24.030  -6.682 -40.016  1.00  0.00           C  
ATOM    443  OD1 ASP A  58     -22.886  -7.171 -39.904  1.00  0.00           O  
ATOM    444  OD2 ASP A  58     -24.804  -6.963 -40.954  1.00  0.00           O  
ATOM    445  N   PHE A  59     -22.170  -7.156 -36.674  1.00  0.00           N  
ATOM    446  CA  PHE A  59     -21.895  -8.423 -36.000  1.00  0.00           C  
ATOM    447  C   PHE A  59     -21.658  -8.298 -34.486  1.00  0.00           C  
ATOM    448  O   PHE A  59     -21.098  -9.205 -33.884  1.00  0.00           O  
ATOM    449  CB  PHE A  59     -20.733  -9.149 -36.699  1.00  0.00           C  
ATOM    450  CG  PHE A  59     -19.499  -8.305 -36.961  1.00  0.00           C  
ATOM    451  CD1 PHE A  59     -18.844  -7.629 -35.929  1.00  0.00           C  
ATOM    452  CD2 PHE A  59     -18.981  -8.220 -38.256  1.00  0.00           C  
ATOM    453  CE1 PHE A  59     -17.702  -6.873 -36.188  1.00  0.00           C  
ATOM    454  CE2 PHE A  59     -17.839  -7.471 -38.516  1.00  0.00           C  
ATOM    455  CZ  PHE A  59     -17.197  -6.791 -37.485  1.00  0.00           C  
ATOM    456  N   TRP A  60     -22.073  -7.196 -33.869  1.00  0.00           N  
ATOM    457  CA  TRP A  60     -21.780  -6.934 -32.454  1.00  0.00           C  
ATOM    458  C   TRP A  60     -22.226  -8.038 -31.485  1.00  0.00           C  
ATOM    459  O   TRP A  60     -21.427  -8.442 -30.643  1.00  0.00           O  
ATOM    460  CB  TRP A  60     -22.323  -5.557 -32.036  1.00  0.00           C  
ATOM    461  CG  TRP A  60     -21.795  -4.436 -32.873  1.00  0.00           C  
ATOM    462  CD1 TRP A  60     -22.491  -3.672 -33.756  1.00  0.00           C  
ATOM    463  CD2 TRP A  60     -20.424  -3.970 -32.944  1.00  0.00           C  
ATOM    464  NE1 TRP A  60     -21.648  -2.765 -34.366  1.00  0.00           N  
ATOM    465  CE2 TRP A  60     -20.370  -2.922 -33.891  1.00  0.00           C  
ATOM    466  CE3 TRP A  60     -19.235  -4.339 -32.290  1.00  0.00           C  
ATOM    467  CZ2 TRP A  60     -19.186  -2.248 -34.204  1.00  0.00           C  
ATOM    468  CZ3 TRP A  60     -18.046  -3.667 -32.600  1.00  0.00           C  
ATOM    469  CH2 TRP A  60     -18.027  -2.634 -33.539  1.00  0.00           C  
ATOM    470  N   PRO A  61     -23.442  -8.602 -31.598  1.00  0.00           N  
ATOM    471  CA  PRO A  61     -23.824  -9.711 -30.716  1.00  0.00           C  
ATOM    472  C   PRO A  61     -22.959 -10.960 -30.902  1.00  0.00           C  
ATOM    473  O   PRO A  61     -22.578 -11.608 -29.924  1.00  0.00           O  
ATOM    474  CB  PRO A  61     -25.294  -9.991 -31.075  1.00  0.00           C  
ATOM    475  CG  PRO A  61     -25.768  -8.706 -31.692  1.00  0.00           C  
ATOM    476  CD  PRO A  61     -24.566  -8.180 -32.437  1.00  0.00           C  
ATOM    477  N   GLN A  62     -22.626 -11.307 -32.149  1.00  0.00           N  
ATOM    478  CA  GLN A  62     -21.770 -12.441 -32.470  1.00  0.00           C  
ATOM    479  C   GLN A  62     -20.354 -12.210 -31.931  1.00  0.00           C  
ATOM    480  O   GLN A  62     -19.766 -13.114 -31.337  1.00  0.00           O  
ATOM    481  CB  GLN A  62     -21.726 -12.684 -33.985  1.00  0.00           C  
ATOM    482  CG  GLN A  62     -23.050 -13.178 -34.593  1.00  0.00           C  
ATOM    483  CD  GLN A  62     -24.069 -12.073 -34.872  1.00  0.00           C  
ATOM    484  OE1 GLN A  62     -23.861 -10.897 -34.579  1.00  0.00           O  
ATOM    485  NE2 GLN A  62     -25.201 -12.443 -35.448  1.00  0.00           N  
ATOM    486  N   LEU A  63     -19.821 -11.019 -32.125  1.00  0.00           N  
ATOM    487  CA  LEU A  63     -18.495 -10.662 -31.637  1.00  0.00           C  
ATOM    488  C   LEU A  63     -18.407 -10.802 -30.117  1.00  0.00           C  
ATOM    489  O   LEU A  63     -17.456 -11.397 -29.611  1.00  0.00           O  
ATOM    490  CB  LEU A  63     -18.132  -9.237 -32.080  1.00  0.00           C  
ATOM    491  CG  LEU A  63     -16.783  -8.711 -31.566  1.00  0.00           C  
ATOM    492  CD1 LEU A  63     -15.631  -9.560 -32.080  1.00  0.00           C  
ATOM    493  CD2 LEU A  63     -16.587  -7.264 -31.994  1.00  0.00           C  
ATOM    494  N   GLU A  64     -19.392 -10.291 -29.386  1.00  0.00           N  
ATOM    495  CA  GLU A  64     -19.409 -10.395 -27.931  1.00  0.00           C  
ATOM    496  C   GLU A  64     -19.387 -11.856 -27.481  1.00  0.00           C  
ATOM    497  O   GLU A  64     -18.637 -12.223 -26.567  1.00  0.00           O  
ATOM    498  CB  GLU A  64     -20.630  -9.672 -27.342  1.00  0.00           C  
ATOM    499  CG  GLU A  64     -20.622  -9.660 -25.812  1.00  0.00           C  
ATOM    500  CD  GLU A  64     -21.809  -8.934 -25.203  1.00  0.00           C  
ATOM    501  OE1 GLU A  64     -22.026  -7.761 -25.543  1.00  0.00           O  
ATOM    502  OE2 GLU A  64     -22.503  -9.546 -24.367  1.00  0.00           O  
ATOM    503  N   GLN A  65     -20.183 -12.716 -28.133  1.00  0.00           N  
ATOM    504  CA  GLN A  65     -20.214 -14.140 -27.807  1.00  0.00           C  
ATOM    505  C   GLN A  65     -18.875 -14.821 -28.112  1.00  0.00           C  
ATOM    506  O   GLN A  65     -18.390 -15.629 -27.315  1.00  0.00           O  
ATOM    507  CB  GLN A  65     -21.368 -14.828 -28.549  1.00  0.00           C  
ATOM    508  CG  GLN A  65     -21.577 -16.283 -28.136  1.00  0.00           C  
ATOM    509  CD  GLN A  65     -21.821 -16.435 -26.636  1.00  0.00           C  
ATOM    510  OE1 GLN A  65     -22.596 -15.690 -26.040  1.00  0.00           O  
ATOM    511  NE2 GLN A  65     -21.162 -17.388 -26.012  1.00  0.00           N  
ATOM    512  N   GLU A  66     -18.246 -14.487 -29.242  1.00  0.00           N  
ATOM    513  CA  GLU A  66     -16.939 -15.031 -29.615  1.00  0.00           C  
ATOM    514  C   GLU A  66     -15.851 -14.600 -28.624  1.00  0.00           C  
ATOM    515  O   GLU A  66     -14.995 -15.402 -28.257  1.00  0.00           O  
ATOM    516  CB  GLU A  66     -16.576 -14.610 -31.044  1.00  0.00           C  
ATOM    517  CG  GLU A  66     -17.408 -15.333 -32.100  1.00  0.00           C  
ATOM    518  CD  GLU A  66     -17.338 -14.696 -33.484  1.00  0.00           C  
ATOM    519  OE1 GLU A  66     -16.449 -13.857 -33.745  1.00  0.00           O  
ATOM    520  OE2 GLU A  66     -18.186 -15.027 -34.338  1.00  0.00           O  
ATOM    521  N   MET A  67     -15.895 -13.358 -28.163  1.00  0.00           N  
ATOM    522  CA  MET A  67     -14.963 -12.861 -27.153  1.00  0.00           C  
ATOM    523  C   MET A  67     -15.090 -13.641 -25.842  1.00  0.00           C  
ATOM    524  O   MET A  67     -14.088 -14.062 -25.273  1.00  0.00           O  
ATOM    525  CB  MET A  67     -15.198 -11.361 -26.898  1.00  0.00           C  
ATOM    526  CG  MET A  67     -14.762 -10.475 -28.061  1.00  0.00           C  
ATOM    527  SD  MET A  67     -15.216  -8.735 -27.874  1.00  0.00           S  
ATOM    528  CE  MET A  67     -14.081  -8.216 -26.598  1.00  0.00           C  
ATOM    529  N   LYS A  68     -16.328 -13.864 -25.386  1.00  0.00           N  
ATOM    530  CA  LYS A  68     -16.586 -14.629 -24.166  1.00  0.00           C  
ATOM    531  C   LYS A  68     -16.112 -16.075 -24.299  1.00  0.00           C  
ATOM    532  O   LYS A  68     -15.488 -16.612 -23.382  1.00  0.00           O  
ATOM    533  CB  LYS A  68     -18.075 -14.599 -23.815  1.00  0.00           C  
ATOM    534  CG  LYS A  68     -18.553 -13.241 -23.312  1.00  0.00           C  
ATOM    535  CD  LYS A  68     -20.073 -13.215 -23.171  1.00  0.00           C  
ATOM    536  CE  LYS A  68     -20.545 -11.868 -22.665  1.00  0.00           C  
ATOM    537  NZ  LYS A  68     -22.018 -11.697 -22.784  1.00  0.00           N  
ATOM    538  N   THR A  69     -16.398 -16.705 -25.439  1.00  0.00           N  
ATOM    539  CA  THR A  69     -16.037 -18.104 -25.687  1.00  0.00           C  
ATOM    540  C   THR A  69     -14.517 -18.291 -25.706  1.00  0.00           C  
ATOM    541  O   THR A  69     -14.001 -19.189 -25.045  1.00  0.00           O  
ATOM    542  CB  THR A  69     -16.663 -18.606 -27.001  1.00  0.00           C  
ATOM    543  OG1 THR A  69     -18.077 -18.472 -26.930  1.00  0.00           O  
ATOM    544  CG2 THR A  69     -16.334 -20.073 -27.259  1.00  0.00           C  
ATOM    545  N   LEU A  70     -13.788 -17.434 -26.418  1.00  0.00           N  
ATOM    546  CA  LEU A  70     -12.327 -17.529 -26.482  1.00  0.00           C  
ATOM    547  C   LEU A  70     -11.674 -17.247 -25.126  1.00  0.00           C  
ATOM    548  O   LEU A  70     -10.717 -17.917 -24.749  1.00  0.00           O  
ATOM    549  CB  LEU A  70     -11.770 -16.577 -27.546  1.00  0.00           C  
ATOM    550  CG  LEU A  70     -11.939 -17.034 -29.000  1.00  0.00           C  
ATOM    551  CD1 LEU A  70     -11.472 -15.929 -29.932  1.00  0.00           C  
ATOM    552  CD2 LEU A  70     -11.153 -18.305 -29.287  1.00  0.00           C  
ATOM    553  N   ALA A  71     -12.191 -16.278 -24.370  1.00  0.00           N  
ATOM    554  CA  ALA A  71     -11.664 -15.966 -23.042  1.00  0.00           C  
ATOM    555  C   ALA A  71     -11.795 -17.150 -22.085  1.00  0.00           C  
ATOM    556  O   ALA A  71     -10.892 -17.406 -21.286  1.00  0.00           O  
ATOM    557  CB  ALA A  71     -12.373 -14.735 -22.487  1.00  0.00           C  
ATOM    558  N   ALA A  72     -12.903 -17.907 -22.184  1.00  0.00           N  
ATOM    559  CA  ALA A  72     -13.126 -19.071 -21.338  1.00  0.00           C  
ATOM    560  C   ALA A  72     -12.104 -20.191 -21.563  1.00  0.00           C  
ATOM    561  O   ALA A  72     -11.895 -21.022 -20.678  1.00  0.00           O  
ATOM    562  CB  ALA A  72     -14.551 -19.587 -21.555  1.00  0.00           C  
ATOM    563  N   GLU A  73     -11.431 -20.209 -22.713  1.00  0.00           N  
ATOM    564  CA  GLU A  73     -10.395 -21.201 -23.029  1.00  0.00           C  
ATOM    565  C   GLU A  73      -9.068 -20.933 -22.305  1.00  0.00           C  
ATOM    566  O   GLU A  73      -8.225 -21.829 -22.232  1.00  0.00           O  
ATOM    567  CB  GLU A  73     -10.148 -21.258 -24.547  1.00  0.00           C  
ATOM    568  CG  GLU A  73     -11.370 -21.710 -25.354  1.00  0.00           C  
ATOM    569  CD  GLU A  73     -11.120 -21.756 -26.860  1.00  0.00           C  
ATOM    570  OE1 GLU A  73     -12.064 -22.105 -27.593  1.00  0.00           O  
ATOM    571  OE2 GLU A  73     -10.001 -21.453 -27.311  1.00  0.00           O  
ATOM    572  N   GLN A  74      -8.865 -19.721 -21.780  1.00  0.00           N  
ATOM    573  CA  GLN A  74      -7.603 -19.360 -21.140  1.00  0.00           C  
ATOM    574  C   GLN A  74      -7.835 -18.500 -19.892  1.00  0.00           C  
ATOM    575  O   GLN A  74      -8.116 -17.314 -19.986  1.00  0.00           O  
ATOM    576  CB  GLN A  74      -6.690 -18.662 -22.156  1.00  0.00           C  
ATOM    577  CG  GLN A  74      -5.286 -18.418 -21.619  1.00  0.00           C  
ATOM    578  CD  GLN A  74      -4.243 -18.265 -22.707  1.00  0.00           C  
ATOM    579  OE1 GLN A  74      -4.507 -18.364 -23.891  1.00  0.00           O  
ATOM    580  NE2 GLN A  74      -3.005 -18.037 -22.310  1.00  0.00           N  
ATOM    581  N   GLN A  75      -7.675 -19.116 -18.731  1.00  0.00           N  
ATOM    582  CA  GLN A  75      -7.995 -18.498 -17.444  1.00  0.00           C  
ATOM    583  C   GLN A  75      -7.290 -17.157 -17.220  1.00  0.00           C  
ATOM    584  O   GLN A  75      -7.899 -16.214 -16.718  1.00  0.00           O  
ATOM    585  CB  GLN A  75      -7.642 -19.468 -16.307  1.00  0.00           C  
ATOM    586  CG  GLN A  75      -8.554 -20.688 -16.250  1.00  0.00           C  
ATOM    587  CD  GLN A  75      -9.991 -20.321 -15.901  1.00  0.00           C  
ATOM    588  OE1 GLN A  75     -10.224 -19.537 -14.990  1.00  0.00           O  
ATOM    589  NE2 GLN A  75     -10.945 -20.858 -16.624  1.00  0.00           N  
ATOM    590  N   ASN A  76      -6.013 -17.066 -17.604  1.00  0.00           N  
ATOM    591  CA  ASN A  76      -5.242 -15.838 -17.487  1.00  0.00           C  
ATOM    592  C   ASN A  76      -4.549 -15.538 -18.812  1.00  0.00           C  
ATOM    593  O   ASN A  76      -3.690 -16.292 -19.255  1.00  0.00           O  
ATOM    594  CB  ASN A  76      -4.220 -15.962 -16.352  1.00  0.00           C  
ATOM    595  CG  ASN A  76      -4.882 -15.873 -14.991  1.00  0.00           C  
ATOM    596  OD1 ASN A  76      -5.513 -14.873 -14.669  1.00  0.00           O  
ATOM    597  ND2 ASN A  76      -4.757 -16.912 -14.188  1.00  0.00           N  
ATOM    598  N   GLY A  77      -4.941 -14.440 -19.443  1.00  0.00           N  
ATOM    599  CA  GLY A  77      -4.405 -14.138 -20.758  1.00  0.00           C  
ATOM    600  C   GLY A  77      -4.782 -12.772 -21.294  1.00  0.00           C  
ATOM    601  O   GLY A  77      -5.187 -11.870 -20.562  1.00  0.00           O  
ATOM    602  N   VAL A  78      -4.612 -12.656 -22.605  1.00  0.00           N  
ATOM    603  CA  VAL A  78      -4.850 -11.441 -23.365  1.00  0.00           C  
ATOM    604  C   VAL A  78      -5.710 -11.783 -24.573  1.00  0.00           C  
ATOM    605  O   VAL A  78      -5.338 -12.636 -25.375  1.00  0.00           O  
ATOM    606  CB  VAL A  78      -3.522 -10.814 -23.832  1.00  0.00           C  
ATOM    607  CG1 VAL A  78      -3.766  -9.566 -24.666  1.00  0.00           C  
ATOM    608  CG2 VAL A  78      -2.625 -10.477 -22.641  1.00  0.00           C  
ATOM    609  N   LEU A  79      -6.860 -11.121 -24.697  1.00  0.00           N  
ATOM    610  CA  LEU A  79      -7.731 -11.255 -25.860  1.00  0.00           C  
ATOM    611  C   LEU A  79      -7.544 -10.047 -26.766  1.00  0.00           C  
ATOM    612  O   LEU A  79      -7.752  -8.910 -26.347  1.00  0.00           O  
ATOM    613  CB  LEU A  79      -9.189 -11.380 -25.399  1.00  0.00           C  
ATOM    614  CG  LEU A  79     -10.252 -11.342 -26.506  1.00  0.00           C  
ATOM    615  CD1 LEU A  79     -10.169 -12.559 -27.414  1.00  0.00           C  
ATOM    616  CD2 LEU A  79     -11.640 -11.277 -25.879  1.00  0.00           C  
ATOM    617  N   LYS A  80      -7.146 -10.295 -28.021  1.00  0.00           N  
ATOM    618  CA  LYS A  80      -7.019  -9.241 -29.024  1.00  0.00           C  
ATOM    619  C   LYS A  80      -8.130  -9.374 -30.054  1.00  0.00           C  
ATOM    620  O   LYS A  80      -8.392 -10.467 -30.560  1.00  0.00           O  
ATOM    621  CB  LYS A  80      -5.639  -9.292 -29.687  1.00  0.00           C  
ATOM    622  CG  LYS A  80      -5.382  -8.127 -30.642  1.00  0.00           C  
ATOM    623  CD  LYS A  80      -3.965  -8.154 -31.213  1.00  0.00           C  
ATOM    624  CE  LYS A  80      -3.741  -6.979 -32.154  1.00  0.00           C  
ATOM    625  NZ  LYS A  80      -2.384  -6.992 -32.735  1.00  0.00           N  
ATOM    626  N   VAL A  81      -8.789  -8.261 -30.354  1.00  0.00           N  
ATOM    627  CA  VAL A  81      -9.823  -8.192 -31.386  1.00  0.00           C  
ATOM    628  C   VAL A  81      -9.426  -7.125 -32.395  1.00  0.00           C  
ATOM    629  O   VAL A  81      -9.159  -5.989 -32.020  1.00  0.00           O  
ATOM    630  CB  VAL A  81     -11.207  -7.855 -30.795  1.00  0.00           C  
ATOM    631  CG1 VAL A  81     -12.274  -7.814 -31.891  1.00  0.00           C  
ATOM    632  CG2 VAL A  81     -11.612  -8.868 -29.723  1.00  0.00           C  
ATOM    633  N   VAL A  82      -9.397  -7.500 -33.672  1.00  0.00           N  
ATOM    634  CA  VAL A  82      -9.156  -6.575 -34.778  1.00  0.00           C  
ATOM    635  C   VAL A  82     -10.417  -6.514 -35.636  1.00  0.00           C  
ATOM    636  O   VAL A  82     -11.007  -7.548 -35.938  1.00  0.00           O  
ATOM    637  CB  VAL A  82      -7.955  -7.025 -35.640  1.00  0.00           C  
ATOM    638  CG1 VAL A  82      -7.734  -6.096 -36.831  1.00  0.00           C  
ATOM    639  CG2 VAL A  82      -6.678  -7.108 -34.807  1.00  0.00           C  
ATOM    640  N   ILE A  83     -10.821  -5.311 -36.032  1.00  0.00           N  
ATOM    641  CA  ILE A  83     -11.882  -5.117 -37.013  1.00  0.00           C  
ATOM    642  C   ILE A  83     -11.298  -4.319 -38.173  1.00  0.00           C  
ATOM    643  O   ILE A  83     -10.691  -3.271 -37.963  1.00  0.00           O  
ATOM    644  CB  ILE A  83     -13.114  -4.405 -36.410  1.00  0.00           C  
ATOM    645  CG1 ILE A  83     -13.734  -5.264 -35.296  1.00  0.00           C  
ATOM    646  CG2 ILE A  83     -14.147  -4.109 -37.508  1.00  0.00           C  
ATOM    647  CD1 ILE A  83     -14.892  -4.598 -34.566  1.00  0.00           C  
ATOM    648  N   SER A  84     -11.461  -4.821 -39.394  1.00  0.00           N  
ATOM    649  CA  SER A  84     -11.068  -4.096 -40.600  1.00  0.00           C  
ATOM    650  C   SER A  84     -12.276  -3.864 -41.498  1.00  0.00           C  
ATOM    651  O   SER A  84     -13.303  -4.516 -41.351  1.00  0.00           O  
ATOM    652  CB  SER A  84      -9.975  -4.852 -41.369  1.00  0.00           C  
ATOM    653  OG  SER A  84     -10.542  -5.843 -42.205  1.00  0.00           O  
ATOM    654  N   ARG A  85     -12.142  -2.953 -42.461  1.00  0.00           N  
ATOM    655  CA  ARG A  85     -13.199  -2.676 -43.437  1.00  0.00           C  
ATOM    656  C   ARG A  85     -13.479  -3.869 -44.355  1.00  0.00           C  
ATOM    657  O   ARG A  85     -14.509  -3.897 -45.022  1.00  0.00           O  
ATOM    658  CB  ARG A  85     -12.834  -1.430 -44.250  1.00  0.00           C  
ATOM    659  CG  ARG A  85     -14.029  -0.792 -44.973  1.00  0.00           C  
ATOM    660  CD  ARG A  85     -13.626   0.439 -45.770  1.00  0.00           C  
ATOM    661  NE  ARG A  85     -12.930   1.404 -44.930  1.00  0.00           N  
ATOM    662  CZ  ARG A  85     -13.487   2.297 -44.129  1.00  0.00           C  
ATOM    663  NH1 ARG A  85     -14.794   2.469 -44.088  1.00  0.00           N  
ATOM    664  NH2 ARG A  85     -12.723   3.041 -43.351  1.00  0.00           N  
ATOM    665  N   GLY A  86     -12.578  -4.858 -44.376  1.00  0.00           N  
ATOM    666  CA  GLY A  86     -12.686  -5.985 -45.281  1.00  0.00           C  
ATOM    667  C   GLY A  86     -11.992  -5.715 -46.597  1.00  0.00           C  
ATOM    668  O   GLY A  86     -11.140  -4.833 -46.700  1.00  0.00           O  
ATOM    669  N   SER A  87     -12.359  -6.497 -47.619  1.00  0.00           N  
ATOM    670  CA  SER A  87     -11.774  -6.362 -48.954  1.00  0.00           C  
ATOM    671  C   SER A  87     -12.607  -5.433 -49.840  1.00  0.00           C  
ATOM    672  O   SER A  87     -13.746  -5.101 -49.512  1.00  0.00           O  
ATOM    673  CB  SER A  87     -11.644  -7.732 -49.607  1.00  0.00           C  
ATOM    674  OG  SER A  87     -10.752  -8.553 -48.872  1.00  0.00           O  
ATOM    675  N   GLY A  88     -12.041  -5.027 -50.962  1.00  0.00           N  
ATOM    676  CA  GLY A  88     -12.746  -4.261 -51.974  1.00  0.00           C  
ATOM    677  C   GLY A  88     -12.413  -2.779 -51.989  1.00  0.00           C  
ATOM    678  O   GLY A  88     -11.476  -2.326 -51.328  1.00  0.00           O  
ATOM    679  N   GLY A  89     -13.184  -2.033 -52.755  1.00  0.00           N  
ATOM    680  CA  GLY A  89     -12.885  -0.642 -53.054  1.00  0.00           C  
ATOM    681  C   GLY A  89     -11.833  -0.524 -54.153  1.00  0.00           C  
ATOM    682  O   GLY A  89     -11.161  -1.493 -54.504  1.00  0.00           O  
ATOM    683  N   ARG A  90     -11.670   0.675 -54.696  1.00  0.00           N  
ATOM    684  CA  ARG A  90     -10.649   0.964 -55.699  1.00  0.00           C  
ATOM    685  C   ARG A  90      -9.615   1.917 -55.095  1.00  0.00           C  
ATOM    686  O   ARG A  90      -9.912   3.091 -54.873  1.00  0.00           O  
ATOM    687  CB  ARG A  90     -11.281   1.552 -56.966  1.00  0.00           C  
ATOM    688  CG  ARG A  90     -10.285   1.668 -58.114  1.00  0.00           C  
ATOM    689  CD  ARG A  90     -10.950   2.207 -59.387  1.00  0.00           C  
ATOM    690  NE  ARG A  90     -11.301   3.620 -59.257  1.00  0.00           N  
ATOM    691  CZ  ARG A  90     -11.901   4.355 -60.193  1.00  0.00           C  
ATOM    692  NH1 ARG A  90     -12.242   3.821 -61.345  1.00  0.00           N  
ATOM    693  NH2 ARG A  90     -12.156   5.612 -59.968  1.00  0.00           N  
ATOM    694  N   GLY A  91      -8.413   1.401 -54.827  1.00  0.00           N  
ATOM    695  CA  GLY A  91      -7.390   2.177 -54.142  1.00  0.00           C  
ATOM    696  C   GLY A  91      -7.853   2.566 -52.743  1.00  0.00           C  
ATOM    697  O   GLY A  91      -8.350   1.727 -51.996  1.00  0.00           O  
ATOM    698  N   TYR A  92      -7.726   3.848 -52.397  1.00  0.00           N  
ATOM    699  CA  TYR A  92      -8.151   4.335 -51.086  1.00  0.00           C  
ATOM    700  C   TYR A  92      -9.673   4.444 -50.934  1.00  0.00           C  
ATOM    701  O   TYR A  92     -10.162   4.560 -49.815  1.00  0.00           O  
ATOM    702  CB  TYR A  92      -7.499   5.694 -50.794  1.00  0.00           C  
ATOM    703  CG  TYR A  92      -5.998   5.658 -50.735  1.00  0.00           C  
ATOM    704  CD1 TYR A  92      -5.337   4.806 -49.846  1.00  0.00           C  
ATOM    705  CD2 TYR A  92      -5.218   6.481 -51.561  1.00  0.00           C  
ATOM    706  CE1 TYR A  92      -3.942   4.770 -49.785  1.00  0.00           C  
ATOM    707  CE2 TYR A  92      -3.829   6.451 -51.506  1.00  0.00           C  
ATOM    708  CZ  TYR A  92      -3.197   5.594 -50.620  1.00  0.00           C  
ATOM    709  OH  TYR A  92      -1.828   5.556 -50.557  1.00  0.00           O  
ATOM    710  N   SER A  93     -10.416   4.383 -52.035  1.00  0.00           N  
ATOM    711  CA  SER A  93     -11.873   4.492 -51.993  1.00  0.00           C  
ATOM    712  C   SER A  93     -12.490   3.337 -51.210  1.00  0.00           C  
ATOM    713  O   SER A  93     -12.089   2.185 -51.364  1.00  0.00           O  
ATOM    714  CB  SER A  93     -12.464   4.526 -53.396  1.00  0.00           C  
ATOM    715  OG  SER A  93     -13.885   4.594 -53.339  1.00  0.00           O  
ATOM    716  N   THR A  94     -13.491   3.646 -50.395  1.00  0.00           N  
ATOM    717  CA  THR A  94     -14.214   2.651 -49.603  1.00  0.00           C  
ATOM    718  C   THR A  94     -15.526   2.212 -50.259  1.00  0.00           C  
ATOM    719  O   THR A  94     -16.208   1.328 -49.736  1.00  0.00           O  
ATOM    720  CB  THR A  94     -14.499   3.182 -48.189  1.00  0.00           C  
ATOM    721  OG1 THR A  94     -15.314   4.343 -48.271  1.00  0.00           O  
ATOM    722  CG2 THR A  94     -13.211   3.545 -47.461  1.00  0.00           C  
ATOM    723  N   LEU A  95     -15.880   2.798 -51.396  1.00  0.00           N  
ATOM    724  CA  LEU A  95     -17.102   2.423 -52.112  1.00  0.00           C  
ATOM    725  C   LEU A  95     -17.036   0.966 -52.558  1.00  0.00           C  
ATOM    726  O   LEU A  95     -16.046   0.532 -53.143  1.00  0.00           O  
ATOM    727  CB  LEU A  95     -17.308   3.337 -53.328  1.00  0.00           C  
ATOM    728  CG  LEU A  95     -17.600   4.817 -53.014  1.00  0.00           C  
ATOM    729  CD1 LEU A  95     -17.609   5.632 -54.301  1.00  0.00           C  
ATOM    730  CD2 LEU A  95     -18.930   4.976 -52.299  1.00  0.00           C  
ATOM    731  N   ASN A  96     -18.104   0.214 -52.265  1.00  0.00           N  
ATOM    732  CA  ASN A  96     -18.207  -1.215 -52.569  1.00  0.00           C  
ATOM    733  C   ASN A  96     -17.170  -2.080 -51.843  1.00  0.00           C  
ATOM    734  O   ASN A  96     -16.784  -3.136 -52.326  1.00  0.00           O  
ATOM    735  CB  ASN A  96     -18.180  -1.453 -54.089  1.00  0.00           C  
ATOM    736  CG  ASN A  96     -19.224  -0.640 -54.821  1.00  0.00           C  
ATOM    737  OD1 ASN A  96     -20.373  -0.546 -54.404  1.00  0.00           O  
ATOM    738  ND2 ASN A  96     -18.839  -0.034 -55.929  1.00  0.00           N  
ATOM    739  N   SER A  97     -16.699  -1.634 -50.671  1.00  0.00           N  
ATOM    740  CA  SER A  97     -15.860  -2.444 -49.798  1.00  0.00           C  
ATOM    741  C   SER A  97     -16.708  -3.170 -48.753  1.00  0.00           C  
ATOM    742  O   SER A  97     -17.862  -2.816 -48.521  1.00  0.00           O  
ATOM    743  CB  SER A  97     -14.784  -1.586 -49.121  1.00  0.00           C  
ATOM    744  OG  SER A  97     -15.359  -0.647 -48.242  1.00  0.00           O  
ATOM    745  N   GLY A  98     -16.130  -4.202 -48.153  1.00  0.00           N  
ATOM    746  CA  GLY A  98     -16.800  -4.991 -47.129  1.00  0.00           C  
ATOM    747  C   GLY A  98     -17.243  -6.362 -47.621  1.00  0.00           C  
ATOM    748  O   GLY A  98     -16.977  -6.730 -48.765  1.00  0.00           O  
ATOM    749  N   PRO A  99     -17.937  -7.144 -46.757  1.00  0.00           N  
ATOM    750  CA  PRO A  99     -18.282  -6.809 -45.373  1.00  0.00           C  
ATOM    751  C   PRO A  99     -17.043  -6.718 -44.470  1.00  0.00           C  
ATOM    752  O   PRO A  99     -15.984  -7.237 -44.811  1.00  0.00           O  
ATOM    753  CB  PRO A  99     -19.195  -7.962 -44.945  1.00  0.00           C  
ATOM    754  CG  PRO A  99     -18.736  -9.111 -45.789  1.00  0.00           C  
ATOM    755  CD  PRO A  99     -18.365  -8.478 -47.115  1.00  0.00           C  
ATOM    756  N   ALA A 100     -17.199  -6.054 -43.329  1.00  0.00           N  
ATOM    757  CA  ALA A 100     -16.101  -5.880 -42.385  1.00  0.00           C  
ATOM    758  C   ALA A 100     -15.601  -7.224 -41.854  1.00  0.00           C  
ATOM    759  O   ALA A 100     -16.375  -8.162 -41.655  1.00  0.00           O  
ATOM    760  CB  ALA A 100     -16.541  -4.968 -41.241  1.00  0.00           C  
ATOM    761  N   THR A 101     -14.298  -7.325 -41.625  1.00  0.00           N  
ATOM    762  CA  THR A 101     -13.649  -8.517 -41.083  1.00  0.00           C  
ATOM    763  C   THR A 101     -13.455  -8.361 -39.579  1.00  0.00           C  
ATOM    764  O   THR A 101     -13.033  -7.302 -39.120  1.00  0.00           O  
ATOM    765  CB  THR A 101     -12.284  -8.734 -41.749  1.00  0.00           C  
ATOM    766  OG1 THR A 101     -12.440  -8.821 -43.159  1.00  0.00           O  
ATOM    767  CG2 THR A 101     -11.603 -10.007 -41.266  1.00  0.00           C  
ATOM    768  N   ARG A 102     -13.731  -9.427 -38.822  1.00  0.00           N  
ATOM    769  CA  ARG A 102     -13.386  -9.482 -37.404  1.00  0.00           C  
ATOM    770  C   ARG A 102     -12.383 -10.610 -37.158  1.00  0.00           C  
ATOM    771  O   ARG A 102     -12.545 -11.716 -37.675  1.00  0.00           O  
ATOM    772  CB  ARG A 102     -14.635  -9.626 -36.529  1.00  0.00           C  
ATOM    773  CG  ARG A 102     -15.394 -10.935 -36.718  1.00  0.00           C  
ATOM    774  CD  ARG A 102     -16.710 -10.933 -35.931  1.00  0.00           C  
ATOM    775  NE  ARG A 102     -17.338 -12.255 -35.937  1.00  0.00           N  
ATOM    776  CZ  ARG A 102     -18.094 -12.757 -36.912  1.00  0.00           C  
ATOM    777  NH1 ARG A 102     -18.358 -12.064 -37.996  1.00  0.00           N  
ATOM    778  NH2 ARG A 102     -18.574 -13.965 -36.788  1.00  0.00           N  
ATOM    779  N   ILE A 103     -11.327 -10.319 -36.392  1.00  0.00           N  
ATOM    780  CA  ILE A 103     -10.223 -11.244 -36.117  1.00  0.00           C  
ATOM    781  C   ILE A 103      -9.999 -11.291 -34.616  1.00  0.00           C  
ATOM    782  O   ILE A 103      -9.713 -10.264 -34.001  1.00  0.00           O  
ATOM    783  CB  ILE A 103      -8.929 -10.806 -36.834  1.00  0.00           C  
ATOM    784  CG1 ILE A 103      -9.164 -10.553 -38.334  1.00  0.00           C  
ATOM    785  CG2 ILE A 103      -7.820 -11.831 -36.603  1.00  0.00           C  
ATOM    786  CD1 ILE A 103      -7.978  -9.925 -39.057  1.00  0.00           C  
ATOM    787  N   LEU A 104     -10.122 -12.487 -34.025  1.00  0.00           N  
ATOM    788  CA  LEU A 104      -9.944 -12.677 -32.592  1.00  0.00           C  
ATOM    789  C   LEU A 104      -8.808 -13.654 -32.314  1.00  0.00           C  
ATOM    790  O   LEU A 104      -8.645 -14.638 -33.027  1.00  0.00           O  
ATOM    791  CB  LEU A 104     -11.235 -13.184 -31.937  1.00  0.00           C  
ATOM    792  CG  LEU A 104     -12.436 -12.227 -31.873  1.00  0.00           C  
ATOM    793  CD1 LEU A 104     -13.151 -12.110 -33.215  1.00  0.00           C  
ATOM    794  CD2 LEU A 104     -13.432 -12.708 -30.824  1.00  0.00           C  
ATOM    795  N   SER A 105      -8.042 -13.396 -31.261  1.00  0.00           N  
ATOM    796  CA  SER A 105      -7.009 -14.315 -30.788  1.00  0.00           C  
ATOM    797  C   SER A 105      -6.816 -14.167 -29.283  1.00  0.00           C  
ATOM    798  O   SER A 105      -7.017 -13.084 -28.731  1.00  0.00           O  
ATOM    799  CB  SER A 105      -5.682 -14.070 -31.513  1.00  0.00           C  
ATOM    800  OG  SER A 105      -5.217 -12.751 -31.309  1.00  0.00           O  
ATOM    801  N   VAL A 106      -6.412 -15.262 -28.626  1.00  0.00           N  
ATOM    802  CA  VAL A 106      -6.083 -15.256 -27.199  1.00  0.00           C  
ATOM    803  C   VAL A 106      -4.644 -15.726 -27.022  1.00  0.00           C  
ATOM    804  O   VAL A 106      -4.224 -16.708 -27.633  1.00  0.00           O  
ATOM    805  CB  VAL A 106      -7.061 -16.118 -26.374  1.00  0.00           C  
ATOM    806  CG1 VAL A 106      -6.667 -16.155 -24.905  1.00  0.00           C  
ATOM    807  CG2 VAL A 106      -8.473 -15.565 -26.475  1.00  0.00           C  
ATOM    808  N   THR A 107      -3.881 -15.015 -26.193  1.00  0.00           N  
ATOM    809  CA  THR A 107      -2.494 -15.344 -25.874  1.00  0.00           C  
ATOM    810  C   THR A 107      -2.288 -15.316 -24.364  1.00  0.00           C  
ATOM    811  O   THR A 107      -3.111 -14.781 -23.622  1.00  0.00           O  
ATOM    812  CB  THR A 107      -1.506 -14.384 -26.561  1.00  0.00           C  
ATOM    813  OG1 THR A 107      -1.803 -13.041 -26.201  1.00  0.00           O  
ATOM    814  CG2 THR A 107      -1.569 -14.504 -28.075  1.00  0.00           C  
ATOM    815  N   ALA A 108      -1.180 -15.890 -23.890  1.00  0.00           N  
ATOM    816  CA  ALA A 108      -0.841 -15.893 -22.475  1.00  0.00           C  
ATOM    817  C   ALA A 108      -0.567 -14.476 -21.959  1.00  0.00           C  
ATOM    818  O   ALA A 108      -0.080 -13.611 -22.696  1.00  0.00           O  
ATOM    819  CB  ALA A 108       0.369 -16.800 -22.242  1.00  0.00           C  
ATOM    820  N   TYR A 109      -0.870 -14.239 -20.683  1.00  0.00           N  
ATOM    821  CA  TYR A 109      -0.549 -12.970 -20.040  1.00  0.00           C  
ATOM    822  C   TYR A 109       0.971 -12.822 -19.900  1.00  0.00           C  
ATOM    823  O   TYR A 109       1.625 -13.756 -19.424  1.00  0.00           O  
ATOM    824  CB  TYR A 109      -1.233 -12.887 -18.679  1.00  0.00           C  
ATOM    825  CG  TYR A 109      -1.017 -11.570 -17.973  1.00  0.00           C  
ATOM    826  CD1 TYR A 109      -1.629 -10.402 -18.438  1.00  0.00           C  
ATOM    827  CD2 TYR A 109      -0.203 -11.491 -16.839  1.00  0.00           C  
ATOM    828  CE1 TYR A 109      -1.441  -9.185 -17.786  1.00  0.00           C  
ATOM    829  CE2 TYR A 109      -0.008 -10.278 -16.183  1.00  0.00           C  
ATOM    830  CZ  TYR A 109      -0.630  -9.126 -16.653  1.00  0.00           C  
ATOM    831  OH  TYR A 109      -0.445  -7.930 -16.005  1.00  0.00           O  
ATOM    832  N   PRO A 110       1.561 -11.688 -20.287  1.00  0.00           N  
ATOM    833  CA  PRO A 110       3.012 -11.515 -20.176  1.00  0.00           C  
ATOM    834  C   PRO A 110       3.490 -11.493 -18.723  1.00  0.00           C  
ATOM    835  O   PRO A 110       3.065 -10.646 -17.933  1.00  0.00           O  
ATOM    836  CB  PRO A 110       3.285 -10.179 -20.872  1.00  0.00           C  
ATOM    837  CG  PRO A 110       2.084  -9.944 -21.749  1.00  0.00           C  
ATOM    838  CD  PRO A 110       0.945 -10.558 -20.980  1.00  0.00           C  
ATOM    839  N   ALA A 111       4.388 -12.410 -18.374  1.00  0.00           N  
ATOM    840  CA  ALA A 111       4.848 -12.578 -16.994  1.00  0.00           C  
ATOM    841  C   ALA A 111       5.623 -11.371 -16.453  1.00  0.00           C  
ATOM    842  O   ALA A 111       5.638 -11.138 -15.245  1.00  0.00           O  
ATOM    843  CB  ALA A 111       5.700 -13.849 -16.908  1.00  0.00           C  
ATOM    844  N   HIS A 112       6.257 -10.581 -17.322  1.00  0.00           N  
ATOM    845  CA  HIS A 112       7.079  -9.451 -16.890  1.00  0.00           C  
ATOM    846  C   HIS A 112       6.275  -8.344 -16.205  1.00  0.00           C  
ATOM    847  O   HIS A 112       6.846  -7.574 -15.434  1.00  0.00           O  
ATOM    848  CB  HIS A 112       7.886  -8.893 -18.081  1.00  0.00           C  
ATOM    849  CG  HIS A 112       7.047  -8.211 -19.119  1.00  0.00           C  
ATOM    850  ND1 HIS A 112       6.543  -8.839 -20.229  1.00  0.00           N  
ATOM    851  CD2 HIS A 112       6.652  -6.918 -19.188  1.00  0.00           C  
ATOM    852  CE1 HIS A 112       5.855  -7.963 -20.946  1.00  0.00           C  
ATOM    853  NE2 HIS A 112       5.901  -6.785 -20.336  1.00  0.00           N  
ATOM    854  N   TYR A 113       4.959  -8.273 -16.444  1.00  0.00           N  
ATOM    855  CA  TYR A 113       4.128  -7.259 -15.803  1.00  0.00           C  
ATOM    856  C   TYR A 113       4.088  -7.407 -14.276  1.00  0.00           C  
ATOM    857  O   TYR A 113       4.010  -6.398 -13.575  1.00  0.00           O  
ATOM    858  CB  TYR A 113       2.697  -7.292 -16.362  1.00  0.00           C  
ATOM    859  CG  TYR A 113       2.530  -6.665 -17.729  1.00  0.00           C  
ATOM    860  CD1 TYR A 113       3.079  -5.408 -18.027  1.00  0.00           C  
ATOM    861  CD2 TYR A 113       1.785  -7.309 -18.724  1.00  0.00           C  
ATOM    862  CE1 TYR A 113       2.903  -4.823 -19.271  1.00  0.00           C  
ATOM    863  CE2 TYR A 113       1.602  -6.724 -19.973  1.00  0.00           C  
ATOM    864  CZ  TYR A 113       2.156  -5.482 -20.255  1.00  0.00           C  
ATOM    865  OH  TYR A 113       1.979  -4.904 -21.483  1.00  0.00           O  
ATOM    866  N   ASP A 114       4.160  -8.621 -13.759  1.00  0.00           N  
ATOM    867  CA  ASP A 114       4.159  -8.845 -12.312  1.00  0.00           C  
ATOM    868  C   ASP A 114       5.417  -8.248 -11.660  1.00  0.00           C  
ATOM    869  O   ASP A 114       5.345  -7.612 -10.608  1.00  0.00           O  
ATOM    870  CB  ASP A 114       4.037 -10.338 -11.996  1.00  0.00           C  
ATOM    871  CG  ASP A 114       2.702 -10.927 -12.446  1.00  0.00           C  
ATOM    872  OD1 ASP A 114       1.686 -10.206 -12.405  1.00  0.00           O  
ATOM    873  OD2 ASP A 114       2.685 -12.106 -12.839  1.00  0.00           O  
ATOM    874  N   ARG A 115       6.570  -8.430 -12.303  1.00  0.00           N  
ATOM    875  CA  ARG A 115       7.820  -7.829 -11.844  1.00  0.00           C  
ATOM    876  C   ARG A 115       7.749  -6.298 -11.882  1.00  0.00           C  
ATOM    877  O   ARG A 115       8.064  -5.633 -10.899  1.00  0.00           O  
ATOM    878  CB  ARG A 115       9.001  -8.344 -12.679  1.00  0.00           C  
ATOM    879  CG  ARG A 115      10.349  -7.768 -12.256  1.00  0.00           C  
ATOM    880  CD  ARG A 115      11.507  -8.232 -13.133  1.00  0.00           C  
ATOM    881  NE  ARG A 115      11.403  -7.777 -14.521  1.00  0.00           N  
ATOM    882  CZ  ARG A 115      11.730  -6.565 -14.981  1.00  0.00           C  
ATOM    883  NH1 ARG A 115      12.193  -5.631 -14.165  1.00  0.00           N  
ATOM    884  NH2 ARG A 115      11.602  -6.276 -16.256  1.00  0.00           N  
ATOM    885  N   LEU A 116       7.311  -5.746 -13.010  1.00  0.00           N  
ATOM    886  CA  LEU A 116       7.254  -4.296 -13.195  1.00  0.00           C  
ATOM    887  C   LEU A 116       6.295  -3.618 -12.213  1.00  0.00           C  
ATOM    888  O   LEU A 116       6.585  -2.525 -11.724  1.00  0.00           O  
ATOM    889  CB  LEU A 116       6.849  -3.965 -14.640  1.00  0.00           C  
ATOM    890  CG  LEU A 116       7.874  -4.344 -15.713  1.00  0.00           C  
ATOM    891  CD1 LEU A 116       7.273  -4.142 -17.101  1.00  0.00           C  
ATOM    892  CD2 LEU A 116       9.154  -3.519 -15.580  1.00  0.00           C  
ATOM    893  N   ARG A 117       5.185  -4.274 -11.906  1.00  0.00           N  
ATOM    894  CA  ARG A 117       4.210  -3.736 -10.947  1.00  0.00           C  
ATOM    895  C   ARG A 117       4.803  -3.631  -9.535  1.00  0.00           C  
ATOM    896  O   ARG A 117       4.497  -2.689  -8.809  1.00  0.00           O  
ATOM    897  CB  ARG A 117       2.949  -4.601 -10.975  1.00  0.00           C  
ATOM    898  CG  ARG A 117       1.784  -4.048 -10.157  1.00  0.00           C  
ATOM    899  CD  ARG A 117       0.447  -4.670 -10.553  1.00  0.00           C  
ATOM    900  NE  ARG A 117       0.541  -6.105 -10.815  1.00  0.00           N  
ATOM    901  CZ  ARG A 117       0.332  -6.707 -11.985  1.00  0.00           C  
ATOM    902  NH1 ARG A 117      -0.048  -6.026 -13.042  1.00  0.00           N  
ATOM    903  NH2 ARG A 117       0.500  -8.005 -12.090  1.00  0.00           N  
ATOM    904  N   ASN A 118       5.663  -4.559  -9.160  1.00  0.00           N  
ATOM    905  CA  ASN A 118       6.290  -4.572  -7.838  1.00  0.00           C  
ATOM    906  C   ASN A 118       7.525  -3.657  -7.739  1.00  0.00           C  
ATOM    907  O   ASN A 118       7.794  -3.100  -6.677  1.00  0.00           O  
ATOM    908  CB  ASN A 118       6.679  -6.008  -7.464  1.00  0.00           C  
ATOM    909  CG  ASN A 118       5.478  -6.899  -7.211  1.00  0.00           C  
ATOM    910  OD1 ASN A 118       4.414  -6.445  -6.811  1.00  0.00           O  
ATOM    911  ND2 ASN A 118       5.641  -8.192  -7.432  1.00  0.00           N  
ATOM    912  N   GLU A 119       8.256  -3.510  -8.834  1.00  0.00           N  
ATOM    913  CA  GLU A 119       9.528  -2.771  -8.829  1.00  0.00           C  
ATOM    914  C   GLU A 119       9.406  -1.326  -9.325  1.00  0.00           C  
ATOM    915  O   GLU A 119      10.285  -0.505  -9.058  1.00  0.00           O  
ATOM    916  CB  GLU A 119      10.568  -3.533  -9.658  1.00  0.00           C  
ATOM    917  CG  GLU A 119      10.866  -4.918  -9.086  1.00  0.00           C  
ATOM    918  CD  GLU A 119      11.935  -5.707  -9.838  1.00  0.00           C  
ATOM    919  OE1 GLU A 119      12.494  -6.630  -9.223  1.00  0.00           O  
ATOM    920  OE2 GLU A 119      12.201  -5.415 -11.023  1.00  0.00           O  
ATOM    921  N   GLY A 120       8.323  -1.021 -10.015  1.00  0.00           N  
ATOM    922  CA  GLY A 120       8.166   0.257 -10.688  1.00  0.00           C  
ATOM    923  C   GLY A 120       8.735   0.218 -12.104  1.00  0.00           C  
ATOM    924  O   GLY A 120       9.509  -0.676 -12.461  1.00  0.00           O  
ATOM    925  N   ILE A 121       8.343   1.191 -12.910  1.00  0.00           N  
ATOM    926  CA  ILE A 121       8.753   1.287 -14.311  1.00  0.00           C  
ATOM    927  C   ILE A 121       9.694   2.479 -14.495  1.00  0.00           C  
ATOM    928  O   ILE A 121       9.478   3.547 -13.925  1.00  0.00           O  
ATOM    929  CB  ILE A 121       7.507   1.381 -15.224  1.00  0.00           C  
ATOM    930  CG1 ILE A 121       7.022  -0.039 -15.526  1.00  0.00           C  
ATOM    931  CG2 ILE A 121       7.779   2.156 -16.516  1.00  0.00           C  
ATOM    932  CD1 ILE A 121       5.865  -0.133 -16.500  1.00  0.00           C  
ATOM    933  N   THR A 122      10.727   2.280 -15.311  1.00  0.00           N  
ATOM    934  CA  THR A 122      11.610   3.360 -15.749  1.00  0.00           C  
ATOM    935  C   THR A 122      11.216   3.804 -17.157  1.00  0.00           C  
ATOM    936  O   THR A 122      10.909   2.981 -18.018  1.00  0.00           O  
ATOM    937  CB  THR A 122      13.082   2.929 -15.732  1.00  0.00           C  
ATOM    938  OG1 THR A 122      13.266   1.755 -16.511  1.00  0.00           O  
ATOM    939  CG2 THR A 122      13.563   2.647 -14.310  1.00  0.00           C  
ATOM    940  N   LEU A 123      11.209   5.112 -17.374  1.00  0.00           N  
ATOM    941  CA  LEU A 123      10.883   5.689 -18.671  1.00  0.00           C  
ATOM    942  C   LEU A 123      12.115   6.320 -19.319  1.00  0.00           C  
ATOM    943  O   LEU A 123      12.924   6.949 -18.638  1.00  0.00           O  
ATOM    944  CB  LEU A 123       9.778   6.747 -18.551  1.00  0.00           C  
ATOM    945  CG  LEU A 123       8.443   6.323 -17.936  1.00  0.00           C  
ATOM    946  CD1 LEU A 123       7.466   7.491 -17.964  1.00  0.00           C  
ATOM    947  CD2 LEU A 123       7.839   5.140 -18.674  1.00  0.00           C  
ATOM    948  N   ALA A 124      12.222   6.184 -20.636  1.00  0.00           N  
ATOM    949  CA  ALA A 124      13.181   6.935 -21.439  1.00  0.00           C  
ATOM    950  C   ALA A 124      12.425   7.829 -22.417  1.00  0.00           C  
ATOM    951  O   ALA A 124      11.408   7.419 -22.978  1.00  0.00           O  
ATOM    952  CB  ALA A 124      14.113   5.977 -22.191  1.00  0.00           C  
ATOM    953  N   LEU A 125      12.900   9.047 -22.627  1.00  0.00           N  
ATOM    954  CA  LEU A 125      12.297   9.938 -23.612  1.00  0.00           C  
ATOM    955  C   LEU A 125      12.498   9.368 -25.019  1.00  0.00           C  
ATOM    956  O   LEU A 125      13.623   9.090 -25.427  1.00  0.00           O  
ATOM    957  CB  LEU A 125      12.911  11.338 -23.500  1.00  0.00           C  
ATOM    958  CG  LEU A 125      12.367  12.370 -24.506  1.00  0.00           C  
ATOM    959  CD1 LEU A 125      10.893  12.658 -24.266  1.00  0.00           C  
ATOM    960  CD2 LEU A 125      13.173  13.657 -24.418  1.00  0.00           C  
ATOM    961  N   SER A 126      11.408   9.197 -25.753  1.00  0.00           N  
ATOM    962  CA  SER A 126      11.485   8.707 -27.123  1.00  0.00           C  
ATOM    963  C   SER A 126      11.953   9.814 -28.072  1.00  0.00           C  
ATOM    964  O   SER A 126      11.420  10.923 -28.037  1.00  0.00           O  
ATOM    965  CB  SER A 126      10.125   8.192 -27.588  1.00  0.00           C  
ATOM    966  OG  SER A 126      10.207   7.733 -28.922  1.00  0.00           O  
ATOM    967  N   PRO A 127      12.919   9.518 -28.966  1.00  0.00           N  
ATOM    968  CA  PRO A 127      13.240  10.460 -30.043  1.00  0.00           C  
ATOM    969  C   PRO A 127      12.170  10.483 -31.136  1.00  0.00           C  
ATOM    970  O   PRO A 127      12.111  11.429 -31.917  1.00  0.00           O  
ATOM    971  CB  PRO A 127      14.579   9.950 -30.579  1.00  0.00           C  
ATOM    972  CG  PRO A 127      14.520   8.464 -30.348  1.00  0.00           C  
ATOM    973  CD  PRO A 127      13.744   8.306 -29.050  1.00  0.00           C  
ATOM    974  N   VAL A 128      11.320   9.439 -31.191  1.00  0.00           N  
ATOM    975  CA  VAL A 128      10.219   9.350 -32.146  1.00  0.00           C  
ATOM    976  C   VAL A 128       8.995  10.043 -31.551  1.00  0.00           C  
ATOM    977  O   VAL A 128       8.590   9.740 -30.428  1.00  0.00           O  
ATOM    978  CB  VAL A 128       9.884   7.886 -32.492  1.00  0.00           C  
ATOM    979  CG1 VAL A 128       8.766   7.803 -33.529  1.00  0.00           C  
ATOM    980  CG2 VAL A 128      11.120   7.155 -33.009  1.00  0.00           C  
ATOM    981  N   ARG A 129       8.415  10.962 -32.306  1.00  0.00           N  
ATOM    982  CA  ARG A 129       7.252  11.733 -31.879  1.00  0.00           C  
ATOM    983  C   ARG A 129       6.003  11.331 -32.662  1.00  0.00           C  
ATOM    984  O   ARG A 129       6.096  10.755 -33.745  1.00  0.00           O  
ATOM    985  CB  ARG A 129       7.533  13.228 -32.032  1.00  0.00           C  
ATOM    986  CG  ARG A 129       8.659  13.721 -31.120  1.00  0.00           C  
ATOM    987  CD  ARG A 129       8.853  15.225 -31.252  1.00  0.00           C  
ATOM    988  NE  ARG A 129       9.869  15.720 -30.336  1.00  0.00           N  
ATOM    989  CZ  ARG A 129      10.106  17.009 -30.088  1.00  0.00           C  
ATOM    990  NH1 ARG A 129       9.427  17.947 -30.709  1.00  0.00           N  
ATOM    991  NH2 ARG A 129      11.033  17.341 -29.225  1.00  0.00           N  
ATOM    992  N   LEU A 130       4.826  11.635 -32.098  1.00  0.00           N  
ATOM    993  CA  LEU A 130       3.554  11.291 -32.722  1.00  0.00           C  
ATOM    994  C   LEU A 130       3.065  12.407 -33.642  1.00  0.00           C  
ATOM    995  O   LEU A 130       3.074  13.586 -33.272  1.00  0.00           O  
ATOM    996  CB  LEU A 130       2.487  11.005 -31.649  1.00  0.00           C  
ATOM    997  CG  LEU A 130       2.825   9.877 -30.669  1.00  0.00           C  
ATOM    998  CD1 LEU A 130       1.717   9.727 -29.641  1.00  0.00           C  
ATOM    999  CD2 LEU A 130       3.036   8.552 -31.391  1.00  0.00           C  
ATOM   1000  N   GLY A 131       2.617  12.024 -34.834  1.00  0.00           N  
ATOM   1001  CA  GLY A 131       1.960  12.951 -35.746  1.00  0.00           C  
ATOM   1002  C   GLY A 131       0.609  13.404 -35.205  1.00  0.00           C  
ATOM   1003  O   GLY A 131      -0.122  12.612 -34.604  1.00  0.00           O  
ATOM   1004  N   ARG A 132       0.264  14.661 -35.436  1.00  0.00           N  
ATOM   1005  CA  ARG A 132      -0.993  15.239 -34.955  1.00  0.00           C  
ATOM   1006  C   ARG A 132      -2.081  15.141 -36.024  1.00  0.00           C  
ATOM   1007  O   ARG A 132      -1.899  15.601 -37.153  1.00  0.00           O  
ATOM   1008  CB  ARG A 132      -0.766  16.698 -34.534  1.00  0.00           C  
ATOM   1009  CG  ARG A 132       0.128  16.824 -33.286  1.00  0.00           C  
ATOM   1010  CD  ARG A 132       0.620  18.247 -33.063  1.00  0.00           C  
ATOM   1011  NE  ARG A 132      -0.451  19.213 -32.830  1.00  0.00           N  
ATOM   1012  CZ  ARG A 132      -0.917  19.584 -31.633  1.00  0.00           C  
ATOM   1013  NH1 ARG A 132      -0.441  19.064 -30.523  1.00  0.00           N  
ATOM   1014  NH2 ARG A 132      -1.856  20.496 -31.545  1.00  0.00           N  
ATOM   1015  N   ASN A 133      -3.198  14.523 -35.680  1.00  0.00           N  
ATOM   1016  CA  ASN A 133      -4.349  14.418 -36.576  1.00  0.00           C  
ATOM   1017  C   ASN A 133      -5.628  14.206 -35.755  1.00  0.00           C  
ATOM   1018  O   ASN A 133      -5.857  13.098 -35.257  1.00  0.00           O  
ATOM   1019  CB  ASN A 133      -4.147  13.280 -37.580  1.00  0.00           C  
ATOM   1020  CG  ASN A 133      -5.234  13.232 -38.651  1.00  0.00           C  
ATOM   1021  OD1 ASN A 133      -6.320  13.769 -38.487  1.00  0.00           O  
ATOM   1022  ND2 ASN A 133      -4.946  12.576 -39.763  1.00  0.00           N  
ATOM   1023  N   PRO A 134      -6.485  15.229 -35.623  1.00  0.00           N  
ATOM   1024  CA  PRO A 134      -7.689  15.103 -34.801  1.00  0.00           C  
ATOM   1025  C   PRO A 134      -8.705  14.078 -35.321  1.00  0.00           C  
ATOM   1026  O   PRO A 134      -9.540  13.610 -34.554  1.00  0.00           O  
ATOM   1027  CB  PRO A 134      -8.277  16.522 -34.783  1.00  0.00           C  
ATOM   1028  CG  PRO A 134      -7.726  17.169 -36.024  1.00  0.00           C  
ATOM   1029  CD  PRO A 134      -6.348  16.571 -36.189  1.00  0.00           C  
ATOM   1030  N   HIS A 135      -8.621  13.690 -36.596  1.00  0.00           N  
ATOM   1031  CA  HIS A 135      -9.501  12.658 -37.147  1.00  0.00           C  
ATOM   1032  C   HIS A 135      -9.132  11.246 -36.679  1.00  0.00           C  
ATOM   1033  O   HIS A 135      -9.982  10.352 -36.680  1.00  0.00           O  
ATOM   1034  CB  HIS A 135      -9.506  12.714 -38.676  1.00  0.00           C  
ATOM   1035  CG  HIS A 135     -10.156  13.945 -39.218  1.00  0.00           C  
ATOM   1036  ND1 HIS A 135     -11.512  14.097 -39.349  1.00  0.00           N  
ATOM   1037  CD2 HIS A 135      -9.600  15.110 -39.654  1.00  0.00           C  
ATOM   1038  CE1 HIS A 135     -11.768  15.309 -39.848  1.00  0.00           C  
ATOM   1039  NE2 HIS A 135     -10.627  15.941 -40.040  1.00  0.00           N  
ATOM   1040  N   LEU A 136      -7.884  11.043 -36.281  1.00  0.00           N  
ATOM   1041  CA  LEU A 136      -7.399   9.752 -35.793  1.00  0.00           C  
ATOM   1042  C   LEU A 136      -7.095   9.752 -34.291  1.00  0.00           C  
ATOM   1043  O   LEU A 136      -6.975   8.685 -33.684  1.00  0.00           O  
ATOM   1044  CB  LEU A 136      -6.152   9.325 -36.586  1.00  0.00           C  
ATOM   1045  CG  LEU A 136      -6.362   9.141 -38.101  1.00  0.00           C  
ATOM   1046  CD1 LEU A 136      -5.038   8.793 -38.770  1.00  0.00           C  
ATOM   1047  CD2 LEU A 136      -7.390   8.052 -38.390  1.00  0.00           C  
ATOM   1048  N   ALA A 137      -6.970  10.934 -33.683  1.00  0.00           N  
ATOM   1049  CA  ALA A 137      -6.621  11.077 -32.280  1.00  0.00           C  
ATOM   1050  C   ALA A 137      -7.606  10.324 -31.367  1.00  0.00           C  
ATOM   1051  O   ALA A 137      -8.822  10.404 -31.543  1.00  0.00           O  
ATOM   1052  CB  ALA A 137      -6.573  12.552 -31.909  1.00  0.00           C  
ATOM   1053  N   GLY A 138      -7.059   9.595 -30.411  1.00  0.00           N  
ATOM   1054  CA  GLY A 138      -7.836   8.816 -29.457  1.00  0.00           C  
ATOM   1055  C   GLY A 138      -8.201   7.410 -29.916  1.00  0.00           C  
ATOM   1056  O   GLY A 138      -8.525   6.560 -29.083  1.00  0.00           O  
ATOM   1057  N   ILE A 139      -8.132   7.136 -31.235  1.00  0.00           N  
ATOM   1058  CA  ILE A 139      -8.547   5.843 -31.786  1.00  0.00           C  
ATOM   1059  C   ILE A 139      -7.403   4.830 -31.708  1.00  0.00           C  
ATOM   1060  O   ILE A 139      -6.271   5.127 -32.096  1.00  0.00           O  
ATOM   1061  CB  ILE A 139      -9.036   5.972 -33.250  1.00  0.00           C  
ATOM   1062  CG1 ILE A 139     -10.133   7.046 -33.383  1.00  0.00           C  
ATOM   1063  CG2 ILE A 139      -9.544   4.623 -33.762  1.00  0.00           C  
ATOM   1064  CD1 ILE A 139     -10.574   7.303 -34.821  1.00  0.00           C  
ATOM   1065  N   LYS A 140      -7.709   3.612 -31.268  1.00  0.00           N  
ATOM   1066  CA  LYS A 140      -6.757   2.498 -31.338  1.00  0.00           C  
ATOM   1067  C   LYS A 140      -6.847   1.841 -32.731  1.00  0.00           C  
ATOM   1068  O   LYS A 140      -7.268   0.694 -32.884  1.00  0.00           O  
ATOM   1069  CB  LYS A 140      -7.007   1.517 -30.184  1.00  0.00           C  
ATOM   1070  CG  LYS A 140      -5.828   0.594 -29.910  1.00  0.00           C  
ATOM   1071  CD  LYS A 140      -6.059  -0.191 -28.614  1.00  0.00           C  
ATOM   1072  CE  LYS A 140      -4.957  -1.215 -28.341  1.00  0.00           C  
ATOM   1073  NZ  LYS A 140      -3.648  -0.587 -28.064  1.00  0.00           N  
ATOM   1074  N   HIS A 141      -6.456   2.617 -33.751  1.00  0.00           N  
ATOM   1075  CA  HIS A 141      -6.483   2.178 -35.147  1.00  0.00           C  
ATOM   1076  C   HIS A 141      -5.252   1.337 -35.500  1.00  0.00           C  
ATOM   1077  O   HIS A 141      -4.297   1.257 -34.721  1.00  0.00           O  
ATOM   1078  CB  HIS A 141      -6.612   3.401 -36.068  1.00  0.00           C  
ATOM   1079  CG  HIS A 141      -5.517   4.417 -35.887  1.00  0.00           C  
ATOM   1080  ND1 HIS A 141      -4.226   4.240 -36.319  1.00  0.00           N  
ATOM   1081  CD2 HIS A 141      -5.567   5.644 -35.293  1.00  0.00           C  
ATOM   1082  CE1 HIS A 141      -3.513   5.323 -35.996  1.00  0.00           C  
ATOM   1083  NE2 HIS A 141      -4.300   6.189 -35.368  1.00  0.00           N  
ATOM   1084  N   LEU A 142      -5.255   0.715 -36.694  1.00  0.00           N  
ATOM   1085  CA  LEU A 142      -4.199  -0.212 -37.105  1.00  0.00           C  
ATOM   1086  C   LEU A 142      -2.928   0.462 -37.628  1.00  0.00           C  
ATOM   1087  O   LEU A 142      -1.915  -0.218 -37.834  1.00  0.00           O  
ATOM   1088  CB  LEU A 142      -4.747  -1.197 -38.158  1.00  0.00           C  
ATOM   1089  CG  LEU A 142      -5.867  -2.127 -37.682  1.00  0.00           C  
ATOM   1090  CD1 LEU A 142      -6.391  -2.961 -38.845  1.00  0.00           C  
ATOM   1091  CD2 LEU A 142      -5.386  -3.052 -36.568  1.00  0.00           C  
ATOM   1092  N   ASN A 143      -2.926   1.779 -37.809  1.00  0.00           N  
ATOM   1093  CA  ASN A 143      -1.734   2.505 -38.244  1.00  0.00           C  
ATOM   1094  C   ASN A 143      -0.819   2.749 -37.035  1.00  0.00           C  
ATOM   1095  O   ASN A 143      -0.907   3.773 -36.367  1.00  0.00           O  
ATOM   1096  CB  ASN A 143      -2.127   3.806 -38.963  1.00  0.00           C  
ATOM   1097  CG  ASN A 143      -2.837   3.537 -40.272  1.00  0.00           C  
ATOM   1098  OD1 ASN A 143      -2.209   3.465 -41.323  1.00  0.00           O  
ATOM   1099  ND2 ASN A 143      -4.143   3.373 -40.231  1.00  0.00           N  
ATOM   1100  N   ARG A 144       0.028   1.768 -36.731  1.00  0.00           N  
ATOM   1101  CA  ARG A 144       0.841   1.738 -35.504  1.00  0.00           C  
ATOM   1102  C   ARG A 144       2.357   1.766 -35.771  1.00  0.00           C  
ATOM   1103  O   ARG A 144       3.133   1.401 -34.892  1.00  0.00           O  
ATOM   1104  CB  ARG A 144       0.475   0.501 -34.660  1.00  0.00           C  
ATOM   1105  CG  ARG A 144      -0.972   0.408 -34.177  1.00  0.00           C  
ATOM   1106  CD  ARG A 144      -1.311   1.432 -33.091  1.00  0.00           C  
ATOM   1107  NE  ARG A 144      -1.846   2.674 -33.640  1.00  0.00           N  
ATOM   1108  CZ  ARG A 144      -2.066   3.802 -32.958  1.00  0.00           C  
ATOM   1109  NH1 ARG A 144      -1.767   3.897 -31.688  1.00  0.00           N  
ATOM   1110  NH2 ARG A 144      -2.592   4.841 -33.556  1.00  0.00           N  
ATOM   1111  N   LEU A 145       2.787   2.198 -36.957  1.00  0.00           N  
ATOM   1112  CA  LEU A 145       4.225   2.244 -37.266  1.00  0.00           C  
ATOM   1113  C   LEU A 145       4.985   3.206 -36.343  1.00  0.00           C  
ATOM   1114  O   LEU A 145       6.156   2.967 -36.050  1.00  0.00           O  
ATOM   1115  CB  LEU A 145       4.456   2.617 -38.733  1.00  0.00           C  
ATOM   1116  CG  LEU A 145       4.219   1.484 -39.739  1.00  0.00           C  
ATOM   1117  CD1 LEU A 145       4.377   1.999 -41.158  1.00  0.00           C  
ATOM   1118  CD2 LEU A 145       5.178   0.313 -39.515  1.00  0.00           C  
ATOM   1119  N   GLU A 146       4.338   4.264 -35.858  1.00  0.00           N  
ATOM   1120  CA  GLU A 146       4.947   5.143 -34.857  1.00  0.00           C  
ATOM   1121  C   GLU A 146       5.330   4.356 -33.602  1.00  0.00           C  
ATOM   1122  O   GLU A 146       6.452   4.469 -33.115  1.00  0.00           O  
ATOM   1123  CB  GLU A 146       4.002   6.302 -34.501  1.00  0.00           C  
ATOM   1124  CG  GLU A 146       3.768   7.269 -35.664  1.00  0.00           C  
ATOM   1125  CD  GLU A 146       2.738   8.346 -35.338  1.00  0.00           C  
ATOM   1126  OE1 GLU A 146       1.676   7.999 -34.786  1.00  0.00           O  
ATOM   1127  OE2 GLU A 146       2.990   9.525 -35.635  1.00  0.00           O  
ATOM   1128  N   GLN A 147       4.430   3.498 -33.110  1.00  0.00           N  
ATOM   1129  CA  GLN A 147       4.677   2.687 -31.922  1.00  0.00           C  
ATOM   1130  C   GLN A 147       5.763   1.639 -32.168  1.00  0.00           C  
ATOM   1131  O   GLN A 147       6.556   1.344 -31.271  1.00  0.00           O  
ATOM   1132  CB  GLN A 147       3.383   2.018 -31.443  1.00  0.00           C  
ATOM   1133  CG  GLN A 147       2.402   2.981 -30.754  1.00  0.00           C  
ATOM   1134  CD  GLN A 147       1.819   4.037 -31.687  1.00  0.00           C  
ATOM   1135  OE1 GLN A 147       1.488   3.759 -32.838  1.00  0.00           O  
ATOM   1136  NE2 GLN A 147       1.692   5.261 -31.215  1.00  0.00           N  
ATOM   1137  N   VAL A 148       5.820   1.075 -33.374  1.00  0.00           N  
ATOM   1138  CA  VAL A 148       6.877   0.128 -33.745  1.00  0.00           C  
ATOM   1139  C   VAL A 148       8.245   0.813 -33.688  1.00  0.00           C  
ATOM   1140  O   VAL A 148       9.194   0.265 -33.126  1.00  0.00           O  
ATOM   1141  CB  VAL A 148       6.610  -0.487 -35.139  1.00  0.00           C  
ATOM   1142  CG1 VAL A 148       7.791  -1.329 -35.611  1.00  0.00           C  
ATOM   1143  CG2 VAL A 148       5.353  -1.349 -35.106  1.00  0.00           C  
ATOM   1144  N   LEU A 149       8.357   2.020 -34.243  1.00  0.00           N  
ATOM   1145  CA  LEU A 149       9.604   2.778 -34.197  1.00  0.00           C  
ATOM   1146  C   LEU A 149       9.957   3.199 -32.770  1.00  0.00           C  
ATOM   1147  O   LEU A 149      11.121   3.096 -32.371  1.00  0.00           O  
ATOM   1148  CB  LEU A 149       9.519   4.002 -35.115  1.00  0.00           C  
ATOM   1149  CG  LEU A 149       9.509   3.707 -36.621  1.00  0.00           C  
ATOM   1150  CD1 LEU A 149       9.269   4.988 -37.403  1.00  0.00           C  
ATOM   1151  CD2 LEU A 149      10.819   3.072 -37.074  1.00  0.00           C  
ATOM   1152  N   ILE A 150       8.973   3.644 -31.976  1.00  0.00           N  
ATOM   1153  CA  ILE A 150       9.185   3.997 -30.572  1.00  0.00           C  
ATOM   1154  C   ILE A 150       9.761   2.804 -29.803  1.00  0.00           C  
ATOM   1155  O   ILE A 150      10.761   2.951 -29.096  1.00  0.00           O  
ATOM   1156  CB  ILE A 150       7.872   4.502 -29.923  1.00  0.00           C  
ATOM   1157  CG1 ILE A 150       7.486   5.880 -30.489  1.00  0.00           C  
ATOM   1158  CG2 ILE A 150       8.002   4.582 -28.391  1.00  0.00           C  
ATOM   1159  CD1 ILE A 150       6.017   6.240 -30.292  1.00  0.00           C  
ATOM   1160  N   ARG A 151       9.158   1.626 -29.962  1.00  0.00           N  
ATOM   1161  CA  ARG A 151       9.636   0.413 -29.302  1.00  0.00           C  
ATOM   1162  C   ARG A 151      11.041   0.033 -29.765  1.00  0.00           C  
ATOM   1163  O   ARG A 151      11.886  -0.321 -28.943  1.00  0.00           O  
ATOM   1164  CB  ARG A 151       8.639  -0.732 -29.526  1.00  0.00           C  
ATOM   1165  CG  ARG A 151       9.048  -2.092 -28.936  1.00  0.00           C  
ATOM   1166  CD  ARG A 151       9.313  -2.076 -27.431  1.00  0.00           C  
ATOM   1167  NE  ARG A 151       8.134  -1.665 -26.664  1.00  0.00           N  
ATOM   1168  CZ  ARG A 151       8.061  -1.633 -25.328  1.00  0.00           C  
ATOM   1169  NH1 ARG A 151       9.097  -1.990 -24.586  1.00  0.00           N  
ATOM   1170  NH2 ARG A 151       6.962  -1.235 -24.728  1.00  0.00           N  
ATOM   1171  N   SER A 152      11.325   0.131 -31.066  1.00  0.00           N  
ATOM   1172  CA  SER A 152      12.644  -0.189 -31.618  1.00  0.00           C  
ATOM   1173  C   SER A 152      13.743   0.711 -31.049  1.00  0.00           C  
ATOM   1174  O   SER A 152      14.827   0.233 -30.731  1.00  0.00           O  
ATOM   1175  CB  SER A 152      12.628  -0.088 -33.143  1.00  0.00           C  
ATOM   1176  OG  SER A 152      11.716  -1.012 -33.702  1.00  0.00           O  
ATOM   1177  N   HIS A 153      13.462   2.001 -30.876  1.00  0.00           N  
ATOM   1178  CA  HIS A 153      14.407   2.920 -30.234  1.00  0.00           C  
ATOM   1179  C   HIS A 153      14.528   2.664 -28.737  1.00  0.00           C  
ATOM   1180  O   HIS A 153      15.627   2.736 -28.180  1.00  0.00           O  
ATOM   1181  CB  HIS A 153      14.010   4.377 -30.519  1.00  0.00           C  
ATOM   1182  CG  HIS A 153      14.431   4.859 -31.871  1.00  0.00           C  
ATOM   1183  ND1 HIS A 153      15.638   5.476 -32.102  1.00  0.00           N  
ATOM   1184  CD2 HIS A 153      13.792   4.793 -33.059  1.00  0.00           C  
ATOM   1185  CE1 HIS A 153      15.723   5.783 -33.399  1.00  0.00           C  
ATOM   1186  NE2 HIS A 153      14.619   5.380 -34.006  1.00  0.00           N  
ATOM   1187  N   LEU A 154      13.406   2.341 -28.075  1.00  0.00           N  
ATOM   1188  CA  LEU A 154      13.405   2.020 -26.648  1.00  0.00           C  
ATOM   1189  C   LEU A 154      14.288   0.807 -26.348  1.00  0.00           C  
ATOM   1190  O   LEU A 154      15.002   0.794 -25.344  1.00  0.00           O  
ATOM   1191  CB  LEU A 154      11.971   1.778 -26.171  1.00  0.00           C  
ATOM   1192  CG  LEU A 154      11.802   1.388 -24.698  1.00  0.00           C  
ATOM   1193  CD1 LEU A 154      12.286   2.491 -23.767  1.00  0.00           C  
ATOM   1194  CD2 LEU A 154      10.344   1.068 -24.412  1.00  0.00           C  
ATOM   1195  N   GLU A 155      14.286  -0.191 -27.231  1.00  0.00           N  
ATOM   1196  CA  GLU A 155      15.091  -1.410 -27.083  1.00  0.00           C  
ATOM   1197  C   GLU A 155      16.602  -1.161 -27.174  1.00  0.00           C  
ATOM   1198  O   GLU A 155      17.393  -2.055 -26.868  1.00  0.00           O  
ATOM   1199  CB  GLU A 155      14.628  -2.467 -28.102  1.00  0.00           C  
ATOM   1200  CG  GLU A 155      13.283  -3.069 -27.710  1.00  0.00           C  
ATOM   1201  CD  GLU A 155      12.607  -3.881 -28.808  1.00  0.00           C  
ATOM   1202  OE1 GLU A 155      13.115  -3.931 -29.951  1.00  0.00           O  
ATOM   1203  OE2 GLU A 155      11.547  -4.481 -28.529  1.00  0.00           O  
ATOM   1204  N   GLN A 156      17.032   0.039 -27.542  1.00  0.00           N  
ATOM   1205  CA  GLN A 156      18.430   0.465 -27.483  1.00  0.00           C  
ATOM   1206  C   GLN A 156      18.799   1.047 -26.110  1.00  0.00           C  
ATOM   1207  O   GLN A 156      19.950   1.427 -25.893  1.00  0.00           O  
ATOM   1208  CB  GLN A 156      18.730   1.501 -28.587  1.00  0.00           C  
ATOM   1209  CG  GLN A 156      18.331   1.068 -29.997  1.00  0.00           C  
ATOM   1210  CD  GLN A 156      19.005  -0.219 -30.434  1.00  0.00           C  
ATOM   1211  OE1 GLN A 156      20.220  -0.357 -30.355  1.00  0.00           O  
ATOM   1212  NE2 GLN A 156      18.220  -1.174 -30.898  1.00  0.00           N  
ATOM   1213  N   THR A 157      17.839   1.125 -25.189  1.00  0.00           N  
ATOM   1214  CA  THR A 157      18.048   1.647 -23.837  1.00  0.00           C  
ATOM   1215  C   THR A 157      17.772   0.551 -22.799  1.00  0.00           C  
ATOM   1216  O   THR A 157      17.318  -0.539 -23.142  1.00  0.00           O  
ATOM   1217  CB  THR A 157      17.144   2.864 -23.547  1.00  0.00           C  
ATOM   1218  OG1 THR A 157      15.809   2.434 -23.297  1.00  0.00           O  
ATOM   1219  CG2 THR A 157      17.141   3.873 -24.694  1.00  0.00           C  
ATOM   1220  N   ASN A 158      18.020   0.865 -21.527  1.00  0.00           N  
ATOM   1221  CA  ASN A 158      17.686  -0.025 -20.418  1.00  0.00           C  
ATOM   1222  C   ASN A 158      16.324   0.290 -19.778  1.00  0.00           C  
ATOM   1223  O   ASN A 158      15.969  -0.311 -18.765  1.00  0.00           O  
ATOM   1224  CB  ASN A 158      18.801   0.030 -19.355  1.00  0.00           C  
ATOM   1225  CG  ASN A 158      20.125  -0.525 -19.856  1.00  0.00           C  
ATOM   1226  OD1 ASN A 158      20.171  -1.457 -20.638  1.00  0.00           O  
ATOM   1227  ND2 ASN A 158      21.224   0.055 -19.393  1.00  0.00           N  
ATOM   1228  N   ALA A 159      15.571   1.222 -20.338  1.00  0.00           N  
ATOM   1229  CA  ALA A 159      14.276   1.617 -19.787  1.00  0.00           C  
ATOM   1230  C   ALA A 159      13.172   0.631 -20.182  1.00  0.00           C  
ATOM   1231  O   ALA A 159      13.228   0.000 -21.235  1.00  0.00           O  
ATOM   1232  CB  ALA A 159      13.934   3.041 -20.225  1.00  0.00           C  
ATOM   1233  N   ASP A 160      12.154   0.525 -19.329  1.00  0.00           N  
ATOM   1234  CA  ASP A 160      11.042  -0.406 -19.521  1.00  0.00           C  
ATOM   1235  C   ASP A 160       9.999   0.113 -20.516  1.00  0.00           C  
ATOM   1236  O   ASP A 160       9.328  -0.675 -21.185  1.00  0.00           O  
ATOM   1237  CB  ASP A 160      10.359  -0.662 -18.169  1.00  0.00           C  
ATOM   1238  CG  ASP A 160      11.307  -1.217 -17.121  1.00  0.00           C  
ATOM   1239  OD1 ASP A 160      11.834  -2.331 -17.330  1.00  0.00           O  
ATOM   1240  OD2 ASP A 160      11.502  -0.543 -16.087  1.00  0.00           O  
ATOM   1241  N   GLU A 161       9.843   1.435 -20.585  1.00  0.00           N  
ATOM   1242  CA  GLU A 161       8.810   2.061 -21.411  1.00  0.00           C  
ATOM   1243  C   GLU A 161       9.295   3.440 -21.858  1.00  0.00           C  
ATOM   1244  O   GLU A 161      10.279   3.976 -21.327  1.00  0.00           O  
ATOM   1245  CB  GLU A 161       7.489   2.091 -20.602  1.00  0.00           C  
ATOM   1246  CG  GLU A 161       6.216   2.569 -21.290  1.00  0.00           C  
ATOM   1247  CD  GLU A 161       5.924   1.967 -22.659  1.00  0.00           C  
ATOM   1248  OE1 GLU A 161       6.475   2.487 -23.647  1.00  0.00           O  
ATOM   1249  OE2 GLU A 161       5.123   1.019 -22.756  1.00  0.00           O  
ATOM   1250  N   ALA A 162       8.639   4.015 -22.856  1.00  0.00           N  
ATOM   1251  CA  ALA A 162       9.004   5.309 -23.418  1.00  0.00           C  
ATOM   1252  C   ALA A 162       8.024   6.405 -22.999  1.00  0.00           C  
ATOM   1253  O   ALA A 162       6.820   6.162 -22.918  1.00  0.00           O  
ATOM   1254  CB  ALA A 162       9.054   5.207 -24.946  1.00  0.00           C  
ATOM   1255  N   LEU A 163       8.546   7.606 -22.758  1.00  0.00           N  
ATOM   1256  CA  LEU A 163       7.736   8.812 -22.680  1.00  0.00           C  
ATOM   1257  C   LEU A 163       7.708   9.441 -24.073  1.00  0.00           C  
ATOM   1258  O   LEU A 163       8.761   9.702 -24.658  1.00  0.00           O  
ATOM   1259  CB  LEU A 163       8.299   9.785 -21.642  1.00  0.00           C  
ATOM   1260  CG  LEU A 163       7.497  11.084 -21.465  1.00  0.00           C  
ATOM   1261  CD1 LEU A 163       6.089  10.802 -20.973  1.00  0.00           C  
ATOM   1262  CD2 LEU A 163       8.193  12.015 -20.478  1.00  0.00           C  
ATOM   1263  N   VAL A 164       6.507   9.660 -24.599  1.00  0.00           N  
ATOM   1264  CA  VAL A 164       6.333  10.046 -25.995  1.00  0.00           C  
ATOM   1265  C   VAL A 164       5.683  11.422 -26.109  1.00  0.00           C  
ATOM   1266  O   VAL A 164       4.640  11.686 -25.509  1.00  0.00           O  
ATOM   1267  CB  VAL A 164       5.505   8.990 -26.768  1.00  0.00           C  
ATOM   1268  CG1 VAL A 164       5.421   9.336 -28.250  1.00  0.00           C  
ATOM   1269  CG2 VAL A 164       6.113   7.588 -26.619  1.00  0.00           C  
ATOM   1270  N   LEU A 165       6.318  12.285 -26.881  1.00  0.00           N  
ATOM   1271  CA  LEU A 165       5.795  13.612 -27.205  1.00  0.00           C  
ATOM   1272  C   LEU A 165       5.117  13.590 -28.575  1.00  0.00           C  
ATOM   1273  O   LEU A 165       5.375  12.705 -29.391  1.00  0.00           O  
ATOM   1274  CB  LEU A 165       6.936  14.649 -27.209  1.00  0.00           C  
ATOM   1275  CG  LEU A 165       7.911  14.620 -26.023  1.00  0.00           C  
ATOM   1276  CD1 LEU A 165       8.966  15.713 -26.186  1.00  0.00           C  
ATOM   1277  CD2 LEU A 165       7.180  14.802 -24.695  1.00  0.00           C  
ATOM   1278  N   ASP A 166       4.261  14.574 -28.846  1.00  0.00           N  
ATOM   1279  CA  ASP A 166       3.777  14.788 -30.207  1.00  0.00           C  
ATOM   1280  C   ASP A 166       4.774  15.640 -31.011  1.00  0.00           C  
ATOM   1281  O   ASP A 166       5.815  16.058 -30.499  1.00  0.00           O  
ATOM   1282  CB  ASP A 166       2.334  15.343 -30.212  1.00  0.00           C  
ATOM   1283  CG  ASP A 166       2.201  16.802 -29.800  1.00  0.00           C  
ATOM   1284  OD1 ASP A 166       3.211  17.529 -29.693  1.00  0.00           O  
ATOM   1285  OD2 ASP A 166       1.044  17.247 -29.629  1.00  0.00           O  
ATOM   1286  N   SER A 167       4.465  15.877 -32.284  1.00  0.00           N  
ATOM   1287  CA  SER A 167       5.353  16.608 -33.193  1.00  0.00           C  
ATOM   1288  C   SER A 167       5.618  18.057 -32.766  1.00  0.00           C  
ATOM   1289  O   SER A 167       6.621  18.636 -33.183  1.00  0.00           O  
ATOM   1290  CB  SER A 167       4.787  16.572 -34.611  1.00  0.00           C  
ATOM   1291  OG  SER A 167       3.456  17.040 -34.638  1.00  0.00           O  
ATOM   1292  N   GLU A 168       4.757  18.622 -31.906  1.00  0.00           N  
ATOM   1293  CA  GLU A 168       4.917  19.973 -31.370  1.00  0.00           C  
ATOM   1294  C   GLU A 168       5.629  19.988 -30.013  1.00  0.00           C  
ATOM   1295  O   GLU A 168       5.841  21.060 -29.436  1.00  0.00           O  
ATOM   1296  CB  GLU A 168       3.550  20.665 -31.268  1.00  0.00           C  
ATOM   1297  CG  GLU A 168       2.802  20.769 -32.591  1.00  0.00           C  
ATOM   1298  CD  GLU A 168       3.576  21.578 -33.634  1.00  0.00           C  
ATOM   1299  OE1 GLU A 168       3.659  22.812 -33.465  1.00  0.00           O  
ATOM   1300  OE2 GLU A 168       4.102  20.978 -34.581  1.00  0.00           O  
ATOM   1301  N   GLY A 169       6.006  18.810 -29.492  1.00  0.00           N  
ATOM   1302  CA  GLY A 169       6.742  18.694 -28.239  1.00  0.00           C  
ATOM   1303  C   GLY A 169       5.889  18.539 -26.986  1.00  0.00           C  
ATOM   1304  O   GLY A 169       6.419  18.610 -25.883  1.00  0.00           O  
ATOM   1305  N   TRP A 170       4.581  18.321 -27.142  1.00  0.00           N  
ATOM   1306  CA  TRP A 170       3.689  18.150 -25.993  1.00  0.00           C  
ATOM   1307  C   TRP A 170       3.656  16.693 -25.531  1.00  0.00           C  
ATOM   1308  O   TRP A 170       3.562  15.781 -26.351  1.00  0.00           O  
ATOM   1309  CB  TRP A 170       2.280  18.633 -26.338  1.00  0.00           C  
ATOM   1310  CG  TRP A 170       2.232  20.056 -26.793  1.00  0.00           C  
ATOM   1311  CD1 TRP A 170       1.882  20.507 -28.023  1.00  0.00           C  
ATOM   1312  CD2 TRP A 170       2.581  21.235 -26.015  1.00  0.00           C  
ATOM   1313  NE1 TRP A 170       1.967  21.880 -28.066  1.00  0.00           N  
ATOM   1314  CE2 TRP A 170       2.396  22.355 -26.855  1.00  0.00           C  
ATOM   1315  CE3 TRP A 170       3.022  21.436 -24.698  1.00  0.00           C  
ATOM   1316  CZ2 TRP A 170       2.646  23.668 -26.407  1.00  0.00           C  
ATOM   1317  CZ3 TRP A 170       3.269  22.742 -24.253  1.00  0.00           C  
ATOM   1318  CH2 TRP A 170       3.081  23.837 -25.101  1.00  0.00           C  
ATOM   1319  N   VAL A 171       3.706  16.486 -24.231  1.00  0.00           N  
ATOM   1320  CA  VAL A 171       3.595  15.152 -23.644  1.00  0.00           C  
ATOM   1321  C   VAL A 171       2.243  14.551 -24.035  1.00  0.00           C  
ATOM   1322  O   VAL A 171       1.203  15.192 -23.858  1.00  0.00           O  
ATOM   1323  CB  VAL A 171       3.751  15.192 -22.114  1.00  0.00           C  
ATOM   1324  CG1 VAL A 171       3.574  13.800 -21.502  1.00  0.00           C  
ATOM   1325  CG2 VAL A 171       5.125  15.736 -21.730  1.00  0.00           C  
ATOM   1326  N   THR A 172       2.259  13.319 -24.558  1.00  0.00           N  
ATOM   1327  CA  THR A 172       1.041  12.688 -25.072  1.00  0.00           C  
ATOM   1328  C   THR A 172       0.738  11.350 -24.398  1.00  0.00           C  
ATOM   1329  O   THR A 172      -0.335  11.181 -23.827  1.00  0.00           O  
ATOM   1330  CB  THR A 172       1.114  12.528 -26.602  1.00  0.00           C  
ATOM   1331  OG1 THR A 172       1.360  13.798 -27.199  1.00  0.00           O  
ATOM   1332  CG2 THR A 172      -0.195  11.991 -27.161  1.00  0.00           C  
ATOM   1333  N   GLU A 173       1.663  10.400 -24.438  1.00  0.00           N  
ATOM   1334  CA  GLU A 173       1.459   9.075 -23.846  1.00  0.00           C  
ATOM   1335  C   GLU A 173       2.797   8.329 -23.753  1.00  0.00           C  
ATOM   1336  O   GLU A 173       3.866   8.937 -23.881  1.00  0.00           O  
ATOM   1337  CB  GLU A 173       0.410   8.278 -24.650  1.00  0.00           C  
ATOM   1338  CG  GLU A 173       0.801   8.003 -26.098  1.00  0.00           C  
ATOM   1339  CD  GLU A 173      -0.250   7.189 -26.872  1.00  0.00           C  
ATOM   1340  OE1 GLU A 173      -1.373   6.984 -26.362  1.00  0.00           O  
ATOM   1341  OE2 GLU A 173       0.054   6.770 -28.001  1.00  0.00           O  
ATOM   1342  N   CYS A 174       2.737   7.017 -23.527  1.00  0.00           N  
ATOM   1343  CA  CYS A 174       3.872   6.106 -23.630  1.00  0.00           C  
ATOM   1344  C   CYS A 174       3.761   5.276 -24.924  1.00  0.00           C  
ATOM   1345  O   CYS A 174       2.853   5.486 -25.727  1.00  0.00           O  
ATOM   1346  CB  CYS A 174       3.931   5.229 -22.385  1.00  0.00           C  
ATOM   1347  SG  CYS A 174       4.194   6.196 -20.876  1.00  0.00           S  
ATOM   1348  N   CYS A 175       4.678   4.329 -25.122  1.00  0.00           N  
ATOM   1349  CA  CYS A 175       4.633   3.471 -26.310  1.00  0.00           C  
ATOM   1350  C   CYS A 175       3.342   2.647 -26.370  1.00  0.00           C  
ATOM   1351  O   CYS A 175       2.702   2.554 -27.424  1.00  0.00           O  
ATOM   1352  CB  CYS A 175       5.860   2.556 -26.329  1.00  0.00           C  
ATOM   1353  SG  CYS A 175       5.917   1.513 -27.802  1.00  0.00           S  
ATOM   1354  N   ALA A 176       2.955   2.052 -25.233  1.00  0.00           N  
ATOM   1355  CA  ALA A 176       1.794   1.163 -25.164  1.00  0.00           C  
ATOM   1356  C   ALA A 176       0.876   1.460 -23.972  1.00  0.00           C  
ATOM   1357  O   ALA A 176       0.089   0.605 -23.562  1.00  0.00           O  
ATOM   1358  CB  ALA A 176       2.275  -0.285 -25.147  1.00  0.00           C  
ATOM   1359  N   ALA A 177       0.961   2.663 -23.399  1.00  0.00           N  
ATOM   1360  CA  ALA A 177       0.212   3.032 -22.199  1.00  0.00           C  
ATOM   1361  C   ALA A 177      -0.105   4.527 -22.177  1.00  0.00           C  
ATOM   1362  O   ALA A 177       0.575   5.327 -22.817  1.00  0.00           O  
ATOM   1363  CB  ALA A 177       1.004   2.634 -20.960  1.00  0.00           C  
ATOM   1364  N   ASN A 178      -1.141   4.891 -21.424  1.00  0.00           N  
ATOM   1365  CA  ASN A 178      -1.416   6.289 -21.109  1.00  0.00           C  
ATOM   1366  C   ASN A 178      -0.682   6.710 -19.834  1.00  0.00           C  
ATOM   1367  O   ASN A 178      -0.259   5.869 -19.039  1.00  0.00           O  
ATOM   1368  CB  ASN A 178      -2.922   6.517 -20.971  1.00  0.00           C  
ATOM   1369  CG  ASN A 178      -3.667   6.289 -22.264  1.00  0.00           C  
ATOM   1370  OD1 ASN A 178      -4.474   5.375 -22.379  1.00  0.00           O  
ATOM   1371  ND2 ASN A 178      -3.413   7.129 -23.261  1.00  0.00           N  
ATOM   1372  N   LEU A 179      -0.570   8.012 -19.638  1.00  0.00           N  
ATOM   1373  CA  LEU A 179       0.218   8.618 -18.573  1.00  0.00           C  
ATOM   1374  C   LEU A 179      -0.640   9.529 -17.700  1.00  0.00           C  
ATOM   1375  O   LEU A 179      -1.477  10.282 -18.208  1.00  0.00           O  
ATOM   1376  CB  LEU A 179       1.357   9.417 -19.225  1.00  0.00           C  
ATOM   1377  CG  LEU A 179       2.303  10.188 -18.298  1.00  0.00           C  
ATOM   1378  CD1 LEU A 179       3.189   9.224 -17.529  1.00  0.00           C  
ATOM   1379  CD2 LEU A 179       3.159  11.137 -19.116  1.00  0.00           C  
ATOM   1380  N   PHE A 180      -0.410   9.475 -16.381  1.00  0.00           N  
ATOM   1381  CA  PHE A 180      -0.908  10.459 -15.426  1.00  0.00           C  
ATOM   1382  C   PHE A 180       0.250  10.907 -14.547  1.00  0.00           C  
ATOM   1383  O   PHE A 180       1.158  10.124 -14.263  1.00  0.00           O  
ATOM   1384  CB  PHE A 180      -2.010   9.879 -14.518  1.00  0.00           C  
ATOM   1385  CG  PHE A 180      -3.295   9.486 -15.214  1.00  0.00           C  
ATOM   1386  CD1 PHE A 180      -4.426  10.306 -15.127  1.00  0.00           C  
ATOM   1387  CD2 PHE A 180      -3.385   8.287 -15.912  1.00  0.00           C  
ATOM   1388  CE1 PHE A 180      -5.622   9.938 -15.733  1.00  0.00           C  
ATOM   1389  CE2 PHE A 180      -4.583   7.918 -16.533  1.00  0.00           C  
ATOM   1390  CZ  PHE A 180      -5.698   8.741 -16.441  1.00  0.00           C  
ATOM   1391  N   TRP A 181       0.216  12.150 -14.085  1.00  0.00           N  
ATOM   1392  CA  TRP A 181       1.147  12.597 -13.054  1.00  0.00           C  
ATOM   1393  C   TRP A 181       0.420  13.461 -12.028  1.00  0.00           C  
ATOM   1394  O   TRP A 181      -0.625  14.047 -12.312  1.00  0.00           O  
ATOM   1395  CB  TRP A 181       2.359  13.322 -13.648  1.00  0.00           C  
ATOM   1396  CG  TRP A 181       2.070  14.616 -14.351  1.00  0.00           C  
ATOM   1397  CD1 TRP A 181       2.138  15.862 -13.805  1.00  0.00           C  
ATOM   1398  CD2 TRP A 181       1.700  14.803 -15.737  1.00  0.00           C  
ATOM   1399  NE1 TRP A 181       1.836  16.815 -14.764  1.00  0.00           N  
ATOM   1400  CE2 TRP A 181       1.563  16.197 -15.959  1.00  0.00           C  
ATOM   1401  CE3 TRP A 181       1.484  13.926 -16.815  1.00  0.00           C  
ATOM   1402  CZ2 TRP A 181       1.216  16.723 -17.215  1.00  0.00           C  
ATOM   1403  CZ3 TRP A 181       1.129  14.456 -18.066  1.00  0.00           C  
ATOM   1404  CH2 TRP A 181       1.002  15.834 -18.250  1.00  0.00           C  
ATOM   1405  N   ARG A 182       0.970  13.514 -10.826  1.00  0.00           N  
ATOM   1406  CA  ARG A 182       0.381  14.243  -9.712  1.00  0.00           C  
ATOM   1407  C   ARG A 182       1.338  15.307  -9.197  1.00  0.00           C  
ATOM   1408  O   ARG A 182       2.528  15.045  -9.032  1.00  0.00           O  
ATOM   1409  CB  ARG A 182       0.019  13.270  -8.576  1.00  0.00           C  
ATOM   1410  CG  ARG A 182      -0.634  13.951  -7.372  1.00  0.00           C  
ATOM   1411  CD  ARG A 182      -0.869  12.989  -6.202  1.00  0.00           C  
ATOM   1412  NE  ARG A 182       0.375  12.439  -5.676  1.00  0.00           N  
ATOM   1413  CZ  ARG A 182       1.216  13.056  -4.854  1.00  0.00           C  
ATOM   1414  NH1 ARG A 182       0.977  14.277  -4.412  1.00  0.00           N  
ATOM   1415  NH2 ARG A 182       2.320  12.454  -4.466  1.00  0.00           N  
ATOM   1416  N   LYS A 183       0.801  16.493  -8.914  1.00  0.00           N  
ATOM   1417  CA  LYS A 183       1.511  17.544  -8.196  1.00  0.00           C  
ATOM   1418  C   LYS A 183       0.594  18.047  -7.083  1.00  0.00           C  
ATOM   1419  O   LYS A 183      -0.460  18.624  -7.355  1.00  0.00           O  
ATOM   1420  CB  LYS A 183       1.940  18.653  -9.157  1.00  0.00           C  
ATOM   1421  CG  LYS A 183       2.881  19.657  -8.500  1.00  0.00           C  
ATOM   1422  CD  LYS A 183       3.612  20.483  -9.547  1.00  0.00           C  
ATOM   1423  CE  LYS A 183       4.647  21.369  -8.890  1.00  0.00           C  
ATOM   1424  NZ  LYS A 183       5.581  21.950  -9.893  1.00  0.00           N  
ATOM   1425  N   GLY A 184       0.976  17.789  -5.838  1.00  0.00           N  
ATOM   1426  CA  GLY A 184       0.124  18.052  -4.696  1.00  0.00           C  
ATOM   1427  C   GLY A 184      -1.173  17.262  -4.790  1.00  0.00           C  
ATOM   1428  O   GLY A 184      -1.149  16.034  -4.902  1.00  0.00           O  
ATOM   1429  N   ASN A 185      -2.311  17.963  -4.769  1.00  0.00           N  
ATOM   1430  CA  ASN A 185      -3.630  17.336  -4.856  1.00  0.00           C  
ATOM   1431  C   ASN A 185      -4.229  17.385  -6.273  1.00  0.00           C  
ATOM   1432  O   ASN A 185      -5.399  17.058  -6.467  1.00  0.00           O  
ATOM   1433  CB  ASN A 185      -4.577  17.993  -3.850  1.00  0.00           C  
ATOM   1434  CG  ASN A 185      -5.795  17.134  -3.553  1.00  0.00           C  
ATOM   1435  OD1 ASN A 185      -5.662  15.960  -3.214  1.00  0.00           O  
ATOM   1436  ND2 ASN A 185      -6.978  17.697  -3.688  1.00  0.00           N  
ATOM   1437  N   VAL A 186      -3.433  17.774  -7.266  1.00  0.00           N  
ATOM   1438  CA  VAL A 186      -3.896  17.867  -8.650  1.00  0.00           C  
ATOM   1439  C   VAL A 186      -3.269  16.749  -9.478  1.00  0.00           C  
ATOM   1440  O   VAL A 186      -2.056  16.545  -9.446  1.00  0.00           O  
ATOM   1441  CB  VAL A 186      -3.585  19.247  -9.272  1.00  0.00           C  
ATOM   1442  CG1 VAL A 186      -4.249  19.375 -10.647  1.00  0.00           C  
ATOM   1443  CG2 VAL A 186      -4.062  20.380  -8.374  1.00  0.00           C  
ATOM   1444  N   VAL A 187      -4.120  16.011 -10.204  1.00  0.00           N  
ATOM   1445  CA  VAL A 187      -3.688  14.956 -11.118  1.00  0.00           C  
ATOM   1446  C   VAL A 187      -3.867  15.443 -12.550  1.00  0.00           C  
ATOM   1447  O   VAL A 187      -4.926  15.956 -12.917  1.00  0.00           O  
ATOM   1448  CB  VAL A 187      -4.458  13.641 -10.887  1.00  0.00           C  
ATOM   1449  CG1 VAL A 187      -4.017  12.560 -11.871  1.00  0.00           C  
ATOM   1450  CG2 VAL A 187      -4.246  13.148  -9.453  1.00  0.00           C  
ATOM   1451  N   TYR A 188      -2.832  15.283 -13.349  1.00  0.00           N  
ATOM   1452  CA  TYR A 188      -2.800  15.712 -14.736  1.00  0.00           C  
ATOM   1453  C   TYR A 188      -2.719  14.514 -15.674  1.00  0.00           C  
ATOM   1454  O   TYR A 188      -2.075  13.510 -15.363  1.00  0.00           O  
ATOM   1455  CB  TYR A 188      -1.600  16.637 -14.965  1.00  0.00           C  
ATOM   1456  CG  TYR A 188      -1.591  17.869 -14.074  1.00  0.00           C  
ATOM   1457  CD1 TYR A 188      -2.247  19.040 -14.466  1.00  0.00           C  
ATOM   1458  CD2 TYR A 188      -0.931  17.856 -12.842  1.00  0.00           C  
ATOM   1459  CE1 TYR A 188      -2.237  20.174 -13.659  1.00  0.00           C  
ATOM   1460  CE2 TYR A 188      -0.923  18.982 -12.022  1.00  0.00           C  
ATOM   1461  CZ  TYR A 188      -1.579  20.143 -12.433  1.00  0.00           C  
ATOM   1462  OH  TYR A 188      -1.578  21.253 -11.633  1.00  0.00           O  
ATOM   1463  N   THR A 189      -3.351  14.629 -16.832  1.00  0.00           N  
ATOM   1464  CA  THR A 189      -3.182  13.671 -17.917  1.00  0.00           C  
ATOM   1465  C   THR A 189      -3.248  14.422 -19.250  1.00  0.00           C  
ATOM   1466  O   THR A 189      -3.991  15.406 -19.357  1.00  0.00           O  
ATOM   1467  CB  THR A 189      -4.214  12.521 -17.844  1.00  0.00           C  
ATOM   1468  OG1 THR A 189      -3.845  11.490 -18.746  1.00  0.00           O  
ATOM   1469  CG2 THR A 189      -5.643  12.976 -18.167  1.00  0.00           C  
ATOM   1470  N   PRO A 190      -2.462  14.020 -20.260  1.00  0.00           N  
ATOM   1471  CA  PRO A 190      -2.484  14.734 -21.535  1.00  0.00           C  
ATOM   1472  C   PRO A 190      -3.853  14.689 -22.226  1.00  0.00           C  
ATOM   1473  O   PRO A 190      -4.520  13.654 -22.230  1.00  0.00           O  
ATOM   1474  CB  PRO A 190      -1.423  14.017 -22.386  1.00  0.00           C  
ATOM   1475  CG  PRO A 190      -0.490  13.408 -21.367  1.00  0.00           C  
ATOM   1476  CD  PRO A 190      -1.408  13.004 -20.239  1.00  0.00           C  
ATOM   1477  N   ARG A 191      -4.249  15.808 -22.821  1.00  0.00           N  
ATOM   1478  CA  ARG A 191      -5.360  15.821 -23.770  1.00  0.00           C  
ATOM   1479  C   ARG A 191      -4.982  14.983 -24.981  1.00  0.00           C  
ATOM   1480  O   ARG A 191      -3.847  15.050 -25.456  1.00  0.00           O  
ATOM   1481  CB  ARG A 191      -5.674  17.254 -24.200  1.00  0.00           C  
ATOM   1482  CG  ARG A 191      -6.351  18.071 -23.107  1.00  0.00           C  
ATOM   1483  CD  ARG A 191      -6.575  19.514 -23.548  1.00  0.00           C  
ATOM   1484  NE  ARG A 191      -7.359  19.596 -24.773  1.00  0.00           N  
ATOM   1485  CZ  ARG A 191      -8.141  20.616 -25.120  1.00  0.00           C  
ATOM   1486  NH1 ARG A 191      -8.248  21.678 -24.342  1.00  0.00           N  
ATOM   1487  NH2 ARG A 191      -8.806  20.588 -26.257  1.00  0.00           N  
ATOM   1488  N   LEU A 192      -5.925  14.205 -25.488  1.00  0.00           N  
ATOM   1489  CA  LEU A 192      -5.690  13.293 -26.609  1.00  0.00           C  
ATOM   1490  C   LEU A 192      -6.542  13.664 -27.831  1.00  0.00           C  
ATOM   1491  O   LEU A 192      -7.040  12.795 -28.549  1.00  0.00           O  
ATOM   1492  CB  LEU A 192      -5.922  11.839 -26.173  1.00  0.00           C  
ATOM   1493  CG  LEU A 192      -5.056  11.355 -24.994  1.00  0.00           C  
ATOM   1494  CD1 LEU A 192      -5.376   9.892 -24.694  1.00  0.00           C  
ATOM   1495  CD2 LEU A 192      -3.565  11.501 -25.275  1.00  0.00           C  
ATOM   1496  N   ASP A 193      -6.707  14.966 -28.059  1.00  0.00           N  
ATOM   1497  CA  ASP A 193      -7.489  15.489 -29.176  1.00  0.00           C  
ATOM   1498  C   ASP A 193      -6.672  15.673 -30.460  1.00  0.00           C  
ATOM   1499  O   ASP A 193      -7.247  15.914 -31.520  1.00  0.00           O  
ATOM   1500  CB  ASP A 193      -8.190  16.802 -28.768  1.00  0.00           C  
ATOM   1501  CG  ASP A 193      -7.246  17.892 -28.270  1.00  0.00           C  
ATOM   1502  OD1 ASP A 193      -6.075  17.607 -27.945  1.00  0.00           O  
ATOM   1503  OD2 ASP A 193      -7.701  19.054 -28.168  1.00  0.00           O  
ATOM   1504  N   GLN A 194      -5.340  15.522 -30.372  1.00  0.00           N  
ATOM   1505  CA  GLN A 194      -4.455  15.647 -31.525  1.00  0.00           C  
ATOM   1506  C   GLN A 194      -3.696  14.355 -31.853  1.00  0.00           C  
ATOM   1507  O   GLN A 194      -3.386  14.096 -33.020  1.00  0.00           O  
ATOM   1508  CB  GLN A 194      -3.452  16.785 -31.299  1.00  0.00           C  
ATOM   1509  CG  GLN A 194      -4.110  18.154 -31.099  1.00  0.00           C  
ATOM   1510  CD  GLN A 194      -4.936  18.584 -32.301  1.00  0.00           C  
ATOM   1511  OE1 GLN A 194      -4.493  18.479 -33.446  1.00  0.00           O  
ATOM   1512  NE2 GLN A 194      -6.146  19.056 -32.066  1.00  0.00           N  
ATOM   1513  N   ALA A 195      -3.378  13.547 -30.834  1.00  0.00           N  
ATOM   1514  CA  ALA A 195      -2.643  12.298 -30.988  1.00  0.00           C  
ATOM   1515  C   ALA A 195      -2.880  11.400 -29.772  1.00  0.00           C  
ATOM   1516  O   ALA A 195      -3.505  11.811 -28.797  1.00  0.00           O  
ATOM   1517  CB  ALA A 195      -1.149  12.586 -31.173  1.00  0.00           C  
ATOM   1518  N   GLY A 196      -2.357  10.165 -29.852  1.00  0.00           N  
ATOM   1519  CA  GLY A 196      -2.462   9.212 -28.756  1.00  0.00           C  
ATOM   1520  C   GLY A 196      -3.725   8.356 -28.807  1.00  0.00           C  
ATOM   1521  O   GLY A 196      -4.610   8.563 -29.637  1.00  0.00           O  
ATOM   1522  N   VAL A 197      -3.793   7.378 -27.903  1.00  0.00           N  
ATOM   1523  CA  VAL A 197      -4.926   6.454 -27.786  1.00  0.00           C  
ATOM   1524  C   VAL A 197      -5.660   6.725 -26.473  1.00  0.00           C  
ATOM   1525  O   VAL A 197      -5.064   6.685 -25.407  1.00  0.00           O  
ATOM   1526  CB  VAL A 197      -4.458   4.986 -27.842  1.00  0.00           C  
ATOM   1527  CG1 VAL A 197      -5.615   4.021 -27.576  1.00  0.00           C  
ATOM   1528  CG2 VAL A 197      -3.839   4.665 -29.195  1.00  0.00           C  
ATOM   1529  N   ASN A 198      -6.964   6.980 -26.553  1.00  0.00           N  
ATOM   1530  CA  ASN A 198      -7.787   7.149 -25.358  1.00  0.00           C  
ATOM   1531  C   ASN A 198      -8.102   5.771 -24.758  1.00  0.00           C  
ATOM   1532  O   ASN A 198      -9.103   5.134 -25.085  1.00  0.00           O  
ATOM   1533  CB  ASN A 198      -9.055   7.943 -25.693  1.00  0.00           C  
ATOM   1534  CG  ASN A 198      -9.892   8.253 -24.462  1.00  0.00           C  
ATOM   1535  OD1 ASN A 198      -9.450   8.091 -23.331  1.00  0.00           O  
ATOM   1536  ND2 ASN A 198     -11.114   8.706 -24.677  1.00  0.00           N  
ATOM   1537  N   GLY A 199      -7.205   5.279 -23.902  1.00  0.00           N  
ATOM   1538  CA  GLY A 199      -7.241   3.925 -23.385  1.00  0.00           C  
ATOM   1539  C   GLY A 199      -8.460   3.610 -22.528  1.00  0.00           C  
ATOM   1540  O   GLY A 199      -8.990   4.473 -21.828  1.00  0.00           O  
ATOM   1541  N   ILE A 200      -8.880   2.345 -22.559  1.00  0.00           N  
ATOM   1542  CA  ILE A 200      -9.950   1.844 -21.683  1.00  0.00           C  
ATOM   1543  C   ILE A 200      -9.603   2.128 -20.222  1.00  0.00           C  
ATOM   1544  O   ILE A 200     -10.431   2.624 -19.463  1.00  0.00           O  
ATOM   1545  CB  ILE A 200     -10.173   0.326 -21.903  1.00  0.00           C  
ATOM   1546  CG1 ILE A 200     -10.669   0.033 -23.325  1.00  0.00           C  
ATOM   1547  CG2 ILE A 200     -11.131  -0.260 -20.859  1.00  0.00           C  
ATOM   1548  CD1 ILE A 200     -12.007   0.650 -23.681  1.00  0.00           C  
ATOM   1549  N   MET A 201      -8.369   1.836 -19.830  1.00  0.00           N  
ATOM   1550  CA  MET A 201      -7.938   2.063 -18.449  1.00  0.00           C  
ATOM   1551  C   MET A 201      -7.775   3.554 -18.138  1.00  0.00           C  
ATOM   1552  O   MET A 201      -8.068   3.974 -17.020  1.00  0.00           O  
ATOM   1553  CB  MET A 201      -6.658   1.282 -18.151  1.00  0.00           C  
ATOM   1554  CG  MET A 201      -6.353   1.176 -16.650  1.00  0.00           C  
ATOM   1555  SD  MET A 201      -7.700   0.491 -15.642  1.00  0.00           S  
ATOM   1556  CE  MET A 201      -7.904  -1.135 -16.376  1.00  0.00           C  
ATOM   1557  N   ARG A 202      -7.363   4.363 -19.102  1.00  0.00           N  
ATOM   1558  CA  ARG A 202      -7.345   5.819 -18.942  1.00  0.00           C  
ATOM   1559  C   ARG A 202      -8.744   6.332 -18.607  1.00  0.00           C  
ATOM   1560  O   ARG A 202      -8.920   7.087 -17.653  1.00  0.00           O  
ATOM   1561  CB  ARG A 202      -6.811   6.500 -20.215  1.00  0.00           C  
ATOM   1562  CG  ARG A 202      -6.826   8.030 -20.140  1.00  0.00           C  
ATOM   1563  CD  ARG A 202      -6.378   8.659 -21.466  1.00  0.00           C  
ATOM   1564  NE  ARG A 202      -6.279  10.104 -21.421  1.00  0.00           N  
ATOM   1565  CZ  ARG A 202      -7.267  10.968 -21.649  1.00  0.00           C  
ATOM   1566  NH1 ARG A 202      -8.486  10.560 -21.937  1.00  0.00           N  
ATOM   1567  NH2 ARG A 202      -7.033  12.263 -21.612  1.00  0.00           N  
ATOM   1568  N   GLN A 203      -9.746   5.905 -19.370  1.00  0.00           N  
ATOM   1569  CA  GLN A 203     -11.129   6.310 -19.130  1.00  0.00           C  
ATOM   1570  C   GLN A 203     -11.624   5.831 -17.763  1.00  0.00           C  
ATOM   1571  O   GLN A 203     -12.323   6.568 -17.069  1.00  0.00           O  
ATOM   1572  CB  GLN A 203     -12.031   5.764 -20.243  1.00  0.00           C  
ATOM   1573  CG  GLN A 203     -11.739   6.371 -21.612  1.00  0.00           C  
ATOM   1574  CD  GLN A 203     -12.579   5.726 -22.708  1.00  0.00           C  
ATOM   1575  OE1 GLN A 203     -13.776   5.532 -22.544  1.00  0.00           O  
ATOM   1576  NE2 GLN A 203     -11.973   5.374 -23.812  1.00  0.00           N  
ATOM   1577  N   PHE A 204     -11.257   4.613 -17.383  1.00  0.00           N  
ATOM   1578  CA  PHE A 204     -11.625   4.073 -16.069  1.00  0.00           C  
ATOM   1579  C   PHE A 204     -10.981   4.887 -14.938  1.00  0.00           C  
ATOM   1580  O   PHE A 204     -11.666   5.268 -13.988  1.00  0.00           O  
ATOM   1581  CB  PHE A 204     -11.234   2.591 -15.998  1.00  0.00           C  
ATOM   1582  CG  PHE A 204     -11.772   1.883 -14.790  1.00  0.00           C  
ATOM   1583  CD1 PHE A 204     -13.135   1.601 -14.666  1.00  0.00           C  
ATOM   1584  CD2 PHE A 204     -10.918   1.493 -13.755  1.00  0.00           C  
ATOM   1585  CE1 PHE A 204     -13.630   0.943 -13.544  1.00  0.00           C  
ATOM   1586  CE2 PHE A 204     -11.409   0.834 -12.632  1.00  0.00           C  
ATOM   1587  CZ  PHE A 204     -12.770   0.562 -12.520  1.00  0.00           C  
ATOM   1588  N   CYS A 205      -9.688   5.186 -15.046  1.00  0.00           N  
ATOM   1589  CA  CYS A 205      -8.985   6.014 -14.065  1.00  0.00           C  
ATOM   1590  C   CYS A 205      -9.587   7.419 -13.957  1.00  0.00           C  
ATOM   1591  O   CYS A 205      -9.727   7.945 -12.858  1.00  0.00           O  
ATOM   1592  CB  CYS A 205      -7.494   6.099 -14.401  1.00  0.00           C  
ATOM   1593  SG  CYS A 205      -6.623   4.529 -14.138  1.00  0.00           S  
ATOM   1594  N   ILE A 206      -9.964   8.015 -15.081  1.00  0.00           N  
ATOM   1595  CA  ILE A 206     -10.629   9.327 -15.083  1.00  0.00           C  
ATOM   1596  C   ILE A 206     -11.928   9.276 -14.272  1.00  0.00           C  
ATOM   1597  O   ILE A 206     -12.181  10.171 -13.460  1.00  0.00           O  
ATOM   1598  CB  ILE A 206     -10.864   9.828 -16.531  1.00  0.00           C  
ATOM   1599  CG1 ILE A 206      -9.527  10.274 -17.152  1.00  0.00           C  
ATOM   1600  CG2 ILE A 206     -11.889  10.964 -16.582  1.00  0.00           C  
ATOM   1601  CD1 ILE A 206      -9.572  10.503 -18.657  1.00  0.00           C  
ATOM   1602  N   ARG A 207     -12.743   8.225 -14.454  1.00  0.00           N  
ATOM   1603  CA  ARG A 207     -13.980   8.062 -13.678  1.00  0.00           C  
ATOM   1604  C   ARG A 207     -13.707   7.893 -12.186  1.00  0.00           C  
ATOM   1605  O   ARG A 207     -14.425   8.470 -11.362  1.00  0.00           O  
ATOM   1606  CB  ARG A 207     -14.804   6.882 -14.210  1.00  0.00           C  
ATOM   1607  CG  ARG A 207     -15.455   7.150 -15.565  1.00  0.00           C  
ATOM   1608  CD  ARG A 207     -16.499   6.094 -15.907  1.00  0.00           C  
ATOM   1609  NE  ARG A 207     -15.927   4.752 -16.079  1.00  0.00           N  
ATOM   1610  CZ  ARG A 207     -15.419   4.265 -17.202  1.00  0.00           C  
ATOM   1611  NH1 ARG A 207     -15.372   4.987 -18.302  1.00  0.00           N  
ATOM   1612  NH2 ARG A 207     -14.949   3.032 -17.237  1.00  0.00           N  
ATOM   1613  N   LEU A 208     -12.682   7.131 -11.833  1.00  0.00           N  
ATOM   1614  CA  LEU A 208     -12.297   6.954 -10.435  1.00  0.00           C  
ATOM   1615  C   LEU A 208     -11.818   8.273  -9.813  1.00  0.00           C  
ATOM   1616  O   LEU A 208     -12.211   8.609  -8.693  1.00  0.00           O  
ATOM   1617  CB  LEU A 208     -11.194   5.898 -10.308  1.00  0.00           C  
ATOM   1618  CG  LEU A 208     -11.588   4.457 -10.648  1.00  0.00           C  
ATOM   1619  CD1 LEU A 208     -10.361   3.562 -10.556  1.00  0.00           C  
ATOM   1620  CD2 LEU A 208     -12.687   3.929  -9.728  1.00  0.00           C  
ATOM   1621  N   LEU A 209     -10.991   9.026 -10.533  1.00  0.00           N  
ATOM   1622  CA  LEU A 209     -10.461  10.293 -10.043  1.00  0.00           C  
ATOM   1623  C   LEU A 209     -11.553  11.348  -9.883  1.00  0.00           C  
ATOM   1624  O   LEU A 209     -11.498  12.152  -8.957  1.00  0.00           O  
ATOM   1625  CB  LEU A 209      -9.334  10.779 -10.968  1.00  0.00           C  
ATOM   1626  CG  LEU A 209      -8.056   9.936 -10.886  1.00  0.00           C  
ATOM   1627  CD1 LEU A 209      -7.136  10.243 -12.059  1.00  0.00           C  
ATOM   1628  CD2 LEU A 209      -7.317  10.171  -9.573  1.00  0.00           C  
ATOM   1629  N   ALA A 210     -12.571  11.314 -10.748  1.00  0.00           N  
ATOM   1630  CA  ALA A 210     -13.719  12.216 -10.633  1.00  0.00           C  
ATOM   1631  C   ALA A 210     -14.540  11.979  -9.350  1.00  0.00           C  
ATOM   1632  O   ALA A 210     -15.270  12.865  -8.917  1.00  0.00           O  
ATOM   1633  CB  ALA A 210     -14.607  12.076 -11.870  1.00  0.00           C  
ATOM   1634  N   GLN A 211     -14.399  10.799  -8.741  1.00  0.00           N  
ATOM   1635  CA  GLN A 211     -15.066  10.447  -7.481  1.00  0.00           C  
ATOM   1636  C   GLN A 211     -14.153  10.616  -6.262  1.00  0.00           C  
ATOM   1637  O   GLN A 211     -14.565  10.327  -5.140  1.00  0.00           O  
ATOM   1638  CB  GLN A 211     -15.576   9.004  -7.562  1.00  0.00           C  
ATOM   1639  CG  GLN A 211     -16.605   8.773  -8.666  1.00  0.00           C  
ATOM   1640  CD  GLN A 211     -16.936   7.298  -8.873  1.00  0.00           C  
ATOM   1641  OE1 GLN A 211     -16.684   6.453  -8.032  1.00  0.00           O  
ATOM   1642  NE2 GLN A 211     -17.507   6.976 -10.021  1.00  0.00           N  
ATOM   1643  N   SER A 212     -12.926  11.070  -6.475  1.00  0.00           N  
ATOM   1644  CA  SER A 212     -11.941  11.228  -5.411  1.00  0.00           C  
ATOM   1645  C   SER A 212     -11.833  12.690  -4.963  1.00  0.00           C  
ATOM   1646  O   SER A 212     -12.490  13.573  -5.514  1.00  0.00           O  
ATOM   1647  CB  SER A 212     -10.574  10.722  -5.900  1.00  0.00           C  
ATOM   1648  OG  SER A 212      -9.979  11.655  -6.779  1.00  0.00           O  
ATOM   1649  N   SER A 213     -10.968  12.938  -3.975  1.00  0.00           N  
ATOM   1650  CA  SER A 213     -10.636  14.290  -3.535  1.00  0.00           C  
ATOM   1651  C   SER A 213      -9.607  14.977  -4.447  1.00  0.00           C  
ATOM   1652  O   SER A 213      -9.358  16.172  -4.284  1.00  0.00           O  
ATOM   1653  CB  SER A 213     -10.121  14.254  -2.090  1.00  0.00           C  
ATOM   1654  OG  SER A 213      -9.012  13.382  -1.980  1.00  0.00           O  
ATOM   1655  N   TYR A 214      -9.007  14.254  -5.401  1.00  0.00           N  
ATOM   1656  CA  TYR A 214      -8.073  14.842  -6.342  1.00  0.00           C  
ATOM   1657  C   TYR A 214      -8.791  15.728  -7.362  1.00  0.00           C  
ATOM   1658  O   TYR A 214      -9.868  15.387  -7.852  1.00  0.00           O  
ATOM   1659  CB  TYR A 214      -7.289  13.757  -7.103  1.00  0.00           C  
ATOM   1660  CG  TYR A 214      -6.313  12.976  -6.252  1.00  0.00           C  
ATOM   1661  CD1 TYR A 214      -5.148  13.570  -5.775  1.00  0.00           C  
ATOM   1662  CD2 TYR A 214      -6.545  11.629  -5.950  1.00  0.00           C  
ATOM   1663  CE1 TYR A 214      -4.235  12.856  -5.003  1.00  0.00           C  
ATOM   1664  CE2 TYR A 214      -5.639  10.902  -5.177  1.00  0.00           C  
ATOM   1665  CZ  TYR A 214      -4.483  11.519  -4.700  1.00  0.00           C  
ATOM   1666  OH  TYR A 214      -3.590  10.814  -3.937  1.00  0.00           O  
ATOM   1667  N   GLN A 215      -8.167  16.847  -7.703  1.00  0.00           N  
ATOM   1668  CA  GLN A 215      -8.589  17.621  -8.862  1.00  0.00           C  
ATOM   1669  C   GLN A 215      -7.943  17.007 -10.102  1.00  0.00           C  
ATOM   1670  O   GLN A 215      -6.723  16.863 -10.159  1.00  0.00           O  
ATOM   1671  CB  GLN A 215      -8.178  19.088  -8.698  1.00  0.00           C  
ATOM   1672  CG  GLN A 215      -8.607  19.967  -9.873  1.00  0.00           C  
ATOM   1673  CD  GLN A 215      -8.150  21.411  -9.739  1.00  0.00           C  
ATOM   1674  OE1 GLN A 215      -7.590  21.822  -8.731  1.00  0.00           O  
ATOM   1675  NE2 GLN A 215      -8.392  22.210 -10.763  1.00  0.00           N  
ATOM   1676  N   LEU A 216      -8.761  16.641 -11.092  1.00  0.00           N  
ATOM   1677  CA  LEU A 216      -8.267  16.074 -12.342  1.00  0.00           C  
ATOM   1678  C   LEU A 216      -8.289  17.133 -13.451  1.00  0.00           C  
ATOM   1679  O   LEU A 216      -9.304  17.800 -13.646  1.00  0.00           O  
ATOM   1680  CB  LEU A 216      -9.112  14.859 -12.739  1.00  0.00           C  
ATOM   1681  CG  LEU A 216      -8.759  14.220 -14.088  1.00  0.00           C  
ATOM   1682  CD1 LEU A 216      -7.356  13.612 -14.077  1.00  0.00           C  
ATOM   1683  CD2 LEU A 216      -9.777  13.142 -14.427  1.00  0.00           C  
ATOM   1684  N   VAL A 217      -7.178  17.266 -14.163  1.00  0.00           N  
ATOM   1685  CA  VAL A 217      -7.061  18.219 -15.265  1.00  0.00           C  
ATOM   1686  C   VAL A 217      -6.453  17.537 -16.486  1.00  0.00           C  
ATOM   1687  O   VAL A 217      -5.373  16.947 -16.399  1.00  0.00           O  
ATOM   1688  CB  VAL A 217      -6.210  19.453 -14.870  1.00  0.00           C  
ATOM   1689  CG1 VAL A 217      -6.273  20.520 -15.950  1.00  0.00           C  
ATOM   1690  CG2 VAL A 217      -6.676  20.058 -13.544  1.00  0.00           C  
ATOM   1691  N   GLU A 218      -7.143  17.605 -17.626  1.00  0.00           N  
ATOM   1692  CA  GLU A 218      -6.556  17.219 -18.908  1.00  0.00           C  
ATOM   1693  C   GLU A 218      -5.812  18.429 -19.473  1.00  0.00           C  
ATOM   1694  O   GLU A 218      -6.386  19.500 -19.631  1.00  0.00           O  
ATOM   1695  CB  GLU A 218      -7.629  16.734 -19.887  1.00  0.00           C  
ATOM   1696  CG  GLU A 218      -8.243  15.400 -19.500  1.00  0.00           C  
ATOM   1697  CD  GLU A 218      -9.229  14.902 -20.544  1.00  0.00           C  
ATOM   1698  OE1 GLU A 218      -8.822  14.119 -21.424  1.00  0.00           O  
ATOM   1699  OE2 GLU A 218     -10.405  15.320 -20.492  1.00  0.00           O  
ATOM   1700  N   VAL A 219      -4.523  18.261 -19.768  1.00  0.00           N  
ATOM   1701  CA  VAL A 219      -3.638  19.383 -20.088  1.00  0.00           C  
ATOM   1702  C   VAL A 219      -2.874  19.186 -21.388  1.00  0.00           C  
ATOM   1703  O   VAL A 219      -2.720  18.071 -21.887  1.00  0.00           O  
ATOM   1704  CB  VAL A 219      -2.620  19.651 -18.957  1.00  0.00           C  
ATOM   1705  CG1 VAL A 219      -3.310  20.172 -17.714  1.00  0.00           C  
ATOM   1706  CG2 VAL A 219      -1.801  18.400 -18.625  1.00  0.00           C  
ATOM   1707  N   GLN A 220      -2.377  20.284 -21.916  1.00  0.00           N  
ATOM   1708  CA  GLN A 220      -1.318  20.289 -22.913  1.00  0.00           C  
ATOM   1709  C   GLN A 220      -0.061  20.762 -22.182  1.00  0.00           C  
ATOM   1710  O   GLN A 220       0.063  21.944 -21.863  1.00  0.00           O  
ATOM   1711  CB  GLN A 220      -1.690  21.202 -24.080  1.00  0.00           C  
ATOM   1712  CG  GLN A 220      -0.646  21.214 -25.185  1.00  0.00           C  
ATOM   1713  CD  GLN A 220      -1.084  22.057 -26.375  1.00  0.00           C  
ATOM   1714  OE1 GLN A 220      -1.077  23.284 -26.311  1.00  0.00           O  
ATOM   1715  NE2 GLN A 220      -1.473  21.417 -27.450  1.00  0.00           N  
ATOM   1716  N   ALA A 221       0.841  19.836 -21.881  1.00  0.00           N  
ATOM   1717  CA  ALA A 221       1.998  20.102 -21.027  1.00  0.00           C  
ATOM   1718  C   ALA A 221       3.309  19.790 -21.743  1.00  0.00           C  
ATOM   1719  O   ALA A 221       3.391  18.854 -22.540  1.00  0.00           O  
ATOM   1720  CB  ALA A 221       1.894  19.298 -19.736  1.00  0.00           C  
ATOM   1721  N   SER A 222       4.345  20.574 -21.436  1.00  0.00           N  
ATOM   1722  CA  SER A 222       5.687  20.304 -21.919  1.00  0.00           C  
ATOM   1723  C   SER A 222       6.341  19.180 -21.113  1.00  0.00           C  
ATOM   1724  O   SER A 222       5.876  18.813 -20.031  1.00  0.00           O  
ATOM   1725  CB  SER A 222       6.553  21.572 -21.842  1.00  0.00           C  
ATOM   1726  OG  SER A 222       6.925  21.854 -20.508  1.00  0.00           O  
ATOM   1727  N   LEU A 223       7.442  18.651 -21.650  1.00  0.00           N  
ATOM   1728  CA  LEU A 223       8.256  17.673 -20.937  1.00  0.00           C  
ATOM   1729  C   LEU A 223       8.701  18.216 -19.581  1.00  0.00           C  
ATOM   1730  O   LEU A 223       8.527  17.557 -18.556  1.00  0.00           O  
ATOM   1731  CB  LEU A 223       9.466  17.292 -21.803  1.00  0.00           C  
ATOM   1732  CG  LEU A 223      10.487  16.352 -21.147  1.00  0.00           C  
ATOM   1733  CD1 LEU A 223       9.856  15.004 -20.815  1.00  0.00           C  
ATOM   1734  CD2 LEU A 223      11.677  16.155 -22.068  1.00  0.00           C  
ATOM   1735  N   GLU A 224       9.244  19.434 -19.553  1.00  0.00           N  
ATOM   1736  CA  GLU A 224       9.763  20.061 -18.342  1.00  0.00           C  
ATOM   1737  C   GLU A 224       8.685  20.183 -17.259  1.00  0.00           C  
ATOM   1738  O   GLU A 224       8.950  19.921 -16.090  1.00  0.00           O  
ATOM   1739  CB  GLU A 224      10.343  21.449 -18.658  1.00  0.00           C  
ATOM   1740  CG  GLU A 224      11.534  21.442 -19.625  1.00  0.00           C  
ATOM   1741  CD  GLU A 224      11.153  21.158 -21.084  1.00  0.00           C  
ATOM   1742  OE1 GLU A 224      12.042  20.723 -21.850  1.00  0.00           O  
ATOM   1743  OE2 GLU A 224       9.972  21.347 -21.456  1.00  0.00           O  
ATOM   1744  N   GLU A 225       7.480  20.560 -17.656  1.00  0.00           N  
ATOM   1745  CA  GLU A 225       6.366  20.688 -16.719  1.00  0.00           C  
ATOM   1746  C   GLU A 225       5.998  19.333 -16.099  1.00  0.00           C  
ATOM   1747  O   GLU A 225       5.826  19.225 -14.889  1.00  0.00           O  
ATOM   1748  CB  GLU A 225       5.163  21.324 -17.426  1.00  0.00           C  
ATOM   1749  CG  GLU A 225       3.989  21.630 -16.502  1.00  0.00           C  
ATOM   1750  CD  GLU A 225       2.819  22.280 -17.227  1.00  0.00           C  
ATOM   1751  OE1 GLU A 225       3.054  23.086 -18.150  1.00  0.00           O  
ATOM   1752  OE2 GLU A 225       1.664  21.976 -16.877  1.00  0.00           O  
ATOM   1753  N   SER A 226       5.905  18.286 -16.921  1.00  0.00           N  
ATOM   1754  CA  SER A 226       5.552  16.953 -16.440  1.00  0.00           C  
ATOM   1755  C   SER A 226       6.605  16.370 -15.483  1.00  0.00           C  
ATOM   1756  O   SER A 226       6.257  15.640 -14.551  1.00  0.00           O  
ATOM   1757  CB  SER A 226       5.309  15.996 -17.618  1.00  0.00           C  
ATOM   1758  OG  SER A 226       6.514  15.652 -18.275  1.00  0.00           O  
ATOM   1759  N   LEU A 227       7.878  16.715 -15.686  1.00  0.00           N  
ATOM   1760  CA  LEU A 227       8.962  16.228 -14.837  1.00  0.00           C  
ATOM   1761  C   LEU A 227       9.046  16.936 -13.475  1.00  0.00           C  
ATOM   1762  O   LEU A 227       9.797  16.498 -12.609  1.00  0.00           O  
ATOM   1763  CB  LEU A 227      10.299  16.319 -15.586  1.00  0.00           C  
ATOM   1764  CG  LEU A 227      10.434  15.401 -16.808  1.00  0.00           C  
ATOM   1765  CD1 LEU A 227      11.771  15.637 -17.507  1.00  0.00           C  
ATOM   1766  CD2 LEU A 227      10.301  13.928 -16.433  1.00  0.00           C  
ATOM   1767  N   GLN A 228       8.256  17.998 -13.268  1.00  0.00           N  
ATOM   1768  CA  GLN A 228       8.125  18.649 -11.964  1.00  0.00           C  
ATOM   1769  C   GLN A 228       7.098  17.952 -11.057  1.00  0.00           C  
ATOM   1770  O   GLN A 228       6.782  18.445  -9.974  1.00  0.00           O  
ATOM   1771  CB  GLN A 228       7.748  20.131 -12.129  1.00  0.00           C  
ATOM   1772  CG  GLN A 228       8.769  20.962 -12.906  1.00  0.00           C  
ATOM   1773  CD  GLN A 228      10.161  20.904 -12.294  1.00  0.00           C  
ATOM   1774  OE1 GLN A 228      10.346  21.153 -11.109  1.00  0.00           O  
ATOM   1775  NE2 GLN A 228      11.144  20.564 -13.098  1.00  0.00           N  
ATOM   1776  N   ALA A 229       6.564  16.815 -11.502  1.00  0.00           N  
ATOM   1777  CA  ALA A 229       5.572  16.067 -10.748  1.00  0.00           C  
ATOM   1778  C   ALA A 229       6.148  15.454  -9.471  1.00  0.00           C  
ATOM   1779  O   ALA A 229       7.331  15.114  -9.398  1.00  0.00           O  
ATOM   1780  CB  ALA A 229       4.995  14.970 -11.633  1.00  0.00           C  
ATOM   1781  N   ASP A 230       5.296  15.278  -8.457  1.00  0.00           N  
ATOM   1782  CA  ASP A 230       5.625  14.529  -7.249  1.00  0.00           C  
ATOM   1783  C   ASP A 230       5.546  13.016  -7.490  1.00  0.00           C  
ATOM   1784  O   ASP A 230       6.175  12.233  -6.775  1.00  0.00           O  
ATOM   1785  CB  ASP A 230       4.652  14.888  -6.115  1.00  0.00           C  
ATOM   1786  CG  ASP A 230       4.627  16.376  -5.778  1.00  0.00           C  
ATOM   1787  OD1 ASP A 230       5.702  17.007  -5.777  1.00  0.00           O  
ATOM   1788  OD2 ASP A 230       3.524  16.887  -5.504  1.00  0.00           O  
ATOM   1789  N   GLU A 231       4.745  12.615  -8.482  1.00  0.00           N  
ATOM   1790  CA  GLU A 231       4.448  11.212  -8.758  1.00  0.00           C  
ATOM   1791  C   GLU A 231       3.990  11.054 -10.195  1.00  0.00           C  
ATOM   1792  O   GLU A 231       3.353  11.950 -10.753  1.00  0.00           O  
ATOM   1793  CB  GLU A 231       3.349  10.748  -7.786  1.00  0.00           C  
ATOM   1794  CG  GLU A 231       2.953   9.292  -7.932  1.00  0.00           C  
ATOM   1795  CD  GLU A 231       1.860   8.875  -6.958  1.00  0.00           C  
ATOM   1796  OE1 GLU A 231       1.400   7.726  -7.051  1.00  0.00           O  
ATOM   1797  OE2 GLU A 231       1.453   9.688  -6.111  1.00  0.00           O  
ATOM   1798  N   MET A 232       4.280   9.895 -10.779  1.00  0.00           N  
ATOM   1799  CA  MET A 232       3.868   9.568 -12.137  1.00  0.00           C  
ATOM   1800  C   MET A 232       3.417   8.107 -12.193  1.00  0.00           C  
ATOM   1801  O   MET A 232       4.030   7.239 -11.574  1.00  0.00           O  
ATOM   1802  CB  MET A 232       5.029   9.835 -13.097  1.00  0.00           C  
ATOM   1803  CG  MET A 232       4.661   9.771 -14.567  1.00  0.00           C  
ATOM   1804  SD  MET A 232       6.033  10.218 -15.665  1.00  0.00           S  
ATOM   1805  CE  MET A 232       6.114  11.996 -15.422  1.00  0.00           C  
ATOM   1806  N   VAL A 233       2.339   7.824 -12.934  1.00  0.00           N  
ATOM   1807  CA  VAL A 233       1.855   6.466 -13.170  1.00  0.00           C  
ATOM   1808  C   VAL A 233       1.498   6.292 -14.642  1.00  0.00           C  
ATOM   1809  O   VAL A 233       1.139   7.246 -15.320  1.00  0.00           O  
ATOM   1810  CB  VAL A 233       0.633   6.081 -12.286  1.00  0.00           C  
ATOM   1811  CG1 VAL A 233       0.954   6.204 -10.800  1.00  0.00           C  
ATOM   1812  CG2 VAL A 233      -0.599   6.914 -12.619  1.00  0.00           C  
ATOM   1813  N   ILE A 234       1.587   5.055 -15.124  1.00  0.00           N  
ATOM   1814  CA  ILE A 234       1.131   4.707 -16.466  1.00  0.00           C  
ATOM   1815  C   ILE A 234       0.063   3.625 -16.385  1.00  0.00           C  
ATOM   1816  O   ILE A 234       0.001   2.870 -15.407  1.00  0.00           O  
ATOM   1817  CB  ILE A 234       2.285   4.305 -17.409  1.00  0.00           C  
ATOM   1818  CG1 ILE A 234       2.967   3.006 -16.961  1.00  0.00           C  
ATOM   1819  CG2 ILE A 234       3.294   5.454 -17.525  1.00  0.00           C  
ATOM   1820  CD1 ILE A 234       3.961   2.465 -17.984  1.00  0.00           C  
ATOM   1821  N   CYS A 235      -0.790   3.530 -17.400  1.00  0.00           N  
ATOM   1822  CA  CYS A 235      -1.876   2.554 -17.392  1.00  0.00           C  
ATOM   1823  C   CYS A 235      -2.243   2.064 -18.788  1.00  0.00           C  
ATOM   1824  O   CYS A 235      -2.156   2.790 -19.777  1.00  0.00           O  
ATOM   1825  CB  CYS A 235      -3.098   3.135 -16.682  1.00  0.00           C  
ATOM   1826  SG  CYS A 235      -3.891   4.487 -17.587  1.00  0.00           S  
ATOM   1827  N   ASN A 236      -2.671   0.802 -18.854  1.00  0.00           N  
ATOM   1828  CA  ASN A 236      -3.367   0.232 -19.997  1.00  0.00           C  
ATOM   1829  C   ASN A 236      -4.223  -0.937 -19.506  1.00  0.00           C  
ATOM   1830  O   ASN A 236      -4.198  -1.281 -18.321  1.00  0.00           O  
ATOM   1831  CB  ASN A 236      -2.388  -0.149 -21.127  1.00  0.00           C  
ATOM   1832  CG  ASN A 236      -1.484  -1.327 -20.807  1.00  0.00           C  
ATOM   1833  OD1 ASN A 236      -1.847  -2.255 -20.094  1.00  0.00           O  
ATOM   1834  ND2 ASN A 236      -0.289  -1.324 -21.374  1.00  0.00           N  
ATOM   1835  N   ALA A 237      -4.987  -1.560 -20.398  1.00  0.00           N  
ATOM   1836  CA  ALA A 237      -5.906  -2.634 -20.024  1.00  0.00           C  
ATOM   1837  C   ALA A 237      -5.221  -3.868 -19.427  1.00  0.00           C  
ATOM   1838  O   ALA A 237      -5.870  -4.647 -18.728  1.00  0.00           O  
ATOM   1839  CB  ALA A 237      -6.738  -3.025 -21.246  1.00  0.00           C  
ATOM   1840  N   LEU A 238      -3.921  -4.064 -19.681  1.00  0.00           N  
ATOM   1841  CA  LEU A 238      -3.183  -5.248 -19.237  1.00  0.00           C  
ATOM   1842  C   LEU A 238      -2.379  -5.035 -17.953  1.00  0.00           C  
ATOM   1843  O   LEU A 238      -2.272  -5.952 -17.142  1.00  0.00           O  
ATOM   1844  CB  LEU A 238      -2.245  -5.728 -20.356  1.00  0.00           C  
ATOM   1845  CG  LEU A 238      -2.899  -5.985 -21.723  1.00  0.00           C  
ATOM   1846  CD1 LEU A 238      -1.861  -6.516 -22.697  1.00  0.00           C  
ATOM   1847  CD2 LEU A 238      -4.065  -6.967 -21.604  1.00  0.00           C  
ATOM   1848  N   MET A 239      -1.811  -3.849 -17.782  1.00  0.00           N  
ATOM   1849  CA  MET A 239      -0.883  -3.566 -16.679  1.00  0.00           C  
ATOM   1850  C   MET A 239      -1.467  -3.798 -15.281  1.00  0.00           C  
ATOM   1851  O   MET A 239      -0.834  -4.474 -14.468  1.00  0.00           O  
ATOM   1852  CB  MET A 239      -0.314  -2.159 -16.819  1.00  0.00           C  
ATOM   1853  CG  MET A 239       0.699  -2.053 -17.951  1.00  0.00           C  
ATOM   1854  SD  MET A 239       1.305  -0.371 -18.223  1.00  0.00           S  
ATOM   1855  CE  MET A 239       2.611  -0.688 -19.409  1.00  0.00           C  
ATOM   1856  N   PRO A 240      -2.697  -3.318 -14.931  1.00  0.00           N  
ATOM   1857  CA  PRO A 240      -3.466  -2.211 -15.515  1.00  0.00           C  
ATOM   1858  C   PRO A 240      -2.934  -0.821 -15.136  1.00  0.00           C  
ATOM   1859  O   PRO A 240      -3.099   0.114 -15.914  1.00  0.00           O  
ATOM   1860  CB  PRO A 240      -4.875  -2.439 -14.957  1.00  0.00           C  
ATOM   1861  CG  PRO A 240      -4.632  -3.059 -13.613  1.00  0.00           C  
ATOM   1862  CD  PRO A 240      -3.414  -3.930 -13.811  1.00  0.00           C  
ATOM   1863  N   VAL A 241      -2.313  -0.690 -13.978  1.00  0.00           N  
ATOM   1864  CA  VAL A 241      -1.682   0.557 -13.523  1.00  0.00           C  
ATOM   1865  C   VAL A 241      -0.293   0.222 -12.995  1.00  0.00           C  
ATOM   1866  O   VAL A 241      -0.128  -0.761 -12.266  1.00  0.00           O  
ATOM   1867  CB  VAL A 241      -2.508   1.269 -12.434  1.00  0.00           C  
ATOM   1868  CG1 VAL A 241      -1.854   2.581 -11.994  1.00  0.00           C  
ATOM   1869  CG2 VAL A 241      -3.920   1.567 -12.913  1.00  0.00           C  
ATOM   1870  N   MET A 242       0.701   1.016 -13.363  1.00  0.00           N  
ATOM   1871  CA  MET A 242       2.083   0.809 -12.944  1.00  0.00           C  
ATOM   1872  C   MET A 242       2.670   2.120 -12.403  1.00  0.00           C  
ATOM   1873  O   MET A 242       2.491   3.164 -13.021  1.00  0.00           O  
ATOM   1874  CB  MET A 242       2.949   0.357 -14.134  1.00  0.00           C  
ATOM   1875  CG  MET A 242       2.540  -0.975 -14.736  1.00  0.00           C  
ATOM   1876  SD  MET A 242       3.276  -2.382 -13.911  1.00  0.00           S  
ATOM   1877  CE  MET A 242       2.690  -3.716 -14.953  1.00  0.00           C  
ATOM   1878  N   PRO A 243       3.403   2.067 -11.273  1.00  0.00           N  
ATOM   1879  CA  PRO A 243       4.100   3.261 -10.789  1.00  0.00           C  
ATOM   1880  C   PRO A 243       5.373   3.511 -11.604  1.00  0.00           C  
ATOM   1881  O   PRO A 243       6.088   2.577 -11.955  1.00  0.00           O  
ATOM   1882  CB  PRO A 243       4.430   2.926  -9.337  1.00  0.00           C  
ATOM   1883  CG  PRO A 243       4.606   1.426  -9.341  1.00  0.00           C  
ATOM   1884  CD  PRO A 243       3.644   0.913 -10.399  1.00  0.00           C  
ATOM   1885  N   VAL A 244       5.657   4.780 -11.898  1.00  0.00           N  
ATOM   1886  CA  VAL A 244       6.902   5.174 -12.547  1.00  0.00           C  
ATOM   1887  C   VAL A 244       7.897   5.581 -11.464  1.00  0.00           C  
ATOM   1888  O   VAL A 244       7.626   6.490 -10.679  1.00  0.00           O  
ATOM   1889  CB  VAL A 244       6.678   6.324 -13.551  1.00  0.00           C  
ATOM   1890  CG1 VAL A 244       7.997   6.788 -14.162  1.00  0.00           C  
ATOM   1891  CG2 VAL A 244       5.724   5.893 -14.658  1.00  0.00           C  
ATOM   1892  N   CYS A 245       9.040   4.902 -11.403  1.00  0.00           N  
ATOM   1893  CA  CYS A 245      10.070   5.209 -10.415  1.00  0.00           C  
ATOM   1894  C   CYS A 245      11.131   6.174 -10.954  1.00  0.00           C  
ATOM   1895  O   CYS A 245      11.775   6.871 -10.169  1.00  0.00           O  
ATOM   1896  CB  CYS A 245      10.705   3.915  -9.888  1.00  0.00           C  
ATOM   1897  SG  CYS A 245      11.421   2.886 -11.184  1.00  0.00           S  
ATOM   1898  N   ALA A 246      11.306   6.244 -12.272  1.00  0.00           N  
ATOM   1899  CA  ALA A 246      12.244   7.176 -12.886  1.00  0.00           C  
ATOM   1900  C   ALA A 246      11.849   7.501 -14.326  1.00  0.00           C  
ATOM   1901  O   ALA A 246      11.310   6.663 -15.044  1.00  0.00           O  
ATOM   1902  CB  ALA A 246      13.660   6.607 -12.840  1.00  0.00           C  
ATOM   1903  N   CYS A 247      12.139   8.732 -14.739  1.00  0.00           N  
ATOM   1904  CA  CYS A 247      12.044   9.163 -16.126  1.00  0.00           C  
ATOM   1905  C   CYS A 247      13.343   9.883 -16.475  1.00  0.00           C  
ATOM   1906  O   CYS A 247      13.574  11.012 -16.035  1.00  0.00           O  
ATOM   1907  CB  CYS A 247      10.824  10.060 -16.331  1.00  0.00           C  
ATOM   1908  SG  CYS A 247      10.658  10.560 -18.059  1.00  0.00           S  
ATOM   1909  N   GLY A 248      14.204   9.210 -17.231  1.00  0.00           N  
ATOM   1910  CA  GLY A 248      15.561   9.694 -17.442  1.00  0.00           C  
ATOM   1911  C   GLY A 248      16.289   9.793 -16.109  1.00  0.00           C  
ATOM   1912  O   GLY A 248      16.338   8.831 -15.353  1.00  0.00           O  
ATOM   1913  N   ASP A 249      16.822  10.989 -15.812  1.00  0.00           N  
ATOM   1914  CA  ASP A 249      17.553  11.238 -14.568  1.00  0.00           C  
ATOM   1915  C   ASP A 249      16.646  11.684 -13.412  1.00  0.00           C  
ATOM   1916  O   ASP A 249      17.125  11.876 -12.291  1.00  0.00           O  
ATOM   1917  CB  ASP A 249      18.642  12.289 -14.815  1.00  0.00           C  
ATOM   1918  CG  ASP A 249      19.650  11.858 -15.871  1.00  0.00           C  
ATOM   1919  OD1 ASP A 249      20.032  10.668 -15.890  1.00  0.00           O  
ATOM   1920  OD2 ASP A 249      20.047  12.710 -16.687  1.00  0.00           O  
ATOM   1921  N   VAL A 250      15.346  11.843 -13.647  1.00  0.00           N  
ATOM   1922  CA  VAL A 250      14.398  12.277 -12.628  1.00  0.00           C  
ATOM   1923  C   VAL A 250      13.782  11.049 -11.948  1.00  0.00           C  
ATOM   1924  O   VAL A 250      13.239  10.174 -12.626  1.00  0.00           O  
ATOM   1925  CB  VAL A 250      13.292  13.175 -13.219  1.00  0.00           C  
ATOM   1926  CG1 VAL A 250      12.303  13.617 -12.142  1.00  0.00           C  
ATOM   1927  CG2 VAL A 250      13.906  14.397 -13.892  1.00  0.00           C  
ATOM   1928  N   SER A 251      13.863  11.005 -10.618  1.00  0.00           N  
ATOM   1929  CA  SER A 251      13.304   9.907  -9.828  1.00  0.00           C  
ATOM   1930  C   SER A 251      12.008  10.331  -9.133  1.00  0.00           C  
ATOM   1931  O   SER A 251      11.883  11.471  -8.677  1.00  0.00           O  
ATOM   1932  CB  SER A 251      14.310   9.425  -8.780  1.00  0.00           C  
ATOM   1933  OG  SER A 251      15.459   8.889  -9.398  1.00  0.00           O  
ATOM   1934  N   PHE A 252      11.066   9.398  -9.036  1.00  0.00           N  
ATOM   1935  CA  PHE A 252       9.800   9.601  -8.339  1.00  0.00           C  
ATOM   1936  C   PHE A 252       9.687   8.610  -7.186  1.00  0.00           C  
ATOM   1937  O   PHE A 252       9.819   7.404  -7.394  1.00  0.00           O  
ATOM   1938  CB  PHE A 252       8.622   9.442  -9.303  1.00  0.00           C  
ATOM   1939  CG  PHE A 252       8.658  10.387 -10.477  1.00  0.00           C  
ATOM   1940  CD1 PHE A 252       8.315  11.732 -10.317  1.00  0.00           C  
ATOM   1941  CD2 PHE A 252       9.034   9.934 -11.742  1.00  0.00           C  
ATOM   1942  CE1 PHE A 252       8.345  12.607 -11.401  1.00  0.00           C  
ATOM   1943  CE2 PHE A 252       9.064  10.803 -12.828  1.00  0.00           C  
ATOM   1944  CZ  PHE A 252       8.721  12.144 -12.659  1.00  0.00           C  
ATOM   1945  N   SER A 253       9.435   9.115  -5.982  1.00  0.00           N  
ATOM   1946  CA  SER A 253       9.378   8.282  -4.776  1.00  0.00           C  
ATOM   1947  C   SER A 253       8.003   8.238  -4.108  1.00  0.00           C  
ATOM   1948  O   SER A 253       7.775   7.394  -3.243  1.00  0.00           O  
ATOM   1949  CB  SER A 253      10.431   8.755  -3.769  1.00  0.00           C  
ATOM   1950  OG  SER A 253      10.215  10.104  -3.417  1.00  0.00           O  
ATOM   1951  N   SER A 254       7.082   9.112  -4.505  1.00  0.00           N  
ATOM   1952  CA  SER A 254       5.725   9.083  -3.968  1.00  0.00           C  
ATOM   1953  C   SER A 254       4.862   8.070  -4.722  1.00  0.00           C  
ATOM   1954  O   SER A 254       5.037   7.885  -5.928  1.00  0.00           O  
ATOM   1955  CB  SER A 254       5.086  10.471  -4.050  1.00  0.00           C  
ATOM   1956  OG  SER A 254       3.798  10.470  -3.465  1.00  0.00           O  
ATOM   1957  N   ALA A 255       3.946   7.413  -4.013  1.00  0.00           N  
ATOM   1958  CA  ALA A 255       3.076   6.389  -4.590  1.00  0.00           C  
ATOM   1959  C   ALA A 255       1.597   6.549  -4.206  1.00  0.00           C  
ATOM   1960  O   ALA A 255       0.811   5.624  -4.379  1.00  0.00           O  
ATOM   1961  CB  ALA A 255       3.596   5.002  -4.197  1.00  0.00           C  
ATOM   1962  N   THR A 256       1.191   7.713  -3.699  1.00  0.00           N  
ATOM   1963  CA  THR A 256      -0.169   7.917  -3.184  1.00  0.00           C  
ATOM   1964  C   THR A 256      -1.242   7.771  -4.271  1.00  0.00           C  
ATOM   1965  O   THR A 256      -2.296   7.181  -4.024  1.00  0.00           O  
ATOM   1966  CB  THR A 256      -0.315   9.292  -2.496  1.00  0.00           C  
ATOM   1967  OG1 THR A 256      -0.002  10.337  -3.403  1.00  0.00           O  
ATOM   1968  CG2 THR A 256       0.605   9.409  -1.286  1.00  0.00           C  
ATOM   1969  N   LEU A 257      -0.990   8.282  -5.469  1.00  0.00           N  
ATOM   1970  CA  LEU A 257      -1.915   8.133  -6.593  1.00  0.00           C  
ATOM   1971  C   LEU A 257      -1.975   6.682  -7.060  1.00  0.00           C  
ATOM   1972  O   LEU A 257      -3.054   6.145  -7.309  1.00  0.00           O  
ATOM   1973  CB  LEU A 257      -1.506   9.068  -7.739  1.00  0.00           C  
ATOM   1974  CG  LEU A 257      -2.344   8.951  -9.021  1.00  0.00           C  
ATOM   1975  CD1 LEU A 257      -3.804   9.304  -8.766  1.00  0.00           C  
ATOM   1976  CD2 LEU A 257      -1.771   9.856 -10.110  1.00  0.00           C  
ATOM   1977  N   TYR A 258      -0.811   6.039  -7.180  1.00  0.00           N  
ATOM   1978  CA  TYR A 258      -0.736   4.627  -7.528  1.00  0.00           C  
ATOM   1979  C   TYR A 258      -1.518   3.764  -6.532  1.00  0.00           C  
ATOM   1980  O   TYR A 258      -2.316   2.919  -6.937  1.00  0.00           O  
ATOM   1981  CB  TYR A 258       0.734   4.165  -7.605  1.00  0.00           C  
ATOM   1982  CG  TYR A 258       0.862   2.665  -7.736  1.00  0.00           C  
ATOM   1983  CD1 TYR A 258       0.536   2.024  -8.935  1.00  0.00           C  
ATOM   1984  CD2 TYR A 258       1.256   1.885  -6.650  1.00  0.00           C  
ATOM   1985  CE1 TYR A 258       0.614   0.642  -9.047  1.00  0.00           C  
ATOM   1986  CE2 TYR A 258       1.332   0.504  -6.749  1.00  0.00           C  
ATOM   1987  CZ  TYR A 258       1.010  -0.118  -7.946  1.00  0.00           C  
ATOM   1988  OH  TYR A 258       1.077  -1.489  -8.060  1.00  0.00           O  
ATOM   1989  N   GLU A 259      -1.315   3.977  -5.237  1.00  0.00           N  
ATOM   1990  CA  GLU A 259      -1.995   3.227  -4.176  1.00  0.00           C  
ATOM   1991  C   GLU A 259      -3.512   3.407  -4.227  1.00  0.00           C  
ATOM   1992  O   GLU A 259      -4.261   2.487  -3.887  1.00  0.00           O  
ATOM   1993  CB  GLU A 259      -1.451   3.637  -2.804  1.00  0.00           C  
ATOM   1994  CG  GLU A 259      -0.047   3.110  -2.526  1.00  0.00           C  
ATOM   1995  CD  GLU A 259       0.573   3.642  -1.228  1.00  0.00           C  
ATOM   1996  OE1 GLU A 259       1.694   3.212  -0.903  1.00  0.00           O  
ATOM   1997  OE2 GLU A 259      -0.062   4.479  -0.550  1.00  0.00           O  
ATOM   1998  N   TYR A 260      -3.980   4.573  -4.639  1.00  0.00           N  
ATOM   1999  CA  TYR A 260      -5.412   4.824  -4.812  1.00  0.00           C  
ATOM   2000  C   TYR A 260      -5.985   4.069  -6.015  1.00  0.00           C  
ATOM   2001  O   TYR A 260      -7.035   3.436  -5.913  1.00  0.00           O  
ATOM   2002  CB  TYR A 260      -5.675   6.335  -4.936  1.00  0.00           C  
ATOM   2003  CG  TYR A 260      -7.112   6.650  -5.250  1.00  0.00           C  
ATOM   2004  CD1 TYR A 260      -8.124   6.442  -4.303  1.00  0.00           C  
ATOM   2005  CD2 TYR A 260      -7.481   7.135  -6.517  1.00  0.00           C  
ATOM   2006  CE1 TYR A 260      -9.456   6.702  -4.604  1.00  0.00           C  
ATOM   2007  CE2 TYR A 260      -8.816   7.394  -6.826  1.00  0.00           C  
ATOM   2008  CZ  TYR A 260      -9.795   7.175  -5.862  1.00  0.00           C  
ATOM   2009  OH  TYR A 260     -11.123   7.419  -6.174  1.00  0.00           O  
ATOM   2010  N   LEU A 261      -5.302   4.132  -7.157  1.00  0.00           N  
ATOM   2011  CA  LEU A 261      -5.819   3.567  -8.397  1.00  0.00           C  
ATOM   2012  C   LEU A 261      -5.652   2.047  -8.504  1.00  0.00           C  
ATOM   2013  O   LEU A 261      -6.574   1.355  -8.949  1.00  0.00           O  
ATOM   2014  CB  LEU A 261      -5.141   4.247  -9.602  1.00  0.00           C  
ATOM   2015  CG  LEU A 261      -5.479   5.732  -9.812  1.00  0.00           C  
ATOM   2016  CD1 LEU A 261      -4.615   6.297 -10.934  1.00  0.00           C  
ATOM   2017  CD2 LEU A 261      -6.950   5.926 -10.142  1.00  0.00           C  
ATOM   2018  N   ALA A 262      -4.497   1.520  -8.098  1.00  0.00           N  
ATOM   2019  CA  ALA A 262      -4.134   0.122  -8.337  1.00  0.00           C  
ATOM   2020  C   ALA A 262      -5.164  -0.901  -7.836  1.00  0.00           C  
ATOM   2021  O   ALA A 262      -5.621  -1.725  -8.633  1.00  0.00           O  
ATOM   2022  CB  ALA A 262      -2.741  -0.165  -7.775  1.00  0.00           C  
ATOM   2023  N   PRO A 263      -5.589  -0.879  -6.554  1.00  0.00           N  
ATOM   2024  CA  PRO A 263      -6.537  -1.894  -6.070  1.00  0.00           C  
ATOM   2025  C   PRO A 263      -7.912  -1.828  -6.747  1.00  0.00           C  
ATOM   2026  O   PRO A 263      -8.626  -2.827  -6.783  1.00  0.00           O  
ATOM   2027  CB  PRO A 263      -6.639  -1.611  -4.562  1.00  0.00           C  
ATOM   2028  CG  PRO A 263      -6.258  -0.171  -4.427  1.00  0.00           C  
ATOM   2029  CD  PRO A 263      -5.213   0.047  -5.483  1.00  0.00           C  
ATOM   2030  N   LEU A 264      -8.274  -0.665  -7.298  1.00  0.00           N  
ATOM   2031  CA  LEU A 264      -9.540  -0.492  -8.000  1.00  0.00           C  
ATOM   2032  C   LEU A 264      -9.456  -0.914  -9.469  1.00  0.00           C  
ATOM   2033  O   LEU A 264     -10.468  -1.258 -10.077  1.00  0.00           O  
ATOM   2034  CB  LEU A 264      -9.988   0.973  -7.891  1.00  0.00           C  
ATOM   2035  CG  LEU A 264     -10.183   1.498  -6.462  1.00  0.00           C  
ATOM   2036  CD1 LEU A 264     -10.443   2.996  -6.466  1.00  0.00           C  
ATOM   2037  CD2 LEU A 264     -11.326   0.779  -5.760  1.00  0.00           C  
ATOM   2038  N   CYS A 265      -8.248  -0.893 -10.038  1.00  0.00           N  
ATOM   2039  CA  CYS A 265      -8.027  -1.209 -11.447  1.00  0.00           C  
ATOM   2040  C   CYS A 265      -7.627  -2.661 -11.701  1.00  0.00           C  
ATOM   2041  O   CYS A 265      -7.791  -3.151 -12.818  1.00  0.00           O  
ATOM   2042  CB  CYS A 265      -6.966  -0.262 -12.027  1.00  0.00           C  
ATOM   2043  SG  CYS A 265      -7.522   1.460 -12.059  1.00  0.00           S  
ATOM   2044  N   GLU A 266      -7.104  -3.367 -10.695  1.00  0.00           N  
ATOM   2045  CA  GLU A 266      -6.660  -4.754 -10.862  1.00  0.00           C  
ATOM   2046  C   GLU A 266      -7.837  -5.729 -11.006  1.00  0.00           C  
ATOM   2047  O   GLU A 266      -7.716  -6.744 -11.699  1.00  0.00           O  
ATOM   2048  CB  GLU A 266      -5.746  -5.163  -9.698  1.00  0.00           C  
ATOM   2049  CG  GLU A 266      -4.355  -4.553  -9.828  1.00  0.00           C  
ATOM   2050  CD  GLU A 266      -3.455  -4.791  -8.624  1.00  0.00           C  
ATOM   2051  OE1 GLU A 266      -3.824  -5.583  -7.729  1.00  0.00           O  
ATOM   2052  OE2 GLU A 266      -2.376  -4.181  -8.571  1.00  0.00           O  
ATOM   2053  N   ARG A 267      -8.956  -5.407 -10.370  1.00  0.00           N  
ATOM   2054  CA  ARG A 267     -10.206  -6.163 -10.491  1.00  0.00           C  
ATOM   2055  C   ARG A 267     -11.357  -5.171 -10.734  1.00  0.00           C  
ATOM   2056  O   ARG A 267     -12.126  -4.872  -9.826  1.00  0.00           O  
ATOM   2057  CB  ARG A 267     -10.455  -6.994  -9.222  1.00  0.00           C  
ATOM   2058  CG  ARG A 267      -9.468  -8.149  -9.028  1.00  0.00           C  
ATOM   2059  CD  ARG A 267      -9.766  -9.311  -9.958  1.00  0.00           C  
ATOM   2060  NE  ARG A 267      -8.918 -10.477  -9.704  1.00  0.00           N  
ATOM   2061  CZ  ARG A 267      -9.220 -11.740  -9.994  1.00  0.00           C  
ATOM   2062  NH1 ARG A 267     -10.363 -12.057 -10.560  1.00  0.00           N  
ATOM   2063  NH2 ARG A 267      -8.374 -12.707  -9.724  1.00  0.00           N  
ATOM   2064  N   PRO A 268     -11.459  -4.625 -11.950  1.00  0.00           N  
ATOM   2065  CA  PRO A 268     -12.393  -3.522 -12.198  1.00  0.00           C  
ATOM   2066  C   PRO A 268     -13.860  -3.923 -12.335  1.00  0.00           C  
ATOM   2067  O   PRO A 268     -14.736  -3.063 -12.221  1.00  0.00           O  
ATOM   2068  CB  PRO A 268     -11.863  -2.895 -13.493  1.00  0.00           C  
ATOM   2069  CG  PRO A 268     -11.228  -4.045 -14.219  1.00  0.00           C  
ATOM   2070  CD  PRO A 268     -10.650  -4.931 -13.140  1.00  0.00           C  
ATOM   2071  N   ASN A 269     -14.134  -5.199 -12.579  1.00  0.00           N  
ATOM   2072  CA  ASN A 269     -15.496  -5.717 -12.651  1.00  0.00           C  
ATOM   2073  C   ASN A 269     -15.550  -7.232 -12.490  1.00  0.00           C  
ATOM   2074  O   ASN A 269     -14.522  -7.912 -12.605  1.00  0.00           O  
ATOM   2075  CB  ASN A 269     -16.183  -5.278 -13.965  1.00  0.00           C  
ATOM   2076  CG  ASN A 269     -15.593  -5.915 -15.218  1.00  0.00           C  
ATOM   2077  OD1 ASN A 269     -14.430  -6.330 -15.281  1.00  0.00           O  
ATOM   2078  ND2 ASN A 269     -16.393  -5.992 -16.262  1.00  0.00           N  
ATOM   2079  OXT ASN A 269     -16.655  -7.775 -12.237  1.00  0.00           O  
ATOM   2080  N   MET B   1     -23.211 -35.120  20.118  1.00  0.00           N  
ATOM   2081  CA  MET B   1     -22.402 -34.118  20.822  1.00  0.00           C  
ATOM   2082  C   MET B   1     -20.991 -34.057  20.246  1.00  0.00           C  
ATOM   2083  O   MET B   1     -20.496 -35.036  19.707  1.00  0.00           O  
ATOM   2084  CB  MET B   1     -22.352 -34.411  22.328  1.00  0.00           C  
ATOM   2085  CG  MET B   1     -21.697 -35.736  22.699  1.00  0.00           C  
ATOM   2086  SD  MET B   1     -21.793 -36.072  24.475  1.00  0.00           S  
ATOM   2087  CE  MET B   1     -20.911 -37.616  24.572  1.00  0.00           C  
ATOM   2088  N   LEU B   2     -20.354 -32.880  20.347  1.00  0.00           N  
ATOM   2089  CA  LEU B   2     -18.982 -32.686  19.896  1.00  0.00           C  
ATOM   2090  C   LEU B   2     -18.004 -33.323  20.891  1.00  0.00           C  
ATOM   2091  O   LEU B   2     -18.174 -33.178  22.102  1.00  0.00           O  
ATOM   2092  CB  LEU B   2     -18.691 -31.192  19.729  1.00  0.00           C  
ATOM   2093  CG  LEU B   2     -19.518 -30.475  18.644  1.00  0.00           C  
ATOM   2094  CD1 LEU B   2     -19.353 -28.968  18.754  1.00  0.00           C  
ATOM   2095  CD2 LEU B   2     -19.119 -30.940  17.249  1.00  0.00           C  
ATOM   2096  N   LYS B   3     -16.987 -34.020  20.375  1.00  0.00           N  
ATOM   2097  CA  LYS B   3     -15.981 -34.682  21.204  1.00  0.00           C  
ATOM   2098  C   LYS B   3     -14.794 -33.744  21.428  1.00  0.00           C  
ATOM   2099  O   LYS B   3     -14.300 -33.145  20.485  1.00  0.00           O  
ATOM   2100  CB  LYS B   3     -15.502 -35.980  20.527  1.00  0.00           C  
ATOM   2101  CG  LYS B   3     -16.611 -36.962  20.134  1.00  0.00           C  
ATOM   2102  CD  LYS B   3     -17.318 -37.560  21.344  1.00  0.00           C  
ATOM   2103  CE  LYS B   3     -18.297 -38.642  20.917  1.00  0.00           C  
ATOM   2104  NZ  LYS B   3     -18.963 -39.269  22.072  1.00  0.00           N  
ATOM   2105  N   ARG B   4     -14.335 -33.611  22.680  1.00  0.00           N  
ATOM   2106  CA  ARG B   4     -13.224 -32.707  23.009  1.00  0.00           C  
ATOM   2107  C   ARG B   4     -11.888 -33.139  22.411  1.00  0.00           C  
ATOM   2108  O   ARG B   4     -10.994 -32.307  22.257  1.00  0.00           O  
ATOM   2109  CB  ARG B   4     -13.091 -32.542  24.531  1.00  0.00           C  
ATOM   2110  CG  ARG B   4     -14.201 -31.679  25.127  1.00  0.00           C  
ATOM   2111  CD  ARG B   4     -13.894 -31.283  26.577  1.00  0.00           C  
ATOM   2112  NE  ARG B   4     -14.943 -30.428  27.149  1.00  0.00           N  
ATOM   2113  CZ  ARG B   4     -15.045 -29.106  26.979  1.00  0.00           C  
ATOM   2114  NH1 ARG B   4     -14.173 -28.439  26.254  1.00  0.00           N  
ATOM   2115  NH2 ARG B   4     -16.033 -28.441  27.536  1.00  0.00           N  
ATOM   2116  N   GLU B   5     -11.752 -34.411  22.055  1.00  0.00           N  
ATOM   2117  CA  GLU B   5     -10.531 -34.939  21.448  1.00  0.00           C  
ATOM   2118  C   GLU B   5     -10.352 -34.548  19.971  1.00  0.00           C  
ATOM   2119  O   GLU B   5      -9.287 -34.799  19.404  1.00  0.00           O  
ATOM   2120  CB  GLU B   5     -10.463 -36.466  21.605  1.00  0.00           C  
ATOM   2121  CG  GLU B   5     -11.580 -37.266  20.922  1.00  0.00           C  
ATOM   2122  CD  GLU B   5     -12.773 -37.562  21.828  1.00  0.00           C  
ATOM   2123  OE1 GLU B   5     -13.388 -38.637  21.654  1.00  0.00           O  
ATOM   2124  OE2 GLU B   5     -13.102 -36.744  22.709  1.00  0.00           O  
ATOM   2125  N   MET B   6     -11.356 -33.929  19.347  1.00  0.00           N  
ATOM   2126  CA  MET B   6     -11.230 -33.433  17.975  1.00  0.00           C  
ATOM   2127  C   MET B   6     -10.050 -32.466  17.873  1.00  0.00           C  
ATOM   2128  O   MET B   6      -9.945 -31.529  18.656  1.00  0.00           O  
ATOM   2129  CB  MET B   6     -12.519 -32.732  17.522  1.00  0.00           C  
ATOM   2130  CG  MET B   6     -13.677 -33.675  17.280  1.00  0.00           C  
ATOM   2131  SD  MET B   6     -15.203 -32.803  16.854  1.00  0.00           S  
ATOM   2132  CE  MET B   6     -16.301 -34.180  16.538  1.00  0.00           C  
ATOM   2133  N   ASN B   7      -9.165 -32.701  16.908  1.00  0.00           N  
ATOM   2134  CA  ASN B   7      -7.964 -31.901  16.754  1.00  0.00           C  
ATOM   2135  C   ASN B   7      -7.627 -31.698  15.268  1.00  0.00           C  
ATOM   2136  O   ASN B   7      -8.177 -32.387  14.405  1.00  0.00           O  
ATOM   2137  CB  ASN B   7      -6.799 -32.554  17.513  1.00  0.00           C  
ATOM   2138  CG  ASN B   7      -6.362 -33.868  16.900  1.00  0.00           C  
ATOM   2139  OD1 ASN B   7      -5.596 -33.887  15.946  1.00  0.00           O  
ATOM   2140  ND2 ASN B   7      -6.849 -34.984  17.431  1.00  0.00           N  
ATOM   2141  N   ILE B   8      -6.746 -30.726  14.986  1.00  0.00           N  
ATOM   2142  CA  ILE B   8      -6.405 -30.369  13.608  1.00  0.00           C  
ATOM   2143  C   ILE B   8      -5.519 -31.438  12.957  1.00  0.00           C  
ATOM   2144  O   ILE B   8      -5.767 -31.825  11.819  1.00  0.00           O  
ATOM   2145  CB  ILE B   8      -5.748 -28.972  13.550  1.00  0.00           C  
ATOM   2146  CG1 ILE B   8      -6.689 -27.909  14.144  1.00  0.00           C  
ATOM   2147  CG2 ILE B   8      -5.368 -28.612  12.110  1.00  0.00           C  
ATOM   2148  CD1 ILE B   8      -6.079 -26.518  14.273  1.00  0.00           C  
ATOM   2149  N   ALA B   9      -4.523 -31.941  13.688  1.00  0.00           N  
ATOM   2150  CA  ALA B   9      -3.525 -32.864  13.156  1.00  0.00           C  
ATOM   2151  C   ALA B   9      -4.137 -34.107  12.494  1.00  0.00           C  
ATOM   2152  O   ALA B   9      -3.730 -34.488  11.394  1.00  0.00           O  
ATOM   2153  CB  ALA B   9      -2.557 -33.276  14.264  1.00  0.00           C  
ATOM   2154  N   ASP B  10      -5.132 -34.715  13.139  1.00  0.00           N  
ATOM   2155  CA  ASP B  10      -5.762 -35.948  12.655  1.00  0.00           C  
ATOM   2156  C   ASP B  10      -6.833 -35.697  11.585  1.00  0.00           C  
ATOM   2157  O   ASP B  10      -7.272 -36.643  10.933  1.00  0.00           O  
ATOM   2158  CB  ASP B  10      -6.394 -36.719  13.823  1.00  0.00           C  
ATOM   2159  CG  ASP B  10      -5.396 -37.177  14.870  1.00  0.00           C  
ATOM   2160  OD1 ASP B  10      -4.192 -37.318  14.566  1.00  0.00           O  
ATOM   2161  OD2 ASP B  10      -5.836 -37.395  16.025  1.00  0.00           O  
ATOM   2162  N   TYR B  11      -7.265 -34.443  11.418  1.00  0.00           N  
ATOM   2163  CA  TYR B  11      -8.366 -34.102  10.523  1.00  0.00           C  
ATOM   2164  C   TYR B  11      -7.923 -33.327   9.280  1.00  0.00           C  
ATOM   2165  O   TYR B  11      -8.425 -33.581   8.184  1.00  0.00           O  
ATOM   2166  CB  TYR B  11      -9.422 -33.298  11.308  1.00  0.00           C  
ATOM   2167  CG  TYR B  11     -10.578 -32.814  10.450  1.00  0.00           C  
ATOM   2168  CD1 TYR B  11     -11.558 -33.708  10.009  1.00  0.00           C  
ATOM   2169  CD2 TYR B  11     -10.669 -31.474  10.077  1.00  0.00           C  
ATOM   2170  CE1 TYR B  11     -12.602 -33.275   9.197  1.00  0.00           C  
ATOM   2171  CE2 TYR B  11     -11.714 -31.025   9.266  1.00  0.00           C  
ATOM   2172  CZ  TYR B  11     -12.668 -31.934   8.827  1.00  0.00           C  
ATOM   2173  OH  TYR B  11     -13.701 -31.498   8.011  1.00  0.00           O  
ATOM   2174  N   ASP B  12      -7.007 -32.373   9.435  1.00  0.00           N  
ATOM   2175  CA  ASP B  12      -6.564 -31.485   8.360  1.00  0.00           C  
ATOM   2176  C   ASP B  12      -5.033 -31.429   8.348  1.00  0.00           C  
ATOM   2177  O   ASP B  12      -4.416 -30.521   8.905  1.00  0.00           O  
ATOM   2178  CB  ASP B  12      -7.206 -30.103   8.531  1.00  0.00           C  
ATOM   2179  CG  ASP B  12      -7.019 -29.202   7.313  1.00  0.00           C  
ATOM   2180  OD1 ASP B  12      -6.110 -29.462   6.493  1.00  0.00           O  
ATOM   2181  OD2 ASP B  12      -7.792 -28.219   7.193  1.00  0.00           O  
ATOM   2182  N   ALA B  13      -4.416 -32.442   7.724  1.00  0.00           N  
ATOM   2183  CA  ALA B  13      -2.967 -32.593   7.695  1.00  0.00           C  
ATOM   2184  C   ALA B  13      -2.260 -31.433   6.984  1.00  0.00           C  
ATOM   2185  O   ALA B  13      -1.160 -31.042   7.380  1.00  0.00           O  
ATOM   2186  CB  ALA B  13      -2.604 -33.931   7.041  1.00  0.00           C  
ATOM   2187  N   GLU B  14      -2.878 -30.856   5.952  1.00  0.00           N  
ATOM   2188  CA  GLU B  14      -2.289 -29.736   5.207  1.00  0.00           C  
ATOM   2189  C   GLU B  14      -2.208 -28.474   6.074  1.00  0.00           C  
ATOM   2190  O   GLU B  14      -1.159 -27.833   6.143  1.00  0.00           O  
ATOM   2191  CB  GLU B  14      -3.092 -29.457   3.928  1.00  0.00           C  
ATOM   2192  CG  GLU B  14      -2.994 -30.562   2.884  1.00  0.00           C  
ATOM   2193  CD  GLU B  14      -3.811 -30.256   1.636  1.00  0.00           C  
ATOM   2194  OE1 GLU B  14      -3.425 -29.333   0.882  1.00  0.00           O  
ATOM   2195  OE2 GLU B  14      -4.842 -30.922   1.420  1.00  0.00           O  
ATOM   2196  N   LEU B  15      -3.307 -28.142   6.751  1.00  0.00           N  
ATOM   2197  CA  LEU B  15      -3.326 -27.007   7.670  1.00  0.00           C  
ATOM   2198  C   LEU B  15      -2.352 -27.224   8.832  1.00  0.00           C  
ATOM   2199  O   LEU B  15      -1.605 -26.314   9.187  1.00  0.00           O  
ATOM   2200  CB  LEU B  15      -4.752 -26.770   8.184  1.00  0.00           C  
ATOM   2201  CG  LEU B  15      -4.908 -25.638   9.212  1.00  0.00           C  
ATOM   2202  CD1 LEU B  15      -4.464 -24.288   8.641  1.00  0.00           C  
ATOM   2203  CD2 LEU B  15      -6.356 -25.544   9.677  1.00  0.00           C  
ATOM   2204  N   TRP B  16      -2.348 -28.431   9.400  1.00  0.00           N  
ATOM   2205  CA  TRP B  16      -1.462 -28.753  10.525  1.00  0.00           C  
ATOM   2206  C   TRP B  16       0.009 -28.614  10.148  1.00  0.00           C  
ATOM   2207  O   TRP B  16       0.790 -28.048  10.916  1.00  0.00           O  
ATOM   2208  CB  TRP B  16      -1.745 -30.168  11.042  1.00  0.00           C  
ATOM   2209  CG  TRP B  16      -0.972 -30.503  12.274  1.00  0.00           C  
ATOM   2210  CD1 TRP B  16       0.021 -31.425  12.380  1.00  0.00           C  
ATOM   2211  CD2 TRP B  16      -1.107 -29.898  13.585  1.00  0.00           C  
ATOM   2212  NE1 TRP B  16       0.505 -31.456  13.672  1.00  0.00           N  
ATOM   2213  CE2 TRP B  16      -0.165 -30.530  14.434  1.00  0.00           C  
ATOM   2214  CE3 TRP B  16      -1.941 -28.903  14.122  1.00  0.00           C  
ATOM   2215  CZ2 TRP B  16      -0.039 -30.184  15.792  1.00  0.00           C  
ATOM   2216  CZ3 TRP B  16      -1.813 -28.562  15.466  1.00  0.00           C  
ATOM   2217  CH2 TRP B  16      -0.872 -29.195  16.284  1.00  0.00           C  
ATOM   2218  N   GLN B  17       0.397 -29.080   8.965  1.00  0.00           N  
ATOM   2219  CA  GLN B  17       1.761 -28.946   8.479  1.00  0.00           C  
ATOM   2220  C   GLN B  17       2.176 -27.469   8.383  1.00  0.00           C  
ATOM   2221  O   GLN B  17       3.261 -27.099   8.850  1.00  0.00           O  
ATOM   2222  CB  GLN B  17       1.915 -29.639   7.121  1.00  0.00           C  
ATOM   2223  CG  GLN B  17       3.353 -29.621   6.598  1.00  0.00           C  
ATOM   2224  CD  GLN B  17       3.517 -30.333   5.256  1.00  0.00           C  
ATOM   2225  OE1 GLN B  17       2.552 -30.603   4.546  1.00  0.00           O  
ATOM   2226  NE2 GLN B  17       4.738 -30.643   4.891  1.00  0.00           N  
ATOM   2227  N   ALA B  18       1.314 -26.626   7.820  1.00  0.00           N  
ATOM   2228  CA  ALA B  18       1.586 -25.196   7.709  1.00  0.00           C  
ATOM   2229  C   ALA B  18       1.708 -24.529   9.088  1.00  0.00           C  
ATOM   2230  O   ALA B  18       2.592 -23.697   9.303  1.00  0.00           O  
ATOM   2231  CB  ALA B  18       0.504 -24.527   6.862  1.00  0.00           C  
ATOM   2232  N   MET B  19       0.848 -24.906  10.036  1.00  0.00           N  
ATOM   2233  CA  MET B  19       0.900 -24.382  11.401  1.00  0.00           C  
ATOM   2234  C   MET B  19       2.206 -24.765  12.110  1.00  0.00           C  
ATOM   2235  O   MET B  19       2.820 -23.934  12.773  1.00  0.00           O  
ATOM   2236  CB  MET B  19      -0.307 -24.873  12.211  1.00  0.00           C  
ATOM   2237  CG  MET B  19      -1.623 -24.232  11.776  1.00  0.00           C  
ATOM   2238  SD  MET B  19      -3.084 -24.919  12.602  1.00  0.00           S  
ATOM   2239  CE  MET B  19      -2.797 -24.421  14.298  1.00  0.00           C  
ATOM   2240  N   GLU B  20       2.632 -26.014  11.960  1.00  0.00           N  
ATOM   2241  CA  GLU B  20       3.884 -26.479  12.563  1.00  0.00           C  
ATOM   2242  C   GLU B  20       5.102 -25.825  11.910  1.00  0.00           C  
ATOM   2243  O   GLU B  20       6.073 -25.492  12.602  1.00  0.00           O  
ATOM   2244  CB  GLU B  20       3.973 -28.008  12.500  1.00  0.00           C  
ATOM   2245  CG  GLU B  20       3.015 -28.723  13.463  1.00  0.00           C  
ATOM   2246  CD  GLU B  20       3.348 -28.459  14.930  1.00  0.00           C  
ATOM   2247  OE1 GLU B  20       4.380 -28.971  15.402  1.00  0.00           O  
ATOM   2248  OE2 GLU B  20       2.594 -27.728  15.593  1.00  0.00           O  
ATOM   2249  N   GLN B  21       5.066 -25.585  10.602  1.00  0.00           N  
ATOM   2250  CA  GLN B  21       6.143 -24.876   9.900  1.00  0.00           C  
ATOM   2251  C   GLN B  21       6.284 -23.432  10.394  1.00  0.00           C  
ATOM   2252  O   GLN B  21       7.397 -22.952  10.588  1.00  0.00           O  
ATOM   2253  CB  GLN B  21       5.909 -24.918   8.387  1.00  0.00           C  
ATOM   2254  CG  GLN B  21       6.210 -26.284   7.772  1.00  0.00           C  
ATOM   2255  CD  GLN B  21       5.805 -26.393   6.308  1.00  0.00           C  
ATOM   2256  OE1 GLN B  21       5.002 -25.620   5.800  1.00  0.00           O  
ATOM   2257  NE2 GLN B  21       6.353 -27.371   5.605  1.00  0.00           N  
ATOM   2258  N   GLU B  22       5.165 -22.752  10.634  1.00  0.00           N  
ATOM   2259  CA  GLU B  22       5.194 -21.391  11.185  1.00  0.00           C  
ATOM   2260  C   GLU B  22       5.746 -21.378  12.616  1.00  0.00           C  
ATOM   2261  O   GLU B  22       6.528 -20.489  12.979  1.00  0.00           O  
ATOM   2262  CB  GLU B  22       3.799 -20.755  11.111  1.00  0.00           C  
ATOM   2263  CG  GLU B  22       3.667 -19.386  11.800  1.00  0.00           C  
ATOM   2264  CD  GLU B  22       4.630 -18.302  11.303  1.00  0.00           C  
ATOM   2265  OE1 GLU B  22       4.781 -17.298  12.024  1.00  0.00           O  
ATOM   2266  OE2 GLU B  22       5.231 -18.445  10.229  1.00  0.00           O  
ATOM   2267  N   LYS B  23       5.397 -22.382  13.417  1.00  0.00           N  
ATOM   2268  CA  LYS B  23       5.941 -22.537  14.771  1.00  0.00           C  
ATOM   2269  C   LYS B  23       7.471 -22.663  14.739  1.00  0.00           C  
ATOM   2270  O   LYS B  23       8.162 -22.001  15.514  1.00  0.00           O  
ATOM   2271  CB  LYS B  23       5.286 -23.760  15.424  1.00  0.00           C  
ATOM   2272  CG  LYS B  23       5.691 -24.032  16.858  1.00  0.00           C  
ATOM   2273  CD  LYS B  23       4.941 -25.268  17.334  1.00  0.00           C  
ATOM   2274  CE  LYS B  23       5.365 -25.728  18.725  1.00  0.00           C  
ATOM   2275  NZ  LYS B  23       4.707 -27.008  19.046  1.00  0.00           N  
ATOM   2276  N   VAL B  24       8.001 -23.482  13.832  1.00  0.00           N  
ATOM   2277  CA  VAL B  24       9.447 -23.642  13.664  1.00  0.00           C  
ATOM   2278  C   VAL B  24      10.086 -22.334  13.177  1.00  0.00           C  
ATOM   2279  O   VAL B  24      11.117 -21.921  13.700  1.00  0.00           O  
ATOM   2280  CB  VAL B  24       9.777 -24.806  12.703  1.00  0.00           C  
ATOM   2281  CG1 VAL B  24      11.266 -24.859  12.354  1.00  0.00           C  
ATOM   2282  CG2 VAL B  24       9.359 -26.139  13.327  1.00  0.00           C  
ATOM   2283  N   ARG B  25       9.463 -21.655  12.208  1.00  0.00           N  
ATOM   2284  CA  ARG B  25       9.971 -20.380  11.701  1.00  0.00           C  
ATOM   2285  C   ARG B  25      10.127 -19.344  12.821  1.00  0.00           C  
ATOM   2286  O   ARG B  25      11.146 -18.665  12.895  1.00  0.00           O  
ATOM   2287  CB  ARG B  25       9.045 -19.830  10.600  1.00  0.00           C  
ATOM   2288  CG  ARG B  25       9.643 -18.630   9.851  1.00  0.00           C  
ATOM   2289  CD  ARG B  25       8.581 -17.775   9.156  1.00  0.00           C  
ATOM   2290  NE  ARG B  25       7.684 -17.129  10.112  1.00  0.00           N  
ATOM   2291  CZ  ARG B  25       7.964 -16.061  10.861  1.00  0.00           C  
ATOM   2292  NH1 ARG B  25       9.128 -15.455  10.770  1.00  0.00           N  
ATOM   2293  NH2 ARG B  25       7.071 -15.597  11.708  1.00  0.00           N  
ATOM   2294  N   GLN B  26       9.126 -19.236  13.717  1.00  0.00           N  
ATOM   2295  CA  GLN B  26       9.187 -18.293  14.838  1.00  0.00           C  
ATOM   2296  C   GLN B  26      10.319 -18.615  15.818  1.00  0.00           C  
ATOM   2297  O   GLN B  26      10.864 -17.708  16.443  1.00  0.00           O  
ATOM   2298  CB  GLN B  26       7.834 -18.257  15.578  1.00  0.00           C  
ATOM   2299  CG  GLN B  26       6.741 -17.556  14.764  1.00  0.00           C  
ATOM   2300  CD  GLN B  26       5.410 -17.480  15.479  1.00  0.00           C  
ATOM   2301  OE1 GLN B  26       5.320 -17.565  16.701  1.00  0.00           O  
ATOM   2302  NE2 GLN B  26       4.338 -17.297  14.734  1.00  0.00           N  
ATOM   2303  N   GLU B  27      10.685 -19.883  15.943  1.00  0.00           N  
ATOM   2304  CA  GLU B  27      11.794 -20.291  16.813  1.00  0.00           C  
ATOM   2305  C   GLU B  27      13.161 -20.072  16.153  1.00  0.00           C  
ATOM   2306  O   GLU B  27      14.097 -19.631  16.820  1.00  0.00           O  
ATOM   2307  CB  GLU B  27      11.632 -21.759  17.243  1.00  0.00           C  
ATOM   2308  CG  GLU B  27      10.448 -22.009  18.178  1.00  0.00           C  
ATOM   2309  CD  GLU B  27      10.560 -21.338  19.548  1.00  0.00           C  
ATOM   2310  OE1 GLU B  27      11.688 -21.063  20.008  1.00  0.00           O  
ATOM   2311  OE2 GLU B  27       9.510 -21.099  20.171  1.00  0.00           O  
ATOM   2312  N   GLU B  28      13.284 -20.336  14.857  1.00  0.00           N  
ATOM   2313  CA  GLU B  28      14.568 -20.334  14.146  1.00  0.00           C  
ATOM   2314  C   GLU B  28      14.955 -18.988  13.513  1.00  0.00           C  
ATOM   2315  O   GLU B  28      16.042 -18.872  12.938  1.00  0.00           O  
ATOM   2316  CB  GLU B  28      14.572 -21.421  13.066  1.00  0.00           C  
ATOM   2317  CG  GLU B  28      14.512 -22.836  13.639  1.00  0.00           C  
ATOM   2318  CD  GLU B  28      14.661 -23.928  12.565  1.00  0.00           C  
ATOM   2319  OE1 GLU B  28      14.982 -25.073  12.932  1.00  0.00           O  
ATOM   2320  OE2 GLU B  28      14.465 -23.628  11.366  1.00  0.00           O  
ATOM   2321  N   HIS B  29      14.087 -17.980  13.604  1.00  0.00           N  
ATOM   2322  CA  HIS B  29      14.365 -16.665  13.046  1.00  0.00           C  
ATOM   2323  C   HIS B  29      14.443 -15.601  14.141  1.00  0.00           C  
ATOM   2324  O   HIS B  29      13.676 -15.620  15.105  1.00  0.00           O  
ATOM   2325  CB  HIS B  29      13.304 -16.262  12.015  1.00  0.00           C  
ATOM   2326  CG  HIS B  29      13.382 -17.047  10.733  1.00  0.00           C  
ATOM   2327  ND1 HIS B  29      13.168 -18.407  10.643  1.00  0.00           N  
ATOM   2328  CD2 HIS B  29      13.669 -16.624   9.469  1.00  0.00           C  
ATOM   2329  CE1 HIS B  29      13.319 -18.789   9.384  1.00  0.00           C  
ATOM   2330  NE2 HIS B  29      13.618 -17.727   8.649  1.00  0.00           N  
ATOM   2331  N   ILE B  30      15.380 -14.656  13.986  1.00  0.00           N  
ATOM   2332  CA  ILE B  30      15.456 -13.475  14.836  1.00  0.00           C  
ATOM   2333  C   ILE B  30      14.510 -12.422  14.262  1.00  0.00           C  
ATOM   2334  O   ILE B  30      14.734 -11.910  13.167  1.00  0.00           O  
ATOM   2335  CB  ILE B  30      16.907 -12.968  14.965  1.00  0.00           C  
ATOM   2336  CG1 ILE B  30      17.704 -13.953  15.831  1.00  0.00           C  
ATOM   2337  CG2 ILE B  30      16.930 -11.552  15.571  1.00  0.00           C  
ATOM   2338  CD1 ILE B  30      19.185 -13.614  15.972  1.00  0.00           C  
ATOM   2339  N   GLU B  31      13.463 -12.111  15.012  1.00  0.00           N  
ATOM   2340  CA  GLU B  31      12.415 -11.197  14.587  1.00  0.00           C  
ATOM   2341  C   GLU B  31      12.733  -9.767  15.030  1.00  0.00           C  
ATOM   2342  O   GLU B  31      12.720  -9.460  16.222  1.00  0.00           O  
ATOM   2343  CB  GLU B  31      11.066 -11.679  15.152  1.00  0.00           C  
ATOM   2344  CG  GLU B  31       9.864 -10.943  14.590  1.00  0.00           C  
ATOM   2345  CD  GLU B  31       9.833 -11.032  13.076  1.00  0.00           C  
ATOM   2346  OE1 GLU B  31       9.514 -12.116  12.533  1.00  0.00           O  
ATOM   2347  OE2 GLU B  31      10.178 -10.028  12.424  1.00  0.00           O  
ATOM   2348  N   LEU B  32      13.014  -8.888  14.062  1.00  0.00           N  
ATOM   2349  CA  LEU B  32      13.323  -7.476  14.314  1.00  0.00           C  
ATOM   2350  C   LEU B  32      12.292  -6.518  13.706  1.00  0.00           C  
ATOM   2351  O   LEU B  32      12.525  -5.305  13.661  1.00  0.00           O  
ATOM   2352  CB  LEU B  32      14.746  -7.151  13.827  1.00  0.00           C  
ATOM   2353  CG  LEU B  32      15.881  -7.768  14.645  1.00  0.00           C  
ATOM   2354  CD1 LEU B  32      17.222  -7.505  13.955  1.00  0.00           C  
ATOM   2355  CD2 LEU B  32      15.926  -7.193  16.066  1.00  0.00           C  
ATOM   2356  N   ILE B  33      11.145  -7.026  13.264  1.00  0.00           N  
ATOM   2357  CA  ILE B  33      10.040  -6.175  12.834  1.00  0.00           C  
ATOM   2358  C   ILE B  33       9.471  -5.475  14.080  1.00  0.00           C  
ATOM   2359  O   ILE B  33       9.004  -6.135  15.016  1.00  0.00           O  
ATOM   2360  CB  ILE B  33       8.972  -6.972  12.067  1.00  0.00           C  
ATOM   2361  CG1 ILE B  33       9.550  -7.452  10.714  1.00  0.00           C  
ATOM   2362  CG2 ILE B  33       7.711  -6.133  11.845  1.00  0.00           C  
ATOM   2363  CD1 ILE B  33       8.637  -8.385   9.932  1.00  0.00           C  
ATOM   2364  N   ALA B  34       9.514  -4.149  14.090  1.00  0.00           N  
ATOM   2365  CA  ALA B  34       9.215  -3.343  15.282  1.00  0.00           C  
ATOM   2366  C   ALA B  34       7.785  -3.499  15.817  1.00  0.00           C  
ATOM   2367  O   ALA B  34       7.525  -3.180  16.985  1.00  0.00           O  
ATOM   2368  CB  ALA B  34       9.508  -1.876  14.972  1.00  0.00           C  
ATOM   2369  N   SER B  35       6.854  -3.973  14.981  1.00  0.00           N  
ATOM   2370  CA  SER B  35       5.454  -4.177  15.351  1.00  0.00           C  
ATOM   2371  C   SER B  35       5.140  -5.599  15.814  1.00  0.00           C  
ATOM   2372  O   SER B  35       3.996  -5.882  16.175  1.00  0.00           O  
ATOM   2373  CB  SER B  35       4.551  -3.797  14.171  1.00  0.00           C  
ATOM   2374  OG  SER B  35       4.906  -4.512  13.009  1.00  0.00           O  
ATOM   2375  N   GLU B  36       6.129  -6.498  15.802  1.00  0.00           N  
ATOM   2376  CA  GLU B  36       5.904  -7.895  16.188  1.00  0.00           C  
ATOM   2377  C   GLU B  36       6.366  -8.189  17.614  1.00  0.00           C  
ATOM   2378  O   GLU B  36       7.202  -7.498  18.190  1.00  0.00           O  
ATOM   2379  CB  GLU B  36       6.547  -8.848  15.171  1.00  0.00           C  
ATOM   2380  CG  GLU B  36       5.749  -8.868  13.869  1.00  0.00           C  
ATOM   2381  CD  GLU B  36       6.097 -10.029  12.945  1.00  0.00           C  
ATOM   2382  OE1 GLU B  36       6.268 -11.163  13.445  1.00  0.00           O  
ATOM   2383  OE2 GLU B  36       6.179  -9.814  11.717  1.00  0.00           O  
ATOM   2384  N   ASN B  37       5.759  -9.218  18.196  1.00  0.00           N  
ATOM   2385  CA  ASN B  37       6.043  -9.668  19.546  1.00  0.00           C  
ATOM   2386  C   ASN B  37       5.521 -11.100  19.714  1.00  0.00           C  
ATOM   2387  O   ASN B  37       4.867 -11.639  18.818  1.00  0.00           O  
ATOM   2388  CB  ASN B  37       5.395  -8.712  20.571  1.00  0.00           C  
ATOM   2389  CG  ASN B  37       6.168  -8.611  21.871  1.00  0.00           C  
ATOM   2390  OD1 ASN B  37       6.800  -9.558  22.321  1.00  0.00           O  
ATOM   2391  ND2 ASN B  37       6.119  -7.448  22.507  1.00  0.00           N  
ATOM   2392  N   TYR B  38       5.798 -11.701  20.867  1.00  0.00           N  
ATOM   2393  CA  TYR B  38       5.310 -13.033  21.231  1.00  0.00           C  
ATOM   2394  C   TYR B  38       4.365 -12.912  22.418  1.00  0.00           C  
ATOM   2395  O   TYR B  38       4.771 -12.520  23.512  1.00  0.00           O  
ATOM   2396  CB  TYR B  38       6.492 -13.956  21.553  1.00  0.00           C  
ATOM   2397  CG  TYR B  38       7.552 -14.001  20.469  1.00  0.00           C  
ATOM   2398  CD1 TYR B  38       7.284 -14.576  19.227  1.00  0.00           C  
ATOM   2399  CD2 TYR B  38       8.819 -13.455  20.695  1.00  0.00           C  
ATOM   2400  CE1 TYR B  38       8.256 -14.620  18.225  1.00  0.00           C  
ATOM   2401  CE2 TYR B  38       9.804 -13.491  19.701  1.00  0.00           C  
ATOM   2402  CZ  TYR B  38       9.518 -14.075  18.474  1.00  0.00           C  
ATOM   2403  OH  TYR B  38      10.489 -14.113  17.499  1.00  0.00           O  
ATOM   2404  N   THR B  39       3.090 -13.224  22.207  1.00  0.00           N  
ATOM   2405  CA  THR B  39       2.101 -13.151  23.276  1.00  0.00           C  
ATOM   2406  C   THR B  39       2.202 -14.368  24.208  1.00  0.00           C  
ATOM   2407  O   THR B  39       2.715 -15.420  23.812  1.00  0.00           O  
ATOM   2408  CB  THR B  39       0.680 -12.973  22.708  1.00  0.00           C  
ATOM   2409  OG1 THR B  39      -0.166 -12.451  23.725  1.00  0.00           O  
ATOM   2410  CG2 THR B  39       0.087 -14.270  22.173  1.00  0.00           C  
ATOM   2411  N   SER B  40       1.747 -14.221  25.437  1.00  0.00           N  
ATOM   2412  CA  SER B  40       1.884 -15.283  26.433  1.00  0.00           C  
ATOM   2413  C   SER B  40       0.960 -16.470  26.146  1.00  0.00           C  
ATOM   2414  O   SER B  40      -0.098 -16.310  25.524  1.00  0.00           O  
ATOM   2415  CB  SER B  40       1.617 -14.744  27.841  1.00  0.00           C  
ATOM   2416  OG  SER B  40       0.236 -14.558  28.065  1.00  0.00           O  
ATOM   2417  N   PRO B  41       1.309 -17.675  26.627  1.00  0.00           N  
ATOM   2418  CA  PRO B  41       0.390 -18.812  26.555  1.00  0.00           C  
ATOM   2419  C   PRO B  41      -0.965 -18.554  27.224  1.00  0.00           C  
ATOM   2420  O   PRO B  41      -1.959 -19.147  26.815  1.00  0.00           O  
ATOM   2421  CB  PRO B  41       1.159 -19.952  27.243  1.00  0.00           C  
ATOM   2422  CG  PRO B  41       2.604 -19.586  27.032  1.00  0.00           C  
ATOM   2423  CD  PRO B  41       2.617 -18.071  27.140  1.00  0.00           C  
ATOM   2424  N   ARG B  42      -1.030 -17.641  28.202  1.00  0.00           N  
ATOM   2425  CA  ARG B  42      -2.303 -17.261  28.843  1.00  0.00           C  
ATOM   2426  C   ARG B  42      -3.233 -16.535  27.862  1.00  0.00           C  
ATOM   2427  O   ARG B  42      -4.434 -16.780  27.854  1.00  0.00           O  
ATOM   2428  CB  ARG B  42      -2.067 -16.371  30.063  1.00  0.00           C  
ATOM   2429  CG  ARG B  42      -1.268 -17.031  31.177  1.00  0.00           C  
ATOM   2430  CD  ARG B  42      -1.196 -16.091  32.376  1.00  0.00           C  
ATOM   2431  NE  ARG B  42      -0.279 -16.588  33.401  1.00  0.00           N  
ATOM   2432  CZ  ARG B  42       0.910 -16.071  33.693  1.00  0.00           C  
ATOM   2433  NH1 ARG B  42       1.392 -15.025  33.050  1.00  0.00           N  
ATOM   2434  NH2 ARG B  42       1.630 -16.601  34.650  1.00  0.00           N  
ATOM   2435  N   VAL B  43      -2.667 -15.652  27.054  1.00  0.00           N  
ATOM   2436  CA  VAL B  43      -3.435 -14.950  26.024  1.00  0.00           C  
ATOM   2437  C   VAL B  43      -3.951 -15.943  24.978  1.00  0.00           C  
ATOM   2438  O   VAL B  43      -5.131 -15.910  24.626  1.00  0.00           O  
ATOM   2439  CB  VAL B  43      -2.599 -13.828  25.366  1.00  0.00           C  
ATOM   2440  CG1 VAL B  43      -3.324 -13.210  24.178  1.00  0.00           C  
ATOM   2441  CG2 VAL B  43      -2.265 -12.740  26.385  1.00  0.00           C  
ATOM   2442  N   MET B  44      -3.095 -16.865  24.537  1.00  0.00           N  
ATOM   2443  CA  MET B  44      -3.498 -17.895  23.578  1.00  0.00           C  
ATOM   2444  C   MET B  44      -4.580 -18.815  24.164  1.00  0.00           C  
ATOM   2445  O   MET B  44      -5.523 -19.183  23.461  1.00  0.00           O  
ATOM   2446  CB  MET B  44      -2.280 -18.696  23.110  1.00  0.00           C  
ATOM   2447  CG  MET B  44      -1.333 -17.862  22.241  1.00  0.00           C  
ATOM   2448  SD  MET B  44      -0.006 -18.806  21.448  1.00  0.00           S  
ATOM   2449  CE  MET B  44       1.119 -19.053  22.820  1.00  0.00           C  
ATOM   2450  N   GLN B  45      -4.467 -19.144  25.450  1.00  0.00           N  
ATOM   2451  CA  GLN B  45      -5.482 -19.943  26.149  1.00  0.00           C  
ATOM   2452  C   GLN B  45      -6.842 -19.243  26.129  1.00  0.00           C  
ATOM   2453  O   GLN B  45      -7.871 -19.870  25.851  1.00  0.00           O  
ATOM   2454  CB  GLN B  45      -5.038 -20.229  27.587  1.00  0.00           C  
ATOM   2455  CG  GLN B  45      -6.020 -21.095  28.376  1.00  0.00           C  
ATOM   2456  CD  GLN B  45      -5.600 -21.318  29.825  1.00  0.00           C  
ATOM   2457  OE1 GLN B  45      -4.747 -20.622  30.360  1.00  0.00           O  
ATOM   2458  NE2 GLN B  45      -6.203 -22.286  30.470  1.00  0.00           N  
ATOM   2459  N   ALA B  46      -6.872 -17.936  26.409  1.00  0.00           N  
ATOM   2460  CA  ALA B  46      -8.106 -17.156  26.358  1.00  0.00           C  
ATOM   2461  C   ALA B  46      -8.708 -17.150  24.951  1.00  0.00           C  
ATOM   2462  O   ALA B  46      -9.914 -17.361  24.785  1.00  0.00           O  
ATOM   2463  CB  ALA B  46      -7.837 -15.730  26.843  1.00  0.00           C  
ATOM   2464  N   GLN B  47      -7.878 -16.967  23.936  1.00  0.00           N  
ATOM   2465  CA  GLN B  47      -8.342 -16.910  22.551  1.00  0.00           C  
ATOM   2466  C   GLN B  47      -8.860 -18.262  22.038  1.00  0.00           C  
ATOM   2467  O   GLN B  47      -9.743 -18.282  21.173  1.00  0.00           O  
ATOM   2468  CB  GLN B  47      -7.239 -16.364  21.639  1.00  0.00           C  
ATOM   2469  CG  GLN B  47      -6.952 -14.888  21.910  1.00  0.00           C  
ATOM   2470  CD  GLN B  47      -6.047 -14.272  20.862  1.00  0.00           C  
ATOM   2471  OE1 GLN B  47      -4.844 -14.152  21.048  1.00  0.00           O  
ATOM   2472  NE2 GLN B  47      -6.608 -13.873  19.730  1.00  0.00           N  
ATOM   2473  N   GLY B  48      -8.347 -19.363  22.564  1.00  0.00           N  
ATOM   2474  CA  GLY B  48      -8.829 -20.709  22.232  1.00  0.00           C  
ATOM   2475  C   GLY B  48     -10.007 -21.179  23.073  1.00  0.00           C  
ATOM   2476  O   GLY B  48     -10.380 -22.348  23.006  1.00  0.00           O  
ATOM   2477  N   SER B  49     -10.602 -20.296  23.889  1.00  0.00           N  
ATOM   2478  CA  SER B  49     -11.617 -20.682  24.853  1.00  0.00           C  
ATOM   2479  C   SER B  49     -13.029 -20.721  24.268  1.00  0.00           C  
ATOM   2480  O   SER B  49     -13.302 -20.224  23.176  1.00  0.00           O  
ATOM   2481  CB  SER B  49     -11.589 -19.739  26.060  1.00  0.00           C  
ATOM   2482  OG  SER B  49     -12.186 -18.492  25.742  1.00  0.00           O  
ATOM   2483  N   GLN B  50     -13.940 -21.288  25.044  1.00  0.00           N  
ATOM   2484  CA  GLN B  50     -15.355 -21.410  24.688  1.00  0.00           C  
ATOM   2485  C   GLN B  50     -16.086 -20.061  24.646  1.00  0.00           C  
ATOM   2486  O   GLN B  50     -17.231 -19.978  24.186  1.00  0.00           O  
ATOM   2487  CB  GLN B  50     -16.016 -22.392  25.666  1.00  0.00           C  
ATOM   2488  CG  GLN B  50     -17.370 -22.941  25.220  1.00  0.00           C  
ATOM   2489  CD  GLN B  50     -17.833 -24.123  26.060  1.00  0.00           C  
ATOM   2490  OE1 GLN B  50     -17.061 -24.766  26.750  1.00  0.00           O  
ATOM   2491  NE2 GLN B  50     -19.113 -24.432  25.995  1.00  0.00           N  
ATOM   2492  N   LEU B  51     -15.436 -18.970  25.081  1.00  0.00           N  
ATOM   2493  CA  LEU B  51     -15.995 -17.618  24.972  1.00  0.00           C  
ATOM   2494  C   LEU B  51     -16.253 -17.202  23.517  1.00  0.00           C  
ATOM   2495  O   LEU B  51     -17.053 -16.295  23.281  1.00  0.00           O  
ATOM   2496  CB  LEU B  51     -15.069 -16.596  25.651  1.00  0.00           C  
ATOM   2497  CG  LEU B  51     -14.923 -16.727  27.176  1.00  0.00           C  
ATOM   2498  CD1 LEU B  51     -13.837 -15.798  27.678  1.00  0.00           C  
ATOM   2499  CD2 LEU B  51     -16.228 -16.416  27.885  1.00  0.00           C  
ATOM   2500  N   THR B  52     -15.616 -17.876  22.548  1.00  0.00           N  
ATOM   2501  CA  THR B  52     -15.867 -17.643  21.116  1.00  0.00           C  
ATOM   2502  C   THR B  52     -17.330 -17.874  20.718  1.00  0.00           C  
ATOM   2503  O   THR B  52     -17.793 -17.309  19.726  1.00  0.00           O  
ATOM   2504  CB  THR B  52     -14.935 -18.527  20.256  1.00  0.00           C  
ATOM   2505  OG1 THR B  52     -14.932 -18.054  18.919  1.00  0.00           O  
ATOM   2506  CG2 THR B  52     -15.348 -20.003  20.246  1.00  0.00           C  
ATOM   2507  N   ASN B  53     -18.063 -18.669  21.486  1.00  0.00           N  
ATOM   2508  CA  ASN B  53     -19.455 -18.997  21.183  1.00  0.00           C  
ATOM   2509  C   ASN B  53     -20.449 -17.914  21.613  1.00  0.00           C  
ATOM   2510  O   ASN B  53     -21.599 -17.937  21.169  1.00  0.00           O  
ATOM   2511  CB  ASN B  53     -19.829 -20.326  21.871  1.00  0.00           C  
ATOM   2512  CG  ASN B  53     -19.039 -21.511  21.343  1.00  0.00           C  
ATOM   2513  OD1 ASN B  53     -18.727 -21.599  20.165  1.00  0.00           O  
ATOM   2514  ND2 ASN B  53     -18.734 -22.455  22.218  1.00  0.00           N  
ATOM   2515  N   LYS B  54     -20.051 -16.994  22.492  1.00  0.00           N  
ATOM   2516  CA  LYS B  54     -21.001 -16.071  23.099  1.00  0.00           C  
ATOM   2517  C   LYS B  54     -21.188 -14.804  22.278  1.00  0.00           C  
ATOM   2518  O   LYS B  54     -20.248 -14.041  22.079  1.00  0.00           O  
ATOM   2519  CB  LYS B  54     -20.586 -15.744  24.542  1.00  0.00           C  
ATOM   2520  CG  LYS B  54     -21.640 -14.925  25.303  1.00  0.00           C  
ATOM   2521  CD  LYS B  54     -22.957 -15.678  25.456  1.00  0.00           C  
ATOM   2522  CE  LYS B  54     -24.088 -14.719  25.794  1.00  0.00           C  
ATOM   2523  NZ  LYS B  54     -25.421 -15.364  25.716  1.00  0.00           N  
ATOM   2524  N   TYR B  55     -22.430 -14.573  21.846  1.00  0.00           N  
ATOM   2525  CA  TYR B  55     -22.846 -13.311  21.241  1.00  0.00           C  
ATOM   2526  C   TYR B  55     -23.249 -12.340  22.360  1.00  0.00           C  
ATOM   2527  O   TYR B  55     -24.080 -12.681  23.198  1.00  0.00           O  
ATOM   2528  CB  TYR B  55     -24.001 -13.562  20.262  1.00  0.00           C  
ATOM   2529  CG  TYR B  55     -23.952 -12.714  19.010  1.00  0.00           C  
ATOM   2530  CD1 TYR B  55     -23.805 -11.324  19.079  1.00  0.00           C  
ATOM   2531  CD2 TYR B  55     -24.048 -13.317  17.755  1.00  0.00           C  
ATOM   2532  CE1 TYR B  55     -23.752 -10.552  17.925  1.00  0.00           C  
ATOM   2533  CE2 TYR B  55     -24.001 -12.547  16.591  1.00  0.00           C  
ATOM   2534  CZ  TYR B  55     -23.849 -11.167  16.683  1.00  0.00           C  
ATOM   2535  OH  TYR B  55     -23.798 -10.407  15.536  1.00  0.00           O  
ATOM   2536  N   ALA B  56     -22.649 -11.141  22.381  1.00  0.00           N  
ATOM   2537  CA  ALA B  56     -22.842 -10.179  23.470  1.00  0.00           C  
ATOM   2538  C   ALA B  56     -22.878  -8.733  22.960  1.00  0.00           C  
ATOM   2539  O   ALA B  56     -22.109  -7.882  23.413  1.00  0.00           O  
ATOM   2540  CB  ALA B  56     -21.755 -10.389  24.525  1.00  0.00           C  
ATOM   2541  N   GLU B  57     -23.785  -8.452  22.010  1.00  0.00           N  
ATOM   2542  CA  GLU B  57     -23.963  -7.091  21.504  1.00  0.00           C  
ATOM   2543  C   GLU B  57     -24.383  -6.130  22.620  1.00  0.00           C  
ATOM   2544  O   GLU B  57     -25.159  -6.489  23.506  1.00  0.00           O  
ATOM   2545  CB  GLU B  57     -24.999  -7.050  20.379  1.00  0.00           C  
ATOM   2546  CG  GLU B  57     -24.489  -7.658  19.075  1.00  0.00           C  
ATOM   2547  CD  GLU B  57     -25.516  -7.554  17.961  1.00  0.00           C  
ATOM   2548  OE1 GLU B  57     -26.658  -8.036  18.152  1.00  0.00           O  
ATOM   2549  OE2 GLU B  57     -25.186  -6.988  16.897  1.00  0.00           O  
ATOM   2550  N   GLY B  58     -23.884  -4.901  22.571  1.00  0.00           N  
ATOM   2551  CA  GLY B  58     -24.097  -3.894  23.608  1.00  0.00           C  
ATOM   2552  C   GLY B  58     -22.917  -3.800  24.568  1.00  0.00           C  
ATOM   2553  O   GLY B  58     -21.790  -4.152  24.220  1.00  0.00           O  
ATOM   2554  N   TYR B  59     -23.174  -3.309  25.779  1.00  0.00           N  
ATOM   2555  CA  TYR B  59     -22.153  -3.101  26.806  1.00  0.00           C  
ATOM   2556  C   TYR B  59     -22.541  -3.817  28.105  1.00  0.00           C  
ATOM   2557  O   TYR B  59     -23.721  -4.147  28.281  1.00  0.00           O  
ATOM   2558  CB  TYR B  59     -21.938  -1.598  27.023  1.00  0.00           C  
ATOM   2559  CG  TYR B  59     -21.255  -0.952  25.842  1.00  0.00           C  
ATOM   2560  CD1 TYR B  59     -19.871  -1.065  25.670  1.00  0.00           C  
ATOM   2561  CD2 TYR B  59     -21.997  -0.269  24.870  1.00  0.00           C  
ATOM   2562  CE1 TYR B  59     -19.233  -0.519  24.560  1.00  0.00           C  
ATOM   2563  CE2 TYR B  59     -21.368   0.278  23.744  1.00  0.00           C  
ATOM   2564  CZ  TYR B  59     -19.991   0.148  23.597  1.00  0.00           C  
ATOM   2565  OH  TYR B  59     -19.364   0.671  22.488  1.00  0.00           O  
ATOM   2566  N   PRO B  60     -21.601  -4.078  29.026  1.00  0.00           N  
ATOM   2567  CA  PRO B  60     -21.916  -4.760  30.287  1.00  0.00           C  
ATOM   2568  C   PRO B  60     -23.107  -4.122  31.013  1.00  0.00           C  
ATOM   2569  O   PRO B  60     -23.156  -2.910  31.188  1.00  0.00           O  
ATOM   2570  CB  PRO B  60     -20.626  -4.653  31.106  1.00  0.00           C  
ATOM   2571  CG  PRO B  60     -19.552  -4.612  30.052  1.00  0.00           C  
ATOM   2572  CD  PRO B  60     -20.165  -3.804  28.924  1.00  0.00           C  
ATOM   2573  N   GLY B  61     -24.079  -4.956  31.383  1.00  0.00           N  
ATOM   2574  CA  GLY B  61     -25.310  -4.508  32.017  1.00  0.00           C  
ATOM   2575  C   GLY B  61     -26.371  -3.956  31.065  1.00  0.00           C  
ATOM   2576  O   GLY B  61     -27.495  -3.696  31.494  1.00  0.00           O  
ATOM   2577  N   LYS B  62     -26.041  -3.773  29.770  1.00  0.00           N  
ATOM   2578  CA  LYS B  62     -26.950  -3.258  28.738  1.00  0.00           C  
ATOM   2579  C   LYS B  62     -26.777  -4.037  27.427  1.00  0.00           C  
ATOM   2580  O   LYS B  62     -26.467  -3.466  26.378  1.00  0.00           O  
ATOM   2581  CB  LYS B  62     -26.736  -1.753  28.523  1.00  0.00           C  
ATOM   2582  CG  LYS B  62     -27.082  -0.907  29.743  1.00  0.00           C  
ATOM   2583  CD  LYS B  62     -26.953   0.580  29.436  1.00  0.00           C  
ATOM   2584  CE  LYS B  62     -27.289   1.401  30.670  1.00  0.00           C  
ATOM   2585  NZ  LYS B  62     -27.142   2.861  30.415  1.00  0.00           N  
ATOM   2586  N   ARG B  63     -26.969  -5.361  27.501  1.00  0.00           N  
ATOM   2587  CA  ARG B  63     -26.809  -6.243  26.345  1.00  0.00           C  
ATOM   2588  C   ARG B  63     -28.122  -6.440  25.587  1.00  0.00           C  
ATOM   2589  O   ARG B  63     -29.201  -6.318  26.159  1.00  0.00           O  
ATOM   2590  CB  ARG B  63     -26.278  -7.619  26.783  1.00  0.00           C  
ATOM   2591  CG  ARG B  63     -24.950  -7.574  27.531  1.00  0.00           C  
ATOM   2592  CD  ARG B  63     -23.768  -7.151  26.658  1.00  0.00           C  
ATOM   2593  NE  ARG B  63     -22.528  -7.416  27.377  1.00  0.00           N  
ATOM   2594  CZ  ARG B  63     -21.295  -7.133  26.991  1.00  0.00           C  
ATOM   2595  NH1 ARG B  63     -21.045  -6.538  25.849  1.00  0.00           N  
ATOM   2596  NH2 ARG B  63     -20.297  -7.455  27.767  1.00  0.00           N  
ATOM   2597  N   TYR B  64     -27.997  -6.790  24.302  1.00  0.00           N  
ATOM   2598  CA  TYR B  64     -29.128  -7.153  23.452  1.00  0.00           C  
ATOM   2599  C   TYR B  64     -29.493  -8.638  23.556  1.00  0.00           C  
ATOM   2600  O   TYR B  64     -30.568  -9.041  23.111  1.00  0.00           O  
ATOM   2601  CB  TYR B  64     -28.824  -6.767  22.001  1.00  0.00           C  
ATOM   2602  CG  TYR B  64     -28.941  -5.278  21.732  1.00  0.00           C  
ATOM   2603  CD1 TYR B  64     -30.024  -4.782  20.992  1.00  0.00           C  
ATOM   2604  CD2 TYR B  64     -27.988  -4.384  22.212  1.00  0.00           C  
ATOM   2605  CE1 TYR B  64     -30.149  -3.419  20.740  1.00  0.00           C  
ATOM   2606  CE2 TYR B  64     -28.106  -3.014  21.970  1.00  0.00           C  
ATOM   2607  CZ  TYR B  64     -29.184  -2.541  21.226  1.00  0.00           C  
ATOM   2608  OH  TYR B  64     -29.308  -1.190  20.984  1.00  0.00           O  
ATOM   2609  N   TYR B  65     -28.609  -9.450  24.144  1.00  0.00           N  
ATOM   2610  CA  TYR B  65     -28.799 -10.890  24.300  1.00  0.00           C  
ATOM   2611  C   TYR B  65     -28.735 -11.275  25.777  1.00  0.00           C  
ATOM   2612  O   TYR B  65     -27.970 -10.694  26.552  1.00  0.00           O  
ATOM   2613  CB  TYR B  65     -27.742 -11.665  23.505  1.00  0.00           C  
ATOM   2614  CG  TYR B  65     -27.841 -11.478  22.005  1.00  0.00           C  
ATOM   2615  CD1 TYR B  65     -27.311 -10.337  21.381  1.00  0.00           C  
ATOM   2616  CD2 TYR B  65     -28.462 -12.448  21.214  1.00  0.00           C  
ATOM   2617  CE1 TYR B  65     -27.420 -10.152  20.008  1.00  0.00           C  
ATOM   2618  CE2 TYR B  65     -28.571 -12.278  19.833  1.00  0.00           C  
ATOM   2619  CZ  TYR B  65     -28.056 -11.133  19.231  1.00  0.00           C  
ATOM   2620  OH  TYR B  65     -28.161 -10.957  17.873  1.00  0.00           O  
ATOM   2621  N   GLY B  66     -29.532 -12.278  26.162  1.00  0.00           N  
ATOM   2622  CA  GLY B  66     -29.477 -12.851  27.498  1.00  0.00           C  
ATOM   2623  C   GLY B  66     -28.282 -13.783  27.682  1.00  0.00           C  
ATOM   2624  O   GLY B  66     -27.581 -14.119  26.723  1.00  0.00           O  
ATOM   2625  N   GLY B  67     -28.041 -14.204  28.917  1.00  0.00           N  
ATOM   2626  CA  GLY B  67     -26.958 -15.123  29.240  1.00  0.00           C  
ATOM   2627  C   GLY B  67     -25.573 -14.487  29.173  1.00  0.00           C  
ATOM   2628  O   GLY B  67     -24.598 -15.159  28.838  1.00  0.00           O  
ATOM   2629  N   CYS B  68     -25.482 -13.186  29.475  1.00  0.00           N  
ATOM   2630  CA  CYS B  68     -24.232 -12.427  29.411  1.00  0.00           C  
ATOM   2631  C   CYS B  68     -23.608 -12.163  30.785  1.00  0.00           C  
ATOM   2632  O   CYS B  68     -22.632 -11.424  30.880  1.00  0.00           O  
ATOM   2633  CB  CYS B  68     -24.457 -11.116  28.660  1.00  0.00           C  
ATOM   2634  SG  CYS B  68     -24.830 -11.389  26.896  1.00  0.00           S  
ATOM   2635  N   GLU B  69     -24.134 -12.772  31.839  1.00  0.00           N  
ATOM   2636  CA  GLU B  69     -23.701 -12.483  33.210  1.00  0.00           C  
ATOM   2637  C   GLU B  69     -22.200 -12.704  33.446  1.00  0.00           C  
ATOM   2638  O   GLU B  69     -21.587 -11.961  34.212  1.00  0.00           O  
ATOM   2639  CB  GLU B  69     -24.545 -13.290  34.223  1.00  0.00           C  
ATOM   2640  CG  GLU B  69     -24.572 -14.811  34.035  1.00  0.00           C  
ATOM   2641  CD  GLU B  69     -25.634 -15.326  33.060  1.00  0.00           C  
ATOM   2642  OE1 GLU B  69     -25.877 -16.559  33.065  1.00  0.00           O  
ATOM   2643  OE2 GLU B  69     -26.223 -14.535  32.296  1.00  0.00           O  
ATOM   2644  N   TYR B  70     -21.593 -13.680  32.778  1.00  0.00           N  
ATOM   2645  CA  TYR B  70     -20.167 -13.966  32.955  1.00  0.00           C  
ATOM   2646  C   TYR B  70     -19.287 -13.217  31.951  1.00  0.00           C  
ATOM   2647  O   TYR B  70     -18.200 -12.759  32.318  1.00  0.00           O  
ATOM   2648  CB  TYR B  70     -19.923 -15.478  32.907  1.00  0.00           C  
ATOM   2649  CG  TYR B  70     -20.737 -16.246  33.934  1.00  0.00           C  
ATOM   2650  CD1 TYR B  70     -20.535 -16.044  35.304  1.00  0.00           C  
ATOM   2651  CD2 TYR B  70     -21.716 -17.159  33.529  1.00  0.00           C  
ATOM   2652  CE1 TYR B  70     -21.295 -16.736  36.247  1.00  0.00           C  
ATOM   2653  CE2 TYR B  70     -22.477 -17.854  34.462  1.00  0.00           C  
ATOM   2654  CZ  TYR B  70     -22.270 -17.644  35.822  1.00  0.00           C  
ATOM   2655  OH  TYR B  70     -23.021 -18.320  36.745  1.00  0.00           O  
ATOM   2656  N   VAL B  71     -19.743 -13.054  30.703  1.00  0.00           N  
ATOM   2657  CA  VAL B  71     -18.980 -12.256  29.730  1.00  0.00           C  
ATOM   2658  C   VAL B  71     -18.971 -10.768  30.097  1.00  0.00           C  
ATOM   2659  O   VAL B  71     -18.021 -10.069  29.755  1.00  0.00           O  
ATOM   2660  CB  VAL B  71     -19.445 -12.467  28.269  1.00  0.00           C  
ATOM   2661  CG1 VAL B  71     -19.125 -13.893  27.809  1.00  0.00           C  
ATOM   2662  CG2 VAL B  71     -20.927 -12.161  28.069  1.00  0.00           C  
ATOM   2663  N   ASP B  72     -19.992 -10.286  30.818  1.00  0.00           N  
ATOM   2664  CA  ASP B  72     -19.986  -8.934  31.377  1.00  0.00           C  
ATOM   2665  C   ASP B  72     -18.837  -8.755  32.379  1.00  0.00           C  
ATOM   2666  O   ASP B  72     -18.171  -7.714  32.384  1.00  0.00           O  
ATOM   2667  CB  ASP B  72     -21.334  -8.608  32.042  1.00  0.00           C  
ATOM   2668  CG  ASP B  72     -22.439  -8.255  31.052  1.00  0.00           C  
ATOM   2669  OD1 ASP B  72     -22.208  -8.318  29.826  1.00  0.00           O  
ATOM   2670  OD2 ASP B  72     -23.542  -7.879  31.509  1.00  0.00           O  
ATOM   2671  N   ILE B  73     -18.581  -9.764  33.202  1.00  0.00           N  
ATOM   2672  CA  ILE B  73     -17.460  -9.746  34.144  1.00  0.00           C  
ATOM   2673  C   ILE B  73     -16.126  -9.721  33.382  1.00  0.00           C  
ATOM   2674  O   ILE B  73     -15.230  -8.942  33.725  1.00  0.00           O  
ATOM   2675  CB  ILE B  73     -17.528 -10.953  35.115  1.00  0.00           C  
ATOM   2676  CG1 ILE B  73     -18.801 -10.880  35.985  1.00  0.00           C  
ATOM   2677  CG2 ILE B  73     -16.279 -11.011  36.005  1.00  0.00           C  
ATOM   2678  CD1 ILE B  73     -19.094 -12.155  36.778  1.00  0.00           C  
ATOM   2679  N   VAL B  74     -16.001 -10.542  32.334  1.00  0.00           N  
ATOM   2680  CA  VAL B  74     -14.793 -10.589  31.500  1.00  0.00           C  
ATOM   2681  C   VAL B  74     -14.505  -9.219  30.882  1.00  0.00           C  
ATOM   2682  O   VAL B  74     -13.384  -8.720  30.970  1.00  0.00           O  
ATOM   2683  CB  VAL B  74     -14.927 -11.664  30.399  1.00  0.00           C  
ATOM   2684  CG1 VAL B  74     -13.776 -11.596  29.389  1.00  0.00           C  
ATOM   2685  CG2 VAL B  74     -14.975 -13.066  31.007  1.00  0.00           C  
ATOM   2686  N   GLU B  75     -15.515  -8.597  30.270  1.00  0.00           N  
ATOM   2687  CA  GLU B  75     -15.350  -7.289  29.642  1.00  0.00           C  
ATOM   2688  C   GLU B  75     -15.028  -6.207  30.673  1.00  0.00           C  
ATOM   2689  O   GLU B  75     -14.148  -5.369  30.440  1.00  0.00           O  
ATOM   2690  CB  GLU B  75     -16.583  -6.923  28.805  1.00  0.00           C  
ATOM   2691  CG  GLU B  75     -16.384  -5.628  28.008  1.00  0.00           C  
ATOM   2692  CD  GLU B  75     -17.461  -5.369  26.953  1.00  0.00           C  
ATOM   2693  OE1 GLU B  75     -18.200  -6.312  26.597  1.00  0.00           O  
ATOM   2694  OE2 GLU B  75     -17.559  -4.227  26.474  1.00  0.00           O  
ATOM   2695  N   GLN B  76     -15.714  -6.219  31.826  1.00  0.00           N  
ATOM   2696  CA  GLN B  76     -15.468  -5.233  32.879  1.00  0.00           C  
ATOM   2697  C   GLN B  76     -14.036  -5.329  33.424  1.00  0.00           C  
ATOM   2698  O   GLN B  76     -13.406  -4.303  33.683  1.00  0.00           O  
ATOM   2699  CB  GLN B  76     -16.504  -5.377  34.002  1.00  0.00           C  
ATOM   2700  CG  GLN B  76     -16.520  -4.173  34.957  1.00  0.00           C  
ATOM   2701  CD  GLN B  76     -16.900  -2.877  34.242  1.00  0.00           C  
ATOM   2702  OE1 GLN B  76     -17.933  -2.807  33.596  1.00  0.00           O  
ATOM   2703  NE2 GLN B  76     -16.065  -1.859  34.336  1.00  0.00           N  
ATOM   2704  N   LEU B  77     -13.505  -6.549  33.561  1.00  0.00           N  
ATOM   2705  CA  LEU B  77     -12.112  -6.739  33.974  1.00  0.00           C  
ATOM   2706  C   LEU B  77     -11.141  -6.094  32.981  1.00  0.00           C  
ATOM   2707  O   LEU B  77     -10.189  -5.431  33.382  1.00  0.00           O  
ATOM   2708  CB  LEU B  77     -11.799  -8.232  34.131  1.00  0.00           C  
ATOM   2709  CG  LEU B  77     -12.355  -8.902  35.398  1.00  0.00           C  
ATOM   2710  CD1 LEU B  77     -12.245 -10.420  35.279  1.00  0.00           C  
ATOM   2711  CD2 LEU B  77     -11.608  -8.434  36.639  1.00  0.00           C  
ATOM   2712  N   ALA B  78     -11.384  -6.268  31.677  1.00  0.00           N  
ATOM   2713  CA  ALA B  78     -10.551  -5.644  30.646  1.00  0.00           C  
ATOM   2714  C   ALA B  78     -10.637  -4.116  30.712  1.00  0.00           C  
ATOM   2715  O   ALA B  78      -9.611  -3.434  30.644  1.00  0.00           O  
ATOM   2716  CB  ALA B  78     -10.949  -6.170  29.269  1.00  0.00           C  
ATOM   2717  N   ILE B  79     -11.853  -3.562  30.872  1.00  0.00           N  
ATOM   2718  CA  ILE B  79     -12.076  -2.115  30.992  1.00  0.00           C  
ATOM   2719  C   ILE B  79     -11.339  -1.548  32.206  1.00  0.00           C  
ATOM   2720  O   ILE B  79     -10.582  -0.578  32.082  1.00  0.00           O  
ATOM   2721  CB  ILE B  79     -13.591  -1.797  31.071  1.00  0.00           C  
ATOM   2722  CG1 ILE B  79     -14.274  -2.079  29.727  1.00  0.00           C  
ATOM   2723  CG2 ILE B  79     -13.835  -0.349  31.504  1.00  0.00           C  
ATOM   2724  CD1 ILE B  79     -15.803  -2.133  29.797  1.00  0.00           C  
ATOM   2725  N   ASP B  80     -11.540  -2.150  33.375  1.00  0.00           N  
ATOM   2726  CA  ASP B  80     -10.960  -1.640  34.619  1.00  0.00           C  
ATOM   2727  C   ASP B  80      -9.431  -1.688  34.582  1.00  0.00           C  
ATOM   2728  O   ASP B  80      -8.766  -0.736  34.997  1.00  0.00           O  
ATOM   2729  CB  ASP B  80     -11.498  -2.432  35.822  1.00  0.00           C  
ATOM   2730  CG  ASP B  80     -13.000  -2.230  36.057  1.00  0.00           C  
ATOM   2731  OD1 ASP B  80     -13.566  -1.246  35.541  1.00  0.00           O  
ATOM   2732  OD2 ASP B  80     -13.599  -3.071  36.764  1.00  0.00           O  
ATOM   2733  N   ARG B  81      -8.866  -2.774  34.053  1.00  0.00           N  
ATOM   2734  CA  ARG B  81      -7.416  -2.912  33.924  1.00  0.00           C  
ATOM   2735  C   ARG B  81      -6.829  -1.920  32.919  1.00  0.00           C  
ATOM   2736  O   ARG B  81      -5.759  -1.374  33.159  1.00  0.00           O  
ATOM   2737  CB  ARG B  81      -7.060  -4.354  33.552  1.00  0.00           C  
ATOM   2738  CG  ARG B  81      -7.316  -5.333  34.696  1.00  0.00           C  
ATOM   2739  CD  ARG B  81      -7.199  -6.775  34.219  1.00  0.00           C  
ATOM   2740  NE  ARG B  81      -7.588  -7.711  35.276  1.00  0.00           N  
ATOM   2741  CZ  ARG B  81      -7.598  -9.032  35.156  1.00  0.00           C  
ATOM   2742  NH1 ARG B  81      -7.225  -9.615  34.033  1.00  0.00           N  
ATOM   2743  NH2 ARG B  81      -7.982  -9.779  36.165  1.00  0.00           N  
ATOM   2744  N   ALA B  82      -7.530  -1.658  31.820  1.00  0.00           N  
ATOM   2745  CA  ALA B  82      -7.101  -0.653  30.851  1.00  0.00           C  
ATOM   2746  C   ALA B  82      -7.054   0.746  31.473  1.00  0.00           C  
ATOM   2747  O   ALA B  82      -6.078   1.484  31.286  1.00  0.00           O  
ATOM   2748  CB  ALA B  82      -8.021  -0.675  29.627  1.00  0.00           C  
ATOM   2749  N   LYS B  83      -8.088   1.107  32.243  1.00  0.00           N  
ATOM   2750  CA  LYS B  83      -8.140   2.393  32.938  1.00  0.00           C  
ATOM   2751  C   LYS B  83      -7.006   2.534  33.951  1.00  0.00           C  
ATOM   2752  O   LYS B  83      -6.337   3.560  33.996  1.00  0.00           O  
ATOM   2753  CB  LYS B  83      -9.492   2.565  33.645  1.00  0.00           C  
ATOM   2754  CG  LYS B  83     -10.667   2.788  32.713  1.00  0.00           C  
ATOM   2755  CD  LYS B  83     -11.955   2.884  33.527  1.00  0.00           C  
ATOM   2756  CE  LYS B  83     -13.167   3.134  32.649  1.00  0.00           C  
ATOM   2757  NZ  LYS B  83     -14.408   3.216  33.472  1.00  0.00           N  
ATOM   2758  N   GLU B  84      -6.795   1.498  34.749  1.00  0.00           N  
ATOM   2759  CA  GLU B  84      -5.749   1.510  35.773  1.00  0.00           C  
ATOM   2760  C   GLU B  84      -4.353   1.624  35.159  1.00  0.00           C  
ATOM   2761  O   GLU B  84      -3.540   2.445  35.587  1.00  0.00           O  
ATOM   2762  CB  GLU B  84      -5.872   0.240  36.632  1.00  0.00           C  
ATOM   2763  CG  GLU B  84      -4.908   0.204  37.812  1.00  0.00           C  
ATOM   2764  CD  GLU B  84      -5.021  -1.070  38.648  1.00  0.00           C  
ATOM   2765  OE1 GLU B  84      -4.213  -1.219  39.593  1.00  0.00           O  
ATOM   2766  OE2 GLU B  84      -5.910  -1.913  38.376  1.00  0.00           O  
ATOM   2767  N   LEU B  85      -4.080   0.825  34.122  1.00  0.00           N  
ATOM   2768  CA  LEU B  85      -2.757   0.751  33.511  1.00  0.00           C  
ATOM   2769  C   LEU B  85      -2.340   2.068  32.846  1.00  0.00           C  
ATOM   2770  O   LEU B  85      -1.178   2.464  32.936  1.00  0.00           O  
ATOM   2771  CB  LEU B  85      -2.731  -0.401  32.498  1.00  0.00           C  
ATOM   2772  CG  LEU B  85      -1.390  -0.679  31.801  1.00  0.00           C  
ATOM   2773  CD1 LEU B  85      -0.333  -1.110  32.808  1.00  0.00           C  
ATOM   2774  CD2 LEU B  85      -1.586  -1.764  30.754  1.00  0.00           C  
ATOM   2775  N   PHE B  86      -3.281   2.749  32.185  1.00  0.00           N  
ATOM   2776  CA  PHE B  86      -2.983   3.955  31.410  1.00  0.00           C  
ATOM   2777  C   PHE B  86      -3.434   5.265  32.078  1.00  0.00           C  
ATOM   2778  O   PHE B  86      -3.194   6.344  31.532  1.00  0.00           O  
ATOM   2779  CB  PHE B  86      -3.567   3.810  29.998  1.00  0.00           C  
ATOM   2780  CG  PHE B  86      -2.901   2.741  29.173  1.00  0.00           C  
ATOM   2781  CD1 PHE B  86      -1.607   2.932  28.676  1.00  0.00           C  
ATOM   2782  CD2 PHE B  86      -3.555   1.541  28.897  1.00  0.00           C  
ATOM   2783  CE1 PHE B  86      -0.983   1.948  27.911  1.00  0.00           C  
ATOM   2784  CE2 PHE B  86      -2.935   0.551  28.136  1.00  0.00           C  
ATOM   2785  CZ  PHE B  86      -1.641   0.753  27.639  1.00  0.00           C  
ATOM   2786  N   GLY B  87      -4.073   5.188  33.247  1.00  0.00           N  
ATOM   2787  CA  GLY B  87      -4.567   6.366  33.941  1.00  0.00           C  
ATOM   2788  C   GLY B  87      -5.724   7.055  33.231  1.00  0.00           C  
ATOM   2789  O   GLY B  87      -5.826   8.281  33.231  1.00  0.00           O  
ATOM   2790  N   ALA B  88      -6.609   6.275  32.613  1.00  0.00           N  
ATOM   2791  CA  ALA B  88      -7.784   6.770  31.910  1.00  0.00           C  
ATOM   2792  C   ALA B  88      -9.031   6.657  32.785  1.00  0.00           C  
ATOM   2793  O   ALA B  88      -9.113   5.783  33.648  1.00  0.00           O  
ATOM   2794  CB  ALA B  88      -7.965   5.981  30.605  1.00  0.00           C  
ATOM   2795  N   ASP B  89     -10.023   7.534  32.555  1.00  0.00           N  
ATOM   2796  CA  ASP B  89     -11.330   7.396  33.200  1.00  0.00           C  
ATOM   2797  C   ASP B  89     -12.381   6.784  32.270  1.00  0.00           C  
ATOM   2798  O   ASP B  89     -13.499   6.490  32.697  1.00  0.00           O  
ATOM   2799  CB  ASP B  89     -11.792   8.733  33.828  1.00  0.00           C  
ATOM   2800  CG  ASP B  89     -11.937   9.877  32.835  1.00  0.00           C  
ATOM   2801  OD1 ASP B  89     -12.270   9.637  31.661  1.00  0.00           O  
ATOM   2802  OD2 ASP B  89     -11.744  11.040  33.250  1.00  0.00           O  
ATOM   2803  N   TYR B  90     -12.006   6.548  31.002  1.00  0.00           N  
ATOM   2804  CA  TYR B  90     -12.824   5.870  30.010  1.00  0.00           C  
ATOM   2805  C   TYR B  90     -11.986   4.862  29.231  1.00  0.00           C  
ATOM   2806  O   TYR B  90     -10.859   5.170  28.821  1.00  0.00           O  
ATOM   2807  CB  TYR B  90     -13.447   6.897  29.053  1.00  0.00           C  
ATOM   2808  CG  TYR B  90     -14.112   6.279  27.839  1.00  0.00           C  
ATOM   2809  CD1 TYR B  90     -15.428   5.811  27.897  1.00  0.00           C  
ATOM   2810  CD2 TYR B  90     -13.410   6.147  26.641  1.00  0.00           C  
ATOM   2811  CE1 TYR B  90     -16.031   5.227  26.785  1.00  0.00           C  
ATOM   2812  CE2 TYR B  90     -13.999   5.560  25.517  1.00  0.00           C  
ATOM   2813  CZ  TYR B  90     -15.313   5.098  25.596  1.00  0.00           C  
ATOM   2814  OH  TYR B  90     -15.891   4.525  24.493  1.00  0.00           O  
ATOM   2815  N   ALA B  91     -12.544   3.665  29.025  1.00  0.00           N  
ATOM   2816  CA  ALA B  91     -11.944   2.661  28.162  1.00  0.00           C  
ATOM   2817  C   ALA B  91     -13.027   1.898  27.400  1.00  0.00           C  
ATOM   2818  O   ALA B  91     -14.078   1.581  27.959  1.00  0.00           O  
ATOM   2819  CB  ALA B  91     -11.076   1.695  28.974  1.00  0.00           C  
ATOM   2820  N   ASN B  92     -12.768   1.605  26.126  1.00  0.00           N  
ATOM   2821  CA  ASN B  92     -13.611   0.727  25.318  1.00  0.00           C  
ATOM   2822  C   ASN B  92     -12.726  -0.386  24.747  1.00  0.00           C  
ATOM   2823  O   ASN B  92     -11.766  -0.108  24.029  1.00  0.00           O  
ATOM   2824  CB  ASN B  92     -14.323   1.525  24.224  1.00  0.00           C  
ATOM   2825  CG  ASN B  92     -15.373   0.717  23.485  1.00  0.00           C  
ATOM   2826  OD1 ASN B  92     -15.159  -0.440  23.127  1.00  0.00           O  
ATOM   2827  ND2 ASN B  92     -16.529   1.310  23.244  1.00  0.00           N  
ATOM   2828  N   VAL B  93     -13.049  -1.635  25.088  1.00  0.00           N  
ATOM   2829  CA  VAL B  93     -12.231  -2.805  24.765  1.00  0.00           C  
ATOM   2830  C   VAL B  93     -12.798  -3.640  23.610  1.00  0.00           C  
ATOM   2831  O   VAL B  93     -12.250  -4.696  23.291  1.00  0.00           O  
ATOM   2832  CB  VAL B  93     -12.018  -3.700  26.012  1.00  0.00           C  
ATOM   2833  CG1 VAL B  93     -11.316  -2.928  27.128  1.00  0.00           C  
ATOM   2834  CG2 VAL B  93     -13.346  -4.273  26.531  1.00  0.00           C  
ATOM   2835  N   GLN B  94     -13.877  -3.178  22.976  1.00  0.00           N  
ATOM   2836  CA  GLN B  94     -14.560  -3.928  21.916  1.00  0.00           C  
ATOM   2837  C   GLN B  94     -13.949  -3.816  20.510  1.00  0.00           C  
ATOM   2838  O   GLN B  94     -14.195  -4.725  19.702  1.00  0.00           O  
ATOM   2839  CB  GLN B  94     -16.041  -3.545  21.856  1.00  0.00           C  
ATOM   2840  CG  GLN B  94     -16.810  -3.892  23.132  1.00  0.00           C  
ATOM   2841  CD  GLN B  94     -18.323  -3.731  22.973  1.00  0.00           C  
ATOM   2842  OE1 GLN B  94     -18.832  -3.427  21.896  1.00  0.00           O  
ATOM   2843  NE2 GLN B  94     -19.063  -3.950  24.035  1.00  0.00           N  
ATOM   2844  N   PRO B  95     -13.193  -2.770  20.152  1.00  0.00           N  
ATOM   2845  CA  PRO B  95     -12.687  -2.680  18.771  1.00  0.00           C  
ATOM   2846  C   PRO B  95     -11.897  -3.919  18.350  1.00  0.00           C  
ATOM   2847  O   PRO B  95     -10.994  -4.368  19.049  1.00  0.00           O  
ATOM   2848  CB  PRO B  95     -11.825  -1.415  18.762  1.00  0.00           C  
ATOM   2849  CG  PRO B  95     -12.461  -0.553  19.823  1.00  0.00           C  
ATOM   2850  CD  PRO B  95     -12.870  -1.549  20.892  1.00  0.00           C  
ATOM   2851  N   HIS B  96     -12.262  -4.469  17.172  1.00  0.00           N  
ATOM   2852  CA  HIS B  96     -11.642  -5.696  16.661  1.00  0.00           C  
ATOM   2853  C   HIS B  96     -10.169  -5.514  16.306  1.00  0.00           C  
ATOM   2854  O   HIS B  96      -9.408  -6.485  16.290  1.00  0.00           O  
ATOM   2855  CB  HIS B  96     -12.403  -6.199  15.430  1.00  0.00           C  
ATOM   2856  CG  HIS B  96     -13.851  -6.517  15.668  1.00  0.00           C  
ATOM   2857  ND1 HIS B  96     -14.358  -7.085  16.813  1.00  0.00           N  
ATOM   2858  CD2 HIS B  96     -14.918  -6.354  14.818  1.00  0.00           C  
ATOM   2859  CE1 HIS B  96     -15.669  -7.257  16.680  1.00  0.00           C  
ATOM   2860  NE2 HIS B  96     -16.034  -6.823  15.469  1.00  0.00           N  
ATOM   2861  N   SER B  97      -9.758  -4.283  16.005  1.00  0.00           N  
ATOM   2862  CA  SER B  97      -8.390  -3.951  15.617  1.00  0.00           C  
ATOM   2863  C   SER B  97      -8.107  -2.474  15.886  1.00  0.00           C  
ATOM   2864  O   SER B  97      -9.017  -1.706  16.208  1.00  0.00           O  
ATOM   2865  CB  SER B  97      -8.182  -4.256  14.134  1.00  0.00           C  
ATOM   2866  OG  SER B  97      -8.911  -3.346  13.329  1.00  0.00           O  
ATOM   2867  N   GLY B  98      -6.844  -2.061  15.717  1.00  0.00           N  
ATOM   2868  CA  GLY B  98      -6.467  -0.651  15.759  1.00  0.00           C  
ATOM   2869  C   GLY B  98      -7.217   0.183  14.729  1.00  0.00           C  
ATOM   2870  O   GLY B  98      -7.668   1.286  15.024  1.00  0.00           O  
ATOM   2871  N   SER B  99      -7.396  -0.358  13.521  1.00  0.00           N  
ATOM   2872  CA  SER B  99      -8.134   0.334  12.462  1.00  0.00           C  
ATOM   2873  C   SER B  99      -9.590   0.593  12.853  1.00  0.00           C  
ATOM   2874  O   SER B  99     -10.114   1.668  12.573  1.00  0.00           O  
ATOM   2875  CB  SER B  99      -8.074  -0.458  11.152  1.00  0.00           C  
ATOM   2876  OG  SER B  99      -6.736  -0.566  10.702  1.00  0.00           O  
ATOM   2877  N   GLN B 100     -10.239  -0.375  13.507  1.00  0.00           N  
ATOM   2878  CA  GLN B 100     -11.621  -0.195  13.954  1.00  0.00           C  
ATOM   2879  C   GLN B 100     -11.712   0.807  15.109  1.00  0.00           C  
ATOM   2880  O   GLN B 100     -12.671   1.576  15.187  1.00  0.00           O  
ATOM   2881  CB  GLN B 100     -12.264  -1.530  14.364  1.00  0.00           C  
ATOM   2882  CG  GLN B 100     -12.269  -2.624  13.292  1.00  0.00           C  
ATOM   2883  CD  GLN B 100     -12.644  -2.116  11.913  1.00  0.00           C  
ATOM   2884  OE1 GLN B 100     -11.773  -1.873  11.075  1.00  0.00           O  
ATOM   2885  NE2 GLN B 100     -13.921  -1.934  11.659  1.00  0.00           N  
ATOM   2886  N   ALA B 101     -10.731   0.826  16.005  1.00  0.00           N  
ATOM   2887  CA  ALA B 101     -10.666   1.825  17.064  1.00  0.00           C  
ATOM   2888  C   ALA B 101     -10.545   3.232  16.466  1.00  0.00           C  
ATOM   2889  O   ALA B 101     -11.271   4.145  16.870  1.00  0.00           O  
ATOM   2890  CB  ALA B 101      -9.497   1.522  18.001  1.00  0.00           C  
ATOM   2891  N   ASN B 102      -9.670   3.391  15.481  1.00  0.00           N  
ATOM   2892  CA  ASN B 102      -9.488   4.674  14.805  1.00  0.00           C  
ATOM   2893  C   ASN B 102     -10.754   5.091  14.051  1.00  0.00           C  
ATOM   2894  O   ASN B 102     -11.194   6.232  14.176  1.00  0.00           O  
ATOM   2895  CB  ASN B 102      -8.254   4.621  13.890  1.00  0.00           C  
ATOM   2896  CG  ASN B 102      -6.945   4.485  14.663  1.00  0.00           C  
ATOM   2897  OD1 ASN B 102      -6.922   4.449  15.886  1.00  0.00           O  
ATOM   2898  ND2 ASN B 102      -5.836   4.415  13.955  1.00  0.00           N  
ATOM   2899  N   PHE B 103     -11.376   4.156  13.323  1.00  0.00           N  
ATOM   2900  CA  PHE B 103     -12.637   4.415  12.615  1.00  0.00           C  
ATOM   2901  C   PHE B 103     -13.713   4.962  13.559  1.00  0.00           C  
ATOM   2902  O   PHE B 103     -14.429   5.913  13.218  1.00  0.00           O  
ATOM   2903  CB  PHE B 103     -13.133   3.139  11.935  1.00  0.00           C  
ATOM   2904  CG  PHE B 103     -14.423   3.307  11.175  1.00  0.00           C  
ATOM   2905  CD1 PHE B 103     -14.436   3.875   9.901  1.00  0.00           C  
ATOM   2906  CD2 PHE B 103     -15.638   2.900  11.737  1.00  0.00           C  
ATOM   2907  CE1 PHE B 103     -15.631   4.037   9.201  1.00  0.00           C  
ATOM   2908  CE2 PHE B 103     -16.834   3.059  11.038  1.00  0.00           C  
ATOM   2909  CZ  PHE B 103     -16.835   3.632   9.769  1.00  0.00           C  
ATOM   2910  N   ALA B 104     -13.821   4.386  14.743  1.00  0.00           N  
ATOM   2911  CA  ALA B 104     -14.778   4.857  15.744  1.00  0.00           C  
ATOM   2912  C   ALA B 104     -14.493   6.298  16.174  1.00  0.00           C  
ATOM   2913  O   ALA B 104     -15.415   7.102  16.279  1.00  0.00           O  
ATOM   2914  CB  ALA B 104     -14.772   3.910  16.940  1.00  0.00           C  
ATOM   2915  N   VAL B 105     -13.224   6.660  16.388  1.00  0.00           N  
ATOM   2916  CA  VAL B 105     -12.859   8.022  16.765  1.00  0.00           C  
ATOM   2917  C   VAL B 105     -13.254   9.023  15.675  1.00  0.00           C  
ATOM   2918  O   VAL B 105     -13.874  10.045  15.966  1.00  0.00           O  
ATOM   2919  CB  VAL B 105     -11.356   8.140  17.103  1.00  0.00           C  
ATOM   2920  CG1 VAL B 105     -10.938   9.598  17.354  1.00  0.00           C  
ATOM   2921  CG2 VAL B 105     -11.019   7.308  18.339  1.00  0.00           C  
ATOM   2922  N   TYR B 106     -12.936   8.719  14.412  1.00  0.00           N  
ATOM   2923  CA  TYR B 106     -13.311   9.588  13.292  1.00  0.00           C  
ATOM   2924  C   TYR B 106     -14.827   9.793  13.229  1.00  0.00           C  
ATOM   2925  O   TYR B 106     -15.303  10.925  13.160  1.00  0.00           O  
ATOM   2926  CB  TYR B 106     -12.823   9.004  11.965  1.00  0.00           C  
ATOM   2927  CG  TYR B 106     -11.381   9.256  11.603  1.00  0.00           C  
ATOM   2928  CD1 TYR B 106     -11.022  10.337  10.785  1.00  0.00           C  
ATOM   2929  CD2 TYR B 106     -10.378   8.383  12.014  1.00  0.00           C  
ATOM   2930  CE1 TYR B 106      -9.706  10.530  10.383  1.00  0.00           C  
ATOM   2931  CE2 TYR B 106      -9.055   8.566  11.614  1.00  0.00           C  
ATOM   2932  CZ  TYR B 106      -8.720   9.639  10.789  1.00  0.00           C  
ATOM   2933  OH  TYR B 106      -7.420   9.796  10.370  1.00  0.00           O  
ATOM   2934  N   THR B 107     -15.594   8.696  13.244  1.00  0.00           N  
ATOM   2935  CA  THR B 107     -17.049   8.785  13.081  1.00  0.00           C  
ATOM   2936  C   THR B 107     -17.765   9.355  14.306  1.00  0.00           C  
ATOM   2937  O   THR B 107     -18.876   9.859  14.184  1.00  0.00           O  
ATOM   2938  CB  THR B 107     -17.666   7.420  12.700  1.00  0.00           C  
ATOM   2939  OG1 THR B 107     -17.325   6.437  13.666  1.00  0.00           O  
ATOM   2940  CG2 THR B 107     -17.161   6.960  11.342  1.00  0.00           C  
ATOM   2941  N   ALA B 108     -17.134   9.315  15.476  1.00  0.00           N  
ATOM   2942  CA  ALA B 108     -17.683   9.929  16.683  1.00  0.00           C  
ATOM   2943  C   ALA B 108     -17.496  11.444  16.709  1.00  0.00           C  
ATOM   2944  O   ALA B 108     -18.357  12.162  17.234  1.00  0.00           O  
ATOM   2945  CB  ALA B 108     -17.033   9.307  17.916  1.00  0.00           C  
ATOM   2946  N   LEU B 109     -16.382  11.939  16.175  1.00  0.00           N  
ATOM   2947  CA  LEU B 109     -15.977  13.337  16.347  1.00  0.00           C  
ATOM   2948  C   LEU B 109     -16.100  14.201  15.093  1.00  0.00           C  
ATOM   2949  O   LEU B 109     -16.129  15.428  15.208  1.00  0.00           O  
ATOM   2950  CB  LEU B 109     -14.531  13.394  16.865  1.00  0.00           C  
ATOM   2951  CG  LEU B 109     -14.261  12.654  18.185  1.00  0.00           C  
ATOM   2952  CD1 LEU B 109     -12.798  12.836  18.590  1.00  0.00           C  
ATOM   2953  CD2 LEU B 109     -15.174  13.137  19.300  1.00  0.00           C  
ATOM   2954  N   LEU B 110     -16.152  13.587  13.912  1.00  0.00           N  
ATOM   2955  CA  LEU B 110     -16.103  14.309  12.646  1.00  0.00           C  
ATOM   2956  C   LEU B 110     -17.301  14.009  11.757  1.00  0.00           C  
ATOM   2957  O   LEU B 110     -17.892  12.928  11.830  1.00  0.00           O  
ATOM   2958  CB  LEU B 110     -14.814  13.957  11.884  1.00  0.00           C  
ATOM   2959  CG  LEU B 110     -13.486  14.164  12.630  1.00  0.00           C  
ATOM   2960  CD1 LEU B 110     -12.335  13.707  11.744  1.00  0.00           C  
ATOM   2961  CD2 LEU B 110     -13.290  15.622  13.025  1.00  0.00           C  
ATOM   2962  N   GLU B 111     -17.613  14.965  10.890  1.00  0.00           N  
ATOM   2963  CA  GLU B 111     -18.535  14.781   9.782  1.00  0.00           C  
ATOM   2964  C   GLU B 111     -17.735  14.492   8.506  1.00  0.00           C  
ATOM   2965  O   GLU B 111     -16.614  14.981   8.361  1.00  0.00           O  
ATOM   2966  CB  GLU B 111     -19.402  16.035   9.589  1.00  0.00           C  
ATOM   2967  CG  GLU B 111     -20.327  16.341  10.769  1.00  0.00           C  
ATOM   2968  CD  GLU B 111     -21.334  15.225  11.015  1.00  0.00           C  
ATOM   2969  OE1 GLU B 111     -22.206  15.010  10.153  1.00  0.00           O  
ATOM   2970  OE2 GLU B 111     -21.235  14.554  12.061  1.00  0.00           O  
ATOM   2971  N   PRO B 112     -18.293  13.705   7.549  1.00  0.00           N  
ATOM   2972  CA  PRO B 112     -17.631  13.508   6.261  1.00  0.00           C  
ATOM   2973  C   PRO B 112     -17.283  14.845   5.594  1.00  0.00           C  
ATOM   2974  O   PRO B 112     -18.118  15.742   5.516  1.00  0.00           O  
ATOM   2975  CB  PRO B 112     -18.645  12.716   5.439  1.00  0.00           C  
ATOM   2976  CG  PRO B 112     -19.445  11.974   6.481  1.00  0.00           C  
ATOM   2977  CD  PRO B 112     -19.528  12.934   7.641  1.00  0.00           C  
ATOM   2978  N   GLY B 113     -16.035  14.977   5.137  1.00  0.00           N  
ATOM   2979  CA  GLY B 113     -15.539  16.207   4.533  1.00  0.00           C  
ATOM   2980  C   GLY B 113     -14.787  17.142   5.476  1.00  0.00           C  
ATOM   2981  O   GLY B 113     -14.139  18.084   4.999  1.00  0.00           O  
ATOM   2982  N   ASP B 114     -14.838  16.904   6.790  1.00  0.00           N  
ATOM   2983  CA  ASP B 114     -14.082  17.709   7.755  1.00  0.00           C  
ATOM   2984  C   ASP B 114     -12.579  17.622   7.488  1.00  0.00           C  
ATOM   2985  O   ASP B 114     -12.060  16.594   7.033  1.00  0.00           O  
ATOM   2986  CB  ASP B 114     -14.364  17.268   9.199  1.00  0.00           C  
ATOM   2987  CG  ASP B 114     -15.626  17.880   9.805  1.00  0.00           C  
ATOM   2988  OD1 ASP B 114     -16.150  18.875   9.255  1.00  0.00           O  
ATOM   2989  OD2 ASP B 114     -16.061  17.386  10.867  1.00  0.00           O  
ATOM   2990  N   THR B 115     -11.870  18.718   7.787  1.00  0.00           N  
ATOM   2991  CA  THR B 115     -10.420  18.782   7.600  1.00  0.00           C  
ATOM   2992  C   THR B 115      -9.691  18.163   8.792  1.00  0.00           C  
ATOM   2993  O   THR B 115      -9.991  18.468   9.949  1.00  0.00           O  
ATOM   2994  CB  THR B 115      -9.956  20.232   7.369  1.00  0.00           C  
ATOM   2995  OG1 THR B 115     -10.582  20.732   6.191  1.00  0.00           O  
ATOM   2996  CG2 THR B 115      -8.446  20.330   7.173  1.00  0.00           C  
ATOM   2997  N   VAL B 116      -8.723  17.303   8.496  1.00  0.00           N  
ATOM   2998  CA  VAL B 116      -7.904  16.607   9.487  1.00  0.00           C  
ATOM   2999  C   VAL B 116      -6.429  16.799   9.148  1.00  0.00           C  
ATOM   3000  O   VAL B 116      -6.028  16.614   8.008  1.00  0.00           O  
ATOM   3001  CB  VAL B 116      -8.238  15.099   9.530  1.00  0.00           C  
ATOM   3002  CG1 VAL B 116      -7.384  14.365  10.562  1.00  0.00           C  
ATOM   3003  CG2 VAL B 116      -9.712  14.866   9.841  1.00  0.00           C  
ATOM   3004  N   LEU B 117      -5.630  17.158  10.146  1.00  0.00           N  
ATOM   3005  CA  LEU B 117      -4.186  17.259   9.995  1.00  0.00           C  
ATOM   3006  C   LEU B 117      -3.554  15.960  10.494  1.00  0.00           C  
ATOM   3007  O   LEU B 117      -3.625  15.650  11.682  1.00  0.00           O  
ATOM   3008  CB  LEU B 117      -3.669  18.481  10.767  1.00  0.00           C  
ATOM   3009  CG  LEU B 117      -2.234  18.929  10.468  1.00  0.00           C  
ATOM   3010  CD1 LEU B 117      -2.108  19.472   9.059  1.00  0.00           C  
ATOM   3011  CD2 LEU B 117      -1.816  20.018  11.450  1.00  0.00           C  
ATOM   3012  N   GLY B 118      -2.956  15.164   9.581  1.00  0.00           N  
ATOM   3013  CA  GLY B 118      -2.396  13.857   9.907  1.00  0.00           C  
ATOM   3014  C   GLY B 118      -1.032  13.641   9.276  1.00  0.00           C  
ATOM   3015  O   GLY B 118      -0.691  14.286   8.283  1.00  0.00           O  
ATOM   3016  N   MET B 119      -0.228  12.746   9.843  1.00  0.00           N  
ATOM   3017  CA  MET B 119       1.103  12.488   9.290  1.00  0.00           C  
ATOM   3018  C   MET B 119       1.032  11.637   8.015  1.00  0.00           C  
ATOM   3019  O   MET B 119       0.330  10.628   7.958  1.00  0.00           O  
ATOM   3020  CB  MET B 119       2.044  11.850  10.314  1.00  0.00           C  
ATOM   3021  CG  MET B 119       3.439  11.639   9.721  1.00  0.00           C  
ATOM   3022  SD  MET B 119       4.764  11.316  10.894  1.00  0.00           S  
ATOM   3023  CE  MET B 119       5.135  12.987  11.410  1.00  0.00           C  
ATOM   3024  N   ASN B 120       1.809  12.053   7.016  1.00  0.00           N  
ATOM   3025  CA  ASN B 120       1.948  11.323   5.756  1.00  0.00           C  
ATOM   3026  C   ASN B 120       2.563   9.934   5.993  1.00  0.00           C  
ATOM   3027  O   ASN B 120       3.507   9.780   6.766  1.00  0.00           O  
ATOM   3028  CB  ASN B 120       2.814  12.165   4.806  1.00  0.00           C  
ATOM   3029  CG  ASN B 120       2.886  11.636   3.380  1.00  0.00           C  
ATOM   3030  OD1 ASN B 120       2.628  10.479   3.102  1.00  0.00           O  
ATOM   3031  ND2 ASN B 120       3.260  12.491   2.453  1.00  0.00           N  
ATOM   3032  N   LEU B 121       2.036   8.926   5.292  1.00  0.00           N  
ATOM   3033  CA  LEU B 121       2.565   7.555   5.276  1.00  0.00           C  
ATOM   3034  C   LEU B 121       4.065   7.502   4.978  1.00  0.00           C  
ATOM   3035  O   LEU B 121       4.797   6.774   5.641  1.00  0.00           O  
ATOM   3036  CB  LEU B 121       1.815   6.735   4.218  1.00  0.00           C  
ATOM   3037  CG  LEU B 121       0.523   6.083   4.709  1.00  0.00           C  
ATOM   3038  CD1 LEU B 121      -0.438   5.923   3.548  1.00  0.00           C  
ATOM   3039  CD2 LEU B 121       0.810   4.727   5.330  1.00  0.00           C  
ATOM   3040  N   ALA B 122       4.512   8.277   4.002  1.00  0.00           N  
ATOM   3041  CA  ALA B 122       5.919   8.303   3.600  1.00  0.00           C  
ATOM   3042  C   ALA B 122       6.857   8.773   4.728  1.00  0.00           C  
ATOM   3043  O   ALA B 122       8.042   8.455   4.711  1.00  0.00           O  
ATOM   3044  CB  ALA B 122       6.080   9.186   2.366  1.00  0.00           C  
ATOM   3045  N   HIS B 123       6.315   9.495   5.708  1.00  0.00           N  
ATOM   3046  CA  HIS B 123       7.079   9.991   6.851  1.00  0.00           C  
ATOM   3047  C   HIS B 123       6.800   9.211   8.141  1.00  0.00           C  
ATOM   3048  O   HIS B 123       7.181   9.647   9.229  1.00  0.00           O  
ATOM   3049  CB  HIS B 123       6.808  11.495   7.042  1.00  0.00           C  
ATOM   3050  CG  HIS B 123       7.363  12.359   5.943  1.00  0.00           C  
ATOM   3051  ND1 HIS B 123       7.544  13.728   6.067  1.00  0.00           N  
ATOM   3052  CD2 HIS B 123       7.789  12.036   4.694  1.00  0.00           C  
ATOM   3053  CE1 HIS B 123       8.042  14.198   4.937  1.00  0.00           C  
ATOM   3054  NE2 HIS B 123       8.205  13.195   4.081  1.00  0.00           N  
ATOM   3055  N   GLY B 124       6.151   8.047   8.032  1.00  0.00           N  
ATOM   3056  CA  GLY B 124       5.911   7.166   9.169  1.00  0.00           C  
ATOM   3057  C   GLY B 124       4.503   7.183   9.751  1.00  0.00           C  
ATOM   3058  O   GLY B 124       4.285   6.612  10.823  1.00  0.00           O  
ATOM   3059  N   GLY B 125       3.549   7.825   9.077  1.00  0.00           N  
ATOM   3060  CA  GLY B 125       2.147   7.778   9.482  1.00  0.00           C  
ATOM   3061  C   GLY B 125       1.507   6.422   9.180  1.00  0.00           C  
ATOM   3062  O   GLY B 125       1.970   5.681   8.308  1.00  0.00           O  
ATOM   3063  N   HIS B 126       0.431   6.097   9.896  1.00  0.00           N  
ATOM   3064  CA  HIS B 126      -0.298   4.848   9.674  1.00  0.00           C  
ATOM   3065  C   HIS B 126      -1.332   5.012   8.555  1.00  0.00           C  
ATOM   3066  O   HIS B 126      -1.785   6.114   8.261  1.00  0.00           O  
ATOM   3067  CB  HIS B 126      -0.965   4.412  10.983  1.00  0.00           C  
ATOM   3068  CG  HIS B 126      -1.600   3.048  10.918  1.00  0.00           C  
ATOM   3069  ND1 HIS B 126      -2.953   2.835  10.852  1.00  0.00           N  
ATOM   3070  CD2 HIS B 126      -1.013   1.826  10.890  1.00  0.00           C  
ATOM   3071  CE1 HIS B 126      -3.182   1.517  10.788  1.00  0.00           C  
ATOM   3072  NE2 HIS B 126      -2.023   0.882  10.804  1.00  0.00           N  
ATOM   3073  N   LEU B 127      -1.720   3.893   7.944  1.00  0.00           N  
ATOM   3074  CA  LEU B 127      -2.738   3.854   6.888  1.00  0.00           C  
ATOM   3075  C   LEU B 127      -4.019   4.621   7.273  1.00  0.00           C  
ATOM   3076  O   LEU B 127      -4.577   5.340   6.452  1.00  0.00           O  
ATOM   3077  CB  LEU B 127      -3.060   2.383   6.580  1.00  0.00           C  
ATOM   3078  CG  LEU B 127      -3.891   2.110   5.321  1.00  0.00           C  
ATOM   3079  CD1 LEU B 127      -3.045   2.288   4.068  1.00  0.00           C  
ATOM   3080  CD2 LEU B 127      -4.448   0.689   5.365  1.00  0.00           C  
ATOM   3081  N   THR B 128      -4.456   4.500   8.526  1.00  0.00           N  
ATOM   3082  CA  THR B 128      -5.663   5.166   9.034  1.00  0.00           C  
ATOM   3083  C   THR B 128      -5.459   6.639   9.427  1.00  0.00           C  
ATOM   3084  O   THR B 128      -6.363   7.247   9.996  1.00  0.00           O  
ATOM   3085  CB  THR B 128      -6.263   4.405  10.234  1.00  0.00           C  
ATOM   3086  OG1 THR B 128      -5.301   4.347  11.283  1.00  0.00           O  
ATOM   3087  CG2 THR B 128      -6.672   2.994   9.843  1.00  0.00           C  
ATOM   3088  N   HIS B 129      -4.296   7.221   9.119  1.00  0.00           N  
ATOM   3089  CA  HIS B 129      -4.024   8.633   9.420  1.00  0.00           C  
ATOM   3090  C   HIS B 129      -4.181   9.545   8.197  1.00  0.00           C  
ATOM   3091  O   HIS B 129      -3.705  10.681   8.208  1.00  0.00           O  
ATOM   3092  CB  HIS B 129      -2.629   8.787  10.048  1.00  0.00           C  
ATOM   3093  CG  HIS B 129      -2.438   8.040  11.334  1.00  0.00           C  
ATOM   3094  ND1 HIS B 129      -1.220   7.903  11.970  1.00  0.00           N  
ATOM   3095  CD2 HIS B 129      -3.338   7.379  12.108  1.00  0.00           C  
ATOM   3096  CE1 HIS B 129      -1.386   7.189  13.073  1.00  0.00           C  
ATOM   3097  NE2 HIS B 129      -2.662   6.852  13.180  1.00  0.00           N  
ATOM   3098  N   GLY B 130      -4.865   9.056   7.156  1.00  0.00           N  
ATOM   3099  CA  GLY B 130      -5.194   9.869   5.987  1.00  0.00           C  
ATOM   3100  C   GLY B 130      -4.789   9.323   4.631  1.00  0.00           C  
ATOM   3101  O   GLY B 130      -4.785  10.077   3.653  1.00  0.00           O  
ATOM   3102  N   SER B 131      -4.454   8.035   4.544  1.00  0.00           N  
ATOM   3103  CA  SER B 131      -4.126   7.440   3.246  1.00  0.00           C  
ATOM   3104  C   SER B 131      -5.329   7.494   2.299  1.00  0.00           C  
ATOM   3105  O   SER B 131      -6.448   7.159   2.712  1.00  0.00           O  
ATOM   3106  CB  SER B 131      -3.690   5.991   3.408  1.00  0.00           C  
ATOM   3107  OG  SER B 131      -3.475   5.385   2.142  1.00  0.00           O  
ATOM   3108  N   PRO B 132      -5.128   7.872   1.024  1.00  0.00           N  
ATOM   3109  CA  PRO B 132      -6.242   7.952   0.070  1.00  0.00           C  
ATOM   3110  C   PRO B 132      -6.893   6.606  -0.256  1.00  0.00           C  
ATOM   3111  O   PRO B 132      -8.020   6.584  -0.752  1.00  0.00           O  
ATOM   3112  CB  PRO B 132      -5.618   8.589  -1.176  1.00  0.00           C  
ATOM   3113  CG  PRO B 132      -4.153   8.295  -1.067  1.00  0.00           C  
ATOM   3114  CD  PRO B 132      -3.871   8.295   0.410  1.00  0.00           C  
ATOM   3115  N   VAL B 133      -6.221   5.471   0.028  1.00  0.00           N  
ATOM   3116  CA  VAL B 133      -6.812   4.134  -0.159  1.00  0.00           C  
ATOM   3117  C   VAL B 133      -7.621   3.669   1.058  1.00  0.00           C  
ATOM   3118  O   VAL B 133      -8.326   2.665   0.987  1.00  0.00           O  
ATOM   3119  CB  VAL B 133      -5.751   3.065  -0.522  1.00  0.00           C  
ATOM   3120  CG1 VAL B 133      -5.043   3.433  -1.812  1.00  0.00           C  
ATOM   3121  CG2 VAL B 133      -4.741   2.846   0.597  1.00  0.00           C  
ATOM   3122  N   ASN B 134      -7.522   4.403   2.173  1.00  0.00           N  
ATOM   3123  CA  ASN B 134      -8.187   4.057   3.422  1.00  0.00           C  
ATOM   3124  C   ASN B 134      -9.449   4.913   3.626  1.00  0.00           C  
ATOM   3125  O   ASN B 134      -9.590   5.973   3.018  1.00  0.00           O  
ATOM   3126  CB  ASN B 134      -7.185   4.248   4.570  1.00  0.00           C  
ATOM   3127  CG  ASN B 134      -7.757   3.855   5.911  1.00  0.00           C  
ATOM   3128  OD1 ASN B 134      -8.187   4.702   6.672  1.00  0.00           O  
ATOM   3129  ND2 ASN B 134      -7.795   2.564   6.181  1.00  0.00           N  
ATOM   3130  N   PHE B 135     -10.357   4.469   4.497  1.00  0.00           N  
ATOM   3131  CA  PHE B 135     -11.556   5.245   4.827  1.00  0.00           C  
ATOM   3132  C   PHE B 135     -11.214   6.681   5.238  1.00  0.00           C  
ATOM   3133  O   PHE B 135     -11.943   7.608   4.899  1.00  0.00           O  
ATOM   3134  CB  PHE B 135     -12.360   4.555   5.958  1.00  0.00           C  
ATOM   3135  CG  PHE B 135     -11.802   4.791   7.337  1.00  0.00           C  
ATOM   3136  CD1 PHE B 135     -10.884   3.908   7.903  1.00  0.00           C  
ATOM   3137  CD2 PHE B 135     -12.158   5.933   8.065  1.00  0.00           C  
ATOM   3138  CE1 PHE B 135     -10.320   4.160   9.152  1.00  0.00           C  
ATOM   3139  CE2 PHE B 135     -11.595   6.195   9.312  1.00  0.00           C  
ATOM   3140  CZ  PHE B 135     -10.679   5.307   9.853  1.00  0.00           C  
ATOM   3141  N   SER B 136     -10.096   6.871   5.961  1.00  0.00           N  
ATOM   3142  CA  SER B 136      -9.701   8.179   6.475  1.00  0.00           C  
ATOM   3143  C   SER B 136      -9.457   9.190   5.343  1.00  0.00           C  
ATOM   3144  O   SER B 136      -9.942  10.320   5.408  1.00  0.00           O  
ATOM   3145  CB  SER B 136      -8.464   8.053   7.370  1.00  0.00           C  
ATOM   3146  OG  SER B 136      -7.358   7.493   6.680  1.00  0.00           O  
ATOM   3147  N   GLY B 137      -8.746   8.773   4.294  1.00  0.00           N  
ATOM   3148  CA  GLY B 137      -8.491   9.635   3.138  1.00  0.00           C  
ATOM   3149  C   GLY B 137      -9.662   9.756   2.174  1.00  0.00           C  
ATOM   3150  O   GLY B 137      -9.724  10.707   1.390  1.00  0.00           O  
ATOM   3151  N   LYS B 138     -10.600   8.805   2.207  1.00  0.00           N  
ATOM   3152  CA  LYS B 138     -11.779   8.811   1.330  1.00  0.00           C  
ATOM   3153  C   LYS B 138     -12.925   9.669   1.875  1.00  0.00           C  
ATOM   3154  O   LYS B 138     -13.650  10.290   1.105  1.00  0.00           O  
ATOM   3155  CB  LYS B 138     -12.272   7.378   1.092  1.00  0.00           C  
ATOM   3156  CG  LYS B 138     -11.325   6.554   0.225  1.00  0.00           C  
ATOM   3157  CD  LYS B 138     -11.836   5.136   0.031  1.00  0.00           C  
ATOM   3158  CE  LYS B 138     -10.912   4.359  -0.880  1.00  0.00           C  
ATOM   3159  NZ  LYS B 138     -11.365   2.964  -1.109  1.00  0.00           N  
ATOM   3160  N   LEU B 139     -13.099   9.680   3.188  1.00  0.00           N  
ATOM   3161  CA  LEU B 139     -14.240  10.340   3.825  1.00  0.00           C  
ATOM   3162  C   LEU B 139     -13.931  11.750   4.321  1.00  0.00           C  
ATOM   3163  O   LEU B 139     -14.862  12.540   4.503  1.00  0.00           O  
ATOM   3164  CB  LEU B 139     -14.772   9.483   4.981  1.00  0.00           C  
ATOM   3165  CG  LEU B 139     -15.296   8.095   4.605  1.00  0.00           C  
ATOM   3166  CD1 LEU B 139     -15.749   7.350   5.857  1.00  0.00           C  
ATOM   3167  CD2 LEU B 139     -16.454   8.177   3.614  1.00  0.00           C  
ATOM   3168  N   TYR B 140     -12.655  12.075   4.544  1.00  0.00           N  
ATOM   3169  CA  TYR B 140     -12.254  13.343   5.163  1.00  0.00           C  
ATOM   3170  C   TYR B 140     -11.230  14.090   4.309  1.00  0.00           C  
ATOM   3171  O   TYR B 140     -10.530  13.494   3.498  1.00  0.00           O  
ATOM   3172  CB  TYR B 140     -11.710  13.085   6.577  1.00  0.00           C  
ATOM   3173  CG  TYR B 140     -12.654  12.269   7.427  1.00  0.00           C  
ATOM   3174  CD1 TYR B 140     -13.769  12.857   8.034  1.00  0.00           C  
ATOM   3175  CD2 TYR B 140     -12.460  10.894   7.588  1.00  0.00           C  
ATOM   3176  CE1 TYR B 140     -14.660  12.097   8.786  1.00  0.00           C  
ATOM   3177  CE2 TYR B 140     -13.349  10.128   8.332  1.00  0.00           C  
ATOM   3178  CZ  TYR B 140     -14.450  10.730   8.939  1.00  0.00           C  
ATOM   3179  OH  TYR B 140     -15.334   9.981   9.674  1.00  0.00           O  
ATOM   3180  N   ASN B 141     -11.159  15.401   4.507  1.00  0.00           N  
ATOM   3181  CA  ASN B 141     -10.185  16.238   3.828  1.00  0.00           C  
ATOM   3182  C   ASN B 141      -8.867  16.227   4.620  1.00  0.00           C  
ATOM   3183  O   ASN B 141      -8.774  16.835   5.681  1.00  0.00           O  
ATOM   3184  CB  ASN B 141     -10.728  17.664   3.679  1.00  0.00           C  
ATOM   3185  CG  ASN B 141      -9.731  18.587   2.997  1.00  0.00           C  
ATOM   3186  OD1 ASN B 141      -9.137  18.235   1.994  1.00  0.00           O  
ATOM   3187  ND2 ASN B 141      -9.547  19.778   3.532  1.00  0.00           N  
ATOM   3188  N   ILE B 142      -7.865  15.523   4.096  1.00  0.00           N  
ATOM   3189  CA  ILE B 142      -6.605  15.323   4.815  1.00  0.00           C  
ATOM   3190  C   ILE B 142      -5.562  16.350   4.382  1.00  0.00           C  
ATOM   3191  O   ILE B 142      -5.250  16.475   3.205  1.00  0.00           O  
ATOM   3192  CB  ILE B 142      -6.059  13.894   4.615  1.00  0.00           C  
ATOM   3193  CG1 ILE B 142      -7.103  12.829   5.004  1.00  0.00           C  
ATOM   3194  CG2 ILE B 142      -4.751  13.700   5.387  1.00  0.00           C  
ATOM   3195  CD1 ILE B 142      -7.578  12.880   6.458  1.00  0.00           C  
ATOM   3196  N   VAL B 143      -5.007  17.059   5.370  1.00  0.00           N  
ATOM   3197  CA  VAL B 143      -3.834  17.905   5.175  1.00  0.00           C  
ATOM   3198  C   VAL B 143      -2.653  17.177   5.813  1.00  0.00           C  
ATOM   3199  O   VAL B 143      -2.637  16.981   7.030  1.00  0.00           O  
ATOM   3200  CB  VAL B 143      -4.020  19.308   5.795  1.00  0.00           C  
ATOM   3201  CG1 VAL B 143      -2.765  20.156   5.613  1.00  0.00           C  
ATOM   3202  CG2 VAL B 143      -5.216  20.015   5.157  1.00  0.00           C  
ATOM   3203  N   PRO B 144      -1.659  16.738   5.021  1.00  0.00           N  
ATOM   3204  CA  PRO B 144      -0.531  16.008   5.598  1.00  0.00           C  
ATOM   3205  C   PRO B 144       0.504  16.944   6.228  1.00  0.00           C  
ATOM   3206  O   PRO B 144       0.755  18.039   5.728  1.00  0.00           O  
ATOM   3207  CB  PRO B 144       0.058  15.248   4.405  1.00  0.00           C  
ATOM   3208  CG  PRO B 144      -0.259  16.126   3.224  1.00  0.00           C  
ATOM   3209  CD  PRO B 144      -1.577  16.793   3.557  1.00  0.00           C  
ATOM   3210  N   TYR B 145       1.106  16.497   7.323  1.00  0.00           N  
ATOM   3211  CA  TYR B 145       2.307  17.111   7.874  1.00  0.00           C  
ATOM   3212  C   TYR B 145       3.408  16.057   7.950  1.00  0.00           C  
ATOM   3213  O   TYR B 145       3.144  14.852   7.894  1.00  0.00           O  
ATOM   3214  CB  TYR B 145       2.035  17.762   9.240  1.00  0.00           C  
ATOM   3215  CG  TYR B 145       1.777  16.799  10.386  1.00  0.00           C  
ATOM   3216  CD1 TYR B 145       2.842  16.303  11.154  1.00  0.00           C  
ATOM   3217  CD2 TYR B 145       0.482  16.410  10.728  1.00  0.00           C  
ATOM   3218  CE1 TYR B 145       2.613  15.432  12.211  1.00  0.00           C  
ATOM   3219  CE2 TYR B 145       0.245  15.541  11.788  1.00  0.00           C  
ATOM   3220  CZ  TYR B 145       1.311  15.051  12.530  1.00  0.00           C  
ATOM   3221  OH  TYR B 145       1.086  14.200  13.582  1.00  0.00           O  
ATOM   3222  N   GLY B 146       4.661  16.508   8.067  1.00  0.00           N  
ATOM   3223  CA  GLY B 146       5.799  15.604   8.039  1.00  0.00           C  
ATOM   3224  C   GLY B 146       6.832  15.883   9.107  1.00  0.00           C  
ATOM   3225  O   GLY B 146       6.637  16.710  10.004  1.00  0.00           O  
ATOM   3226  N   ILE B 147       7.944  15.168   9.003  1.00  0.00           N  
ATOM   3227  CA  ILE B 147       9.118  15.358   9.838  1.00  0.00           C  
ATOM   3228  C   ILE B 147      10.208  16.049   9.014  1.00  0.00           C  
ATOM   3229  O   ILE B 147      10.177  16.015   7.783  1.00  0.00           O  
ATOM   3230  CB  ILE B 147       9.623  14.017  10.430  1.00  0.00           C  
ATOM   3231  CG1 ILE B 147       9.892  12.983   9.313  1.00  0.00           C  
ATOM   3232  CG2 ILE B 147       8.619  13.496  11.455  1.00  0.00           C  
ATOM   3233  CD1 ILE B 147      10.411  11.638   9.811  1.00  0.00           C  
ATOM   3234  N   ASP B 148      11.156  16.681   9.700  1.00  0.00           N  
ATOM   3235  CA  ASP B 148      12.279  17.324   9.021  1.00  0.00           C  
ATOM   3236  C   ASP B 148      13.322  16.285   8.574  1.00  0.00           C  
ATOM   3237  O   ASP B 148      13.184  15.084   8.817  1.00  0.00           O  
ATOM   3238  CB  ASP B 148      12.878  18.443   9.903  1.00  0.00           C  
ATOM   3239  CG  ASP B 148      13.544  17.958  11.188  1.00  0.00           C  
ATOM   3240  OD1 ASP B 148      14.009  16.807  11.250  1.00  0.00           O  
ATOM   3241  OD2 ASP B 148      13.643  18.768  12.139  1.00  0.00           O  
ATOM   3242  N   ALA B 149      14.389  16.757   7.927  1.00  0.00           N  
ATOM   3243  CA  ALA B 149      15.455  15.891   7.422  1.00  0.00           C  
ATOM   3244  C   ALA B 149      16.218  15.147   8.532  1.00  0.00           C  
ATOM   3245  O   ALA B 149      16.882  14.150   8.250  1.00  0.00           O  
ATOM   3246  CB  ALA B 149      16.414  16.713   6.567  1.00  0.00           C  
ATOM   3247  N   THR B 150      16.111  15.614   9.775  1.00  0.00           N  
ATOM   3248  CA  THR B 150      16.738  14.952  10.926  1.00  0.00           C  
ATOM   3249  C   THR B 150      15.829  13.900  11.565  1.00  0.00           C  
ATOM   3250  O   THR B 150      16.250  13.211  12.493  1.00  0.00           O  
ATOM   3251  CB  THR B 150      17.195  15.967  11.998  1.00  0.00           C  
ATOM   3252  OG1 THR B 150      16.086  16.481  12.726  1.00  0.00           O  
ATOM   3253  CG2 THR B 150      17.977  17.132  11.390  1.00  0.00           C  
ATOM   3254  N   GLY B 151      14.589  13.765  11.082  1.00  0.00           N  
ATOM   3255  CA  GLY B 151      13.640  12.790  11.607  1.00  0.00           C  
ATOM   3256  C   GLY B 151      12.829  13.274  12.808  1.00  0.00           C  
ATOM   3257  O   GLY B 151      12.202  12.453  13.480  1.00  0.00           O  
ATOM   3258  N   HIS B 152      12.831  14.585  13.083  1.00  0.00           N  
ATOM   3259  CA  HIS B 152      12.082  15.173  14.193  1.00  0.00           C  
ATOM   3260  C   HIS B 152      10.889  15.999  13.702  1.00  0.00           C  
ATOM   3261  O   HIS B 152      10.912  16.546  12.603  1.00  0.00           O  
ATOM   3262  CB  HIS B 152      13.003  16.032  15.067  1.00  0.00           C  
ATOM   3263  CG  HIS B 152      14.101  15.252  15.720  1.00  0.00           C  
ATOM   3264  ND1 HIS B 152      15.399  15.234  15.275  1.00  0.00           N  
ATOM   3265  CD2 HIS B 152      14.053  14.432  16.807  1.00  0.00           C  
ATOM   3266  CE1 HIS B 152      16.116  14.444  16.061  1.00  0.00           C  
ATOM   3267  NE2 HIS B 152      15.327  13.940  17.006  1.00  0.00           N  
ATOM   3268  N   ILE B 153       9.858  16.094  14.531  1.00  0.00           N  
ATOM   3269  CA  ILE B 153       8.678  16.904  14.223  1.00  0.00           C  
ATOM   3270  C   ILE B 153       9.023  18.388  14.371  1.00  0.00           C  
ATOM   3271  O   ILE B 153       9.534  18.809  15.413  1.00  0.00           O  
ATOM   3272  CB  ILE B 153       7.500  16.532  15.152  1.00  0.00           C  
ATOM   3273  CG1 ILE B 153       7.080  15.075  14.929  1.00  0.00           C  
ATOM   3274  CG2 ILE B 153       6.304  17.479  14.932  1.00  0.00           C  
ATOM   3275  CD1 ILE B 153       6.192  14.523  16.028  1.00  0.00           C  
ATOM   3276  N   ASP B 154       8.713  19.176  13.335  1.00  0.00           N  
ATOM   3277  CA  ASP B 154       8.800  20.633  13.414  1.00  0.00           C  
ATOM   3278  C   ASP B 154       7.470  21.172  13.951  1.00  0.00           C  
ATOM   3279  O   ASP B 154       6.495  21.333  13.207  1.00  0.00           O  
ATOM   3280  CB  ASP B 154       9.155  21.225  12.043  1.00  0.00           C  
ATOM   3281  CG  ASP B 154       9.381  22.739  12.076  1.00  0.00           C  
ATOM   3282  OD1 ASP B 154       8.931  23.408  13.032  1.00  0.00           O  
ATOM   3283  OD2 ASP B 154      10.008  23.256  11.125  1.00  0.00           O  
ATOM   3284  N   TYR B 155       7.420  21.435  15.256  1.00  0.00           N  
ATOM   3285  CA  TYR B 155       6.199  21.911  15.905  1.00  0.00           C  
ATOM   3286  C   TYR B 155       5.800  23.323  15.462  1.00  0.00           C  
ATOM   3287  O   TYR B 155       4.619  23.658  15.484  1.00  0.00           O  
ATOM   3288  CB  TYR B 155       6.349  21.852  17.432  1.00  0.00           C  
ATOM   3289  CG  TYR B 155       6.542  20.453  17.969  1.00  0.00           C  
ATOM   3290  CD1 TYR B 155       5.448  19.593  18.136  1.00  0.00           C  
ATOM   3291  CD2 TYR B 155       7.814  19.982  18.290  1.00  0.00           C  
ATOM   3292  CE1 TYR B 155       5.625  18.292  18.618  1.00  0.00           C  
ATOM   3293  CE2 TYR B 155       7.998  18.689  18.767  1.00  0.00           C  
ATOM   3294  CZ  TYR B 155       6.903  17.847  18.934  1.00  0.00           C  
ATOM   3295  OH  TYR B 155       7.085  16.569  19.405  1.00  0.00           O  
ATOM   3296  N   ALA B 156       6.767  24.144  15.054  1.00  0.00           N  
ATOM   3297  CA  ALA B 156       6.482  25.479  14.541  1.00  0.00           C  
ATOM   3298  C   ALA B 156       5.761  25.405  13.189  1.00  0.00           C  
ATOM   3299  O   ALA B 156       4.787  26.125  12.958  1.00  0.00           O  
ATOM   3300  CB  ALA B 156       7.779  26.288  14.434  1.00  0.00           C  
ATOM   3301  N   ASP B 157       6.224  24.521  12.308  1.00  0.00           N  
ATOM   3302  CA  ASP B 157       5.548  24.289  11.028  1.00  0.00           C  
ATOM   3303  C   ASP B 157       4.176  23.651  11.243  1.00  0.00           C  
ATOM   3304  O   ASP B 157       3.200  24.046  10.597  1.00  0.00           O  
ATOM   3305  CB  ASP B 157       6.401  23.411  10.113  1.00  0.00           C  
ATOM   3306  CG  ASP B 157       5.758  23.234   8.748  1.00  0.00           C  
ATOM   3307  OD1 ASP B 157       5.610  24.243   8.030  1.00  0.00           O  
ATOM   3308  OD2 ASP B 157       5.389  22.092   8.409  1.00  0.00           O  
ATOM   3309  N   LEU B 158       4.074  22.707  12.175  1.00  0.00           N  
ATOM   3310  CA  LEU B 158       2.802  22.085  12.529  1.00  0.00           C  
ATOM   3311  C   LEU B 158       1.782  23.138  12.993  1.00  0.00           C  
ATOM   3312  O   LEU B 158       0.629  23.118  12.561  1.00  0.00           O  
ATOM   3313  CB  LEU B 158       3.025  21.019  13.613  1.00  0.00           C  
ATOM   3314  CG  LEU B 158       1.801  20.164  13.964  1.00  0.00           C  
ATOM   3315  CD1 LEU B 158       1.435  19.250  12.809  1.00  0.00           C  
ATOM   3316  CD2 LEU B 158       2.076  19.323  15.202  1.00  0.00           C  
ATOM   3317  N   GLU B 159       2.207  24.052  13.843  1.00  0.00           N  
ATOM   3318  CA  GLU B 159       1.364  25.155  14.310  1.00  0.00           C  
ATOM   3319  C   GLU B 159       0.927  26.058  13.158  1.00  0.00           C  
ATOM   3320  O   GLU B 159      -0.239  26.461  13.080  1.00  0.00           O  
ATOM   3321  CB  GLU B 159       2.100  25.964  15.386  1.00  0.00           C  
ATOM   3322  CG  GLU B 159       1.247  27.080  15.973  1.00  0.00           C  
ATOM   3323  CD  GLU B 159       1.938  27.892  17.066  1.00  0.00           C  
ATOM   3324  OE1 GLU B 159       1.228  28.663  17.747  1.00  0.00           O  
ATOM   3325  OE2 GLU B 159       3.163  27.790  17.231  1.00  0.00           O  
ATOM   3326  N   LYS B 160       1.864  26.373  12.257  1.00  0.00           N  
ATOM   3327  CA  LYS B 160       1.565  27.198  11.083  1.00  0.00           C  
ATOM   3328  C   LYS B 160       0.503  26.541  10.198  1.00  0.00           C  
ATOM   3329  O   LYS B 160      -0.469  27.194   9.814  1.00  0.00           O  
ATOM   3330  CB  LYS B 160       2.856  27.465  10.297  1.00  0.00           C  
ATOM   3331  CG  LYS B 160       2.663  28.390   9.104  1.00  0.00           C  
ATOM   3332  CD  LYS B 160       3.946  28.512   8.300  1.00  0.00           C  
ATOM   3333  CE  LYS B 160       3.715  29.324   7.037  1.00  0.00           C  
ATOM   3334  NZ  LYS B 160       4.904  29.317   6.147  1.00  0.00           N  
ATOM   3335  N   GLN B 161       0.667  25.252   9.902  1.00  0.00           N  
ATOM   3336  CA  GLN B 161      -0.305  24.507   9.100  1.00  0.00           C  
ATOM   3337  C   GLN B 161      -1.670  24.426   9.791  1.00  0.00           C  
ATOM   3338  O   GLN B 161      -2.707  24.565   9.139  1.00  0.00           O  
ATOM   3339  CB  GLN B 161       0.213  23.099   8.788  1.00  0.00           C  
ATOM   3340  CG  GLN B 161       1.410  23.083   7.846  1.00  0.00           C  
ATOM   3341  CD  GLN B 161       1.705  21.690   7.308  1.00  0.00           C  
ATOM   3342  OE1 GLN B 161       0.809  20.998   6.851  1.00  0.00           O  
ATOM   3343  NE2 GLN B 161       2.951  21.268   7.354  1.00  0.00           N  
ATOM   3344  N   ALA B 162      -1.685  24.220  11.104  1.00  0.00           N  
ATOM   3345  CA  ALA B 162      -2.924  24.189  11.878  1.00  0.00           C  
ATOM   3346  C   ALA B 162      -3.676  25.524  11.787  1.00  0.00           C  
ATOM   3347  O   ALA B 162      -4.885  25.542  11.560  1.00  0.00           O  
ATOM   3348  CB  ALA B 162      -2.615  23.828  13.333  1.00  0.00           C  
ATOM   3349  N   LYS B 163      -2.965  26.647  11.922  1.00  0.00           N  
ATOM   3350  CA  LYS B 163      -3.574  27.975  11.828  1.00  0.00           C  
ATOM   3351  C   LYS B 163      -4.073  28.294  10.420  1.00  0.00           C  
ATOM   3352  O   LYS B 163      -5.100  28.954  10.267  1.00  0.00           O  
ATOM   3353  CB  LYS B 163      -2.582  29.043  12.304  1.00  0.00           C  
ATOM   3354  CG  LYS B 163      -2.409  29.046  13.824  1.00  0.00           C  
ATOM   3355  CD  LYS B 163      -1.352  30.030  14.286  1.00  0.00           C  
ATOM   3356  CE  LYS B 163      -1.277  30.031  15.803  1.00  0.00           C  
ATOM   3357  NZ  LYS B 163      -0.101  30.781  16.320  1.00  0.00           N  
ATOM   3358  N   GLU B 164      -3.369  27.818   9.405  1.00  0.00           N  
ATOM   3359  CA  GLU B 164      -3.738  28.054   8.009  1.00  0.00           C  
ATOM   3360  C   GLU B 164      -4.967  27.241   7.593  1.00  0.00           C  
ATOM   3361  O   GLU B 164      -5.915  27.793   7.031  1.00  0.00           O  
ATOM   3362  CB  GLU B 164      -2.540  27.729   7.103  1.00  0.00           C  
ATOM   3363  CG  GLU B 164      -2.796  27.989   5.627  1.00  0.00           C  
ATOM   3364  CD  GLU B 164      -1.559  27.726   4.780  1.00  0.00           C  
ATOM   3365  OE1 GLU B 164      -0.559  28.466   4.938  1.00  0.00           O  
ATOM   3366  OE2 GLU B 164      -1.574  26.777   3.968  1.00  0.00           O  
ATOM   3367  N   HIS B 165      -4.968  25.931   7.880  1.00  0.00           N  
ATOM   3368  CA  HIS B 165      -6.002  25.019   7.387  1.00  0.00           C  
ATOM   3369  C   HIS B 165      -7.177  24.815   8.349  1.00  0.00           C  
ATOM   3370  O   HIS B 165      -8.203  24.274   7.933  1.00  0.00           O  
ATOM   3371  CB  HIS B 165      -5.373  23.677   7.017  1.00  0.00           C  
ATOM   3372  CG  HIS B 165      -4.367  23.781   5.908  1.00  0.00           C  
ATOM   3373  ND1 HIS B 165      -4.706  23.979   4.596  1.00  0.00           N  
ATOM   3374  CD2 HIS B 165      -3.019  23.727   5.951  1.00  0.00           C  
ATOM   3375  CE1 HIS B 165      -3.598  24.032   3.865  1.00  0.00           C  
ATOM   3376  NE2 HIS B 165      -2.556  23.887   4.661  1.00  0.00           N  
ATOM   3377  N   LYS B 166      -7.040  25.235   9.599  1.00  0.00           N  
ATOM   3378  CA  LYS B 166      -8.078  25.116  10.636  1.00  0.00           C  
ATOM   3379  C   LYS B 166      -8.698  23.709  10.698  1.00  0.00           C  
ATOM   3380  O   LYS B 166      -9.917  23.569  10.584  1.00  0.00           O  
ATOM   3381  CB  LYS B 166      -9.156  26.191  10.429  1.00  0.00           C  
ATOM   3382  CG  LYS B 166      -8.661  27.632  10.537  1.00  0.00           C  
ATOM   3383  CD  LYS B 166      -8.321  28.004  11.972  1.00  0.00           C  
ATOM   3384  CE  LYS B 166      -7.963  29.466  12.089  1.00  0.00           C  
ATOM   3385  NZ  LYS B 166      -7.601  29.827  13.482  1.00  0.00           N  
ATOM   3386  N   PRO B 167      -7.890  22.651  10.878  1.00  0.00           N  
ATOM   3387  CA  PRO B 167      -8.436  21.299  10.946  1.00  0.00           C  
ATOM   3388  C   PRO B 167      -9.362  21.118  12.147  1.00  0.00           C  
ATOM   3389  O   PRO B 167      -9.171  21.734  13.194  1.00  0.00           O  
ATOM   3390  CB  PRO B 167      -7.198  20.400  11.078  1.00  0.00           C  
ATOM   3391  CG  PRO B 167      -6.177  21.286  11.726  1.00  0.00           C  
ATOM   3392  CD  PRO B 167      -6.447  22.650  11.117  1.00  0.00           C  
ATOM   3393  N   LYS B 168     -10.361  20.255  11.980  1.00  0.00           N  
ATOM   3394  CA  LYS B 168     -11.250  19.867  13.068  1.00  0.00           C  
ATOM   3395  C   LYS B 168     -10.539  18.938  14.061  1.00  0.00           C  
ATOM   3396  O   LYS B 168     -10.897  18.888  15.233  1.00  0.00           O  
ATOM   3397  CB  LYS B 168     -12.486  19.173  12.478  1.00  0.00           C  
ATOM   3398  CG  LYS B 168     -13.660  19.067  13.426  1.00  0.00           C  
ATOM   3399  CD  LYS B 168     -14.488  20.346  13.424  1.00  0.00           C  
ATOM   3400  CE  LYS B 168     -15.768  20.149  14.208  1.00  0.00           C  
ATOM   3401  NZ  LYS B 168     -16.770  21.195  13.897  1.00  0.00           N  
ATOM   3402  N   MET B 169      -9.532  18.215  13.566  1.00  0.00           N  
ATOM   3403  CA  MET B 169      -8.776  17.264  14.369  1.00  0.00           C  
ATOM   3404  C   MET B 169      -7.317  17.201  13.925  1.00  0.00           C  
ATOM   3405  O   MET B 169      -7.020  17.244  12.730  1.00  0.00           O  
ATOM   3406  CB  MET B 169      -9.428  15.878  14.275  1.00  0.00           C  
ATOM   3407  CG  MET B 169      -8.849  14.841  15.225  1.00  0.00           C  
ATOM   3408  SD  MET B 169      -9.843  13.336  15.338  1.00  0.00           S  
ATOM   3409  CE  MET B 169      -9.576  12.622  13.723  1.00  0.00           C  
ATOM   3410  N   ILE B 170      -6.410  17.092  14.894  1.00  0.00           N  
ATOM   3411  CA  ILE B 170      -4.987  16.841  14.663  1.00  0.00           C  
ATOM   3412  C   ILE B 170      -4.660  15.442  15.176  1.00  0.00           C  
ATOM   3413  O   ILE B 170      -5.053  15.083  16.292  1.00  0.00           O  
ATOM   3414  CB  ILE B 170      -4.098  17.899  15.361  1.00  0.00           C  
ATOM   3415  CG1 ILE B 170      -4.430  19.306  14.828  1.00  0.00           C  
ATOM   3416  CG2 ILE B 170      -2.612  17.576  15.163  1.00  0.00           C  
ATOM   3417  CD1 ILE B 170      -3.673  20.439  15.513  1.00  0.00           C  
ATOM   3418  N   ILE B 171      -3.954  14.647  14.367  1.00  0.00           N  
ATOM   3419  CA  ILE B 171      -3.588  13.276  14.716  1.00  0.00           C  
ATOM   3420  C   ILE B 171      -2.110  13.191  15.070  1.00  0.00           C  
ATOM   3421  O   ILE B 171      -1.247  13.549  14.263  1.00  0.00           O  
ATOM   3422  CB  ILE B 171      -3.923  12.289  13.575  1.00  0.00           C  
ATOM   3423  CG1 ILE B 171      -5.397  12.414  13.166  1.00  0.00           C  
ATOM   3424  CG2 ILE B 171      -3.590  10.854  14.001  1.00  0.00           C  
ATOM   3425  CD1 ILE B 171      -5.778  11.555  11.976  1.00  0.00           C  
ATOM   3426  N   GLY B 172      -1.814  12.684  16.268  1.00  0.00           N  
ATOM   3427  CA  GLY B 172      -0.474  12.293  16.674  1.00  0.00           C  
ATOM   3428  C   GLY B 172      -0.338  10.779  16.654  1.00  0.00           C  
ATOM   3429  O   GLY B 172      -1.286  10.061  16.942  1.00  0.00           O  
ATOM   3430  N   GLY B 173       0.852  10.271  16.303  1.00  0.00           N  
ATOM   3431  CA  GLY B 173       1.103   8.831  16.268  1.00  0.00           C  
ATOM   3432  C   GLY B 173       1.838   8.403  15.011  1.00  0.00           C  
ATOM   3433  O   GLY B 173       1.550   8.895  13.921  1.00  0.00           O  
ATOM   3434  N   PHE B 174       2.789   7.471  15.157  1.00  0.00           N  
ATOM   3435  CA  PHE B 174       3.770   7.165  14.119  1.00  0.00           C  
ATOM   3436  C   PHE B 174       4.150   5.686  14.124  1.00  0.00           C  
ATOM   3437  O   PHE B 174       4.121   5.034  15.169  1.00  0.00           O  
ATOM   3438  CB  PHE B 174       5.034   8.032  14.332  1.00  0.00           C  
ATOM   3439  CG  PHE B 174       4.701   9.470  14.623  1.00  0.00           C  
ATOM   3440  CD1 PHE B 174       4.464  10.361  13.576  1.00  0.00           C  
ATOM   3441  CD2 PHE B 174       4.553   9.913  15.929  1.00  0.00           C  
ATOM   3442  CE1 PHE B 174       4.075  11.678  13.832  1.00  0.00           C  
ATOM   3443  CE2 PHE B 174       4.162  11.231  16.198  1.00  0.00           C  
ATOM   3444  CZ  PHE B 174       3.929  12.109  15.142  1.00  0.00           C  
ATOM   3445  N   SER B 175       4.535   5.173  12.941  1.00  0.00           N  
ATOM   3446  CA  SER B 175       4.997   3.794  12.788  1.00  0.00           C  
ATOM   3447  C   SER B 175       6.515   3.669  12.645  1.00  0.00           C  
ATOM   3448  O   SER B 175       7.054   2.571  12.788  1.00  0.00           O  
ATOM   3449  CB  SER B 175       4.316   3.140  11.579  1.00  0.00           C  
ATOM   3450  OG  SER B 175       2.917   3.059  11.769  1.00  0.00           O  
ATOM   3451  N   ALA B 176       7.212   4.778  12.346  1.00  0.00           N  
ATOM   3452  CA  ALA B 176       8.650   4.759  12.087  1.00  0.00           C  
ATOM   3453  C   ALA B 176       9.344   6.028  12.600  1.00  0.00           C  
ATOM   3454  O   ALA B 176      10.097   6.677  11.872  1.00  0.00           O  
ATOM   3455  CB  ALA B 176       8.889   4.538  10.595  1.00  0.00           C  
ATOM   3456  N   TYR B 177       9.075   6.393  13.860  1.00  0.00           N  
ATOM   3457  CA  TYR B 177       9.680   7.547  14.516  1.00  0.00           C  
ATOM   3458  C   TYR B 177      10.427   7.076  15.763  1.00  0.00           C  
ATOM   3459  O   TYR B 177       9.842   6.404  16.619  1.00  0.00           O  
ATOM   3460  CB  TYR B 177       8.597   8.567  14.864  1.00  0.00           C  
ATOM   3461  CG  TYR B 177       9.116   9.846  15.485  1.00  0.00           C  
ATOM   3462  CD1 TYR B 177       9.887  10.740  14.747  1.00  0.00           C  
ATOM   3463  CD2 TYR B 177       8.815  10.157  16.805  1.00  0.00           C  
ATOM   3464  CE1 TYR B 177      10.361  11.920  15.313  1.00  0.00           C  
ATOM   3465  CE2 TYR B 177       9.280  11.343  17.390  1.00  0.00           C  
ATOM   3466  CZ  TYR B 177      10.052  12.225  16.638  1.00  0.00           C  
ATOM   3467  OH  TYR B 177      10.514  13.382  17.200  1.00  0.00           O  
ATOM   3468  N   SER B 178      11.715   7.411  15.865  1.00  0.00           N  
ATOM   3469  CA  SER B 178      12.581   6.944  16.955  1.00  0.00           C  
ATOM   3470  C   SER B 178      12.694   7.932  18.114  1.00  0.00           C  
ATOM   3471  O   SER B 178      13.292   7.609  19.147  1.00  0.00           O  
ATOM   3472  CB  SER B 178      13.973   6.606  16.412  1.00  0.00           C  
ATOM   3473  OG  SER B 178      14.523   7.710  15.726  1.00  0.00           O  
ATOM   3474  N   GLY B 179      12.104   9.120  17.960  1.00  0.00           N  
ATOM   3475  CA  GLY B 179      12.159  10.146  18.987  1.00  0.00           C  
ATOM   3476  C   GLY B 179      10.982  10.116  19.955  1.00  0.00           C  
ATOM   3477  O   GLY B 179      10.172   9.181  19.965  1.00  0.00           O  
ATOM   3478  N   VAL B 180      10.900  11.169  20.779  1.00  0.00           N  
ATOM   3479  CA  VAL B 180       9.811  11.367  21.731  1.00  0.00           C  
ATOM   3480  C   VAL B 180       8.891  12.471  21.197  1.00  0.00           C  
ATOM   3481  O   VAL B 180       9.362  13.523  20.767  1.00  0.00           O  
ATOM   3482  CB  VAL B 180      10.360  11.724  23.123  1.00  0.00           C  
ATOM   3483  CG1 VAL B 180       9.234  12.061  24.099  1.00  0.00           C  
ATOM   3484  CG2 VAL B 180      11.183  10.570  23.690  1.00  0.00           C  
ATOM   3485  N   VAL B 181       7.589  12.225  21.221  1.00  0.00           N  
ATOM   3486  CA  VAL B 181       6.599  13.215  20.800  1.00  0.00           C  
ATOM   3487  C   VAL B 181       6.167  14.059  22.000  1.00  0.00           C  
ATOM   3488  O   VAL B 181       5.862  13.517  23.069  1.00  0.00           O  
ATOM   3489  CB  VAL B 181       5.375  12.552  20.143  1.00  0.00           C  
ATOM   3490  CG1 VAL B 181       4.380  13.610  19.657  1.00  0.00           C  
ATOM   3491  CG2 VAL B 181       5.802  11.675  18.972  1.00  0.00           C  
ATOM   3492  N   ASP B 182       6.135  15.386  21.821  1.00  0.00           N  
ATOM   3493  CA  ASP B 182       5.657  16.316  22.837  1.00  0.00           C  
ATOM   3494  C   ASP B 182       4.127  16.420  22.744  1.00  0.00           C  
ATOM   3495  O   ASP B 182       3.579  17.263  22.028  1.00  0.00           O  
ATOM   3496  CB  ASP B 182       6.351  17.671  22.679  1.00  0.00           C  
ATOM   3497  CG  ASP B 182       6.079  18.633  23.838  1.00  0.00           C  
ATOM   3498  OD1 ASP B 182       5.109  18.416  24.590  1.00  0.00           O  
ATOM   3499  OD2 ASP B 182       6.843  19.614  23.972  1.00  0.00           O  
ATOM   3500  N   TRP B 183       3.432  15.534  23.463  1.00  0.00           N  
ATOM   3501  CA  TRP B 183       1.970  15.495  23.469  1.00  0.00           C  
ATOM   3502  C   TRP B 183       1.362  16.792  24.008  1.00  0.00           C  
ATOM   3503  O   TRP B 183       0.323  17.246  23.515  1.00  0.00           O  
ATOM   3504  CB  TRP B 183       1.479  14.311  24.307  1.00  0.00           C  
ATOM   3505  CG  TRP B 183       2.078  12.976  23.969  1.00  0.00           C  
ATOM   3506  CD1 TRP B 183       2.710  12.137  24.838  1.00  0.00           C  
ATOM   3507  CD2 TRP B 183       2.095  12.306  22.686  1.00  0.00           C  
ATOM   3508  NE1 TRP B 183       3.109  10.999  24.188  1.00  0.00           N  
ATOM   3509  CE2 TRP B 183       2.743  11.064  22.859  1.00  0.00           C  
ATOM   3510  CE3 TRP B 183       1.613  12.637  21.402  1.00  0.00           C  
ATOM   3511  CZ2 TRP B 183       2.920  10.150  21.811  1.00  0.00           C  
ATOM   3512  CZ3 TRP B 183       1.796  11.725  20.362  1.00  0.00           C  
ATOM   3513  CH2 TRP B 183       2.442  10.506  20.561  1.00  0.00           C  
ATOM   3514  N   ALA B 184       2.005  17.394  25.004  1.00  0.00           N  
ATOM   3515  CA  ALA B 184       1.553  18.654  25.576  1.00  0.00           C  
ATOM   3516  C   ALA B 184       1.603  19.781  24.541  1.00  0.00           C  
ATOM   3517  O   ALA B 184       0.665  20.580  24.435  1.00  0.00           O  
ATOM   3518  CB  ALA B 184       2.384  18.993  26.813  1.00  0.00           C  
ATOM   3519  N   LYS B 185       2.677  19.836  23.751  1.00  0.00           N  
ATOM   3520  CA  LYS B 185       2.817  20.835  22.695  1.00  0.00           C  
ATOM   3521  C   LYS B 185       1.775  20.635  21.596  1.00  0.00           C  
ATOM   3522  O   LYS B 185       1.177  21.599  21.122  1.00  0.00           O  
ATOM   3523  CB  LYS B 185       4.238  20.796  22.110  1.00  0.00           C  
ATOM   3524  CG  LYS B 185       4.532  21.886  21.067  1.00  0.00           C  
ATOM   3525  CD  LYS B 185       4.395  23.285  21.673  1.00  0.00           C  
ATOM   3526  CE  LYS B 185       4.655  24.367  20.646  1.00  0.00           C  
ATOM   3527  NZ  LYS B 185       4.415  25.720  21.216  1.00  0.00           N  
ATOM   3528  N   MET B 186       1.522  19.391  21.209  1.00  0.00           N  
ATOM   3529  CA  MET B 186       0.475  19.092  20.233  1.00  0.00           C  
ATOM   3530  C   MET B 186      -0.905  19.515  20.743  1.00  0.00           C  
ATOM   3531  O   MET B 186      -1.720  20.038  19.978  1.00  0.00           O  
ATOM   3532  CB  MET B 186       0.474  17.603  19.882  1.00  0.00           C  
ATOM   3533  CG  MET B 186       1.606  17.208  18.942  1.00  0.00           C  
ATOM   3534  SD  MET B 186       1.406  15.535  18.317  1.00  0.00           S  
ATOM   3535  CE  MET B 186       1.745  15.790  16.587  1.00  0.00           C  
ATOM   3536  N   ARG B 187      -1.169  19.328  22.045  1.00  0.00           N  
ATOM   3537  CA  ARG B 187      -2.428  19.768  22.646  1.00  0.00           C  
ATOM   3538  C   ARG B 187      -2.551  21.287  22.649  1.00  0.00           C  
ATOM   3539  O   ARG B 187      -3.627  21.816  22.361  1.00  0.00           O  
ATOM   3540  CB  ARG B 187      -2.567  19.202  24.067  1.00  0.00           C  
ATOM   3541  CG  ARG B 187      -3.857  19.629  24.788  1.00  0.00           C  
ATOM   3542  CD  ARG B 187      -5.112  19.246  24.001  1.00  0.00           C  
ATOM   3543  NE  ARG B 187      -6.327  19.741  24.664  1.00  0.00           N  
ATOM   3544  CZ  ARG B 187      -7.015  19.111  25.608  1.00  0.00           C  
ATOM   3545  NH1 ARG B 187      -6.668  17.910  26.029  1.00  0.00           N  
ATOM   3546  NH2 ARG B 187      -8.063  19.694  26.137  1.00  0.00           N  
ATOM   3547  N   GLU B 188      -1.465  21.995  22.941  1.00  0.00           N  
ATOM   3548  CA  GLU B 188      -1.437  23.462  22.888  1.00  0.00           C  
ATOM   3549  C   GLU B 188      -1.809  23.963  21.486  1.00  0.00           C  
ATOM   3550  O   GLU B 188      -2.620  24.879  21.342  1.00  0.00           O  
ATOM   3551  CB  GLU B 188      -0.045  23.959  23.301  1.00  0.00           C  
ATOM   3552  CG  GLU B 188       0.076  25.480  23.361  1.00  0.00           C  
ATOM   3553  CD  GLU B 188       1.489  25.960  23.685  1.00  0.00           C  
ATOM   3554  OE1 GLU B 188       1.623  26.967  24.394  1.00  0.00           O  
ATOM   3555  OE2 GLU B 188       2.463  25.342  23.216  1.00  0.00           O  
ATOM   3556  N   ILE B 189      -1.242  23.337  20.442  1.00  0.00           N  
ATOM   3557  CA  ILE B 189      -1.543  23.688  19.050  1.00  0.00           C  
ATOM   3558  C   ILE B 189      -3.022  23.419  18.738  1.00  0.00           C  
ATOM   3559  O   ILE B 189      -3.699  24.280  18.170  1.00  0.00           O  
ATOM   3560  CB  ILE B 189      -0.603  22.942  18.080  1.00  0.00           C  
ATOM   3561  CG1 ILE B 189       0.853  23.410  18.278  1.00  0.00           C  
ATOM   3562  CG2 ILE B 189      -1.035  23.167  16.626  1.00  0.00           C  
ATOM   3563  CD1 ILE B 189       1.901  22.521  17.601  1.00  0.00           C  
ATOM   3564  N   ALA B 190      -3.528  22.247  19.123  1.00  0.00           N  
ATOM   3565  CA  ALA B 190      -4.934  21.896  18.908  1.00  0.00           C  
ATOM   3566  C   ALA B 190      -5.875  22.893  19.590  1.00  0.00           C  
ATOM   3567  O   ALA B 190      -6.826  23.384  18.969  1.00  0.00           O  
ATOM   3568  CB  ALA B 190      -5.192  20.470  19.402  1.00  0.00           C  
ATOM   3569  N   ASP B 191      -5.599  23.237  20.853  1.00  0.00           N  
ATOM   3570  CA  ASP B 191      -6.426  24.172  21.614  1.00  0.00           C  
ATOM   3571  C   ASP B 191      -6.426  25.582  21.006  1.00  0.00           C  
ATOM   3572  O   ASP B 191      -7.446  26.264  21.038  1.00  0.00           O  
ATOM   3573  CB  ASP B 191      -5.966  24.228  23.083  1.00  0.00           C  
ATOM   3574  CG  ASP B 191      -6.323  22.976  23.881  1.00  0.00           C  
ATOM   3575  OD1 ASP B 191      -7.162  22.174  23.433  1.00  0.00           O  
ATOM   3576  OD2 ASP B 191      -5.773  22.811  24.988  1.00  0.00           O  
ATOM   3577  N   SER B 192      -5.307  26.016  20.424  1.00  0.00           N  
ATOM   3578  CA  SER B 192      -5.184  27.349  19.827  1.00  0.00           C  
ATOM   3579  C   SER B 192      -6.136  27.574  18.644  1.00  0.00           C  
ATOM   3580  O   SER B 192      -6.437  28.719  18.306  1.00  0.00           O  
ATOM   3581  CB  SER B 192      -3.737  27.621  19.395  1.00  0.00           C  
ATOM   3582  OG  SER B 192      -3.410  26.958  18.187  1.00  0.00           O  
ATOM   3583  N   ILE B 193      -6.606  26.489  18.015  1.00  0.00           N  
ATOM   3584  CA  ILE B 193      -7.533  26.556  16.885  1.00  0.00           C  
ATOM   3585  C   ILE B 193      -8.872  25.861  17.169  1.00  0.00           C  
ATOM   3586  O   ILE B 193      -9.724  25.774  16.285  1.00  0.00           O  
ATOM   3587  CB  ILE B 193      -6.887  25.980  15.601  1.00  0.00           C  
ATOM   3588  CG1 ILE B 193      -6.502  24.503  15.789  1.00  0.00           C  
ATOM   3589  CG2 ILE B 193      -5.667  26.816  15.193  1.00  0.00           C  
ATOM   3590  CD1 ILE B 193      -6.240  23.769  14.484  1.00  0.00           C  
ATOM   3591  N   GLY B 194      -9.066  25.348  18.377  1.00  0.00           N  
ATOM   3592  CA  GLY B 194     -10.288  24.636  18.765  1.00  0.00           C  
ATOM   3593  C   GLY B 194     -10.449  23.265  18.126  1.00  0.00           C  
ATOM   3594  O   GLY B 194     -11.570  22.819  17.875  1.00  0.00           O  
ATOM   3595  N   ALA B 195      -9.338  22.581  17.852  1.00  0.00           N  
ATOM   3596  CA  ALA B 195      -9.353  21.250  17.261  1.00  0.00           C  
ATOM   3597  C   ALA B 195      -9.245  20.151  18.321  1.00  0.00           C  
ATOM   3598  O   ALA B 195      -8.744  20.373  19.426  1.00  0.00           O  
ATOM   3599  CB  ALA B 195      -8.210  21.115  16.249  1.00  0.00           C  
ATOM   3600  N   TYR B 196      -9.697  18.940  17.964  1.00  0.00           N  
ATOM   3601  CA  TYR B 196      -9.433  17.756  18.776  1.00  0.00           C  
ATOM   3602  C   TYR B 196      -7.990  17.283  18.585  1.00  0.00           C  
ATOM   3603  O   TYR B 196      -7.477  17.296  17.465  1.00  0.00           O  
ATOM   3604  CB  TYR B 196     -10.387  16.620  18.398  1.00  0.00           C  
ATOM   3605  CG  TYR B 196     -11.829  16.869  18.763  1.00  0.00           C  
ATOM   3606  CD1 TYR B 196     -12.244  16.808  20.090  1.00  0.00           C  
ATOM   3607  CD2 TYR B 196     -12.776  17.166  17.775  1.00  0.00           C  
ATOM   3608  CE1 TYR B 196     -13.572  17.039  20.438  1.00  0.00           C  
ATOM   3609  CE2 TYR B 196     -14.100  17.399  18.113  1.00  0.00           C  
ATOM   3610  CZ  TYR B 196     -14.504  17.335  19.445  1.00  0.00           C  
ATOM   3611  OH  TYR B 196     -15.809  17.564  19.784  1.00  0.00           O  
ATOM   3612  N   LEU B 197      -7.349  16.836  19.667  1.00  0.00           N  
ATOM   3613  CA  LEU B 197      -6.111  16.068  19.571  1.00  0.00           C  
ATOM   3614  C   LEU B 197      -6.444  14.591  19.752  1.00  0.00           C  
ATOM   3615  O   LEU B 197      -6.904  14.167  20.818  1.00  0.00           O  
ATOM   3616  CB  LEU B 197      -5.070  16.521  20.608  1.00  0.00           C  
ATOM   3617  CG  LEU B 197      -3.763  15.698  20.593  1.00  0.00           C  
ATOM   3618  CD1 LEU B 197      -3.043  15.796  19.255  1.00  0.00           C  
ATOM   3619  CD2 LEU B 197      -2.826  16.136  21.710  1.00  0.00           C  
ATOM   3620  N   PHE B 198      -6.210  13.817  18.705  1.00  0.00           N  
ATOM   3621  CA  PHE B 198      -6.363  12.368  18.712  1.00  0.00           C  
ATOM   3622  C   PHE B 198      -4.969  11.739  18.597  1.00  0.00           C  
ATOM   3623  O   PHE B 198      -4.230  12.041  17.664  1.00  0.00           O  
ATOM   3624  CB  PHE B 198      -7.289  11.949  17.552  1.00  0.00           C  
ATOM   3625  CG  PHE B 198      -7.186  10.495  17.154  1.00  0.00           C  
ATOM   3626  CD1 PHE B 198      -7.184   9.478  18.107  1.00  0.00           C  
ATOM   3627  CD2 PHE B 198      -7.079  10.140  15.806  1.00  0.00           C  
ATOM   3628  CE1 PHE B 198      -7.063   8.138  17.729  1.00  0.00           C  
ATOM   3629  CE2 PHE B 198      -6.963   8.807  15.417  1.00  0.00           C  
ATOM   3630  CZ  PHE B 198      -6.951   7.809  16.381  1.00  0.00           C  
ATOM   3631  N   VAL B 199      -4.607  10.872  19.537  1.00  0.00           N  
ATOM   3632  CA  VAL B 199      -3.306  10.191  19.517  1.00  0.00           C  
ATOM   3633  C   VAL B 199      -3.505   8.688  19.339  1.00  0.00           C  
ATOM   3634  O   VAL B 199      -4.228   8.055  20.098  1.00  0.00           O  
ATOM   3635  CB  VAL B 199      -2.471  10.489  20.778  1.00  0.00           C  
ATOM   3636  CG1 VAL B 199      -1.197   9.642  20.810  1.00  0.00           C  
ATOM   3637  CG2 VAL B 199      -2.100  11.972  20.835  1.00  0.00           C  
ATOM   3638  N   ASP B 200      -2.832   8.126  18.338  1.00  0.00           N  
ATOM   3639  CA  ASP B 200      -2.732   6.674  18.158  1.00  0.00           C  
ATOM   3640  C   ASP B 200      -1.363   6.234  18.694  1.00  0.00           C  
ATOM   3641  O   ASP B 200      -0.333   6.464  18.060  1.00  0.00           O  
ATOM   3642  CB  ASP B 200      -2.921   6.324  16.670  1.00  0.00           C  
ATOM   3643  CG  ASP B 200      -2.822   4.833  16.367  1.00  0.00           C  
ATOM   3644  OD1 ASP B 200      -2.371   4.040  17.230  1.00  0.00           O  
ATOM   3645  OD2 ASP B 200      -3.192   4.443  15.237  1.00  0.00           O  
ATOM   3646  N   MET B 201      -1.354   5.615  19.866  1.00  0.00           N  
ATOM   3647  CA  MET B 201      -0.112   5.192  20.529  1.00  0.00           C  
ATOM   3648  C   MET B 201       0.210   3.704  20.326  1.00  0.00           C  
ATOM   3649  O   MET B 201       0.982   3.120  21.094  1.00  0.00           O  
ATOM   3650  CB  MET B 201      -0.130   5.557  22.017  1.00  0.00           C  
ATOM   3651  CG  MET B 201      -1.142   4.770  22.850  1.00  0.00           C  
ATOM   3652  SD  MET B 201      -0.918   5.015  24.639  1.00  0.00           S  
ATOM   3653  CE  MET B 201      -2.180   3.915  25.281  1.00  0.00           C  
ATOM   3654  N   ALA B 202      -0.342   3.072  19.288  1.00  0.00           N  
ATOM   3655  CA  ALA B 202      -0.242   1.626  19.076  1.00  0.00           C  
ATOM   3656  C   ALA B 202       1.187   1.073  19.172  1.00  0.00           C  
ATOM   3657  O   ALA B 202       1.399   0.017  19.775  1.00  0.00           O  
ATOM   3658  CB  ALA B 202      -0.864   1.276  17.725  1.00  0.00           C  
ATOM   3659  N   HIS B 203       2.168   1.778  18.605  1.00  0.00           N  
ATOM   3660  CA  HIS B 203       3.554   1.302  18.605  1.00  0.00           C  
ATOM   3661  C   HIS B 203       4.240   1.395  19.967  1.00  0.00           C  
ATOM   3662  O   HIS B 203       5.072   0.550  20.292  1.00  0.00           O  
ATOM   3663  CB  HIS B 203       4.375   2.046  17.540  1.00  0.00           C  
ATOM   3664  CG  HIS B 203       4.569   1.233  16.289  1.00  0.00           C  
ATOM   3665  ND1 HIS B 203       5.665   0.432  16.073  1.00  0.00           N  
ATOM   3666  CD2 HIS B 203       3.757   1.080  15.217  1.00  0.00           C  
ATOM   3667  CE1 HIS B 203       5.528  -0.176  14.892  1.00  0.00           C  
ATOM   3668  NE2 HIS B 203       4.371   0.194  14.351  1.00  0.00           N  
ATOM   3669  N   VAL B 204       3.895   2.409  20.760  1.00  0.00           N  
ATOM   3670  CA  VAL B 204       4.595   2.697  22.022  1.00  0.00           C  
ATOM   3671  C   VAL B 204       3.784   2.373  23.274  1.00  0.00           C  
ATOM   3672  O   VAL B 204       4.245   2.630  24.386  1.00  0.00           O  
ATOM   3673  CB  VAL B 204       5.102   4.160  22.062  1.00  0.00           C  
ATOM   3674  CG1 VAL B 204       6.159   4.396  20.984  1.00  0.00           C  
ATOM   3675  CG2 VAL B 204       3.953   5.164  21.899  1.00  0.00           C  
ATOM   3676  N   ALA B 205       2.584   1.779  23.128  1.00  0.00           N  
ATOM   3677  CA  ALA B 205       1.687   1.514  24.254  1.00  0.00           C  
ATOM   3678  C   ALA B 205       2.343   0.723  25.393  1.00  0.00           C  
ATOM   3679  O   ALA B 205       2.137   1.035  26.566  1.00  0.00           O  
ATOM   3680  CB  ALA B 205       0.438   0.798  23.752  1.00  0.00           C  
ATOM   3681  N   GLY B 206       3.142  -0.287  25.065  1.00  0.00           N  
ATOM   3682  CA  GLY B 206       3.853  -1.069  26.081  1.00  0.00           C  
ATOM   3683  C   GLY B 206       4.882  -0.250  26.842  1.00  0.00           C  
ATOM   3684  O   GLY B 206       5.005  -0.376  28.065  1.00  0.00           O  
ATOM   3685  N   LEU B 207       5.616   0.615  26.133  1.00  0.00           N  
ATOM   3686  CA  LEU B 207       6.581   1.518  26.762  1.00  0.00           C  
ATOM   3687  C   LEU B 207       5.874   2.540  27.657  1.00  0.00           C  
ATOM   3688  O   LEU B 207       6.337   2.832  28.762  1.00  0.00           O  
ATOM   3689  CB  LEU B 207       7.441   2.226  25.696  1.00  0.00           C  
ATOM   3690  CG  LEU B 207       8.466   1.354  24.944  1.00  0.00           C  
ATOM   3691  CD1 LEU B 207       7.837   0.618  23.774  1.00  0.00           C  
ATOM   3692  CD2 LEU B 207       9.616   2.207  24.428  1.00  0.00           C  
ATOM   3693  N   VAL B 208       4.723   3.066  27.195  1.00  0.00           N  
ATOM   3694  CA  VAL B 208       3.899   3.977  27.986  1.00  0.00           C  
ATOM   3695  C   VAL B 208       3.411   3.284  29.267  1.00  0.00           C  
ATOM   3696  O   VAL B 208       3.521   3.848  30.359  1.00  0.00           O  
ATOM   3697  CB  VAL B 208       2.707   4.505  27.153  1.00  0.00           C  
ATOM   3698  CG1 VAL B 208       1.697   5.259  28.016  1.00  0.00           C  
ATOM   3699  CG2 VAL B 208       3.198   5.422  26.033  1.00  0.00           C  
ATOM   3700  N   ALA B 209       2.908   2.060  29.137  1.00  0.00           N  
ATOM   3701  CA  ALA B 209       2.416   1.286  30.278  1.00  0.00           C  
ATOM   3702  C   ALA B 209       3.493   1.066  31.344  1.00  0.00           C  
ATOM   3703  O   ALA B 209       3.196   1.033  32.541  1.00  0.00           O  
ATOM   3704  CB  ALA B 209       1.872  -0.056  29.781  1.00  0.00           C  
ATOM   3705  N   ALA B 210       4.748   0.927  30.912  1.00  0.00           N  
ATOM   3706  CA  ALA B 210       5.885   0.729  31.813  1.00  0.00           C  
ATOM   3707  C   ALA B 210       6.483   2.038  32.349  1.00  0.00           C  
ATOM   3708  O   ALA B 210       7.389   1.990  33.188  1.00  0.00           O  
ATOM   3709  CB  ALA B 210       6.945  -0.090  31.088  1.00  0.00           C  
ATOM   3710  N   GLY B 211       6.007   3.187  31.868  1.00  0.00           N  
ATOM   3711  CA  GLY B 211       6.521   4.488  32.290  1.00  0.00           C  
ATOM   3712  C   GLY B 211       7.866   4.873  31.686  1.00  0.00           C  
ATOM   3713  O   GLY B 211       8.564   5.727  32.229  1.00  0.00           O  
ATOM   3714  N   VAL B 212       8.239   4.262  30.559  1.00  0.00           N  
ATOM   3715  CA  VAL B 212       9.507   4.556  29.878  1.00  0.00           C  
ATOM   3716  C   VAL B 212       9.323   5.374  28.592  1.00  0.00           C  
ATOM   3717  O   VAL B 212      10.288   5.631  27.872  1.00  0.00           O  
ATOM   3718  CB  VAL B 212      10.337   3.271  29.610  1.00  0.00           C  
ATOM   3719  CG1 VAL B 212      10.670   2.561  30.926  1.00  0.00           C  
ATOM   3720  CG2 VAL B 212       9.613   2.306  28.678  1.00  0.00           C  
ATOM   3721  N   TYR B 213       8.086   5.810  28.320  1.00  0.00           N  
ATOM   3722  CA  TYR B 213       7.753   6.732  27.226  1.00  0.00           C  
ATOM   3723  C   TYR B 213       6.595   7.622  27.705  1.00  0.00           C  
ATOM   3724  O   TYR B 213       5.741   7.149  28.444  1.00  0.00           O  
ATOM   3725  CB  TYR B 213       7.365   5.943  25.973  1.00  0.00           C  
ATOM   3726  CG  TYR B 213       7.315   6.782  24.712  1.00  0.00           C  
ATOM   3727  CD1 TYR B 213       6.152   7.457  24.336  1.00  0.00           C  
ATOM   3728  CD2 TYR B 213       8.445   6.896  23.891  1.00  0.00           C  
ATOM   3729  CE1 TYR B 213       6.105   8.231  23.180  1.00  0.00           C  
ATOM   3730  CE2 TYR B 213       8.412   7.667  22.734  1.00  0.00           C  
ATOM   3731  CZ  TYR B 213       7.243   8.342  22.372  1.00  0.00           C  
ATOM   3732  OH  TYR B 213       7.207   9.102  21.235  1.00  0.00           O  
ATOM   3733  N   PRO B 214       6.556   8.910  27.308  1.00  0.00           N  
ATOM   3734  CA  PRO B 214       5.502   9.823  27.781  1.00  0.00           C  
ATOM   3735  C   PRO B 214       4.087   9.362  27.430  1.00  0.00           C  
ATOM   3736  O   PRO B 214       3.808   8.963  26.301  1.00  0.00           O  
ATOM   3737  CB  PRO B 214       5.828  11.154  27.095  1.00  0.00           C  
ATOM   3738  CG  PRO B 214       7.308  11.082  26.835  1.00  0.00           C  
ATOM   3739  CD  PRO B 214       7.560   9.625  26.516  1.00  0.00           C  
ATOM   3740  N   ASN B 215       3.194   9.433  28.413  1.00  0.00           N  
ATOM   3741  CA  ASN B 215       1.807   9.009  28.275  1.00  0.00           C  
ATOM   3742  C   ASN B 215       0.971  10.115  27.602  1.00  0.00           C  
ATOM   3743  O   ASN B 215       0.903  11.221  28.135  1.00  0.00           O  
ATOM   3744  CB  ASN B 215       1.267   8.658  29.671  1.00  0.00           C  
ATOM   3745  CG  ASN B 215      -0.110   8.011  29.650  1.00  0.00           C  
ATOM   3746  OD1 ASN B 215      -0.796   7.987  28.643  1.00  0.00           O  
ATOM   3747  ND2 ASN B 215      -0.530   7.483  30.791  1.00  0.00           N  
ATOM   3748  N   PRO B 216       0.314   9.838  26.452  1.00  0.00           N  
ATOM   3749  CA  PRO B 216      -0.534  10.848  25.808  1.00  0.00           C  
ATOM   3750  C   PRO B 216      -1.913  11.019  26.448  1.00  0.00           C  
ATOM   3751  O   PRO B 216      -2.586  12.013  26.178  1.00  0.00           O  
ATOM   3752  CB  PRO B 216      -0.668  10.336  24.368  1.00  0.00           C  
ATOM   3753  CG  PRO B 216      -0.588   8.845  24.510  1.00  0.00           C  
ATOM   3754  CD  PRO B 216       0.395   8.612  25.647  1.00  0.00           C  
ATOM   3755  N   VAL B 217      -2.346  10.093  27.294  1.00  0.00           N  
ATOM   3756  CA  VAL B 217      -3.701  10.087  27.874  1.00  0.00           C  
ATOM   3757  C   VAL B 217      -4.052  11.389  28.627  1.00  0.00           C  
ATOM   3758  O   VAL B 217      -5.175  11.874  28.465  1.00  0.00           O  
ATOM   3759  CB  VAL B 217      -3.931   8.829  28.747  1.00  0.00           C  
ATOM   3760  CG1 VAL B 217      -5.263   8.881  29.491  1.00  0.00           C  
ATOM   3761  CG2 VAL B 217      -3.899   7.569  27.884  1.00  0.00           C  
ATOM   3762  N   PRO B 218      -3.142  12.002  29.409  1.00  0.00           N  
ATOM   3763  CA  PRO B 218      -3.455  13.279  30.065  1.00  0.00           C  
ATOM   3764  C   PRO B 218      -3.528  14.489  29.127  1.00  0.00           C  
ATOM   3765  O   PRO B 218      -3.964  15.558  29.556  1.00  0.00           O  
ATOM   3766  CB  PRO B 218      -2.317  13.471  31.080  1.00  0.00           C  
ATOM   3767  CG  PRO B 218      -1.706  12.114  31.241  1.00  0.00           C  
ATOM   3768  CD  PRO B 218      -1.858  11.481  29.878  1.00  0.00           C  
ATOM   3769  N   HIS B 219      -3.093  14.349  27.870  1.00  0.00           N  
ATOM   3770  CA  HIS B 219      -2.981  15.468  26.934  1.00  0.00           C  
ATOM   3771  C   HIS B 219      -3.977  15.405  25.772  1.00  0.00           C  
ATOM   3772  O   HIS B 219      -4.522  16.435  25.372  1.00  0.00           O  
ATOM   3773  CB  HIS B 219      -1.545  15.555  26.405  1.00  0.00           C  
ATOM   3774  CG  HIS B 219      -0.526  15.667  27.494  1.00  0.00           C  
ATOM   3775  ND1 HIS B 219      -0.304  16.812  28.226  1.00  0.00           N  
ATOM   3776  CD2 HIS B 219       0.328  14.726  27.984  1.00  0.00           C  
ATOM   3777  CE1 HIS B 219       0.650  16.569  29.125  1.00  0.00           C  
ATOM   3778  NE2 HIS B 219       1.049  15.314  28.999  1.00  0.00           N  
ATOM   3779  N   ALA B 220      -4.228  14.216  25.245  1.00  0.00           N  
ATOM   3780  CA  ALA B 220      -5.134  14.055  24.114  1.00  0.00           C  
ATOM   3781  C   ALA B 220      -6.607  14.059  24.555  1.00  0.00           C  
ATOM   3782  O   ALA B 220      -6.928  13.690  25.681  1.00  0.00           O  
ATOM   3783  CB  ALA B 220      -4.801  12.762  23.370  1.00  0.00           C  
ATOM   3784  N   HIS B 221      -7.497  14.462  23.654  1.00  0.00           N  
ATOM   3785  CA  HIS B 221      -8.932  14.306  23.882  1.00  0.00           C  
ATOM   3786  C   HIS B 221      -9.335  12.826  23.848  1.00  0.00           C  
ATOM   3787  O   HIS B 221     -10.156  12.386  24.646  1.00  0.00           O  
ATOM   3788  CB  HIS B 221      -9.720  15.093  22.832  1.00  0.00           C  
ATOM   3789  CG  HIS B 221      -9.558  16.580  22.940  1.00  0.00           C  
ATOM   3790  ND1 HIS B 221      -8.606  17.305  22.254  1.00  0.00           N  
ATOM   3791  CD2 HIS B 221     -10.285  17.478  23.648  1.00  0.00           C  
ATOM   3792  CE1 HIS B 221      -8.759  18.587  22.545  1.00  0.00           C  
ATOM   3793  NE2 HIS B 221      -9.763  18.734  23.385  1.00  0.00           N  
ATOM   3794  N   VAL B 222      -8.751  12.083  22.908  1.00  0.00           N  
ATOM   3795  CA  VAL B 222      -8.985  10.637  22.761  1.00  0.00           C  
ATOM   3796  C   VAL B 222      -7.678   9.957  22.357  1.00  0.00           C  
ATOM   3797  O   VAL B 222      -6.895  10.512  21.581  1.00  0.00           O  
ATOM   3798  CB  VAL B 222     -10.076  10.328  21.699  1.00  0.00           C  
ATOM   3799  CG1 VAL B 222     -10.385   8.830  21.649  1.00  0.00           C  
ATOM   3800  CG2 VAL B 222     -11.365  11.082  21.991  1.00  0.00           C  
ATOM   3801  N   VAL B 223      -7.452   8.755  22.877  1.00  0.00           N  
ATOM   3802  CA  VAL B 223      -6.282   7.934  22.554  1.00  0.00           C  
ATOM   3803  C   VAL B 223      -6.745   6.569  22.071  1.00  0.00           C  
ATOM   3804  O   VAL B 223      -7.669   5.983  22.642  1.00  0.00           O  
ATOM   3805  CB  VAL B 223      -5.346   7.781  23.774  1.00  0.00           C  
ATOM   3806  CG1 VAL B 223      -4.140   6.897  23.456  1.00  0.00           C  
ATOM   3807  CG2 VAL B 223      -4.854   9.138  24.265  1.00  0.00           C  
ATOM   3808  N   THR B 224      -6.115   6.045  21.032  1.00  0.00           N  
ATOM   3809  CA  THR B 224      -6.302   4.650  20.627  1.00  0.00           C  
ATOM   3810  C   THR B 224      -4.987   3.891  20.691  1.00  0.00           C  
ATOM   3811  O   THR B 224      -3.904   4.473  20.658  1.00  0.00           O  
ATOM   3812  CB  THR B 224      -6.889   4.505  19.212  1.00  0.00           C  
ATOM   3813  OG1 THR B 224      -6.022   5.099  18.266  1.00  0.00           O  
ATOM   3814  CG2 THR B 224      -8.270   5.140  19.113  1.00  0.00           C  
ATOM   3815  N   THR B 225      -5.100   2.570  20.774  1.00  0.00           N  
ATOM   3816  CA  THR B 225      -3.943   1.697  20.660  1.00  0.00           C  
ATOM   3817  C   THR B 225      -4.378   0.320  20.177  1.00  0.00           C  
ATOM   3818  O   THR B 225      -5.555  -0.040  20.259  1.00  0.00           O  
ATOM   3819  CB  THR B 225      -3.167   1.587  21.986  1.00  0.00           C  
ATOM   3820  OG1 THR B 225      -1.995   0.816  21.780  1.00  0.00           O  
ATOM   3821  CG2 THR B 225      -3.984   0.938  23.108  1.00  0.00           C  
ATOM   3822  N   THR B 226      -3.424  -0.451  19.678  1.00  0.00           N  
ATOM   3823  CA  THR B 226      -3.582  -1.897  19.565  1.00  0.00           C  
ATOM   3824  C   THR B 226      -3.127  -2.556  20.863  1.00  0.00           C  
ATOM   3825  O   THR B 226      -2.356  -1.980  21.634  1.00  0.00           O  
ATOM   3826  CB  THR B 226      -2.785  -2.457  18.374  1.00  0.00           C  
ATOM   3827  OG1 THR B 226      -1.422  -2.067  18.472  1.00  0.00           O  
ATOM   3828  CG2 THR B 226      -3.346  -1.943  17.059  1.00  0.00           C  
ATOM   3829  N   THR B 227      -3.605  -3.774  21.099  1.00  0.00           N  
ATOM   3830  CA  THR B 227      -3.221  -4.529  22.294  1.00  0.00           C  
ATOM   3831  C   THR B 227      -2.069  -5.509  22.039  1.00  0.00           C  
ATOM   3832  O   THR B 227      -1.568  -6.125  22.974  1.00  0.00           O  
ATOM   3833  CB  THR B 227      -4.438  -5.259  22.883  1.00  0.00           C  
ATOM   3834  OG1 THR B 227      -5.143  -5.948  21.860  1.00  0.00           O  
ATOM   3835  CG2 THR B 227      -5.400  -4.267  23.531  1.00  0.00           C  
ATOM   3836  N   HIS B 228      -1.624  -5.628  20.792  1.00  0.00           N  
ATOM   3837  CA  HIS B 228      -0.430  -6.389  20.425  1.00  0.00           C  
ATOM   3838  C   HIS B 228       0.795  -5.457  20.372  1.00  0.00           C  
ATOM   3839  O   HIS B 228       0.888  -4.537  21.187  1.00  0.00           O  
ATOM   3840  CB  HIS B 228      -0.694  -7.161  19.113  1.00  0.00           C  
ATOM   3841  CG  HIS B 228      -1.194  -6.321  17.966  1.00  0.00           C  
ATOM   3842  ND1 HIS B 228      -2.494  -5.897  17.841  1.00  0.00           N  
ATOM   3843  CD2 HIS B 228      -0.544  -5.895  16.857  1.00  0.00           C  
ATOM   3844  CE1 HIS B 228      -2.633  -5.229  16.697  1.00  0.00           C  
ATOM   3845  NE2 HIS B 228      -1.462  -5.210  16.072  1.00  0.00           N  
ATOM   3846  N   LYS B 229       1.749  -5.681  19.472  1.00  0.00           N  
ATOM   3847  CA  LYS B 229       2.988  -4.890  19.375  1.00  0.00           C  
ATOM   3848  C   LYS B 229       3.726  -4.844  20.720  1.00  0.00           C  
ATOM   3849  O   LYS B 229       3.926  -5.887  21.349  1.00  0.00           O  
ATOM   3850  CB  LYS B 229       2.714  -3.484  18.792  1.00  0.00           C  
ATOM   3851  CG  LYS B 229       1.977  -3.470  17.455  1.00  0.00           C  
ATOM   3852  CD  LYS B 229       2.002  -2.047  16.845  1.00  0.00           C  
ATOM   3853  CE  LYS B 229       1.347  -1.979  15.477  1.00  0.00           C  
ATOM   3854  NZ  LYS B 229      -0.138  -2.060  15.547  1.00  0.00           N  
ATOM   3855  N   THR B 230       4.110  -3.661  21.186  1.00  0.00           N  
ATOM   3856  CA  THR B 230       4.868  -3.535  22.438  1.00  0.00           C  
ATOM   3857  C   THR B 230       4.064  -3.938  23.678  1.00  0.00           C  
ATOM   3858  O   THR B 230       4.659  -4.308  24.687  1.00  0.00           O  
ATOM   3859  CB  THR B 230       5.417  -2.112  22.631  1.00  0.00           C  
ATOM   3860  OG1 THR B 230       4.372  -1.161  22.462  1.00  0.00           O  
ATOM   3861  CG2 THR B 230       6.520  -1.800  21.627  1.00  0.00           C  
ATOM   3862  N   LEU B 231       2.736  -3.903  23.612  1.00  0.00           N  
ATOM   3863  CA  LEU B 231       1.893  -4.316  24.736  1.00  0.00           C  
ATOM   3864  C   LEU B 231       1.837  -5.845  24.884  1.00  0.00           C  
ATOM   3865  O   LEU B 231       1.404  -6.350  25.923  1.00  0.00           O  
ATOM   3866  CB  LEU B 231       0.494  -3.701  24.592  1.00  0.00           C  
ATOM   3867  CG  LEU B 231      -0.352  -3.616  25.877  1.00  0.00           C  
ATOM   3868  CD1 LEU B 231       0.326  -2.771  26.955  1.00  0.00           C  
ATOM   3869  CD2 LEU B 231      -1.717  -3.020  25.561  1.00  0.00           C  
ATOM   3870  N   ALA B 232       2.270  -6.585  23.865  1.00  0.00           N  
ATOM   3871  CA  ALA B 232       2.470  -8.039  23.882  1.00  0.00           C  
ATOM   3872  C   ALA B 232       1.205  -8.866  24.111  1.00  0.00           C  
ATOM   3873  O   ALA B 232       1.282 -10.045  24.484  1.00  0.00           O  
ATOM   3874  CB  ALA B 232       3.583  -8.395  24.872  1.00  0.00           C  
ATOM   3875  N   GLY B 233       0.031  -8.280  23.856  1.00  0.00           N  
ATOM   3876  CA  GLY B 233      -1.249  -8.953  24.011  1.00  0.00           C  
ATOM   3877  C   GLY B 233      -1.805  -9.511  22.701  1.00  0.00           C  
ATOM   3878  O   GLY B 233      -1.068  -9.649  21.718  1.00  0.00           O  
ATOM   3879  N   PRO B 234      -3.113  -9.839  22.671  1.00  0.00           N  
ATOM   3880  CA  PRO B 234      -3.740 -10.327  21.446  1.00  0.00           C  
ATOM   3881  C   PRO B 234      -3.900  -9.206  20.415  1.00  0.00           C  
ATOM   3882  O   PRO B 234      -3.874  -8.025  20.763  1.00  0.00           O  
ATOM   3883  CB  PRO B 234      -5.109 -10.827  21.917  1.00  0.00           C  
ATOM   3884  CG  PRO B 234      -5.436  -9.899  23.058  1.00  0.00           C  
ATOM   3885  CD  PRO B 234      -4.101  -9.650  23.736  1.00  0.00           C  
ATOM   3886  N   ARG B 235      -4.103  -9.576  19.144  1.00  0.00           N  
ATOM   3887  CA  ARG B 235      -4.491  -8.600  18.128  1.00  0.00           C  
ATOM   3888  C   ARG B 235      -5.876  -8.046  18.470  1.00  0.00           C  
ATOM   3889  O   ARG B 235      -6.830  -8.799  18.637  1.00  0.00           O  
ATOM   3890  CB  ARG B 235      -4.485  -9.230  16.733  1.00  0.00           C  
ATOM   3891  CG  ARG B 235      -3.073  -9.510  16.224  1.00  0.00           C  
ATOM   3892  CD  ARG B 235      -3.091 -10.117  14.832  1.00  0.00           C  
ATOM   3893  NE  ARG B 235      -1.724 -10.319  14.321  1.00  0.00           N  
ATOM   3894  CZ  ARG B 235      -1.050  -9.472  13.541  1.00  0.00           C  
ATOM   3895  NH1 ARG B 235      -1.589  -8.360  13.100  1.00  0.00           N  
ATOM   3896  NH2 ARG B 235       0.182  -9.752  13.196  1.00  0.00           N  
ATOM   3897  N   GLY B 236      -5.968  -6.721  18.559  1.00  0.00           N  
ATOM   3898  CA  GLY B 236      -7.211  -6.047  18.904  1.00  0.00           C  
ATOM   3899  C   GLY B 236      -6.992  -4.557  19.101  1.00  0.00           C  
ATOM   3900  O   GLY B 236      -5.856  -4.077  19.113  1.00  0.00           O  
ATOM   3901  N   GLY B 237      -8.087  -3.816  19.246  1.00  0.00           N  
ATOM   3902  CA  GLY B 237      -8.066  -2.376  19.457  1.00  0.00           C  
ATOM   3903  C   GLY B 237      -8.550  -1.972  20.841  1.00  0.00           C  
ATOM   3904  O   GLY B 237      -9.213  -2.741  21.536  1.00  0.00           O  
ATOM   3905  N   LEU B 238      -8.203  -0.746  21.242  1.00  0.00           N  
ATOM   3906  CA  LEU B 238      -8.568  -0.163  22.528  1.00  0.00           C  
ATOM   3907  C   LEU B 238      -8.734   1.350  22.354  1.00  0.00           C  
ATOM   3908  O   LEU B 238      -7.928   1.979  21.662  1.00  0.00           O  
ATOM   3909  CB  LEU B 238      -7.471  -0.499  23.554  1.00  0.00           C  
ATOM   3910  CG  LEU B 238      -7.619   0.051  24.979  1.00  0.00           C  
ATOM   3911  CD1 LEU B 238      -8.833  -0.537  25.669  1.00  0.00           C  
ATOM   3912  CD2 LEU B 238      -6.371  -0.287  25.794  1.00  0.00           C  
ATOM   3913  N   ILE B 239      -9.768   1.925  22.948  1.00  0.00           N  
ATOM   3914  CA  ILE B 239      -9.964   3.376  23.000  1.00  0.00           C  
ATOM   3915  C   ILE B 239      -9.866   3.816  24.458  1.00  0.00           C  
ATOM   3916  O   ILE B 239     -10.456   3.185  25.338  1.00  0.00           O  
ATOM   3917  CB  ILE B 239     -11.321   3.816  22.400  1.00  0.00           C  
ATOM   3918  CG1 ILE B 239     -11.522   3.236  20.986  1.00  0.00           C  
ATOM   3919  CG2 ILE B 239     -11.416   5.344  22.371  1.00  0.00           C  
ATOM   3920  CD1 ILE B 239     -12.898   3.526  20.378  1.00  0.00           C  
ATOM   3921  N   LEU B 240      -9.130   4.897  24.708  1.00  0.00           N  
ATOM   3922  CA  LEU B 240      -8.916   5.459  26.031  1.00  0.00           C  
ATOM   3923  C   LEU B 240      -9.167   6.965  26.018  1.00  0.00           C  
ATOM   3924  O   LEU B 240      -8.920   7.630  25.012  1.00  0.00           O  
ATOM   3925  CB  LEU B 240      -7.474   5.200  26.494  1.00  0.00           C  
ATOM   3926  CG  LEU B 240      -7.053   3.728  26.619  1.00  0.00           C  
ATOM   3927  CD1 LEU B 240      -5.544   3.633  26.729  1.00  0.00           C  
ATOM   3928  CD2 LEU B 240      -7.703   3.074  27.824  1.00  0.00           C  
ATOM   3929  N   ALA B 241      -9.635   7.513  27.142  1.00  0.00           N  
ATOM   3930  CA  ALA B 241      -9.771   8.952  27.313  1.00  0.00           C  
ATOM   3931  C   ALA B 241      -9.703   9.330  28.792  1.00  0.00           C  
ATOM   3932  O   ALA B 241      -9.912   8.490  29.672  1.00  0.00           O  
ATOM   3933  CB  ALA B 241     -11.073   9.448  26.680  1.00  0.00           C  
ATOM   3934  N   LYS B 242      -9.405  10.608  29.045  1.00  0.00           N  
ATOM   3935  CA  LYS B 242      -9.373  11.169  30.395  1.00  0.00           C  
ATOM   3936  C   LYS B 242      -9.853  12.614  30.358  1.00  0.00           C  
ATOM   3937  O   LYS B 242      -9.440  13.382  29.489  1.00  0.00           O  
ATOM   3938  CB  LYS B 242      -7.958  11.091  30.978  1.00  0.00           C  
ATOM   3939  CG  LYS B 242      -7.881  11.529  32.436  1.00  0.00           C  
ATOM   3940  CD  LYS B 242      -6.450  11.467  32.955  1.00  0.00           C  
ATOM   3941  CE  LYS B 242      -6.352  11.859  34.415  1.00  0.00           C  
ATOM   3942  NZ  LYS B 242      -6.991  10.858  35.302  1.00  0.00           N  
ATOM   3943  N   GLY B 243     -10.716  12.979  31.307  1.00  0.00           N  
ATOM   3944  CA  GLY B 243     -11.219  14.341  31.441  1.00  0.00           C  
ATOM   3945  C   GLY B 243     -12.267  14.749  30.417  1.00  0.00           C  
ATOM   3946  O   GLY B 243     -12.568  15.934  30.289  1.00  0.00           O  
ATOM   3947  N   GLY B 244     -12.820  13.788  29.673  1.00  0.00           N  
ATOM   3948  CA  GLY B 244     -13.872  14.049  28.702  1.00  0.00           C  
ATOM   3949  C   GLY B 244     -15.256  14.097  29.348  1.00  0.00           C  
ATOM   3950  O   GLY B 244     -15.448  13.653  30.475  1.00  0.00           O  
ATOM   3951  N   SER B 245     -16.219  14.632  28.597  1.00  0.00           N  
ATOM   3952  CA  SER B 245     -17.608  14.685  29.056  1.00  0.00           C  
ATOM   3953  C   SER B 245     -18.301  13.333  28.881  1.00  0.00           C  
ATOM   3954  O   SER B 245     -17.890  12.502  28.074  1.00  0.00           O  
ATOM   3955  CB  SER B 245     -18.375  15.766  28.291  1.00  0.00           C  
ATOM   3956  OG  SER B 245     -18.495  15.429  26.924  1.00  0.00           O  
ATOM   3957  N   GLU B 246     -19.399  13.129  29.615  1.00  0.00           N  
ATOM   3958  CA  GLU B 246     -20.243  11.943  29.430  1.00  0.00           C  
ATOM   3959  C   GLU B 246     -20.770  11.853  27.994  1.00  0.00           C  
ATOM   3960  O   GLU B 246     -20.901  10.762  27.457  1.00  0.00           O  
ATOM   3961  CB  GLU B 246     -21.422  11.955  30.393  1.00  0.00           C  
ATOM   3962  CG  GLU B 246     -21.046  11.687  31.845  1.00  0.00           C  
ATOM   3963  CD  GLU B 246     -22.253  11.478  32.756  1.00  0.00           C  
ATOM   3964  OE1 GLU B 246     -22.046  11.079  33.919  1.00  0.00           O  
ATOM   3965  OE2 GLU B 246     -23.389  11.698  32.311  1.00  0.00           O  
ATOM   3966  N   GLU B 247     -21.044  13.001  27.373  1.00  0.00           N  
ATOM   3967  CA  GLU B 247     -21.504  13.050  25.986  1.00  0.00           C  
ATOM   3968  C   GLU B 247     -20.449  12.506  25.019  1.00  0.00           C  
ATOM   3969  O   GLU B 247     -20.764  11.719  24.131  1.00  0.00           O  
ATOM   3970  CB  GLU B 247     -21.890  14.486  25.613  1.00  0.00           C  
ATOM   3971  CG  GLU B 247     -22.641  14.572  24.289  1.00  0.00           C  
ATOM   3972  CD  GLU B 247     -22.801  15.990  23.766  1.00  0.00           C  
ATOM   3973  OE1 GLU B 247     -22.970  16.133  22.539  1.00  0.00           O  
ATOM   3974  OE2 GLU B 247     -22.748  16.939  24.561  1.00  0.00           O  
ATOM   3975  N   LEU B 248     -19.182  12.906  25.203  1.00  0.00           N  
ATOM   3976  CA  LEU B 248     -18.075  12.400  24.390  1.00  0.00           C  
ATOM   3977  C   LEU B 248     -17.955  10.882  24.519  1.00  0.00           C  
ATOM   3978  O   LEU B 248     -17.851  10.172  23.514  1.00  0.00           O  
ATOM   3979  CB  LEU B 248     -16.760  13.085  24.786  1.00  0.00           C  
ATOM   3980  CG  LEU B 248     -15.489  12.543  24.114  1.00  0.00           C  
ATOM   3981  CD1 LEU B 248     -15.549  12.709  22.602  1.00  0.00           C  
ATOM   3982  CD2 LEU B 248     -14.253  13.245  24.662  1.00  0.00           C  
ATOM   3983  N   TYR B 249     -18.003  10.367  25.752  1.00  0.00           N  
ATOM   3984  CA  TYR B 249     -17.871   8.934  25.994  1.00  0.00           C  
ATOM   3985  C   TYR B 249     -19.049   8.142  25.427  1.00  0.00           C  
ATOM   3986  O   TYR B 249     -18.865   7.041  24.904  1.00  0.00           O  
ATOM   3987  CB  TYR B 249     -17.675   8.670  27.491  1.00  0.00           C  
ATOM   3988  CG  TYR B 249     -16.418   9.279  28.087  1.00  0.00           C  
ATOM   3989  CD1 TYR B 249     -15.375   9.772  27.298  1.00  0.00           C  
ATOM   3990  CD2 TYR B 249     -16.264   9.339  29.485  1.00  0.00           C  
ATOM   3991  CE1 TYR B 249     -14.225  10.320  27.861  1.00  0.00           C  
ATOM   3992  CE2 TYR B 249     -15.119   9.876  30.052  1.00  0.00           C  
ATOM   3993  CZ  TYR B 249     -14.100  10.370  29.243  1.00  0.00           C  
ATOM   3994  OH  TYR B 249     -12.962  10.897  29.802  1.00  0.00           O  
ATOM   3995  N   LYS B 250     -20.260   8.722  25.456  1.00  0.00           N  
ATOM   3996  CA  LYS B 250     -21.427   8.130  24.799  1.00  0.00           C  
ATOM   3997  C   LYS B 250     -21.242   8.062  23.288  1.00  0.00           C  
ATOM   3998  O   LYS B 250     -21.555   7.035  22.677  1.00  0.00           O  
ATOM   3999  CB  LYS B 250     -22.693   8.917  25.128  1.00  0.00           C  
ATOM   4000  CG  LYS B 250     -23.623   8.182  26.076  1.00  0.00           C  
ATOM   4001  CD  LYS B 250     -24.899   8.973  26.313  1.00  0.00           C  
ATOM   4002  CE  LYS B 250     -25.891   8.177  27.151  1.00  0.00           C  
ATOM   4003  NZ  LYS B 250     -27.120   8.945  27.409  1.00  0.00           N  
ATOM   4004  N   LYS B 251     -20.729   9.130  22.673  1.00  0.00           N  
ATOM   4005  CA  LYS B 251     -20.456   9.156  21.230  1.00  0.00           C  
ATOM   4006  C   LYS B 251     -19.444   8.085  20.842  1.00  0.00           C  
ATOM   4007  O   LYS B 251     -19.651   7.380  19.852  1.00  0.00           O  
ATOM   4008  CB  LYS B 251     -19.976  10.538  20.788  1.00  0.00           C  
ATOM   4009  CG  LYS B 251     -21.093  11.573  20.717  1.00  0.00           C  
ATOM   4010  CD  LYS B 251     -20.557  12.948  20.347  1.00  0.00           C  
ATOM   4011  CE  LYS B 251     -21.693  13.939  20.236  1.00  0.00           C  
ATOM   4012  NZ  LYS B 251     -21.214  15.329  20.053  1.00  0.00           N  
ATOM   4013  N   LEU B 252     -18.376   7.930  21.616  1.00  0.00           N  
ATOM   4014  CA  LEU B 252     -17.363   6.906  21.354  1.00  0.00           C  
ATOM   4015  C   LEU B 252     -17.947   5.495  21.468  1.00  0.00           C  
ATOM   4016  O   LEU B 252     -17.718   4.664  20.585  1.00  0.00           O  
ATOM   4017  CB  LEU B 252     -16.173   7.078  22.309  1.00  0.00           C  
ATOM   4018  CG  LEU B 252     -15.326   8.342  22.089  1.00  0.00           C  
ATOM   4019  CD1 LEU B 252     -14.350   8.537  23.245  1.00  0.00           C  
ATOM   4020  CD2 LEU B 252     -14.547   8.271  20.778  1.00  0.00           C  
ATOM   4021  N   ASN B 253     -18.738   5.229  22.511  1.00  0.00           N  
ATOM   4022  CA  ASN B 253     -19.385   3.929  22.663  1.00  0.00           C  
ATOM   4023  C   ASN B 253     -20.330   3.626  21.496  1.00  0.00           C  
ATOM   4024  O   ASN B 253     -20.295   2.522  20.944  1.00  0.00           O  
ATOM   4025  CB  ASN B 253     -20.141   3.859  24.002  1.00  0.00           C  
ATOM   4026  CG  ASN B 253     -19.236   3.590  25.191  1.00  0.00           C  
ATOM   4027  OD1 ASN B 253     -18.119   3.110  25.058  1.00  0.00           O  
ATOM   4028  ND2 ASN B 253     -19.721   3.881  26.384  1.00  0.00           N  
ATOM   4029  N   SER B 254     -21.131   4.607  21.072  1.00  0.00           N  
ATOM   4030  CA  SER B 254     -22.060   4.441  19.957  1.00  0.00           C  
ATOM   4031  C   SER B 254     -21.338   4.263  18.616  1.00  0.00           C  
ATOM   4032  O   SER B 254     -21.811   3.523  17.763  1.00  0.00           O  
ATOM   4033  CB  SER B 254     -23.009   5.628  19.861  1.00  0.00           C  
ATOM   4034  OG  SER B 254     -23.808   5.713  21.023  1.00  0.00           O  
ATOM   4035  N   ALA B 255     -20.192   4.917  18.438  1.00  0.00           N  
ATOM   4036  CA  ALA B 255     -19.403   4.782  17.219  1.00  0.00           C  
ATOM   4037  C   ALA B 255     -18.814   3.369  17.071  1.00  0.00           C  
ATOM   4038  O   ALA B 255     -18.714   2.854  15.953  1.00  0.00           O  
ATOM   4039  CB  ALA B 255     -18.304   5.837  17.195  1.00  0.00           C  
ATOM   4040  N   VAL B 256     -18.441   2.736  18.176  1.00  0.00           N  
ATOM   4041  CA  VAL B 256     -17.997   1.340  18.155  1.00  0.00           C  
ATOM   4042  C   VAL B 256     -19.189   0.419  17.902  1.00  0.00           C  
ATOM   4043  O   VAL B 256     -19.166  -0.379  16.959  1.00  0.00           O  
ATOM   4044  CB  VAL B 256     -17.262   0.949  19.455  1.00  0.00           C  
ATOM   4045  CG1 VAL B 256     -16.900  -0.533  19.461  1.00  0.00           C  
ATOM   4046  CG2 VAL B 256     -15.989   1.772  19.609  1.00  0.00           C  
ATOM   4047  N   PHE B 257     -20.246   0.540  18.711  1.00  0.00           N  
ATOM   4048  CA  PHE B 257     -21.467  -0.231  18.555  1.00  0.00           C  
ATOM   4049  C   PHE B 257     -22.693   0.627  18.859  1.00  0.00           C  
ATOM   4050  O   PHE B 257     -22.771   1.205  19.946  1.00  0.00           O  
ATOM   4051  CB  PHE B 257     -21.462  -1.473  19.459  1.00  0.00           C  
ATOM   4052  CG  PHE B 257     -22.779  -2.204  19.422  1.00  0.00           C  
ATOM   4053  CD1 PHE B 257     -23.043  -3.125  18.406  1.00  0.00           C  
ATOM   4054  CD2 PHE B 257     -23.782  -1.920  20.350  1.00  0.00           C  
ATOM   4055  CE1 PHE B 257     -24.290  -3.742  18.316  1.00  0.00           C  
ATOM   4056  CE2 PHE B 257     -25.032  -2.532  20.266  1.00  0.00           C  
ATOM   4057  CZ  PHE B 257     -25.287  -3.439  19.243  1.00  0.00           C  
ATOM   4058  N   PRO B 258     -23.673   0.719  17.935  1.00  0.00           N  
ATOM   4059  CA  PRO B 258     -23.782  -0.041  16.676  1.00  0.00           C  
ATOM   4060  C   PRO B 258     -23.175   0.648  15.445  1.00  0.00           C  
ATOM   4061  O   PRO B 258     -23.450   0.224  14.328  1.00  0.00           O  
ATOM   4062  CB  PRO B 258     -25.301  -0.202  16.522  1.00  0.00           C  
ATOM   4063  CG  PRO B 258     -25.833   1.110  17.066  1.00  0.00           C  
ATOM   4064  CD  PRO B 258     -24.902   1.466  18.210  1.00  0.00           C  
ATOM   4065  N   GLY B 259     -22.374   1.672  15.627  1.00  0.00           N  
ATOM   4066  CA  GLY B 259     -21.874   2.491  14.525  1.00  0.00           C  
ATOM   4067  C   GLY B 259     -21.018   1.758  13.499  1.00  0.00           C  
ATOM   4068  O   GLY B 259     -21.273   1.850  12.299  1.00  0.00           O  
ATOM   4069  N   GLY B 260     -19.990   1.043  13.963  1.00  0.00           N  
ATOM   4070  CA  GLY B 260     -19.028   0.401  13.073  1.00  0.00           C  
ATOM   4071  C   GLY B 260     -18.848  -1.098  13.242  1.00  0.00           C  
ATOM   4072  O   GLY B 260     -18.199  -1.730  12.410  1.00  0.00           O  
ATOM   4073  N   GLN B 261     -19.405  -1.676  14.304  1.00  0.00           N  
ATOM   4074  CA  GLN B 261     -19.269  -3.100  14.607  1.00  0.00           C  
ATOM   4075  C   GLN B 261     -20.607  -3.703  15.053  1.00  0.00           C  
ATOM   4076  O   GLN B 261     -21.527  -2.991  15.456  1.00  0.00           O  
ATOM   4077  CB  GLN B 261     -18.222  -3.330  15.710  1.00  0.00           C  
ATOM   4078  CG  GLN B 261     -16.814  -2.856  15.351  1.00  0.00           C  
ATOM   4079  CD  GLN B 261     -15.764  -3.184  16.410  1.00  0.00           C  
ATOM   4080  OE1 GLN B 261     -14.582  -2.929  16.202  1.00  0.00           O  
ATOM   4081  NE2 GLN B 261     -16.145  -3.758  17.537  1.00  0.00           N  
ATOM   4082  N   GLY B 262     -20.678  -5.029  15.006  1.00  0.00           N  
ATOM   4083  CA  GLY B 262     -21.736  -5.803  15.640  1.00  0.00           C  
ATOM   4084  C   GLY B 262     -21.257  -6.357  16.978  1.00  0.00           C  
ATOM   4085  O   GLY B 262     -20.756  -5.612  17.826  1.00  0.00           O  
ATOM   4086  N   GLY B 263     -21.386  -7.675  17.170  1.00  0.00           N  
ATOM   4087  CA  GLY B 263     -20.978  -8.305  18.419  1.00  0.00           C  
ATOM   4088  C   GLY B 263     -19.463  -8.305  18.624  1.00  0.00           C  
ATOM   4089  O   GLY B 263     -18.704  -8.523  17.677  1.00  0.00           O  
ATOM   4090  N   PRO B 264     -18.991  -8.089  19.879  1.00  0.00           N  
ATOM   4091  CA  PRO B 264     -17.558  -8.132  20.170  1.00  0.00           C  
ATOM   4092  C   PRO B 264     -17.026  -9.567  20.264  1.00  0.00           C  
ATOM   4093  O   PRO B 264     -17.785 -10.523  20.416  1.00  0.00           O  
ATOM   4094  CB  PRO B 264     -17.437  -7.403  21.511  1.00  0.00           C  
ATOM   4095  CG  PRO B 264     -18.745  -7.723  22.196  1.00  0.00           C  
ATOM   4096  CD  PRO B 264     -19.768  -7.769  21.076  1.00  0.00           C  
ATOM   4097  N   LEU B 265     -15.700  -9.709  20.185  1.00  0.00           N  
ATOM   4098  CA  LEU B 265     -15.028 -11.002  20.274  1.00  0.00           C  
ATOM   4099  C   LEU B 265     -14.644 -11.279  21.725  1.00  0.00           C  
ATOM   4100  O   LEU B 265     -13.565 -10.902  22.184  1.00  0.00           O  
ATOM   4101  CB  LEU B 265     -13.794 -11.011  19.352  1.00  0.00           C  
ATOM   4102  CG  LEU B 265     -14.068 -10.698  17.872  1.00  0.00           C  
ATOM   4103  CD1 LEU B 265     -12.758 -10.629  17.094  1.00  0.00           C  
ATOM   4104  CD2 LEU B 265     -14.986 -11.742  17.242  1.00  0.00           C  
ATOM   4105  N   MET B 266     -15.550 -11.930  22.475  1.00  0.00           N  
ATOM   4106  CA  MET B 266     -15.388 -12.084  23.925  1.00  0.00           C  
ATOM   4107  C   MET B 266     -14.137 -12.879  24.320  1.00  0.00           C  
ATOM   4108  O   MET B 266     -13.527 -12.612  25.354  1.00  0.00           O  
ATOM   4109  CB  MET B 266     -16.638 -12.707  24.545  1.00  0.00           C  
ATOM   4110  CG  MET B 266     -17.896 -11.845  24.400  1.00  0.00           C  
ATOM   4111  SD  MET B 266     -17.716 -10.102  24.872  1.00  0.00           S  
ATOM   4112  CE  MET B 266     -17.081 -10.233  26.545  1.00  0.00           C  
ATOM   4113  N   HIS B 267     -13.733 -13.846  23.485  1.00  0.00           N  
ATOM   4114  CA  HIS B 267     -12.514 -14.617  23.710  1.00  0.00           C  
ATOM   4115  C   HIS B 267     -11.257 -13.750  23.545  1.00  0.00           C  
ATOM   4116  O   HIS B 267     -10.289 -13.896  24.307  1.00  0.00           O  
ATOM   4117  CB  HIS B 267     -12.483 -15.831  22.773  1.00  0.00           C  
ATOM   4118  CG  HIS B 267     -12.587 -15.495  21.305  1.00  0.00           C  
ATOM   4119  ND1 HIS B 267     -13.707 -14.946  20.710  1.00  0.00           N  
ATOM   4120  CD2 HIS B 267     -11.672 -15.665  20.320  1.00  0.00           C  
ATOM   4121  CE1 HIS B 267     -13.475 -14.784  19.417  1.00  0.00           C  
ATOM   4122  NE2 HIS B 267     -12.247 -15.214  19.142  1.00  0.00           N  
ATOM   4123  N   VAL B 268     -11.273 -12.792  22.601  1.00  0.00           N  
ATOM   4124  CA  VAL B 268     -10.174 -11.837  22.427  1.00  0.00           C  
ATOM   4125  C   VAL B 268     -10.162 -10.826  23.582  1.00  0.00           C  
ATOM   4126  O   VAL B 268      -9.097 -10.473  24.081  1.00  0.00           O  
ATOM   4127  CB  VAL B 268     -10.255 -11.128  21.057  1.00  0.00           C  
ATOM   4128  CG1 VAL B 268      -9.095 -10.152  20.867  1.00  0.00           C  
ATOM   4129  CG2 VAL B 268     -10.244 -12.142  19.914  1.00  0.00           C  
ATOM   4130  N   ILE B 269     -11.346 -10.380  24.032  1.00  0.00           N  
ATOM   4131  CA  ILE B 269     -11.454  -9.477  25.187  1.00  0.00           C  
ATOM   4132  C   ILE B 269     -10.904 -10.145  26.460  1.00  0.00           C  
ATOM   4133  O   ILE B 269     -10.219  -9.488  27.249  1.00  0.00           O  
ATOM   4134  CB  ILE B 269     -12.911  -8.976  25.363  1.00  0.00           C  
ATOM   4135  CG1 ILE B 269     -13.266  -8.028  24.200  1.00  0.00           C  
ATOM   4136  CG2 ILE B 269     -13.103  -8.276  26.709  1.00  0.00           C  
ATOM   4137  CD1 ILE B 269     -14.734  -7.625  24.125  1.00  0.00           C  
ATOM   4138  N   ALA B 270     -11.138 -11.443  26.633  1.00  0.00           N  
ATOM   4139  CA  ALA B 270     -10.511 -12.193  27.718  1.00  0.00           C  
ATOM   4140  C   ALA B 270      -8.978 -12.191  27.581  1.00  0.00           C  
ATOM   4141  O   ALA B 270      -8.263 -12.014  28.572  1.00  0.00           O  
ATOM   4142  CB  ALA B 270     -11.061 -13.618  27.749  1.00  0.00           C  
ATOM   4143  N   GLY B 271      -8.474 -12.335  26.344  1.00  0.00           N  
ATOM   4144  CA  GLY B 271      -7.053 -12.204  26.059  1.00  0.00           C  
ATOM   4145  C   GLY B 271      -6.510 -10.823  26.413  1.00  0.00           C  
ATOM   4146  O   GLY B 271      -5.442 -10.708  27.015  1.00  0.00           O  
ATOM   4147  N   LYS B 272      -7.263  -9.762  26.097  1.00  0.00           N  
ATOM   4148  CA  LYS B 272      -6.912  -8.392  26.491  1.00  0.00           C  
ATOM   4149  C   LYS B 272      -6.831  -8.264  28.015  1.00  0.00           C  
ATOM   4150  O   LYS B 272      -5.872  -7.711  28.537  1.00  0.00           O  
ATOM   4151  CB  LYS B 272      -7.909  -7.373  25.921  1.00  0.00           C  
ATOM   4152  CG  LYS B 272      -7.894  -7.260  24.396  1.00  0.00           C  
ATOM   4153  CD  LYS B 272      -8.960  -6.273  23.897  1.00  0.00           C  
ATOM   4154  CE  LYS B 272      -9.030  -6.265  22.372  1.00  0.00           C  
ATOM   4155  NZ  LYS B 272     -10.054  -5.323  21.861  1.00  0.00           N  
ATOM   4156  N   ALA B 273      -7.837  -8.786  28.714  1.00  0.00           N  
ATOM   4157  CA  ALA B 273      -7.895  -8.694  30.164  1.00  0.00           C  
ATOM   4158  C   ALA B 273      -6.661  -9.313  30.834  1.00  0.00           C  
ATOM   4159  O   ALA B 273      -6.062  -8.701  31.724  1.00  0.00           O  
ATOM   4160  CB  ALA B 273      -9.179  -9.351  30.674  1.00  0.00           C  
ATOM   4161  N   VAL B 274      -6.242 -10.507  30.387  1.00  0.00           N  
ATOM   4162  CA  VAL B 274      -5.071 -11.152  30.976  1.00  0.00           C  
ATOM   4163  C   VAL B 274      -3.766 -10.458  30.546  1.00  0.00           C  
ATOM   4164  O   VAL B 274      -2.869 -10.300  31.372  1.00  0.00           O  
ATOM   4165  CB  VAL B 274      -5.064 -12.684  30.712  1.00  0.00           C  
ATOM   4166  CG1 VAL B 274      -4.812 -13.045  29.263  1.00  0.00           C  
ATOM   4167  CG2 VAL B 274      -4.033 -13.374  31.608  1.00  0.00           C  
ATOM   4168  N   ALA B 275      -3.673  -9.977  29.307  1.00  0.00           N  
ATOM   4169  CA  ALA B 275      -2.502  -9.239  28.845  1.00  0.00           C  
ATOM   4170  C   ALA B 275      -2.318  -7.921  29.610  1.00  0.00           C  
ATOM   4171  O   ALA B 275      -1.192  -7.551  29.963  1.00  0.00           O  
ATOM   4172  CB  ALA B 275      -2.603  -8.974  27.345  1.00  0.00           C  
ATOM   4173  N   LEU B 276      -3.410  -7.204  29.888  1.00  0.00           N  
ATOM   4174  CA  LEU B 276      -3.362  -5.960  30.654  1.00  0.00           C  
ATOM   4175  C   LEU B 276      -2.926  -6.207  32.100  1.00  0.00           C  
ATOM   4176  O   LEU B 276      -2.216  -5.389  32.682  1.00  0.00           O  
ATOM   4177  CB  LEU B 276      -4.719  -5.247  30.599  1.00  0.00           C  
ATOM   4178  CG  LEU B 276      -5.108  -4.695  29.217  1.00  0.00           C  
ATOM   4179  CD1 LEU B 276      -6.600  -4.375  29.169  1.00  0.00           C  
ATOM   4180  CD2 LEU B 276      -4.296  -3.452  28.862  1.00  0.00           C  
ATOM   4181  N   LYS B 277      -3.317  -7.348  32.674  1.00  0.00           N  
ATOM   4182  CA  LYS B 277      -2.819  -7.745  33.990  1.00  0.00           C  
ATOM   4183  C   LYS B 277      -1.320  -8.056  33.944  1.00  0.00           C  
ATOM   4184  O   LYS B 277      -0.571  -7.629  34.822  1.00  0.00           O  
ATOM   4185  CB  LYS B 277      -3.619  -8.932  34.539  1.00  0.00           C  
ATOM   4186  CG  LYS B 277      -3.146  -9.371  35.923  1.00  0.00           C  
ATOM   4187  CD  LYS B 277      -4.050 -10.410  36.564  1.00  0.00           C  
ATOM   4188  CE  LYS B 277      -3.498 -10.787  37.933  1.00  0.00           C  
ATOM   4189  NZ  LYS B 277      -4.418 -11.666  38.694  1.00  0.00           N  
ATOM   4190  N   GLU B 278      -0.878  -8.776  32.914  1.00  0.00           N  
ATOM   4191  CA  GLU B 278       0.553  -9.066  32.711  1.00  0.00           C  
ATOM   4192  C   GLU B 278       1.371  -7.774  32.581  1.00  0.00           C  
ATOM   4193  O   GLU B 278       2.486  -7.689  33.100  1.00  0.00           O  
ATOM   4194  CB  GLU B 278       0.749  -9.957  31.478  1.00  0.00           C  
ATOM   4195  CG  GLU B 278       0.279 -11.405  31.703  1.00  0.00           C  
ATOM   4196  CD  GLU B 278       0.349 -12.292  30.460  1.00  0.00           C  
ATOM   4197  OE1 GLU B 278       0.552 -11.775  29.340  1.00  0.00           O  
ATOM   4198  OE2 GLU B 278       0.201 -13.509  30.609  1.00  0.00           O  
ATOM   4199  N   ALA B 279       0.801  -6.752  31.921  1.00  0.00           N  
ATOM   4200  CA  ALA B 279       1.466  -5.460  31.741  1.00  0.00           C  
ATOM   4201  C   ALA B 279       1.611  -4.648  33.042  1.00  0.00           C  
ATOM   4202  O   ALA B 279       2.376  -3.681  33.080  1.00  0.00           O  
ATOM   4203  CB  ALA B 279       0.726  -4.655  30.672  1.00  0.00           C  
ATOM   4204  N   MET B 280       0.896  -5.022  34.110  1.00  0.00           N  
ATOM   4205  CA  MET B 280       1.022  -4.386  35.427  1.00  0.00           C  
ATOM   4206  C   MET B 280       2.139  -4.994  36.281  1.00  0.00           C  
ATOM   4207  O   MET B 280       2.510  -4.415  37.303  1.00  0.00           O  
ATOM   4208  CB  MET B 280      -0.307  -4.479  36.193  1.00  0.00           C  
ATOM   4209  CG  MET B 280      -1.430  -3.664  35.557  1.00  0.00           C  
ATOM   4210  SD  MET B 280      -3.024  -3.959  36.335  1.00  0.00           S  
ATOM   4211  CE  MET B 280      -4.062  -2.897  35.341  1.00  0.00           C  
ATOM   4212  N   GLU B 281       2.686  -6.135  35.877  1.00  0.00           N  
ATOM   4213  CA  GLU B 281       3.707  -6.819  36.666  1.00  0.00           C  
ATOM   4214  C   GLU B 281       5.034  -6.045  36.658  1.00  0.00           C  
ATOM   4215  O   GLU B 281       5.390  -5.439  35.639  1.00  0.00           O  
ATOM   4216  CB  GLU B 281       3.937  -8.253  36.162  1.00  0.00           C  
ATOM   4217  CG  GLU B 281       2.706  -9.163  36.202  1.00  0.00           C  
ATOM   4218  CD  GLU B 281       2.166  -9.455  37.596  1.00  0.00           C  
ATOM   4219  OE1 GLU B 281       2.837  -9.155  38.604  1.00  0.00           O  
ATOM   4220  OE2 GLU B 281       1.047  -9.997  37.677  1.00  0.00           O  
ATOM   4221  N   PRO B 282       5.802  -6.071  37.740  1.00  0.00           N  
ATOM   4222  CA  PRO B 282       7.142  -5.458  37.755  1.00  0.00           C  
ATOM   4223  C   PRO B 282       8.052  -5.988  36.647  1.00  0.00           C  
ATOM   4224  O   PRO B 282       8.849  -5.229  36.090  1.00  0.00           O  
ATOM   4225  CB  PRO B 282       7.688  -5.818  39.141  1.00  0.00           C  
ATOM   4226  CG  PRO B 282       6.462  -6.014  39.982  1.00  0.00           C  
ATOM   4227  CD  PRO B 282       5.446  -6.626  39.041  1.00  0.00           C  
ATOM   4228  N   GLU B 283       7.931  -7.266  36.300  1.00  0.00           N  
ATOM   4229  CA  GLU B 283       8.701  -7.886  35.217  1.00  0.00           C  
ATOM   4230  C   GLU B 283       8.424  -7.240  33.859  1.00  0.00           C  
ATOM   4231  O   GLU B 283       9.326  -7.155  33.025  1.00  0.00           O  
ATOM   4232  CB  GLU B 283       8.392  -9.381  35.149  1.00  0.00           C  
ATOM   4233  CG  GLU B 283       8.901 -10.156  36.363  1.00  0.00           C  
ATOM   4234  CD  GLU B 283       7.875 -11.099  36.991  1.00  0.00           C  
ATOM   4235  OE1 GLU B 283       8.166 -11.592  38.098  1.00  0.00           O  
ATOM   4236  OE2 GLU B 283       6.797 -11.314  36.397  1.00  0.00           O  
ATOM   4237  N   PHE B 284       7.200  -6.764  33.647  1.00  0.00           N  
ATOM   4238  CA  PHE B 284       6.854  -6.084  32.399  1.00  0.00           C  
ATOM   4239  C   PHE B 284       7.553  -4.733  32.291  1.00  0.00           C  
ATOM   4240  O   PHE B 284       8.015  -4.358  31.213  1.00  0.00           O  
ATOM   4241  CB  PHE B 284       5.335  -5.931  32.279  1.00  0.00           C  
ATOM   4242  CG  PHE B 284       4.882  -5.480  30.911  1.00  0.00           C  
ATOM   4243  CD1 PHE B 284       4.757  -6.401  29.868  1.00  0.00           C  
ATOM   4244  CD2 PHE B 284       4.573  -4.142  30.666  1.00  0.00           C  
ATOM   4245  CE1 PHE B 284       4.333  -5.998  28.607  1.00  0.00           C  
ATOM   4246  CE2 PHE B 284       4.150  -3.727  29.407  1.00  0.00           C  
ATOM   4247  CZ  PHE B 284       4.028  -4.655  28.374  1.00  0.00           C  
ATOM   4248  N   LYS B 285       7.673  -4.003  33.411  1.00  0.00           N  
ATOM   4249  CA  LYS B 285       8.428  -2.747  33.438  1.00  0.00           C  
ATOM   4250  C   LYS B 285       9.907  -2.994  33.143  1.00  0.00           C  
ATOM   4251  O   LYS B 285      10.500  -2.280  32.330  1.00  0.00           O  
ATOM   4252  CB  LYS B 285       8.253  -2.036  34.794  1.00  0.00           C  
ATOM   4253  CG  LYS B 285       6.825  -1.583  35.046  1.00  0.00           C  
ATOM   4254  CD  LYS B 285       6.693  -0.794  36.348  1.00  0.00           C  
ATOM   4255  CE  LYS B 285       5.259  -0.344  36.541  1.00  0.00           C  
ATOM   4256  NZ  LYS B 285       5.084   0.438  37.798  1.00  0.00           N  
ATOM   4257  N   THR B 286      10.490  -4.015  33.767  1.00  0.00           N  
ATOM   4258  CA  THR B 286      11.877  -4.411  33.510  1.00  0.00           C  
ATOM   4259  C   THR B 286      12.069  -4.805  32.044  1.00  0.00           C  
ATOM   4260  O   THR B 286      13.059  -4.418  31.417  1.00  0.00           O  
ATOM   4261  CB  THR B 286      12.292  -5.566  34.434  1.00  0.00           C  
ATOM   4262  OG1 THR B 286      12.084  -5.180  35.787  1.00  0.00           O  
ATOM   4263  CG2 THR B 286      13.757  -5.932  34.263  1.00  0.00           C  
ATOM   4264  N   TYR B 287      11.112  -5.538  31.478  1.00  0.00           N  
ATOM   4265  CA  TYR B 287      11.117  -5.913  30.069  1.00  0.00           C  
ATOM   4266  C   TYR B 287      11.153  -4.681  29.154  1.00  0.00           C  
ATOM   4267  O   TYR B 287      12.011  -4.597  28.279  1.00  0.00           O  
ATOM   4268  CB  TYR B 287       9.901  -6.819  29.764  1.00  0.00           C  
ATOM   4269  CG  TYR B 287       9.550  -6.895  28.299  1.00  0.00           C  
ATOM   4270  CD1 TYR B 287      10.425  -7.487  27.379  1.00  0.00           C  
ATOM   4271  CD2 TYR B 287       8.363  -6.336  27.823  1.00  0.00           C  
ATOM   4272  CE1 TYR B 287      10.122  -7.513  26.019  1.00  0.00           C  
ATOM   4273  CE2 TYR B 287       8.047  -6.361  26.468  1.00  0.00           C  
ATOM   4274  CZ  TYR B 287       8.932  -6.946  25.563  1.00  0.00           C  
ATOM   4275  OH  TYR B 287       8.639  -6.948  24.224  1.00  0.00           O  
ATOM   4276  N   GLN B 288      10.263  -3.707  29.368  1.00  0.00           N  
ATOM   4277  CA  GLN B 288      10.224  -2.512  28.518  1.00  0.00           C  
ATOM   4278  C   GLN B 288      11.487  -1.656  28.665  1.00  0.00           C  
ATOM   4279  O   GLN B 288      11.973  -1.088  27.685  1.00  0.00           O  
ATOM   4280  CB  GLN B 288       8.972  -1.674  28.803  1.00  0.00           C  
ATOM   4281  CG  GLN B 288       7.647  -2.379  28.477  1.00  0.00           C  
ATOM   4282  CD  GLN B 288       7.427  -2.672  26.998  1.00  0.00           C  
ATOM   4283  OE1 GLN B 288       8.139  -2.191  26.129  1.00  0.00           O  
ATOM   4284  NE2 GLN B 288       6.424  -3.464  26.693  1.00  0.00           N  
ATOM   4285  N   GLN B 289      12.040  -1.572  29.878  1.00  0.00           N  
ATOM   4286  CA  GLN B 289      13.333  -0.916  30.088  1.00  0.00           C  
ATOM   4287  C   GLN B 289      14.428  -1.610  29.268  1.00  0.00           C  
ATOM   4288  O   GLN B 289      15.258  -0.948  28.652  1.00  0.00           O  
ATOM   4289  CB  GLN B 289      13.691  -0.918  31.574  1.00  0.00           C  
ATOM   4290  CG  GLN B 289      12.827   0.034  32.408  1.00  0.00           C  
ATOM   4291  CD  GLN B 289      12.990  -0.172  33.909  1.00  0.00           C  
ATOM   4292  OE1 GLN B 289      13.705  -1.055  34.366  1.00  0.00           O  
ATOM   4293  NE2 GLN B 289      12.322   0.647  34.698  1.00  0.00           N  
ATOM   4294  N   GLN B 290      14.404  -2.942  29.249  1.00  0.00           N  
ATOM   4295  CA  GLN B 290      15.366  -3.724  28.470  1.00  0.00           C  
ATOM   4296  C   GLN B 290      15.164  -3.543  26.962  1.00  0.00           C  
ATOM   4297  O   GLN B 290      16.143  -3.506  26.212  1.00  0.00           O  
ATOM   4298  CB  GLN B 290      15.288  -5.206  28.867  1.00  0.00           C  
ATOM   4299  CG  GLN B 290      16.478  -6.029  28.384  1.00  0.00           C  
ATOM   4300  CD  GLN B 290      17.787  -5.576  29.014  1.00  0.00           C  
ATOM   4301  OE1 GLN B 290      17.920  -5.550  30.232  1.00  0.00           O  
ATOM   4302  NE2 GLN B 290      18.743  -5.200  28.196  1.00  0.00           N  
ATOM   4303  N   VAL B 291      13.918  -3.408  26.508  1.00  0.00           N  
ATOM   4304  CA  VAL B 291      13.606  -3.110  25.104  1.00  0.00           C  
ATOM   4305  C   VAL B 291      14.321  -1.830  24.656  1.00  0.00           C  
ATOM   4306  O   VAL B 291      14.998  -1.819  23.627  1.00  0.00           O  
ATOM   4307  CB  VAL B 291      12.075  -2.995  24.883  1.00  0.00           C  
ATOM   4308  CG1 VAL B 291      11.729  -2.383  23.525  1.00  0.00           C  
ATOM   4309  CG2 VAL B 291      11.405  -4.365  24.991  1.00  0.00           C  
ATOM   4310  N   ALA B 292      14.192  -0.754  25.443  1.00  0.00           N  
ATOM   4311  CA  ALA B 292      14.824   0.526  25.134  1.00  0.00           C  
ATOM   4312  C   ALA B 292      16.356   0.445  25.203  1.00  0.00           C  
ATOM   4313  O   ALA B 292      17.050   0.986  24.341  1.00  0.00           O  
ATOM   4314  CB  ALA B 292      14.283   1.611  26.064  1.00  0.00           C  
ATOM   4315  N   LYS B 293      16.890  -0.251  26.215  1.00  0.00           N  
ATOM   4316  CA  LYS B 293      18.339  -0.460  26.343  1.00  0.00           C  
ATOM   4317  C   LYS B 293      18.907  -1.234  25.155  1.00  0.00           C  
ATOM   4318  O   LYS B 293      19.952  -0.865  24.618  1.00  0.00           O  
ATOM   4319  CB  LYS B 293      18.663  -1.216  27.636  1.00  0.00           C  
ATOM   4320  CG  LYS B 293      18.510  -0.391  28.907  1.00  0.00           C  
ATOM   4321  CD  LYS B 293      18.767  -1.279  30.116  1.00  0.00           C  
ATOM   4322  CE  LYS B 293      18.587  -0.532  31.414  1.00  0.00           C  
ATOM   4323  NZ  LYS B 293      18.785  -1.449  32.571  1.00  0.00           N  
ATOM   4324  N   ASN B 294      18.225  -2.287  24.740  1.00  0.00           N  
ATOM   4325  CA  ASN B 294      18.656  -3.104  23.609  1.00  0.00           C  
ATOM   4326  C   ASN B 294      18.660  -2.292  22.307  1.00  0.00           C  
ATOM   4327  O   ASN B 294      19.592  -2.419  21.511  1.00  0.00           O  
ATOM   4328  CB  ASN B 294      17.773  -4.345  23.469  1.00  0.00           C  
ATOM   4329  CG  ASN B 294      18.048  -5.404  24.530  1.00  0.00           C  
ATOM   4330  OD1 ASN B 294      18.987  -5.315  25.304  1.00  0.00           O  
ATOM   4331  ND2 ASN B 294      17.231  -6.442  24.539  1.00  0.00           N  
ATOM   4332  N   ALA B 295      17.654  -1.443  22.104  1.00  0.00           N  
ATOM   4333  CA  ALA B 295      17.605  -0.576  20.931  1.00  0.00           C  
ATOM   4334  C   ALA B 295      18.808   0.373  20.890  1.00  0.00           C  
ATOM   4335  O   ALA B 295      19.468   0.496  19.855  1.00  0.00           O  
ATOM   4336  CB  ALA B 295      16.280   0.187  20.897  1.00  0.00           C  
ATOM   4337  N   LYS B 296      19.130   1.007  22.028  1.00  0.00           N  
ATOM   4338  CA  LYS B 296      20.303   1.888  22.127  1.00  0.00           C  
ATOM   4339  C   LYS B 296      21.608   1.121  21.903  1.00  0.00           C  
ATOM   4340  O   LYS B 296      22.501   1.610  21.215  1.00  0.00           O  
ATOM   4341  CB  LYS B 296      20.314   2.622  23.471  1.00  0.00           C  
ATOM   4342  CG  LYS B 296      19.225   3.692  23.538  1.00  0.00           C  
ATOM   4343  CD  LYS B 296      19.258   4.526  24.818  1.00  0.00           C  
ATOM   4344  CE  LYS B 296      18.198   5.608  24.716  1.00  0.00           C  
ATOM   4345  NZ  LYS B 296      18.206   6.555  25.845  1.00  0.00           N  
ATOM   4346  N   ALA B 297      21.711  -0.079  22.453  1.00  0.00           N  
ATOM   4347  CA  ALA B 297      22.888  -0.930  22.288  1.00  0.00           C  
ATOM   4348  C   ALA B 297      23.125  -1.296  20.820  1.00  0.00           C  
ATOM   4349  O   ALA B 297      24.264  -1.291  20.353  1.00  0.00           O  
ATOM   4350  CB  ALA B 297      22.751  -2.175  23.157  1.00  0.00           C  
ATOM   4351  N   MET B 298      22.067  -1.600  20.090  1.00  0.00           N  
ATOM   4352  CA  MET B 298      22.187  -1.893  18.656  1.00  0.00           C  
ATOM   4353  C   MET B 298      22.608  -0.657  17.871  1.00  0.00           C  
ATOM   4354  O   MET B 298      23.473  -0.749  16.995  1.00  0.00           O  
ATOM   4355  CB  MET B 298      20.865  -2.459  18.110  1.00  0.00           C  
ATOM   4356  CG  MET B 298      20.542  -3.850  18.654  1.00  0.00           C  
ATOM   4357  SD  MET B 298      19.080  -4.601  17.898  1.00  0.00           S  
ATOM   4358  CE  MET B 298      19.755  -5.136  16.320  1.00  0.00           C  
ATOM   4359  N   VAL B 299      22.036   0.516  18.192  1.00  0.00           N  
ATOM   4360  CA  VAL B 299      22.409   1.770  17.543  1.00  0.00           C  
ATOM   4361  C   VAL B 299      23.901   2.064  17.717  1.00  0.00           C  
ATOM   4362  O   VAL B 299      24.570   2.433  16.751  1.00  0.00           O  
ATOM   4363  CB  VAL B 299      21.550   2.951  18.059  1.00  0.00           C  
ATOM   4364  CG1 VAL B 299      22.114   4.305  17.619  1.00  0.00           C  
ATOM   4365  CG2 VAL B 299      20.113   2.827  17.557  1.00  0.00           C  
ATOM   4366  N   GLU B 300      24.442   1.865  18.918  1.00  0.00           N  
ATOM   4367  CA  GLU B 300      25.868   2.076  19.188  1.00  0.00           C  
ATOM   4368  C   GLU B 300      26.747   1.263  18.222  1.00  0.00           C  
ATOM   4369  O   GLU B 300      27.700   1.796  17.657  1.00  0.00           O  
ATOM   4370  CB  GLU B 300      26.220   1.684  20.630  1.00  0.00           C  
ATOM   4371  CG  GLU B 300      25.769   2.693  21.686  1.00  0.00           C  
ATOM   4372  CD  GLU B 300      25.947   2.162  23.109  1.00  0.00           C  
ATOM   4373  OE1 GLU B 300      26.955   1.471  23.379  1.00  0.00           O  
ATOM   4374  OE2 GLU B 300      25.067   2.424  23.949  1.00  0.00           O  
ATOM   4375  N   VAL B 301      26.406  -0.013  18.027  1.00  0.00           N  
ATOM   4376  CA  VAL B 301      27.178  -0.888  17.136  1.00  0.00           C  
ATOM   4377  C   VAL B 301      27.080  -0.416  15.685  1.00  0.00           C  
ATOM   4378  O   VAL B 301      28.095  -0.342  14.997  1.00  0.00           O  
ATOM   4379  CB  VAL B 301      26.737  -2.361  17.274  1.00  0.00           C  
ATOM   4380  CG1 VAL B 301      27.427  -3.252  16.241  1.00  0.00           C  
ATOM   4381  CG2 VAL B 301      27.046  -2.878  18.678  1.00  0.00           C  
ATOM   4382  N   PHE B 302      25.876  -0.079  15.222  1.00  0.00           N  
ATOM   4383  CA  PHE B 302      25.705   0.411  13.855  1.00  0.00           C  
ATOM   4384  C   PHE B 302      26.544   1.678  13.600  1.00  0.00           C  
ATOM   4385  O   PHE B 302      27.236   1.759  12.579  1.00  0.00           O  
ATOM   4386  CB  PHE B 302      24.224   0.656  13.547  1.00  0.00           C  
ATOM   4387  CG  PHE B 302      23.495  -0.571  13.045  1.00  0.00           C  
ATOM   4388  CD1 PHE B 302      23.662  -0.991  11.730  1.00  0.00           C  
ATOM   4389  CD2 PHE B 302      22.666  -1.303  13.887  1.00  0.00           C  
ATOM   4390  CE1 PHE B 302      23.003  -2.129  11.256  1.00  0.00           C  
ATOM   4391  CE2 PHE B 302      22.002  -2.443  13.423  1.00  0.00           C  
ATOM   4392  CZ  PHE B 302      22.174  -2.855  12.111  1.00  0.00           C  
ATOM   4393  N   LEU B 303      26.524   2.631  14.537  1.00  0.00           N  
ATOM   4394  CA  LEU B 303      27.313   3.852  14.422  1.00  0.00           C  
ATOM   4395  C   LEU B 303      28.822   3.548  14.435  1.00  0.00           C  
ATOM   4396  O   LEU B 303      29.565   4.080  13.613  1.00  0.00           O  
ATOM   4397  CB  LEU B 303      26.952   4.829  15.553  1.00  0.00           C  
ATOM   4398  CG  LEU B 303      25.526   5.416  15.509  1.00  0.00           C  
ATOM   4399  CD1 LEU B 303      25.257   6.217  16.774  1.00  0.00           C  
ATOM   4400  CD2 LEU B 303      25.317   6.291  14.289  1.00  0.00           C  
ATOM   4401  N   GLU B 304      29.263   2.680  15.335  1.00  0.00           N  
ATOM   4402  CA  GLU B 304      30.673   2.279  15.437  1.00  0.00           C  
ATOM   4403  C   GLU B 304      31.161   1.593  14.158  1.00  0.00           C  
ATOM   4404  O   GLU B 304      32.308   1.787  13.737  1.00  0.00           O  
ATOM   4405  CB  GLU B 304      30.856   1.363  16.654  1.00  0.00           C  
ATOM   4406  CG  GLU B 304      32.309   0.989  16.947  1.00  0.00           C  
ATOM   4407  CD  GLU B 304      32.476   0.125  18.190  1.00  0.00           C  
ATOM   4408  OE1 GLU B 304      33.617   0.040  18.683  1.00  0.00           O  
ATOM   4409  OE2 GLU B 304      31.482  -0.468  18.661  1.00  0.00           O  
ATOM   4410  N   ARG B 305      30.286   0.827  13.516  1.00  0.00           N  
ATOM   4411  CA  ARG B 305      30.590   0.127  12.263  1.00  0.00           C  
ATOM   4412  C   ARG B 305      30.452   1.016  11.020  1.00  0.00           C  
ATOM   4413  O   ARG B 305      30.621   0.537   9.896  1.00  0.00           O  
ATOM   4414  CB  ARG B 305      29.728  -1.136  12.156  1.00  0.00           C  
ATOM   4415  CG  ARG B 305      30.060  -2.209  13.208  1.00  0.00           C  
ATOM   4416  CD  ARG B 305      31.391  -2.937  12.931  1.00  0.00           C  
ATOM   4417  NE  ARG B 305      31.354  -3.655  11.658  1.00  0.00           N  
ATOM   4418  CZ  ARG B 305      30.943  -4.911  11.485  1.00  0.00           C  
ATOM   4419  NH1 ARG B 305      30.581  -5.668  12.491  1.00  0.00           N  
ATOM   4420  NH2 ARG B 305      30.906  -5.430  10.263  1.00  0.00           N  
ATOM   4421  N   GLY B 306      30.158   2.300  11.196  1.00  0.00           N  
ATOM   4422  CA  GLY B 306      30.121   3.270  10.108  1.00  0.00           C  
ATOM   4423  C   GLY B 306      28.802   3.342   9.350  1.00  0.00           C  
ATOM   4424  O   GLY B 306      28.785   3.789   8.206  1.00  0.00           O  
ATOM   4425  N   TYR B 307      27.714   2.912   9.972  1.00  0.00           N  
ATOM   4426  CA  TYR B 307      26.373   3.037   9.401  1.00  0.00           C  
ATOM   4427  C   TYR B 307      25.670   4.267   9.974  1.00  0.00           C  
ATOM   4428  O   TYR B 307      25.815   4.594  11.151  1.00  0.00           O  
ATOM   4429  CB  TYR B 307      25.547   1.773   9.664  1.00  0.00           C  
ATOM   4430  CG  TYR B 307      26.021   0.600   8.836  1.00  0.00           C  
ATOM   4431  CD1 TYR B 307      27.073  -0.215   9.276  1.00  0.00           C  
ATOM   4432  CD2 TYR B 307      25.442   0.329   7.596  1.00  0.00           C  
ATOM   4433  CE1 TYR B 307      27.541  -1.261   8.490  1.00  0.00           C  
ATOM   4434  CE2 TYR B 307      25.901  -0.715   6.802  1.00  0.00           C  
ATOM   4435  CZ  TYR B 307      26.960  -1.509   7.244  1.00  0.00           C  
ATOM   4436  OH  TYR B 307      27.436  -2.516   6.456  1.00  0.00           O  
ATOM   4437  N   LYS B 308      24.907   4.942   9.128  1.00  0.00           N  
ATOM   4438  CA  LYS B 308      24.127   6.099   9.553  1.00  0.00           C  
ATOM   4439  C   LYS B 308      22.801   5.628  10.161  1.00  0.00           C  
ATOM   4440  O   LYS B 308      22.123   4.765   9.598  1.00  0.00           O  
ATOM   4441  CB  LYS B 308      23.902   7.037   8.364  1.00  0.00           C  
ATOM   4442  CG  LYS B 308      23.207   8.352   8.720  1.00  0.00           C  
ATOM   4443  CD  LYS B 308      23.051   9.260   7.490  1.00  0.00           C  
ATOM   4444  CE  LYS B 308      24.345   9.943   7.113  1.00  0.00           C  
ATOM   4445  NZ  LYS B 308      24.285  10.533   5.747  1.00  0.00           N  
ATOM   4446  N   VAL B 309      22.447   6.206  11.308  1.00  0.00           N  
ATOM   4447  CA  VAL B 309      21.158   5.963  11.952  1.00  0.00           C  
ATOM   4448  C   VAL B 309      20.363   7.261  11.900  1.00  0.00           C  
ATOM   4449  O   VAL B 309      20.878   8.316  12.284  1.00  0.00           O  
ATOM   4450  CB  VAL B 309      21.333   5.461  13.401  1.00  0.00           C  
ATOM   4451  CG1 VAL B 309      19.989   5.316  14.110  1.00  0.00           C  
ATOM   4452  CG2 VAL B 309      22.064   4.118  13.413  1.00  0.00           C  
ATOM   4453  N   VAL B 310      19.116   7.205  11.407  1.00  0.00           N  
ATOM   4454  CA  VAL B 310      18.249   8.381  11.316  1.00  0.00           C  
ATOM   4455  C   VAL B 310      18.045   8.974  12.713  1.00  0.00           C  
ATOM   4456  O   VAL B 310      17.820   8.233  13.672  1.00  0.00           O  
ATOM   4457  CB  VAL B 310      16.898   8.041  10.649  1.00  0.00           C  
ATOM   4458  CG1 VAL B 310      15.968   9.249  10.611  1.00  0.00           C  
ATOM   4459  CG2 VAL B 310      17.123   7.531   9.224  1.00  0.00           C  
ATOM   4460  N   SER B 311      18.164  10.303  12.813  1.00  0.00           N  
ATOM   4461  CA  SER B 311      18.164  11.095  14.057  1.00  0.00           C  
ATOM   4462  C   SER B 311      19.413  10.898  14.938  1.00  0.00           C  
ATOM   4463  O   SER B 311      19.545  11.547  15.975  1.00  0.00           O  
ATOM   4464  CB  SER B 311      16.876  10.895  14.884  1.00  0.00           C  
ATOM   4465  OG  SER B 311      16.910   9.696  15.642  1.00  0.00           O  
ATOM   4466  N   GLY B 312      20.329  10.031  14.532  1.00  0.00           N  
ATOM   4467  CA  GLY B 312      21.567   9.787  15.268  1.00  0.00           C  
ATOM   4468  C   GLY B 312      21.423   8.911  16.507  1.00  0.00           C  
ATOM   4469  O   GLY B 312      22.404   8.703  17.225  1.00  0.00           O  
ATOM   4470  N   GLY B 313      20.217   8.398  16.764  1.00  0.00           N  
ATOM   4471  CA  GLY B 313      19.956   7.596  17.951  1.00  0.00           C  
ATOM   4472  C   GLY B 313      18.530   7.106  18.033  1.00  0.00           C  
ATOM   4473  O   GLY B 313      17.789   7.124  17.043  1.00  0.00           O  
ATOM   4474  N   THR B 314      18.135   6.655  19.236  1.00  0.00           N  
ATOM   4475  CA  THR B 314      16.756   6.256  19.507  1.00  0.00           C  
ATOM   4476  C   THR B 314      16.394   6.520  20.967  1.00  0.00           C  
ATOM   4477  O   THR B 314      17.232   6.369  21.859  1.00  0.00           O  
ATOM   4478  CB  THR B 314      16.491   4.776  19.153  1.00  0.00           C  
ATOM   4479  OG1 THR B 314      15.115   4.489  19.378  1.00  0.00           O  
ATOM   4480  CG2 THR B 314      17.339   3.814  19.979  1.00  0.00           C  
ATOM   4481  N   ASP B 315      15.132   6.909  21.186  1.00  0.00           N  
ATOM   4482  CA  ASP B 315      14.557   7.076  22.520  1.00  0.00           C  
ATOM   4483  C   ASP B 315      13.376   6.135  22.756  1.00  0.00           C  
ATOM   4484  O   ASP B 315      12.618   6.300  23.715  1.00  0.00           O  
ATOM   4485  CB  ASP B 315      14.155   8.545  22.728  1.00  0.00           C  
ATOM   4486  CG  ASP B 315      15.354   9.471  22.808  1.00  0.00           C  
ATOM   4487  OD1 ASP B 315      16.284   9.172  23.594  1.00  0.00           O  
ATOM   4488  OD2 ASP B 315      15.365  10.489  22.098  1.00  0.00           O  
ATOM   4489  N   ASN B 316      13.229   5.132  21.904  1.00  0.00           N  
ATOM   4490  CA  ASN B 316      12.161   4.145  22.056  1.00  0.00           C  
ATOM   4491  C   ASN B 316      12.649   2.741  21.657  1.00  0.00           C  
ATOM   4492  O   ASN B 316      13.807   2.393  21.910  1.00  0.00           O  
ATOM   4493  CB  ASN B 316      10.884   4.642  21.341  1.00  0.00           C  
ATOM   4494  CG  ASN B 316      11.036   4.809  19.831  1.00  0.00           C  
ATOM   4495  OD1 ASN B 316      11.683   4.010  19.168  1.00  0.00           O  
ATOM   4496  ND2 ASN B 316      10.391   5.820  19.279  1.00  0.00           N  
ATOM   4497  N   HIS B 317      11.763   1.931  21.076  1.00  0.00           N  
ATOM   4498  CA  HIS B 317      12.027   0.524  20.764  1.00  0.00           C  
ATOM   4499  C   HIS B 317      12.540   0.281  19.346  1.00  0.00           C  
ATOM   4500  O   HIS B 317      12.838  -0.867  19.004  1.00  0.00           O  
ATOM   4501  CB  HIS B 317      10.731  -0.278  20.991  1.00  0.00           C  
ATOM   4502  CG  HIS B 317       9.608   0.118  20.076  1.00  0.00           C  
ATOM   4503  ND1 HIS B 317       8.995   1.353  20.082  1.00  0.00           N  
ATOM   4504  CD2 HIS B 317       8.990  -0.612  19.104  1.00  0.00           C  
ATOM   4505  CE1 HIS B 317       8.040   1.373  19.157  1.00  0.00           C  
ATOM   4506  NE2 HIS B 317       8.013   0.195  18.550  1.00  0.00           N  
ATOM   4507  N   LEU B 318      12.628   1.328  18.525  1.00  0.00           N  
ATOM   4508  CA  LEU B 318      12.978   1.170  17.114  1.00  0.00           C  
ATOM   4509  C   LEU B 318      13.956   2.245  16.639  1.00  0.00           C  
ATOM   4510  O   LEU B 318      14.147   3.277  17.279  1.00  0.00           O  
ATOM   4511  CB  LEU B 318      11.704   1.145  16.242  1.00  0.00           C  
ATOM   4512  CG  LEU B 318      10.860   2.426  16.130  1.00  0.00           C  
ATOM   4513  CD1 LEU B 318      11.425   3.429  15.125  1.00  0.00           C  
ATOM   4514  CD2 LEU B 318       9.433   2.074  15.703  1.00  0.00           C  
ATOM   4515  N   PHE B 319      14.575   1.973  15.487  1.00  0.00           N  
ATOM   4516  CA  PHE B 319      15.405   2.930  14.777  1.00  0.00           C  
ATOM   4517  C   PHE B 319      15.452   2.579  13.293  1.00  0.00           C  
ATOM   4518  O   PHE B 319      15.088   1.470  12.889  1.00  0.00           O  
ATOM   4519  CB  PHE B 319      16.819   2.986  15.388  1.00  0.00           C  
ATOM   4520  CG  PHE B 319      17.560   1.669  15.397  1.00  0.00           C  
ATOM   4521  CD1 PHE B 319      17.365   0.750  16.432  1.00  0.00           C  
ATOM   4522  CD2 PHE B 319      18.459   1.359  14.381  1.00  0.00           C  
ATOM   4523  CE1 PHE B 319      18.060  -0.457  16.456  1.00  0.00           C  
ATOM   4524  CE2 PHE B 319      19.160   0.146  14.397  1.00  0.00           C  
ATOM   4525  CZ  PHE B 319      18.953  -0.758  15.436  1.00  0.00           C  
ATOM   4526  N   LEU B 320      15.894   3.541  12.488  1.00  0.00           N  
ATOM   4527  CA  LEU B 320      16.059   3.370  11.048  1.00  0.00           C  
ATOM   4528  C   LEU B 320      17.547   3.434  10.694  1.00  0.00           C  
ATOM   4529  O   LEU B 320      18.231   4.375  11.092  1.00  0.00           O  
ATOM   4530  CB  LEU B 320      15.293   4.458  10.285  1.00  0.00           C  
ATOM   4531  CG  LEU B 320      13.767   4.409  10.410  1.00  0.00           C  
ATOM   4532  CD1 LEU B 320      13.146   5.694   9.865  1.00  0.00           C  
ATOM   4533  CD2 LEU B 320      13.200   3.220   9.644  1.00  0.00           C  
ATOM   4534  N   VAL B 321      18.027   2.441   9.958  1.00  0.00           N  
ATOM   4535  CA  VAL B 321      19.382   2.452   9.412  1.00  0.00           C  
ATOM   4536  C   VAL B 321      19.325   3.016   7.994  1.00  0.00           C  
ATOM   4537  O   VAL B 321      18.603   2.482   7.144  1.00  0.00           O  
ATOM   4538  CB  VAL B 321      20.025   1.044   9.414  1.00  0.00           C  
ATOM   4539  CG1 VAL B 321      21.475   1.108   8.937  1.00  0.00           C  
ATOM   4540  CG2 VAL B 321      19.977   0.426  10.810  1.00  0.00           C  
ATOM   4541  N   ASP B 322      20.059   4.102   7.759  1.00  0.00           N  
ATOM   4542  CA  ASP B 322      20.145   4.767   6.460  1.00  0.00           C  
ATOM   4543  C   ASP B 322      21.322   4.173   5.685  1.00  0.00           C  
ATOM   4544  O   ASP B 322      22.470   4.232   6.132  1.00  0.00           O  
ATOM   4545  CB  ASP B 322      20.303   6.279   6.698  1.00  0.00           C  
ATOM   4546  CG  ASP B 322      20.432   7.115   5.427  1.00  0.00           C  
ATOM   4547  OD1 ASP B 322      20.592   6.554   4.322  1.00  0.00           O  
ATOM   4548  OD2 ASP B 322      20.393   8.357   5.546  1.00  0.00           O  
ATOM   4549  N   LEU B 323      21.027   3.586   4.526  1.00  0.00           N  
ATOM   4550  CA  LEU B 323      22.005   2.874   3.708  1.00  0.00           C  
ATOM   4551  C   LEU B 323      22.441   3.651   2.457  1.00  0.00           C  
ATOM   4552  O   LEU B 323      23.175   3.110   1.630  1.00  0.00           O  
ATOM   4553  CB  LEU B 323      21.438   1.500   3.318  1.00  0.00           C  
ATOM   4554  CG  LEU B 323      21.050   0.580   4.485  1.00  0.00           C  
ATOM   4555  CD1 LEU B 323      20.352  -0.673   3.962  1.00  0.00           C  
ATOM   4556  CD2 LEU B 323      22.270   0.186   5.308  1.00  0.00           C  
ATOM   4557  N   VAL B 324      22.010   4.910   2.326  1.00  0.00           N  
ATOM   4558  CA  VAL B 324      22.317   5.734   1.147  1.00  0.00           C  
ATOM   4559  C   VAL B 324      23.823   5.820   0.902  1.00  0.00           C  
ATOM   4560  O   VAL B 324      24.294   5.541  -0.204  1.00  0.00           O  
ATOM   4561  CB  VAL B 324      21.706   7.149   1.278  1.00  0.00           C  
ATOM   4562  CG1 VAL B 324      22.143   8.062   0.124  1.00  0.00           C  
ATOM   4563  CG2 VAL B 324      20.183   7.085   1.293  1.00  0.00           C  
ATOM   4564  N   ASP B 325      24.598   6.139   1.946  1.00  0.00           N  
ATOM   4565  CA  ASP B 325      26.055   6.299   1.843  1.00  0.00           C  
ATOM   4566  C   ASP B 325      26.786   4.980   1.585  1.00  0.00           C  
ATOM   4567  O   ASP B 325      27.969   4.986   1.229  1.00  0.00           O  
ATOM   4568  CB  ASP B 325      26.603   6.961   3.119  1.00  0.00           C  
ATOM   4569  CG  ASP B 325      26.080   8.374   3.356  1.00  0.00           C  
ATOM   4570  OD1 ASP B 325      25.610   9.025   2.401  1.00  0.00           O  
ATOM   4571  OD2 ASP B 325      26.154   8.832   4.513  1.00  0.00           O  
ATOM   4572  N   LYS B 326      26.110   3.846   1.766  1.00  0.00           N  
ATOM   4573  CA  LYS B 326      26.668   2.516   1.515  1.00  0.00           C  
ATOM   4574  C   LYS B 326      26.337   1.980   0.123  1.00  0.00           C  
ATOM   4575  O   LYS B 326      26.780   0.890  -0.227  1.00  0.00           O  
ATOM   4576  CB  LYS B 326      26.175   1.530   2.590  1.00  0.00           C  
ATOM   4577  CG  LYS B 326      26.585   1.896   4.014  1.00  0.00           C  
ATOM   4578  CD  LYS B 326      28.096   1.769   4.219  1.00  0.00           C  
ATOM   4579  CE  LYS B 326      28.453   2.016   5.670  1.00  0.00           C  
ATOM   4580  NZ  LYS B 326      29.891   1.740   5.958  1.00  0.00           N  
ATOM   4581  N   ASN B 327      25.565   2.739  -0.662  1.00  0.00           N  
ATOM   4582  CA  ASN B 327      25.075   2.308  -1.973  1.00  0.00           C  
ATOM   4583  C   ASN B 327      24.307   0.985  -1.907  1.00  0.00           C  
ATOM   4584  O   ASN B 327      24.379   0.159  -2.826  1.00  0.00           O  
ATOM   4585  CB  ASN B 327      26.220   2.261  -2.998  1.00  0.00           C  
ATOM   4586  CG  ASN B 327      26.831   3.623  -3.258  1.00  0.00           C  
ATOM   4587  OD1 ASN B 327      26.140   4.570  -3.616  1.00  0.00           O  
ATOM   4588  ND2 ASN B 327      28.135   3.745  -3.065  1.00  0.00           N  
ATOM   4589  N   LEU B 328      23.573   0.788  -0.811  1.00  0.00           N  
ATOM   4590  CA  LEU B 328      22.719  -0.380  -0.627  1.00  0.00           C  
ATOM   4591  C   LEU B 328      21.261   0.046  -0.580  1.00  0.00           C  
ATOM   4592  O   LEU B 328      20.926   1.101  -0.032  1.00  0.00           O  
ATOM   4593  CB  LEU B 328      23.084  -1.116   0.664  1.00  0.00           C  
ATOM   4594  CG  LEU B 328      24.482  -1.742   0.713  1.00  0.00           C  
ATOM   4595  CD1 LEU B 328      24.740  -2.338   2.096  1.00  0.00           C  
ATOM   4596  CD2 LEU B 328      24.645  -2.821  -0.350  1.00  0.00           C  
ATOM   4597  N   THR B 329      20.385  -0.778  -1.131  1.00  0.00           N  
ATOM   4598  CA  THR B 329      18.945  -0.556  -1.033  1.00  0.00           C  
ATOM   4599  C   THR B 329      18.367  -1.310   0.162  1.00  0.00           C  
ATOM   4600  O   THR B 329      18.910  -2.332   0.597  1.00  0.00           O  
ATOM   4601  CB  THR B 329      18.205  -0.964  -2.319  1.00  0.00           C  
ATOM   4602  OG1 THR B 329      18.286  -2.365  -2.507  1.00  0.00           O  
ATOM   4603  CG2 THR B 329      18.774  -0.264  -3.548  1.00  0.00           C  
ATOM   4604  N   GLY B 330      17.250  -0.814   0.697  1.00  0.00           N  
ATOM   4605  CA  GLY B 330      16.516  -1.518   1.743  1.00  0.00           C  
ATOM   4606  C   GLY B 330      16.031  -2.885   1.286  1.00  0.00           C  
ATOM   4607  O   GLY B 330      16.026  -3.838   2.066  1.00  0.00           O  
ATOM   4608  N   LYS B 331      15.672  -2.993   0.011  1.00  0.00           N  
ATOM   4609  CA  LYS B 331      15.243  -4.262  -0.586  1.00  0.00           C  
ATOM   4610  C   LYS B 331      16.374  -5.301  -0.579  1.00  0.00           C  
ATOM   4611  O   LYS B 331      16.149  -6.460  -0.217  1.00  0.00           O  
ATOM   4612  CB  LYS B 331      14.734  -4.006  -2.019  1.00  0.00           C  
ATOM   4613  CG  LYS B 331      14.149  -5.239  -2.703  1.00  0.00           C  
ATOM   4614  CD  LYS B 331      13.688  -4.905  -4.120  1.00  0.00           C  
ATOM   4615  CE  LYS B 331      13.147  -6.136  -4.833  1.00  0.00           C  
ATOM   4616  NZ  LYS B 331      12.767  -5.845  -6.244  1.00  0.00           N  
ATOM   4617  N   GLU B 332      17.572  -4.904  -0.946  1.00  0.00           N  
ATOM   4618  CA  GLU B 332      18.742  -5.786  -0.920  1.00  0.00           C  
ATOM   4619  C   GLU B 332      19.111  -6.191   0.509  1.00  0.00           C  
ATOM   4620  O   GLU B 332      19.375  -7.365   0.775  1.00  0.00           O  
ATOM   4621  CB  GLU B 332      19.945  -5.090  -1.580  1.00  0.00           C  
ATOM   4622  CG  GLU B 332      19.838  -4.995  -3.097  1.00  0.00           C  
ATOM   4623  CD  GLU B 332      20.816  -3.972  -3.690  1.00  0.00           C  
ATOM   4624  OE1 GLU B 332      21.368  -4.254  -4.767  1.00  0.00           O  
ATOM   4625  OE2 GLU B 332      20.992  -2.902  -3.078  1.00  0.00           O  
ATOM   4626  N   ALA B 333      19.122  -5.212   1.428  1.00  0.00           N  
ATOM   4627  CA  ALA B 333      19.464  -5.456   2.824  1.00  0.00           C  
ATOM   4628  C   ALA B 333      18.474  -6.428   3.483  1.00  0.00           C  
ATOM   4629  O   ALA B 333      18.888  -7.378   4.144  1.00  0.00           O  
ATOM   4630  CB  ALA B 333      19.515  -4.128   3.575  1.00  0.00           C  
ATOM   4631  N   ASP B 334      17.175  -6.203   3.273  1.00  0.00           N  
ATOM   4632  CA  ASP B 334      16.105  -7.071   3.775  1.00  0.00           C  
ATOM   4633  C   ASP B 334      16.290  -8.510   3.263  1.00  0.00           C  
ATOM   4634  O   ASP B 334      16.276  -9.463   4.050  1.00  0.00           O  
ATOM   4635  CB  ASP B 334      14.756  -6.476   3.341  1.00  0.00           C  
ATOM   4636  CG  ASP B 334      13.537  -7.277   3.779  1.00  0.00           C  
ATOM   4637  OD1 ASP B 334      13.626  -8.052   4.751  1.00  0.00           O  
ATOM   4638  OD2 ASP B 334      12.476  -7.095   3.152  1.00  0.00           O  
ATOM   4639  N   ALA B 335      16.511  -8.668   1.966  1.00  0.00           N  
ATOM   4640  CA  ALA B 335      16.693  -9.992   1.365  1.00  0.00           C  
ATOM   4641  C   ALA B 335      17.943 -10.711   1.902  1.00  0.00           C  
ATOM   4642  O   ALA B 335      17.878 -11.899   2.233  1.00  0.00           O  
ATOM   4643  CB  ALA B 335      16.749  -9.861  -0.159  1.00  0.00           C  
ATOM   4644  N   ALA B 336      19.072 -10.008   2.013  1.00  0.00           N  
ATOM   4645  CA  ALA B 336      20.316 -10.597   2.506  1.00  0.00           C  
ATOM   4646  C   ALA B 336      20.208 -10.999   3.977  1.00  0.00           C  
ATOM   4647  O   ALA B 336      20.597 -12.114   4.351  1.00  0.00           O  
ATOM   4648  CB  ALA B 336      21.470  -9.618   2.288  1.00  0.00           C  
ATOM   4649  N   LEU B 337      19.661 -10.125   4.828  1.00  0.00           N  
ATOM   4650  CA  LEU B 337      19.441 -10.439   6.236  1.00  0.00           C  
ATOM   4651  C   LEU B 337      18.454 -11.604   6.393  1.00  0.00           C  
ATOM   4652  O   LEU B 337      18.671 -12.485   7.223  1.00  0.00           O  
ATOM   4653  CB  LEU B 337      18.961  -9.184   6.983  1.00  0.00           C  
ATOM   4654  CG  LEU B 337      20.011  -8.080   7.138  1.00  0.00           C  
ATOM   4655  CD1 LEU B 337      19.372  -6.769   7.568  1.00  0.00           C  
ATOM   4656  CD2 LEU B 337      21.082  -8.475   8.158  1.00  0.00           C  
ATOM   4657  N   GLY B 338      17.401 -11.635   5.564  1.00  0.00           N  
ATOM   4658  CA  GLY B 338      16.437 -12.730   5.559  1.00  0.00           C  
ATOM   4659  C   GLY B 338      17.073 -14.085   5.272  1.00  0.00           C  
ATOM   4660  O   GLY B 338      16.720 -15.090   5.905  1.00  0.00           O  
ATOM   4661  N   ARG B 339      18.052 -14.140   4.356  1.00  0.00           N  
ATOM   4662  CA  ARG B 339      18.795 -15.379   4.071  1.00  0.00           C  
ATOM   4663  C   ARG B 339      19.658 -15.833   5.256  1.00  0.00           C  
ATOM   4664  O   ARG B 339      19.964 -17.019   5.366  1.00  0.00           O  
ATOM   4665  CB  ARG B 339      19.647 -15.223   2.804  1.00  0.00           C  
ATOM   4666  CG  ARG B 339      18.813 -15.109   1.520  1.00  0.00           C  
ATOM   4667  CD  ARG B 339      19.635 -15.358   0.244  1.00  0.00           C  
ATOM   4668  NE  ARG B 339      20.782 -14.465   0.064  1.00  0.00           N  
ATOM   4669  CZ  ARG B 339      20.749 -13.205  -0.374  1.00  0.00           C  
ATOM   4670  NH1 ARG B 339      19.608 -12.605  -0.638  1.00  0.00           N  
ATOM   4671  NH2 ARG B 339      21.877 -12.547  -0.559  1.00  0.00           N  
ATOM   4672  N   ALA B 340      20.004 -14.909   6.145  1.00  0.00           N  
ATOM   4673  CA  ALA B 340      20.697 -15.215   7.398  1.00  0.00           C  
ATOM   4674  C   ALA B 340      19.738 -15.466   8.575  1.00  0.00           C  
ATOM   4675  O   ALA B 340      20.173 -15.494   9.728  1.00  0.00           O  
ATOM   4676  CB  ALA B 340      21.690 -14.095   7.716  1.00  0.00           C  
ATOM   4677  N   ASN B 341      18.439 -15.651   8.293  1.00  0.00           N  
ATOM   4678  CA  ASN B 341      17.383 -15.838   9.295  1.00  0.00           C  
ATOM   4679  C   ASN B 341      17.190 -14.624  10.235  1.00  0.00           C  
ATOM   4680  O   ASN B 341      16.759 -14.780  11.373  1.00  0.00           O  
ATOM   4681  CB  ASN B 341      17.575 -17.149  10.078  1.00  0.00           C  
ATOM   4682  CG  ASN B 341      17.133 -18.391   9.314  1.00  0.00           C  
ATOM   4683  OD1 ASN B 341      17.082 -18.424   8.091  1.00  0.00           O  
ATOM   4684  ND2 ASN B 341      16.814 -19.446  10.041  1.00  0.00           N  
ATOM   4685  N   ILE B 342      17.489 -13.417   9.749  1.00  0.00           N  
ATOM   4686  CA  ILE B 342      17.246 -12.174  10.480  1.00  0.00           C  
ATOM   4687  C   ILE B 342      16.143 -11.406   9.745  1.00  0.00           C  
ATOM   4688  O   ILE B 342      16.344 -10.967   8.610  1.00  0.00           O  
ATOM   4689  CB  ILE B 342      18.524 -11.320  10.617  1.00  0.00           C  
ATOM   4690  CG1 ILE B 342      19.636 -12.107  11.349  1.00  0.00           C  
ATOM   4691  CG2 ILE B 342      18.216 -10.010  11.355  1.00  0.00           C  
ATOM   4692  CD1 ILE B 342      21.009 -11.444  11.296  1.00  0.00           C  
ATOM   4693  N   THR B 343      14.985 -11.250  10.392  1.00  0.00           N  
ATOM   4694  CA  THR B 343      13.814 -10.642   9.766  1.00  0.00           C  
ATOM   4695  C   THR B 343      13.693  -9.172  10.148  1.00  0.00           C  
ATOM   4696  O   THR B 343      13.478  -8.835  11.310  1.00  0.00           O  
ATOM   4697  CB  THR B 343      12.525 -11.406  10.140  1.00  0.00           C  
ATOM   4698  OG1 THR B 343      12.710 -12.804   9.916  1.00  0.00           O  
ATOM   4699  CG2 THR B 343      11.343 -10.951   9.297  1.00  0.00           C  
ATOM   4700  N   VAL B 344      13.819  -8.300   9.141  1.00  0.00           N  
ATOM   4701  CA  VAL B 344      13.591  -6.852   9.270  1.00  0.00           C  
ATOM   4702  C   VAL B 344      12.546  -6.436   8.235  1.00  0.00           C  
ATOM   4703  O   VAL B 344      11.974  -7.286   7.547  1.00  0.00           O  
ATOM   4704  CB  VAL B 344      14.902  -6.037   9.090  1.00  0.00           C  
ATOM   4705  CG1 VAL B 344      15.926  -6.397  10.161  1.00  0.00           C  
ATOM   4706  CG2 VAL B 344      15.504  -6.246   7.695  1.00  0.00           C  
ATOM   4707  N   ASN B 345      12.280  -5.143   8.107  1.00  0.00           N  
ATOM   4708  CA  ASN B 345      11.533  -4.654   6.958  1.00  0.00           C  
ATOM   4709  C   ASN B 345      12.252  -3.458   6.326  1.00  0.00           C  
ATOM   4710  O   ASN B 345      12.789  -2.602   7.031  1.00  0.00           O  
ATOM   4711  CB  ASN B 345      10.072  -4.324   7.330  1.00  0.00           C  
ATOM   4712  CG  ASN B 345       9.928  -3.133   8.254  1.00  0.00           C  
ATOM   4713  OD1 ASN B 345       9.904  -3.274   9.473  1.00  0.00           O  
ATOM   4714  ND2 ASN B 345       9.799  -1.954   7.697  1.00  0.00           N  
ATOM   4715  N   LYS B 346      12.265  -3.416   4.995  1.00  0.00           N  
ATOM   4716  CA  LYS B 346      12.752  -2.241   4.279  1.00  0.00           C  
ATOM   4717  C   LYS B 346      11.890  -1.024   4.634  1.00  0.00           C  
ATOM   4718  O   LYS B 346      10.689  -1.159   4.872  1.00  0.00           O  
ATOM   4719  CB  LYS B 346      12.783  -2.489   2.756  1.00  0.00           C  
ATOM   4720  CG  LYS B 346      11.426  -2.725   2.108  1.00  0.00           C  
ATOM   4721  CD  LYS B 346      11.563  -2.918   0.595  1.00  0.00           C  
ATOM   4722  CE  LYS B 346      10.218  -3.051  -0.095  1.00  0.00           C  
ATOM   4723  NZ  LYS B 346       9.552  -4.342   0.212  1.00  0.00           N  
ATOM   4724  N   ASN B 347      12.517   0.154   4.699  1.00  0.00           N  
ATOM   4725  CA  ASN B 347      11.818   1.369   5.080  1.00  0.00           C  
ATOM   4726  C   ASN B 347      12.460   2.582   4.399  1.00  0.00           C  
ATOM   4727  O   ASN B 347      13.684   2.675   4.321  1.00  0.00           O  
ATOM   4728  CB  ASN B 347      11.840   1.534   6.603  1.00  0.00           C  
ATOM   4729  CG  ASN B 347      10.648   2.314   7.129  1.00  0.00           C  
ATOM   4730  OD1 ASN B 347      10.161   3.251   6.519  1.00  0.00           O  
ATOM   4731  ND2 ASN B 347      10.141   1.922   8.283  1.00  0.00           N  
ATOM   4732  N   SER B 348      11.620   3.497   3.911  1.00  0.00           N  
ATOM   4733  CA  SER B 348      12.117   4.754   3.371  1.00  0.00           C  
ATOM   4734  C   SER B 348      12.791   5.574   4.472  1.00  0.00           C  
ATOM   4735  O   SER B 348      12.402   5.506   5.641  1.00  0.00           O  
ATOM   4736  CB  SER B 348      10.984   5.554   2.731  1.00  0.00           C  
ATOM   4737  OG  SER B 348      10.420   4.838   1.648  1.00  0.00           O  
ATOM   4738  N   VAL B 349      13.805   6.346   4.084  1.00  0.00           N  
ATOM   4739  CA  VAL B 349      14.513   7.266   4.976  1.00  0.00           C  
ATOM   4740  C   VAL B 349      14.217   8.706   4.547  1.00  0.00           C  
ATOM   4741  O   VAL B 349      13.734   8.922   3.432  1.00  0.00           O  
ATOM   4742  CB  VAL B 349      16.032   6.983   4.996  1.00  0.00           C  
ATOM   4743  CG1 VAL B 349      16.309   5.583   5.550  1.00  0.00           C  
ATOM   4744  CG2 VAL B 349      16.669   7.132   3.620  1.00  0.00           C  
ATOM   4745  N   PRO B 350      14.473   9.718   5.402  1.00  0.00           N  
ATOM   4746  CA  PRO B 350      14.298  11.110   4.985  1.00  0.00           C  
ATOM   4747  C   PRO B 350      15.106  11.436   3.728  1.00  0.00           C  
ATOM   4748  O   PRO B 350      16.287  11.106   3.644  1.00  0.00           O  
ATOM   4749  CB  PRO B 350      14.776  11.923   6.193  1.00  0.00           C  
ATOM   4750  CG  PRO B 350      14.522  11.003   7.366  1.00  0.00           C  
ATOM   4751  CD  PRO B 350      14.841   9.627   6.819  1.00  0.00           C  
ATOM   4752  N   ASN B 351      14.443  12.064   2.745  1.00  0.00           N  
ATOM   4753  CA  ASN B 351      15.029  12.383   1.436  1.00  0.00           C  
ATOM   4754  C   ASN B 351      15.541  11.142   0.684  1.00  0.00           C  
ATOM   4755  O   ASN B 351      16.582  11.188   0.028  1.00  0.00           O  
ATOM   4756  CB  ASN B 351      16.115  13.461   1.576  1.00  0.00           C  
ATOM   4757  CG  ASN B 351      15.620  14.705   2.281  1.00  0.00           C  
ATOM   4758  OD1 ASN B 351      14.572  15.245   1.960  1.00  0.00           O  
ATOM   4759  ND2 ASN B 351      16.374  15.168   3.267  1.00  0.00           N  
ATOM   4760  N   ASP B 352      14.807  10.032   0.778  1.00  0.00           N  
ATOM   4761  CA  ASP B 352      15.178   8.768   0.140  1.00  0.00           C  
ATOM   4762  C   ASP B 352      15.269   8.934  -1.389  1.00  0.00           C  
ATOM   4763  O   ASP B 352      14.283   9.318  -2.022  1.00  0.00           O  
ATOM   4764  CB  ASP B 352      14.158   7.684   0.505  1.00  0.00           C  
ATOM   4765  CG  ASP B 352      14.702   6.273   0.319  1.00  0.00           C  
ATOM   4766  OD1 ASP B 352      15.397   6.019  -0.680  1.00  0.00           O  
ATOM   4767  OD2 ASP B 352      14.437   5.414   1.186  1.00  0.00           O  
ATOM   4768  N   PRO B 353      16.432   8.650  -1.995  1.00  0.00           N  
ATOM   4769  CA  PRO B 353      16.564   8.743  -3.454  1.00  0.00           C  
ATOM   4770  C   PRO B 353      15.921   7.572  -4.208  1.00  0.00           C  
ATOM   4771  O   PRO B 353      15.856   7.603  -5.432  1.00  0.00           O  
ATOM   4772  CB  PRO B 353      18.084   8.768  -3.676  1.00  0.00           C  
ATOM   4773  CG  PRO B 353      18.617   7.953  -2.537  1.00  0.00           C  
ATOM   4774  CD  PRO B 353      17.694   8.260  -1.370  1.00  0.00           C  
ATOM   4775  N   LYS B 354      15.454   6.539  -3.494  1.00  0.00           N  
ATOM   4776  CA  LYS B 354      14.826   5.355  -4.087  1.00  0.00           C  
ATOM   4777  C   LYS B 354      13.311   5.375  -3.886  1.00  0.00           C  
ATOM   4778  O   LYS B 354      12.792   6.044  -2.995  1.00  0.00           O  
ATOM   4779  CB  LYS B 354      15.430   4.075  -3.486  1.00  0.00           C  
ATOM   4780  CG  LYS B 354      16.942   3.944  -3.631  1.00  0.00           C  
ATOM   4781  CD  LYS B 354      17.371   3.821  -5.088  1.00  0.00           C  
ATOM   4782  CE  LYS B 354      18.872   3.596  -5.181  1.00  0.00           C  
ATOM   4783  NZ  LYS B 354      19.325   3.453  -6.589  1.00  0.00           N  
ATOM   4784  N   SER B 355      12.617   4.617  -4.720  1.00  0.00           N  
ATOM   4785  CA  SER B 355      11.166   4.484  -4.620  1.00  0.00           C  
ATOM   4786  C   SER B 355      10.756   3.724  -3.350  1.00  0.00           C  
ATOM   4787  O   SER B 355      11.571   2.977  -2.789  1.00  0.00           O  
ATOM   4788  CB  SER B 355      10.615   3.768  -5.860  1.00  0.00           C  
ATOM   4789  OG  SER B 355      10.855   2.380  -5.790  1.00  0.00           O  
ATOM   4790  N   PRO B 356       9.498   3.856  -2.893  1.00  0.00           N  
ATOM   4791  CA  PRO B 356       9.013   3.107  -1.718  1.00  0.00           C  
ATOM   4792  C   PRO B 356       9.059   1.579  -1.873  1.00  0.00           C  
ATOM   4793  O   PRO B 356       8.984   0.869  -0.876  1.00  0.00           O  
ATOM   4794  CB  PRO B 356       7.563   3.586  -1.542  1.00  0.00           C  
ATOM   4795  CG  PRO B 356       7.513   4.904  -2.242  1.00  0.00           C  
ATOM   4796  CD  PRO B 356       8.478   4.769  -3.393  1.00  0.00           C  
ATOM   4797  N   PHE B 357       9.193   1.075  -3.104  1.00  0.00           N  
ATOM   4798  CA  PHE B 357       9.291  -0.360  -3.379  1.00  0.00           C  
ATOM   4799  C   PHE B 357      10.713  -0.896  -3.184  1.00  0.00           C  
ATOM   4800  O   PHE B 357      10.901  -2.107  -3.016  1.00  0.00           O  
ATOM   4801  CB  PHE B 357       8.811  -0.644  -4.810  1.00  0.00           C  
ATOM   4802  CG  PHE B 357       7.416  -0.148  -5.069  1.00  0.00           C  
ATOM   4803  CD1 PHE B 357       6.312  -0.866  -4.614  1.00  0.00           C  
ATOM   4804  CD2 PHE B 357       7.206   1.054  -5.746  1.00  0.00           C  
ATOM   4805  CE1 PHE B 357       5.022  -0.394  -4.829  1.00  0.00           C  
ATOM   4806  CE2 PHE B 357       5.918   1.531  -5.955  1.00  0.00           C  
ATOM   4807  CZ  PHE B 357       4.821   0.807  -5.498  1.00  0.00           C  
ATOM   4808  N   VAL B 358      11.686  -0.019  -3.200  1.00  0.00           N  
ATOM   4809  CA  VAL B 358      13.099  -0.366  -3.077  1.00  0.00           C  
ATOM   4810  C   VAL B 358      13.659   0.156  -1.750  1.00  0.00           C  
ATOM   4811  O   VAL B 358      14.223  -0.621  -0.967  1.00  0.00           O  
ATOM   4812  CB  VAL B 358      13.903   0.166  -4.287  1.00  0.00           C  
ATOM   4813  CG1 VAL B 358      15.381  -0.164  -4.167  1.00  0.00           C  
ATOM   4814  CG2 VAL B 358      13.367  -0.417  -5.596  1.00  0.00           C  
ATOM   4815  N   THR B 359      13.479   1.447  -1.484  1.00  0.00           N  
ATOM   4816  CA  THR B 359      13.927   2.180  -0.282  1.00  0.00           C  
ATOM   4817  C   THR B 359      15.459   2.208  -0.137  1.00  0.00           C  
ATOM   4818  O   THR B 359      16.179   1.482  -0.825  1.00  0.00           O  
ATOM   4819  CB  THR B 359      13.261   1.683   1.026  1.00  0.00           C  
ATOM   4820  OG1 THR B 359      13.851   0.462   1.455  1.00  0.00           O  
ATOM   4821  CG2 THR B 359      11.754   1.486   0.880  1.00  0.00           C  
ATOM   4822  N   SER B 360      15.939   3.052   0.771  1.00  0.00           N  
ATOM   4823  CA  SER B 360      17.355   3.154   1.105  1.00  0.00           C  
ATOM   4824  C   SER B 360      17.607   2.900   2.590  1.00  0.00           C  
ATOM   4825  O   SER B 360      18.605   3.372   3.147  1.00  0.00           O  
ATOM   4826  CB  SER B 360      17.904   4.528   0.701  1.00  0.00           C  
ATOM   4827  OG  SER B 360      17.660   4.781  -0.669  1.00  0.00           O  
ATOM   4828  N   GLY B 361      16.716   2.145   3.249  1.00  0.00           N  
ATOM   4829  CA  GLY B 361      16.860   1.880   4.666  1.00  0.00           C  
ATOM   4830  C   GLY B 361      16.145   0.633   5.141  1.00  0.00           C  
ATOM   4831  O   GLY B 361      15.370   0.016   4.409  1.00  0.00           O  
ATOM   4832  N   ILE B 362      16.414   0.276   6.399  1.00  0.00           N  
ATOM   4833  CA  ILE B 362      15.700  -0.786   7.106  1.00  0.00           C  
ATOM   4834  C   ILE B 362      15.238  -0.271   8.462  1.00  0.00           C  
ATOM   4835  O   ILE B 362      15.926   0.535   9.097  1.00  0.00           O  
ATOM   4836  CB  ILE B 362      16.556  -2.072   7.263  1.00  0.00           C  
ATOM   4837  CG1 ILE B 362      17.891  -1.785   7.972  1.00  0.00           C  
ATOM   4838  CG2 ILE B 362      16.766  -2.726   5.900  1.00  0.00           C  
ATOM   4839  CD1 ILE B 362      18.699  -3.023   8.323  1.00  0.00           C  
ATOM   4840  N   ARG B 363      14.070  -0.730   8.902  1.00  0.00           N  
ATOM   4841  CA  ARG B 363      13.565  -0.463  10.247  1.00  0.00           C  
ATOM   4842  C   ARG B 363      13.879  -1.646  11.142  1.00  0.00           C  
ATOM   4843  O   ARG B 363      13.630  -2.795  10.770  1.00  0.00           O  
ATOM   4844  CB  ARG B 363      12.057  -0.177  10.218  1.00  0.00           C  
ATOM   4845  CG  ARG B 363      11.513   0.290  11.571  1.00  0.00           C  
ATOM   4846  CD  ARG B 363      10.004   0.525  11.536  1.00  0.00           C  
ATOM   4847  NE  ARG B 363       9.281  -0.727  11.331  1.00  0.00           N  
ATOM   4848  CZ  ARG B 363       7.960  -0.866  11.312  1.00  0.00           C  
ATOM   4849  NH1 ARG B 363       7.168   0.176  11.480  1.00  0.00           N  
ATOM   4850  NH2 ARG B 363       7.421  -2.049  11.120  1.00  0.00           N  
ATOM   4851  N   VAL B 364      14.410  -1.361  12.329  1.00  0.00           N  
ATOM   4852  CA  VAL B 364      14.807  -2.371  13.317  1.00  0.00           C  
ATOM   4853  C   VAL B 364      14.099  -2.072  14.629  1.00  0.00           C  
ATOM   4854  O   VAL B 364      14.079  -0.932  15.083  1.00  0.00           O  
ATOM   4855  CB  VAL B 364      16.340  -2.366  13.516  1.00  0.00           C  
ATOM   4856  CG1 VAL B 364      16.767  -3.433  14.520  1.00  0.00           C  
ATOM   4857  CG2 VAL B 364      17.065  -2.593  12.188  1.00  0.00           C  
ATOM   4858  N   GLY B 365      13.513  -3.106  15.258  1.00  0.00           N  
ATOM   4859  CA  GLY B 365      12.862  -2.979  16.553  1.00  0.00           C  
ATOM   4860  C   GLY B 365      13.204  -4.130  17.479  1.00  0.00           C  
ATOM   4861  O   GLY B 365      13.347  -5.270  17.037  1.00  0.00           O  
ATOM   4862  N   THR B 366      13.320  -3.841  18.762  1.00  0.00           N  
ATOM   4863  CA  THR B 366      13.811  -4.804  19.757  1.00  0.00           C  
ATOM   4864  C   THR B 366      12.760  -5.518  20.616  1.00  0.00           C  
ATOM   4865  O   THR B 366      13.154  -6.345  21.448  1.00  0.00           O  
ATOM   4866  CB  THR B 366      14.864  -4.153  20.670  1.00  0.00           C  
ATOM   4867  OG1 THR B 366      14.283  -3.039  21.341  1.00  0.00           O  
ATOM   4868  CG2 THR B 366      16.077  -3.691  19.881  1.00  0.00           C  
ATOM   4869  N   PRO B 367      11.432  -5.284  20.484  1.00  0.00           N  
ATOM   4870  CA  PRO B 367      10.464  -5.942  21.379  1.00  0.00           C  
ATOM   4871  C   PRO B 367      10.525  -7.472  21.357  1.00  0.00           C  
ATOM   4872  O   PRO B 367      10.537  -8.095  22.423  1.00  0.00           O  
ATOM   4873  CB  PRO B 367       9.107  -5.427  20.901  1.00  0.00           C  
ATOM   4874  CG  PRO B 367       9.420  -4.079  20.311  1.00  0.00           C  
ATOM   4875  CD  PRO B 367      10.764  -4.283  19.647  1.00  0.00           C  
ATOM   4876  N   ALA B 368      10.588  -8.078  20.174  1.00  0.00           N  
ATOM   4877  CA  ALA B 368      10.551  -9.532  20.049  1.00  0.00           C  
ATOM   4878  C   ALA B 368      11.810 -10.202  20.601  1.00  0.00           C  
ATOM   4879  O   ALA B 368      11.707 -11.149  21.389  1.00  0.00           O  
ATOM   4880  CB  ALA B 368      10.304  -9.910  18.587  1.00  0.00           C  
ATOM   4881  N   ILE B 369      13.006  -9.709  20.249  1.00  0.00           N  
ATOM   4882  CA  ILE B 369      14.251 -10.288  20.761  1.00  0.00           C  
ATOM   4883  C   ILE B 369      14.364 -10.133  22.279  1.00  0.00           C  
ATOM   4884  O   ILE B 369      14.856 -11.034  22.959  1.00  0.00           O  
ATOM   4885  CB  ILE B 369      15.507  -9.730  20.047  1.00  0.00           C  
ATOM   4886  CG1 ILE B 369      15.645  -8.209  20.200  1.00  0.00           C  
ATOM   4887  CG2 ILE B 369      15.496 -10.159  18.578  1.00  0.00           C  
ATOM   4888  CD1 ILE B 369      17.016  -7.660  19.795  1.00  0.00           C  
ATOM   4889  N   THR B 370      13.887  -9.004  22.817  1.00  0.00           N  
ATOM   4890  CA  THR B 370      13.912  -8.767  24.259  1.00  0.00           C  
ATOM   4891  C   THR B 370      12.944  -9.702  24.975  1.00  0.00           C  
ATOM   4892  O   THR B 370      13.270 -10.247  26.024  1.00  0.00           O  
ATOM   4893  CB  THR B 370      13.588  -7.300  24.576  1.00  0.00           C  
ATOM   4894  OG1 THR B 370      14.421  -6.445  23.814  1.00  0.00           O  
ATOM   4895  CG2 THR B 370      13.806  -6.990  26.049  1.00  0.00           C  
ATOM   4896  N   ARG B 371      11.772  -9.931  24.395  1.00  0.00           N  
ATOM   4897  CA  ARG B 371      10.787 -10.876  24.915  1.00  0.00           C  
ATOM   4898  C   ARG B 371      11.353 -12.299  24.978  1.00  0.00           C  
ATOM   4899  O   ARG B 371      11.024 -13.056  25.880  1.00  0.00           O  
ATOM   4900  CB  ARG B 371       9.539 -10.837  24.028  1.00  0.00           C  
ATOM   4901  CG  ARG B 371       8.337 -11.600  24.548  1.00  0.00           C  
ATOM   4902  CD  ARG B 371       7.667 -10.888  25.712  1.00  0.00           C  
ATOM   4903  NE  ARG B 371       6.291 -11.362  25.877  1.00  0.00           N  
ATOM   4904  CZ  ARG B 371       5.455 -11.001  26.840  1.00  0.00           C  
ATOM   4905  NH1 ARG B 371       5.829 -10.161  27.780  1.00  0.00           N  
ATOM   4906  NH2 ARG B 371       4.245 -11.481  26.860  1.00  0.00           N  
ATOM   4907  N   ARG B 372      12.218 -12.628  24.034  1.00  0.00           N  
ATOM   4908  CA  ARG B 372      12.895 -13.917  23.945  1.00  0.00           C  
ATOM   4909  C   ARG B 372      14.026 -14.088  24.965  1.00  0.00           C  
ATOM   4910  O   ARG B 372      14.452 -15.209  25.227  1.00  0.00           O  
ATOM   4911  CB  ARG B 372      13.403 -14.074  22.511  1.00  0.00           C  
ATOM   4912  CG  ARG B 372      13.832 -15.477  22.144  1.00  0.00           C  
ATOM   4913  CD  ARG B 372      14.226 -15.554  20.667  1.00  0.00           C  
ATOM   4914  NE  ARG B 372      14.335 -16.938  20.261  1.00  0.00           N  
ATOM   4915  CZ  ARG B 372      14.218 -17.414  19.024  1.00  0.00           C  
ATOM   4916  NH1 ARG B 372      14.071 -16.607  17.997  1.00  0.00           N  
ATOM   4917  NH2 ARG B 372      14.257 -18.707  18.820  1.00  0.00           N  
ATOM   4918  N   GLY B 373      14.521 -12.970  25.537  1.00  0.00           N  
ATOM   4919  CA  GLY B 373      15.556 -13.001  26.565  1.00  0.00           C  
ATOM   4920  C   GLY B 373      16.858 -12.289  26.226  1.00  0.00           C  
ATOM   4921  O   GLY B 373      17.773 -12.289  27.050  1.00  0.00           O  
ATOM   4922  N   PHE B 374      16.968 -11.689  25.061  1.00  0.00           N  
ATOM   4923  CA  PHE B 374      18.178 -10.966  24.665  1.00  0.00           C  
ATOM   4924  C   PHE B 374      18.371  -9.729  25.551  1.00  0.00           C  
ATOM   4925  O   PHE B 374      17.432  -8.970  25.801  1.00  0.00           O  
ATOM   4926  CB  PHE B 374      18.107 -10.520  23.200  1.00  0.00           C  
ATOM   4927  CG  PHE B 374      18.356 -11.592  22.154  1.00  0.00           C  
ATOM   4928  CD1 PHE B 374      17.902 -12.902  22.313  1.00  0.00           C  
ATOM   4929  CD2 PHE B 374      19.016 -11.258  20.968  1.00  0.00           C  
ATOM   4930  CE1 PHE B 374      18.112 -13.855  21.331  1.00  0.00           C  
ATOM   4931  CE2 PHE B 374      19.222 -12.209  19.981  1.00  0.00           C  
ATOM   4932  CZ  PHE B 374      18.777 -13.516  20.149  1.00  0.00           C  
ATOM   4933  N   LYS B 375      19.613  -9.522  26.003  1.00  0.00           N  
ATOM   4934  CA  LYS B 375      20.043  -8.316  26.699  1.00  0.00           C  
ATOM   4935  C   LYS B 375      21.023  -7.532  25.827  1.00  0.00           C  
ATOM   4936  O   LYS B 375      21.157  -7.818  24.635  1.00  0.00           O  
ATOM   4937  CB  LYS B 375      20.629  -8.692  28.072  1.00  0.00           C
[truncated: 401,067 more chars]
