# Supplementary material for: Conserved interfaces mediate multiple protein–protein interactions in a prokaryotic metabolon
Source: Mol Syst Biol. 2025 Sep 3;21(11):1490–521. doi: 10.1038/s44320-025-00139-9 (PMC12583656; doi:10.1038/s44320-025-00139-9)
Supplement: Supplementary file 12 — Source data Fig. 7 [file 44320_2025_139_MOESM12_ESM.zip › Figure7_data/Fig7A/3_4.pdb]

COMPND    64c37e42e2d67269 
AUTHOR    GENERATED BY OPEN BABEL 3.1.1
ATOM      1  N   MET A   1      -9.921  21.262  26.629  1.00  0.00           N  
ATOM      2  CA  MET A   1      -9.941  22.128  25.442  1.00  0.00           C  
ATOM      3  C   MET A   1      -9.775  21.256  24.206  1.00  0.00           C  
ATOM      4  O   MET A   1      -8.960  20.339  24.233  1.00  0.00           O  
ATOM      5  CB  MET A   1      -8.856  23.198  25.527  1.00  0.00           C  
ATOM      6  CG  MET A   1      -9.130  24.364  24.570  1.00  0.00           C  
ATOM      7  SD  MET A   1      -7.959  25.736  24.773  1.00  0.00           S  
ATOM      8  CE  MET A   1      -9.062  27.122  24.431  1.00  0.00           C  
ATOM      9  N   PHE A   2     -10.554  21.510  23.192  1.00  0.00           N  
ATOM     10  CA  PHE A   2     -10.518  20.766  21.942  1.00  0.00           C  
ATOM     11  C   PHE A   2      -9.942  21.642  20.828  1.00  0.00           C  
ATOM     12  O   PHE A   2     -10.135  22.852  20.818  1.00  0.00           O  
ATOM     13  CB  PHE A   2     -11.919  20.265  21.591  1.00  0.00           C  
ATOM     14  CG  PHE A   2     -12.511  19.332  22.626  1.00  0.00           C  
ATOM     15  CD1 PHE A   2     -12.268  17.951  22.554  1.00  0.00           C  
ATOM     16  CD2 PHE A   2     -13.290  19.839  23.682  1.00  0.00           C  
ATOM     17  CE1 PHE A   2     -12.793  17.084  23.521  1.00  0.00           C  
ATOM     18  CE2 PHE A   2     -13.817  18.970  24.657  1.00  0.00           C  
ATOM     19  CZ  PHE A   2     -13.562  17.591  24.575  1.00  0.00           C  
ATOM     20  N   LEU A   3      -9.261  21.016  19.887  1.00  0.00           N  
ATOM     21  CA  LEU A   3      -8.871  21.652  18.638  1.00  0.00           C  
ATOM     22  C   LEU A   3      -9.826  21.146  17.553  1.00  0.00           C  
ATOM     23  O   LEU A   3      -9.740  19.991  17.142  1.00  0.00           O  
ATOM     24  CB  LEU A   3      -7.386  21.335  18.365  1.00  0.00           C  
ATOM     25  CG  LEU A   3      -6.774  22.201  17.251  1.00  0.00           C  
ATOM     26  CD1 LEU A   3      -6.541  23.637  17.725  1.00  0.00           C  
ATOM     27  CD2 LEU A   3      -5.428  21.628  16.831  1.00  0.00           C  
ATOM     28  N   ILE A   4     -10.759  21.992  17.142  1.00  0.00           N  
ATOM     29  CA  ILE A   4     -11.795  21.654  16.158  1.00  0.00           C  
ATOM     30  C   ILE A   4     -11.509  22.419  14.869  1.00  0.00           C  
ATOM     31  O   ILE A   4     -11.517  23.645  14.862  1.00  0.00           O  
ATOM     32  CB  ILE A   4     -13.216  21.936  16.693  1.00  0.00           C  
ATOM     33  CG1 ILE A   4     -13.456  21.212  18.039  1.00  0.00           C  
ATOM     34  CG2 ILE A   4     -14.253  21.511  15.634  1.00  0.00           C  
ATOM     35  CD1 ILE A   4     -14.841  21.433  18.654  1.00  0.00           C  
ATOM     36  N   ASN A   5     -11.236  21.695  13.790  1.00  0.00           N  
ATOM     37  CA  ASN A   5     -10.857  22.263  12.499  1.00  0.00           C  
ATOM     38  C   ASN A   5      -9.694  23.275  12.593  1.00  0.00           C  
ATOM     39  O   ASN A   5      -9.671  24.274  11.878  1.00  0.00           O  
ATOM     40  CB  ASN A   5     -12.110  22.799  11.777  1.00  0.00           C  
ATOM     41  CG  ASN A   5     -13.098  21.696  11.444  1.00  0.00           C  
ATOM     42  OD1 ASN A   5     -12.742  20.548  11.256  1.00  0.00           O  
ATOM     43  ND2 ASN A   5     -14.378  22.020  11.361  1.00  0.00           N  
ATOM     44  N   GLY A   6      -8.741  23.015  13.489  1.00  0.00           N  
ATOM     45  CA  GLY A   6      -7.592  23.884  13.729  1.00  0.00           C  
ATOM     46  C   GLY A   6      -7.821  25.009  14.747  1.00  0.00           C  
ATOM     47  O   GLY A   6      -6.887  25.727  15.089  1.00  0.00           O  
ATOM     48  N   HIS A   7      -9.044  25.156  15.287  1.00  0.00           N  
ATOM     49  CA  HIS A   7      -9.392  26.208  16.237  1.00  0.00           C  
ATOM     50  C   HIS A   7      -9.616  25.640  17.647  1.00  0.00           C  
ATOM     51  O   HIS A   7     -10.322  24.649  17.824  1.00  0.00           O  
ATOM     52  CB  HIS A   7     -10.617  26.976  15.738  1.00  0.00           C  
ATOM     53  CG  HIS A   7     -10.403  27.596  14.386  1.00  0.00           C  
ATOM     54  ND1 HIS A   7      -9.540  28.625  14.090  1.00  0.00           N  
ATOM     55  CD2 HIS A   7     -10.991  27.227  13.201  1.00  0.00           C  
ATOM     56  CE1 HIS A   7      -9.609  28.863  12.766  1.00  0.00           C  
ATOM     57  NE2 HIS A   7     -10.484  28.039  12.195  1.00  0.00           N  
ATOM     58  N   LYS A   8      -9.045  26.295  18.666  1.00  0.00           N  
ATOM     59  CA  LYS A   8      -9.306  25.968  20.069  1.00  0.00           C  
ATOM     60  C   LYS A   8     -10.752  26.323  20.424  1.00  0.00           C  
ATOM     61  O   LYS A   8     -11.115  27.497  20.420  1.00  0.00           O  
ATOM     62  CB  LYS A   8      -8.281  26.656  20.994  1.00  0.00           C  
ATOM     63  CG  LYS A   8      -6.874  26.028  20.873  1.00  0.00           C  
ATOM     64  CD  LYS A   8      -5.836  26.611  21.857  1.00  0.00           C  
ATOM     65  CE  LYS A   8      -4.508  25.854  21.666  1.00  0.00           C  
ATOM     66  NZ  LYS A   8      -3.406  26.256  22.580  1.00  0.00           N  
ATOM     67  N   GLN A   9     -11.575  25.326  20.735  1.00  0.00           N  
ATOM     68  CA  GLN A   9     -13.001  25.461  21.041  1.00  0.00           C  
ATOM     69  C   GLN A   9     -13.425  24.460  22.125  1.00  0.00           C  
ATOM     70  O   GLN A   9     -12.810  23.411  22.290  1.00  0.00           O  
ATOM     71  CB  GLN A   9     -13.856  25.270  19.767  1.00  0.00           C  
ATOM     72  CG  GLN A   9     -13.503  26.252  18.639  1.00  0.00           C  
ATOM     73  CD  GLN A   9     -14.415  26.133  17.414  1.00  0.00           C  
ATOM     74  OE1 GLN A   9     -15.550  25.737  17.483  1.00  0.00           O  
ATOM     75  NE2 GLN A   9     -13.937  26.487  16.239  1.00  0.00           N  
ATOM     76  N   GLU A  10     -14.503  24.774  22.845  1.00  0.00           N  
ATOM     77  CA  GLU A  10     -15.139  23.892  23.831  1.00  0.00           C  
ATOM     78  C   GLU A  10     -16.487  23.347  23.342  1.00  0.00           C  
ATOM     79  O   GLU A  10     -17.097  22.496  23.995  1.00  0.00           O  
ATOM     80  CB  GLU A  10     -15.320  24.652  25.160  1.00  0.00           C  
ATOM     81  CG  GLU A  10     -14.010  25.013  25.869  1.00  0.00           C  
ATOM     82  CD  GLU A  10     -13.196  23.784  26.335  1.00  0.00           C  
ATOM     83  OE1 GLU A  10     -11.979  23.959  26.571  1.00  0.00           O  
ATOM     84  OE2 GLU A  10     -13.771  22.686  26.450  1.00  0.00           O  
ATOM     85  N   SER A  11     -16.970  23.826  22.208  1.00  0.00           N  
ATOM     86  CA  SER A  11     -18.268  23.460  21.651  1.00  0.00           C  
ATOM     87  C   SER A  11     -18.176  23.080  20.180  1.00  0.00           C  
ATOM     88  O   SER A  11     -17.381  23.637  19.421  1.00  0.00           O  
ATOM     89  CB  SER A  11     -19.282  24.586  21.873  1.00  0.00           C  
ATOM     90  OG  SER A  11     -18.815  25.800  21.316  1.00  0.00           O  
ATOM     91  N   LEU A  12     -19.031  22.146  19.778  1.00  0.00           N  
ATOM     92  CA  LEU A  12     -19.227  21.714  18.403  1.00  0.00           C  
ATOM     93  C   LEU A  12     -20.645  22.102  17.971  1.00  0.00           C  
ATOM     94  O   LEU A  12     -21.566  22.110  18.786  1.00  0.00           O  
ATOM     95  CB  LEU A  12     -18.993  20.194  18.340  1.00  0.00           C  
ATOM     96  CG  LEU A  12     -19.126  19.573  16.935  1.00  0.00           C  
ATOM     97  CD1 LEU A  12     -18.009  20.033  16.004  1.00  0.00           C  
ATOM     98  CD2 LEU A  12     -19.069  18.056  17.047  1.00  0.00           C  
ATOM     99  N   ALA A  13     -20.845  22.376  16.688  1.00  0.00           N  
ATOM    100  CA  ALA A  13     -22.179  22.585  16.149  1.00  0.00           C  
ATOM    101  C   ALA A  13     -23.050  21.337  16.371  1.00  0.00           C  
ATOM    102  O   ALA A  13     -22.669  20.230  15.992  1.00  0.00           O  
ATOM    103  CB  ALA A  13     -22.071  22.960  14.667  1.00  0.00           C  
ATOM    104  N   VAL A  14     -24.244  21.520  16.948  1.00  0.00           N  
ATOM    105  CA  VAL A  14     -25.190  20.417  17.206  1.00  0.00           C  
ATOM    106  C   VAL A  14     -25.588  19.687  15.919  1.00  0.00           C  
ATOM    107  O   VAL A  14     -25.867  18.488  15.953  1.00  0.00           O  
ATOM    108  CB  VAL A  14     -26.444  20.954  17.928  1.00  0.00           C  
ATOM    109  CG1 VAL A  14     -27.526  19.898  18.137  1.00  0.00           C  
ATOM    110  CG2 VAL A  14     -26.073  21.510  19.312  1.00  0.00           C  
ATOM    111  N   SER A  15     -25.562  20.382  14.782  1.00  0.00           N  
ATOM    112  CA  SER A  15     -25.822  19.808  13.461  1.00  0.00           C  
ATOM    113  C   SER A  15     -24.745  18.835  12.983  1.00  0.00           C  
ATOM    114  O   SER A  15     -24.966  18.152  11.988  1.00  0.00           O  
ATOM    115  CB  SER A  15     -25.990  20.933  12.437  1.00  0.00           C  
ATOM    116  OG  SER A  15     -24.840  21.760  12.406  1.00  0.00           O  
ATOM    117  N   ASP A  16     -23.595  18.768  13.656  1.00  0.00           N  
ATOM    118  CA  ASP A  16     -22.535  17.842  13.265  1.00  0.00           C  
ATOM    119  C   ASP A  16     -23.031  16.390  13.360  1.00  0.00           C  
ATOM    120  O   ASP A  16     -23.580  15.942  14.371  1.00  0.00           O  
ATOM    121  CB  ASP A  16     -21.273  18.057  14.100  1.00  0.00           C  
ATOM    122  CG  ASP A  16     -20.082  17.327  13.480  1.00  0.00           C  
ATOM    123  OD1 ASP A  16     -20.065  16.084  13.515  1.00  0.00           O  
ATOM    124  OD2 ASP A  16     -19.193  18.004  12.909  1.00  0.00           O  
ATOM    125  N   ARG A  17     -22.822  15.636  12.292  1.00  0.00           N  
ATOM    126  CA  ARG A  17     -23.342  14.276  12.142  1.00  0.00           C  
ATOM    127  C   ARG A  17     -22.707  13.283  13.122  1.00  0.00           C  
ATOM    128  O   ARG A  17     -23.291  12.226  13.344  1.00  0.00           O  
ATOM    129  CB  ARG A  17     -23.161  13.839  10.688  1.00  0.00           C  
ATOM    130  CG  ARG A  17     -23.996  14.706   9.709  1.00  0.00           C  
ATOM    131  CD  ARG A  17     -23.697  14.342   8.259  1.00  0.00           C  
ATOM    132  NE  ARG A  17     -24.017  12.944   7.972  1.00  0.00           N  
ATOM    133  CZ  ARG A  17     -25.168  12.451   7.551  1.00  0.00           C  
ATOM    134  NH1 ARG A  17     -26.187  13.207   7.241  1.00  0.00           N  
ATOM    135  NH2 ARG A  17     -25.303  11.167   7.426  1.00  0.00           N  
ATOM    136  N   ALA A  18     -21.577  13.623  13.757  1.00  0.00           N  
ATOM    137  CA  ALA A  18     -21.061  12.862  14.888  1.00  0.00           C  
ATOM    138  C   ALA A  18     -22.077  12.837  16.040  1.00  0.00           C  
ATOM    139  O   ALA A  18     -22.322  11.782  16.618  1.00  0.00           O  
ATOM    140  CB  ALA A  18     -19.741  13.476  15.370  1.00  0.00           C  
ATOM    141  N   THR A  19     -22.692  13.978  16.344  1.00  0.00           N  
ATOM    142  CA  THR A  19     -23.695  14.092  17.416  1.00  0.00           C  
ATOM    143  C   THR A  19     -25.034  13.484  17.011  1.00  0.00           C  
ATOM    144  O   THR A  19     -25.718  12.904  17.845  1.00  0.00           O  
ATOM    145  CB  THR A  19     -23.912  15.549  17.857  1.00  0.00           C  
ATOM    146  OG1 THR A  19     -24.601  16.294  16.884  1.00  0.00           O  
ATOM    147  CG2 THR A  19     -22.613  16.284  18.167  1.00  0.00           C  
ATOM    148  N   GLN A  20     -25.396  13.599  15.731  1.00  0.00           N  
ATOM    149  CA  GLN A  20     -26.681  13.133  15.217  1.00  0.00           C  
ATOM    150  C   GLN A  20     -26.727  11.613  15.038  1.00  0.00           C  
ATOM    151  O   GLN A  20     -27.709  10.979  15.405  1.00  0.00           O  
ATOM    152  CB  GLN A  20     -26.979  13.843  13.885  1.00  0.00           C  
ATOM    153  CG  GLN A  20     -27.118  15.368  14.010  1.00  0.00           C  
ATOM    154  CD  GLN A  20     -28.299  15.781  14.887  1.00  0.00           C  
ATOM    155  OE1 GLN A  20     -29.407  15.300  14.723  1.00  0.00           O  
ATOM    156  NE2 GLN A  20     -28.099  16.663  15.832  1.00  0.00           N  
ATOM    157  N   PHE A  21     -25.669  11.023  14.463  1.00  0.00           N  
ATOM    158  CA  PHE A  21     -25.696   9.636  13.989  1.00  0.00           C  
ATOM    159  C   PHE A  21     -24.450   8.814  14.357  1.00  0.00           C  
ATOM    160  O   PHE A  21     -24.359   7.651  13.967  1.00  0.00           O  
ATOM    161  CB  PHE A  21     -25.886   9.633  12.461  1.00  0.00           C  
ATOM    162  CG  PHE A  21     -27.030  10.498  11.953  1.00  0.00           C  
ATOM    163  CD1 PHE A  21     -28.338  10.303  12.422  1.00  0.00           C  
ATOM    164  CD2 PHE A  21     -26.783  11.512  11.006  1.00  0.00           C  
ATOM    165  CE1 PHE A  21     -29.394  11.111  11.975  1.00  0.00           C  
ATOM    166  CE2 PHE A  21     -27.836  12.318  10.553  1.00  0.00           C  
ATOM    167  CZ  PHE A  21     -29.137  12.123  11.035  1.00  0.00           C  
ATOM    168  N   GLY A  22     -23.467   9.402  15.053  1.00  0.00           N  
ATOM    169  CA  GLY A  22     -22.155   8.770  15.173  1.00  0.00           C  
ATOM    170  C   GLY A  22     -21.456   8.614  13.810  1.00  0.00           C  
ATOM    171  O   GLY A  22     -20.709   7.658  13.604  1.00  0.00           O  
ATOM    172  N   ASP A  23     -21.740   9.518  12.876  1.00  0.00           N  
ATOM    173  CA  ASP A  23     -21.240   9.454  11.504  1.00  0.00           C  
ATOM    174  C   ASP A  23     -19.778   9.922  11.433  1.00  0.00           C  
ATOM    175  O   ASP A  23     -19.470  11.080  11.158  1.00  0.00           O  
ATOM    176  CB  ASP A  23     -22.185  10.238  10.581  1.00  0.00           C  
ATOM    177  CG  ASP A  23     -21.884  10.075   9.089  1.00  0.00           C  
ATOM    178  OD1 ASP A  23     -20.971   9.328   8.700  1.00  0.00           O  
ATOM    179  OD2 ASP A  23     -22.599  10.712   8.286  1.00  0.00           O  
ATOM    180  N   GLY A  24     -18.887   9.013  11.747  1.00  0.00           N  
ATOM    181  CA  GLY A  24     -17.467   9.269  11.783  1.00  0.00           C  
ATOM    182  C   GLY A  24     -16.655   8.156  12.429  1.00  0.00           C  
ATOM    183  O   GLY A  24     -17.150   7.082  12.772  1.00  0.00           O  
ATOM    184  N   CYS A  25     -15.383   8.442  12.613  1.00  0.00           N  
ATOM    185  CA  CYS A  25     -14.416   7.525  13.201  1.00  0.00           C  
ATOM    186  C   CYS A  25     -13.515   8.251  14.206  1.00  0.00           C  
ATOM    187  O   CYS A  25     -13.531   9.477  14.325  1.00  0.00           O  
ATOM    188  CB  CYS A  25     -13.624   6.863  12.068  1.00  0.00           C  
ATOM    189  SG  CYS A  25     -12.662   8.096  11.126  1.00  0.00           S  
ATOM    190  N   PHE A  26     -12.728   7.485  14.950  1.00  0.00           N  
ATOM    191  CA  PHE A  26     -11.752   8.057  15.867  1.00  0.00           C  
ATOM    192  C   PHE A  26     -10.530   7.165  16.036  1.00  0.00           C  
ATOM    193  O   PHE A  26     -10.535   5.978  15.708  1.00  0.00           O  
ATOM    194  CB  PHE A  26     -12.411   8.393  17.211  1.00  0.00           C  
ATOM    195  CG  PHE A  26     -12.744   7.219  18.106  1.00  0.00           C  
ATOM    196  CD1 PHE A  26     -13.811   6.360  17.792  1.00  0.00           C  
ATOM    197  CD2 PHE A  26     -12.022   7.021  19.295  1.00  0.00           C  
ATOM    198  CE1 PHE A  26     -14.165   5.320  18.661  1.00  0.00           C  
ATOM    199  CE2 PHE A  26     -12.379   5.984  20.174  1.00  0.00           C  
ATOM    200  CZ  PHE A  26     -13.453   5.132  19.861  1.00  0.00           C  
ATOM    201  N   THR A  27      -9.485   7.738  16.601  1.00  0.00           N  
ATOM    202  CA  THR A  27      -8.324   6.999  17.096  1.00  0.00           C  
ATOM    203  C   THR A  27      -7.895   7.541  18.451  1.00  0.00           C  
ATOM    204  O   THR A  27      -8.265   8.654  18.840  1.00  0.00           O  
ATOM    205  CB  THR A  27      -7.199   6.983  16.053  1.00  0.00           C  
ATOM    206  OG1 THR A  27      -6.342   5.909  16.356  1.00  0.00           O  
ATOM    207  CG2 THR A  27      -6.390   8.274  15.969  1.00  0.00           C  
ATOM    208  N   THR A  28      -7.181   6.730  19.214  1.00  0.00           N  
ATOM    209  CA  THR A  28      -6.653   7.097  20.524  1.00  0.00           C  
ATOM    210  C   THR A  28      -5.211   6.651  20.579  1.00  0.00           C  
ATOM    211  O   THR A  28      -4.947   5.454  20.552  1.00  0.00           O  
ATOM    212  CB  THR A  28      -7.474   6.458  21.653  1.00  0.00           C  
ATOM    213  OG1 THR A  28      -8.851   6.744  21.494  1.00  0.00           O  
ATOM    214  CG2 THR A  28      -7.081   7.007  23.016  1.00  0.00           C  
ATOM    215  N   ALA A  29      -4.293   7.598  20.631  1.00  0.00           N  
ATOM    216  CA  ALA A  29      -2.859   7.383  20.573  1.00  0.00           C  
ATOM    217  C   ALA A  29      -2.202   7.711  21.913  1.00  0.00           C  
ATOM    218  O   ALA A  29      -2.624   8.629  22.616  1.00  0.00           O  
ATOM    219  CB  ALA A  29      -2.281   8.225  19.436  1.00  0.00           C  
ATOM    220  N   ARG A  30      -1.159   6.966  22.254  1.00  0.00           N  
ATOM    221  CA  ARG A  30      -0.310   7.292  23.395  1.00  0.00           C  
ATOM    222  C   ARG A  30       0.674   8.387  23.003  1.00  0.00           C  
ATOM    223  O   ARG A  30       1.250   8.328  21.919  1.00  0.00           O  
ATOM    224  CB  ARG A  30       0.374   6.017  23.912  1.00  0.00           C  
ATOM    225  CG  ARG A  30       1.080   6.245  25.265  1.00  0.00           C  
ATOM    226  CD  ARG A  30       1.616   4.920  25.812  1.00  0.00           C  
ATOM    227  NE  ARG A  30       2.303   5.087  27.103  1.00  0.00           N  
ATOM    228  CZ  ARG A  30       2.860   4.115  27.828  1.00  0.00           C  
ATOM    229  NH1 ARG A  30       2.827   2.870  27.434  1.00  0.00           N  
ATOM    230  NH2 ARG A  30       3.454   4.386  28.948  1.00  0.00           N  
ATOM    231  N   VAL A  31       0.869   9.353  23.888  1.00  0.00           N  
ATOM    232  CA  VAL A  31       1.914  10.377  23.777  1.00  0.00           C  
ATOM    233  C   VAL A  31       3.020  10.018  24.756  1.00  0.00           C  
ATOM    234  O   VAL A  31       2.746   9.813  25.939  1.00  0.00           O  
ATOM    235  CB  VAL A  31       1.358  11.785  24.030  1.00  0.00           C  
ATOM    236  CG1 VAL A  31       2.448  12.839  23.881  1.00  0.00           C  
ATOM    237  CG2 VAL A  31       0.228  12.121  23.048  1.00  0.00           C  
ATOM    238  N   ILE A  32       4.251   9.918  24.259  1.00  0.00           N  
ATOM    239  CA  ILE A  32       5.452   9.610  25.029  1.00  0.00           C  
ATOM    240  C   ILE A  32       6.536  10.609  24.614  1.00  0.00           C  
ATOM    241  O   ILE A  32       6.797  10.760  23.425  1.00  0.00           O  
ATOM    242  CB  ILE A  32       5.930   8.156  24.797  1.00  0.00           C  
ATOM    243  CG1 ILE A  32       4.795   7.134  25.062  1.00  0.00           C  
ATOM    244  CG2 ILE A  32       7.149   7.856  25.689  1.00  0.00           C  
ATOM    245  CD1 ILE A  32       5.179   5.670  24.775  1.00  0.00           C  
ATOM    246  N   ASP A  33       7.136  11.288  25.569  1.00  0.00           N  
ATOM    247  CA  ASP A  33       8.222  12.253  25.362  1.00  0.00           C  
ATOM    248  C   ASP A  33       7.917  13.277  24.251  1.00  0.00           C  
ATOM    249  O   ASP A  33       8.724  13.547  23.357  1.00  0.00           O  
ATOM    250  CB  ASP A  33       9.566  11.516  25.192  1.00  0.00           C  
ATOM    251  CG  ASP A  33       9.893  10.603  26.373  1.00  0.00           C  
ATOM    252  OD1 ASP A  33       9.543  10.963  27.517  1.00  0.00           O  
ATOM    253  OD2 ASP A  33      10.486   9.523  26.127  1.00  0.00           O  
ATOM    254  N   GLY A  34       6.696  13.813  24.269  1.00  0.00           N  
ATOM    255  CA  GLY A  34       6.223  14.805  23.305  1.00  0.00           C  
ATOM    256  C   GLY A  34       5.903  14.274  21.903  1.00  0.00           C  
ATOM    257  O   GLY A  34       5.599  15.057  21.006  1.00  0.00           O  
ATOM    258  N   LYS A  35       5.953  12.952  21.694  1.00  0.00           N  
ATOM    259  CA  LYS A  35       5.702  12.314  20.403  1.00  0.00           C  
ATOM    260  C   LYS A  35       4.487  11.394  20.457  1.00  0.00           C  
ATOM    261  O   LYS A  35       4.239  10.728  21.456  1.00  0.00           O  
ATOM    262  CB  LYS A  35       6.945  11.545  19.938  1.00  0.00           C  
ATOM    263  CG  LYS A  35       8.155  12.458  19.693  1.00  0.00           C  
ATOM    264  CD  LYS A  35       9.325  11.630  19.185  1.00  0.00           C  
ATOM    265  CE  LYS A  35      10.569  12.486  18.958  1.00  0.00           C  
ATOM    266  NZ  LYS A  35      11.696  11.676  18.427  1.00  0.00           N  
ATOM    267  N   VAL A  36       3.753  11.331  19.356  1.00  0.00           N  
ATOM    268  CA  VAL A  36       2.655  10.374  19.187  1.00  0.00           C  
ATOM    269  C   VAL A  36       3.238   9.012  18.826  1.00  0.00           C  
ATOM    270  O   VAL A  36       3.831   8.860  17.759  1.00  0.00           O  
ATOM    271  CB  VAL A  36       1.664  10.823  18.112  1.00  0.00           C  
ATOM    272  CG1 VAL A  36       0.459   9.879  18.042  1.00  0.00           C  
ATOM    273  CG2 VAL A  36       1.120  12.233  18.383  1.00  0.00           C  
ATOM    274  N   SER A  37       3.048   8.021  19.682  1.00  0.00           N  
ATOM    275  CA  SER A  37       3.440   6.646  19.390  1.00  0.00           C  
ATOM    276  C   SER A  37       2.598   6.074  18.240  1.00  0.00           C  
ATOM    277  O   SER A  37       1.376   6.197  18.246  1.00  0.00           O  
ATOM    278  CB  SER A  37       3.296   5.797  20.655  1.00  0.00           C  
ATOM    279  OG  SER A  37       3.792   4.500  20.428  1.00  0.00           O  
ATOM    280  N   LEU A  38       3.242   5.460  17.254  1.00  0.00           N  
ATOM    281  CA  LEU A  38       2.619   4.889  16.051  1.00  0.00           C  
ATOM    282  C   LEU A  38       1.767   5.905  15.257  1.00  0.00           C  
ATOM    283  O   LEU A  38       0.690   5.568  14.773  1.00  0.00           O  
ATOM    284  CB  LEU A  38       1.851   3.602  16.405  1.00  0.00           C  
ATOM    285  CG  LEU A  38       2.700   2.478  17.025  1.00  0.00           C  
ATOM    286  CD1 LEU A  38       1.790   1.355  17.516  1.00  0.00           C  
ATOM    287  CD2 LEU A  38       3.681   1.875  16.024  1.00  0.00           C  
ATOM    288  N   LEU A  39       2.257   7.150  15.130  1.00  0.00           N  
ATOM    289  CA  LEU A  39       1.510   8.248  14.494  1.00  0.00           C  
ATOM    290  C   LEU A  39       1.007   7.893  13.086  1.00  0.00           C  
ATOM    291  O   LEU A  39      -0.171   8.094  12.809  1.00  0.00           O  
ATOM    292  CB  LEU A  39       2.380   9.511  14.488  1.00  0.00           C  
ATOM    293  CG  LEU A  39       1.750  10.727  13.774  1.00  0.00           C  
ATOM    294  CD1 LEU A  39       0.436  11.178  14.395  1.00  0.00           C  
ATOM    295  CD2 LEU A  39       2.706  11.922  13.823  1.00  0.00           C  
ATOM    296  N   SER A  40       1.850   7.332  12.214  1.00  0.00           N  
ATOM    297  CA  SER A  40       1.429   6.971  10.852  1.00  0.00           C  
ATOM    298  C   SER A  40       0.331   5.921  10.854  1.00  0.00           C  
ATOM    299  O   SER A  40      -0.652   6.053  10.131  1.00  0.00           O  
ATOM    300  CB  SER A  40       2.596   6.415  10.033  1.00  0.00           C  
ATOM    301  OG  SER A  40       3.039   5.216  10.603  1.00  0.00           O  
ATOM    302  N   ALA A  41       0.421   4.913  11.733  1.00  0.00           N  
ATOM    303  CA  ALA A  41      -0.601   3.891  11.855  1.00  0.00           C  
ATOM    304  C   ALA A  41      -1.927   4.474  12.368  1.00  0.00           C  
ATOM    305  O   ALA A  41      -3.003   4.008  11.988  1.00  0.00           O  
ATOM    306  CB  ALA A  41      -0.068   2.778  12.759  1.00  0.00           C  
ATOM    307  N   HIS A  42      -1.878   5.514  13.210  1.00  0.00           N  
ATOM    308  CA  HIS A  42      -3.069   6.249  13.632  1.00  0.00           C  
ATOM    309  C   HIS A  42      -3.681   7.067  12.485  1.00  0.00           C  
ATOM    310  O   HIS A  42      -4.899   7.040  12.330  1.00  0.00           O  
ATOM    311  CB  HIS A  42      -2.753   7.145  14.837  1.00  0.00           C  
ATOM    312  CG  HIS A  42      -2.680   6.384  16.127  1.00  0.00           C  
ATOM    313  ND1 HIS A  42      -3.753   5.848  16.799  1.00  0.00           N  
ATOM    314  CD2 HIS A  42      -1.567   6.084  16.865  1.00  0.00           C  
ATOM    315  CE1 HIS A  42      -3.287   5.225  17.903  1.00  0.00           C  
ATOM    316  NE2 HIS A  42      -1.965   5.353  17.980  1.00  0.00           N  
ATOM    317  N   ILE A  43      -2.865   7.735  11.683  1.00  0.00           N  
ATOM    318  CA  ILE A  43      -3.332   8.470  10.495  1.00  0.00           C  
ATOM    319  C   ILE A  43      -3.904   7.495   9.471  1.00  0.00           C  
ATOM    320  O   ILE A  43      -5.033   7.694   9.032  1.00  0.00           O  
ATOM    321  CB  ILE A  43      -2.203   9.345   9.915  1.00  0.00           C  
ATOM    322  CG1 ILE A  43      -1.883  10.470  10.916  1.00  0.00           C  
ATOM    323  CG2 ILE A  43      -2.594   9.938   8.549  1.00  0.00           C  
ATOM    324  CD1 ILE A  43      -0.630  11.278  10.557  1.00  0.00           C  
ATOM    325  N   GLN A  44      -3.195   6.406   9.162  1.00  0.00           N  
ATOM    326  CA  GLN A  44      -3.651   5.390   8.218  1.00  0.00           C  
ATOM    327  C   GLN A  44      -4.994   4.791   8.639  1.00  0.00           C  
ATOM    328  O   GLN A  44      -5.927   4.743   7.844  1.00  0.00           O  
ATOM    329  CB  GLN A  44      -2.584   4.295   8.078  1.00  0.00           C  
ATOM    330  CG  GLN A  44      -2.897   3.328   6.918  1.00  0.00           C  
ATOM    331  CD  GLN A  44      -2.899   4.052   5.570  1.00  0.00           C  
ATOM    332  OE1 GLN A  44      -1.960   4.751   5.249  1.00  0.00           O  
ATOM    333  NE2 GLN A  44      -3.933   3.933   4.777  1.00  0.00           N  
ATOM    334  N   ARG A  45      -5.147   4.434   9.918  1.00  0.00           N  
ATOM    335  CA  ARG A  45      -6.444   3.979  10.449  1.00  0.00           C  
ATOM    336  C   ARG A  45      -7.572   4.980  10.179  1.00  0.00           C  
ATOM    337  O   ARG A  45      -8.689   4.559   9.883  1.00  0.00           O  
ATOM    338  CB  ARG A  45      -6.308   3.722  11.958  1.00  0.00           C  
ATOM    339  CG  ARG A  45      -7.666   3.677  12.670  1.00  0.00           C  
ATOM    340  CD  ARG A  45      -7.504   3.518  14.178  1.00  0.00           C  
ATOM    341  NE  ARG A  45      -7.158   2.137  14.503  1.00  0.00           N  
ATOM    342  CZ  ARG A  45      -6.983   1.650  15.712  1.00  0.00           C  
ATOM    343  NH1 ARG A  45      -6.926   2.413  16.763  1.00  0.00           N  
ATOM    344  NH2 ARG A  45      -6.879   0.367  15.881  1.00  0.00           N  
ATOM    345  N   LEU A  46      -7.315   6.271  10.369  1.00  0.00           N  
ATOM    346  CA  LEU A  46      -8.328   7.298  10.134  1.00  0.00           C  
ATOM    347  C   LEU A  46      -8.639   7.433   8.644  1.00  0.00           C  
ATOM    348  O   LEU A  46      -9.807   7.544   8.291  1.00  0.00           O  
ATOM    349  CB  LEU A  46      -7.864   8.651  10.711  1.00  0.00           C  
ATOM    350  CG  LEU A  46      -7.811   8.723  12.246  1.00  0.00           C  
ATOM    351  CD1 LEU A  46      -7.114  10.017  12.662  1.00  0.00           C  
ATOM    352  CD2 LEU A  46      -9.198   8.686  12.879  1.00  0.00           C  
ATOM    353  N   GLN A  47      -7.624   7.350   7.783  1.00  0.00           N  
ATOM    354  CA  GLN A  47      -7.784   7.368   6.330  1.00  0.00           C  
ATOM    355  C   GLN A  47      -8.605   6.165   5.849  1.00  0.00           C  
ATOM    356  O   GLN A  47      -9.642   6.357   5.202  1.00  0.00           O  
ATOM    357  CB  GLN A  47      -6.408   7.396   5.651  1.00  0.00           C  
ATOM    358  CG  GLN A  47      -5.717   8.752   5.833  1.00  0.00           C  
ATOM    359  CD  GLN A  47      -4.282   8.781   5.290  1.00  0.00           C  
ATOM    360  OE1 GLN A  47      -3.637   7.774   5.110  1.00  0.00           O  
ATOM    361  NE2 GLN A  47      -3.742   9.933   5.028  1.00  0.00           N  
ATOM    362  N   ASP A  48      -8.245   4.955   6.274  1.00  0.00           N  
ATOM    363  CA  ASP A  48      -8.960   3.729   5.935  1.00  0.00           C  
ATOM    364  C   ASP A  48     -10.417   3.770   6.428  1.00  0.00           C  
ATOM    365  O   ASP A  48     -11.350   3.380   5.726  1.00  0.00           O  
ATOM    366  CB  ASP A  48      -8.272   2.515   6.583  1.00  0.00           C  
ATOM    367  CG  ASP A  48      -6.835   2.255   6.126  1.00  0.00           C  
ATOM    368  OD1 ASP A  48      -6.418   2.808   5.090  1.00  0.00           O  
ATOM    369  OD2 ASP A  48      -6.155   1.495   6.856  1.00  0.00           O  
ATOM    370  N   ALA A  49     -10.625   4.281   7.642  1.00  0.00           N  
ATOM    371  CA  ALA A  49     -11.962   4.434   8.195  1.00  0.00           C  
ATOM    372  C   ALA A  49     -12.795   5.446   7.389  1.00  0.00           C  
ATOM    373  O   ALA A  49     -13.939   5.152   7.064  1.00  0.00           O  
ATOM    374  CB  ALA A  49     -11.866   4.836   9.668  1.00  0.00           C  
ATOM    375  N   CYS A  50     -12.227   6.611   7.046  1.00  0.00           N  
ATOM    376  CA  CYS A  50     -12.898   7.606   6.216  1.00  0.00           C  
ATOM    377  C   CYS A  50     -13.252   7.043   4.836  1.00  0.00           C  
ATOM    378  O   CYS A  50     -14.378   7.217   4.379  1.00  0.00           O  
ATOM    379  CB  CYS A  50     -12.029   8.863   6.087  1.00  0.00           C  
ATOM    380  SG  CYS A  50     -12.007   9.770   7.665  1.00  0.00           S  
ATOM    381  N   GLN A  51     -12.351   6.298   4.229  1.00  0.00           N  
ATOM    382  CA  GLN A  51     -12.584   5.656   2.937  1.00  0.00           C  
ATOM    383  C   GLN A  51     -13.725   4.636   3.016  1.00  0.00           C  
ATOM    384  O   GLN A  51     -14.671   4.699   2.233  1.00  0.00           O  
ATOM    385  CB  GLN A  51     -11.272   5.026   2.476  1.00  0.00           C  
ATOM    386  CG  GLN A  51     -11.343   4.558   1.008  1.00  0.00           C  
ATOM    387  CD  GLN A  51      -9.978   4.057   0.534  1.00  0.00           C  
ATOM    388  OE1 GLN A  51      -9.128   3.651   1.295  1.00  0.00           O  
ATOM    389  NE2 GLN A  51      -9.707   4.085  -0.749  1.00  0.00           N  
ATOM    390  N   ARG A  52     -13.701   3.740   4.010  1.00  0.00           N  
ATOM    391  CA  ARG A  52     -14.759   2.734   4.196  1.00  0.00           C  
ATOM    392  C   ARG A  52     -16.112   3.335   4.583  1.00  0.00           C  
ATOM    393  O   ARG A  52     -17.142   2.787   4.210  1.00  0.00           O  
ATOM    394  CB  ARG A  52     -14.315   1.708   5.243  1.00  0.00           C  
ATOM    395  CG  ARG A  52     -13.179   0.807   4.730  1.00  0.00           C  
ATOM    396  CD  ARG A  52     -12.755  -0.226   5.780  1.00  0.00           C  
ATOM    397  NE  ARG A  52     -13.842  -1.177   6.064  1.00  0.00           N  
ATOM    398  CZ  ARG A  52     -13.872  -2.078   7.033  1.00  0.00           C  
ATOM    399  NH1 ARG A  52     -12.881  -2.244   7.854  1.00  0.00           N  
ATOM    400  NH2 ARG A  52     -14.917  -2.843   7.186  1.00  0.00           N  
ATOM    401  N   LEU A  53     -16.104   4.456   5.296  1.00  0.00           N  
ATOM    402  CA  LEU A  53     -17.320   5.195   5.662  1.00  0.00           C  
ATOM    403  C   LEU A  53     -17.752   6.214   4.589  1.00  0.00           C  
ATOM    404  O   LEU A  53     -18.750   6.900   4.779  1.00  0.00           O  
ATOM    405  CB  LEU A  53     -17.115   5.871   7.029  1.00  0.00           C  
ATOM    406  CG  LEU A  53     -16.919   4.899   8.212  1.00  0.00           C  
ATOM    407  CD1 LEU A  53     -16.581   5.693   9.473  1.00  0.00           C  
ATOM    408  CD2 LEU A  53     -18.175   4.064   8.497  1.00  0.00           C  
ATOM    409  N   MET A  54     -17.014   6.308   3.478  1.00  0.00           N  
ATOM    410  CA  MET A  54     -17.263   7.267   2.396  1.00  0.00           C  
ATOM    411  C   MET A  54     -17.280   8.724   2.901  1.00  0.00           C  
ATOM    412  O   MET A  54     -18.152   9.518   2.545  1.00  0.00           O  
ATOM    413  CB  MET A  54     -18.531   6.897   1.616  1.00  0.00           C  
ATOM    414  CG  MET A  54     -18.590   5.424   1.191  1.00  0.00           C  
ATOM    415  SD  MET A  54     -20.163   4.998   0.385  1.00  0.00           S  
ATOM    416  CE  MET A  54     -20.021   3.218   0.350  1.00  0.00           C  
ATOM    417  N   ILE A  55     -16.331   9.073   3.770  1.00  0.00           N  
ATOM    418  CA  ILE A  55     -16.128  10.438   4.270  1.00  0.00           C  
ATOM    419  C   ILE A  55     -14.978  11.069   3.493  1.00  0.00           C  
ATOM    420  O   ILE A  55     -13.832  10.638   3.625  1.00  0.00           O  
ATOM    421  CB  ILE A  55     -15.880  10.453   5.798  1.00  0.00           C  
ATOM    422  CG1 ILE A  55     -17.072   9.842   6.560  1.00  0.00           C  
ATOM    423  CG2 ILE A  55     -15.620  11.895   6.279  1.00  0.00           C  
ATOM    424  CD1 ILE A  55     -16.850   9.683   8.073  1.00  0.00           C  
ATOM    425  N   SER A  56     -15.271  12.107   2.724  1.00  0.00           N  
ATOM    426  CA  SER A  56     -14.247  12.860   2.003  1.00  0.00           C  
ATOM    427  C   SER A  56     -13.460  13.752   2.966  1.00  0.00           C  
ATOM    428  O   SER A  56     -14.036  14.599   3.639  1.00  0.00           O  
ATOM    429  CB  SER A  56     -14.881  13.712   0.901  1.00  0.00           C  
ATOM    430  OG  SER A  56     -15.603  12.881   0.015  1.00  0.00           O  
ATOM    431  N   CYS A  57     -12.144  13.552   3.034  1.00  0.00           N  
ATOM    432  CA  CYS A  57     -11.228  14.327   3.854  1.00  0.00           C  
ATOM    433  C   CYS A  57      -9.995  14.725   3.031  1.00  0.00           C  
ATOM    434  O   CYS A  57      -9.403  13.868   2.385  1.00  0.00           O  
ATOM    435  CB  CYS A  57     -10.792  13.502   5.076  1.00  0.00           C  
ATOM    436  SG  CYS A  57     -12.196  13.100   6.155  1.00  0.00           S  
ATOM    437  N   ASP A  58      -9.580  15.979   3.143  1.00  0.00           N  
ATOM    438  CA  ASP A  58      -8.430  16.565   2.454  1.00  0.00           C  
ATOM    439  C   ASP A  58      -7.408  17.196   3.423  1.00  0.00           C  
ATOM    440  O   ASP A  58      -6.339  17.642   3.025  1.00  0.00           O  
ATOM    441  CB  ASP A  58      -8.947  17.592   1.436  1.00  0.00           C  
ATOM    442  CG  ASP A  58      -9.785  18.730   2.050  1.00  0.00           C  
ATOM    443  OD1 ASP A  58     -10.112  18.653   3.261  1.00  0.00           O  
ATOM    444  OD2 ASP A  58     -10.133  19.656   1.296  1.00  0.00           O  
ATOM    445  N   PHE A  59      -7.711  17.180   4.720  1.00  0.00           N  
ATOM    446  CA  PHE A  59      -6.921  17.853   5.754  1.00  0.00           C  
ATOM    447  C   PHE A  59      -5.810  16.992   6.380  1.00  0.00           C  
ATOM    448  O   PHE A  59      -5.328  17.323   7.460  1.00  0.00           O  
ATOM    449  CB  PHE A  59      -7.865  18.447   6.806  1.00  0.00           C  
ATOM    450  CG  PHE A  59      -8.870  17.477   7.390  1.00  0.00           C  
ATOM    451  CD1 PHE A  59     -10.247  17.714   7.200  1.00  0.00           C  
ATOM    452  CD2 PHE A  59      -8.473  16.358   8.130  1.00  0.00           C  
ATOM    453  CE1 PHE A  59     -11.194  16.845   7.748  1.00  0.00           C  
ATOM    454  CE2 PHE A  59      -9.418  15.477   8.673  1.00  0.00           C  
ATOM    455  CZ  PHE A  59     -10.784  15.721   8.483  1.00  0.00           C  
ATOM    456  N   TRP A  60      -5.397  15.884   5.752  1.00  0.00           N  
ATOM    457  CA  TRP A  60      -4.425  14.952   6.339  1.00  0.00           C  
ATOM    458  C   TRP A  60      -3.085  15.596   6.755  1.00  0.00           C  
ATOM    459  O   TRP A  60      -2.650  15.342   7.881  1.00  0.00           O  
ATOM    460  CB  TRP A  60      -4.198  13.767   5.386  1.00  0.00           C  
ATOM    461  CG  TRP A  60      -5.447  13.000   5.050  1.00  0.00           C  
ATOM    462  CD1 TRP A  60      -6.023  12.918   3.834  1.00  0.00           C  
ATOM    463  CD2 TRP A  60      -6.310  12.250   5.960  1.00  0.00           C  
ATOM    464  NE1 TRP A  60      -7.179  12.166   3.919  1.00  0.00           N  
ATOM    465  CE2 TRP A  60      -7.394  11.746   5.207  1.00  0.00           C  
ATOM    466  CE3 TRP A  60      -6.265  11.969   7.345  1.00  0.00           C  
ATOM    467  CZ2 TRP A  60      -8.428  10.981   5.802  1.00  0.00           C  
ATOM    468  CZ3 TRP A  60      -7.290  11.212   7.935  1.00  0.00           C  
ATOM    469  CH2 TRP A  60      -8.362  10.732   7.176  1.00  0.00           C  
ATOM    470  N   PRO A  61      -2.471  16.469   5.953  1.00  0.00           N  
ATOM    471  CA  PRO A  61      -1.241  17.154   6.367  1.00  0.00           C  
ATOM    472  C   PRO A  61      -1.453  18.076   7.574  1.00  0.00           C  
ATOM    473  O   PRO A  61      -0.636  18.098   8.497  1.00  0.00           O  
ATOM    474  CB  PRO A  61      -0.774  17.937   5.133  1.00  0.00           C  
ATOM    475  CG  PRO A  61      -1.444  17.224   3.962  1.00  0.00           C  
ATOM    476  CD  PRO A  61      -2.773  16.784   4.567  1.00  0.00           C  
ATOM    477  N   GLN A  62      -2.560  18.814   7.613  1.00  0.00           N  
ATOM    478  CA  GLN A  62      -2.917  19.693   8.724  1.00  0.00           C  
ATOM    479  C   GLN A  62      -3.179  18.874   9.993  1.00  0.00           C  
ATOM    480  O   GLN A  62      -2.647  19.206  11.053  1.00  0.00           O  
ATOM    481  CB  GLN A  62      -4.159  20.545   8.397  1.00  0.00           C  
ATOM    482  CG  GLN A  62      -3.971  21.571   7.250  1.00  0.00           C  
ATOM    483  CD  GLN A  62      -4.093  20.987   5.838  1.00  0.00           C  
ATOM    484  OE1 GLN A  62      -4.211  19.796   5.619  1.00  0.00           O  
ATOM    485  NE2 GLN A  62      -4.072  21.821   4.828  1.00  0.00           N  
ATOM    486  N   LEU A  63      -3.925  17.787   9.888  1.00  0.00           N  
ATOM    487  CA  LEU A  63      -4.215  16.890  10.999  1.00  0.00           C  
ATOM    488  C   LEU A  63      -2.936  16.315  11.603  1.00  0.00           C  
ATOM    489  O   LEU A  63      -2.775  16.337  12.820  1.00  0.00           O  
ATOM    490  CB  LEU A  63      -5.159  15.773  10.515  1.00  0.00           C  
ATOM    491  CG  LEU A  63      -5.465  14.714  11.591  1.00  0.00           C  
ATOM    492  CD1 LEU A  63      -6.197  15.314  12.790  1.00  0.00           C  
ATOM    493  CD2 LEU A  63      -6.342  13.615  11.002  1.00  0.00           C  
ATOM    494  N   GLU A  64      -2.017  15.839  10.777  1.00  0.00           N  
ATOM    495  CA  GLU A  64      -0.735  15.317  11.253  1.00  0.00           C  
ATOM    496  C   GLU A  64       0.053  16.371  12.039  1.00  0.00           C  
ATOM    497  O   GLU A  64       0.577  16.089  13.115  1.00  0.00           O  
ATOM    498  CB  GLU A  64       0.090  14.825  10.053  1.00  0.00           C  
ATOM    499  CG  GLU A  64       1.361  14.109  10.521  1.00  0.00           C  
ATOM    500  CD  GLU A  64       2.299  13.698   9.383  1.00  0.00           C  
ATOM    501  OE1 GLU A  64       3.484  13.424   9.693  1.00  0.00           O  
ATOM    502  OE2 GLU A  64       1.889  13.612   8.215  1.00  0.00           O  
ATOM    503  N   GLN A  65       0.099  17.603  11.528  1.00  0.00           N  
ATOM    504  CA  GLN A  65       0.802  18.694  12.188  1.00  0.00           C  
ATOM    505  C   GLN A  65       0.142  19.094  13.514  1.00  0.00           C  
ATOM    506  O   GLN A  65       0.831  19.328  14.508  1.00  0.00           O  
ATOM    507  CB  GLN A  65       0.920  19.875  11.210  1.00  0.00           C  
ATOM    508  CG  GLN A  65       1.882  20.955  11.721  1.00  0.00           C  
ATOM    509  CD  GLN A  65       3.309  20.431  11.932  1.00  0.00           C  
ATOM    510  OE1 GLN A  65       3.772  19.483  11.311  1.00  0.00           O  
ATOM    511  NE2 GLN A  65       4.069  21.033  12.816  1.00  0.00           N  
ATOM    512  N   GLU A  66      -1.186  19.119  13.558  1.00  0.00           N  
ATOM    513  CA  GLU A  66      -1.953  19.365  14.780  1.00  0.00           C  
ATOM    514  C   GLU A  66      -1.716  18.272  15.833  1.00  0.00           C  
ATOM    515  O   GLU A  66      -1.492  18.572  17.000  1.00  0.00           O  
ATOM    516  CB  GLU A  66      -3.443  19.470  14.438  1.00  0.00           C  
ATOM    517  CG  GLU A  66      -3.794  20.779  13.718  1.00  0.00           C  
ATOM    518  CD  GLU A  66      -5.204  20.788  13.110  1.00  0.00           C  
ATOM    519  OE1 GLU A  66      -5.552  21.783  12.433  1.00  0.00           O  
ATOM    520  OE2 GLU A  66      -5.978  19.822  13.260  1.00  0.00           O  
ATOM    521  N   MET A  67      -1.684  17.008  15.416  1.00  0.00           N  
ATOM    522  CA  MET A  67      -1.365  15.875  16.294  1.00  0.00           C  
ATOM    523  C   MET A  67       0.038  15.992  16.888  1.00  0.00           C  
ATOM    524  O   MET A  67       0.204  15.838  18.094  1.00  0.00           O  
ATOM    525  CB  MET A  67      -1.496  14.547  15.527  1.00  0.00           C  
ATOM    526  CG  MET A  67      -2.947  14.186  15.220  1.00  0.00           C  
ATOM    527  SD  MET A  67      -3.155  12.686  14.198  1.00  0.00           S  
ATOM    528  CE  MET A  67      -2.684  11.404  15.381  1.00  0.00           C  
ATOM    529  N   LYS A  68       1.044  16.315  16.063  1.00  0.00           N  
ATOM    530  CA  LYS A  68       2.425  16.518  16.514  1.00  0.00           C  
ATOM    531  C   LYS A  68       2.540  17.688  17.494  1.00  0.00           C  
ATOM    532  O   LYS A  68       3.211  17.555  18.515  1.00  0.00           O  
ATOM    533  CB  LYS A  68       3.347  16.766  15.309  1.00  0.00           C  
ATOM    534  CG  LYS A  68       3.624  15.493  14.500  1.00  0.00           C  
ATOM    535  CD  LYS A  68       4.409  15.834  13.218  1.00  0.00           C  
ATOM    536  CE  LYS A  68       4.707  14.564  12.442  1.00  0.00           C  
ATOM    537  NZ  LYS A  68       5.220  14.841  11.071  1.00  0.00           N  
ATOM    538  N   THR A  69       1.873  18.785  17.195  1.00  0.00           N  
ATOM    539  CA  THR A  69       1.900  19.990  18.037  1.00  0.00           C  
ATOM    540  C   THR A  69       1.281  19.717  19.406  1.00  0.00           C  
ATOM    541  O   THR A  69       1.925  19.977  20.420  1.00  0.00           O  
ATOM    542  CB  THR A  69       1.183  21.161  17.340  1.00  0.00           C  
ATOM    543  OG1 THR A  69       1.770  21.387  16.078  1.00  0.00           O  
ATOM    544  CG2 THR A  69       1.302  22.464  18.129  1.00  0.00           C  
ATOM    545  N   LEU A  70       0.099  19.112  19.446  1.00  0.00           N  
ATOM    546  CA  LEU A  70      -0.556  18.763  20.707  1.00  0.00           C  
ATOM    547  C   LEU A  70       0.242  17.729  21.524  1.00  0.00           C  
ATOM    548  O   LEU A  70       0.291  17.829  22.747  1.00  0.00           O  
ATOM    549  CB  LEU A  70      -1.966  18.221  20.423  1.00  0.00           C  
ATOM    550  CG  LEU A  70      -2.981  19.288  19.959  1.00  0.00           C  
ATOM    551  CD1 LEU A  70      -4.289  18.585  19.607  1.00  0.00           C  
ATOM    552  CD2 LEU A  70      -3.284  20.321  21.048  1.00  0.00           C  
ATOM    553  N   ALA A  71       0.880  16.770  20.860  1.00  0.00           N  
ATOM    554  CA  ALA A  71       1.736  15.803  21.540  1.00  0.00           C  
ATOM    555  C   ALA A  71       2.974  16.465  22.156  1.00  0.00           C  
ATOM    556  O   ALA A  71       3.311  16.171  23.303  1.00  0.00           O  
ATOM    557  CB  ALA A  71       2.125  14.709  20.547  1.00  0.00           C  
ATOM    558  N   ALA A  72       3.620  17.392  21.444  1.00  0.00           N  
ATOM    559  CA  ALA A  72       4.760  18.139  21.943  1.00  0.00           C  
ATOM    560  C   ALA A  72       4.389  19.018  23.147  1.00  0.00           C  
ATOM    561  O   ALA A  72       5.151  19.088  24.112  1.00  0.00           O  
ATOM    562  CB  ALA A  72       5.340  18.973  20.795  1.00  0.00           C  
ATOM    563  N   GLU A  73       3.208  19.628  23.137  1.00  0.00           N  
ATOM    564  CA  GLU A  73       2.685  20.401  24.273  1.00  0.00           C  
ATOM    565  C   GLU A  73       2.331  19.510  25.478  1.00  0.00           C  
ATOM    566  O   GLU A  73       2.626  19.869  26.615  1.00  0.00           O  
ATOM    567  CB  GLU A  73       1.432  21.196  23.839  1.00  0.00           C  
ATOM    568  CG  GLU A  73       1.725  22.394  22.922  1.00  0.00           C  
ATOM    569  CD  GLU A  73       0.460  23.190  22.502  1.00  0.00           C  
ATOM    570  OE1 GLU A  73       0.608  24.192  21.771  1.00  0.00           O  
ATOM    571  OE2 GLU A  73      -0.670  22.837  22.915  1.00  0.00           O  
ATOM    572  N   GLN A  74       1.746  18.331  25.227  1.00  0.00           N  
ATOM    573  CA  GLN A  74       1.287  17.430  26.284  1.00  0.00           C  
ATOM    574  C   GLN A  74       2.430  16.643  26.956  1.00  0.00           C  
ATOM    575  O   GLN A  74       2.310  16.237  28.110  1.00  0.00           O  
ATOM    576  CB  GLN A  74       0.236  16.467  25.690  1.00  0.00           C  
ATOM    577  CG  GLN A  74      -0.404  15.523  26.722  1.00  0.00           C  
ATOM    578  CD  GLN A  74      -1.271  16.227  27.764  1.00  0.00           C  
ATOM    579  OE1 GLN A  74      -1.830  17.284  27.549  1.00  0.00           O  
ATOM    580  NE2 GLN A  74      -1.437  15.630  28.921  1.00  0.00           N  
ATOM    581  N   GLN A  75       3.518  16.380  26.253  1.00  0.00           N  
ATOM    582  CA  GLN A  75       4.648  15.524  26.631  1.00  0.00           C  
ATOM    583  C   GLN A  75       4.279  14.055  26.870  1.00  0.00           C  
ATOM    584  O   GLN A  75       4.775  13.176  26.163  1.00  0.00           O  
ATOM    585  CB  GLN A  75       5.425  16.124  27.824  1.00  0.00           C  
ATOM    586  CG  GLN A  75       6.153  17.432  27.463  1.00  0.00           C  
ATOM    587  CD  GLN A  75       7.270  17.157  26.448  1.00  0.00           C  
ATOM    588  OE1 GLN A  75       8.042  16.213  26.578  1.00  0.00           O  
ATOM    589  NE2 GLN A  75       7.357  17.933  25.404  1.00  0.00           N  
ATOM    590  N   ASN A  76       3.413  13.764  27.841  1.00  0.00           N  
ATOM    591  CA  ASN A  76       2.982  12.410  28.171  1.00  0.00           C  
ATOM    592  C   ASN A  76       1.474  12.367  28.389  1.00  0.00           C  
ATOM    593  O   ASN A  76       0.917  13.203  29.098  1.00  0.00           O  
ATOM    594  CB  ASN A  76       3.752  11.909  29.408  1.00  0.00           C  
ATOM    595  CG  ASN A  76       5.176  11.525  29.037  1.00  0.00           C  
ATOM    596  OD1 ASN A  76       5.388  10.519  28.392  1.00  0.00           O  
ATOM    597  ND2 ASN A  76       6.169  12.297  29.417  1.00  0.00           N  
ATOM    598  N   GLY A  77       0.808  11.374  27.799  1.00  0.00           N  
ATOM    599  CA  GLY A  77      -0.634  11.236  27.934  1.00  0.00           C  
ATOM    600  C   GLY A  77      -1.289  10.484  26.788  1.00  0.00           C  
ATOM    601  O   GLY A  77      -0.753   9.508  26.260  1.00  0.00           O  
ATOM    602  N   VAL A  78      -2.477  10.942  26.437  1.00  0.00           N  
ATOM    603  CA  VAL A  78      -3.329  10.341  25.421  1.00  0.00           C  
ATOM    604  C   VAL A  78      -3.824  11.427  24.476  1.00  0.00           C  
ATOM    605  O   VAL A  78      -4.426  12.405  24.913  1.00  0.00           O  
ATOM    606  CB  VAL A  78      -4.517   9.615  26.066  1.00  0.00           C  
ATOM    607  CG1 VAL A  78      -5.427   8.964  25.020  1.00  0.00           C  
ATOM    608  CG2 VAL A  78      -4.049   8.514  27.034  1.00  0.00           C  
ATOM    609  N   LEU A  79      -3.628  11.222  23.185  1.00  0.00           N  
ATOM    610  CA  LEU A  79      -4.196  12.041  22.119  1.00  0.00           C  
ATOM    611  C   LEU A  79      -5.376  11.296  21.487  1.00  0.00           C  
ATOM    612  O   LEU A  79      -5.217  10.197  20.966  1.00  0.00           O  
ATOM    613  CB  LEU A  79      -3.089  12.358  21.111  1.00  0.00           C  
ATOM    614  CG  LEU A  79      -3.570  13.096  19.846  1.00  0.00           C  
ATOM    615  CD1 LEU A  79      -4.068  14.502  20.145  1.00  0.00           C  
ATOM    616  CD2 LEU A  79      -2.401  13.219  18.861  1.00  0.00           C  
ATOM    617  N   LYS A  80      -6.555  11.911  21.512  1.00  0.00           N  
ATOM    618  CA  LYS A  80      -7.735  11.417  20.811  1.00  0.00           C  
ATOM    619  C   LYS A  80      -8.010  12.291  19.590  1.00  0.00           C  
ATOM    620  O   LYS A  80      -8.061  13.508  19.708  1.00  0.00           O  
ATOM    621  CB  LYS A  80      -8.926  11.345  21.776  1.00  0.00           C  
ATOM    622  CG  LYS A  80     -10.160  10.686  21.128  1.00  0.00           C  
ATOM    623  CD  LYS A  80     -11.324  10.591  22.128  1.00  0.00           C  
ATOM    624  CE  LYS A  80     -12.531   9.947  21.434  1.00  0.00           C  
ATOM    625  NZ  LYS A  80     -13.728   9.891  22.320  1.00  0.00           N  
ATOM    626  N   VAL A  81      -8.223  11.651  18.450  1.00  0.00           N  
ATOM    627  CA  VAL A  81      -8.651  12.313  17.214  1.00  0.00           C  
ATOM    628  C   VAL A  81      -9.988  11.731  16.797  1.00  0.00           C  
ATOM    629  O   VAL A  81     -10.124  10.517  16.708  1.00  0.00           O  
ATOM    630  CB  VAL A  81      -7.620  12.152  16.085  1.00  0.00           C  
ATOM    631  CG1 VAL A  81      -8.053  12.909  14.830  1.00  0.00           C  
ATOM    632  CG2 VAL A  81      -6.239  12.666  16.511  1.00  0.00           C  
ATOM    633  N   VAL A  82     -10.961  12.588  16.539  1.00  0.00           N  
ATOM    634  CA  VAL A  82     -12.264  12.236  15.976  1.00  0.00           C  
ATOM    635  C   VAL A  82     -12.387  12.913  14.617  1.00  0.00           C  
ATOM    636  O   VAL A  82     -12.076  14.084  14.489  1.00  0.00           O  
ATOM    637  CB  VAL A  82     -13.418  12.667  16.906  1.00  0.00           C  
ATOM    638  CG1 VAL A  82     -14.793  12.321  16.325  1.00  0.00           C  
ATOM    639  CG2 VAL A  82     -13.308  12.023  18.292  1.00  0.00           C  
ATOM    640  N   ILE A  83     -12.868  12.172  13.621  1.00  0.00           N  
ATOM    641  CA  ILE A  83     -13.273  12.714  12.327  1.00  0.00           C  
ATOM    642  C   ILE A  83     -14.748  12.391  12.128  1.00  0.00           C  
ATOM    643  O   ILE A  83     -15.152  11.244  12.301  1.00  0.00           O  
ATOM    644  CB  ILE A  83     -12.395  12.174  11.175  1.00  0.00           C  
ATOM    645  CG1 ILE A  83     -10.922  12.589  11.392  1.00  0.00           C  
ATOM    646  CG2 ILE A  83     -12.921  12.692   9.821  1.00  0.00           C  
ATOM    647  CD1 ILE A  83      -9.956  12.032  10.344  1.00  0.00           C  
ATOM    648  N   SER A  84     -15.551  13.388  11.779  1.00  0.00           N  
ATOM    649  CA  SER A  84     -16.940  13.210  11.377  1.00  0.00           C  
ATOM    650  C   SER A  84     -17.155  13.709   9.955  1.00  0.00           C  
ATOM    651  O   SER A  84     -16.359  14.473   9.426  1.00  0.00           O  
ATOM    652  CB  SER A  84     -17.886  13.913  12.358  1.00  0.00           C  
ATOM    653  OG  SER A  84     -18.022  15.283  12.026  1.00  0.00           O  
ATOM    654  N   ARG A  85     -18.283  13.318   9.343  1.00  0.00           N  
ATOM    655  CA  ARG A  85     -18.687  13.835   8.028  1.00  0.00           C  
ATOM    656  C   ARG A  85     -18.989  15.338   8.036  1.00  0.00           C  
ATOM    657  O   ARG A  85     -19.118  15.929   6.973  1.00  0.00           O  
ATOM    658  CB  ARG A  85     -19.882  13.011   7.534  1.00  0.00           C  
ATOM    659  CG  ARG A  85     -20.074  13.119   6.008  1.00  0.00           C  
ATOM    660  CD  ARG A  85     -21.268  12.307   5.521  1.00  0.00           C  
ATOM    661  NE  ARG A  85     -21.179  10.912   5.951  1.00  0.00           N  
ATOM    662  CZ  ARG A  85     -20.472   9.928   5.425  1.00  0.00           C  
ATOM    663  NH1 ARG A  85     -19.840  10.047   4.296  1.00  0.00           N  
ATOM    664  NH2 ARG A  85     -20.400   8.791   6.054  1.00  0.00           N  
ATOM    665  N   GLY A  86     -19.080  15.948   9.208  1.00  0.00           N  
ATOM    666  CA  GLY A  86     -19.486  17.334   9.358  1.00  0.00           C  
ATOM    667  C   GLY A  86     -21.005  17.494   9.422  1.00  0.00           C  
ATOM    668  O   GLY A  86     -21.734  16.556   9.747  1.00  0.00           O  
ATOM    669  N   SER A  87     -21.479  18.697   9.120  1.00  0.00           N  
ATOM    670  CA  SER A  87     -22.904  19.026   9.138  1.00  0.00           C  
ATOM    671  C   SER A  87     -23.543  18.858   7.757  1.00  0.00           C  
ATOM    672  O   SER A  87     -22.857  18.797   6.738  1.00  0.00           O  
ATOM    673  CB  SER A  87     -23.113  20.462   9.653  1.00  0.00           C  
ATOM    674  OG  SER A  87     -22.659  20.563  10.983  1.00  0.00           O  
ATOM    675  N   GLY A  88     -24.880  18.830   7.722  1.00  0.00           N  
ATOM    676  CA  GLY A  88     -25.634  18.795   6.475  1.00  0.00           C  
ATOM    677  C   GLY A  88     -26.160  17.415   6.103  1.00  0.00           C  
ATOM    678  O   GLY A  88     -26.149  16.467   6.904  1.00  0.00           O  
ATOM    679  N   GLY A  89     -26.671  17.312   4.879  1.00  0.00           N  
ATOM    680  CA  GLY A  89     -27.483  16.183   4.448  1.00  0.00           C  
ATOM    681  C   GLY A  89     -28.908  16.235   5.011  1.00  0.00           C  
ATOM    682  O   GLY A  89     -29.217  16.958   5.962  1.00  0.00           O  
ATOM    683  N   ARG A  90     -29.818  15.447   4.423  1.00  0.00           N  
ATOM    684  CA  ARG A  90     -31.195  15.320   4.899  1.00  0.00           C  
ATOM    685  C   ARG A  90     -31.401  13.952   5.545  1.00  0.00           C  
ATOM    686  O   ARG A  90     -31.442  12.946   4.840  1.00  0.00           O  
ATOM    687  CB  ARG A  90     -32.171  15.598   3.742  1.00  0.00           C  
ATOM    688  CG  ARG A  90     -33.620  15.681   4.245  1.00  0.00           C  
ATOM    689  CD  ARG A  90     -34.573  16.043   3.095  1.00  0.00           C  
ATOM    690  NE  ARG A  90     -35.962  16.137   3.569  1.00  0.00           N  
ATOM    691  CZ  ARG A  90     -37.020  16.464   2.838  1.00  0.00           C  
ATOM    692  NH1 ARG A  90     -36.908  16.740   1.566  1.00  0.00           N  
ATOM    693  NH2 ARG A  90     -38.203  16.509   3.373  1.00  0.00           N  
ATOM    694  N   GLY A  91     -31.558  13.929   6.867  1.00  0.00           N  
ATOM    695  CA  GLY A  91     -31.634  12.681   7.612  1.00  0.00           C  
ATOM    696  C   GLY A  91     -30.339  11.874   7.462  1.00  0.00           C  
ATOM    697  O   GLY A  91     -29.255  12.433   7.585  1.00  0.00           O  
ATOM    698  N   TYR A  92     -30.452  10.583   7.156  1.00  0.00           N  
ATOM    699  CA  TYR A  92     -29.284   9.730   6.943  1.00  0.00           C  
ATOM    700  C   TYR A  92     -28.526  10.009   5.635  1.00  0.00           C  
ATOM    701  O   TYR A  92     -27.385   9.571   5.509  1.00  0.00           O  
ATOM    702  CB  TYR A  92     -29.717   8.252   7.003  1.00  0.00           C  
ATOM    703  CG  TYR A  92     -30.383   7.859   8.302  1.00  0.00           C  
ATOM    704  CD1 TYR A  92     -29.718   8.062   9.532  1.00  0.00           C  
ATOM    705  CD2 TYR A  92     -31.668   7.285   8.301  1.00  0.00           C  
ATOM    706  CE1 TYR A  92     -30.327   7.708  10.737  1.00  0.00           C  
ATOM    707  CE2 TYR A  92     -32.284   6.918   9.506  1.00  0.00           C  
ATOM    708  CZ  TYR A  92     -31.609   7.141  10.726  1.00  0.00           C  
ATOM    709  OH  TYR A  92     -32.209   6.795  11.910  1.00  0.00           O  
ATOM    710  N   SER A  93     -29.124  10.730   4.689  1.00  0.00           N  
ATOM    711  CA  SER A  93     -28.467  11.062   3.427  1.00  0.00           C  
ATOM    712  C   SER A  93     -27.205  11.892   3.667  1.00  0.00           C  
ATOM    713  O   SER A  93     -27.215  12.829   4.464  1.00  0.00           O  
ATOM    714  CB  SER A  93     -29.413  11.827   2.498  1.00  0.00           C  
ATOM    715  OG  SER A  93     -28.750  12.141   1.280  1.00  0.00           O  
ATOM    716  N   THR A  94     -26.139  11.563   2.944  1.00  0.00           N  
ATOM    717  CA  THR A  94     -24.866  12.284   2.981  1.00  0.00           C  
ATOM    718  C   THR A  94     -24.751  13.338   1.876  1.00  0.00           C  
ATOM    719  O   THR A  94     -23.779  14.083   1.842  1.00  0.00           O  
ATOM    720  CB  THR A  94     -23.697  11.304   2.892  1.00  0.00           C  
ATOM    721  OG1 THR A  94     -23.770  10.573   1.693  1.00  0.00           O  
ATOM    722  CG2 THR A  94     -23.719  10.291   4.036  1.00  0.00           C  
ATOM    723  N   LEU A  95     -25.749  13.419   0.987  1.00  0.00           N  
ATOM    724  CA  LEU A  95     -25.770  14.387  -0.106  1.00  0.00           C  
ATOM    725  C   LEU A  95     -25.707  15.814   0.448  1.00  0.00           C  
ATOM    726  O   LEU A  95     -26.485  16.171   1.330  1.00  0.00           O  
ATOM    727  CB  LEU A  95     -27.034  14.186  -0.959  1.00  0.00           C  
ATOM    728  CG  LEU A  95     -26.739  14.181  -2.468  1.00  0.00           C  
ATOM    729  CD1 LEU A  95     -26.480  12.760  -2.954  1.00  0.00           C  
ATOM    730  CD2 LEU A  95     -27.911  14.758  -3.257  1.00  0.00           C  
ATOM    731  N   ASN A  96     -24.782  16.624  -0.074  1.00  0.00           N  
ATOM    732  CA  ASN A  96     -24.527  17.998   0.370  1.00  0.00           C  
ATOM    733  C   ASN A  96     -24.103  18.125   1.850  1.00  0.00           C  
ATOM    734  O   ASN A  96     -24.321  19.156   2.470  1.00  0.00           O  
ATOM    735  CB  ASN A  96     -25.717  18.912   0.016  1.00  0.00           C  
ATOM    736  CG  ASN A  96     -26.107  18.855  -1.447  1.00  0.00           C  
ATOM    737  OD1 ASN A  96     -25.294  18.705  -2.334  1.00  0.00           O  
ATOM    738  ND2 ASN A  96     -27.380  18.977  -1.744  1.00  0.00           N  
ATOM    739  N   SER A  97     -23.532  17.070   2.428  1.00  0.00           N  
ATOM    740  CA  SER A  97     -22.895  17.141   3.744  1.00  0.00           C  
ATOM    741  C   SER A  97     -21.427  17.549   3.637  1.00  0.00           C  
ATOM    742  O   SER A  97     -20.821  17.455   2.574  1.00  0.00           O  
ATOM    743  CB  SER A  97     -23.053  15.810   4.499  1.00  0.00           C  
ATOM    744  OG  SER A  97     -22.343  14.772   3.860  1.00  0.00           O  
ATOM    745  N   GLY A  98     -20.864  17.984   4.758  1.00  0.00           N  
ATOM    746  CA  GLY A  98     -19.477  18.399   4.853  1.00  0.00           C  
ATOM    747  C   GLY A  98     -19.298  19.921   4.957  1.00  0.00           C  
ATOM    748  O   GLY A  98     -20.283  20.653   5.046  1.00  0.00           O  
ATOM    749  N   PRO A  99     -18.047  20.416   4.969  1.00  0.00           N  
ATOM    750  CA  PRO A  99     -16.810  19.631   4.989  1.00  0.00           C  
ATOM    751  C   PRO A  99     -16.680  18.775   6.256  1.00  0.00           C  
ATOM    752  O   PRO A  99     -17.344  19.033   7.264  1.00  0.00           O  
ATOM    753  CB  PRO A  99     -15.688  20.657   4.862  1.00  0.00           C  
ATOM    754  CG  PRO A  99     -16.290  21.895   5.523  1.00  0.00           C  
ATOM    755  CD  PRO A  99     -17.760  21.819   5.120  1.00  0.00           C  
ATOM    756  N   ALA A 100     -15.822  17.752   6.202  1.00  0.00           N  
ATOM    757  CA  ALA A 100     -15.568  16.881   7.345  1.00  0.00           C  
ATOM    758  C   ALA A 100     -14.986  17.670   8.532  1.00  0.00           C  
ATOM    759  O   ALA A 100     -14.184  18.591   8.360  1.00  0.00           O  
ATOM    760  CB  ALA A 100     -14.658  15.732   6.917  1.00  0.00           C  
ATOM    761  N   THR A 101     -15.372  17.291   9.742  1.00  0.00           N  
ATOM    762  CA  THR A 101     -14.883  17.884  10.988  1.00  0.00           C  
ATOM    763  C   THR A 101     -13.774  17.029  11.569  1.00  0.00           C  
ATOM    764  O   THR A 101     -13.919  15.816  11.689  1.00  0.00           O  
ATOM    765  CB  THR A 101     -16.024  18.017  12.002  1.00  0.00           C  
ATOM    766  OG1 THR A 101     -17.084  18.776  11.471  1.00  0.00           O  
ATOM    767  CG2 THR A 101     -15.588  18.723  13.281  1.00  0.00           C  
ATOM    768  N   ARG A 102     -12.670  17.650  11.984  1.00  0.00           N  
ATOM    769  CA  ARG A 102     -11.638  17.006  12.800  1.00  0.00           C  
ATOM    770  C   ARG A 102     -11.623  17.596  14.209  1.00  0.00           C  
ATOM    771  O   ARG A 102     -11.663  18.814  14.370  1.00  0.00           O  
ATOM    772  CB  ARG A 102     -10.269  17.068  12.107  1.00  0.00           C  
ATOM    773  CG  ARG A 102      -9.697  18.477  11.979  1.00  0.00           C  
ATOM    774  CD  ARG A 102      -8.374  18.462  11.207  1.00  0.00           C  
ATOM    775  NE  ARG A 102      -7.765  19.791  11.158  1.00  0.00           N  
ATOM    776  CZ  ARG A 102      -8.071  20.803  10.356  1.00  0.00           C  
ATOM    777  NH1 ARG A 102      -9.004  20.733   9.452  1.00  0.00           N  
ATOM    778  NH2 ARG A 102      -7.422  21.910  10.464  1.00  0.00           N  
ATOM    779  N   ILE A 103     -11.563  16.734  15.217  1.00  0.00           N  
ATOM    780  CA  ILE A 103     -11.601  17.096  16.636  1.00  0.00           C  
ATOM    781  C   ILE A 103     -10.427  16.416  17.324  1.00  0.00           C  
ATOM    782  O   ILE A 103     -10.370  15.188  17.375  1.00  0.00           O  
ATOM    783  CB  ILE A 103     -12.937  16.685  17.295  1.00  0.00           C  
ATOM    784  CG1 ILE A 103     -14.160  17.163  16.486  1.00  0.00           C  
ATOM    785  CG2 ILE A 103     -12.976  17.202  18.743  1.00  0.00           C  
ATOM    786  CD1 ILE A 103     -15.501  16.644  17.021  1.00  0.00           C  
ATOM    787  N   LEU A 104      -9.516  17.199  17.882  1.00  0.00           N  
ATOM    788  CA  LEU A 104      -8.370  16.706  18.618  1.00  0.00           C  
ATOM    789  C   LEU A 104      -8.492  17.087  20.086  1.00  0.00           C  
ATOM    790  O   LEU A 104      -8.928  18.189  20.426  1.00  0.00           O  
ATOM    791  CB  LEU A 104      -7.053  17.230  18.024  1.00  0.00           C  
ATOM    792  CG  LEU A 104      -6.707  16.707  16.614  1.00  0.00           C  
ATOM    793  CD1 LEU A 104      -7.448  17.451  15.502  1.00  0.00           C  
ATOM    794  CD2 LEU A 104      -5.215  16.884  16.360  1.00  0.00           C  
ATOM    795  N   SER A 105      -8.093  16.172  20.974  1.00  0.00           N  
ATOM    796  CA  SER A 105      -8.020  16.430  22.407  1.00  0.00           C  
ATOM    797  C   SER A 105      -6.899  15.620  23.044  1.00  0.00           C  
ATOM    798  O   SER A 105      -6.604  14.506  22.619  1.00  0.00           O  
ATOM    799  CB  SER A 105      -9.357  16.104  23.088  1.00  0.00           C  
ATOM    800  OG  SER A 105      -9.749  14.763  22.863  1.00  0.00           O  
ATOM    801  N   VAL A 106      -6.304  16.170  24.094  1.00  0.00           N  
ATOM    802  CA  VAL A 106      -5.288  15.508  24.904  1.00  0.00           C  
ATOM    803  C   VAL A 106      -5.790  15.314  26.327  1.00  0.00           C  
ATOM    804  O   VAL A 106      -6.499  16.153  26.872  1.00  0.00           O  
ATOM    805  CB  VAL A 106      -3.937  16.249  24.873  1.00  0.00           C  
ATOM    806  CG1 VAL A 106      -3.244  15.995  23.541  1.00  0.00           C  
ATOM    807  CG2 VAL A 106      -4.088  17.759  25.089  1.00  0.00           C  
ATOM    808  N   THR A 107      -5.429  14.177  26.925  1.00  0.00           N  
ATOM    809  CA  THR A 107      -5.738  13.842  28.315  1.00  0.00           C  
ATOM    810  C   THR A 107      -4.524  13.183  28.965  1.00  0.00           C  
ATOM    811  O   THR A 107      -3.618  12.708  28.277  1.00  0.00           O  
ATOM    812  CB  THR A 107      -6.964  12.933  28.432  1.00  0.00           C  
ATOM    813  OG1 THR A 107      -6.803  11.754  27.675  1.00  0.00           O  
ATOM    814  CG2 THR A 107      -8.245  13.601  27.941  1.00  0.00           C  
ATOM    815  N   ALA A 108      -4.497  13.137  30.303  1.00  0.00           N  
ATOM    816  CA  ALA A 108      -3.460  12.419  31.033  1.00  0.00           C  
ATOM    817  C   ALA A 108      -3.503  10.913  30.725  1.00  0.00           C  
ATOM    818  O   ALA A 108      -4.555  10.340  30.428  1.00  0.00           O  
ATOM    819  CB  ALA A 108      -3.622  12.710  32.525  1.00  0.00           C  
ATOM    820  N   TYR A 109      -2.340  10.249  30.820  1.00  0.00           N  
ATOM    821  CA  TYR A 109      -2.269   8.792  30.708  1.00  0.00           C  
ATOM    822  C   TYR A 109      -3.002   8.128  31.889  1.00  0.00           C  
ATOM    823  O   TYR A 109      -2.838   8.587  33.025  1.00  0.00           O  
ATOM    824  CB  TYR A 109      -0.799   8.366  30.636  1.00  0.00           C  
ATOM    825  CG  TYR A 109      -0.624   6.886  30.414  1.00  0.00           C  
ATOM    826  CD1 TYR A 109      -0.236   6.052  31.480  1.00  0.00           C  
ATOM    827  CD2 TYR A 109      -0.862   6.322  29.150  1.00  0.00           C  
ATOM    828  CE1 TYR A 109      -0.072   4.668  31.279  1.00  0.00           C  
ATOM    829  CE2 TYR A 109      -0.704   4.947  28.940  1.00  0.00           C  
ATOM    830  CZ  TYR A 109      -0.301   4.122  29.998  1.00  0.00           C  
ATOM    831  OH  TYR A 109      -0.127   2.776  29.791  1.00  0.00           O  
ATOM    832  N   PRO A 110      -3.780   7.064  31.683  1.00  0.00           N  
ATOM    833  CA  PRO A 110      -4.519   6.413  32.757  1.00  0.00           C  
ATOM    834  C   PRO A 110      -3.584   5.748  33.767  1.00  0.00           C  
ATOM    835  O   PRO A 110      -2.939   4.745  33.462  1.00  0.00           O  
ATOM    836  CB  PRO A 110      -5.448   5.400  32.074  1.00  0.00           C  
ATOM    837  CG  PRO A 110      -5.542   5.887  30.631  1.00  0.00           C  
ATOM    838  CD  PRO A 110      -4.173   6.519  30.396  1.00  0.00           C  
ATOM    839  N   ALA A 111      -3.555   6.240  35.004  1.00  0.00           N  
ATOM    840  CA  ALA A 111      -2.649   5.746  36.043  1.00  0.00           C  
ATOM    841  C   ALA A 111      -2.874   4.268  36.419  1.00  0.00           C  
ATOM    842  O   ALA A 111      -1.941   3.574  36.815  1.00  0.00           O  
ATOM    843  CB  ALA A 111      -2.806   6.658  37.263  1.00  0.00           C  
ATOM    844  N   HIS A 112      -4.101   3.759  36.288  1.00  0.00           N  
ATOM    845  CA  HIS A 112      -4.426   2.376  36.638  1.00  0.00           C  
ATOM    846  C   HIS A 112      -3.744   1.335  35.735  1.00  0.00           C  
ATOM    847  O   HIS A 112      -3.590   0.191  36.151  1.00  0.00           O  
ATOM    848  CB  HIS A 112      -5.953   2.188  36.649  1.00  0.00           C  
ATOM    849  CG  HIS A 112      -6.596   2.374  35.305  1.00  0.00           C  
ATOM    850  ND1 HIS A 112      -7.138   3.544  34.815  1.00  0.00           N  
ATOM    851  CD2 HIS A 112      -6.787   1.417  34.345  1.00  0.00           C  
ATOM    852  CE1 HIS A 112      -7.642   3.290  33.599  1.00  0.00           C  
ATOM    853  NE2 HIS A 112      -7.445   2.013  33.275  1.00  0.00           N  
ATOM    854  N   TYR A 113      -3.297   1.720  34.529  1.00  0.00           N  
ATOM    855  CA  TYR A 113      -2.614   0.790  33.637  1.00  0.00           C  
ATOM    856  C   TYR A 113      -1.270   0.302  34.179  1.00  0.00           C  
ATOM    857  O   TYR A 113      -0.907  -0.839  33.918  1.00  0.00           O  
ATOM    858  CB  TYR A 113      -2.433   1.429  32.252  1.00  0.00           C  
ATOM    859  CG  TYR A 113      -3.666   1.508  31.377  1.00  0.00           C  
ATOM    860  CD1 TYR A 113      -4.780   0.658  31.569  1.00  0.00           C  
ATOM    861  CD2 TYR A 113      -3.690   2.414  30.297  1.00  0.00           C  
ATOM    862  CE1 TYR A 113      -5.889   0.706  30.713  1.00  0.00           C  
ATOM    863  CE2 TYR A 113      -4.794   2.465  29.440  1.00  0.00           C  
ATOM    864  CZ  TYR A 113      -5.893   1.618  29.642  1.00  0.00           C  
ATOM    865  OH  TYR A 113      -6.977   1.672  28.801  1.00  0.00           O  
ATOM    866  N   ASP A 114      -0.559   1.096  34.967  1.00  0.00           N  
ATOM    867  CA  ASP A 114       0.712   0.653  35.557  1.00  0.00           C  
ATOM    868  C   ASP A 114       0.488  -0.448  36.598  1.00  0.00           C  
ATOM    869  O   ASP A 114       1.212  -1.438  36.614  1.00  0.00           O  
ATOM    870  CB  ASP A 114       1.452   1.856  36.149  1.00  0.00           C  
ATOM    871  CG  ASP A 114       1.863   2.863  35.071  1.00  0.00           C  
ATOM    872  OD1 ASP A 114       2.131   2.435  33.914  1.00  0.00           O  
ATOM    873  OD2 ASP A 114       1.884   4.072  35.388  1.00  0.00           O  
ATOM    874  N   ARG A 115      -0.580  -0.336  37.398  1.00  0.00           N  
ATOM    875  CA  ARG A 115      -0.994  -1.382  38.333  1.00  0.00           C  
ATOM    876  C   ARG A 115      -1.386  -2.662  37.596  1.00  0.00           C  
ATOM    877  O   ARG A 115      -0.848  -3.720  37.888  1.00  0.00           O  
ATOM    878  CB  ARG A 115      -2.134  -0.869  39.225  1.00  0.00           C  
ATOM    879  CG  ARG A 115      -2.542  -1.922  40.273  1.00  0.00           C  
ATOM    880  CD  ARG A 115      -3.707  -1.447  41.144  1.00  0.00           C  
ATOM    881  NE  ARG A 115      -4.966  -1.332  40.371  1.00  0.00           N  
ATOM    882  CZ  ARG A 115      -6.001  -2.162  40.412  1.00  0.00           C  
ATOM    883  NH1 ARG A 115      -6.020  -3.200  41.194  1.00  0.00           N  
ATOM    884  NH2 ARG A 115      -7.039  -1.957  39.667  1.00  0.00           N  
ATOM    885  N   LEU A 116      -2.268  -2.559  36.597  1.00  0.00           N  
ATOM    886  CA  LEU A 116      -2.764  -3.711  35.837  1.00  0.00           C  
ATOM    887  C   LEU A 116      -1.648  -4.429  35.064  1.00  0.00           C  
ATOM    888  O   LEU A 116      -1.679  -5.646  34.948  1.00  0.00           O  
ATOM    889  CB  LEU A 116      -3.846  -3.236  34.859  1.00  0.00           C  
ATOM    890  CG  LEU A 116      -5.154  -2.760  35.519  1.00  0.00           C  
ATOM    891  CD1 LEU A 116      -6.104  -2.226  34.445  1.00  0.00           C  
ATOM    892  CD2 LEU A 116      -5.858  -3.876  36.279  1.00  0.00           C  
ATOM    893  N   ARG A 117      -0.647  -3.698  34.587  1.00  0.00           N  
ATOM    894  CA  ARG A 117       0.502  -4.297  33.899  1.00  0.00           C  
ATOM    895  C   ARG A 117       1.348  -5.172  34.833  1.00  0.00           C  
ATOM    896  O   ARG A 117       1.879  -6.177  34.387  1.00  0.00           O  
ATOM    897  CB  ARG A 117       1.338  -3.171  33.263  1.00  0.00           C  
ATOM    898  CG  ARG A 117       2.227  -3.692  32.131  1.00  0.00           C  
ATOM    899  CD  ARG A 117       3.113  -2.591  31.538  1.00  0.00           C  
ATOM    900  NE  ARG A 117       2.335  -1.453  31.009  1.00  0.00           N  
ATOM    901  CZ  ARG A 117       2.400  -0.194  31.431  1.00  0.00           C  
ATOM    902  NH1 ARG A 117       3.264   0.204  32.308  1.00  0.00           N  
ATOM    903  NH2 ARG A 117       1.574   0.705  30.982  1.00  0.00           N  
ATOM    904  N   ASN A 118       1.442  -4.814  36.108  1.00  0.00           N  
ATOM    905  CA  ASN A 118       2.219  -5.553  37.106  1.00  0.00           C  
ATOM    906  C   ASN A 118       1.425  -6.705  37.748  1.00  0.00           C  
ATOM    907  O   ASN A 118       1.994  -7.760  37.999  1.00  0.00           O  
ATOM    908  CB  ASN A 118       2.690  -4.557  38.183  1.00  0.00           C  
ATOM    909  CG  ASN A 118       3.754  -3.587  37.680  1.00  0.00           C  
ATOM    910  OD1 ASN A 118       4.533  -3.858  36.788  1.00  0.00           O  
ATOM    911  ND2 ASN A 118       3.834  -2.433  38.284  1.00  0.00           N  
ATOM    912  N   GLU A 119       0.141  -6.489  38.012  1.00  0.00           N  
ATOM    913  CA  GLU A 119      -0.712  -7.477  38.700  1.00  0.00           C  
ATOM    914  C   GLU A 119      -1.371  -8.477  37.732  1.00  0.00           C  
ATOM    915  O   GLU A 119      -1.766  -9.572  38.139  1.00  0.00           O  
ATOM    916  CB  GLU A 119      -1.784  -6.740  39.524  1.00  0.00           C  
ATOM    917  CG  GLU A 119      -1.188  -5.925  40.688  1.00  0.00           C  
ATOM    918  CD  GLU A 119      -2.215  -5.075  41.460  1.00  0.00           C  
ATOM    919  OE1 GLU A 119      -1.788  -4.328  42.370  1.00  0.00           O  
ATOM    920  OE2 GLU A 119      -3.434  -5.099  41.145  1.00  0.00           O  
ATOM    921  N   GLY A 120      -1.458  -8.124  36.462  1.00  0.00           N  
ATOM    922  CA  GLY A 120      -2.273  -8.825  35.476  1.00  0.00           C  
ATOM    923  C   GLY A 120      -3.720  -8.342  35.473  1.00  0.00           C  
ATOM    924  O   GLY A 120      -4.185  -7.674  36.396  1.00  0.00           O  
ATOM    925  N   ILE A 121      -4.424  -8.668  34.414  1.00  0.00           N  
ATOM    926  CA  ILE A 121      -5.828  -8.302  34.203  1.00  0.00           C  
ATOM    927  C   ILE A 121      -6.724  -9.506  34.438  1.00  0.00           C  
ATOM    928  O   ILE A 121      -6.454 -10.601  33.950  1.00  0.00           O  
ATOM    929  CB  ILE A 121      -5.989  -7.668  32.804  1.00  0.00           C  
ATOM    930  CG1 ILE A 121      -5.526  -6.207  32.890  1.00  0.00           C  
ATOM    931  CG2 ILE A 121      -7.432  -7.756  32.276  1.00  0.00           C  
ATOM    932  CD1 ILE A 121      -5.706  -5.397  31.616  1.00  0.00           C  
ATOM    933  N   THR A 122      -7.837  -9.288  35.110  1.00  0.00           N  
ATOM    934  CA  THR A 122      -8.931 -10.252  35.209  1.00  0.00           C  
ATOM    935  C   THR A 122     -10.011  -9.931  34.181  1.00  0.00           C  
ATOM    936  O   THR A 122     -10.405  -8.777  34.010  1.00  0.00           O  
ATOM    937  CB  THR A 122      -9.514 -10.301  36.622  1.00  0.00           C  
ATOM    938  OG1 THR A 122      -9.895  -9.022  37.060  1.00  0.00           O  
ATOM    939  CG2 THR A 122      -8.509 -10.839  37.636  1.00  0.00           C  
ATOM    940  N   LEU A 123     -10.499 -10.953  33.490  1.00  0.00           N  
ATOM    941  CA  LEU A 123     -11.584 -10.823  32.519  1.00  0.00           C  
ATOM    942  C   LEU A 123     -12.880 -11.427  33.053  1.00  0.00           C  
ATOM    943  O   LEU A 123     -12.882 -12.521  33.612  1.00  0.00           O  
ATOM    944  CB  LEU A 123     -11.206 -11.475  31.176  1.00  0.00           C  
ATOM    945  CG  LEU A 123      -9.921 -10.959  30.506  1.00  0.00           C  
ATOM    946  CD1 LEU A 123      -9.744 -11.652  29.151  1.00  0.00           C  
ATOM    947  CD2 LEU A 123      -9.951  -9.456  30.255  1.00  0.00           C  
ATOM    948  N   ALA A 124     -13.988 -10.760  32.807  1.00  0.00           N  
ATOM    949  CA  ALA A 124     -15.318 -11.341  32.939  1.00  0.00           C  
ATOM    950  C   ALA A 124     -15.959 -11.506  31.556  1.00  0.00           C  
ATOM    951  O   ALA A 124     -15.845 -10.628  30.704  1.00  0.00           O  
ATOM    952  CB  ALA A 124     -16.174 -10.478  33.862  1.00  0.00           C  
ATOM    953  N   LEU A 125     -16.676 -12.590  31.327  1.00  0.00           N  
ATOM    954  CA  LEU A 125     -17.467 -12.753  30.109  1.00  0.00           C  
ATOM    955  C   LEU A 125     -18.575 -11.695  30.066  1.00  0.00           C  
ATOM    956  O   LEU A 125     -19.413 -11.632  30.966  1.00  0.00           O  
ATOM    957  CB  LEU A 125     -18.026 -14.179  30.036  1.00  0.00           C  
ATOM    958  CG  LEU A 125     -18.894 -14.431  28.783  1.00  0.00           C  
ATOM    959  CD1 LEU A 125     -18.079 -14.357  27.492  1.00  0.00           C  
ATOM    960  CD2 LEU A 125     -19.534 -15.811  28.873  1.00  0.00           C  
ATOM    961  N   SER A 126     -18.601 -10.896  29.014  1.00  0.00           N  
ATOM    962  CA  SER A 126     -19.675  -9.926  28.827  1.00  0.00           C  
ATOM    963  C   SER A 126     -20.973 -10.607  28.381  1.00  0.00           C  
ATOM    964  O   SER A 126     -20.947 -11.409  27.441  1.00  0.00           O  
ATOM    965  CB  SER A 126     -19.269  -8.868  27.793  1.00  0.00           C  
ATOM    966  OG  SER A 126     -20.293  -7.894  27.711  1.00  0.00           O  
ATOM    967  N   PRO A 127     -22.135 -10.269  28.982  1.00  0.00           N  
ATOM    968  CA  PRO A 127     -23.428 -10.678  28.447  1.00  0.00           C  
ATOM    969  C   PRO A 127     -23.805  -9.917  27.174  1.00  0.00           C  
ATOM    970  O   PRO A 127     -24.656 -10.373  26.408  1.00  0.00           O  
ATOM    971  CB  PRO A 127     -24.411 -10.405  29.588  1.00  0.00           C  
ATOM    972  CG  PRO A 127     -23.807  -9.189  30.286  1.00  0.00           C  
ATOM    973  CD  PRO A 127     -22.298  -9.423  30.153  1.00  0.00           C  
ATOM    974  N   VAL A 128     -23.187  -8.762  26.922  1.00  0.00           N  
ATOM    975  CA  VAL A 128     -23.384  -7.952  25.723  1.00  0.00           C  
ATOM    976  C   VAL A 128     -22.488  -8.489  24.614  1.00  0.00           C  
ATOM    977  O   VAL A 128     -21.273  -8.602  24.787  1.00  0.00           O  
ATOM    978  CB  VAL A 128     -23.101  -6.467  25.974  1.00  0.00           C  
ATOM    979  CG1 VAL A 128     -23.404  -5.618  24.740  1.00  0.00           C  
ATOM    980  CG2 VAL A 128     -23.934  -5.925  27.137  1.00  0.00           C  
ATOM    981  N   ARG A 129     -23.086  -8.800  23.473  1.00  0.00           N  
ATOM    982  CA  ARG A 129     -22.394  -9.312  22.291  1.00  0.00           C  
ATOM    983  C   ARG A 129     -22.318  -8.249  21.194  1.00  0.00           C  
ATOM    984  O   ARG A 129     -23.156  -7.351  21.137  1.00  0.00           O  
ATOM    985  CB  ARG A 129     -23.071 -10.583  21.789  1.00  0.00           C  
ATOM    986  CG  ARG A 129     -22.972 -11.722  22.817  1.00  0.00           C  
ATOM    987  CD  ARG A 129     -23.565 -12.995  22.223  1.00  0.00           C  
ATOM    988  NE  ARG A 129     -23.480 -14.125  23.149  1.00  0.00           N  
ATOM    989  CZ  ARG A 129     -23.749 -15.386  22.847  1.00  0.00           C  
ATOM    990  NH1 ARG A 129     -24.184 -15.728  21.663  1.00  0.00           N  
ATOM    991  NH2 ARG A 129     -23.590 -16.311  23.732  1.00  0.00           N  
ATOM    992  N   LEU A 130     -21.341  -8.385  20.308  1.00  0.00           N  
ATOM    993  CA  LEU A 130     -21.141  -7.476  19.195  1.00  0.00           C  
ATOM    994  C   LEU A 130     -22.006  -7.887  18.000  1.00  0.00           C  
ATOM    995  O   LEU A 130     -22.064  -9.052  17.614  1.00  0.00           O  
ATOM    996  CB  LEU A 130     -19.656  -7.409  18.798  1.00  0.00           C  
ATOM    997  CG  LEU A 130     -18.718  -6.985  19.942  1.00  0.00           C  
ATOM    998  CD1 LEU A 130     -17.275  -6.953  19.441  1.00  0.00           C  
ATOM    999  CD2 LEU A 130     -19.052  -5.601  20.499  1.00  0.00           C  
ATOM   1000  N   GLY A 131     -22.662  -6.903  17.398  1.00  0.00           N  
ATOM   1001  CA  GLY A 131     -23.349  -7.078  16.130  1.00  0.00           C  
ATOM   1002  C   GLY A 131     -22.361  -7.351  14.995  1.00  0.00           C  
ATOM   1003  O   GLY A 131     -21.331  -6.687  14.876  1.00  0.00           O  
ATOM   1004  N   ARG A 132     -22.696  -8.322  14.129  1.00  0.00           N  
ATOM   1005  CA  ARG A 132     -21.875  -8.679  12.968  1.00  0.00           C  
ATOM   1006  C   ARG A 132     -22.228  -7.797  11.772  1.00  0.00           C  
ATOM   1007  O   ARG A 132     -23.372  -7.770  11.327  1.00  0.00           O  
ATOM   1008  CB  ARG A 132     -22.048 -10.162  12.641  1.00  0.00           C  
ATOM   1009  CG  ARG A 132     -21.427 -11.048  13.746  1.00  0.00           C  
ATOM   1010  CD  ARG A 132     -21.763 -12.518  13.536  1.00  0.00           C  
ATOM   1011  NE  ARG A 132     -21.221 -13.055  12.277  1.00  0.00           N  
ATOM   1012  CZ  ARG A 132     -20.205 -13.882  12.132  1.00  0.00           C  
ATOM   1013  NH1 ARG A 132     -19.446 -14.236  13.124  1.00  0.00           N  
ATOM   1014  NH2 ARG A 132     -19.950 -14.400  10.984  1.00  0.00           N  
ATOM   1015  N   ASN A 133     -21.259  -7.076  11.258  1.00  0.00           N  
ATOM   1016  CA  ASN A 133     -21.418  -6.277  10.048  1.00  0.00           C  
ATOM   1017  C   ASN A 133     -20.057  -6.078   9.352  1.00  0.00           C  
ATOM   1018  O   ASN A 133     -19.258  -5.247   9.804  1.00  0.00           O  
ATOM   1019  CB  ASN A 133     -22.078  -4.937  10.407  1.00  0.00           C  
ATOM   1020  CG  ASN A 133     -22.413  -4.104   9.169  1.00  0.00           C  
ATOM   1021  OD1 ASN A 133     -21.945  -4.342   8.068  1.00  0.00           O  
ATOM   1022  ND2 ASN A 133     -23.238  -3.100   9.321  1.00  0.00           N  
ATOM   1023  N   PRO A 134     -19.793  -6.769   8.235  1.00  0.00           N  
ATOM   1024  CA  PRO A 134     -18.514  -6.663   7.536  1.00  0.00           C  
ATOM   1025  C   PRO A 134     -18.223  -5.257   6.996  1.00  0.00           C  
ATOM   1026  O   PRO A 134     -17.062  -4.897   6.814  1.00  0.00           O  
ATOM   1027  CB  PRO A 134     -18.582  -7.709   6.424  1.00  0.00           C  
ATOM   1028  CG  PRO A 134     -20.082  -7.881   6.170  1.00  0.00           C  
ATOM   1029  CD  PRO A 134     -20.682  -7.694   7.557  1.00  0.00           C  
ATOM   1030  N   HIS A 135     -19.234  -4.408   6.805  1.00  0.00           N  
ATOM   1031  CA  HIS A 135     -19.044  -3.017   6.389  1.00  0.00           C  
ATOM   1032  C   HIS A 135     -18.463  -2.124   7.499  1.00  0.00           C  
ATOM   1033  O   HIS A 135     -17.853  -1.099   7.208  1.00  0.00           O  
ATOM   1034  CB  HIS A 135     -20.362  -2.430   5.877  1.00  0.00           C  
ATOM   1035  CG  HIS A 135     -20.830  -3.072   4.613  1.00  0.00           C  
ATOM   1036  ND1 HIS A 135     -20.367  -2.798   3.341  1.00  0.00           N  
ATOM   1037  CD2 HIS A 135     -21.783  -4.060   4.478  1.00  0.00           C  
ATOM   1038  CE1 HIS A 135     -21.021  -3.595   2.473  1.00  0.00           C  
ATOM   1039  NE2 HIS A 135     -21.885  -4.375   3.131  1.00  0.00           N  
ATOM   1040  N   LEU A 136     -18.636  -2.514   8.762  1.00  0.00           N  
ATOM   1041  CA  LEU A 136     -18.146  -1.772   9.928  1.00  0.00           C  
ATOM   1042  C   LEU A 136     -17.038  -2.504  10.689  1.00  0.00           C  
ATOM   1043  O   LEU A 136     -16.319  -1.889  11.481  1.00  0.00           O  
ATOM   1044  CB  LEU A 136     -19.333  -1.445  10.856  1.00  0.00           C  
ATOM   1045  CG  LEU A 136     -20.435  -0.556  10.238  1.00  0.00           C  
ATOM   1046  CD1 LEU A 136     -21.542  -0.341  11.267  1.00  0.00           C  
ATOM   1047  CD2 LEU A 136     -19.911   0.810   9.806  1.00  0.00           C  
ATOM   1048  N   ALA A 137     -16.868  -3.803  10.445  1.00  0.00           N  
ATOM   1049  CA  ALA A 137     -15.884  -4.641  11.112  1.00  0.00           C  
ATOM   1050  C   ALA A 137     -14.457  -4.103  10.940  1.00  0.00           C  
ATOM   1051  O   ALA A 137     -14.052  -3.673   9.855  1.00  0.00           O  
ATOM   1052  CB  ALA A 137     -16.000  -6.067  10.593  1.00  0.00           C  
ATOM   1053  N   GLY A 138     -13.696  -4.104  12.020  1.00  0.00           N  
ATOM   1054  CA  GLY A 138     -12.334  -3.581  12.067  1.00  0.00           C  
ATOM   1055  C   GLY A 138     -12.234  -2.056  12.219  1.00  0.00           C  
ATOM   1056  O   GLY A 138     -11.189  -1.564  12.643  1.00  0.00           O  
ATOM   1057  N   ILE A 139     -13.297  -1.294  11.924  1.00  0.00           N  
ATOM   1058  CA  ILE A 139     -13.273   0.172  11.979  1.00  0.00           C  
ATOM   1059  C   ILE A 139     -13.471   0.661  13.414  1.00  0.00           C  
ATOM   1060  O   ILE A 139     -14.410   0.279  14.109  1.00  0.00           O  
ATOM   1061  CB  ILE A 139     -14.329   0.809  11.041  1.00  0.00           C  
ATOM   1062  CG1 ILE A 139     -14.218   0.255   9.600  1.00  0.00           C  
ATOM   1063  CG2 ILE A 139     -14.171   2.342  11.033  1.00  0.00           C  
ATOM   1064  CD1 ILE A 139     -15.285   0.812   8.649  1.00  0.00           C  
ATOM   1065  N   LYS A 140     -12.631   1.617  13.842  1.00  0.00           N  
ATOM   1066  CA  LYS A 140     -12.851   2.364  15.078  1.00  0.00           C  
ATOM   1067  C   LYS A 140     -13.834   3.531  14.857  1.00  0.00           C  
ATOM   1068  O   LYS A 140     -13.481   4.699  15.020  1.00  0.00           O  
ATOM   1069  CB  LYS A 140     -11.496   2.760  15.690  1.00  0.00           C  
ATOM   1070  CG  LYS A 140     -11.615   3.064  17.184  1.00  0.00           C  
ATOM   1071  CD  LYS A 140     -10.224   3.359  17.790  1.00  0.00           C  
ATOM   1072  CE  LYS A 140     -10.286   3.673  19.282  1.00  0.00           C  
ATOM   1073  NZ  LYS A 140     -10.634   2.501  20.110  1.00  0.00           N  
ATOM   1074  N   HIS A 141     -15.064   3.209  14.446  1.00  0.00           N  
ATOM   1075  CA  HIS A 141     -16.129   4.186  14.192  1.00  0.00           C  
ATOM   1076  C   HIS A 141     -16.775   4.712  15.492  1.00  0.00           C  
ATOM   1077  O   HIS A 141     -16.574   4.149  16.566  1.00  0.00           O  
ATOM   1078  CB  HIS A 141     -17.161   3.572  13.240  1.00  0.00           C  
ATOM   1079  CG  HIS A 141     -17.832   2.347  13.788  1.00  0.00           C  
ATOM   1080  ND1 HIS A 141     -18.819   2.298  14.741  1.00  0.00           N  
ATOM   1081  CD2 HIS A 141     -17.554   1.043  13.442  1.00  0.00           C  
ATOM   1082  CE1 HIS A 141     -19.138   1.001  14.953  1.00  0.00           C  
ATOM   1083  NE2 HIS A 141     -18.377   0.212  14.187  1.00  0.00           N  
ATOM   1084  N   LEU A 142     -17.578   5.775  15.389  1.00  0.00           N  
ATOM   1085  CA  LEU A 142     -18.195   6.460  16.535  1.00  0.00           C  
ATOM   1086  C   LEU A 142     -19.406   5.720  17.131  1.00  0.00           C  
ATOM   1087  O   LEU A 142     -19.803   6.040  18.250  1.00  0.00           O  
ATOM   1088  CB  LEU A 142     -18.587   7.894  16.145  1.00  0.00           C  
ATOM   1089  CG  LEU A 142     -17.403   8.823  15.793  1.00  0.00           C  
ATOM   1090  CD1 LEU A 142     -17.925  10.187  15.354  1.00  0.00           C  
ATOM   1091  CD2 LEU A 142     -16.467   9.028  16.989  1.00  0.00           C  
ATOM   1092  N   ASN A 143     -19.970   4.708  16.467  1.00  0.00           N  
ATOM   1093  CA  ASN A 143     -21.059   3.890  17.001  1.00  0.00           C  
ATOM   1094  C   ASN A 143     -20.508   2.901  18.040  1.00  0.00           C  
ATOM   1095  O   ASN A 143     -20.195   1.760  17.736  1.00  0.00           O  
ATOM   1096  CB  ASN A 143     -21.826   3.213  15.857  1.00  0.00           C  
ATOM   1097  CG  ASN A 143     -22.560   4.224  14.998  1.00  0.00           C  
ATOM   1098  OD1 ASN A 143     -23.611   4.700  15.352  1.00  0.00           O  
ATOM   1099  ND2 ASN A 143     -21.993   4.610  13.876  1.00  0.00           N  
ATOM   1100  N   ARG A 144     -20.320   3.359  19.274  1.00  0.00           N  
ATOM   1101  CA  ARG A 144     -19.681   2.620  20.372  1.00  0.00           C  
ATOM   1102  C   ARG A 144     -20.635   2.306  21.536  1.00  0.00           C  
ATOM   1103  O   ARG A 144     -20.170   2.041  22.633  1.00  0.00           O  
ATOM   1104  CB  ARG A 144     -18.432   3.383  20.855  1.00  0.00           C  
ATOM   1105  CG  ARG A 144     -17.317   3.617  19.827  1.00  0.00           C  
ATOM   1106  CD  ARG A 144     -16.574   2.344  19.390  1.00  0.00           C  
ATOM   1107  NE  ARG A 144     -17.270   1.639  18.300  1.00  0.00           N  
ATOM   1108  CZ  ARG A 144     -16.959   0.434  17.815  1.00  0.00           C  
ATOM   1109  NH1 ARG A 144     -16.004  -0.290  18.310  1.00  0.00           N  
ATOM   1110  NH2 ARG A 144     -17.601  -0.063  16.818  1.00  0.00           N  
ATOM   1111  N   LEU A 145     -21.952   2.323  21.318  1.00  0.00           N  
ATOM   1112  CA  LEU A 145     -22.925   1.988  22.364  1.00  0.00           C  
ATOM   1113  C   LEU A 145     -22.789   0.543  22.858  1.00  0.00           C  
ATOM   1114  O   LEU A 145     -23.002   0.295  24.043  1.00  0.00           O  
ATOM   1115  CB  LEU A 145     -24.357   2.249  21.880  1.00  0.00           C  
ATOM   1116  CG  LEU A 145     -24.756   3.733  21.860  1.00  0.00           C  
ATOM   1117  CD1 LEU A 145     -26.144   3.892  21.241  1.00  0.00           C  
ATOM   1118  CD2 LEU A 145     -24.795   4.355  23.263  1.00  0.00           C  
ATOM   1119  N   GLU A 146     -22.366  -0.397  22.009  1.00  0.00           N  
ATOM   1120  CA  GLU A 146     -22.017  -1.759  22.431  1.00  0.00           C  
ATOM   1121  C   GLU A 146     -20.929  -1.727  23.514  1.00  0.00           C  
ATOM   1122  O   GLU A 146     -21.111  -2.299  24.580  1.00  0.00           O  
ATOM   1123  CB  GLU A 146     -21.534  -2.573  21.224  1.00  0.00           C  
ATOM   1124  CG  GLU A 146     -22.654  -2.863  20.212  1.00  0.00           C  
ATOM   1125  CD  GLU A 146     -22.131  -3.583  18.964  1.00  0.00           C  
ATOM   1126  OE1 GLU A 146     -22.868  -4.425  18.412  1.00  0.00           O  
ATOM   1127  OE2 GLU A 146     -20.994  -3.270  18.531  1.00  0.00           O  
ATOM   1128  N   GLN A 147     -19.850  -0.964  23.308  1.00  0.00           N  
ATOM   1129  CA  GLN A 147     -18.756  -0.839  24.267  1.00  0.00           C  
ATOM   1130  C   GLN A 147     -19.194  -0.121  25.550  1.00  0.00           C  
ATOM   1131  O   GLN A 147     -18.741  -0.482  26.635  1.00  0.00           O  
ATOM   1132  CB  GLN A 147     -17.559  -0.092  23.647  1.00  0.00           C  
ATOM   1133  CG  GLN A 147     -16.792  -0.923  22.596  1.00  0.00           C  
ATOM   1134  CD  GLN A 147     -17.596  -1.236  21.341  1.00  0.00           C  
ATOM   1135  OE1 GLN A 147     -18.312  -0.405  20.792  1.00  0.00           O  
ATOM   1136  NE2 GLN A 147     -17.512  -2.445  20.833  1.00  0.00           N  
ATOM   1137  N   VAL A 148     -20.081   0.855  25.456  1.00  0.00           N  
ATOM   1138  CA  VAL A 148     -20.652   1.523  26.630  1.00  0.00           C  
ATOM   1139  C   VAL A 148     -21.453   0.529  27.475  1.00  0.00           C  
ATOM   1140  O   VAL A 148     -21.246   0.458  28.681  1.00  0.00           O  
ATOM   1141  CB  VAL A 148     -21.513   2.735  26.223  1.00  0.00           C  
ATOM   1142  CG1 VAL A 148     -22.241   3.366  27.419  1.00  0.00           C  
ATOM   1143  CG2 VAL A 148     -20.644   3.831  25.598  1.00  0.00           C  
ATOM   1144  N   LEU A 149     -22.302  -0.291  26.843  1.00  0.00           N  
ATOM   1145  CA  LEU A 149     -23.068  -1.324  27.537  1.00  0.00           C  
ATOM   1146  C   LEU A 149     -22.163  -2.414  28.120  1.00  0.00           C  
ATOM   1147  O   LEU A 149     -22.337  -2.784  29.277  1.00  0.00           O  
ATOM   1148  CB  LEU A 149     -24.100  -1.944  26.582  1.00  0.00           C  
ATOM   1149  CG  LEU A 149     -25.271  -1.013  26.211  1.00  0.00           C  
ATOM   1150  CD1 LEU A 149     -26.137  -1.701  25.158  1.00  0.00           C  
ATOM   1151  CD2 LEU A 149     -26.153  -0.689  27.419  1.00  0.00           C  
ATOM   1152  N   ILE A 150     -21.154  -2.880  27.366  1.00  0.00           N  
ATOM   1153  CA  ILE A 150     -20.150  -3.840  27.852  1.00  0.00           C  
ATOM   1154  C   ILE A 150     -19.470  -3.302  29.106  1.00  0.00           C  
ATOM   1155  O   ILE A 150     -19.396  -4.010  30.105  1.00  0.00           O  
ATOM   1156  CB  ILE A 150     -19.125  -4.155  26.736  1.00  0.00           C  
ATOM   1157  CG1 ILE A 150     -19.775  -4.992  25.616  1.00  0.00           C  
ATOM   1158  CG2 ILE A 150     -17.902  -4.913  27.297  1.00  0.00           C  
ATOM   1159  CD1 ILE A 150     -19.003  -4.939  24.295  1.00  0.00           C  
ATOM   1160  N   ARG A 151     -19.028  -2.047  29.075  1.00  0.00           N  
ATOM   1161  CA  ARG A 151     -18.380  -1.405  30.224  1.00  0.00           C  
ATOM   1162  C   ARG A 151     -19.334  -1.267  31.409  1.00  0.00           C  
ATOM   1163  O   ARG A 151     -18.940  -1.602  32.519  1.00  0.00           O  
ATOM   1164  CB  ARG A 151     -17.778  -0.058  29.800  1.00  0.00           C  
ATOM   1165  CG  ARG A 151     -16.969   0.604  30.930  1.00  0.00           C  
ATOM   1166  CD  ARG A 151     -15.706  -0.194  31.270  1.00  0.00           C  
ATOM   1167  NE  ARG A 151     -15.113   0.273  32.528  1.00  0.00           N  
ATOM   1168  CZ  ARG A 151     -14.020  -0.195  33.101  1.00  0.00           C  
ATOM   1169  NH1 ARG A 151     -13.248  -1.071  32.504  1.00  0.00           N  
ATOM   1170  NH2 ARG A 151     -13.718   0.198  34.296  1.00  0.00           N  
ATOM   1171  N   SER A 152     -20.570  -0.861  31.193  1.00  0.00           N  
ATOM   1172  CA  SER A 152     -21.576  -0.732  32.251  1.00  0.00           C  
ATOM   1173  C   SER A 152     -21.900  -2.075  32.922  1.00  0.00           C  
ATOM   1174  O   SER A 152     -22.076  -2.122  34.133  1.00  0.00           O  
ATOM   1175  CB  SER A 152     -22.871  -0.139  31.692  1.00  0.00           C  
ATOM   1176  OG  SER A 152     -22.643   1.169  31.208  1.00  0.00           O  
ATOM   1177  N   HIS A 153     -21.948  -3.175  32.161  1.00  0.00           N  
ATOM   1178  CA  HIS A 153     -22.101  -4.513  32.726  1.00  0.00           C  
ATOM   1179  C   HIS A 153     -20.847  -4.977  33.462  1.00  0.00           C  
ATOM   1180  O   HIS A 153     -20.954  -5.551  34.551  1.00  0.00           O  
ATOM   1181  CB  HIS A 153     -22.493  -5.501  31.617  1.00  0.00           C  
ATOM   1182  CG  HIS A 153     -23.970  -5.489  31.323  1.00  0.00           C  
ATOM   1183  ND1 HIS A 153     -24.936  -6.140  32.056  1.00  0.00           N  
ATOM   1184  CD2 HIS A 153     -24.610  -4.863  30.289  1.00  0.00           C  
ATOM   1185  CE1 HIS A 153     -26.122  -5.903  31.482  1.00  0.00           C  
ATOM   1186  NE2 HIS A 153     -25.970  -5.134  30.404  1.00  0.00           N  
ATOM   1187  N   LEU A 154     -19.661  -4.696  32.919  1.00  0.00           N  
ATOM   1188  CA  LEU A 154     -18.383  -5.021  33.552  1.00  0.00           C  
ATOM   1189  C   LEU A 154     -18.247  -4.350  34.922  1.00  0.00           C  
ATOM   1190  O   LEU A 154     -17.812  -4.992  35.874  1.00  0.00           O  
ATOM   1191  CB  LEU A 154     -17.251  -4.595  32.606  1.00  0.00           C  
ATOM   1192  CG  LEU A 154     -15.840  -4.829  33.163  1.00  0.00           C  
ATOM   1193  CD1 LEU A 154     -15.548  -6.313  33.347  1.00  0.00           C  
ATOM   1194  CD2 LEU A 154     -14.811  -4.238  32.193  1.00  0.00           C  
ATOM   1195  N   GLU A 155     -18.689  -3.097  35.045  1.00  0.00           N  
ATOM   1196  CA  GLU A 155     -18.670  -2.333  36.302  1.00  0.00           C  
ATOM   1197  C   GLU A 155     -19.580  -2.910  37.404  1.00  0.00           C  
ATOM   1198  O   GLU A 155     -19.472  -2.504  38.559  1.00  0.00           O  
ATOM   1199  CB  GLU A 155     -19.011  -0.866  35.998  1.00  0.00           C  
ATOM   1200  CG  GLU A 155     -17.817  -0.182  35.330  1.00  0.00           C  
ATOM   1201  CD  GLU A 155     -18.105   1.209  34.754  1.00  0.00           C  
ATOM   1202  OE1 GLU A 155     -17.140   1.775  34.179  1.00  0.00           O  
ATOM   1203  OE2 GLU A 155     -19.257   1.703  34.840  1.00  0.00           O  
ATOM   1204  N   GLN A 156     -20.426  -3.892  37.084  1.00  0.00           N  
ATOM   1205  CA  GLN A 156     -21.175  -4.691  38.066  1.00  0.00           C  
ATOM   1206  C   GLN A 156     -20.390  -5.925  38.546  1.00  0.00           C  
ATOM   1207  O   GLN A 156     -20.889  -6.695  39.369  1.00  0.00           O  
ATOM   1208  CB  GLN A 156     -22.544  -5.108  37.490  1.00  0.00           C  
ATOM   1209  CG  GLN A 156     -23.375  -3.941  36.941  1.00  0.00           C  
ATOM   1210  CD  GLN A 156     -23.658  -2.864  37.990  1.00  0.00           C  
ATOM   1211  OE1 GLN A 156     -24.051  -3.143  39.109  1.00  0.00           O  
ATOM   1212  NE2 GLN A 156     -23.459  -1.620  37.655  1.00  0.00           N  
ATOM   1213  N   THR A 157     -19.186  -6.138  38.040  1.00  0.00           N  
ATOM   1214  CA  THR A 157     -18.297  -7.245  38.408  1.00  0.00           C  
ATOM   1215  C   THR A 157     -17.019  -6.714  39.064  1.00  0.00           C  
ATOM   1216  O   THR A 157     -16.758  -5.515  39.072  1.00  0.00           O  
ATOM   1217  CB  THR A 157     -17.954  -8.135  37.201  1.00  0.00           C  
ATOM   1218  OG1 THR A 157     -16.969  -7.521  36.397  1.00  0.00           O  
ATOM   1219  CG2 THR A 157     -19.154  -8.476  36.315  1.00  0.00           C  
ATOM   1220  N   ASN A 158     -16.183  -7.616  39.576  1.00  0.00           N  
ATOM   1221  CA  ASN A 158     -14.860  -7.279  40.100  1.00  0.00           C  
ATOM   1222  C   ASN A 158     -13.743  -7.402  39.045  1.00  0.00           C  
ATOM   1223  O   ASN A 158     -12.571  -7.284  39.392  1.00  0.00           O  
ATOM   1224  CB  ASN A 158     -14.566  -8.172  41.324  1.00  0.00           C  
ATOM   1225  CG  ASN A 158     -15.509  -7.914  42.485  1.00  0.00           C  
ATOM   1226  OD1 ASN A 158     -16.032  -6.844  42.707  1.00  0.00           O  
ATOM   1227  ND2 ASN A 158     -15.753  -8.925  43.299  1.00  0.00           N  
ATOM   1228  N   ALA A 159     -14.077  -7.705  37.783  1.00  0.00           N  
ATOM   1229  CA  ALA A 159     -13.090  -7.867  36.724  1.00  0.00           C  
ATOM   1230  C   ALA A 159     -12.640  -6.517  36.161  1.00  0.00           C  
ATOM   1231  O   ALA A 159     -13.404  -5.552  36.120  1.00  0.00           O  
ATOM   1232  CB  ALA A 159     -13.657  -8.797  35.653  1.00  0.00           C  
ATOM   1233  N   ASP A 160     -11.402  -6.470  35.680  1.00  0.00           N  
ATOM   1234  CA  ASP A 160     -10.784  -5.267  35.126  1.00  0.00           C  
ATOM   1235  C   ASP A 160     -11.216  -4.992  33.681  1.00  0.00           C  
ATOM   1236  O   ASP A 160     -11.310  -3.837  33.258  1.00  0.00           O  
ATOM   1237  CB  ASP A 160      -9.264  -5.418  35.174  1.00  0.00           C  
ATOM   1238  CG  ASP A 160      -8.714  -5.638  36.577  1.00  0.00           C  
ATOM   1239  OD1 ASP A 160      -8.855  -4.722  37.419  1.00  0.00           O  
ATOM   1240  OD2 ASP A 160      -8.091  -6.707  36.782  1.00  0.00           O  
ATOM   1241  N   GLU A 161     -11.470  -6.065  32.926  1.00  0.00           N  
ATOM   1242  CA  GLU A 161     -11.892  -6.005  31.520  1.00  0.00           C  
ATOM   1243  C   GLU A 161     -12.926  -7.103  31.197  1.00  0.00           C  
ATOM   1244  O   GLU A 161     -13.148  -8.035  31.968  1.00  0.00           O  
ATOM   1245  CB  GLU A 161     -10.669  -6.076  30.582  1.00  0.00           C  
ATOM   1246  CG  GLU A 161     -10.489  -4.821  29.684  1.00  0.00           C  
ATOM   1247  CD  GLU A 161     -11.603  -4.605  28.644  1.00  0.00           C  
ATOM   1248  OE1 GLU A 161     -11.423  -3.757  27.746  1.00  0.00           O  
ATOM   1249  OE2 GLU A 161     -12.658  -5.265  28.700  1.00  0.00           O  
ATOM   1250  N   ALA A 162     -13.553  -6.980  30.031  1.00  0.00           N  
ATOM   1251  CA  ALA A 162     -14.534  -7.930  29.543  1.00  0.00           C  
ATOM   1252  C   ALA A 162     -13.966  -8.782  28.404  1.00  0.00           C  
ATOM   1253  O   ALA A 162     -13.321  -8.266  27.499  1.00  0.00           O  
ATOM   1254  CB  ALA A 162     -15.787  -7.162  29.099  1.00  0.00           C  
ATOM   1255  N   LEU A 163     -14.290 -10.072  28.411  1.00  0.00           N  
ATOM   1256  CA  LEU A 163     -14.195 -10.914  27.225  1.00  0.00           C  
ATOM   1257  C   LEU A 163     -15.506 -10.802  26.450  1.00  0.00           C  
ATOM   1258  O   LEU A 163     -16.581 -11.059  26.993  1.00  0.00           O  
ATOM   1259  CB  LEU A 163     -13.880 -12.359  27.638  1.00  0.00           C  
ATOM   1260  CG  LEU A 163     -13.650 -13.294  26.437  1.00  0.00           C  
ATOM   1261  CD1 LEU A 163     -12.402 -12.912  25.650  1.00  0.00           C  
ATOM   1262  CD2 LEU A 163     -13.466 -14.726  26.922  1.00  0.00           C  
ATOM   1263  N   VAL A 164     -15.415 -10.416  25.178  1.00  0.00           N  
ATOM   1264  CA  VAL A 164     -16.577 -10.077  24.358  1.00  0.00           C  
ATOM   1265  C   VAL A 164     -16.702 -11.043  23.186  1.00  0.00           C  
ATOM   1266  O   VAL A 164     -15.769 -11.226  22.403  1.00  0.00           O  
ATOM   1267  CB  VAL A 164     -16.523  -8.617  23.883  1.00  0.00           C  
ATOM   1268  CG1 VAL A 164     -17.806  -8.235  23.150  1.00  0.00           C  
ATOM   1269  CG2 VAL A 164     -16.356  -7.645  25.062  1.00  0.00           C  
ATOM   1270  N   LEU A 165     -17.891 -11.625  23.053  1.00  0.00           N  
ATOM   1271  CA  LEU A 165     -18.269 -12.465  21.924  1.00  0.00           C  
ATOM   1272  C   LEU A 165     -19.051 -11.646  20.896  1.00  0.00           C  
ATOM   1273  O   LEU A 165     -19.648 -10.617  21.224  1.00  0.00           O  
ATOM   1274  CB  LEU A 165     -19.108 -13.672  22.410  1.00  0.00           C  
ATOM   1275  CG  LEU A 165     -18.560 -14.436  23.629  1.00  0.00           C  
ATOM   1276  CD1 LEU A 165     -19.471 -15.616  23.943  1.00  0.00           C  
ATOM   1277  CD2 LEU A 165     -17.153 -14.979  23.390  1.00  0.00           C  
ATOM   1278  N   ASP A 166     -19.103 -12.120  19.661  1.00  0.00           N  
ATOM   1279  CA  ASP A 166     -20.078 -11.618  18.703  1.00  0.00           C  
ATOM   1280  C   ASP A 166     -21.475 -12.262  18.904  1.00  0.00           C  
ATOM   1281  O   ASP A 166     -21.691 -13.108  19.784  1.00  0.00           O  
ATOM   1282  CB  ASP A 166     -19.522 -11.728  17.268  1.00  0.00           C  
ATOM   1283  CG  ASP A 166     -19.501 -13.127  16.662  1.00  0.00           C  
ATOM   1284  OD1 ASP A 166     -20.131 -14.051  17.225  1.00  0.00           O  
ATOM   1285  OD2 ASP A 166     -18.923 -13.262  15.564  1.00  0.00           O  
ATOM   1286  N   SER A 167     -22.428 -11.838  18.088  1.00  0.00           N  
ATOM   1287  CA  SER A 167     -23.811 -12.329  18.153  1.00  0.00           C  
ATOM   1288  C   SER A 167     -23.963 -13.830  17.884  1.00  0.00           C  
ATOM   1289  O   SER A 167     -24.950 -14.425  18.330  1.00  0.00           O  
ATOM   1290  CB  SER A 167     -24.681 -11.532  17.179  1.00  0.00           C  
ATOM   1291  OG  SER A 167     -24.153 -11.571  15.871  1.00  0.00           O  
ATOM   1292  N   GLU A 168     -22.988 -14.464  17.212  1.00  0.00           N  
ATOM   1293  CA  GLU A 168     -22.952 -15.910  16.960  1.00  0.00           C  
ATOM   1294  C   GLU A 168     -22.186 -16.692  18.039  1.00  0.00           C  
ATOM   1295  O   GLU A 168     -22.210 -17.911  18.057  1.00  0.00           O  
ATOM   1296  CB  GLU A 168     -22.389 -16.181  15.560  1.00  0.00           C  
ATOM   1297  CG  GLU A 168     -23.377 -15.744  14.470  1.00  0.00           C  
ATOM   1298  CD  GLU A 168     -22.852 -15.979  13.050  1.00  0.00           C  
ATOM   1299  OE1 GLU A 168     -23.469 -15.433  12.110  1.00  0.00           O  
ATOM   1300  OE2 GLU A 168     -21.797 -16.630  12.874  1.00  0.00           O  
ATOM   1301  N   GLY A 169     -21.557 -15.995  18.990  1.00  0.00           N  
ATOM   1302  CA  GLY A 169     -20.849 -16.603  20.111  1.00  0.00           C  
ATOM   1303  C   GLY A 169     -19.347 -16.795  19.892  1.00  0.00           C  
ATOM   1304  O   GLY A 169     -18.715 -17.463  20.706  1.00  0.00           O  
ATOM   1305  N   TRP A 170     -18.783 -16.211  18.833  1.00  0.00           N  
ATOM   1306  CA  TRP A 170     -17.352 -16.263  18.578  1.00  0.00           C  
ATOM   1307  C   TRP A 170     -16.603 -15.209  19.393  1.00  0.00           C  
ATOM   1308  O   TRP A 170     -17.018 -14.053  19.442  1.00  0.00           O  
ATOM   1309  CB  TRP A 170     -17.083 -16.107  17.088  1.00  0.00           C  
ATOM   1310  CG  TRP A 170     -17.800 -17.115  16.240  1.00  0.00           C  
ATOM   1311  CD1 TRP A 170     -18.777 -16.841  15.356  1.00  0.00           C  
ATOM   1312  CD2 TRP A 170     -17.617 -18.568  16.226  1.00  0.00           C  
ATOM   1313  NE1 TRP A 170     -19.209 -18.024  14.773  1.00  0.00           N  
ATOM   1314  CE2 TRP A 170     -18.527 -19.100  15.284  1.00  0.00           C  
ATOM   1315  CE3 TRP A 170     -16.768 -19.449  16.921  1.00  0.00           C  
ATOM   1316  CZ2 TRP A 170     -18.587 -20.500  15.032  1.00  0.00           C  
ATOM   1317  CZ3 TRP A 170     -16.842 -20.838  16.664  1.00  0.00           C  
ATOM   1318  CH2 TRP A 170     -17.736 -21.348  15.730  1.00  0.00           C  
ATOM   1319  N   VAL A 171     -15.495 -15.613  19.990  1.00  0.00           N  
ATOM   1320  CA  VAL A 171     -14.600 -14.686  20.684  1.00  0.00           C  
ATOM   1321  C   VAL A 171     -14.112 -13.634  19.695  1.00  0.00           C  
ATOM   1322  O   VAL A 171     -13.600 -13.973  18.627  1.00  0.00           O  
ATOM   1323  CB  VAL A 171     -13.415 -15.414  21.332  1.00  0.00           C  
ATOM   1324  CG1 VAL A 171     -12.475 -14.443  22.051  1.00  0.00           C  
ATOM   1325  CG2 VAL A 171     -13.900 -16.436  22.369  1.00  0.00           C  
ATOM   1326  N   THR A 172     -14.261 -12.359  20.051  1.00  0.00           N  
ATOM   1327  CA  THR A 172     -13.945 -11.247  19.135  1.00  0.00           C  
ATOM   1328  C   THR A 172     -12.883 -10.317  19.704  1.00  0.00           C  
ATOM   1329  O   THR A 172     -11.835 -10.130  19.086  1.00  0.00           O  
ATOM   1330  CB  THR A 172     -15.223 -10.490  18.748  1.00  0.00           C  
ATOM   1331  OG1 THR A 172     -16.153 -11.376  18.180  1.00  0.00           O  
ATOM   1332  CG2 THR A 172     -14.936  -9.424  17.693  1.00  0.00           C  
ATOM   1333  N   GLU A 173     -13.126  -9.722  20.861  1.00  0.00           N  
ATOM   1334  CA  GLU A 173     -12.198  -8.785  21.506  1.00  0.00           C  
ATOM   1335  C   GLU A 173     -12.566  -8.585  22.990  1.00  0.00           C  
ATOM   1336  O   GLU A 173     -13.376  -9.330  23.548  1.00  0.00           O  
ATOM   1337  CB  GLU A 173     -12.164  -7.456  20.717  1.00  0.00           C  
ATOM   1338  CG  GLU A 173     -13.493  -6.682  20.645  1.00  0.00           C  
ATOM   1339  CD  GLU A 173     -13.374  -5.348  19.868  1.00  0.00           C  
ATOM   1340  OE1 GLU A 173     -14.293  -4.505  19.981  1.00  0.00           O  
ATOM   1341  OE2 GLU A 173     -12.378  -5.136  19.131  1.00  0.00           O  
ATOM   1342  N   CYS A 174     -11.960  -7.594  23.627  1.00  0.00           N  
ATOM   1343  CA  CYS A 174     -12.365  -7.051  24.914  1.00  0.00           C  
ATOM   1344  C   CYS A 174     -13.192  -5.758  24.741  1.00  0.00           C  
ATOM   1345  O   CYS A 174     -13.453  -5.315  23.623  1.00  0.00           O  
ATOM   1346  CB  CYS A 174     -11.107  -6.829  25.762  1.00  0.00           C  
ATOM   1347  SG  CYS A 174     -10.256  -8.408  26.071  1.00  0.00           S  
ATOM   1348  N   CYS A 175     -13.581  -5.104  25.833  1.00  0.00           N  
ATOM   1349  CA  CYS A 175     -14.316  -3.836  25.771  1.00  0.00           C  
ATOM   1350  C   CYS A 175     -13.524  -2.737  25.047  1.00  0.00           C  
ATOM   1351  O   CYS A 175     -14.058  -2.018  24.198  1.00  0.00           O  
ATOM   1352  CB  CYS A 175     -14.668  -3.421  27.206  1.00  0.00           C  
ATOM   1353  SG  CYS A 175     -15.680  -1.911  27.199  1.00  0.00           S  
ATOM   1354  N   ALA A 176     -12.232  -2.601  25.389  1.00  0.00           N  
ATOM   1355  CA  ALA A 176     -11.361  -1.545  24.874  1.00  0.00           C  
ATOM   1356  C   ALA A 176      -9.999  -2.057  24.363  1.00  0.00           C  
ATOM   1357  O   ALA A 176      -9.079  -1.266  24.156  1.00  0.00           O  
ATOM   1358  CB  ALA A 176     -11.225  -0.476  25.961  1.00  0.00           C  
ATOM   1359  N   ALA A 177      -9.854  -3.371  24.163  1.00  0.00           N  
ATOM   1360  CA  ALA A 177      -8.611  -4.005  23.753  1.00  0.00           C  
ATOM   1361  C   ALA A 177      -8.846  -5.182  22.806  1.00  0.00           C  
ATOM   1362  O   ALA A 177      -9.928  -5.765  22.777  1.00  0.00           O  
ATOM   1363  CB  ALA A 177      -7.843  -4.430  25.011  1.00  0.00           C  
ATOM   1364  N   ASN A 178      -7.816  -5.543  22.050  1.00  0.00           N  
ATOM   1365  CA  ASN A 178      -7.797  -6.812  21.326  1.00  0.00           C  
ATOM   1366  C   ASN A 178      -7.195  -7.915  22.203  1.00  0.00           C  
ATOM   1367  O   ASN A 178      -6.462  -7.642  23.148  1.00  0.00           O  
ATOM   1368  CB  ASN A 178      -7.034  -6.655  20.011  1.00  0.00           C  
ATOM   1369  CG  ASN A 178      -7.728  -5.714  19.046  1.00  0.00           C  
ATOM   1370  OD1 ASN A 178      -7.223  -4.656  18.708  1.00  0.00           O  
ATOM   1371  ND2 ASN A 178      -8.897  -6.075  18.574  1.00  0.00           N  
ATOM   1372  N   LEU A 179      -7.478  -9.154  21.828  1.00  0.00           N  
ATOM   1373  CA  LEU A 179      -7.112 -10.349  22.565  1.00  0.00           C  
ATOM   1374  C   LEU A 179      -6.183 -11.238  21.741  1.00  0.00           C  
ATOM   1375  O   LEU A 179      -6.398 -11.434  20.543  1.00  0.00           O  
ATOM   1376  CB  LEU A 179      -8.435 -11.063  22.907  1.00  0.00           C  
ATOM   1377  CG  LEU A 179      -8.282 -12.406  23.647  1.00  0.00           C  
ATOM   1378  CD1 LEU A 179      -7.800 -12.182  25.076  1.00  0.00           C  
ATOM   1379  CD2 LEU A 179      -9.631 -13.103  23.699  1.00  0.00           C  
ATOM   1380  N   PHE A 180      -5.187 -11.821  22.410  1.00  0.00           N  
ATOM   1381  CA  PHE A 180      -4.414 -12.951  21.921  1.00  0.00           C  
ATOM   1382  C   PHE A 180      -4.360 -14.026  23.009  1.00  0.00           C  
ATOM   1383  O   PHE A 180      -4.333 -13.711  24.196  1.00  0.00           O  
ATOM   1384  CB  PHE A 180      -2.981 -12.547  21.545  1.00  0.00           C  
ATOM   1385  CG  PHE A 180      -2.850 -11.559  20.400  1.00  0.00           C  
ATOM   1386  CD1 PHE A 180      -2.413 -12.008  19.137  1.00  0.00           C  
ATOM   1387  CD2 PHE A 180      -3.129 -10.192  20.590  1.00  0.00           C  
ATOM   1388  CE1 PHE A 180      -2.271 -11.103  18.077  1.00  0.00           C  
ATOM   1389  CE2 PHE A 180      -2.994  -9.287  19.530  1.00  0.00           C  
ATOM   1390  CZ  PHE A 180      -2.570  -9.748  18.274  1.00  0.00           C  
ATOM   1391  N   TRP A 181      -4.279 -15.294  22.613  1.00  0.00           N  
ATOM   1392  CA  TRP A 181      -3.978 -16.383  23.533  1.00  0.00           C  
ATOM   1393  C   TRP A 181      -2.991 -17.360  22.922  1.00  0.00           C  
ATOM   1394  O   TRP A 181      -2.860 -17.465  21.704  1.00  0.00           O  
ATOM   1395  CB  TRP A 181      -5.260 -17.081  24.003  1.00  0.00           C  
ATOM   1396  CG  TRP A 181      -6.028 -17.787  22.926  1.00  0.00           C  
ATOM   1397  CD1 TRP A 181      -5.934 -19.101  22.626  1.00  0.00           C  
ATOM   1398  CD2 TRP A 181      -7.031 -17.230  22.027  1.00  0.00           C  
ATOM   1399  NE1 TRP A 181      -6.826 -19.401  21.599  1.00  0.00           N  
ATOM   1400  CE2 TRP A 181      -7.514 -18.277  21.208  1.00  0.00           C  
ATOM   1401  CE3 TRP A 181      -7.579 -15.939  21.841  1.00  0.00           C  
ATOM   1402  CZ2 TRP A 181      -8.519 -18.069  20.230  1.00  0.00           C  
ATOM   1403  CZ3 TRP A 181      -8.577 -15.730  20.863  1.00  0.00           C  
ATOM   1404  CH2 TRP A 181      -9.034 -16.783  20.078  1.00  0.00           C  
ATOM   1405  N   ARG A 182      -2.264 -18.077  23.766  1.00  0.00           N  
ATOM   1406  CA  ARG A 182      -1.242 -19.039  23.375  1.00  0.00           C  
ATOM   1407  C   ARG A 182      -1.596 -20.433  23.857  1.00  0.00           C  
ATOM   1408  O   ARG A 182      -1.914 -20.624  25.025  1.00  0.00           O  
ATOM   1409  CB  ARG A 182       0.117 -18.571  23.902  1.00  0.00           C  
ATOM   1410  CG  ARG A 182       1.260 -19.500  23.494  1.00  0.00           C  
ATOM   1411  CD  ARG A 182       2.611 -19.036  24.049  1.00  0.00           C  
ATOM   1412  NE  ARG A 182       2.652 -19.057  25.515  1.00  0.00           N  
ATOM   1413  CZ  ARG A 182       2.794 -20.111  26.311  1.00  0.00           C  
ATOM   1414  NH1 ARG A 182       2.990 -21.313  25.850  1.00  0.00           N  
ATOM   1415  NH2 ARG A 182       2.737 -19.953  27.596  1.00  0.00           N  
ATOM   1416  N   LYS A 183      -1.430 -21.415  22.964  1.00  0.00           N  
ATOM   1417  CA  LYS A 183      -1.451 -22.843  23.284  1.00  0.00           C  
ATOM   1418  C   LYS A 183      -0.160 -23.471  22.782  1.00  0.00           C  
ATOM   1419  O   LYS A 183       0.069 -23.567  21.579  1.00  0.00           O  
ATOM   1420  CB  LYS A 183      -2.705 -23.492  22.681  1.00  0.00           C  
ATOM   1421  CG  LYS A 183      -2.972 -24.907  23.218  1.00  0.00           C  
ATOM   1422  CD  LYS A 183      -3.449 -24.858  24.663  1.00  0.00           C  
ATOM   1423  CE  LYS A 183      -3.717 -26.230  25.264  1.00  0.00           C  
ATOM   1424  NZ  LYS A 183      -4.029 -26.069  26.715  1.00  0.00           N  
ATOM   1425  N   GLY A 184       0.721 -23.843  23.698  1.00  0.00           N  
ATOM   1426  CA  GLY A 184       2.063 -24.292  23.358  1.00  0.00           C  
ATOM   1427  C   GLY A 184       2.839 -23.220  22.589  1.00  0.00           C  
ATOM   1428  O   GLY A 184       3.107 -22.140  23.113  1.00  0.00           O  
ATOM   1429  N   ASN A 185       3.218 -23.521  21.342  1.00  0.00           N  
ATOM   1430  CA  ASN A 185       3.960 -22.615  20.464  1.00  0.00           C  
ATOM   1431  C   ASN A 185       3.079 -21.933  19.400  1.00  0.00           C  
ATOM   1432  O   ASN A 185       3.598 -21.356  18.448  1.00  0.00           O  
ATOM   1433  CB  ASN A 185       5.156 -23.364  19.849  1.00  0.00           C  
ATOM   1434  CG  ASN A 185       6.311 -22.423  19.561  1.00  0.00           C  
ATOM   1435  OD1 ASN A 185       6.720 -21.661  20.409  1.00  0.00           O  
ATOM   1436  ND2 ASN A 185       6.890 -22.462  18.389  1.00  0.00           N  
ATOM   1437  N   VAL A 186       1.764 -22.027  19.537  1.00  0.00           N  
ATOM   1438  CA  VAL A 186       0.802 -21.396  18.631  1.00  0.00           C  
ATOM   1439  C   VAL A 186       0.101 -20.254  19.354  1.00  0.00           C  
ATOM   1440  O   VAL A 186      -0.411 -20.441  20.456  1.00  0.00           O  
ATOM   1441  CB  VAL A 186      -0.210 -22.403  18.052  1.00  0.00           C  
ATOM   1442  CG1 VAL A 186      -1.037 -21.752  16.938  1.00  0.00           C  
ATOM   1443  CG2 VAL A 186       0.484 -23.638  17.460  1.00  0.00           C  
ATOM   1444  N   VAL A 187       0.096 -19.087  18.729  1.00  0.00           N  
ATOM   1445  CA  VAL A 187      -0.622 -17.900  19.203  1.00  0.00           C  
ATOM   1446  C   VAL A 187      -1.841 -17.694  18.327  1.00  0.00           C  
ATOM   1447  O   VAL A 187      -1.752 -17.705  17.104  1.00  0.00           O  
ATOM   1448  CB  VAL A 187       0.277 -16.658  19.216  1.00  0.00           C  
ATOM   1449  CG1 VAL A 187      -0.475 -15.436  19.751  1.00  0.00           C  
ATOM   1450  CG2 VAL A 187       1.511 -16.878  20.101  1.00  0.00           C  
ATOM   1451  N   TYR A 188      -2.971 -17.486  18.954  1.00  0.00           N  
ATOM   1452  CA  TYR A 188      -4.252 -17.269  18.313  1.00  0.00           C  
ATOM   1453  C   TYR A 188      -4.743 -15.852  18.575  1.00  0.00           C  
ATOM   1454  O   TYR A 188      -4.540 -15.294  19.645  1.00  0.00           O  
ATOM   1455  CB  TYR A 188      -5.255 -18.314  18.820  1.00  0.00           C  
ATOM   1456  CG  TYR A 188      -4.823 -19.748  18.590  1.00  0.00           C  
ATOM   1457  CD1 TYR A 188      -5.133 -20.402  17.383  1.00  0.00           C  
ATOM   1458  CD2 TYR A 188      -4.096 -20.440  19.579  1.00  0.00           C  
ATOM   1459  CE1 TYR A 188      -4.730 -21.722  17.156  1.00  0.00           C  
ATOM   1460  CE2 TYR A 188      -3.682 -21.760  19.365  1.00  0.00           C  
ATOM   1461  CZ  TYR A 188      -4.002 -22.408  18.149  1.00  0.00           C  
ATOM   1462  OH  TYR A 188      -3.603 -23.699  17.933  1.00  0.00           O  
ATOM   1463  N   THR A 189      -5.422 -15.283  17.602  1.00  0.00           N  
ATOM   1464  CA  THR A 189      -6.183 -14.042  17.773  1.00  0.00           C  
ATOM   1465  C   THR A 189      -7.460 -14.114  16.944  1.00  0.00           C  
ATOM   1466  O   THR A 189      -7.446 -14.718  15.866  1.00  0.00           O  
ATOM   1467  CB  THR A 189      -5.330 -12.808  17.428  1.00  0.00           C  
ATOM   1468  OG1 THR A 189      -5.991 -11.628  17.828  1.00  0.00           O  
ATOM   1469  CG2 THR A 189      -4.988 -12.669  15.941  1.00  0.00           C  
ATOM   1470  N   PRO A 190      -8.586 -13.540  17.398  1.00  0.00           N  
ATOM   1471  CA  PRO A 190      -9.819 -13.567  16.634  1.00  0.00           C  
ATOM   1472  C   PRO A 190      -9.682 -12.867  15.277  1.00  0.00           C  
ATOM   1473  O   PRO A 190      -9.079 -11.790  15.181  1.00  0.00           O  
ATOM   1474  CB  PRO A 190     -10.874 -12.892  17.517  1.00  0.00           C  
ATOM   1475  CG  PRO A 190     -10.323 -13.053  18.927  1.00  0.00           C  
ATOM   1476  CD  PRO A 190      -8.816 -12.960  18.711  1.00  0.00           C  
ATOM   1477  N   ARG A 191     -10.293 -13.446  14.247  1.00  0.00           N  
ATOM   1478  CA  ARG A 191     -10.578 -12.731  13.002  1.00  0.00           C  
ATOM   1479  C   ARG A 191     -11.560 -11.596  13.276  1.00  0.00           C  
ATOM   1480  O   ARG A 191     -12.510 -11.772  14.036  1.00  0.00           O  
ATOM   1481  CB  ARG A 191     -11.149 -13.677  11.948  1.00  0.00           C  
ATOM   1482  CG  ARG A 191     -10.061 -14.565  11.333  1.00  0.00           C  
ATOM   1483  CD  ARG A 191     -10.653 -15.586  10.352  1.00  0.00           C  
ATOM   1484  NE  ARG A 191     -11.398 -14.931   9.266  1.00  0.00           N  
ATOM   1485  CZ  ARG A 191     -11.775 -15.504   8.126  1.00  0.00           C  
ATOM   1486  NH1 ARG A 191     -11.488 -16.749   7.867  1.00  0.00           N  
ATOM   1487  NH2 ARG A 191     -12.441 -14.834   7.236  1.00  0.00           N  
ATOM   1488  N   LEU A 192     -11.341 -10.452  12.627  1.00  0.00           N  
ATOM   1489  CA  LEU A 192     -12.140  -9.236  12.826  1.00  0.00           C  
ATOM   1490  C   LEU A 192     -12.828  -8.776  11.536  1.00  0.00           C  
ATOM   1491  O   LEU A 192     -12.928  -7.582  11.254  1.00  0.00           O  
ATOM   1492  CB  LEU A 192     -11.273  -8.139  13.470  1.00  0.00           C  
ATOM   1493  CG  LEU A 192     -10.608  -8.507  14.811  1.00  0.00           C  
ATOM   1494  CD1 LEU A 192      -9.845  -7.290  15.328  1.00  0.00           C  
ATOM   1495  CD2 LEU A 192     -11.615  -8.916  15.883  1.00  0.00           C  
ATOM   1496  N   ASP A 193     -13.271  -9.724  10.723  1.00  0.00           N  
ATOM   1497  CA  ASP A 193     -13.955  -9.492   9.453  1.00  0.00           C  
ATOM   1498  C   ASP A 193     -15.475  -9.313   9.595  1.00  0.00           C  
ATOM   1499  O   ASP A 193     -16.117  -8.828   8.662  1.00  0.00           O  
ATOM   1500  CB  ASP A 193     -13.590 -10.613   8.457  1.00  0.00           C  
ATOM   1501  CG  ASP A 193     -13.911 -12.038   8.924  1.00  0.00           C  
ATOM   1502  OD1 ASP A 193     -14.030 -12.284  10.145  1.00  0.00           O  
ATOM   1503  OD2 ASP A 193     -13.928 -12.938   8.055  1.00  0.00           O  
ATOM   1504  N   GLN A 194     -16.037  -9.623  10.762  1.00  0.00           N  
ATOM   1505  CA  GLN A 194     -17.460  -9.471  11.054  1.00  0.00           C  
ATOM   1506  C   GLN A 194     -17.763  -8.439  12.143  1.00  0.00           C  
ATOM   1507  O   GLN A 194     -18.785  -7.753  12.081  1.00  0.00           O  
ATOM   1508  CB  GLN A 194     -18.050 -10.839  11.445  1.00  0.00           C  
ATOM   1509  CG  GLN A 194     -17.931 -11.899  10.338  1.00  0.00           C  
ATOM   1510  CD  GLN A 194     -18.636 -11.475   9.052  1.00  0.00           C  
ATOM   1511  OE1 GLN A 194     -19.763 -10.990   9.058  1.00  0.00           O  
ATOM   1512  NE2 GLN A 194     -17.997 -11.631   7.920  1.00  0.00           N  
ATOM   1513  N   ALA A 195     -16.883  -8.314  13.143  1.00  0.00           N  
ATOM   1514  CA  ALA A 195     -17.034  -7.395  14.262  1.00  0.00           C  
ATOM   1515  C   ALA A 195     -15.669  -7.052  14.873  1.00  0.00           C  
ATOM   1516  O   ALA A 195     -14.634  -7.566  14.464  1.00  0.00           O  
ATOM   1517  CB  ALA A 195     -17.980  -8.033  15.297  1.00  0.00           C  
ATOM   1518  N   GLY A 196     -15.690  -6.173  15.888  1.00  0.00           N  
ATOM   1519  CA  GLY A 196     -14.487  -5.763  16.595  1.00  0.00           C  
ATOM   1520  C   GLY A 196     -13.721  -4.630  15.906  1.00  0.00           C  
ATOM   1521  O   GLY A 196     -14.062  -4.159  14.822  1.00  0.00           O  
ATOM   1522  N   VAL A 197     -12.663  -4.176  16.581  1.00  0.00           N  
ATOM   1523  CA  VAL A 197     -11.765  -3.119  16.086  1.00  0.00           C  
ATOM   1524  C   VAL A 197     -10.404  -3.717  15.785  1.00  0.00           C  
ATOM   1525  O   VAL A 197      -9.732  -4.220  16.680  1.00  0.00           O  
ATOM   1526  CB  VAL A 197     -11.655  -1.965  17.096  1.00  0.00           C  
ATOM   1527  CG1 VAL A 197     -10.671  -0.893  16.627  1.00  0.00           C  
ATOM   1528  CG2 VAL A 197     -13.017  -1.283  17.303  1.00  0.00           C  
ATOM   1529  N   ASN A 198      -9.934  -3.598  14.548  1.00  0.00           N  
ATOM   1530  CA  ASN A 198      -8.569  -3.989  14.191  1.00  0.00           C  
ATOM   1531  C   ASN A 198      -7.555  -2.995  14.779  1.00  0.00           C  
ATOM   1532  O   ASN A 198      -7.192  -1.982  14.174  1.00  0.00           O  
ATOM   1533  CB  ASN A 198      -8.454  -4.170  12.669  1.00  0.00           C  
ATOM   1534  CG  ASN A 198      -7.113  -4.780  12.275  1.00  0.00           C  
ATOM   1535  OD1 ASN A 198      -6.341  -5.225  13.110  1.00  0.00           O  
ATOM   1536  ND2 ASN A 198      -6.802  -4.816  10.999  1.00  0.00           N  
ATOM   1537  N   GLY A 199      -7.152  -3.258  16.009  1.00  0.00           N  
ATOM   1538  CA  GLY A 199      -6.304  -2.388  16.806  1.00  0.00           C  
ATOM   1539  C   GLY A 199      -4.939  -2.139  16.174  1.00  0.00           C  
ATOM   1540  O   GLY A 199      -4.335  -3.047  15.615  1.00  0.00           O  
ATOM   1541  N   ILE A 200      -4.413  -0.917  16.311  1.00  0.00           N  
ATOM   1542  CA  ILE A 200      -3.044  -0.607  15.881  1.00  0.00           C  
ATOM   1543  C   ILE A 200      -2.037  -1.517  16.591  1.00  0.00           C  
ATOM   1544  O   ILE A 200      -1.169  -2.082  15.943  1.00  0.00           O  
ATOM   1545  CB  ILE A 200      -2.733   0.883  16.134  1.00  0.00           C  
ATOM   1546  CG1 ILE A 200      -3.537   1.699  15.095  1.00  0.00           C  
ATOM   1547  CG2 ILE A 200      -1.227   1.188  16.049  1.00  0.00           C  
ATOM   1548  CD1 ILE A 200      -3.485   3.196  15.318  1.00  0.00           C  
ATOM   1549  N   MET A 201      -2.201  -1.717  17.898  1.00  0.00           N  
ATOM   1550  CA  MET A 201      -1.345  -2.623  18.656  1.00  0.00           C  
ATOM   1551  C   MET A 201      -1.567  -4.079  18.274  1.00  0.00           C  
ATOM   1552  O   MET A 201      -0.600  -4.825  18.204  1.00  0.00           O  
ATOM   1553  CB  MET A 201      -1.526  -2.374  20.154  1.00  0.00           C  
ATOM   1554  CG  MET A 201      -0.388  -2.988  20.972  1.00  0.00           C  
ATOM   1555  SD  MET A 201       1.290  -2.466  20.478  1.00  0.00           S  
ATOM   1556  CE  MET A 201       1.204  -0.688  20.743  1.00  0.00           C  
ATOM   1557  N   ARG A 202      -2.782  -4.489  17.923  1.00  0.00           N  
ATOM   1558  CA  ARG A 202      -3.047  -5.815  17.345  1.00  0.00           C  
ATOM   1559  C   ARG A 202      -2.231  -6.026  16.065  1.00  0.00           C  
ATOM   1560  O   ARG A 202      -1.535  -7.014  15.953  1.00  0.00           O  
ATOM   1561  CB  ARG A 202      -4.551  -5.997  17.080  1.00  0.00           C  
ATOM   1562  CG  ARG A 202      -4.885  -7.356  16.446  1.00  0.00           C  
ATOM   1563  CD  ARG A 202      -6.363  -7.425  16.047  1.00  0.00           C  
ATOM   1564  NE  ARG A 202      -6.735  -8.726  15.512  1.00  0.00           N  
ATOM   1565  CZ  ARG A 202      -6.705  -9.143  14.244  1.00  0.00           C  
ATOM   1566  NH1 ARG A 202      -6.284  -8.420  13.251  1.00  0.00           N  
ATOM   1567  NH2 ARG A 202      -7.131 -10.330  13.955  1.00  0.00           N  
ATOM   1568  N   GLN A 203      -2.289  -5.087  15.137  1.00  0.00           N  
ATOM   1569  CA  GLN A 203      -1.526  -5.162  13.887  1.00  0.00           C  
ATOM   1570  C   GLN A 203      -0.011  -5.159  14.127  1.00  0.00           C  
ATOM   1571  O   GLN A 203       0.734  -5.852  13.431  1.00  0.00           O  
ATOM   1572  CB  GLN A 203      -1.880  -3.973  12.993  1.00  0.00           C  
ATOM   1573  CG  GLN A 203      -3.343  -3.958  12.517  1.00  0.00           C  
ATOM   1574  CD  GLN A 203      -3.664  -2.680  11.728  1.00  0.00           C  
ATOM   1575  OE1 GLN A 203      -2.798  -1.951  11.291  1.00  0.00           O  
ATOM   1576  NE2 GLN A 203      -4.914  -2.353  11.538  1.00  0.00           N  
ATOM   1577  N   PHE A 204       0.456  -4.424  15.138  1.00  0.00           N  
ATOM   1578  CA  PHE A 204       1.856  -4.416  15.536  1.00  0.00           C  
ATOM   1579  C   PHE A 204       2.283  -5.764  16.131  1.00  0.00           C  
ATOM   1580  O   PHE A 204       3.251  -6.349  15.663  1.00  0.00           O  
ATOM   1581  CB  PHE A 204       2.102  -3.240  16.490  1.00  0.00           C  
ATOM   1582  CG  PHE A 204       3.559  -2.999  16.764  1.00  0.00           C  
ATOM   1583  CD1 PHE A 204       4.131  -3.360  17.995  1.00  0.00           C  
ATOM   1584  CD2 PHE A 204       4.375  -2.411  15.768  1.00  0.00           C  
ATOM   1585  CE1 PHE A 204       5.497  -3.136  18.239  1.00  0.00           C  
ATOM   1586  CE2 PHE A 204       5.740  -2.193  16.006  1.00  0.00           C  
ATOM   1587  CZ  PHE A 204       6.297  -2.554  17.241  1.00  0.00           C  
ATOM   1588  N   CYS A 205       1.514  -6.320  17.057  1.00  0.00           N  
ATOM   1589  CA  CYS A 205       1.744  -7.650  17.618  1.00  0.00           C  
ATOM   1590  C   CYS A 205       1.730  -8.749  16.550  1.00  0.00           C  
ATOM   1591  O   CYS A 205       2.580  -9.627  16.583  1.00  0.00           O  
ATOM   1592  CB  CYS A 205       0.704  -7.959  18.701  1.00  0.00           C  
ATOM   1593  SG  CYS A 205       0.942  -6.893  20.156  1.00  0.00           S  
ATOM   1594  N   ILE A 206       0.815  -8.688  15.569  1.00  0.00           N  
ATOM   1595  CA  ILE A 206       0.773  -9.633  14.442  1.00  0.00           C  
ATOM   1596  C   ILE A 206       2.092  -9.605  13.664  1.00  0.00           C  
ATOM   1597  O   ILE A 206       2.665 -10.652  13.394  1.00  0.00           O  
ATOM   1598  CB  ILE A 206      -0.451  -9.361  13.537  1.00  0.00           C  
ATOM   1599  CG1 ILE A 206      -1.736  -9.842  14.238  1.00  0.00           C  
ATOM   1600  CG2 ILE A 206      -0.315 -10.039  12.156  1.00  0.00           C  
ATOM   1601  CD1 ILE A 206      -3.039  -9.378  13.570  1.00  0.00           C  
ATOM   1602  N   ARG A 207       2.614  -8.417  13.349  1.00  0.00           N  
ATOM   1603  CA  ARG A 207       3.909  -8.265  12.664  1.00  0.00           C  
ATOM   1604  C   ARG A 207       5.073  -8.812  13.491  1.00  0.00           C  
ATOM   1605  O   ARG A 207       5.910  -9.526  12.942  1.00  0.00           O  
ATOM   1606  CB  ARG A 207       4.144  -6.802  12.282  1.00  0.00           C  
ATOM   1607  CG  ARG A 207       3.312  -6.391  11.057  1.00  0.00           C  
ATOM   1608  CD  ARG A 207       3.602  -4.948  10.634  1.00  0.00           C  
ATOM   1609  NE  ARG A 207       2.984  -3.968  11.536  1.00  0.00           N  
ATOM   1610  CZ  ARG A 207       3.179  -2.650  11.512  1.00  0.00           C  
ATOM   1611  NH1 ARG A 207       4.009  -2.106  10.681  1.00  0.00           N  
ATOM   1612  NH2 ARG A 207       2.520  -1.874  12.325  1.00  0.00           N  
ATOM   1613  N   LEU A 208       5.103  -8.539  14.790  1.00  0.00           N  
ATOM   1614  CA  LEU A 208       6.136  -9.067  15.681  1.00  0.00           C  
ATOM   1615  C   LEU A 208       6.091 -10.598  15.774  1.00  0.00           C  
ATOM   1616  O   LEU A 208       7.120 -11.256  15.675  1.00  0.00           O  
ATOM   1617  CB  LEU A 208       5.963  -8.462  17.089  1.00  0.00           C  
ATOM   1618  CG  LEU A 208       6.265  -6.957  17.202  1.00  0.00           C  
ATOM   1619  CD1 LEU A 208       5.968  -6.522  18.633  1.00  0.00           C  
ATOM   1620  CD2 LEU A 208       7.716  -6.621  16.859  1.00  0.00           C  
ATOM   1621  N   LEU A 209       4.896 -11.169  15.908  1.00  0.00           N  
ATOM   1622  CA  LEU A 209       4.707 -12.613  16.003  1.00  0.00           C  
ATOM   1623  C   LEU A 209       5.049 -13.325  14.689  1.00  0.00           C  
ATOM   1624  O   LEU A 209       5.612 -14.407  14.731  1.00  0.00           O  
ATOM   1625  CB  LEU A 209       3.272 -12.908  16.453  1.00  0.00           C  
ATOM   1626  CG  LEU A 209       2.997 -12.540  17.920  1.00  0.00           C  
ATOM   1627  CD1 LEU A 209       1.495 -12.562  18.193  1.00  0.00           C  
ATOM   1628  CD2 LEU A 209       3.673 -13.506  18.882  1.00  0.00           C  
ATOM   1629  N   ALA A 210       4.785 -12.697  13.547  1.00  0.00           N  
ATOM   1630  CA  ALA A 210       5.174 -13.241  12.246  1.00  0.00           C  
ATOM   1631  C   ALA A 210       6.701 -13.356  12.059  1.00  0.00           C  
ATOM   1632  O   ALA A 210       7.174 -14.188  11.293  1.00  0.00           O  
ATOM   1633  CB  ALA A 210       4.552 -12.355  11.159  1.00  0.00           C  
ATOM   1634  N   GLN A 211       7.473 -12.555  12.792  1.00  0.00           N  
ATOM   1635  CA  GLN A 211       8.942 -12.593  12.805  1.00  0.00           C  
ATOM   1636  C   GLN A 211       9.511 -13.472  13.930  1.00  0.00           C  
ATOM   1637  O   GLN A 211      10.721 -13.662  14.039  1.00  0.00           O  
ATOM   1638  CB  GLN A 211       9.471 -11.160  12.922  1.00  0.00           C  
ATOM   1639  CG  GLN A 211       9.085 -10.275  11.712  1.00  0.00           C  
ATOM   1640  CD  GLN A 211       9.526  -8.818  11.873  1.00  0.00           C  
ATOM   1641  OE1 GLN A 211      10.159  -8.420  12.833  1.00  0.00           O  
ATOM   1642  NE2 GLN A 211       9.202  -7.972  10.921  1.00  0.00           N  
ATOM   1643  N   SER A 212       8.653 -14.013  14.790  1.00  0.00           N  
ATOM   1644  CA  SER A 212       9.047 -14.819  15.936  1.00  0.00           C  
ATOM   1645  C   SER A 212       9.081 -16.311  15.614  1.00  0.00           C  
ATOM   1646  O   SER A 212       8.762 -16.757  14.513  1.00  0.00           O  
ATOM   1647  CB  SER A 212       8.103 -14.515  17.108  1.00  0.00           C  
ATOM   1648  OG  SER A 212       6.894 -15.227  16.957  1.00  0.00           O  
ATOM   1649  N   SER A 213       9.440 -17.124  16.613  1.00  0.00           N  
ATOM   1650  CA  SER A 213       9.327 -18.585  16.541  1.00  0.00           C  
ATOM   1651  C   SER A 213       7.900 -19.102  16.763  1.00  0.00           C  
ATOM   1652  O   SER A 213       7.656 -20.298  16.583  1.00  0.00           O  
ATOM   1653  CB  SER A 213      10.282 -19.223  17.554  1.00  0.00           C  
ATOM   1654  OG  SER A 213      10.000 -18.762  18.858  1.00  0.00           O  
ATOM   1655  N   TYR A 214       6.961 -18.250  17.177  1.00  0.00           N  
ATOM   1656  CA  TYR A 214       5.571 -18.622  17.345  1.00  0.00           C  
ATOM   1657  C   TYR A 214       4.874 -18.787  15.996  1.00  0.00           C  
ATOM   1658  O   TYR A 214       5.071 -17.998  15.077  1.00  0.00           O  
ATOM   1659  CB  TYR A 214       4.828 -17.601  18.211  1.00  0.00           C  
ATOM   1660  CG  TYR A 214       5.291 -17.546  19.652  1.00  0.00           C  
ATOM   1661  CD1 TYR A 214       4.956 -18.589  20.534  1.00  0.00           C  
ATOM   1662  CD2 TYR A 214       6.039 -16.454  20.125  1.00  0.00           C  
ATOM   1663  CE1 TYR A 214       5.375 -18.553  21.868  1.00  0.00           C  
ATOM   1664  CE2 TYR A 214       6.465 -16.407  21.469  1.00  0.00           C  
ATOM   1665  CZ  TYR A 214       6.137 -17.462  22.342  1.00  0.00           C  
ATOM   1666  OH  TYR A 214       6.546 -17.427  23.643  1.00  0.00           O  
ATOM   1667  N   GLN A 215       3.992 -19.781  15.906  1.00  0.00           N  
ATOM   1668  CA  GLN A 215       2.993 -19.791  14.845  1.00  0.00           C  
ATOM   1669  C   GLN A 215       1.860 -18.857  15.248  1.00  0.00           C  
ATOM   1670  O   GLN A 215       1.321 -18.992  16.339  1.00  0.00           O  
ATOM   1671  CB  GLN A 215       2.479 -21.212  14.586  1.00  0.00           C  
ATOM   1672  CG  GLN A 215       3.573 -22.110  13.997  1.00  0.00           C  
ATOM   1673  CD  GLN A 215       2.998 -23.441  13.497  1.00  0.00           C  
ATOM   1674  OE1 GLN A 215       2.389 -24.217  14.209  1.00  0.00           O  
ATOM   1675  NE2 GLN A 215       3.175 -23.752  12.232  1.00  0.00           N  
ATOM   1676  N   LEU A 216       1.483 -17.940  14.371  1.00  0.00           N  
ATOM   1677  CA  LEU A 216       0.336 -17.068  14.584  1.00  0.00           C  
ATOM   1678  C   LEU A 216      -0.821 -17.518  13.694  1.00  0.00           C  
ATOM   1679  O   LEU A 216      -0.619 -17.783  12.514  1.00  0.00           O  
ATOM   1680  CB  LEU A 216       0.757 -15.619  14.337  1.00  0.00           C  
ATOM   1681  CG  LEU A 216      -0.386 -14.595  14.494  1.00  0.00           C  
ATOM   1682  CD1 LEU A 216      -0.954 -14.548  15.908  1.00  0.00           C  
ATOM   1683  CD2 LEU A 216       0.144 -13.209  14.155  1.00  0.00           C  
ATOM   1684  N   VAL A 217      -2.017 -17.578  14.256  1.00  0.00           N  
ATOM   1685  CA  VAL A 217      -3.229 -17.971  13.540  1.00  0.00           C  
ATOM   1686  C   VAL A 217      -4.365 -17.014  13.903  1.00  0.00           C  
ATOM   1687  O   VAL A 217      -4.689 -16.837  15.073  1.00  0.00           O  
ATOM   1688  CB  VAL A 217      -3.613 -19.431  13.865  1.00  0.00           C  
ATOM   1689  CG1 VAL A 217      -4.726 -19.925  12.943  1.00  0.00           C  
ATOM   1690  CG2 VAL A 217      -2.442 -20.407  13.684  1.00  0.00           C  
ATOM   1691  N   GLU A 218      -4.991 -16.406  12.896  1.00  0.00           N  
ATOM   1692  CA  GLU A 218      -6.257 -15.699  13.059  1.00  0.00           C  
ATOM   1693  C   GLU A 218      -7.405 -16.716  12.975  1.00  0.00           C  
ATOM   1694  O   GLU A 218      -7.535 -17.440  11.991  1.00  0.00           O  
ATOM   1695  CB  GLU A 218      -6.425 -14.594  12.010  1.00  0.00           C  
ATOM   1696  CG  GLU A 218      -5.429 -13.449  12.204  1.00  0.00           C  
ATOM   1697  CD  GLU A 218      -5.676 -12.322  11.189  1.00  0.00           C  
ATOM   1698  OE1 GLU A 218      -6.341 -11.324  11.564  1.00  0.00           O  
ATOM   1699  OE2 GLU A 218      -5.222 -12.441  10.039  1.00  0.00           O  
ATOM   1700  N   VAL A 219      -8.237 -16.796  14.006  1.00  0.00           N  
ATOM   1701  CA  VAL A 219      -9.239 -17.846  14.155  1.00  0.00           C  
ATOM   1702  C   VAL A 219     -10.635 -17.299  14.408  1.00  0.00           C  
ATOM   1703  O   VAL A 219     -10.829 -16.208  14.936  1.00  0.00           O  
ATOM   1704  CB  VAL A 219      -8.865 -18.855  15.257  1.00  0.00           C  
ATOM   1705  CG1 VAL A 219      -7.649 -19.679  14.849  1.00  0.00           C  
ATOM   1706  CG2 VAL A 219      -8.590 -18.192  16.612  1.00  0.00           C  
ATOM   1707  N   GLN A 220     -11.625 -18.121  14.082  1.00  0.00           N  
ATOM   1708  CA  GLN A 220     -12.966 -18.028  14.616  1.00  0.00           C  
ATOM   1709  C   GLN A 220     -13.084 -19.096  15.712  1.00  0.00           C  
ATOM   1710  O   GLN A 220     -13.216 -20.277  15.400  1.00  0.00           O  
ATOM   1711  CB  GLN A 220     -13.963 -18.205  13.470  1.00  0.00           C  
ATOM   1712  CG  GLN A 220     -15.395 -17.872  13.915  1.00  0.00           C  
ATOM   1713  CD  GLN A 220     -16.365 -17.982  12.738  1.00  0.00           C  
ATOM   1714  OE1 GLN A 220     -16.369 -17.189  11.822  1.00  0.00           O  
ATOM   1715  NE2 GLN A 220     -17.225 -18.975  12.716  1.00  0.00           N  
ATOM   1716  N   ALA A 221     -12.941 -18.687  16.971  1.00  0.00           N  
ATOM   1717  CA  ALA A 221     -12.895 -19.589  18.112  1.00  0.00           C  
ATOM   1718  C   ALA A 221     -14.086 -19.388  19.044  1.00  0.00           C  
ATOM   1719  O   ALA A 221     -14.554 -18.264  19.262  1.00  0.00           O  
ATOM   1720  CB  ALA A 221     -11.559 -19.420  18.843  1.00  0.00           C  
ATOM   1721  N   SER A 222     -14.554 -20.489  19.631  1.00  0.00           N  
ATOM   1722  CA  SER A 222     -15.524 -20.470  20.713  1.00  0.00           C  
ATOM   1723  C   SER A 222     -14.894 -19.985  22.020  1.00  0.00           C  
ATOM   1724  O   SER A 222     -13.673 -19.965  22.192  1.00  0.00           O  
ATOM   1725  CB  SER A 222     -16.128 -21.863  20.889  1.00  0.00           C  
ATOM   1726  OG  SER A 222     -15.145 -22.768  21.335  1.00  0.00           O  
ATOM   1727  N   LEU A 223     -15.736 -19.620  22.979  1.00  0.00           N  
ATOM   1728  CA  LEU A 223     -15.306 -19.310  24.340  1.00  0.00           C  
ATOM   1729  C   LEU A 223     -14.504 -20.469  24.936  1.00  0.00           C  
ATOM   1730  O   LEU A 223     -13.416 -20.258  25.461  1.00  0.00           O  
ATOM   1731  CB  LEU A 223     -16.547 -18.985  25.181  1.00  0.00           C  
ATOM   1732  CG  LEU A 223     -16.235 -18.724  26.673  1.00  0.00           C  
ATOM   1733  CD1 LEU A 223     -15.344 -17.497  26.863  1.00  0.00           C  
ATOM   1734  CD2 LEU A 223     -17.539 -18.501  27.436  1.00  0.00           C  
ATOM   1735  N   GLU A 224     -15.014 -21.698  24.804  1.00  0.00           N  
ATOM   1736  CA  GLU A 224     -14.408 -22.885  25.390  1.00  0.00           C  
ATOM   1737  C   GLU A 224     -12.995 -23.137  24.842  1.00  0.00           C  
ATOM   1738  O   GLU A 224     -12.065 -23.342  25.613  1.00  0.00           O  
ATOM   1739  CB  GLU A 224     -15.348 -24.076  25.137  1.00  0.00           C  
ATOM   1740  CG  GLU A 224     -14.936 -25.325  25.925  1.00  0.00           C  
ATOM   1741  CD  GLU A 224     -15.959 -26.469  25.790  1.00  0.00           C  
ATOM   1742  OE1 GLU A 224     -15.812 -27.444  26.554  1.00  0.00           O  
ATOM   1743  OE2 GLU A 224     -16.876 -26.357  24.950  1.00  0.00           O  
ATOM   1744  N   GLU A 225     -12.798 -23.015  23.534  1.00  0.00           N  
ATOM   1745  CA  GLU A 225     -11.469 -23.147  22.913  1.00  0.00           C  
ATOM   1746  C   GLU A 225     -10.484 -22.099  23.437  1.00  0.00           C  
ATOM   1747  O   GLU A 225      -9.343 -22.425  23.755  1.00  0.00           O  
ATOM   1748  CB  GLU A 225     -11.588 -23.001  21.391  1.00  0.00           C  
ATOM   1749  CG  GLU A 225     -12.203 -24.231  20.725  1.00  0.00           C  
ATOM   1750  CD  GLU A 225     -12.595 -23.943  19.264  1.00  0.00           C  
ATOM   1751  OE1 GLU A 225     -12.273 -24.769  18.386  1.00  0.00           O  
ATOM   1752  OE2 GLU A 225     -13.237 -22.890  19.035  1.00  0.00           O  
ATOM   1753  N   SER A 226     -10.907 -20.844  23.567  1.00  0.00           N  
ATOM   1754  CA  SER A 226     -10.044 -19.773  24.073  1.00  0.00           C  
ATOM   1755  C   SER A 226      -9.630 -19.982  25.532  1.00  0.00           C  
ATOM   1756  O   SER A 226      -8.496 -19.676  25.896  1.00  0.00           O  
ATOM   1757  CB  SER A 226     -10.711 -18.408  23.876  1.00  0.00           C  
ATOM   1758  OG  SER A 226     -11.779 -18.192  24.778  1.00  0.00           O  
ATOM   1759  N   LEU A 227     -10.503 -20.560  26.358  1.00  0.00           N  
ATOM   1760  CA  LEU A 227     -10.229 -20.836  27.770  1.00  0.00           C  
ATOM   1761  C   LEU A 227      -9.299 -22.042  27.980  1.00  0.00           C  
ATOM   1762  O   LEU A 227      -8.730 -22.192  29.055  1.00  0.00           O  
ATOM   1763  CB  LEU A 227     -11.559 -21.022  28.522  1.00  0.00           C  
ATOM   1764  CG  LEU A 227     -12.419 -19.749  28.630  1.00  0.00           C  
ATOM   1765  CD1 LEU A 227     -13.729 -20.089  29.347  1.00  0.00           C  
ATOM   1766  CD2 LEU A 227     -11.728 -18.624  29.392  1.00  0.00           C  
ATOM   1767  N   GLN A 228      -9.068 -22.859  26.946  1.00  0.00           N  
ATOM   1768  CA  GLN A 228      -8.051 -23.919  26.972  1.00  0.00           C  
ATOM   1769  C   GLN A 228      -6.622 -23.403  26.742  1.00  0.00           C  
ATOM   1770  O   GLN A 228      -5.687 -24.206  26.624  1.00  0.00           O  
ATOM   1771  CB  GLN A 228      -8.399 -25.017  25.938  1.00  0.00           C  
ATOM   1772  CG  GLN A 228      -9.719 -25.740  26.215  1.00  0.00           C  
ATOM   1773  CD  GLN A 228      -9.745 -26.463  27.557  1.00  0.00           C  
ATOM   1774  OE1 GLN A 228      -8.753 -26.983  28.026  1.00  0.00           O  
ATOM   1775  NE2 GLN A 228     -10.884 -26.518  28.194  1.00  0.00           N  
ATOM   1776  N   ALA A 229      -6.425 -22.094  26.655  1.00  0.00           N  
ATOM   1777  CA  ALA A 229      -5.117 -21.491  26.473  1.00  0.00           C  
ATOM   1778  C   ALA A 229      -4.181 -21.738  27.660  1.00  0.00           C  
ATOM   1779  O   ALA A 229      -4.610 -21.868  28.806  1.00  0.00           O  
ATOM   1780  CB  ALA A 229      -5.304 -19.990  26.211  1.00  0.00           C  
ATOM   1781  N   ASP A 230      -2.870 -21.760  27.389  1.00  0.00           N  
ATOM   1782  CA  ASP A 230      -1.835 -21.758  28.431  1.00  0.00           C  
ATOM   1783  C   ASP A 230      -1.565 -20.336  28.945  1.00  0.00           C  
ATOM   1784  O   ASP A 230      -1.052 -20.145  30.046  1.00  0.00           O  
ATOM   1785  CB  ASP A 230      -0.536 -22.353  27.861  1.00  0.00           C  
ATOM   1786  CG  ASP A 230      -0.670 -23.748  27.247  1.00  0.00           C  
ATOM   1787  OD1 ASP A 230      -1.470 -24.585  27.734  1.00  0.00           O  
ATOM   1788  OD2 ASP A 230       0.041 -24.003  26.251  1.00  0.00           O  
ATOM   1789  N   GLU A 231      -1.883 -19.344  28.106  1.00  0.00           N  
ATOM   1790  CA  GLU A 231      -1.626 -17.932  28.362  1.00  0.00           C  
ATOM   1791  C   GLU A 231      -2.568 -17.068  27.533  1.00  0.00           C  
ATOM   1792  O   GLU A 231      -2.899 -17.406  26.405  1.00  0.00           O  
ATOM   1793  CB  GLU A 231      -0.169 -17.641  27.989  1.00  0.00           C  
ATOM   1794  CG  GLU A 231       0.279 -16.211  28.285  1.00  0.00           C  
ATOM   1795  CD  GLU A 231       1.737 -15.989  27.878  1.00  0.00           C  
ATOM   1796  OE1 GLU A 231       2.191 -14.834  27.929  1.00  0.00           O  
ATOM   1797  OE2 GLU A 231       2.420 -16.958  27.480  1.00  0.00           O  
ATOM   1798  N   MET A 232      -2.936 -15.918  28.090  1.00  0.00           N  
ATOM   1799  CA  MET A 232      -3.748 -14.923  27.407  1.00  0.00           C  
ATOM   1800  C   MET A 232      -3.177 -13.526  27.651  1.00  0.00           C  
ATOM   1801  O   MET A 232      -2.722 -13.215  28.751  1.00  0.00           O  
ATOM   1802  CB  MET A 232      -5.191 -15.082  27.894  1.00  0.00           C  
ATOM   1803  CG  MET A 232      -6.196 -14.241  27.106  1.00  0.00           C  
ATOM   1804  SD  MET A 232      -7.918 -14.477  27.636  1.00  0.00           S  
ATOM   1805  CE  MET A 232      -8.254 -16.148  27.008  1.00  0.00           C  
ATOM   1806  N   VAL A 233      -3.195 -12.679  26.627  1.00  0.00           N  
ATOM   1807  CA  VAL A 233      -2.792 -11.275  26.710  1.00  0.00           C  
ATOM   1808  C   VAL A 233      -3.807 -10.399  25.987  1.00  0.00           C  
ATOM   1809  O   VAL A 233      -4.419 -10.813  25.009  1.00  0.00           O  
ATOM   1810  CB  VAL A 233      -1.367 -11.011  26.175  1.00  0.00           C  
ATOM   1811  CG1 VAL A 233      -0.305 -11.834  26.909  1.00  0.00           C  
ATOM   1812  CG2 VAL A 233      -1.221 -11.276  24.671  1.00  0.00           C  
ATOM   1813  N   ILE A 234      -3.938  -9.166  26.452  1.00  0.00           N  
ATOM   1814  CA  ILE A 234      -4.723  -8.146  25.761  1.00  0.00           C  
ATOM   1815  C   ILE A 234      -3.836  -6.983  25.334  1.00  0.00           C  
ATOM   1816  O   ILE A 234      -2.798  -6.723  25.944  1.00  0.00           O  
ATOM   1817  CB  ILE A 234      -5.950  -7.693  26.569  1.00  0.00           C  
ATOM   1818  CG1 ILE A 234      -5.555  -6.946  27.856  1.00  0.00           C  
ATOM   1819  CG2 ILE A 234      -6.853  -8.898  26.867  1.00  0.00           C  
ATOM   1820  CD1 ILE A 234      -6.760  -6.284  28.535  1.00  0.00           C  
ATOM   1821  N   CYS A 235      -4.244  -6.263  24.303  1.00  0.00           N  
ATOM   1822  CA  CYS A 235      -3.484  -5.126  23.811  1.00  0.00           C  
ATOM   1823  C   CYS A 235      -4.360  -3.997  23.271  1.00  0.00           C  
ATOM   1824  O   CYS A 235      -5.419  -4.210  22.674  1.00  0.00           O  
ATOM   1825  CB  CYS A 235      -2.454  -5.611  22.785  1.00  0.00           C  
ATOM   1826  SG  CYS A 235      -3.245  -6.152  21.234  1.00  0.00           S  
ATOM   1827  N   ASN A 236      -3.873  -2.768  23.430  1.00  0.00           N  
ATOM   1828  CA  ASN A 236      -4.342  -1.589  22.714  1.00  0.00           C  
ATOM   1829  C   ASN A 236      -3.217  -0.549  22.644  1.00  0.00           C  
ATOM   1830  O   ASN A 236      -2.151  -0.720  23.236  1.00  0.00           O  
ATOM   1831  CB  ASN A 236      -5.645  -1.065  23.363  1.00  0.00           C  
ATOM   1832  CG  ASN A 236      -5.482  -0.431  24.730  1.00  0.00           C  
ATOM   1833  OD1 ASN A 236      -4.505   0.226  25.042  1.00  0.00           O  
ATOM   1834  ND2 ASN A 236      -6.481  -0.548  25.573  1.00  0.00           N  
ATOM   1835  N   ALA A 237      -3.445   0.556  21.948  1.00  0.00           N  
ATOM   1836  CA  ALA A 237      -2.427   1.597  21.771  1.00  0.00           C  
ATOM   1837  C   ALA A 237      -1.936   2.255  23.077  1.00  0.00           C  
ATOM   1838  O   ALA A 237      -0.884   2.885  23.077  1.00  0.00           O  
ATOM   1839  CB  ALA A 237      -3.005   2.646  20.814  1.00  0.00           C  
ATOM   1840  N   LEU A 238      -2.678   2.131  24.173  1.00  0.00           N  
ATOM   1841  CA  LEU A 238      -2.357   2.768  25.449  1.00  0.00           C  
ATOM   1842  C   LEU A 238      -1.701   1.809  26.447  1.00  0.00           C  
ATOM   1843  O   LEU A 238      -0.767   2.217  27.130  1.00  0.00           O  
ATOM   1844  CB  LEU A 238      -3.625   3.386  26.072  1.00  0.00           C  
ATOM   1845  CG  LEU A 238      -4.393   4.377  25.173  1.00  0.00           C  
ATOM   1846  CD1 LEU A 238      -5.554   4.975  25.963  1.00  0.00           C  
ATOM   1847  CD2 LEU A 238      -3.498   5.514  24.666  1.00  0.00           C  
ATOM   1848  N   MET A 239      -2.166   0.570  26.524  1.00  0.00           N  
ATOM   1849  CA  MET A 239      -1.746  -0.409  27.542  1.00  0.00           C  
ATOM   1850  C   MET A 239      -0.228  -0.661  27.604  1.00  0.00           C  
ATOM   1851  O   MET A 239       0.338  -0.574  28.694  1.00  0.00           O  
ATOM   1852  CB  MET A 239      -2.531  -1.713  27.369  1.00  0.00           C  
ATOM   1853  CG  MET A 239      -3.987  -1.565  27.813  1.00  0.00           C  
ATOM   1854  SD  MET A 239      -5.007  -3.017  27.443  1.00  0.00           S  
ATOM   1855  CE  MET A 239      -6.534  -2.575  28.305  1.00  0.00           C  
ATOM   1856  N   PRO A 240       0.526  -0.875  26.470  1.00  0.00           N  
ATOM   1857  CA  PRO A 240       0.137  -1.372  25.154  1.00  0.00           C  
ATOM   1858  C   PRO A 240      -0.220  -2.861  25.132  1.00  0.00           C  
ATOM   1859  O   PRO A 240      -1.086  -3.266  24.365  1.00  0.00           O  
ATOM   1860  CB  PRO A 240       1.327  -1.047  24.251  1.00  0.00           C  
ATOM   1861  CG  PRO A 240       2.513  -1.144  25.208  1.00  0.00           C  
ATOM   1862  CD  PRO A 240       1.947  -0.613  26.513  1.00  0.00           C  
ATOM   1863  N   VAL A 241       0.427  -3.672  25.964  1.00  0.00           N  
ATOM   1864  CA  VAL A 241       0.160  -5.104  26.147  1.00  0.00           C  
ATOM   1865  C   VAL A 241       0.068  -5.387  27.639  1.00  0.00           C  
ATOM   1866  O   VAL A 241       0.869  -4.863  28.415  1.00  0.00           O  
ATOM   1867  CB  VAL A 241       1.245  -5.986  25.498  1.00  0.00           C  
ATOM   1868  CG1 VAL A 241       0.944  -7.480  25.641  1.00  0.00           C  
ATOM   1869  CG2 VAL A 241       1.373  -5.701  24.004  1.00  0.00           C  
ATOM   1870  N   MET A 242      -0.891  -6.208  28.042  1.00  0.00           N  
ATOM   1871  CA  MET A 242      -1.048  -6.616  29.434  1.00  0.00           C  
ATOM   1872  C   MET A 242      -1.347  -8.118  29.533  1.00  0.00           C  
ATOM   1873  O   MET A 242      -2.107  -8.636  28.716  1.00  0.00           O  
ATOM   1874  CB  MET A 242      -2.161  -5.814  30.108  1.00  0.00           C  
ATOM   1875  CG  MET A 242      -1.805  -4.332  30.243  1.00  0.00           C  
ATOM   1876  SD  MET A 242      -3.018  -3.382  31.182  1.00  0.00           S  
ATOM   1877  CE  MET A 242      -2.259  -1.753  31.132  1.00  0.00           C  
ATOM   1878  N   PRO A 243      -0.779  -8.817  30.534  1.00  0.00           N  
ATOM   1879  CA  PRO A 243      -1.080 -10.226  30.773  1.00  0.00           C  
ATOM   1880  C   PRO A 243      -2.473 -10.376  31.396  1.00  0.00           C  
ATOM   1881  O   PRO A 243      -2.872  -9.591  32.257  1.00  0.00           O  
ATOM   1882  CB  PRO A 243       0.031 -10.717  31.692  1.00  0.00           C  
ATOM   1883  CG  PRO A 243       0.384  -9.481  32.522  1.00  0.00           C  
ATOM   1884  CD  PRO A 243       0.139  -8.319  31.557  1.00  0.00           C  
ATOM   1885  N   VAL A 244      -3.190 -11.425  31.003  1.00  0.00           N  
ATOM   1886  CA  VAL A 244      -4.431 -11.834  31.648  1.00  0.00           C  
ATOM   1887  C   VAL A 244      -4.105 -12.917  32.674  1.00  0.00           C  
ATOM   1888  O   VAL A 244      -3.556 -13.961  32.320  1.00  0.00           O  
ATOM   1889  CB  VAL A 244      -5.462 -12.331  30.622  1.00  0.00           C  
ATOM   1890  CG1 VAL A 244      -6.745 -12.807  31.297  1.00  0.00           C  
ATOM   1891  CG2 VAL A 244      -5.822 -11.221  29.627  1.00  0.00           C  
ATOM   1892  N   CYS A 245      -4.429 -12.683  33.938  1.00  0.00           N  
ATOM   1893  CA  CYS A 245      -4.200 -13.649  35.008  1.00  0.00           C  
ATOM   1894  C   CYS A 245      -5.407 -14.569  35.254  1.00  0.00           C  
ATOM   1895  O   CYS A 245      -5.227 -15.702  35.701  1.00  0.00           O  
ATOM   1896  CB  CYS A 245      -3.753 -12.917  36.277  1.00  0.00           C  
ATOM   1897  SG  CYS A 245      -5.029 -11.760  36.854  1.00  0.00           S  
ATOM   1898  N   ALA A 246      -6.615 -14.121  34.936  1.00  0.00           N  
ATOM   1899  CA  ALA A 246      -7.818 -14.929  35.035  1.00  0.00           C  
ATOM   1900  C   ALA A 246      -8.907 -14.485  34.044  1.00  0.00           C  
ATOM   1901  O   ALA A 246      -9.051 -13.308  33.742  1.00  0.00           O  
ATOM   1902  CB  ALA A 246      -8.340 -14.894  36.479  1.00  0.00           C  
ATOM   1903  N   CYS A 247      -9.711 -15.451  33.601  1.00  0.00           N  
ATOM   1904  CA  CYS A 247     -10.948 -15.215  32.868  1.00  0.00           C  
ATOM   1905  C   CYS A 247     -12.065 -16.052  33.508  1.00  0.00           C  
ATOM   1906  O   CYS A 247     -12.104 -17.268  33.340  1.00  0.00           O  
ATOM   1907  CB  CYS A 247     -10.731 -15.549  31.387  1.00  0.00           C  
ATOM   1908  SG  CYS A 247     -12.243 -15.152  30.462  1.00  0.00           S  
ATOM   1909  N   GLY A 248     -12.949 -15.394  34.240  1.00  0.00           N  
ATOM   1910  CA  GLY A 248     -13.898 -16.089  35.108  1.00  0.00           C  
ATOM   1911  C   GLY A 248     -13.155 -16.965  36.121  1.00  0.00           C  
ATOM   1912  O   GLY A 248     -12.269 -16.484  36.823  1.00  0.00           O  
ATOM   1913  N   ASP A 249     -13.481 -18.260  36.157  1.00  0.00           N  
ATOM   1914  CA  ASP A 249     -12.870 -19.238  37.071  1.00  0.00           C  
ATOM   1915  C   ASP A 249     -11.553 -19.832  36.527  1.00  0.00           C  
ATOM   1916  O   ASP A 249     -10.867 -20.582  37.225  1.00  0.00           O  
ATOM   1917  CB  ASP A 249     -13.886 -20.353  37.374  1.00  0.00           C  
ATOM   1918  CG  ASP A 249     -15.178 -19.827  38.004  1.00  0.00           C  
ATOM   1919  OD1 ASP A 249     -15.103 -18.901  38.838  1.00  0.00           O  
ATOM   1920  OD2 ASP A 249     -16.249 -20.361  37.636  1.00  0.00           O  
ATOM   1921  N   VAL A 250     -11.178 -19.535  35.304  1.00  0.00           N  
ATOM   1922  CA  VAL A 250      -9.963 -20.036  34.665  1.00  0.00           C  
ATOM   1923  C   VAL A 250      -8.809 -19.082  34.954  1.00  0.00           C  
ATOM   1924  O   VAL A 250      -8.889 -17.901  34.631  1.00  0.00           O  
ATOM   1925  CB  VAL A 250     -10.146 -20.251  33.156  1.00  0.00           C  
ATOM   1926  CG1 VAL A 250      -8.884 -20.828  32.518  1.00  0.00           C  
ATOM   1927  CG2 VAL A 250     -11.295 -21.231  32.884  1.00  0.00           C  
ATOM   1928  N   SER A 251      -7.715 -19.598  35.501  1.00  0.00           N  
ATOM   1929  CA  SER A 251      -6.506 -18.827  35.795  1.00  0.00           C  
ATOM   1930  C   SER A 251      -5.383 -19.133  34.802  1.00  0.00           C  
ATOM   1931  O   SER A 251      -5.169 -20.282  34.430  1.00  0.00           O  
ATOM   1932  CB  SER A 251      -6.030 -19.093  37.224  1.00  0.00           C  
ATOM   1933  OG  SER A 251      -7.030 -18.736  38.156  1.00  0.00           O  
ATOM   1934  N   PHE A 252      -4.630 -18.109  34.432  1.00  0.00           N  
ATOM   1935  CA  PHE A 252      -3.455 -18.196  33.577  1.00  0.00           C  
ATOM   1936  C   PHE A 252      -2.212 -17.775  34.365  1.00  0.00           C  
ATOM   1937  O   PHE A 252      -2.176 -16.693  34.942  1.00  0.00           O  
ATOM   1938  CB  PHE A 252      -3.648 -17.337  32.329  1.00  0.00           C  
ATOM   1939  CG  PHE A 252      -4.899 -17.655  31.535  1.00  0.00           C  
ATOM   1940  CD1 PHE A 252      -4.965 -18.813  30.744  1.00  0.00           C  
ATOM   1941  CD2 PHE A 252      -6.009 -16.797  31.598  1.00  0.00           C  
ATOM   1942  CE1 PHE A 252      -6.125 -19.111  30.014  1.00  0.00           C  
ATOM   1943  CE2 PHE A 252      -7.176 -17.089  30.875  1.00  0.00           C  
ATOM   1944  CZ  PHE A 252      -7.236 -18.246  30.081  1.00  0.00           C  
ATOM   1945  N   SER A 253      -1.184 -18.627  34.375  1.00  0.00           N  
ATOM   1946  CA  SER A 253       0.050 -18.393  35.140  1.00  0.00           C  
ATOM   1947  C   SER A 253       1.285 -18.193  34.266  1.00  0.00           C  
ATOM   1948  O   SER A 253       2.305 -17.714  34.747  1.00  0.00           O  
ATOM   1949  CB  SER A 253       0.273 -19.555  36.111  1.00  0.00           C  
ATOM   1950  OG  SER A 253       0.354 -20.781  35.414  1.00  0.00           O  
ATOM   1951  N   SER A 254       1.222 -18.570  32.986  1.00  0.00           N  
ATOM   1952  CA  SER A 254       2.316 -18.371  32.044  1.00  0.00           C  
ATOM   1953  C   SER A 254       2.330 -16.934  31.527  1.00  0.00           C  
ATOM   1954  O   SER A 254       1.274 -16.367  31.265  1.00  0.00           O  
ATOM   1955  CB  SER A 254       2.202 -19.360  30.887  1.00  0.00           C  
ATOM   1956  OG  SER A 254       3.327 -19.271  30.035  1.00  0.00           O  
ATOM   1957  N   ALA A 255       3.535 -16.374  31.352  1.00  0.00           N  
ATOM   1958  CA  ALA A 255       3.750 -15.023  30.846  1.00  0.00           C  
ATOM   1959  C   ALA A 255       4.698 -14.980  29.637  1.00  0.00           C  
ATOM   1960  O   ALA A 255       5.181 -13.919  29.262  1.00  0.00           O  
ATOM   1961  CB  ALA A 255       4.224 -14.146  32.007  1.00  0.00           C  
ATOM   1962  N   THR A 256       4.980 -16.124  28.994  1.00  0.00           N  
ATOM   1963  CA  THR A 256       5.987 -16.253  27.933  1.00  0.00           C  
ATOM   1964  C   THR A 256       5.681 -15.367  26.715  1.00  0.00           C  
ATOM   1965  O   THR A 256       6.580 -14.715  26.174  1.00  0.00           O  
ATOM   1966  CB  THR A 256       6.087 -17.712  27.464  1.00  0.00           C  
ATOM   1967  OG1 THR A 256       6.185 -18.594  28.559  1.00  0.00           O  
ATOM   1968  CG2 THR A 256       7.313 -17.962  26.603  1.00  0.00           C  
ATOM   1969  N   LEU A 257       4.430 -15.325  26.298  1.00  0.00           N  
ATOM   1970  CA  LEU A 257       3.996 -14.464  25.195  1.00  0.00           C  
ATOM   1971  C   LEU A 257       4.027 -12.988  25.602  1.00  0.00           C  
ATOM   1972  O   LEU A 257       4.462 -12.137  24.821  1.00  0.00           O  
ATOM   1973  CB  LEU A 257       2.590 -14.892  24.749  1.00  0.00           C  
ATOM   1974  CG  LEU A 257       1.976 -14.015  23.643  1.00  0.00           C  
ATOM   1975  CD1 LEU A 257       2.782 -14.083  22.352  1.00  0.00           C  
ATOM   1976  CD2 LEU A 257       0.551 -14.476  23.358  1.00  0.00           C  
ATOM   1977  N   TYR A 258       3.590 -12.689  26.814  1.00  0.00           N  
ATOM   1978  CA  TYR A 258       3.644 -11.335  27.363  1.00  0.00           C  
ATOM   1979  C   TYR A 258       5.081 -10.814  27.423  1.00  0.00           C  
ATOM   1980  O   TYR A 258       5.351  -9.724  26.923  1.00  0.00           O  
ATOM   1981  CB  TYR A 258       2.988 -11.323  28.751  1.00  0.00           C  
ATOM   1982  CG  TYR A 258       3.189 -10.003  29.464  1.00  0.00           C  
ATOM   1983  CD1 TYR A 258       4.098  -9.897  30.535  1.00  0.00           C  
ATOM   1984  CD2 TYR A 258       2.506  -8.858  29.015  1.00  0.00           C  
ATOM   1985  CE1 TYR A 258       4.323  -8.657  31.156  1.00  0.00           C  
ATOM   1986  CE2 TYR A 258       2.721  -7.613  29.626  1.00  0.00           C  
ATOM   1987  CZ  TYR A 258       3.634  -7.518  30.695  1.00  0.00           C  
ATOM   1988  OH  TYR A 258       3.854  -6.300  31.289  1.00  0.00           O  
ATOM   1989  N   GLU A 259       6.013 -11.605  27.958  1.00  0.00           N  
ATOM   1990  CA  GLU A 259       7.427 -11.242  28.070  1.00  0.00           C  
ATOM   1991  C   GLU A 259       8.093 -11.020  26.710  1.00  0.00           C  
ATOM   1992  O   GLU A 259       8.997 -10.195  26.599  1.00  0.00           O  
ATOM   1993  CB  GLU A 259       8.167 -12.350  28.837  1.00  0.00           C  
ATOM   1994  CG  GLU A 259       7.854 -12.338  30.339  1.00  0.00           C  
ATOM   1995  CD  GLU A 259       8.460 -13.528  31.101  1.00  0.00           C  
ATOM   1996  OE1 GLU A 259       8.178 -13.635  32.316  1.00  0.00           O  
ATOM   1997  OE2 GLU A 259       9.174 -14.350  30.476  1.00  0.00           O  
ATOM   1998  N   TYR A 260       7.633 -11.723  25.667  1.00  0.00           N  
ATOM   1999  CA  TYR A 260       8.104 -11.487  24.304  1.00  0.00           C  
ATOM   2000  C   TYR A 260       7.556 -10.180  23.713  1.00  0.00           C  
ATOM   2001  O   TYR A 260       8.295  -9.407  23.116  1.00  0.00           O  
ATOM   2002  CB  TYR A 260       7.740 -12.699  23.428  1.00  0.00           C  
ATOM   2003  CG  TYR A 260       8.103 -12.503  21.973  1.00  0.00           C  
ATOM   2004  CD1 TYR A 260       7.106 -12.192  21.018  1.00  0.00           C  
ATOM   2005  CD2 TYR A 260       9.452 -12.562  21.567  1.00  0.00           C  
ATOM   2006  CE1 TYR A 260       7.457 -11.931  19.682  1.00  0.00           C  
ATOM   2007  CE2 TYR A 260       9.811 -12.294  20.237  1.00  0.00           C  
ATOM   2008  CZ  TYR A 260       8.808 -11.969  19.302  1.00  0.00           C  
ATOM   2009  OH  TYR A 260       9.163 -11.681  18.007  1.00  0.00           O  
ATOM   2010  N   LEU A 261       6.267  -9.925  23.873  1.00  0.00           N  
ATOM   2011  CA  LEU A 261       5.605  -8.777  23.245  1.00  0.00           C  
ATOM   2012  C   LEU A 261       5.831  -7.459  23.985  1.00  0.00           C  
ATOM   2013  O   LEU A 261       6.016  -6.430  23.335  1.00  0.00           O  
ATOM   2014  CB  LEU A 261       4.094  -9.066  23.119  1.00  0.00           C  
ATOM   2015  CG  LEU A 261       3.706 -10.171  22.117  1.00  0.00           C  
ATOM   2016  CD1 LEU A 261       2.199 -10.396  22.185  1.00  0.00           C  
ATOM   2017  CD2 LEU A 261       4.068  -9.791  20.676  1.00  0.00           C  
ATOM   2018  N   ALA A 262       5.802  -7.473  25.320  1.00  0.00           N  
ATOM   2019  CA  ALA A 262       5.781  -6.255  26.120  1.00  0.00           C  
ATOM   2020  C   ALA A 262       6.968  -5.316  25.849  1.00  0.00           C  
ATOM   2021  O   ALA A 262       6.720  -4.152  25.520  1.00  0.00           O  
ATOM   2022  CB  ALA A 262       5.618  -6.613  27.601  1.00  0.00           C  
ATOM   2023  N   PRO A 263       8.237  -5.772  25.851  1.00  0.00           N  
ATOM   2024  CA  PRO A 263       9.385  -4.896  25.616  1.00  0.00           C  
ATOM   2025  C   PRO A 263       9.376  -4.231  24.236  1.00  0.00           C  
ATOM   2026  O   PRO A 263       9.829  -3.101  24.074  1.00  0.00           O  
ATOM   2027  CB  PRO A 263      10.621  -5.789  25.776  1.00  0.00           C  
ATOM   2028  CG  PRO A 263      10.129  -6.967  26.604  1.00  0.00           C  
ATOM   2029  CD  PRO A 263       8.681  -7.119  26.150  1.00  0.00           C  
ATOM   2030  N   LEU A 264       8.837  -4.937  23.232  1.00  0.00           N  
ATOM   2031  CA  LEU A 264       8.760  -4.468  21.851  1.00  0.00           C  
ATOM   2032  C   LEU A 264       7.576  -3.517  21.623  1.00  0.00           C  
ATOM   2033  O   LEU A 264       7.625  -2.664  20.744  1.00  0.00           O  
ATOM   2034  CB  LEU A 264       8.659  -5.694  20.929  1.00  0.00           C  
ATOM   2035  CG  LEU A 264       9.851  -6.675  21.006  1.00  0.00           C  
ATOM   2036  CD1 LEU A 264       9.561  -7.919  20.167  1.00  0.00           C  
ATOM   2037  CD2 LEU A 264      11.150  -6.039  20.503  1.00  0.00           C  
ATOM   2038  N   CYS A 265       6.517  -3.658  22.422  1.00  0.00           N  
ATOM   2039  CA  CYS A 265       5.309  -2.854  22.309  1.00  0.00           C  
ATOM   2040  C   CYS A 265       5.328  -1.584  23.168  1.00  0.00           C  
ATOM   2041  O   CYS A 265       4.585  -0.649  22.881  1.00  0.00           O  
ATOM   2042  CB  CYS A 265       4.094  -3.718  22.648  1.00  0.00           C  
ATOM   2043  SG  CYS A 265       3.873  -5.048  21.426  1.00  0.00           S  
ATOM   2044  N   GLU A 266       6.152  -1.528  24.208  1.00  0.00           N  
ATOM   2045  CA  GLU A 266       6.247  -0.333  25.057  1.00  0.00           C  
ATOM   2046  C   GLU A 266       6.875   0.865  24.336  1.00  0.00           C  
ATOM   2047  O   GLU A 266       6.472   2.001  24.548  1.00  0.00           O  
ATOM   2048  CB  GLU A 266       7.063  -0.638  26.313  1.00  0.00           C  
ATOM   2049  CG  GLU A 266       6.225  -1.342  27.363  1.00  0.00           C  
ATOM   2050  CD  GLU A 266       6.952  -1.519  28.695  1.00  0.00           C  
ATOM   2051  OE1 GLU A 266       6.254  -1.902  29.656  1.00  0.00           O  
ATOM   2052  OE2 GLU A 266       8.164  -1.205  28.763  1.00  0.00           O  
ATOM   2053  N   ARG A 267       7.846   0.584  23.474  1.00  0.00           N  
ATOM   2054  CA  ARG A 267       8.468   1.548  22.570  1.00  0.00           C  
ATOM   2055  C   ARG A 267       8.406   1.002  21.146  1.00  0.00           C  
ATOM   2056  O   ARG A 267       9.419   0.520  20.640  1.00  0.00           O  
ATOM   2057  CB  ARG A 267       9.897   1.857  23.014  1.00  0.00           C  
ATOM   2058  CG  ARG A 267       9.931   2.589  24.360  1.00  0.00           C  
ATOM   2059  CD  ARG A 267      11.353   3.030  24.667  1.00  0.00           C  
ATOM   2060  NE  ARG A 267      11.410   3.766  25.939  1.00  0.00           N  
ATOM   2061  CZ  ARG A 267      12.430   4.492  26.374  1.00  0.00           C  
ATOM   2062  NH1 ARG A 267      13.542   4.583  25.690  1.00  0.00           N  
ATOM   2063  NH2 ARG A 267      12.331   5.139  27.490  1.00  0.00           N  
ATOM   2064  N   PRO A 268       7.220   1.009  20.533  1.00  0.00           N  
ATOM   2065  CA  PRO A 268       7.079   0.594  19.152  1.00  0.00           C  
ATOM   2066  C   PRO A 268       7.743   1.657  18.269  1.00  0.00           C  
ATOM   2067  O   PRO A 268       7.170   2.708  18.003  1.00  0.00           O  
ATOM   2068  CB  PRO A 268       5.569   0.447  18.938  1.00  0.00           C  
ATOM   2069  CG  PRO A 268       4.963   1.465  19.894  1.00  0.00           C  
ATOM   2070  CD  PRO A 268       5.958   1.514  21.049  1.00  0.00           C  
ATOM   2071  N   ASN A 269       8.981   1.389  17.917  1.00  0.00           N  
ATOM   2072  CA  ASN A 269       9.774   2.212  17.018  1.00  0.00           C  
ATOM   2073  C   ASN A 269       9.485   1.873  15.568  1.00  0.00           C  
ATOM   2074  O   ASN A 269       9.291   0.679  15.257  1.00  0.00           O  
ATOM   2075  CB  ASN A 269      11.260   2.066  17.355  1.00  0.00           C  
ATOM   2076  CG  ASN A 269      11.702   2.823  18.607  1.00  0.00           C  
ATOM   2077  OD1 ASN A 269      11.144   3.828  19.001  1.00  0.00           O  
ATOM   2078  ND2 ASN A 269      12.758   2.380  19.238  1.00  0.00           N  
ATOM   2079  OXT ASN A 269       9.476   2.834  14.750  1.00  0.00           O  
ATOM   2080  N   MET B   1      17.180 -29.281  11.085  1.00  0.00           N  
ATOM   2081  CA  MET B   1      16.340 -29.222   9.875  1.00  0.00           C  
ATOM   2082  C   MET B   1      15.101 -28.450  10.283  1.00  0.00           C  
ATOM   2083  O   MET B   1      14.243 -29.020  10.940  1.00  0.00           O  
ATOM   2084  CB  MET B   1      16.025 -30.654   9.399  1.00  0.00           C  
ATOM   2085  CG  MET B   1      15.791 -30.770   7.903  1.00  0.00           C  
ATOM   2086  SD  MET B   1      15.579 -32.511   7.401  1.00  0.00           S  
ATOM   2087  CE  MET B   1      16.126 -32.454   5.683  1.00  0.00           C  
ATOM   2088  N   ILE B   2      15.077 -27.143  10.047  1.00  0.00           N  
ATOM   2089  CA  ILE B   2      13.911 -26.321  10.387  1.00  0.00           C  
ATOM   2090  C   ILE B   2      12.810 -26.816   9.461  1.00  0.00           C  
ATOM   2091  O   ILE B   2      12.882 -26.586   8.250  1.00  0.00           O  
ATOM   2092  CB  ILE B   2      14.204 -24.820  10.225  1.00  0.00           C  
ATOM   2093  CG1 ILE B   2      15.348 -24.391  11.183  1.00  0.00           C  
ATOM   2094  CG2 ILE B   2      12.932 -23.992  10.509  1.00  0.00           C  
ATOM   2095  CD1 ILE B   2      15.829 -22.944  10.976  1.00  0.00           C  
ATOM   2096  N   ILE B   3      11.861 -27.586   9.994  1.00  0.00           N  
ATOM   2097  CA  ILE B   3      10.699 -28.029   9.243  1.00  0.00           C  
ATOM   2098  C   ILE B   3       9.912 -26.755   8.977  1.00  0.00           C  
ATOM   2099  O   ILE B   3       9.169 -26.291   9.841  1.00  0.00           O  
ATOM   2100  CB  ILE B   3       9.881 -29.091  10.014  1.00  0.00           C  
ATOM   2101  CG1 ILE B   3      10.754 -30.334  10.334  1.00  0.00           C  
ATOM   2102  CG2 ILE B   3       8.650 -29.496   9.192  1.00  0.00           C  
ATOM   2103  CD1 ILE B   3      10.058 -31.371  11.234  1.00  0.00           C  
ATOM   2104  N   LYS B   4      10.141 -26.142   7.798  1.00  0.00           N  
ATOM   2105  CA  LYS B   4       9.348 -25.028   7.302  1.00  0.00           C  
ATOM   2106  C   LYS B   4       7.938 -25.576   7.104  1.00  0.00           C  
ATOM   2107  O   LYS B   4       7.643 -26.161   6.070  1.00  0.00           O  
ATOM   2108  CB  LYS B   4       9.942 -24.450   6.003  1.00  0.00           C  
ATOM   2109  CG  LYS B   4      11.188 -23.598   6.262  1.00  0.00           C  
ATOM   2110  CD  LYS B   4      11.701 -22.964   4.950  1.00  0.00           C  
ATOM   2111  CE  LYS B   4      12.899 -22.043   5.239  1.00  0.00           C  
ATOM   2112  NZ  LYS B   4      13.434 -21.425   4.003  1.00  0.00           N  
ATOM   2113  N   ARG B   5       7.117 -25.486   8.149  1.00  0.00           N  
ATOM   2114  CA  ARG B   5       5.729 -25.919   8.088  1.00  0.00           C  
ATOM   2115  C   ARG B   5       5.030 -25.048   7.060  1.00  0.00           C  
ATOM   2116  O   ARG B   5       5.150 -23.825   7.125  1.00  0.00           O  
ATOM   2117  CB  ARG B   5       5.048 -25.814   9.458  1.00  0.00           C  
ATOM   2118  CG  ARG B   5       5.447 -26.968  10.397  1.00  0.00           C  
ATOM   2119  CD  ARG B   5       4.674 -26.847  11.712  1.00  0.00           C  
ATOM   2120  NE  ARG B   5       4.924 -27.991  12.603  1.00  0.00           N  
ATOM   2121  CZ  ARG B   5       4.412 -28.140  13.816  1.00  0.00           C  
ATOM   2122  NH1 ARG B   5       3.638 -27.231  14.353  1.00  0.00           N  
ATOM   2123  NH2 ARG B   5       4.674 -29.208  14.514  1.00  0.00           N  
ATOM   2124  N   THR B   6       4.320 -25.694   6.152  1.00  0.00           N  
ATOM   2125  CA  THR B   6       3.440 -25.019   5.211  1.00  0.00           C  
ATOM   2126  C   THR B   6       2.458 -24.145   5.987  1.00  0.00           C  
ATOM   2127  O   THR B   6       1.794 -24.665   6.893  1.00  0.00           O  
ATOM   2128  CB  THR B   6       2.673 -26.044   4.371  1.00  0.00           C  
ATOM   2129  OG1 THR B   6       3.581 -26.941   3.774  1.00  0.00           O  
ATOM   2130  CG2 THR B   6       1.869 -25.389   3.260  1.00  0.00           C  
ATOM   2131  N   PRO B   7       2.368 -22.847   5.675  1.00  0.00           N  
ATOM   2132  CA  PRO B   7       1.374 -21.981   6.291  1.00  0.00           C  
ATOM   2133  C   PRO B   7      -0.047 -22.498   6.031  1.00  0.00           C  
ATOM   2134  O   PRO B   7      -0.312 -23.194   5.054  1.00  0.00           O  
ATOM   2135  CB  PRO B   7       1.601 -20.586   5.704  1.00  0.00           C  
ATOM   2136  CG  PRO B   7       3.034 -20.626   5.203  1.00  0.00           C  
ATOM   2137  CD  PRO B   7       3.209 -22.082   4.773  1.00  0.00           C  
ATOM   2138  N   GLN B   8      -0.963 -22.154   6.917  1.00  0.00           N  
ATOM   2139  CA  GLN B   8      -2.383 -22.490   6.823  1.00  0.00           C  
ATOM   2140  C   GLN B   8      -3.168 -21.291   6.274  1.00  0.00           C  
ATOM   2141  O   GLN B   8      -2.673 -20.161   6.295  1.00  0.00           O  
ATOM   2142  CB  GLN B   8      -2.889 -22.898   8.221  1.00  0.00           C  
ATOM   2143  CG  GLN B   8      -2.182 -24.135   8.798  1.00  0.00           C  
ATOM   2144  CD  GLN B   8      -2.623 -25.448   8.144  1.00  0.00           C  
ATOM   2145  OE1 GLN B   8      -3.784 -25.654   7.834  1.00  0.00           O  
ATOM   2146  NE2 GLN B   8      -1.732 -26.381   7.940  1.00  0.00           N  
ATOM   2147  N   ALA B   9      -4.422 -21.493   5.876  1.00  0.00           N  
ATOM   2148  CA  ALA B   9      -5.294 -20.403   5.411  1.00  0.00           C  
ATOM   2149  C   ALA B   9      -5.422 -19.244   6.422  1.00  0.00           C  
ATOM   2150  O   ALA B   9      -5.521 -18.082   6.045  1.00  0.00           O  
ATOM   2151  CB  ALA B   9      -6.678 -20.994   5.108  1.00  0.00           C  
ATOM   2152  N   ALA B  10      -5.397 -19.592   7.717  1.00  0.00           N  
ATOM   2153  CA  ALA B  10      -5.470 -18.632   8.813  1.00  0.00           C  
ATOM   2154  C   ALA B  10      -4.097 -18.093   9.267  1.00  0.00           C  
ATOM   2155  O   ALA B  10      -4.039 -17.284  10.186  1.00  0.00           O  
ATOM   2156  CB  ALA B  10      -6.247 -19.314   9.957  1.00  0.00           C  
ATOM   2157  N   SER B  11      -2.987 -18.536   8.667  1.00  0.00           N  
ATOM   2158  CA  SER B  11      -1.663 -17.999   8.971  1.00  0.00           C  
ATOM   2159  C   SER B  11      -1.543 -16.560   8.460  1.00  0.00           C  
ATOM   2160  O   SER B  11      -2.094 -16.246   7.406  1.00  0.00           O  
ATOM   2161  CB  SER B  11      -0.551 -18.846   8.359  1.00  0.00           C  
ATOM   2162  OG  SER B  11      -0.563 -20.146   8.917  1.00  0.00           O  
ATOM   2163  N   PRO B  12      -0.796 -15.684   9.147  1.00  0.00           N  
ATOM   2164  CA  PRO B  12      -0.589 -14.318   8.688  1.00  0.00           C  
ATOM   2165  C   PRO B  12       0.065 -14.252   7.312  1.00  0.00           C  
ATOM   2166  O   PRO B  12       0.879 -15.103   6.955  1.00  0.00           O  
ATOM   2167  CB  PRO B  12       0.303 -13.642   9.738  1.00  0.00           C  
ATOM   2168  CG  PRO B  12       0.069 -14.485  10.974  1.00  0.00           C  
ATOM   2169  CD  PRO B  12      -0.161 -15.883  10.434  1.00  0.00           C  
ATOM   2170  N   LEU B  13      -0.221 -13.192   6.577  1.00  0.00           N  
ATOM   2171  CA  LEU B  13       0.366 -12.954   5.258  1.00  0.00           C  
ATOM   2172  C   LEU B  13       1.902 -12.979   5.291  1.00  0.00           C  
ATOM   2173  O   LEU B  13       2.510 -13.604   4.429  1.00  0.00           O  
ATOM   2174  CB  LEU B  13      -0.180 -11.630   4.705  1.00  0.00           C  
ATOM   2175  CG  LEU B  13       0.363 -11.261   3.310  1.00  0.00           C  
ATOM   2176  CD1 LEU B  13       0.017 -12.308   2.255  1.00  0.00           C  
ATOM   2177  CD2 LEU B  13      -0.231  -9.935   2.862  1.00  0.00           C  
ATOM   2178  N   ALA B  14       2.525 -12.382   6.301  1.00  0.00           N  
ATOM   2179  CA  ALA B  14       3.984 -12.382   6.439  1.00  0.00           C  
ATOM   2180  C   ALA B  14       4.581 -13.804   6.508  1.00  0.00           C  
ATOM   2181  O   ALA B  14       5.614 -14.068   5.896  1.00  0.00           O  
ATOM   2182  CB  ALA B  14       4.346 -11.561   7.686  1.00  0.00           C  
ATOM   2183  N   SER B  15       3.907 -14.736   7.170  1.00  0.00           N  
ATOM   2184  CA  SER B  15       4.323 -16.141   7.222  1.00  0.00           C  
ATOM   2185  C   SER B  15       4.235 -16.809   5.849  1.00  0.00           C  
ATOM   2186  O   SER B  15       5.121 -17.568   5.469  1.00  0.00           O  
ATOM   2187  CB  SER B  15       3.472 -16.932   8.224  1.00  0.00           C  
ATOM   2188  OG  SER B  15       3.560 -16.363   9.519  1.00  0.00           O  
ATOM   2189  N   TRP B  16       3.185 -16.499   5.077  1.00  0.00           N  
ATOM   2190  CA  TRP B  16       3.044 -16.966   3.702  1.00  0.00           C  
ATOM   2191  C   TRP B  16       4.132 -16.404   2.790  1.00  0.00           C  
ATOM   2192  O   TRP B  16       4.761 -17.167   2.069  1.00  0.00           O  
ATOM   2193  CB  TRP B  16       1.648 -16.610   3.178  1.00  0.00           C  
ATOM   2194  CG  TRP B  16       0.614 -17.622   3.505  1.00  0.00           C  
ATOM   2195  CD1 TRP B  16      -0.346 -17.524   4.452  1.00  0.00           C  
ATOM   2196  CD2 TRP B  16       0.429 -18.930   2.864  1.00  0.00           C  
ATOM   2197  NE1 TRP B  16      -1.124 -18.672   4.448  1.00  0.00           N  
ATOM   2198  CE2 TRP B  16      -0.679 -19.557   3.489  1.00  0.00           C  
ATOM   2199  CE3 TRP B  16       1.099 -19.611   1.825  1.00  0.00           C  
ATOM   2200  CZ2 TRP B  16      -1.116 -20.846   3.100  1.00  0.00           C  
ATOM   2201  CZ3 TRP B  16       0.656 -20.893   1.443  1.00  0.00           C  
ATOM   2202  CH2 TRP B  16      -0.434 -21.500   2.075  1.00  0.00           C  
ATOM   2203  N   LEU B  17       4.405 -15.114   2.854  1.00  0.00           N  
ATOM   2204  CA  LEU B  17       5.425 -14.477   2.020  1.00  0.00           C  
ATOM   2205  C   LEU B  17       6.814 -15.065   2.306  1.00  0.00           C  
ATOM   2206  O   LEU B  17       7.504 -15.456   1.364  1.00  0.00           O  
ATOM   2207  CB  LEU B  17       5.398 -12.956   2.218  1.00  0.00           C  
ATOM   2208  CG  LEU B  17       4.094 -12.274   1.766  1.00  0.00           C  
ATOM   2209  CD1 LEU B  17       4.184 -10.777   2.026  1.00  0.00           C  
ATOM   2210  CD2 LEU B  17       3.770 -12.512   0.292  1.00  0.00           C  
ATOM   2211  N   SER B  18       7.171 -15.247   3.564  1.00  0.00           N  
ATOM   2212  CA  SER B  18       8.417 -15.918   3.955  1.00  0.00           C  
ATOM   2213  C   SER B  18       8.495 -17.353   3.433  1.00  0.00           C  
ATOM   2214  O   SER B  18       9.550 -17.812   2.983  1.00  0.00           O  
ATOM   2215  CB  SER B  18       8.539 -15.898   5.480  1.00  0.00           C  
ATOM   2216  OG  SER B  18       9.787 -16.462   5.876  1.00  0.00           O  
ATOM   2217  N   TYR B  19       7.373 -18.092   3.447  1.00  0.00           N  
ATOM   2218  CA  TYR B  19       7.306 -19.427   2.865  1.00  0.00           C  
ATOM   2219  C   TYR B  19       7.545 -19.404   1.351  1.00  0.00           C  
ATOM   2220  O   TYR B  19       8.360 -20.182   0.850  1.00  0.00           O  
ATOM   2221  CB  TYR B  19       5.961 -20.072   3.234  1.00  0.00           C  
ATOM   2222  CG  TYR B  19       5.708 -21.400   2.566  1.00  0.00           C  
ATOM   2223  CD1 TYR B  19       4.780 -21.496   1.502  1.00  0.00           C  
ATOM   2224  CD2 TYR B  19       6.380 -22.559   3.009  1.00  0.00           C  
ATOM   2225  CE1 TYR B  19       4.526 -22.733   0.904  1.00  0.00           C  
ATOM   2226  CE2 TYR B  19       6.132 -23.791   2.411  1.00  0.00           C  
ATOM   2227  CZ  TYR B  19       5.198 -23.890   1.352  1.00  0.00           C  
ATOM   2228  OH  TYR B  19       4.950 -25.100   0.777  1.00  0.00           O  
ATOM   2229  N   LEU B  20       6.894 -18.483   0.630  1.00  0.00           N  
ATOM   2230  CA  LEU B  20       6.996 -18.352  -0.828  1.00  0.00           C  
ATOM   2231  C   LEU B  20       8.384 -17.915  -1.290  1.00  0.00           C  
ATOM   2232  O   LEU B  20       8.906 -18.467  -2.249  1.00  0.00           O  
ATOM   2233  CB  LEU B  20       5.935 -17.355  -1.325  1.00  0.00           C  
ATOM   2234  CG  LEU B  20       4.473 -17.793  -1.133  1.00  0.00           C  
ATOM   2235  CD1 LEU B  20       3.547 -16.706  -1.673  1.00  0.00           C  
ATOM   2236  CD2 LEU B  20       4.155 -19.102  -1.836  1.00  0.00           C  
ATOM   2237  N   GLU B  21       9.021 -16.974  -0.596  1.00  0.00           N  
ATOM   2238  CA  GLU B  21      10.384 -16.520  -0.881  1.00  0.00           C  
ATOM   2239  C   GLU B  21      11.407 -17.656  -0.769  1.00  0.00           C  
ATOM   2240  O   GLU B  21      12.435 -17.679  -1.449  1.00  0.00           O  
ATOM   2241  CB  GLU B  21      10.755 -15.416   0.114  1.00  0.00           C  
ATOM   2242  CG  GLU B  21      10.067 -14.093  -0.209  1.00  0.00           C  
ATOM   2243  CD  GLU B  21      10.213 -13.046   0.900  1.00  0.00           C  
ATOM   2244  OE1 GLU B  21       9.589 -11.972   0.740  1.00  0.00           O  
ATOM   2245  OE2 GLU B  21      10.909 -13.338   1.898  1.00  0.00           O  
ATOM   2246  N   ASN B  22      11.115 -18.644   0.070  1.00  0.00           N  
ATOM   2247  CA  ASN B  22      11.993 -19.766   0.341  1.00  0.00           C  
ATOM   2248  C   ASN B  22      11.639 -21.052  -0.421  1.00  0.00           C  
ATOM   2249  O   ASN B  22      12.340 -22.057  -0.248  1.00  0.00           O  
ATOM   2250  CB  ASN B  22      11.994 -19.973   1.848  1.00  0.00           C  
ATOM   2251  CG  ASN B  22      12.809 -18.929   2.588  1.00  0.00           C  
ATOM   2252  OD1 ASN B  22      14.019 -18.960   2.535  1.00  0.00           O  
ATOM   2253  ND2 ASN B  22      12.192 -18.107   3.408  1.00  0.00           N  
ATOM   2254  N   LEU B  23      10.557 -21.059  -1.203  1.00  0.00           N  
ATOM   2255  CA  LEU B  23      10.076 -22.242  -1.931  1.00  0.00           C  
ATOM   2256  C   LEU B  23      11.027 -22.652  -3.051  1.00  0.00           C  
ATOM   2257  O   LEU B  23      11.417 -23.815  -3.136  1.00  0.00           O  
ATOM   2258  CB  LEU B  23       8.666 -21.974  -2.486  1.00  0.00           C  
ATOM   2259  CG  LEU B  23       7.528 -22.572  -1.642  1.00  0.00           C  
ATOM   2260  CD1 LEU B  23       6.197 -21.957  -2.052  1.00  0.00           C  
ATOM   2261  CD2 LEU B  23       7.431 -24.080  -1.822  1.00  0.00           C  
ATOM   2262  N   HIS B  24      11.407 -21.716  -3.893  1.00  0.00           N  
ATOM   2263  CA  HIS B  24      12.212 -21.991  -5.086  1.00  0.00           C  
ATOM   2264  C   HIS B  24      13.479 -21.157  -5.122  1.00  0.00           C  
ATOM   2265  O   HIS B  24      13.555 -20.114  -5.770  1.00  0.00           O  
ATOM   2266  CB  HIS B  24      11.366 -21.875  -6.359  1.00  0.00           C  
ATOM   2267  CG  HIS B  24      10.316 -22.928  -6.374  1.00  0.00           C  
ATOM   2268  ND1 HIS B  24      10.546 -24.289  -6.394  1.00  0.00           N  
ATOM   2269  CD2 HIS B  24       8.991 -22.744  -6.087  1.00  0.00           C  
ATOM   2270  CE1 HIS B  24       9.388 -24.903  -6.085  1.00  0.00           C  
ATOM   2271  NE2 HIS B  24       8.435 -23.993  -5.899  1.00  0.00           N  
ATOM   2272  N   SER B  25      14.532 -21.674  -4.487  1.00  0.00           N  
ATOM   2273  CA  SER B  25      15.905 -21.220  -4.686  1.00  0.00           C  
ATOM   2274  C   SER B  25      16.579 -21.844  -5.920  1.00  0.00           C  
ATOM   2275  O   SER B  25      17.700 -21.480  -6.259  1.00  0.00           O  
ATOM   2276  CB  SER B  25      16.724 -21.547  -3.437  1.00  0.00           C  
ATOM   2277  OG  SER B  25      16.664 -22.935  -3.160  1.00  0.00           O  
ATOM   2278  N   LYS B  26      15.940 -22.846  -6.552  1.00  0.00           N  
ATOM   2279  CA  LYS B  26      16.530 -23.569  -7.684  1.00  0.00           C  
ATOM   2280  C   LYS B  26      16.288 -22.862  -9.015  1.00  0.00           C  
ATOM   2281  O   LYS B  26      15.385 -22.048  -9.148  1.00  0.00           O  
ATOM   2282  CB  LYS B  26      16.037 -25.025  -7.723  1.00  0.00           C  
ATOM   2283  CG  LYS B  26      16.763 -25.907  -6.696  1.00  0.00           C  
ATOM   2284  CD  LYS B  26      16.383 -27.371  -6.923  1.00  0.00           C  
ATOM   2285  CE  LYS B  26      17.156 -28.271  -5.971  1.00  0.00           C  
ATOM   2286  NZ  LYS B  26      16.843 -29.706  -6.210  1.00  0.00           N  
ATOM   2287  N   THR B  27      17.108 -23.257  -9.999  1.00  0.00           N  
ATOM   2288  CA  THR B  27      17.000 -22.926 -11.419  1.00  0.00           C  
ATOM   2289  C   THR B  27      15.551 -22.887 -11.879  1.00  0.00           C  
ATOM   2290  O   THR B  27      14.842 -23.882 -11.790  1.00  0.00           O  
ATOM   2291  CB  THR B  27      17.746 -23.977 -12.272  1.00  0.00           C  
ATOM   2292  OG1 THR B  27      17.696 -25.249 -11.662  1.00  0.00           O  
ATOM   2293  CG2 THR B  27      19.221 -23.618 -12.416  1.00  0.00           C  
ATOM   2294  N   ILE B  28      15.134 -21.702 -12.341  1.00  0.00           N  
ATOM   2295  CA  ILE B  28      13.812 -21.473 -12.905  1.00  0.00           C  
ATOM   2296  C   ILE B  28      13.671 -22.402 -14.107  1.00  0.00           C  
ATOM   2297  O   ILE B  28      14.368 -22.229 -15.104  1.00  0.00           O  
ATOM   2298  CB  ILE B  28      13.635 -19.981 -13.284  1.00  0.00           C  
ATOM   2299  CG1 ILE B  28      13.781 -19.088 -12.018  1.00  0.00           C  
ATOM   2300  CG2 ILE B  28      12.275 -19.754 -13.953  1.00  0.00           C  
ATOM   2301  CD1 ILE B  28      13.846 -17.578 -12.328  1.00  0.00           C  
ATOM   2302  N   ASP B  29      12.799 -23.394 -13.991  1.00  0.00           N  
ATOM   2303  CA  ASP B  29      12.397 -24.204 -15.126  1.00  0.00           C  
ATOM   2304  C   ASP B  29      11.610 -23.288 -16.064  1.00  0.00           C  
ATOM   2305  O   ASP B  29      10.494 -22.856 -15.749  1.00  0.00           O  
ATOM   2306  CB  ASP B  29      11.609 -25.432 -14.642  1.00  0.00           C  
ATOM   2307  CG  ASP B  29      12.035 -26.744 -15.295  1.00  0.00           C  
ATOM   2308  OD1 ASP B  29      12.875 -26.708 -16.224  1.00  0.00           O  
ATOM   2309  OD2 ASP B  29      11.548 -27.797 -14.812  1.00  0.00           O  
ATOM   2310  N   LEU B  30      12.252 -22.870 -17.152  1.00  0.00           N  
ATOM   2311  CA  LEU B  30      11.744 -21.883 -18.096  1.00  0.00           C  
ATOM   2312  C   LEU B  30      10.558 -22.477 -18.859  1.00  0.00           C  
ATOM   2313  O   LEU B  30      10.728 -23.143 -19.878  1.00  0.00           O  
ATOM   2314  CB  LEU B  30      12.877 -21.453 -19.051  1.00  0.00           C  
ATOM   2315  CG  LEU B  30      13.932 -20.519 -18.430  1.00  0.00           C  
ATOM   2316  CD1 LEU B  30      15.181 -20.485 -19.315  1.00  0.00           C  
ATOM   2317  CD2 LEU B  30      13.412 -19.085 -18.302  1.00  0.00           C  
ATOM   2318  N   GLY B  31       9.351 -22.219 -18.376  1.00  0.00           N  
ATOM   2319  CA  GLY B  31       8.146 -22.647 -19.058  1.00  0.00           C  
ATOM   2320  C   GLY B  31       6.876 -22.300 -18.288  1.00  0.00           C  
ATOM   2321  O   GLY B  31       6.897 -22.118 -17.071  1.00  0.00           O  
ATOM   2322  N   LEU B  32       5.757 -22.249 -19.014  1.00  0.00           N  
ATOM   2323  CA  LEU B  32       4.445 -21.961 -18.439  1.00  0.00           C  
ATOM   2324  C   LEU B  32       3.639 -23.232 -18.132  1.00  0.00           C  
ATOM   2325  O   LEU B  32       2.535 -23.134 -17.599  1.00  0.00           O  
ATOM   2326  CB  LEU B  32       3.670 -21.010 -19.368  1.00  0.00           C  
ATOM   2327  CG  LEU B  32       4.323 -19.631 -19.566  1.00  0.00           C  
ATOM   2328  CD1 LEU B  32       3.438 -18.778 -20.480  1.00  0.00           C  
ATOM   2329  CD2 LEU B  32       4.519 -18.877 -18.247  1.00  0.00           C  
ATOM   2330  N   GLU B  33       4.166 -24.413 -18.437  1.00  0.00           N  
ATOM   2331  CA  GLU B  33       3.420 -25.671 -18.288  1.00  0.00           C  
ATOM   2332  C   GLU B  33       3.002 -25.935 -16.839  1.00  0.00           C  
ATOM   2333  O   GLU B  33       1.835 -26.237 -16.575  1.00  0.00           O  
ATOM   2334  CB  GLU B  33       4.263 -26.847 -18.804  1.00  0.00           C  
ATOM   2335  CG  GLU B  33       4.482 -26.783 -20.311  1.00  0.00           C  
ATOM   2336  CD  GLU B  33       5.247 -28.000 -20.855  1.00  0.00           C  
ATOM   2337  OE1 GLU B  33       5.252 -28.159 -22.097  1.00  0.00           O  
ATOM   2338  OE2 GLU B  33       5.816 -28.759 -20.042  1.00  0.00           O  
ATOM   2339  N   ARG B  34       3.926 -25.750 -15.881  1.00  0.00           N  
ATOM   2340  CA  ARG B  34       3.673 -25.976 -14.451  1.00  0.00           C  
ATOM   2341  C   ARG B  34       2.560 -25.058 -13.939  1.00  0.00           C  
ATOM   2342  O   ARG B  34       1.561 -25.539 -13.413  1.00  0.00           O  
ATOM   2343  CB  ARG B  34       4.955 -25.749 -13.636  1.00  0.00           C  
ATOM   2344  CG  ARG B  34       6.049 -26.796 -13.911  1.00  0.00           C  
ATOM   2345  CD  ARG B  34       7.312 -26.575 -13.081  1.00  0.00           C  
ATOM   2346  NE  ARG B  34       7.977 -25.293 -13.404  1.00  0.00           N  
ATOM   2347  CZ  ARG B  34       7.931 -24.147 -12.714  1.00  0.00           C  
ATOM   2348  NH1 ARG B  34       7.435 -24.063 -11.526  1.00  0.00           N  
ATOM   2349  NH2 ARG B  34       8.365 -23.045 -13.231  1.00  0.00           N  
ATOM   2350  N   VAL B  35       2.718 -23.750 -14.135  1.00  0.00           N  
ATOM   2351  CA  VAL B  35       1.742 -22.754 -13.672  1.00  0.00           C  
ATOM   2352  C   VAL B  35       0.402 -22.893 -14.399  1.00  0.00           C  
ATOM   2353  O   VAL B  35      -0.645 -22.795 -13.755  1.00  0.00           O  
ATOM   2354  CB  VAL B  35       2.334 -21.333 -13.747  1.00  0.00           C  
ATOM   2355  CG1 VAL B  35       2.701 -20.878 -15.156  1.00  0.00           C  
ATOM   2356  CG2 VAL B  35       1.390 -20.313 -13.119  1.00  0.00           C  
ATOM   2357  N   SER B  36       0.403 -23.227 -15.696  1.00  0.00           N  
ATOM   2358  CA  SER B  36      -0.820 -23.483 -16.472  1.00  0.00           C  
ATOM   2359  C   SER B  36      -1.594 -24.681 -15.940  1.00  0.00           C  
ATOM   2360  O   SER B  36      -2.817 -24.635 -15.843  1.00  0.00           O  
ATOM   2361  CB  SER B  36      -0.496 -23.730 -17.943  1.00  0.00           C  
ATOM   2362  OG  SER B  36       0.137 -22.617 -18.509  1.00  0.00           O  
ATOM   2363  N   LEU B  37      -0.899 -25.758 -15.555  1.00  0.00           N  
ATOM   2364  CA  LEU B  37      -1.531 -26.949 -15.003  1.00  0.00           C  
ATOM   2365  C   LEU B  37      -2.224 -26.655 -13.666  1.00  0.00           C  
ATOM   2366  O   LEU B  37      -3.357 -27.082 -13.442  1.00  0.00           O  
ATOM   2367  CB  LEU B  37      -0.471 -28.058 -14.872  1.00  0.00           C  
ATOM   2368  CG  LEU B  37      -1.097 -29.462 -14.718  1.00  0.00           C  
ATOM   2369  CD1 LEU B  37      -1.567 -30.008 -16.065  1.00  0.00           C  
ATOM   2370  CD2 LEU B  37      -0.072 -30.444 -14.165  1.00  0.00           C  
ATOM   2371  N   VAL B  38      -1.575 -25.889 -12.793  1.00  0.00           N  
ATOM   2372  CA  VAL B  38      -2.170 -25.478 -11.512  1.00  0.00           C  
ATOM   2373  C   VAL B  38      -3.334 -24.512 -11.733  1.00  0.00           C  
ATOM   2374  O   VAL B  38      -4.389 -24.677 -11.134  1.00  0.00           O  
ATOM   2375  CB  VAL B  38      -1.117 -24.891 -10.551  1.00  0.00           C  
ATOM   2376  CG1 VAL B  38      -1.744 -24.558  -9.194  1.00  0.00           C  
ATOM   2377  CG2 VAL B  38       0.006 -25.896 -10.293  1.00  0.00           C  
ATOM   2378  N   ALA B  39      -3.201 -23.557 -12.666  1.00  0.00           N  
ATOM   2379  CA  ALA B  39      -4.279 -22.641 -13.031  1.00  0.00           C  
ATOM   2380  C   ALA B  39      -5.515 -23.373 -13.571  1.00  0.00           C  
ATOM   2381  O   ALA B  39      -6.648 -23.024 -13.229  1.00  0.00           O  
ATOM   2382  CB  ALA B  39      -3.752 -21.643 -14.066  1.00  0.00           C  
ATOM   2383  N   ALA B  40      -5.311 -24.424 -14.375  1.00  0.00           N  
ATOM   2384  CA  ALA B  40      -6.390 -25.264 -14.870  1.00  0.00           C  
ATOM   2385  C   ALA B  40      -7.098 -26.022 -13.732  1.00  0.00           C  
ATOM   2386  O   ALA B  40      -8.330 -26.060 -13.702  1.00  0.00           O  
ATOM   2387  CB  ALA B  40      -5.831 -26.213 -15.931  1.00  0.00           C  
ATOM   2388  N   ARG B  41      -6.355 -26.564 -12.768  1.00  0.00           N  
ATOM   2389  CA  ARG B  41      -6.923 -27.217 -11.579  1.00  0.00           C  
ATOM   2390  C   ARG B  41      -7.765 -26.257 -10.733  1.00  0.00           C  
ATOM   2391  O   ARG B  41      -8.825 -26.646 -10.253  1.00  0.00           O  
ATOM   2392  CB  ARG B  41      -5.805 -27.814 -10.700  1.00  0.00           C  
ATOM   2393  CG  ARG B  41      -5.134 -29.046 -11.313  1.00  0.00           C  
ATOM   2394  CD  ARG B  41      -3.964 -29.472 -10.419  1.00  0.00           C  
ATOM   2395  NE  ARG B  41      -3.224 -30.623 -10.970  1.00  0.00           N  
ATOM   2396  CZ  ARG B  41      -2.197 -31.221 -10.390  1.00  0.00           C  
ATOM   2397  NH1 ARG B  41      -1.738 -30.833  -9.224  1.00  0.00           N  
ATOM   2398  NH2 ARG B  41      -1.603 -32.220 -10.965  1.00  0.00           N  
ATOM   2399  N   LEU B  42      -7.318 -25.015 -10.605  1.00  0.00           N  
ATOM   2400  CA  LEU B  42      -8.037 -23.955  -9.876  1.00  0.00           C  
ATOM   2401  C   LEU B  42      -9.212 -23.365 -10.666  1.00  0.00           C  
ATOM   2402  O   LEU B  42     -10.047 -22.664 -10.099  1.00  0.00           O  
ATOM   2403  CB  LEU B  42      -7.027 -22.858  -9.503  1.00  0.00           C  
ATOM   2404  CG  LEU B  42      -6.005 -23.254  -8.421  1.00  0.00           C  
ATOM   2405  CD1 LEU B  42      -4.893 -22.205  -8.364  1.00  0.00           C  
ATOM   2406  CD2 LEU B  42      -6.660 -23.332  -7.046  1.00  0.00           C  
ATOM   2407  N   GLY B  43      -9.283 -23.584 -11.977  1.00  0.00           N  
ATOM   2408  CA  GLY B  43     -10.307 -22.995 -12.848  1.00  0.00           C  
ATOM   2409  C   GLY B  43     -10.175 -21.476 -13.015  1.00  0.00           C  
ATOM   2410  O   GLY B  43     -11.188 -20.792 -13.157  1.00  0.00           O  
ATOM   2411  N   VAL B  44      -8.943 -20.958 -13.003  1.00  0.00           N  
ATOM   2412  CA  VAL B  44      -8.660 -19.508 -12.980  1.00  0.00           C  
ATOM   2413  C   VAL B  44      -8.035 -18.957 -14.265  1.00  0.00           C  
ATOM   2414  O   VAL B  44      -7.718 -17.770 -14.325  1.00  0.00           O  
ATOM   2415  CB  VAL B  44      -7.833 -19.102 -11.750  1.00  0.00           C  
ATOM   2416  CG1 VAL B  44      -8.561 -19.468 -10.452  1.00  0.00           C  
ATOM   2417  CG2 VAL B  44      -6.440 -19.739 -11.751  1.00  0.00           C  
ATOM   2418  N   LEU B  45      -7.913 -19.763 -15.323  1.00  0.00           N  
ATOM   2419  CA  LEU B  45      -7.369 -19.323 -16.627  1.00  0.00           C  
ATOM   2420  C   LEU B  45      -8.188 -18.214 -17.297  1.00  0.00           C  
ATOM   2421  O   LEU B  45      -7.661 -17.478 -18.129  1.00  0.00           O  
ATOM   2422  CB  LEU B  45      -7.286 -20.536 -17.572  1.00  0.00           C  
ATOM   2423  CG  LEU B  45      -6.147 -21.519 -17.245  1.00  0.00           C  
ATOM   2424  CD1 LEU B  45      -6.297 -22.772 -18.101  1.00  0.00           C  
ATOM   2425  CD2 LEU B  45      -4.772 -20.912 -17.538  1.00  0.00           C  
ATOM   2426  N   LYS B  46      -9.466 -18.069 -16.937  1.00  0.00           N  
ATOM   2427  CA  LYS B  46     -10.317 -16.961 -17.366  1.00  0.00           C  
ATOM   2428  C   LYS B  46     -10.799 -16.186 -16.131  1.00  0.00           C  
ATOM   2429  O   LYS B  46     -11.895 -16.467 -15.630  1.00  0.00           O  
ATOM   2430  CB  LYS B  46     -11.441 -17.502 -18.266  1.00  0.00           C  
ATOM   2431  CG  LYS B  46     -12.140 -16.334 -18.981  1.00  0.00           C  
ATOM   2432  CD  LYS B  46     -13.146 -16.813 -20.037  1.00  0.00           C  
ATOM   2433  CE  LYS B  46     -13.681 -15.574 -20.757  1.00  0.00           C  
ATOM   2434  NZ  LYS B  46     -14.552 -15.897 -21.911  1.00  0.00           N  
ATOM   2435  N   PRO B  47      -9.995 -15.240 -15.613  1.00  0.00           N  
ATOM   2436  CA  PRO B  47     -10.298 -14.535 -14.364  1.00  0.00           C  
ATOM   2437  C   PRO B  47     -11.479 -13.565 -14.480  1.00  0.00           C  
ATOM   2438  O   PRO B  47     -12.135 -13.288 -13.483  1.00  0.00           O  
ATOM   2439  CB  PRO B  47      -8.999 -13.800 -14.006  1.00  0.00           C  
ATOM   2440  CG  PRO B  47      -8.344 -13.545 -15.365  1.00  0.00           C  
ATOM   2441  CD  PRO B  47      -8.716 -14.801 -16.147  1.00  0.00           C  
ATOM   2442  N   ALA B  48     -11.776 -13.082 -15.692  1.00  0.00           N  
ATOM   2443  CA  ALA B  48     -12.938 -12.251 -16.012  1.00  0.00           C  
ATOM   2444  C   ALA B  48     -13.406 -12.506 -17.455  1.00  0.00           C  
ATOM   2445  O   ALA B  48     -12.669 -13.107 -18.242  1.00  0.00           O  
ATOM   2446  CB  ALA B  48     -12.568 -10.787 -15.792  1.00  0.00           C  
ATOM   2447  N   PRO B  49     -14.617 -12.044 -17.843  1.00  0.00           N  
ATOM   2448  CA  PRO B  49     -15.076 -12.103 -19.229  1.00  0.00           C  
ATOM   2449  C   PRO B  49     -14.167 -11.381 -20.220  1.00  0.00           C  
ATOM   2450  O   PRO B  49     -14.029 -11.847 -21.348  1.00  0.00           O  
ATOM   2451  CB  PRO B  49     -16.477 -11.486 -19.218  1.00  0.00           C  
ATOM   2452  CG  PRO B  49     -16.957 -11.729 -17.798  1.00  0.00           C  
ATOM   2453  CD  PRO B  49     -15.675 -11.580 -16.978  1.00  0.00           C  
ATOM   2454  N   PHE B  50     -13.524 -10.280 -19.791  1.00  0.00           N  
ATOM   2455  CA  PHE B  50     -12.599  -9.481 -20.588  1.00  0.00           C  
ATOM   2456  C   PHE B  50     -11.270  -9.276 -19.858  1.00  0.00           C  
ATOM   2457  O   PHE B  50     -11.240  -8.959 -18.669  1.00  0.00           O  
ATOM   2458  CB  PHE B  50     -13.255  -8.141 -20.941  1.00  0.00           C  
ATOM   2459  CG  PHE B  50     -12.628  -7.495 -22.145  1.00  0.00           C  
ATOM   2460  CD1 PHE B  50     -11.415  -6.781 -22.039  1.00  0.00           C  
ATOM   2461  CD2 PHE B  50     -13.225  -7.641 -23.409  1.00  0.00           C  
ATOM   2462  CE1 PHE B  50     -10.796  -6.251 -23.177  1.00  0.00           C  
ATOM   2463  CE2 PHE B  50     -12.619  -7.108 -24.558  1.00  0.00           C  
ATOM   2464  CZ  PHE B  50     -11.403  -6.417 -24.439  1.00  0.00           C  
ATOM   2465  N   VAL B  51     -10.149  -9.463 -20.562  1.00  0.00           N  
ATOM   2466  CA  VAL B  51      -8.801  -9.371 -19.994  1.00  0.00           C  
ATOM   2467  C   VAL B  51      -7.908  -8.481 -20.847  1.00  0.00           C  
ATOM   2468  O   VAL B  51      -7.698  -8.731 -22.035  1.00  0.00           O  
ATOM   2469  CB  VAL B  51      -8.166 -10.755 -19.800  1.00  0.00           C  
ATOM   2470  CG1 VAL B  51      -6.767 -10.650 -19.174  1.00  0.00           C  
ATOM   2471  CG2 VAL B  51      -9.012 -11.641 -18.874  1.00  0.00           C  
ATOM   2472  N   PHE B  52      -7.311  -7.464 -20.221  1.00  0.00           N  
ATOM   2473  CA  PHE B  52      -6.169  -6.739 -20.756  1.00  0.00           C  
ATOM   2474  C   PHE B  52      -4.883  -7.311 -20.175  1.00  0.00           C  
ATOM   2475  O   PHE B  52      -4.772  -7.470 -18.962  1.00  0.00           O  
ATOM   2476  CB  PHE B  52      -6.267  -5.245 -20.428  1.00  0.00           C  
ATOM   2477  CG  PHE B  52      -7.433  -4.533 -21.066  1.00  0.00           C  
ATOM   2478  CD1 PHE B  52      -7.255  -3.808 -22.265  1.00  0.00           C  
ATOM   2479  CD2 PHE B  52      -8.692  -4.546 -20.453  1.00  0.00           C  
ATOM   2480  CE1 PHE B  52      -8.324  -3.119 -22.840  1.00  0.00           C  
ATOM   2481  CE2 PHE B  52      -9.772  -3.860 -21.029  1.00  0.00           C  
ATOM   2482  CZ  PHE B  52      -9.589  -3.138 -22.224  1.00  0.00           C  
ATOM   2483  N   THR B  53      -3.872  -7.566 -21.003  1.00  0.00           N  
ATOM   2484  CA  THR B  53      -2.521  -7.894 -20.543  1.00  0.00           C  
ATOM   2485  C   THR B  53      -1.544  -6.823 -21.003  1.00  0.00           C  
ATOM   2486  O   THR B  53      -1.490  -6.500 -22.187  1.00  0.00           O  
ATOM   2487  CB  THR B  53      -2.083  -9.297 -20.982  1.00  0.00           C  
ATOM   2488  OG1 THR B  53      -2.969 -10.245 -20.450  1.00  0.00           O  
ATOM   2489  CG2 THR B  53      -0.703  -9.665 -20.458  1.00  0.00           C  
ATOM   2490  N   VAL B  54      -0.779  -6.252 -20.079  1.00  0.00           N  
ATOM   2491  CA  VAL B  54       0.068  -5.079 -20.319  1.00  0.00           C  
ATOM   2492  C   VAL B  54       1.540  -5.407 -20.074  1.00  0.00           C  
ATOM   2493  O   VAL B  54       1.992  -5.529 -18.939  1.00  0.00           O  
ATOM   2494  CB  VAL B  54      -0.403  -3.862 -19.496  1.00  0.00           C  
ATOM   2495  CG1 VAL B  54       0.395  -2.621 -19.872  1.00  0.00           C  
ATOM   2496  CG2 VAL B  54      -1.888  -3.557 -19.743  1.00  0.00           C  
ATOM   2497  N   ALA B  55       2.304  -5.510 -21.152  1.00  0.00           N  
ATOM   2498  CA  ALA B  55       3.752  -5.616 -21.164  1.00  0.00           C  
ATOM   2499  C   ALA B  55       4.409  -4.255 -21.466  1.00  0.00           C  
ATOM   2500  O   ALA B  55       3.759  -3.287 -21.850  1.00  0.00           O  
ATOM   2501  CB  ALA B  55       4.168  -6.691 -22.184  1.00  0.00           C  
ATOM   2502  N   GLY B  56       5.736  -4.188 -21.314  1.00  0.00           N  
ATOM   2503  CA  GLY B  56       6.512  -2.985 -21.584  1.00  0.00           C  
ATOM   2504  C   GLY B  56       7.699  -2.859 -20.642  1.00  0.00           C  
ATOM   2505  O   GLY B  56       7.698  -3.449 -19.561  1.00  0.00           O  
ATOM   2506  N   THR B  57       8.714  -2.091 -21.025  1.00  0.00           N  
ATOM   2507  CA  THR B  57       9.851  -1.826 -20.141  1.00  0.00           C  
ATOM   2508  C   THR B  57       9.443  -0.861 -19.031  1.00  0.00           C  
ATOM   2509  O   THR B  57       9.501  -1.208 -17.858  1.00  0.00           O  
ATOM   2510  CB  THR B  57      11.071  -1.303 -20.918  1.00  0.00           C  
ATOM   2511  OG1 THR B  57      11.384  -2.208 -21.945  1.00  0.00           O  
ATOM   2512  CG2 THR B  57      12.294  -1.184 -20.022  1.00  0.00           C  
ATOM   2513  N   ASN B  58       8.915   0.297 -19.423  1.00  0.00           N  
ATOM   2514  CA  ASN B  58       8.355   1.293 -18.515  1.00  0.00           C  
ATOM   2515  C   ASN B  58       6.882   1.553 -18.838  1.00  0.00           C  
ATOM   2516  O   ASN B  58       6.415   1.294 -19.950  1.00  0.00           O  
ATOM   2517  CB  ASN B  58       9.190   2.579 -18.593  1.00  0.00           C  
ATOM   2518  CG  ASN B  58      10.604   2.356 -18.088  1.00  0.00           C  
ATOM   2519  OD1 ASN B  58      10.827   1.808 -17.018  1.00  0.00           O  
ATOM   2520  ND2 ASN B  58      11.597   2.762 -18.843  1.00  0.00           N  
ATOM   2521  N   GLY B  59       6.143   2.081 -17.880  1.00  0.00           N  
ATOM   2522  CA  GLY B  59       4.773   2.550 -18.078  1.00  0.00           C  
ATOM   2523  C   GLY B  59       3.666   1.512 -17.887  1.00  0.00           C  
ATOM   2524  O   GLY B  59       2.499   1.901 -17.909  1.00  0.00           O  
ATOM   2525  N   LYS B  60       3.986   0.228 -17.646  1.00  0.00           N  
ATOM   2526  CA  LYS B  60       2.983  -0.824 -17.420  1.00  0.00           C  
ATOM   2527  C   LYS B  60       1.974  -0.442 -16.335  1.00  0.00           C  
ATOM   2528  O   LYS B  60       0.789  -0.300 -16.622  1.00  0.00           O  
ATOM   2529  CB  LYS B  60       3.643  -2.162 -17.055  1.00  0.00           C  
ATOM   2530  CG  LYS B  60       4.607  -2.693 -18.125  1.00  0.00           C  
ATOM   2531  CD  LYS B  60       5.037  -4.139 -17.828  1.00  0.00           C  
ATOM   2532  CE  LYS B  60       5.787  -4.311 -16.495  1.00  0.00           C  
ATOM   2533  NZ  LYS B  60       7.155  -3.761 -16.551  1.00  0.00           N  
ATOM   2534  N   GLY B  61       2.448  -0.181 -15.114  1.00  0.00           N  
ATOM   2535  CA  GLY B  61       1.580   0.110 -13.976  1.00  0.00           C  
ATOM   2536  C   GLY B  61       0.681   1.336 -14.166  1.00  0.00           C  
ATOM   2537  O   GLY B  61      -0.493   1.311 -13.811  1.00  0.00           O  
ATOM   2538  N   THR B  62       1.196   2.412 -14.769  1.00  0.00           N  
ATOM   2539  CA  THR B  62       0.393   3.624 -15.024  1.00  0.00           C  
ATOM   2540  C   THR B  62      -0.578   3.448 -16.192  1.00  0.00           C  
ATOM   2541  O   THR B  62      -1.679   3.992 -16.131  1.00  0.00           O  
ATOM   2542  CB  THR B  62       1.273   4.862 -15.236  1.00  0.00           C  
ATOM   2543  OG1 THR B  62       2.314   4.605 -16.140  1.00  0.00           O  
ATOM   2544  CG2 THR B  62       1.916   5.305 -13.922  1.00  0.00           C  
ATOM   2545  N   THR B  63      -0.249   2.643 -17.194  1.00  0.00           N  
ATOM   2546  CA  THR B  63      -1.197   2.236 -18.241  1.00  0.00           C  
ATOM   2547  C   THR B  63      -2.330   1.395 -17.651  1.00  0.00           C  
ATOM   2548  O   THR B  63      -3.493   1.703 -17.880  1.00  0.00           O  
ATOM   2549  CB  THR B  63      -0.483   1.469 -19.369  1.00  0.00           C  
ATOM   2550  OG1 THR B  63       0.519   2.278 -19.921  1.00  0.00           O  
ATOM   2551  CG2 THR B  63      -1.415   1.080 -20.505  1.00  0.00           C  
ATOM   2552  N   CYS B  64      -2.008   0.407 -16.817  1.00  0.00           N  
ATOM   2553  CA  CYS B  64      -3.002  -0.390 -16.094  1.00  0.00           C  
ATOM   2554  C   CYS B  64      -3.906   0.493 -15.225  1.00  0.00           C  
ATOM   2555  O   CYS B  64      -5.121   0.330 -15.236  1.00  0.00           O  
ATOM   2556  CB  CYS B  64      -2.306  -1.435 -15.210  1.00  0.00           C  
ATOM   2557  SG  CYS B  64      -1.386  -2.632 -16.212  1.00  0.00           S  
ATOM   2558  N   ARG B  65      -3.321   1.458 -14.512  1.00  0.00           N  
ATOM   2559  CA  ARG B  65      -4.091   2.374 -13.650  1.00  0.00           C  
ATOM   2560  C   ARG B  65      -5.024   3.285 -14.442  1.00  0.00           C  
ATOM   2561  O   ARG B  65      -6.137   3.539 -13.987  1.00  0.00           O  
ATOM   2562  CB  ARG B  65      -3.118   3.186 -12.782  1.00  0.00           C  
ATOM   2563  CG  ARG B  65      -3.823   4.149 -11.801  1.00  0.00           C  
ATOM   2564  CD  ARG B  65      -4.764   3.422 -10.841  1.00  0.00           C  
ATOM   2565  NE  ARG B  65      -5.361   4.348  -9.869  1.00  0.00           N  
ATOM   2566  CZ  ARG B  65      -6.210   4.021  -8.914  1.00  0.00           C  
ATOM   2567  NH1 ARG B  65      -6.599   2.795  -8.719  1.00  0.00           N  
ATOM   2568  NH2 ARG B  65      -6.702   4.941  -8.128  1.00  0.00           N  
ATOM   2569  N   THR B  66      -4.613   3.751 -15.607  1.00  0.00           N  
ATOM   2570  CA  THR B  66      -5.477   4.555 -16.484  1.00  0.00           C  
ATOM   2571  C   THR B  66      -6.640   3.718 -17.016  1.00  0.00           C  
ATOM   2572  O   THR B  66      -7.778   4.166 -16.949  1.00  0.00           O  
ATOM   2573  CB  THR B  66      -4.686   5.177 -17.642  1.00  0.00           C  
ATOM   2574  OG1 THR B  66      -3.619   5.938 -17.143  1.00  0.00           O  
ATOM   2575  CG2 THR B  66      -5.545   6.121 -18.484  1.00  0.00           C  
ATOM   2576  N   LEU B  67      -6.383   2.492 -17.471  1.00  0.00           N  
ATOM   2577  CA  LEU B  67      -7.440   1.559 -17.873  1.00  0.00           C  
ATOM   2578  C   LEU B  67      -8.426   1.298 -16.730  1.00  0.00           C  
ATOM   2579  O   LEU B  67      -9.624   1.457 -16.911  1.00  0.00           O  
ATOM   2580  CB  LEU B  67      -6.827   0.223 -18.335  1.00  0.00           C  
ATOM   2581  CG  LEU B  67      -6.173   0.252 -19.729  1.00  0.00           C  
ATOM   2582  CD1 LEU B  67      -5.370  -1.025 -19.948  1.00  0.00           C  
ATOM   2583  CD2 LEU B  67      -7.230   0.349 -20.824  1.00  0.00           C  
ATOM   2584  N   GLU B  68      -7.914   0.972 -15.547  1.00  0.00           N  
ATOM   2585  CA  GLU B  68      -8.707   0.755 -14.334  1.00  0.00           C  
ATOM   2586  C   GLU B  68      -9.586   1.968 -14.011  1.00  0.00           C  
ATOM   2587  O   GLU B  68     -10.782   1.820 -13.811  1.00  0.00           O  
ATOM   2588  CB  GLU B  68      -7.740   0.454 -13.176  1.00  0.00           C  
ATOM   2589  CG  GLU B  68      -8.384   0.278 -11.790  1.00  0.00           C  
ATOM   2590  CD  GLU B  68      -7.309   0.099 -10.702  1.00  0.00           C  
ATOM   2591  OE1 GLU B  68      -7.496  -0.669  -9.747  1.00  0.00           O  
ATOM   2592  OE2 GLU B  68      -6.226   0.721 -10.798  1.00  0.00           O  
ATOM   2593  N   SER B  69      -9.004   3.162 -14.014  1.00  0.00           N  
ATOM   2594  CA  SER B  69      -9.706   4.398 -13.663  1.00  0.00           C  
ATOM   2595  C   SER B  69     -10.847   4.704 -14.634  1.00  0.00           C  
ATOM   2596  O   SER B  69     -11.955   5.016 -14.198  1.00  0.00           O  
ATOM   2597  CB  SER B  69      -8.703   5.553 -13.618  1.00  0.00           C  
ATOM   2598  OG  SER B  69      -9.285   6.676 -12.987  1.00  0.00           O  
ATOM   2599  N   ILE B  70     -10.618   4.566 -15.932  1.00  0.00           N  
ATOM   2600  CA  ILE B  70     -11.650   4.804 -16.948  1.00  0.00           C  
ATOM   2601  C   ILE B  70     -12.754   3.742 -16.865  1.00  0.00           C  
ATOM   2602  O   ILE B  70     -13.936   4.079 -16.868  1.00  0.00           O  
ATOM   2603  CB  ILE B  70     -11.041   4.858 -18.362  1.00  0.00           C  
ATOM   2604  CG1 ILE B  70     -10.065   6.043 -18.516  1.00  0.00           C  
ATOM   2605  CG2 ILE B  70     -12.169   4.992 -19.400  1.00  0.00           C  
ATOM   2606  CD1 ILE B  70      -9.184   5.964 -19.783  1.00  0.00           C  
ATOM   2607  N   LEU B  71     -12.390   2.456 -16.777  1.00  0.00           N  
ATOM   2608  CA  LEU B  71     -13.361   1.369 -16.725  1.00  0.00           C  
ATOM   2609  C   LEU B  71     -14.215   1.422 -15.456  1.00  0.00           C  
ATOM   2610  O   LEU B  71     -15.420   1.197 -15.520  1.00  0.00           O  
ATOM   2611  CB  LEU B  71     -12.617   0.026 -16.828  1.00  0.00           C  
ATOM   2612  CG  LEU B  71     -12.047  -0.268 -18.228  1.00  0.00           C  
ATOM   2613  CD1 LEU B  71     -11.061  -1.429 -18.146  1.00  0.00           C  
ATOM   2614  CD2 LEU B  71     -13.153  -0.642 -19.218  1.00  0.00           C  
ATOM   2615  N   MET B  72     -13.639   1.796 -14.313  1.00  0.00           N  
ATOM   2616  CA  MET B  72     -14.394   2.043 -13.087  1.00  0.00           C  
ATOM   2617  C   MET B  72     -15.338   3.240 -13.224  1.00  0.00           C  
ATOM   2618  O   MET B  72     -16.492   3.154 -12.803  1.00  0.00           O  
ATOM   2619  CB  MET B  72     -13.445   2.260 -11.912  1.00  0.00           C  
ATOM   2620  CG  MET B  72     -12.809   0.965 -11.416  1.00  0.00           C  
ATOM   2621  SD  MET B  72     -11.637   1.191 -10.038  1.00  0.00           S  
ATOM   2622  CE  MET B  72     -12.676   2.069  -8.845  1.00  0.00           C  
ATOM   2623  N   ALA B  73     -14.893   4.340 -13.846  1.00  0.00           N  
ATOM   2624  CA  ALA B  73     -15.750   5.492 -14.115  1.00  0.00           C  
ATOM   2625  C   ALA B  73     -16.914   5.146 -15.067  1.00  0.00           C  
ATOM   2626  O   ALA B  73     -18.002   5.704 -14.948  1.00  0.00           O  
ATOM   2627  CB  ALA B  73     -14.886   6.630 -14.669  1.00  0.00           C  
ATOM   2628  N   ALA B  74     -16.710   4.176 -15.956  1.00  0.00           N  
ATOM   2629  CA  ALA B  74     -17.754   3.635 -16.825  1.00  0.00           C  
ATOM   2630  C   ALA B  74     -18.702   2.632 -16.125  1.00  0.00           C  
ATOM   2631  O   ALA B  74     -19.677   2.196 -16.728  1.00  0.00           O  
ATOM   2632  CB  ALA B  74     -17.086   3.017 -18.054  1.00  0.00           C  
ATOM   2633  N   GLY B  75     -18.432   2.270 -14.867  1.00  0.00           N  
ATOM   2634  CA  GLY B  75     -19.279   1.391 -14.059  1.00  0.00           C  
ATOM   2635  C   GLY B  75     -18.912  -0.091 -14.088  1.00  0.00           C  
ATOM   2636  O   GLY B  75     -19.621  -0.901 -13.487  1.00  0.00           O  
ATOM   2637  N   TYR B  76     -17.802  -0.472 -14.724  1.00  0.00           N  
ATOM   2638  CA  TYR B  76     -17.322  -1.853 -14.720  1.00  0.00           C  
ATOM   2639  C   TYR B  76     -16.732  -2.258 -13.366  1.00  0.00           C  
ATOM   2640  O   TYR B  76     -16.133  -1.450 -12.643  1.00  0.00           O  
ATOM   2641  CB  TYR B  76     -16.292  -2.067 -15.835  1.00  0.00           C  
ATOM   2642  CG  TYR B  76     -16.860  -1.971 -17.235  1.00  0.00           C  
ATOM   2643  CD1 TYR B  76     -17.460  -3.101 -17.829  1.00  0.00           C  
ATOM   2644  CD2 TYR B  76     -16.797  -0.766 -17.961  1.00  0.00           C  
ATOM   2645  CE1 TYR B  76     -17.991  -3.025 -19.130  1.00  0.00           C  
ATOM   2646  CE2 TYR B  76     -17.329  -0.683 -19.255  1.00  0.00           C  
ATOM   2647  CZ  TYR B  76     -17.924  -1.810 -19.842  1.00  0.00           C  
ATOM   2648  OH  TYR B  76     -18.445  -1.729 -21.104  1.00  0.00           O  
ATOM   2649  N   LYS B  77     -16.838  -3.552 -13.034  1.00  0.00           N  
ATOM   2650  CA  LYS B  77     -16.099  -4.154 -11.932  1.00  0.00           C  
ATOM   2651  C   LYS B  77     -14.719  -4.595 -12.430  1.00  0.00           C  
ATOM   2652  O   LYS B  77     -14.601  -5.533 -13.214  1.00  0.00           O  
ATOM   2653  CB  LYS B  77     -16.865  -5.346 -11.354  1.00  0.00           C  
ATOM   2654  CG  LYS B  77     -18.173  -4.919 -10.684  1.00  0.00           C  
ATOM   2655  CD  LYS B  77     -18.857  -6.177 -10.163  1.00  0.00           C  
ATOM   2656  CE  LYS B  77     -20.217  -5.858  -9.563  1.00  0.00           C  
ATOM   2657  NZ  LYS B  77     -20.912  -7.121  -9.217  1.00  0.00           N  
ATOM   2658  N   VAL B  78     -13.673  -3.928 -11.947  1.00  0.00           N  
ATOM   2659  CA  VAL B  78     -12.308  -4.066 -12.461  1.00  0.00           C  
ATOM   2660  C   VAL B  78     -11.368  -4.648 -11.414  1.00  0.00           C  
ATOM   2661  O   VAL B  78     -11.357  -4.215 -10.263  1.00  0.00           O  
ATOM   2662  CB  VAL B  78     -11.773  -2.722 -12.991  1.00  0.00           C  
ATOM   2663  CG1 VAL B  78     -10.442  -2.911 -13.726  1.00  0.00           C  
ATOM   2664  CG2 VAL B  78     -12.752  -2.070 -13.972  1.00  0.00           C  
ATOM   2665  N   GLY B  79     -10.544  -5.601 -11.831  1.00  0.00           N  
ATOM   2666  CA  GLY B  79      -9.402  -6.104 -11.079  1.00  0.00           C  
ATOM   2667  C   GLY B  79      -8.084  -5.752 -11.758  1.00  0.00           C  
ATOM   2668  O   GLY B  79      -7.983  -5.821 -12.982  1.00  0.00           O  
ATOM   2669  N   VAL B  80      -7.075  -5.409 -10.978  1.00  0.00           N  
ATOM   2670  CA  VAL B  80      -5.721  -5.135 -11.478  1.00  0.00           C  
ATOM   2671  C   VAL B  80      -4.699  -5.934 -10.698  1.00  0.00           C  
ATOM   2672  O   VAL B  80      -4.626  -5.835  -9.474  1.00  0.00           O  
ATOM   2673  CB  VAL B  80      -5.363  -3.636 -11.439  1.00  0.00           C  
ATOM   2674  CG1 VAL B  80      -4.000  -3.371 -12.083  1.00  0.00           C  
ATOM   2675  CG2 VAL B  80      -6.402  -2.793 -12.182  1.00  0.00           C  
ATOM   2676  N   TYR B  81      -3.888  -6.698 -11.422  1.00  0.00           N  
ATOM   2677  CA  TYR B  81      -2.684  -7.327 -10.897  1.00  0.00           C  
ATOM   2678  C   TYR B  81      -1.462  -6.513 -11.322  1.00  0.00           C  
ATOM   2679  O   TYR B  81      -1.303  -6.222 -12.507  1.00  0.00           O  
ATOM   2680  CB  TYR B  81      -2.599  -8.771 -11.388  1.00  0.00           C  
ATOM   2681  CG  TYR B  81      -1.379  -9.530 -10.899  1.00  0.00           C  
ATOM   2682  CD1 TYR B  81      -0.540 -10.186 -11.826  1.00  0.00           C  
ATOM   2683  CD2 TYR B  81      -1.082  -9.602  -9.531  1.00  0.00           C  
ATOM   2684  CE1 TYR B  81       0.560 -10.935 -11.378  1.00  0.00           C  
ATOM   2685  CE2 TYR B  81       0.024 -10.338  -9.074  1.00  0.00           C  
ATOM   2686  CZ  TYR B  81       0.840 -11.014  -9.997  1.00  0.00           C  
ATOM   2687  OH  TYR B  81       1.895 -11.759  -9.555  1.00  0.00           O  
ATOM   2688  N   SER B  82      -0.618  -6.140 -10.367  1.00  0.00           N  
ATOM   2689  CA  SER B  82       0.588  -5.352 -10.603  1.00  0.00           C  
ATOM   2690  C   SER B  82       1.791  -5.884  -9.835  1.00  0.00           C  
ATOM   2691  O   SER B  82       1.657  -6.576  -8.822  1.00  0.00           O  
ATOM   2692  CB  SER B  82       0.336  -3.878 -10.272  1.00  0.00           C  
ATOM   2693  OG  SER B  82       0.069  -3.678  -8.893  1.00  0.00           O  
ATOM   2694  N   SER B  83       2.992  -5.552 -10.317  1.00  0.00           N  
ATOM   2695  CA  SER B  83       4.240  -5.902  -9.634  1.00  0.00           C  
ATOM   2696  C   SER B  83       5.381  -4.938  -9.996  1.00  0.00           C  
ATOM   2697  O   SER B  83       5.384  -4.384 -11.094  1.00  0.00           O  
ATOM   2698  CB  SER B  83       4.637  -7.342  -9.962  1.00  0.00           C  
ATOM   2699  OG  SER B  83       4.862  -7.508 -11.346  1.00  0.00           O  
ATOM   2700  N   PRO B  84       6.389  -4.741  -9.127  1.00  0.00           N  
ATOM   2701  CA  PRO B  84       6.415  -5.128  -7.715  1.00  0.00           C  
ATOM   2702  C   PRO B  84       5.484  -4.244  -6.868  1.00  0.00           C  
ATOM   2703  O   PRO B  84       4.837  -3.342  -7.387  1.00  0.00           O  
ATOM   2704  CB  PRO B  84       7.886  -4.980  -7.320  1.00  0.00           C  
ATOM   2705  CG  PRO B  84       8.344  -3.789  -8.158  1.00  0.00           C  
ATOM   2706  CD  PRO B  84       7.567  -3.962  -9.458  1.00  0.00           C  
ATOM   2707  N   HIS B  85       5.426  -4.525  -5.564  1.00  0.00           N  
ATOM   2708  CA  HIS B  85       4.852  -3.603  -4.588  1.00  0.00           C  
ATOM   2709  C   HIS B  85       5.923  -2.662  -4.022  1.00  0.00           C  
ATOM   2710  O   HIS B  85       7.117  -2.956  -4.120  1.00  0.00           O  
ATOM   2711  CB  HIS B  85       4.138  -4.385  -3.476  1.00  0.00           C  
ATOM   2712  CG  HIS B  85       5.038  -5.302  -2.699  1.00  0.00           C  
ATOM   2713  ND1 HIS B  85       5.788  -4.971  -1.594  1.00  0.00           N  
ATOM   2714  CD2 HIS B  85       5.264  -6.635  -2.939  1.00  0.00           C  
ATOM   2715  CE1 HIS B  85       6.428  -6.072  -1.176  1.00  0.00           C  
ATOM   2716  NE2 HIS B  85       6.144  -7.114  -1.977  1.00  0.00           N  
ATOM   2717  N   LEU B  86       5.512  -1.559  -3.419  1.00  0.00           N  
ATOM   2718  CA  LEU B  86       6.375  -0.619  -2.696  1.00  0.00           C  
ATOM   2719  C   LEU B  86       6.550  -1.076  -1.244  1.00  0.00           C  
ATOM   2720  O   LEU B  86       7.643  -1.471  -0.856  1.00  0.00           O  
ATOM   2721  CB  LEU B  86       5.786   0.801  -2.792  1.00  0.00           C  
ATOM   2722  CG  LEU B  86       5.973   1.458  -4.170  1.00  0.00           C  
ATOM   2723  CD1 LEU B  86       5.065   2.673  -4.305  1.00  0.00           C  
ATOM   2724  CD2 LEU B  86       7.429   1.923  -4.381  1.00  0.00           C  
ATOM   2725  N   VAL B  87       5.472  -1.063  -0.471  1.00  0.00           N  
ATOM   2726  CA  VAL B  87       5.483  -1.317   0.979  1.00  0.00           C  
ATOM   2727  C   VAL B  87       4.739  -2.608   1.328  1.00  0.00           C  
ATOM   2728  O   VAL B  87       5.246  -3.432   2.079  1.00  0.00           O  
ATOM   2729  CB  VAL B  87       4.884  -0.112   1.739  1.00  0.00           C  
ATOM   2730  CG1 VAL B  87       4.942  -0.310   3.249  1.00  0.00           C  
ATOM   2731  CG2 VAL B  87       5.620   1.186   1.403  1.00  0.00           C  
ATOM   2732  N   ARG B  88       3.565  -2.824   0.769  1.00  0.00           N  
ATOM   2733  CA  ARG B  88       2.693  -3.947   1.108  1.00  0.00           C  
ATOM   2734  C   ARG B  88       2.510  -4.896  -0.074  1.00  0.00           C  
ATOM   2735  O   ARG B  88       2.242  -4.465  -1.192  1.00  0.00           O  
ATOM   2736  CB  ARG B  88       1.322  -3.440   1.589  1.00  0.00           C  
ATOM   2737  CG  ARG B  88       1.391  -2.544   2.835  1.00  0.00           C  
ATOM   2738  CD  ARG B  88      -0.016  -2.081   3.238  1.00  0.00           C  
ATOM   2739  NE  ARG B  88      -0.643  -1.259   2.191  1.00  0.00           N  
ATOM   2740  CZ  ARG B  88      -0.404   0.014   1.911  1.00  0.00           C  
ATOM   2741  NH1 ARG B  88       0.418   0.734   2.628  1.00  0.00           N  
ATOM   2742  NH2 ARG B  88      -0.991   0.561   0.893  1.00  0.00           N  
ATOM   2743  N   TYR B  89       2.551  -6.194   0.187  1.00  0.00           N  
ATOM   2744  CA  TYR B  89       2.220  -7.201  -0.828  1.00  0.00           C  
ATOM   2745  C   TYR B  89       0.801  -7.012  -1.393  1.00  0.00           C  
ATOM   2746  O   TYR B  89       0.583  -7.220  -2.588  1.00  0.00           O  
ATOM   2747  CB  TYR B  89       2.383  -8.596  -0.226  1.00  0.00           C  
ATOM   2748  CG  TYR B  89       2.085  -9.691  -1.231  1.00  0.00           C  
ATOM   2749  CD1 TYR B  89       0.771 -10.164  -1.401  1.00  0.00           C  
ATOM   2750  CD2 TYR B  89       3.105 -10.180  -2.079  1.00  0.00           C  
ATOM   2751  CE1 TYR B  89       0.479 -11.107  -2.400  1.00  0.00           C  
ATOM   2752  CE2 TYR B  89       2.825 -11.117  -3.070  1.00  0.00           C  
ATOM   2753  CZ  TYR B  89       1.505 -11.576  -3.239  1.00  0.00           C  
ATOM   2754  OH  TYR B  89       1.224 -12.478  -4.234  1.00  0.00           O  
ATOM   2755  N   THR B  90      -0.143  -6.578  -0.560  1.00  0.00           N  
ATOM   2756  CA  THR B  90      -1.549  -6.354  -0.922  1.00  0.00           C  
ATOM   2757  C   THR B  90      -1.734  -5.303  -2.029  1.00  0.00           C  
ATOM   2758  O   THR B  90      -2.723  -5.363  -2.749  1.00  0.00           O  
ATOM   2759  CB  THR B  90      -2.374  -5.951   0.311  1.00  0.00           C  
ATOM   2760  OG1 THR B  90      -1.762  -4.872   0.986  1.00  0.00           O  
ATOM   2761  CG2 THR B  90      -2.467  -7.100   1.317  1.00  0.00           C  
ATOM   2762  N   GLU B  91      -0.742  -4.430  -2.265  1.00  0.00           N  
ATOM   2763  CA  GLU B  91      -0.737  -3.497  -3.396  1.00  0.00           C  
ATOM   2764  C   GLU B  91      -0.800  -4.204  -4.762  1.00  0.00           C  
ATOM   2765  O   GLU B  91      -1.258  -3.625  -5.745  1.00  0.00           O  
ATOM   2766  CB  GLU B  91       0.563  -2.655  -3.385  1.00  0.00           C  
ATOM   2767  CG  GLU B  91       0.709  -1.708  -2.193  1.00  0.00           C  
ATOM   2768  CD  GLU B  91       2.147  -1.187  -2.057  1.00  0.00           C  
ATOM   2769  OE1 GLU B  91       2.590  -0.963  -0.911  1.00  0.00           O  
ATOM   2770  OE2 GLU B  91       2.844  -1.044  -3.093  1.00  0.00           O  
ATOM   2771  N   ARG B  92      -0.341  -5.469  -4.832  1.00  0.00           N  
ATOM   2772  CA  ARG B  92      -0.256  -6.221  -6.092  1.00  0.00           C  
ATOM   2773  C   ARG B  92      -1.622  -6.606  -6.664  1.00  0.00           C  
ATOM   2774  O   ARG B  92      -1.694  -6.912  -7.850  1.00  0.00           O  
ATOM   2775  CB  ARG B  92       0.583  -7.485  -5.895  1.00  0.00           C  
ATOM   2776  CG  ARG B  92       2.046  -7.165  -5.562  1.00  0.00           C  
ATOM   2777  CD  ARG B  92       2.850  -8.461  -5.539  1.00  0.00           C  
ATOM   2778  NE  ARG B  92       4.273  -8.205  -5.302  1.00  0.00           N  
ATOM   2779  CZ  ARG B  92       5.302  -8.759  -5.925  1.00  0.00           C  
ATOM   2780  NH1 ARG B  92       5.163  -9.639  -6.874  1.00  0.00           N  
ATOM   2781  NH2 ARG B  92       6.517  -8.424  -5.590  1.00  0.00           N  
ATOM   2782  N   VAL B  93      -2.674  -6.623  -5.855  1.00  0.00           N  
ATOM   2783  CA  VAL B  93      -4.018  -7.029  -6.279  1.00  0.00           C  
ATOM   2784  C   VAL B  93      -5.023  -5.968  -5.855  1.00  0.00           C  
ATOM   2785  O   VAL B  93      -5.294  -5.801  -4.668  1.00  0.00           O  
ATOM   2786  CB  VAL B  93      -4.404  -8.408  -5.710  1.00  0.00           C  
ATOM   2787  CG1 VAL B  93      -5.788  -8.834  -6.206  1.00  0.00           C  
ATOM   2788  CG2 VAL B  93      -3.409  -9.491  -6.142  1.00  0.00           C  
ATOM   2789  N   ARG B  94      -5.608  -5.284  -6.818  1.00  0.00           N  
ATOM   2790  CA  ARG B  94      -6.693  -4.325  -6.592  1.00  0.00           C  
ATOM   2791  C   ARG B  94      -7.995  -4.856  -7.169  1.00  0.00           C  
ATOM   2792  O   ARG B  94      -8.011  -5.372  -8.284  1.00  0.00           O  
ATOM   2793  CB  ARG B  94      -6.346  -2.945  -7.166  1.00  0.00           C  
ATOM   2794  CG  ARG B  94      -5.096  -2.339  -6.506  1.00  0.00           C  
ATOM   2795  CD  ARG B  94      -4.925  -0.859  -6.855  1.00  0.00           C  
ATOM   2796  NE  ARG B  94      -4.798  -0.635  -8.298  1.00  0.00           N  
ATOM   2797  CZ  ARG B  94      -3.707  -0.725  -9.043  1.00  0.00           C  
ATOM   2798  NH1 ARG B  94      -2.545  -1.072  -8.557  1.00  0.00           N  
ATOM   2799  NH2 ARG B  94      -3.780  -0.456 -10.315  1.00  0.00           N  
ATOM   2800  N   VAL B  95      -9.076  -4.667  -6.444  1.00  0.00           N  
ATOM   2801  CA  VAL B  95     -10.454  -4.881  -6.897  1.00  0.00           C  
ATOM   2802  C   VAL B  95     -11.225  -3.595  -6.650  1.00  0.00           C  
ATOM   2803  O   VAL B  95     -11.225  -3.088  -5.526  1.00  0.00           O  
ATOM   2804  CB  VAL B  95     -11.106  -6.082  -6.182  1.00  0.00           C  
ATOM   2805  CG1 VAL B  95     -12.590  -6.218  -6.542  1.00  0.00           C  
ATOM   2806  CG2 VAL B  95     -10.406  -7.385  -6.584  1.00  0.00           C  
ATOM   2807  N   GLN B  96     -11.845  -3.044  -7.697  1.00  0.00           N  
ATOM   2808  CA  GLN B  96     -12.459  -1.712  -7.652  1.00  0.00           C  
ATOM   2809  C   GLN B  96     -11.508  -0.626  -7.093  1.00  0.00           C  
ATOM   2810  O   GLN B  96     -11.895   0.200  -6.277  1.00  0.00           O  
ATOM   2811  CB  GLN B  96     -13.828  -1.774  -6.929  1.00  0.00           C  
ATOM   2812  CG  GLN B  96     -14.876  -2.605  -7.672  1.00  0.00           C  
ATOM   2813  CD  GLN B  96     -15.254  -1.953  -9.006  1.00  0.00           C  
ATOM   2814  OE1 GLN B  96     -14.584  -2.127 -10.014  1.00  0.00           O  
ATOM   2815  NE2 GLN B  96     -16.301  -1.169  -9.053  1.00  0.00           N  
ATOM   2816  N   GLY B  97     -10.248  -0.674  -7.520  1.00  0.00           N  
ATOM   2817  CA  GLY B  97      -9.218   0.281  -7.110  1.00  0.00           C  
ATOM   2818  C   GLY B  97      -8.696   0.122  -5.681  1.00  0.00           C  
ATOM   2819  O   GLY B  97      -7.845   0.909  -5.267  1.00  0.00           O  
ATOM   2820  N   GLN B  98      -9.184  -0.881  -4.937  1.00  0.00           N  
ATOM   2821  CA  GLN B  98      -8.849  -1.113  -3.532  1.00  0.00           C  
ATOM   2822  C   GLN B  98      -7.979  -2.361  -3.350  1.00  0.00           C  
ATOM   2823  O   GLN B  98      -8.165  -3.366  -4.036  1.00  0.00           O  
ATOM   2824  CB  GLN B  98     -10.130  -1.243  -2.700  1.00  0.00           C  
ATOM   2825  CG  GLN B  98     -11.033   0.003  -2.739  1.00  0.00           C  
ATOM   2826  CD  GLN B  98     -10.304   1.240  -2.223  1.00  0.00           C  
ATOM   2827  OE1 GLN B  98      -9.602   1.204  -1.228  1.00  0.00           O  
ATOM   2828  NE2 GLN B  98     -10.433   2.366  -2.894  1.00  0.00           N  
ATOM   2829  N   GLU B  99      -7.073  -2.304  -2.388  1.00  0.00           N  
ATOM   2830  CA  GLU B  99      -6.385  -3.486  -1.887  1.00  0.00           C  
ATOM   2831  C   GLU B  99      -7.374  -4.425  -1.172  1.00  0.00           C  
ATOM   2832  O   GLU B  99      -8.325  -3.979  -0.527  1.00  0.00           O  
ATOM   2833  CB  GLU B  99      -5.228  -3.087  -0.947  1.00  0.00           C  
ATOM   2834  CG  GLU B  99      -4.114  -2.310  -1.655  1.00  0.00           C  
ATOM   2835  CD  GLU B  99      -2.994  -1.851  -0.701  1.00  0.00           C  
ATOM   2836  OE1 GLU B  99      -2.398  -0.783  -0.934  1.00  0.00           O  
ATOM   2837  OE2 GLU B  99      -2.681  -2.537   0.299  1.00  0.00           O  
ATOM   2838  N   LEU B 100      -7.129  -5.724  -1.269  1.00  0.00           N  
ATOM   2839  CA  LEU B 100      -7.897  -6.718  -0.525  1.00  0.00           C  
ATOM   2840  C   LEU B 100      -7.311  -6.915   0.882  1.00  0.00           C  
ATOM   2841  O   LEU B 100      -6.108  -6.709   1.084  1.00  0.00           O  
ATOM   2842  CB  LEU B 100      -7.946  -8.035  -1.311  1.00  0.00           C  
ATOM   2843  CG  LEU B 100      -8.672  -7.939  -2.670  1.00  0.00           C  
ATOM   2844  CD1 LEU B 100      -8.589  -9.292  -3.374  1.00  0.00           C  
ATOM   2845  CD2 LEU B 100     -10.162  -7.580  -2.507  1.00  0.00           C  
ATOM   2846  N   PRO B 101      -8.117  -7.355   1.859  1.00  0.00           N  
ATOM   2847  CA  PRO B 101      -7.621  -7.731   3.173  1.00  0.00           C  
ATOM   2848  C   PRO B 101      -6.545  -8.830   3.090  1.00  0.00           C  
ATOM   2849  O   PRO B 101      -6.662  -9.746   2.271  1.00  0.00           O  
ATOM   2850  CB  PRO B 101      -8.838  -8.223   3.960  1.00  0.00           C  
ATOM   2851  CG  PRO B 101     -10.018  -7.581   3.234  1.00  0.00           C  
ATOM   2852  CD  PRO B 101      -9.553  -7.527   1.794  1.00  0.00           C  
ATOM   2853  N   GLU B 102      -5.566  -8.813   3.986  1.00  0.00           N  
ATOM   2854  CA  GLU B 102      -4.528  -9.848   4.049  1.00  0.00           C  
ATOM   2855  C   GLU B 102      -5.116 -11.263   4.159  1.00  0.00           C  
ATOM   2856  O   GLU B 102      -4.619 -12.196   3.536  1.00  0.00           O  
ATOM   2857  CB  GLU B 102      -3.591  -9.601   5.238  1.00  0.00           C  
ATOM   2858  CG  GLU B 102      -2.770  -8.312   5.114  1.00  0.00           C  
ATOM   2859  CD  GLU B 102      -1.680  -8.202   6.196  1.00  0.00           C  
ATOM   2860  OE1 GLU B 102      -0.759  -7.372   6.008  1.00  0.00           O  
ATOM   2861  OE2 GLU B 102      -1.748  -8.950   7.199  1.00  0.00           O  
ATOM   2862  N   SER B 103      -6.224 -11.425   4.873  1.00  0.00           N  
ATOM   2863  CA  SER B 103      -6.928 -12.700   5.015  1.00  0.00           C  
ATOM   2864  C   SER B 103      -7.483 -13.259   3.695  1.00  0.00           C  
ATOM   2865  O   SER B 103      -7.596 -14.472   3.554  1.00  0.00           O  
ATOM   2866  CB  SER B 103      -8.072 -12.549   6.025  1.00  0.00           C  
ATOM   2867  OG  SER B 103      -8.996 -11.561   5.616  1.00  0.00           O  
ATOM   2868  N   ALA B 104      -7.795 -12.405   2.724  1.00  0.00           N  
ATOM   2869  CA  ALA B 104      -8.195 -12.855   1.391  1.00  0.00           C  
ATOM   2870  C   ALA B 104      -6.983 -13.451   0.647  1.00  0.00           C  
ATOM   2871  O   ALA B 104      -7.093 -14.519   0.038  1.00  0.00           O  
ATOM   2872  CB  ALA B 104      -8.828 -11.686   0.626  1.00  0.00           C  
ATOM   2873  N   HIS B 105      -5.818 -12.817   0.770  1.00  0.00           N  
ATOM   2874  CA  HIS B 105      -4.565 -13.311   0.202  1.00  0.00           C  
ATOM   2875  C   HIS B 105      -4.138 -14.638   0.836  1.00  0.00           C  
ATOM   2876  O   HIS B 105      -3.814 -15.574   0.112  1.00  0.00           O  
ATOM   2877  CB  HIS B 105      -3.462 -12.265   0.352  1.00  0.00           C  
ATOM   2878  CG  HIS B 105      -3.630 -11.090  -0.573  1.00  0.00           C  
ATOM   2879  ND1 HIS B 105      -3.135 -11.001  -1.860  1.00  0.00           N  
ATOM   2880  CD2 HIS B 105      -4.277  -9.909  -0.299  1.00  0.00           C  
ATOM   2881  CE1 HIS B 105      -3.467  -9.794  -2.345  1.00  0.00           C  
ATOM   2882  NE2 HIS B 105      -4.173  -9.108  -1.424  1.00  0.00           N  
ATOM   2883  N   THR B 106      -4.197 -14.770   2.157  1.00  0.00           N  
ATOM   2884  CA  THR B 106      -3.811 -16.014   2.838  1.00  0.00           C  
ATOM   2885  C   THR B 106      -4.760 -17.169   2.488  1.00  0.00           C  
ATOM   2886  O   THR B 106      -4.295 -18.288   2.289  1.00  0.00           O  
ATOM   2887  CB  THR B 106      -3.725 -15.843   4.358  1.00  0.00           C  
ATOM   2888  OG1 THR B 106      -4.944 -15.423   4.911  1.00  0.00           O  
ATOM   2889  CG2 THR B 106      -2.679 -14.801   4.745  1.00  0.00           C  
ATOM   2890  N   ALA B 107      -6.054 -16.892   2.346  1.00  0.00           N  
ATOM   2891  CA  ALA B 107      -7.015 -17.881   1.866  1.00  0.00           C  
ATOM   2892  C   ALA B 107      -6.685 -18.332   0.432  1.00  0.00           C  
ATOM   2893  O   ALA B 107      -6.646 -19.536   0.166  1.00  0.00           O  
ATOM   2894  CB  ALA B 107      -8.429 -17.294   1.966  1.00  0.00           C  
ATOM   2895  N   SER B 108      -6.364 -17.401  -0.467  1.00  0.00           N  
ATOM   2896  CA  SER B 108      -5.982 -17.748  -1.839  1.00  0.00           C  
ATOM   2897  C   SER B 108      -4.692 -18.560  -1.909  1.00  0.00           C  
ATOM   2898  O   SER B 108      -4.614 -19.530  -2.662  1.00  0.00           O  
ATOM   2899  CB  SER B 108      -5.869 -16.490  -2.713  1.00  0.00           C  
ATOM   2900  OG  SER B 108      -4.728 -15.732  -2.402  1.00  0.00           O  
ATOM   2901  N   PHE B 109      -3.692 -18.242  -1.083  1.00  0.00           N  
ATOM   2902  CA  PHE B 109      -2.457 -18.998  -1.019  1.00  0.00           C  
ATOM   2903  C   PHE B 109      -2.687 -20.435  -0.535  1.00  0.00           C  
ATOM   2904  O   PHE B 109      -2.104 -21.353  -1.099  1.00  0.00           O  
ATOM   2905  CB  PHE B 109      -1.438 -18.276  -0.131  1.00  0.00           C  
ATOM   2906  CG  PHE B 109      -0.887 -16.961  -0.659  1.00  0.00           C  
ATOM   2907  CD1 PHE B 109      -0.636 -16.774  -2.028  1.00  0.00           C  
ATOM   2908  CD2 PHE B 109      -0.560 -15.937   0.250  1.00  0.00           C  
ATOM   2909  CE1 PHE B 109      -0.072 -15.575  -2.487  1.00  0.00           C  
ATOM   2910  CE2 PHE B 109       0.009 -14.737  -0.209  1.00  0.00           C  
ATOM   2911  CZ  PHE B 109       0.252 -14.555  -1.576  1.00  0.00           C  
ATOM   2912  N   ALA B 110      -3.567 -20.637   0.428  1.00  0.00           N  
ATOM   2913  CA  ALA B 110      -3.908 -21.980   0.895  1.00  0.00           C  
ATOM   2914  C   ALA B 110      -4.585 -22.830  -0.191  1.00  0.00           C  
ATOM   2915  O   ALA B 110      -4.248 -24.003  -0.347  1.00  0.00           O  
ATOM   2916  CB  ALA B 110      -4.785 -21.848   2.149  1.00  0.00           C  
ATOM   2917  N   GLU B 111      -5.467 -22.224  -1.005  1.00  0.00           N  
ATOM   2918  CA  GLU B 111      -6.077 -22.897  -2.153  1.00  0.00           C  
ATOM   2919  C   GLU B 111      -5.036 -23.306  -3.205  1.00  0.00           C  
ATOM   2920  O   GLU B 111      -5.054 -24.424  -3.716  1.00  0.00           O  
ATOM   2921  CB  GLU B 111      -7.127 -21.981  -2.800  1.00  0.00           C  
ATOM   2922  CG  GLU B 111      -8.398 -21.810  -1.945  1.00  0.00           C  
ATOM   2923  CD  GLU B 111      -9.152 -23.121  -1.713  1.00  0.00           C  
ATOM   2924  OE1 GLU B 111      -9.757 -23.263  -0.629  1.00  0.00           O  
ATOM   2925  OE2 GLU B 111      -9.132 -23.990  -2.624  1.00  0.00           O  
ATOM   2926  N   ILE B 112      -4.076 -22.434  -3.486  1.00  0.00           N  
ATOM   2927  CA  ILE B 112      -2.994 -22.723  -4.435  1.00  0.00           C  
ATOM   2928  C   ILE B 112      -2.075 -23.816  -3.896  1.00  0.00           C  
ATOM   2929  O   ILE B 112      -1.715 -24.723  -4.648  1.00  0.00           O  
ATOM   2930  CB  ILE B 112      -2.200 -21.446  -4.751  1.00  0.00           C  
ATOM   2931  CG1 ILE B 112      -3.117 -20.449  -5.470  1.00  0.00           C  
ATOM   2932  CG2 ILE B 112      -0.972 -21.727  -5.642  1.00  0.00           C  
ATOM   2933  CD1 ILE B 112      -2.625 -19.024  -5.285  1.00  0.00           C  
ATOM   2934  N   GLU B 113      -1.726 -23.756  -2.623  1.00  0.00           N  
ATOM   2935  CA  GLU B 113      -0.887 -24.768  -1.983  1.00  0.00           C  
ATOM   2936  C   GLU B 113      -1.529 -26.154  -2.051  1.00  0.00           C  
ATOM   2937  O   GLU B 113      -0.859 -27.137  -2.350  1.00  0.00           O  
ATOM   2938  CB  GLU B 113      -0.594 -24.353  -0.536  1.00  0.00           C  
ATOM   2939  CG  GLU B 113       0.414 -25.255   0.182  1.00  0.00           C  
ATOM   2940  CD  GLU B 113       1.829 -25.249  -0.432  1.00  0.00           C  
ATOM   2941  OE1 GLU B 113       2.625 -26.144  -0.099  1.00  0.00           O  
ATOM   2942  OE2 GLU B 113       2.161 -24.366  -1.255  1.00  0.00           O  
ATOM   2943  N   SER B 114      -2.848 -26.227  -1.854  1.00  0.00           N  
ATOM   2944  CA  SER B 114      -3.620 -27.458  -2.004  1.00  0.00           C  
ATOM   2945  C   SER B 114      -3.676 -27.928  -3.464  1.00  0.00           C  
ATOM   2946  O   SER B 114      -3.444 -29.104  -3.762  1.00  0.00           O  
ATOM   2947  CB  SER B 114      -5.025 -27.229  -1.446  1.00  0.00           C  
ATOM   2948  OG  SER B 114      -5.745 -28.441  -1.450  1.00  0.00           O  
ATOM   2949  N   ALA B 115      -3.932 -27.008  -4.401  1.00  0.00           N  
ATOM   2950  CA  ALA B 115      -4.117 -27.350  -5.812  1.00  0.00           C  
ATOM   2951  C   ALA B 115      -2.815 -27.735  -6.535  1.00  0.00           C  
ATOM   2952  O   ALA B 115      -2.850 -28.555  -7.458  1.00  0.00           O  
ATOM   2953  CB  ALA B 115      -4.792 -26.170  -6.501  1.00  0.00           C  
ATOM   2954  N   ARG B 116      -1.673 -27.158  -6.141  1.00  0.00           N  
ATOM   2955  CA  ARG B 116      -0.392 -27.432  -6.807  1.00  0.00           C  
ATOM   2956  C   ARG B 116       0.090 -28.859  -6.589  1.00  0.00           C  
ATOM   2957  O   ARG B 116       0.756 -29.410  -7.468  1.00  0.00           O  
ATOM   2958  CB  ARG B 116       0.656 -26.375  -6.424  1.00  0.00           C  
ATOM   2959  CG  ARG B 116       1.300 -26.577  -5.049  1.00  0.00           C  
ATOM   2960  CD  ARG B 116       2.340 -25.500  -4.734  1.00  0.00           C  
ATOM   2961  NE  ARG B 116       3.014 -25.761  -3.462  1.00  0.00           N  
ATOM   2962  CZ  ARG B 116       4.033 -26.593  -3.238  1.00  0.00           C  
ATOM   2963  NH1 ARG B 116       4.623 -27.249  -4.188  1.00  0.00           N  
ATOM   2964  NH2 ARG B 116       4.451 -26.753  -2.028  1.00  0.00           N  
ATOM   2965  N   GLY B 117      -0.238 -29.480  -5.455  1.00  0.00           N  
ATOM   2966  CA  GLY B 117       0.304 -30.776  -5.072  1.00  0.00           C  
ATOM   2967  C   GLY B 117       1.836 -30.759  -5.084  1.00  0.00           C  
ATOM   2968  O   GLY B 117       2.453 -29.923  -4.433  1.00  0.00           O  
ATOM   2969  N   ASP B 118       2.441 -31.636  -5.897  1.00  0.00           N  
ATOM   2970  CA  ASP B 118       3.899 -31.746  -6.035  1.00  0.00           C  
ATOM   2971  C   ASP B 118       4.485 -30.775  -7.089  1.00  0.00           C  
ATOM   2972  O   ASP B 118       5.693 -30.782  -7.344  1.00  0.00           O  
ATOM   2973  CB  ASP B 118       4.275 -33.199  -6.358  1.00  0.00           C  
ATOM   2974  CG  ASP B 118       3.803 -34.180  -5.293  1.00  0.00           C  
ATOM   2975  OD1 ASP B 118       3.903 -33.848  -4.089  1.00  0.00           O  
ATOM   2976  OD2 ASP B 118       3.330 -35.268  -5.689  1.00  0.00           O  
ATOM   2977  N   ILE B 119       3.663 -29.951  -7.734  1.00  0.00           N  
ATOM   2978  CA  ILE B 119       4.123 -29.010  -8.751  1.00  0.00           C  
ATOM   2979  C   ILE B 119       4.838 -27.846  -8.076  1.00  0.00           C  
ATOM   2980  O   ILE B 119       4.251 -27.071  -7.313  1.00  0.00           O  
ATOM   2981  CB  ILE B 119       2.978 -28.540  -9.674  1.00  0.00           C  
ATOM   2982  CG1 ILE B 119       2.321 -29.750 -10.375  1.00  0.00           C  
ATOM   2983  CG2 ILE B 119       3.506 -27.545 -10.726  1.00  0.00           C  
ATOM   2984  CD1 ILE B 119       1.073 -29.387 -11.176  1.00  0.00           C  
ATOM   2985  N   SER B 120       6.105 -27.694  -8.410  1.00  0.00           N  
ATOM   2986  CA  SER B 120       6.915 -26.541  -8.036  1.00  0.00           C  
ATOM   2987  C   SER B 120       6.380 -25.263  -8.695  1.00  0.00           C  
ATOM   2988  O   SER B 120       6.029 -25.282  -9.870  1.00  0.00           O  
ATOM   2989  CB  SER B 120       8.358 -26.845  -8.446  1.00  0.00           C  
ATOM   2990  OG  SER B 120       9.185 -25.718  -8.424  1.00  0.00           O  
ATOM   2991  N   LEU B 121       6.315 -24.165  -7.948  1.00  0.00           N  
ATOM   2992  CA  LEU B 121       5.902 -22.847  -8.425  1.00  0.00           C  
ATOM   2993  C   LEU B 121       6.867 -21.783  -7.911  1.00  0.00           C  
ATOM   2994  O   LEU B 121       7.160 -21.751  -6.721  1.00  0.00           O  
ATOM   2995  CB  LEU B 121       4.493 -22.516  -7.913  1.00  0.00           C  
ATOM   2996  CG  LEU B 121       3.345 -23.370  -8.489  1.00  0.00           C  
ATOM   2997  CD1 LEU B 121       2.038 -22.987  -7.782  1.00  0.00           C  
ATOM   2998  CD2 LEU B 121       3.155 -23.157  -9.996  1.00  0.00           C  
ATOM   2999  N   THR B 122       7.307 -20.881  -8.774  1.00  0.00           N  
ATOM   3000  CA  THR B 122       8.103 -19.716  -8.346  1.00  0.00           C  
ATOM   3001  C   THR B 122       7.253 -18.769  -7.493  1.00  0.00           C  
ATOM   3002  O   THR B 122       6.019 -18.812  -7.523  1.00  0.00           O  
ATOM   3003  CB  THR B 122       8.708 -18.953  -9.528  1.00  0.00           C  
ATOM   3004  OG1 THR B 122       7.708 -18.315 -10.276  1.00  0.00           O  
ATOM   3005  CG2 THR B 122       9.519 -19.836 -10.465  1.00  0.00           C  
ATOM   3006  N   TYR B 123       7.911 -17.870  -6.777  1.00  0.00           N  
ATOM   3007  CA  TYR B 123       7.228 -16.805  -6.031  1.00  0.00           C  
ATOM   3008  C   TYR B 123       6.239 -16.025  -6.909  1.00  0.00           C  
ATOM   3009  O   TYR B 123       5.096 -15.778  -6.521  1.00  0.00           O  
ATOM   3010  CB  TYR B 123       8.293 -15.864  -5.458  1.00  0.00           C  
ATOM   3011  CG  TYR B 123       7.729 -14.661  -4.727  1.00  0.00           C  
ATOM   3012  CD1 TYR B 123       7.423 -13.471  -5.418  1.00  0.00           C  
ATOM   3013  CD2 TYR B 123       7.493 -14.732  -3.341  1.00  0.00           C  
ATOM   3014  CE1 TYR B 123       6.885 -12.367  -4.740  1.00  0.00           C  
ATOM   3015  CE2 TYR B 123       6.957 -13.625  -2.647  1.00  0.00           C  
ATOM   3016  CZ  TYR B 123       6.649 -12.445  -3.349  1.00  0.00           C  
ATOM   3017  OH  TYR B 123       6.135 -11.372  -2.678  1.00  0.00           O  
ATOM   3018  N   PHE B 124       6.642 -15.659  -8.138  1.00  0.00           N  
ATOM   3019  CA  PHE B 124       5.803 -14.881  -9.047  1.00  0.00           C  
ATOM   3020  C   PHE B 124       4.675 -15.718  -9.665  1.00  0.00           C  
ATOM   3021  O   PHE B 124       3.547 -15.230  -9.784  1.00  0.00           O  
ATOM   3022  CB  PHE B 124       6.671 -14.229 -10.124  1.00  0.00           C  
ATOM   3023  CG  PHE B 124       5.901 -13.233 -10.956  1.00  0.00           C  
ATOM   3024  CD1 PHE B 124       5.443 -13.566 -12.250  1.00  0.00           C  
ATOM   3025  CD2 PHE B 124       5.563 -11.969 -10.418  1.00  0.00           C  
ATOM   3026  CE1 PHE B 124       4.670 -12.660 -12.982  1.00  0.00           C  
ATOM   3027  CE2 PHE B 124       4.780 -11.067 -11.148  1.00  0.00           C  
ATOM   3028  CZ  PHE B 124       4.326 -11.415 -12.426  1.00  0.00           C  
ATOM   3029  N   GLU B 125       4.911 -16.977 -10.000  1.00  0.00           N  
ATOM   3030  CA  GLU B 125       3.877 -17.910 -10.446  1.00  0.00           C  
ATOM   3031  C   GLU B 125       2.808 -18.088  -9.365  1.00  0.00           C  
ATOM   3032  O   GLU B 125       1.616 -17.970  -9.642  1.00  0.00           O  
ATOM   3033  CB  GLU B 125       4.510 -19.276 -10.782  1.00  0.00           C  
ATOM   3034  CG  GLU B 125       5.288 -19.293 -12.108  1.00  0.00           C  
ATOM   3035  CD  GLU B 125       6.156 -20.564 -12.287  1.00  0.00           C  
ATOM   3036  OE1 GLU B 125       6.551 -20.897 -13.421  1.00  0.00           O  
ATOM   3037  OE2 GLU B 125       6.475 -21.240 -11.284  1.00  0.00           O  
ATOM   3038  N   TYR B 126       3.234 -18.300  -8.120  1.00  0.00           N  
ATOM   3039  CA  TYR B 126       2.328 -18.470  -6.984  1.00  0.00           C  
ATOM   3040  C   TYR B 126       1.493 -17.202  -6.732  1.00  0.00           C  
ATOM   3041  O   TYR B 126       0.269 -17.266  -6.612  1.00  0.00           O  
ATOM   3042  CB  TYR B 126       3.166 -18.851  -5.763  1.00  0.00           C  
ATOM   3043  CG  TYR B 126       2.420 -19.641  -4.711  1.00  0.00           C  
ATOM   3044  CD1 TYR B 126       1.318 -19.102  -4.025  1.00  0.00           C  
ATOM   3045  CD2 TYR B 126       2.863 -20.946  -4.388  1.00  0.00           C  
ATOM   3046  CE1 TYR B 126       0.667 -19.831  -3.025  1.00  0.00           C  
ATOM   3047  CE2 TYR B 126       2.227 -21.680  -3.380  1.00  0.00           C  
ATOM   3048  CZ  TYR B 126       1.138 -21.119  -2.696  1.00  0.00           C  
ATOM   3049  OH  TYR B 126       0.534 -21.809  -1.679  1.00  0.00           O  
ATOM   3050  N   GLY B 127       2.131 -16.036  -6.719  1.00  0.00           N  
ATOM   3051  CA  GLY B 127       1.452 -14.746  -6.587  1.00  0.00           C  
ATOM   3052  C   GLY B 127       0.484 -14.451  -7.737  1.00  0.00           C  
ATOM   3053  O   GLY B 127      -0.603 -13.926  -7.511  1.00  0.00           O  
ATOM   3054  N   THR B 128       0.834 -14.840  -8.961  1.00  0.00           N  
ATOM   3055  CA  THR B 128      -0.036 -14.683 -10.134  1.00  0.00           C  
ATOM   3056  C   THR B 128      -1.269 -15.572 -10.028  1.00  0.00           C  
ATOM   3057  O   THR B 128      -2.384 -15.085 -10.203  1.00  0.00           O  
ATOM   3058  CB  THR B 128       0.728 -14.962 -11.439  1.00  0.00           C  
ATOM   3059  OG1 THR B 128       1.830 -14.092 -11.530  1.00  0.00           O  
ATOM   3060  CG2 THR B 128      -0.138 -14.715 -12.671  1.00  0.00           C  
ATOM   3061  N   LEU B 129      -1.100 -16.847  -9.678  1.00  0.00           N  
ATOM   3062  CA  LEU B 129      -2.232 -17.740  -9.436  1.00  0.00           C  
ATOM   3063  C   LEU B 129      -3.142 -17.219  -8.322  1.00  0.00           C  
ATOM   3064  O   LEU B 129      -4.361 -17.270  -8.464  1.00  0.00           O  
ATOM   3065  CB  LEU B 129      -1.715 -19.141  -9.070  1.00  0.00           C  
ATOM   3066  CG  LEU B 129      -1.065 -19.913 -10.235  1.00  0.00           C  
ATOM   3067  CD1 LEU B 129      -0.441 -21.188  -9.680  1.00  0.00           C  
ATOM   3068  CD2 LEU B 129      -2.080 -20.299 -11.296  1.00  0.00           C  
ATOM   3069  N   SER B 130      -2.564 -16.658  -7.265  1.00  0.00           N  
ATOM   3070  CA  SER B 130      -3.313 -16.030  -6.171  1.00  0.00           C  
ATOM   3071  C   SER B 130      -4.176 -14.869  -6.661  1.00  0.00           C  
ATOM   3072  O   SER B 130      -5.369 -14.819  -6.378  1.00  0.00           O  
ATOM   3073  CB  SER B 130      -2.352 -15.561  -5.081  1.00  0.00           C  
ATOM   3074  OG  SER B 130      -3.052 -14.997  -3.995  1.00  0.00           O  
ATOM   3075  N   ALA B 131      -3.592 -13.972  -7.465  1.00  0.00           N  
ATOM   3076  CA  ALA B 131      -4.331 -12.865  -8.053  1.00  0.00           C  
ATOM   3077  C   ALA B 131      -5.480 -13.356  -8.947  1.00  0.00           C  
ATOM   3078  O   ALA B 131      -6.606 -12.887  -8.802  1.00  0.00           O  
ATOM   3079  CB  ALA B 131      -3.343 -11.991  -8.832  1.00  0.00           C  
ATOM   3080  N   LEU B 132      -5.228 -14.345  -9.805  1.00  0.00           N  
ATOM   3081  CA  LEU B 132      -6.252 -14.918 -10.678  1.00  0.00           C  
ATOM   3082  C   LEU B 132      -7.396 -15.568  -9.884  1.00  0.00           C  
ATOM   3083  O   LEU B 132      -8.561 -15.396 -10.235  1.00  0.00           O  
ATOM   3084  CB  LEU B 132      -5.611 -15.949 -11.628  1.00  0.00           C  
ATOM   3085  CG  LEU B 132      -4.594 -15.381 -12.641  1.00  0.00           C  
ATOM   3086  CD1 LEU B 132      -4.012 -16.541 -13.461  1.00  0.00           C  
ATOM   3087  CD2 LEU B 132      -5.215 -14.375 -13.606  1.00  0.00           C  
ATOM   3088  N   TRP B 133      -7.073 -16.267  -8.801  1.00  0.00           N  
ATOM   3089  CA  TRP B 133      -8.076 -16.849  -7.912  1.00  0.00           C  
ATOM   3090  C   TRP B 133      -8.916 -15.770  -7.226  1.00  0.00           C  
ATOM   3091  O   TRP B 133     -10.142 -15.822  -7.277  1.00  0.00           O  
ATOM   3092  CB  TRP B 133      -7.396 -17.768  -6.897  1.00  0.00           C  
ATOM   3093  CG  TRP B 133      -8.348 -18.540  -6.035  1.00  0.00           C  
ATOM   3094  CD1 TRP B 133      -8.808 -19.793  -6.287  1.00  0.00           C  
ATOM   3095  CD2 TRP B 133      -8.970 -18.135  -4.768  1.00  0.00           C  
ATOM   3096  NE1 TRP B 133      -9.655 -20.196  -5.268  1.00  0.00           N  
ATOM   3097  CE2 TRP B 133      -9.777 -19.208  -4.319  1.00  0.00           C  
ATOM   3098  CE3 TRP B 133      -8.898 -16.975  -3.974  1.00  0.00           C  
ATOM   3099  CZ2 TRP B 133     -10.507 -19.146  -3.095  1.00  0.00           C  
ATOM   3100  CZ3 TRP B 133      -9.630 -16.908  -2.761  1.00  0.00           C  
ATOM   3101  CH2 TRP B 133     -10.413 -17.982  -2.341  1.00  0.00           C  
ATOM   3102  N   LEU B 134      -8.279 -14.734  -6.685  1.00  0.00           N  
ATOM   3103  CA  LEU B 134      -8.958 -13.595  -6.050  1.00  0.00           C  
ATOM   3104  C   LEU B 134      -9.891 -12.881  -7.034  1.00  0.00           C  
ATOM   3105  O   LEU B 134     -11.034 -12.574  -6.689  1.00  0.00           O  
ATOM   3106  CB  LEU B 134      -7.911 -12.621  -5.492  1.00  0.00           C  
ATOM   3107  CG  LEU B 134      -7.169 -13.140  -4.242  1.00  0.00           C  
ATOM   3108  CD1 LEU B 134      -5.979 -12.232  -3.935  1.00  0.00           C  
ATOM   3109  CD2 LEU B 134      -8.079 -13.166  -3.018  1.00  0.00           C  
ATOM   3110  N   PHE B 135      -9.457 -12.669  -8.273  1.00  0.00           N  
ATOM   3111  CA  PHE B 135     -10.303 -12.076  -9.309  1.00  0.00           C  
ATOM   3112  C   PHE B 135     -11.494 -12.964  -9.661  1.00  0.00           C  
ATOM   3113  O   PHE B 135     -12.612 -12.458  -9.799  1.00  0.00           O  
ATOM   3114  CB  PHE B 135      -9.463 -11.778 -10.561  1.00  0.00           C  
ATOM   3115  CG  PHE B 135      -8.370 -10.755 -10.380  1.00  0.00           C  
ATOM   3116  CD1 PHE B 135      -8.527  -9.649  -9.523  1.00  0.00           C  
ATOM   3117  CD2 PHE B 135      -7.162 -10.900 -11.100  1.00  0.00           C  
ATOM   3118  CE1 PHE B 135      -7.498  -8.702  -9.382  1.00  0.00           C  
ATOM   3119  CE2 PHE B 135      -6.141  -9.954 -10.966  1.00  0.00           C  
ATOM   3120  CZ  PHE B 135      -6.308  -8.858 -10.105  1.00  0.00           C  
ATOM   3121  N   LYS B 136     -11.285 -14.277  -9.764  1.00  0.00           N  
ATOM   3122  CA  LYS B 136     -12.364 -15.226 -10.036  1.00  0.00           C  
ATOM   3123  C   LYS B 136     -13.445 -15.190  -8.951  1.00  0.00           C  
ATOM   3124  O   LYS B 136     -14.626 -15.172  -9.276  1.00  0.00           O  
ATOM   3125  CB  LYS B 136     -11.765 -16.638 -10.203  1.00  0.00           C  
ATOM   3126  CG  LYS B 136     -12.742 -17.631 -10.835  1.00  0.00           C  
ATOM   3127  CD  LYS B 136     -12.960 -17.329 -12.314  1.00  0.00           C  
ATOM   3128  CE  LYS B 136     -13.788 -18.430 -12.973  1.00  0.00           C  
ATOM   3129  NZ  LYS B 136     -13.805 -18.251 -14.444  1.00  0.00           N  
ATOM   3130  N   GLN B 137     -13.036 -15.123  -7.679  1.00  0.00           N  
ATOM   3131  CA  GLN B 137     -13.955 -15.009  -6.545  1.00  0.00           C  
ATOM   3132  C   GLN B 137     -14.709 -13.667  -6.531  1.00  0.00           C  
ATOM   3133  O   GLN B 137     -15.874 -13.619  -6.135  1.00  0.00           O  
ATOM   3134  CB  GLN B 137     -13.183 -15.186  -5.219  1.00  0.00           C  
ATOM   3135  CG  GLN B 137     -12.545 -16.568  -5.035  1.00  0.00           C  
ATOM   3136  CD  GLN B 137     -13.538 -17.724  -5.109  1.00  0.00           C  
ATOM   3137  OE1 GLN B 137     -14.703 -17.620  -4.757  1.00  0.00           O  
ATOM   3138  NE2 GLN B 137     -13.121 -18.874  -5.577  1.00  0.00           N  
ATOM   3139  N   ALA B 138     -14.075 -12.589  -6.995  1.00  0.00           N  
ATOM   3140  CA  ALA B 138     -14.666 -11.248  -6.991  1.00  0.00           C  
ATOM   3141  C   ALA B 138     -15.725 -11.011  -8.089  1.00  0.00           C  
ATOM   3142  O   ALA B 138     -16.395  -9.977  -8.062  1.00  0.00           O  
ATOM   3143  CB  ALA B 138     -13.525 -10.233  -7.063  1.00  0.00           C  
ATOM   3144  N   GLN B 139     -15.901 -11.933  -9.031  1.00  0.00           N  
ATOM   3145  CA  GLN B 139     -16.868 -11.843 -10.142  1.00  0.00           C  
ATOM   3146  C   GLN B 139     -16.794 -10.504 -10.893  1.00  0.00           C  
ATOM   3147  O   GLN B 139     -17.751  -9.717 -10.926  1.00  0.00           O  
ATOM   3148  CB  GLN B 139     -18.291 -12.163  -9.655  1.00  0.00           C  
ATOM   3149  CG  GLN B 139     -18.413 -13.558  -9.036  1.00  0.00           C  
ATOM   3150  CD  GLN B 139     -19.868 -13.911  -8.678  1.00  0.00           C  
ATOM   3151  OE1 GLN B 139     -20.796 -13.141  -8.831  1.00  0.00           O  
ATOM   3152  NE2 GLN B 139     -20.105 -15.099  -8.198  1.00  0.00           N  
ATOM   3153  N   LEU B 140     -15.629 -10.244 -11.459  1.00  0.00           N  
ATOM   3154  CA  LEU B 140     -15.303  -9.008 -12.150  1.00  0.00           C  
ATOM   3155  C   LEU B 140     -15.773  -9.026 -13.606  1.00  0.00           C  
ATOM   3156  O   LEU B 140     -15.893 -10.089 -14.213  1.00  0.00           O  
ATOM   3157  CB  LEU B 140     -13.783  -8.771 -12.066  1.00  0.00           C  
ATOM   3158  CG  LEU B 140     -13.233  -8.754 -10.627  1.00  0.00           C  
ATOM   3159  CD1 LEU B 140     -11.715  -8.656 -10.662  1.00  0.00           C  
ATOM   3160  CD2 LEU B 140     -13.784  -7.581  -9.814  1.00  0.00           C  
ATOM   3161  N   ASP B 141     -15.969  -7.837 -14.178  1.00  0.00           N  
ATOM   3162  CA  ASP B 141     -16.233  -7.663 -15.602  1.00  0.00           C  
ATOM   3163  C   ASP B 141     -14.932  -7.657 -16.413  1.00  0.00           C  
ATOM   3164  O   ASP B 141     -14.842  -8.266 -17.477  1.00  0.00           O  
ATOM   3165  CB  ASP B 141     -16.993  -6.343 -15.825  1.00  0.00           C  
ATOM   3166  CG  ASP B 141     -18.282  -6.240 -15.007  1.00  0.00           C  
ATOM   3167  OD1 ASP B 141     -19.100  -7.179 -15.062  1.00  0.00           O  
ATOM   3168  OD2 ASP B 141     -18.439  -5.205 -14.315  1.00  0.00           O  
ATOM   3169  N   VAL B 142     -13.902  -6.978 -15.871  1.00  0.00           N  
ATOM   3170  CA  VAL B 142     -12.612  -6.786 -16.534  1.00  0.00           C  
ATOM   3171  C   VAL B 142     -11.468  -7.074 -15.563  1.00  0.00           C  
ATOM   3172  O   VAL B 142     -11.454  -6.597 -14.431  1.00  0.00           O  
ATOM   3173  CB  VAL B 142     -12.469  -5.367 -17.117  1.00  0.00           C  
ATOM   3174  CG1 VAL B 142     -11.176  -5.229 -17.927  1.00  0.00           C  
ATOM   3175  CG2 VAL B 142     -13.638  -4.995 -18.042  1.00  0.00           C  
ATOM   3176  N   VAL B 143     -10.452  -7.808 -16.039  1.00  0.00           N  
ATOM   3177  CA  VAL B 143      -9.172  -7.966 -15.349  1.00  0.00           C  
ATOM   3178  C   VAL B 143      -8.051  -7.356 -16.173  1.00  0.00           C  
ATOM   3179  O   VAL B 143      -7.981  -7.543 -17.385  1.00  0.00           O  
ATOM   3180  CB  VAL B 143      -8.919  -9.441 -14.991  1.00  0.00           C  
ATOM   3181  CG1 VAL B 143      -7.458  -9.744 -14.636  1.00  0.00           C  
ATOM   3182  CG2 VAL B 143      -9.763  -9.809 -13.763  1.00  0.00           C  
ATOM   3183  N   ILE B 144      -7.150  -6.640 -15.514  1.00  0.00           N  
ATOM   3184  CA  ILE B 144      -5.964  -6.036 -16.106  1.00  0.00           C  
ATOM   3185  C   ILE B 144      -4.731  -6.685 -15.475  1.00  0.00           C  
ATOM   3186  O   ILE B 144      -4.515  -6.578 -14.268  1.00  0.00           O  
ATOM   3187  CB  ILE B 144      -5.974  -4.504 -15.929  1.00  0.00           C  
ATOM   3188  CG1 ILE B 144      -7.284  -3.862 -16.443  1.00  0.00           C  
ATOM   3189  CG2 ILE B 144      -4.757  -3.896 -16.647  1.00  0.00           C  
ATOM   3190  CD1 ILE B 144      -7.465  -2.403 -16.008  1.00  0.00           C  
ATOM   3191  N   LEU B 145      -3.927  -7.359 -16.284  1.00  0.00           N  
ATOM   3192  CA  LEU B 145      -2.733  -8.067 -15.859  1.00  0.00           C  
ATOM   3193  C   LEU B 145      -1.482  -7.295 -16.277  1.00  0.00           C  
ATOM   3194  O   LEU B 145      -1.177  -7.189 -17.469  1.00  0.00           O  
ATOM   3195  CB  LEU B 145      -2.736  -9.492 -16.438  1.00  0.00           C  
ATOM   3196  CG  LEU B 145      -3.953 -10.363 -16.033  1.00  0.00           C  
ATOM   3197  CD1 LEU B 145      -3.854 -11.724 -16.707  1.00  0.00           C  
ATOM   3198  CD2 LEU B 145      -4.034 -10.577 -14.525  1.00  0.00           C  
ATOM   3199  N   GLU B 146      -0.735  -6.780 -15.316  1.00  0.00           N  
ATOM   3200  CA  GLU B 146       0.602  -6.257 -15.555  1.00  0.00           C  
ATOM   3201  C   GLU B 146       1.595  -7.426 -15.655  1.00  0.00           C  
ATOM   3202  O   GLU B 146       1.756  -8.199 -14.713  1.00  0.00           O  
ATOM   3203  CB  GLU B 146       1.001  -5.259 -14.460  1.00  0.00           C  
ATOM   3204  CG  GLU B 146       2.361  -4.614 -14.766  1.00  0.00           C  
ATOM   3205  CD  GLU B 146       2.837  -3.606 -13.704  1.00  0.00           C  
ATOM   3206  OE1 GLU B 146       4.045  -3.272 -13.731  1.00  0.00           O  
ATOM   3207  OE2 GLU B 146       2.023  -3.127 -12.893  1.00  0.00           O  
ATOM   3208  N   VAL B 147       2.285  -7.534 -16.785  1.00  0.00           N  
ATOM   3209  CA  VAL B 147       3.352  -8.519 -16.980  1.00  0.00           C  
ATOM   3210  C   VAL B 147       4.503  -8.239 -16.002  1.00  0.00           C  
ATOM   3211  O   VAL B 147       4.988  -7.106 -15.917  1.00  0.00           O  
ATOM   3212  CB  VAL B 147       3.843  -8.492 -18.445  1.00  0.00           C  
ATOM   3213  CG1 VAL B 147       5.058  -9.367 -18.676  1.00  0.00           C  
ATOM   3214  CG2 VAL B 147       2.721  -8.976 -19.372  1.00  0.00           C  
ATOM   3215  N   GLY B 148       4.954  -9.271 -15.293  1.00  0.00           N  
ATOM   3216  CA  GLY B 148       6.061  -9.169 -14.353  1.00  0.00           C  
ATOM   3217  C   GLY B 148       7.398  -8.944 -15.045  1.00  0.00           C  
ATOM   3218  O   GLY B 148       8.092  -7.961 -14.771  1.00  0.00           O  
ATOM   3219  N   LEU B 149       7.738  -9.840 -16.005  1.00  0.00           N  
ATOM   3220  CA  LEU B 149       8.988  -9.788 -16.757  1.00  0.00           C  
ATOM   3221  C   LEU B 149       8.810 -10.314 -18.187  1.00  0.00           C  
ATOM   3222  O   LEU B 149       8.260 -11.399 -18.409  1.00  0.00           O  
ATOM   3223  CB  LEU B 149      10.052 -10.588 -15.990  1.00  0.00           C  
ATOM   3224  CG  LEU B 149      11.473 -10.461 -16.565  1.00  0.00           C  
ATOM   3225  CD1 LEU B 149      12.045  -9.061 -16.359  1.00  0.00           C  
ATOM   3226  CD2 LEU B 149      12.395 -11.456 -15.883  1.00  0.00           C  
ATOM   3227  N   GLY B 150       9.309  -9.577 -19.169  1.00  0.00           N  
ATOM   3228  CA  GLY B 150       9.234  -9.988 -20.572  1.00  0.00           C  
ATOM   3229  C   GLY B 150       7.809 -10.006 -21.117  1.00  0.00           C  
ATOM   3230  O   GLY B 150       7.233  -8.944 -21.371  1.00  0.00           O  
ATOM   3231  N   GLY B 151       7.241 -11.178 -21.282  1.00  0.00           N  
ATOM   3232  CA  GLY B 151       5.902 -11.399 -21.815  1.00  0.00           C  
ATOM   3233  C   GLY B 151       5.651 -12.862 -22.143  1.00  0.00           C  
ATOM   3234  O   GLY B 151       4.835 -13.500 -21.489  1.00  0.00           O  
ATOM   3235  N   ARG B 152       6.394 -13.425 -23.115  1.00  0.00           N  
ATOM   3236  CA  ARG B 152       6.184 -14.784 -23.640  1.00  0.00           C  
ATOM   3237  C   ARG B 152       6.159 -15.865 -22.563  1.00  0.00           C  
ATOM   3238  O   ARG B 152       5.298 -16.742 -22.618  1.00  0.00           O  
ATOM   3239  CB  ARG B 152       7.283 -15.072 -24.673  1.00  0.00           C  
ATOM   3240  CG  ARG B 152       7.118 -16.425 -25.383  1.00  0.00           C  
ATOM   3241  CD  ARG B 152       8.182 -16.616 -26.470  1.00  0.00           C  
ATOM   3242  NE  ARG B 152       9.536 -16.648 -25.915  1.00  0.00           N  
ATOM   3243  CZ  ARG B 152      10.247 -17.709 -25.555  1.00  0.00           C  
ATOM   3244  NH1 ARG B 152       9.805 -18.927 -25.704  1.00  0.00           N  
ATOM   3245  NH2 ARG B 152      11.426 -17.528 -25.038  1.00  0.00           N  
ATOM   3246  N   LEU B 153       7.074 -15.799 -21.607  1.00  0.00           N  
ATOM   3247  CA  LEU B 153       7.227 -16.770 -20.515  1.00  0.00           C  
ATOM   3248  C   LEU B 153       6.830 -16.207 -19.144  1.00  0.00           C  
ATOM   3249  O   LEU B 153       7.135 -16.809 -18.118  1.00  0.00           O  
ATOM   3250  CB  LEU B 153       8.666 -17.335 -20.505  1.00  0.00           C  
ATOM   3251  CG  LEU B 153       9.080 -18.091 -21.769  1.00  0.00           C  
ATOM   3252  CD1 LEU B 153      10.530 -18.554 -21.629  1.00  0.00           C  
ATOM   3253  CD2 LEU B 153       8.206 -19.313 -22.043  1.00  0.00           C  
ATOM   3254  N   ASP B 154       6.180 -15.055 -19.118  1.00  0.00           N  
ATOM   3255  CA  ASP B 154       5.674 -14.488 -17.877  1.00  0.00           C  
ATOM   3256  C   ASP B 154       4.434 -15.252 -17.409  1.00  0.00           C  
ATOM   3257  O   ASP B 154       3.596 -15.644 -18.229  1.00  0.00           O  
ATOM   3258  CB  ASP B 154       5.367 -13.002 -18.062  1.00  0.00           C  
ATOM   3259  CG  ASP B 154       5.028 -12.359 -16.724  1.00  0.00           C  
ATOM   3260  OD1 ASP B 154       3.833 -12.177 -16.425  1.00  0.00           O  
ATOM   3261  OD2 ASP B 154       5.978 -12.050 -15.968  1.00  0.00           O  
ATOM   3262  N   ALA B 155       4.291 -15.467 -16.101  1.00  0.00           N  
ATOM   3263  CA  ALA B 155       3.181 -16.236 -15.550  1.00  0.00           C  
ATOM   3264  C   ALA B 155       1.803 -15.666 -15.924  1.00  0.00           C  
ATOM   3265  O   ALA B 155       0.845 -16.419 -16.075  1.00  0.00           O  
ATOM   3266  CB  ALA B 155       3.350 -16.306 -14.033  1.00  0.00           C  
ATOM   3267  N   THR B 156       1.693 -14.349 -16.143  1.00  0.00           N  
ATOM   3268  CA  THR B 156       0.445 -13.719 -16.610  1.00  0.00           C  
ATOM   3269  C   THR B 156       0.043 -14.180 -18.018  1.00  0.00           C  
ATOM   3270  O   THR B 156      -1.145 -14.167 -18.356  1.00  0.00           O  
ATOM   3271  CB  THR B 156       0.546 -12.194 -16.609  1.00  0.00           C  
ATOM   3272  OG1 THR B 156       1.573 -11.760 -17.464  1.00  0.00           O  
ATOM   3273  CG2 THR B 156       0.807 -11.628 -15.215  1.00  0.00           C  
ATOM   3274  N   ASN B 157       0.981 -14.649 -18.819  1.00  0.00           N  
ATOM   3275  CA  ASN B 157       0.739 -15.087 -20.193  1.00  0.00           C  
ATOM   3276  C   ASN B 157       0.089 -16.478 -20.310  1.00  0.00           C  
ATOM   3277  O   ASN B 157      -0.148 -16.951 -21.425  1.00  0.00           O  
ATOM   3278  CB  ASN B 157       2.047 -14.972 -20.991  1.00  0.00           C  
ATOM   3279  CG  ASN B 157       1.830 -14.978 -22.484  1.00  0.00           C  
ATOM   3280  OD1 ASN B 157       0.873 -14.428 -23.017  1.00  0.00           O  
ATOM   3281  ND2 ASN B 157       2.726 -15.575 -23.230  1.00  0.00           N  
ATOM   3282  N   ILE B 158      -0.238 -17.127 -19.194  1.00  0.00           N  
ATOM   3283  CA  ILE B 158      -1.121 -18.307 -19.193  1.00  0.00           C  
ATOM   3284  C   ILE B 158      -2.575 -17.923 -19.493  1.00  0.00           C  
ATOM   3285  O   ILE B 158      -3.376 -18.778 -19.869  1.00  0.00           O  
ATOM   3286  CB  ILE B 158      -1.037 -19.097 -17.871  1.00  0.00           C  
ATOM   3287  CG1 ILE B 158      -1.688 -18.333 -16.691  1.00  0.00           C  
ATOM   3288  CG2 ILE B 158       0.418 -19.504 -17.593  1.00  0.00           C  
ATOM   3289  CD1 ILE B 158      -1.577 -19.015 -15.338  1.00  0.00           C  
ATOM   3290  N   VAL B 159      -2.925 -16.653 -19.291  1.00  0.00           N  
ATOM   3291  CA  VAL B 159      -4.252 -16.109 -19.572  1.00  0.00           C  
ATOM   3292  C   VAL B 159      -4.283 -15.565 -20.999  1.00  0.00           C  
ATOM   3293  O   VAL B 159      -3.393 -14.827 -21.413  1.00  0.00           O  
ATOM   3294  CB  VAL B 159      -4.632 -15.024 -18.549  1.00  0.00           C  
ATOM   3295  CG1 VAL B 159      -6.016 -14.437 -18.832  1.00  0.00           C  
ATOM   3296  CG2 VAL B 159      -4.648 -15.596 -17.128  1.00  0.00           C  
ATOM   3297  N   ASP B 160      -5.322 -15.903 -21.737  1.00  0.00           N  
ATOM   3298  CA  ASP B 160      -5.536 -15.353 -23.069  1.00  0.00           C  
ATOM   3299  C   ASP B 160      -6.146 -13.955 -22.971  1.00  0.00           C  
ATOM   3300  O   ASP B 160      -7.305 -13.770 -22.592  1.00  0.00           O  
ATOM   3301  CB  ASP B 160      -6.383 -16.307 -23.922  1.00  0.00           C  
ATOM   3302  CG  ASP B 160      -5.617 -17.572 -24.278  1.00  0.00           C  
ATOM   3303  OD1 ASP B 160      -4.376 -17.485 -24.454  1.00  0.00           O  
ATOM   3304  OD2 ASP B 160      -6.275 -18.629 -24.405  1.00  0.00           O  
ATOM   3305  N   ALA B 161      -5.335 -12.942 -23.306  1.00  0.00           N  
ATOM   3306  CA  ALA B 161      -5.760 -11.557 -23.324  1.00  0.00           C  
ATOM   3307  C   ALA B 161      -6.729 -11.281 -24.485  1.00  0.00           C  
ATOM   3308  O   ALA B 161      -6.480 -11.675 -25.623  1.00  0.00           O  
ATOM   3309  CB  ALA B 161      -4.526 -10.652 -23.399  1.00  0.00           C  
ATOM   3310  N   ASP B 162      -7.792 -10.524 -24.204  1.00  0.00           N  
ATOM   3311  CA  ASP B 162      -8.686  -9.967 -25.224  1.00  0.00           C  
ATOM   3312  C   ASP B 162      -8.073  -8.746 -25.914  1.00  0.00           C  
ATOM   3313  O   ASP B 162      -8.317  -8.529 -27.098  1.00  0.00           O  
ATOM   3314  CB  ASP B 162     -10.026  -9.599 -24.582  1.00  0.00           C  
ATOM   3315  CG  ASP B 162     -10.774 -10.845 -24.138  1.00  0.00           C  
ATOM   3316  OD1 ASP B 162     -11.238 -11.588 -25.047  1.00  0.00           O  
ATOM   3317  OD2 ASP B 162     -10.870 -11.067 -22.910  1.00  0.00           O  
ATOM   3318  N   VAL B 163      -7.262  -7.982 -25.187  1.00  0.00           N  
ATOM   3319  CA  VAL B 163      -6.390  -6.930 -25.721  1.00  0.00           C  
ATOM   3320  C   VAL B 163      -5.018  -7.049 -25.063  1.00  0.00           C  
ATOM   3321  O   VAL B 163      -4.895  -7.021 -23.843  1.00  0.00           O  
ATOM   3322  CB  VAL B 163      -6.973  -5.520 -25.495  1.00  0.00           C  
ATOM   3323  CG1 VAL B 163      -6.021  -4.430 -25.991  1.00  0.00           C  
ATOM   3324  CG2 VAL B 163      -8.304  -5.333 -26.229  1.00  0.00           C  
ATOM   3325  N   ALA B 164      -3.974  -7.146 -25.870  1.00  0.00           N  
ATOM   3326  CA  ALA B 164      -2.593  -7.118 -25.412  1.00  0.00           C  
ATOM   3327  C   ALA B 164      -1.979  -5.732 -25.654  1.00  0.00           C  
ATOM   3328  O   ALA B 164      -2.238  -5.097 -26.671  1.00  0.00           O  
ATOM   3329  CB  ALA B 164      -1.818  -8.240 -26.104  1.00  0.00           C  
ATOM   3330  N   VAL B 165      -1.144  -5.272 -24.735  1.00  0.00           N  
ATOM   3331  CA  VAL B 165      -0.524  -3.944 -24.796  1.00  0.00           C  
ATOM   3332  C   VAL B 165       0.977  -4.066 -24.574  1.00  0.00           C  
ATOM   3333  O   VAL B 165       1.421  -4.704 -23.636  1.00  0.00           O  
ATOM   3334  CB  VAL B 165      -1.154  -2.990 -23.770  1.00  0.00           C  
ATOM   3335  CG1 VAL B 165      -0.603  -1.571 -23.932  1.00  0.00           C  
ATOM   3336  CG2 VAL B 165      -2.684  -2.919 -23.897  1.00  0.00           C  
ATOM   3337  N   VAL B 166       1.765  -3.389 -25.419  1.00  0.00           N  
ATOM   3338  CA  VAL B 166       3.196  -3.139 -25.199  1.00  0.00           C  
ATOM   3339  C   VAL B 166       3.393  -1.639 -25.044  1.00  0.00           C  
ATOM   3340  O   VAL B 166       3.234  -0.886 -25.998  1.00  0.00           O  
ATOM   3341  CB  VAL B 166       4.063  -3.732 -26.320  1.00  0.00           C  
ATOM   3342  CG1 VAL B 166       5.538  -3.403 -26.099  1.00  0.00           C  
ATOM   3343  CG2 VAL B 166       3.930  -5.253 -26.380  1.00  0.00           C  
ATOM   3344  N   THR B 167       3.715  -1.185 -23.826  1.00  0.00           N  
ATOM   3345  CA  THR B 167       3.755   0.251 -23.507  1.00  0.00           C  
ATOM   3346  C   THR B 167       5.005   0.953 -24.033  1.00  0.00           C  
ATOM   3347  O   THR B 167       4.914   2.035 -24.592  1.00  0.00           O  
ATOM   3348  CB  THR B 167       3.656   0.502 -21.994  1.00  0.00           C  
ATOM   3349  OG1 THR B 167       4.714  -0.134 -21.309  1.00  0.00           O  
ATOM   3350  CG2 THR B 167       2.349  -0.034 -21.413  1.00  0.00           C  
ATOM   3351  N   SER B 168       6.176   0.339 -23.845  1.00  0.00           N  
ATOM   3352  CA  SER B 168       7.461   0.869 -24.286  1.00  0.00           C  
ATOM   3353  C   SER B 168       8.508  -0.236 -24.397  1.00  0.00           C  
ATOM   3354  O   SER B 168       8.417  -1.263 -23.720  1.00  0.00           O  
ATOM   3355  CB  SER B 168       7.953   1.973 -23.333  1.00  0.00           C  
ATOM   3356  OG  SER B 168       8.243   1.456 -22.042  1.00  0.00           O  
ATOM   3357  N   ILE B 169       9.521  -0.004 -25.214  1.00  0.00           N  
ATOM   3358  CA  ILE B 169      10.691  -0.870 -25.374  1.00  0.00           C  
ATOM   3359  C   ILE B 169      11.945  -0.051 -25.069  1.00  0.00           C  
ATOM   3360  O   ILE B 169      12.291   0.874 -25.793  1.00  0.00           O  
ATOM   3361  CB  ILE B 169      10.746  -1.479 -26.784  1.00  0.00           C  
ATOM   3362  CG1 ILE B 169       9.483  -2.293 -27.139  1.00  0.00           C  
ATOM   3363  CG2 ILE B 169      12.001  -2.347 -26.941  1.00  0.00           C  
ATOM   3364  CD1 ILE B 169       9.232  -3.518 -26.263  1.00  0.00           C  
ATOM   3365  N   ALA B 170      12.638  -0.433 -24.009  1.00  0.00           N  
ATOM   3366  CA  ALA B 170      13.935   0.115 -23.649  1.00  0.00           C  
ATOM   3367  C   ALA B 170      14.786  -0.971 -22.994  1.00  0.00           C  
ATOM   3368  O   ALA B 170      14.267  -1.976 -22.500  1.00  0.00           O  
ATOM   3369  CB  ALA B 170      13.734   1.325 -22.738  1.00  0.00           C  
ATOM   3370  N   LEU B 171      16.107  -0.768 -22.986  1.00  0.00           N  
ATOM   3371  CA  LEU B 171      17.028  -1.608 -22.234  1.00  0.00           C  
ATOM   3372  C   LEU B 171      16.819  -1.357 -20.743  1.00  0.00           C  
ATOM   3373  O   LEU B 171      16.726  -0.212 -20.304  1.00  0.00           O  
ATOM   3374  CB  LEU B 171      18.477  -1.312 -22.681  1.00  0.00           C  
ATOM   3375  CG  LEU B 171      18.773  -1.583 -24.167  1.00  0.00           C  
ATOM   3376  CD1 LEU B 171      20.171  -1.109 -24.527  1.00  0.00           C  
ATOM   3377  CD2 LEU B 171      18.668  -3.066 -24.519  1.00  0.00           C  
ATOM   3378  N   ASP B 172      16.709  -2.437 -19.959  1.00  0.00           N  
ATOM   3379  CA  ASP B 172      16.530  -2.365 -18.503  1.00  0.00           C  
ATOM   3380  C   ASP B 172      17.251  -3.521 -17.803  1.00  0.00           C  
ATOM   3381  O   ASP B 172      18.134  -3.312 -16.984  1.00  0.00           O  
ATOM   3382  CB  ASP B 172      15.024  -2.340 -18.177  1.00  0.00           C  
ATOM   3383  CG  ASP B 172      14.754  -2.195 -16.670  1.00  0.00           C  
ATOM   3384  OD1 ASP B 172      15.609  -1.658 -15.944  1.00  0.00           O  
ATOM   3385  OD2 ASP B 172      13.690  -2.628 -16.181  1.00  0.00           O  
ATOM   3386  N   HIS B 173      16.912  -4.753 -18.185  1.00  0.00           N  
ATOM   3387  CA  HIS B 173      17.584  -5.967 -17.749  1.00  0.00           C  
ATOM   3388  C   HIS B 173      18.235  -6.657 -18.955  1.00  0.00           C  
ATOM   3389  O   HIS B 173      17.635  -7.525 -19.589  1.00  0.00           O  
ATOM   3390  CB  HIS B 173      16.582  -6.893 -17.061  1.00  0.00           C  
ATOM   3391  CG  HIS B 173      16.064  -6.375 -15.756  1.00  0.00           C  
ATOM   3392  ND1 HIS B 173      16.749  -6.417 -14.569  1.00  0.00           N  
ATOM   3393  CD2 HIS B 173      14.808  -5.906 -15.489  1.00  0.00           C  
ATOM   3394  CE1 HIS B 173      15.907  -6.011 -13.590  1.00  0.00           C  
ATOM   3395  NE2 HIS B 173      14.721  -5.683 -14.120  1.00  0.00           N  
ATOM   3396  N   THR B 174      19.473  -6.274 -19.262  1.00  0.00           N  
ATOM   3397  CA  THR B 174      20.205  -6.783 -20.432  1.00  0.00           C  
ATOM   3398  C   THR B 174      20.399  -8.298 -20.404  1.00  0.00           C  
ATOM   3399  O   THR B 174      20.283  -8.950 -21.435  1.00  0.00           O  
ATOM   3400  CB  THR B 174      21.578  -6.108 -20.534  1.00  0.00           C  
ATOM   3401  OG1 THR B 174      22.224  -6.114 -19.270  1.00  0.00           O  
ATOM   3402  CG2 THR B 174      21.447  -4.651 -20.964  1.00  0.00           C  
ATOM   3403  N   ASP B 175      20.613  -8.860 -19.226  1.00  0.00           N  
ATOM   3404  CA  ASP B 175      21.022 -10.265 -19.081  1.00  0.00           C  
ATOM   3405  C   ASP B 175      19.879 -11.267 -19.297  1.00  0.00           C  
ATOM   3406  O   ASP B 175      20.115 -12.426 -19.634  1.00  0.00           O  
ATOM   3407  CB  ASP B 175      21.647 -10.472 -17.692  1.00  0.00           C  
ATOM   3408  CG  ASP B 175      22.883  -9.604 -17.426  1.00  0.00           C  
ATOM   3409  OD1 ASP B 175      23.377  -8.961 -18.374  1.00  0.00           O  
ATOM   3410  OD2 ASP B 175      23.295  -9.572 -16.250  1.00  0.00           O  
ATOM   3411  N   TRP B 176      18.624 -10.855 -19.110  1.00  0.00           N  
ATOM   3412  CA  TRP B 176      17.484 -11.774 -19.080  1.00  0.00           C  
ATOM   3413  C   TRP B 176      16.544 -11.668 -20.269  1.00  0.00           C  
ATOM   3414  O   TRP B 176      16.012 -12.688 -20.724  1.00  0.00           O  
ATOM   3415  CB  TRP B 176      16.718 -11.589 -17.755  1.00  0.00           C  
ATOM   3416  CG  TRP B 176      16.960 -12.667 -16.757  1.00  0.00           C  
ATOM   3417  CD1 TRP B 176      18.099 -12.855 -16.051  1.00  0.00           C  
ATOM   3418  CD2 TRP B 176      16.055 -13.755 -16.361  1.00  0.00           C  
ATOM   3419  NE1 TRP B 176      17.962 -13.987 -15.246  1.00  0.00           N  
ATOM   3420  CE2 TRP B 176      16.729 -14.564 -15.411  1.00  0.00           C  
ATOM   3421  CE3 TRP B 176      14.736 -14.113 -16.730  1.00  0.00           C  
ATOM   3422  CZ2 TRP B 176      16.126 -15.708 -14.850  1.00  0.00           C  
ATOM   3423  CZ3 TRP B 176      14.138 -15.249 -16.163  1.00  0.00           C  
ATOM   3424  CH2 TRP B 176      14.821 -16.043 -15.236  1.00  0.00           C  
ATOM   3425  N   LEU B 177      16.279 -10.455 -20.755  1.00  0.00           N  
ATOM   3426  CA  LEU B 177      15.317 -10.234 -21.843  1.00  0.00           C  
ATOM   3427  C   LEU B 177      15.957 -10.155 -23.230  1.00  0.00           C  
ATOM   3428  O   LEU B 177      15.251 -10.125 -24.235  1.00  0.00           O  
ATOM   3429  CB  LEU B 177      14.467  -8.990 -21.531  1.00  0.00           C  
ATOM   3430  CG  LEU B 177      13.532  -9.172 -20.326  1.00  0.00           C  
ATOM   3431  CD1 LEU B 177      12.771  -7.858 -20.072  1.00  0.00           C  
ATOM   3432  CD2 LEU B 177      12.493 -10.275 -20.568  1.00  0.00           C  
ATOM   3433  N   GLY B 178      17.270 -10.145 -23.281  1.00  0.00           N  
ATOM   3434  CA  GLY B 178      18.046 -10.013 -24.501  1.00  0.00           C  
ATOM   3435  C   GLY B 178      18.881  -8.730 -24.520  1.00  0.00           C  
ATOM   3436  O   GLY B 178      18.601  -7.774 -23.793  1.00  0.00           O  
ATOM   3437  N   PRO B 179      19.913  -8.706 -25.376  1.00  0.00           N  
ATOM   3438  CA  PRO B 179      20.895  -7.624 -25.392  1.00  0.00           C  
ATOM   3439  C   PRO B 179      20.436  -6.376 -26.155  1.00  0.00           C  
ATOM   3440  O   PRO B 179      21.110  -5.348 -26.107  1.00  0.00           O  
ATOM   3441  CB  PRO B 179      22.130  -8.269 -26.038  1.00  0.00           C  
ATOM   3442  CG  PRO B 179      21.526  -9.256 -27.022  1.00  0.00           C  
ATOM   3443  CD  PRO B 179      20.289  -9.775 -26.285  1.00  0.00           C  
ATOM   3444  N   ASP B 180      19.328  -6.460 -26.882  1.00  0.00           N  
ATOM   3445  CA  ASP B 180      18.887  -5.416 -27.802  1.00  0.00           C  
ATOM   3446  C   ASP B 180      17.359  -5.243 -27.798  1.00  0.00           C  
ATOM   3447  O   ASP B 180      16.589  -6.068 -27.290  1.00  0.00           O  
ATOM   3448  CB  ASP B 180      19.429  -5.719 -29.212  1.00  0.00           C  
ATOM   3449  CG  ASP B 180      18.885  -7.040 -29.742  1.00  0.00           C  
ATOM   3450  OD1 ASP B 180      17.668  -7.097 -30.013  1.00  0.00           O  
ATOM   3451  OD2 ASP B 180      19.654  -8.025 -29.815  1.00  0.00           O  
ATOM   3452  N   ARG B 181      16.906  -4.134 -28.393  1.00  0.00           N  
ATOM   3453  CA  ARG B 181      15.492  -3.773 -28.481  1.00  0.00           C  
ATOM   3454  C   ARG B 181      14.665  -4.789 -29.277  1.00  0.00           C  
ATOM   3455  O   ARG B 181      13.503  -4.996 -28.938  1.00  0.00           O  
ATOM   3456  CB  ARG B 181      15.344  -2.376 -29.111  1.00  0.00           C  
ATOM   3457  CG  ARG B 181      15.794  -1.238 -28.168  1.00  0.00           C  
ATOM   3458  CD  ARG B 181      15.755   0.129 -28.862  1.00  0.00           C  
ATOM   3459  NE  ARG B 181      14.442   0.483 -29.397  1.00  0.00           N  
ATOM   3460  CZ  ARG B 181      13.503   1.262 -28.852  1.00  0.00           C  
ATOM   3461  NH1 ARG B 181      13.653   1.840 -27.701  1.00  0.00           N  
ATOM   3462  NH2 ARG B 181      12.397   1.481 -29.478  1.00  0.00           N  
ATOM   3463  N   GLU B 182      15.229  -5.438 -30.280  1.00  0.00           N  
ATOM   3464  CA  GLU B 182      14.532  -6.426 -31.109  1.00  0.00           C  
ATOM   3465  C   GLU B 182      14.223  -7.693 -30.294  1.00  0.00           C  
ATOM   3466  O   GLU B 182      13.093  -8.179 -30.293  1.00  0.00           O  
ATOM   3467  CB  GLU B 182      15.366  -6.752 -32.356  1.00  0.00           C  
ATOM   3468  CG  GLU B 182      15.507  -5.589 -33.357  1.00  0.00           C  
ATOM   3469  CD  GLU B 182      14.167  -5.121 -33.960  1.00  0.00           C  
ATOM   3470  OE1 GLU B 182      14.106  -3.976 -34.450  1.00  0.00           O  
ATOM   3471  OE2 GLU B 182      13.185  -5.894 -33.929  1.00  0.00           O  
ATOM   3472  N   SER B 183      15.199  -8.179 -29.537  1.00  0.00           N  
ATOM   3473  CA  SER B 183      15.028  -9.314 -28.633  1.00  0.00           C  
ATOM   3474  C   SER B 183      13.994  -9.013 -27.538  1.00  0.00           C  
ATOM   3475  O   SER B 183      13.081  -9.806 -27.298  1.00  0.00           O  
ATOM   3476  CB  SER B 183      16.371  -9.669 -27.992  1.00  0.00           C  
ATOM   3477  OG  SER B 183      17.336  -9.970 -28.979  1.00  0.00           O  
ATOM   3478  N   ILE B 184      14.076  -7.828 -26.928  1.00  0.00           N  
ATOM   3479  CA  ILE B 184      13.108  -7.374 -25.923  1.00  0.00           C  
ATOM   3480  C   ILE B 184      11.696  -7.264 -26.525  1.00  0.00           C  
ATOM   3481  O   ILE B 184      10.717  -7.669 -25.893  1.00  0.00           O  
ATOM   3482  CB  ILE B 184      13.570  -6.027 -25.315  1.00  0.00           C  
ATOM   3483  CG1 ILE B 184      14.878  -6.205 -24.508  1.00  0.00           C  
ATOM   3484  CG2 ILE B 184      12.492  -5.424 -24.405  1.00  0.00           C  
ATOM   3485  CD1 ILE B 184      15.565  -4.878 -24.164  1.00  0.00           C  
ATOM   3486  N   GLY B 185      11.579  -6.717 -27.733  1.00  0.00           N  
ATOM   3487  CA  GLY B 185      10.326  -6.592 -28.458  1.00  0.00           C  
ATOM   3488  C   GLY B 185       9.671  -7.947 -28.721  1.00  0.00           C  
ATOM   3489  O   GLY B 185       8.493  -8.128 -28.404  1.00  0.00           O  
ATOM   3490  N   ARG B 186      10.442  -8.916 -29.215  1.00  0.00           N  
ATOM   3491  CA  ARG B 186       9.980 -10.286 -29.485  1.00  0.00           C  
ATOM   3492  C   ARG B 186       9.436 -10.968 -28.226  1.00  0.00           C  
ATOM   3493  O   ARG B 186       8.350 -11.538 -28.274  1.00  0.00           O  
ATOM   3494  CB  ARG B 186      11.114 -11.084 -30.141  1.00  0.00           C  
ATOM   3495  CG  ARG B 186      10.665 -12.505 -30.555  1.00  0.00           C  
ATOM   3496  CD  ARG B 186      11.734 -13.253 -31.347  1.00  0.00           C  
ATOM   3497  NE  ARG B 186      11.879 -12.775 -32.739  1.00  0.00           N  
ATOM   3498  CZ  ARG B 186      11.119 -13.138 -33.783  1.00  0.00           C  
ATOM   3499  NH1 ARG B 186      10.139 -13.998 -33.682  1.00  0.00           N  
ATOM   3500  NH2 ARG B 186      11.342 -12.635 -34.956  1.00  0.00           N  
ATOM   3501  N   GLU B 187      10.132 -10.861 -27.102  1.00  0.00           N  
ATOM   3502  CA  GLU B 187       9.682 -11.447 -25.841  1.00  0.00           C  
ATOM   3503  C   GLU B 187       8.373 -10.808 -25.333  1.00  0.00           C  
ATOM   3504  O   GLU B 187       7.445 -11.517 -24.950  1.00  0.00           O  
ATOM   3505  CB  GLU B 187      10.782 -11.358 -24.772  1.00  0.00           C  
ATOM   3506  CG  GLU B 187      11.900 -12.392 -24.959  1.00  0.00           C  
ATOM   3507  CD  GLU B 187      11.386 -13.841 -24.937  1.00  0.00           C  
ATOM   3508  OE1 GLU B 187      11.845 -14.665 -25.749  1.00  0.00           O  
ATOM   3509  OE2 GLU B 187      10.492 -14.171 -24.130  1.00  0.00           O  
ATOM   3510  N   LYS B 188       8.267  -9.480 -25.394  1.00  0.00           N  
ATOM   3511  CA  LYS B 188       7.060  -8.768 -24.951  1.00  0.00           C  
ATOM   3512  C   LYS B 188       5.852  -9.050 -25.846  1.00  0.00           C  
ATOM   3513  O   LYS B 188       4.758  -9.254 -25.326  1.00  0.00           O  
ATOM   3514  CB  LYS B 188       7.340  -7.264 -24.843  1.00  0.00           C  
ATOM   3515  CG  LYS B 188       8.304  -6.973 -23.686  1.00  0.00           C  
ATOM   3516  CD  LYS B 188       8.508  -5.462 -23.499  1.00  0.00           C  
ATOM   3517  CE  LYS B 188       9.672  -5.163 -22.538  1.00  0.00           C  
ATOM   3518  NZ  LYS B 188       9.504  -5.762 -21.192  1.00  0.00           N  
ATOM   3519  N   ALA B 189       6.039  -9.148 -27.143  1.00  0.00           N  
ATOM   3520  CA  ALA B 189       4.990  -9.498 -28.099  1.00  0.00           C  
ATOM   3521  C   ALA B 189       4.462 -10.939 -27.913  1.00  0.00           C  
ATOM   3522  O   ALA B 189       3.410 -11.295 -28.432  1.00  0.00           O  
ATOM   3523  CB  ALA B 189       5.532  -9.265 -29.505  1.00  0.00           C  
ATOM   3524  N   GLY B 190       5.129 -11.757 -27.110  1.00  0.00           N  
ATOM   3525  CA  GLY B 190       4.661 -13.086 -26.730  1.00  0.00           C  
ATOM   3526  C   GLY B 190       3.287 -13.126 -26.055  1.00  0.00           C  
ATOM   3527  O   GLY B 190       2.658 -14.184 -26.056  1.00  0.00           O  
ATOM   3528  N   ILE B 191       2.781 -11.999 -25.549  1.00  0.00           N  
ATOM   3529  CA  ILE B 191       1.428 -11.894 -24.974  1.00  0.00           C  
ATOM   3530  C   ILE B 191       0.316 -11.718 -26.024  1.00  0.00           C  
ATOM   3531  O   ILE B 191      -0.863 -11.788 -25.674  1.00  0.00           O  
ATOM   3532  CB  ILE B 191       1.351 -10.763 -23.922  1.00  0.00           C  
ATOM   3533  CG1 ILE B 191       1.456  -9.366 -24.566  1.00  0.00           C  
ATOM   3534  CG2 ILE B 191       2.408 -10.977 -22.831  1.00  0.00           C  
ATOM   3535  CD1 ILE B 191       1.236  -8.206 -23.608  1.00  0.00           C  
ATOM   3536  N   PHE B 192       0.656 -11.469 -27.285  1.00  0.00           N  
ATOM   3537  CA  PHE B 192      -0.327 -11.279 -28.343  1.00  0.00           C  
ATOM   3538  C   PHE B 192      -1.116 -12.567 -28.594  1.00  0.00           C  
ATOM   3539  O   PHE B 192      -0.618 -13.676 -28.388  1.00  0.00           O  
ATOM   3540  CB  PHE B 192       0.343 -10.755 -29.624  1.00  0.00           C  
ATOM   3541  CG  PHE B 192       1.014  -9.396 -29.572  1.00  0.00           C  
ATOM   3542  CD1 PHE B 192       0.848  -8.527 -28.481  1.00  0.00           C  
ATOM   3543  CD2 PHE B 192       1.803  -8.982 -30.659  1.00  0.00           C  
ATOM   3544  CE1 PHE B 192       1.456  -7.260 -28.470  1.00  0.00           C  
ATOM   3545  CE2 PHE B 192       2.413  -7.723 -30.657  1.00  0.00           C  
ATOM   3546  CZ  PHE B 192       2.240  -6.860 -29.568  1.00  0.00           C  
ATOM   3547  N   ARG B 193      -2.351 -12.416 -29.061  1.00  0.00           N  
ATOM   3548  CA  ARG B 193      -3.250 -13.518 -29.392  1.00  0.00           C  
ATOM   3549  C   ARG B 193      -3.862 -13.340 -30.778  1.00  0.00           C  
ATOM   3550  O   ARG B 193      -4.008 -12.213 -31.250  1.00  0.00           O  
ATOM   3551  CB  ARG B 193      -4.342 -13.665 -28.319  1.00  0.00           C  
ATOM   3552  CG  ARG B 193      -3.814 -14.093 -26.944  1.00  0.00           C  
ATOM   3553  CD  ARG B 193      -3.162 -15.477 -26.984  1.00  0.00           C  
ATOM   3554  NE  ARG B 193      -2.783 -15.941 -25.649  1.00  0.00           N  
ATOM   3555  CZ  ARG B 193      -1.664 -15.707 -24.978  1.00  0.00           C  
ATOM   3556  NH1 ARG B 193      -0.708 -14.969 -25.463  1.00  0.00           N  
ATOM   3557  NH2 ARG B 193      -1.514 -16.214 -23.800  1.00  0.00           N  
ATOM   3558  N   SER B 194      -4.211 -14.454 -31.409  1.00  0.00           N  
ATOM   3559  CA  SER B 194      -4.848 -14.467 -32.718  1.00  0.00           C  
ATOM   3560  C   SER B 194      -6.175 -13.713 -32.703  1.00  0.00           C  
ATOM   3561  O   SER B 194      -6.959 -13.852 -31.772  1.00  0.00           O  
ATOM   3562  CB  SER B 194      -5.079 -15.909 -33.171  1.00  0.00           C  
ATOM   3563  OG  SER B 194      -5.508 -15.935 -34.502  1.00  0.00           O  
ATOM   3564  N   GLU B 195      -6.399 -12.891 -33.732  1.00  0.00           N  
ATOM   3565  CA  GLU B 195      -7.607 -12.080 -33.927  1.00  0.00           C  
ATOM   3566  C   GLU B 195      -7.938 -11.110 -32.783  1.00  0.00           C  
ATOM   3567  O   GLU B 195      -9.043 -10.574 -32.708  1.00  0.00           O  
ATOM   3568  CB  GLU B 195      -8.808 -12.961 -34.309  1.00  0.00           C  
ATOM   3569  CG  GLU B 195      -8.529 -13.842 -35.535  1.00  0.00           C  
ATOM   3570  CD  GLU B 195      -9.796 -14.592 -36.014  1.00  0.00           C  
ATOM   3571  OE1 GLU B 195      -9.818 -14.949 -37.210  1.00  0.00           O  
ATOM   3572  OE2 GLU B 195     -10.712 -14.794 -35.189  1.00  0.00           O  
ATOM   3573  N   LYS B 196      -6.967 -10.840 -31.896  1.00  0.00           N  
ATOM   3574  CA  LYS B 196      -7.111  -9.890 -30.788  1.00  0.00           C  
ATOM   3575  C   LYS B 196      -6.244  -8.653 -31.017  1.00  0.00           C  
ATOM   3576  O   LYS B 196      -5.142  -8.781 -31.553  1.00  0.00           O  
ATOM   3577  CB  LYS B 196      -6.786 -10.571 -29.451  1.00  0.00           C  
ATOM   3578  CG  LYS B 196      -7.699 -11.757 -29.108  1.00  0.00           C  
ATOM   3579  CD  LYS B 196      -9.156 -11.350 -28.892  1.00  0.00           C  
ATOM   3580  CE  LYS B 196      -9.964 -12.547 -28.409  1.00  0.00           C  
ATOM   3581  NZ  LYS B 196     -11.227 -12.141 -27.736  1.00  0.00           N  
ATOM   3582  N   PRO B 197      -6.696  -7.454 -30.597  1.00  0.00           N  
ATOM   3583  CA  PRO B 197      -5.902  -6.240 -30.710  1.00  0.00           C  
ATOM   3584  C   PRO B 197      -4.566  -6.345 -29.959  1.00  0.00           C  
ATOM   3585  O   PRO B 197      -4.510  -6.773 -28.809  1.00  0.00           O  
ATOM   3586  CB  PRO B 197      -6.774  -5.106 -30.173  1.00  0.00           C  
ATOM   3587  CG  PRO B 197      -8.194  -5.630 -30.356  1.00  0.00           C  
ATOM   3588  CD  PRO B 197      -8.031  -7.141 -30.129  1.00  0.00           C  
ATOM   3589  N   ALA B 198      -3.498  -5.904 -30.628  1.00  0.00           N  
ATOM   3590  CA  ALA B 198      -2.165  -5.774 -30.086  1.00  0.00           C  
ATOM   3591  C   ALA B 198      -1.741  -4.301 -30.151  1.00  0.00           C  
ATOM   3592  O   ALA B 198      -1.339  -3.801 -31.203  1.00  0.00           O  
ATOM   3593  CB  ALA B 198      -1.230  -6.702 -30.867  1.00  0.00           C  
ATOM   3594  N   ILE B 199      -1.862  -3.593 -29.035  1.00  0.00           N  
ATOM   3595  CA  ILE B 199      -1.603  -2.162 -28.944  1.00  0.00           C  
ATOM   3596  C   ILE B 199      -0.128  -1.921 -28.629  1.00  0.00           C  
ATOM   3597  O   ILE B 199       0.383  -2.439 -27.643  1.00  0.00           O  
ATOM   3598  CB  ILE B 199      -2.512  -1.493 -27.899  1.00  0.00           C  
ATOM   3599  CG1 ILE B 199      -4.000  -1.883 -28.040  1.00  0.00           C  
ATOM   3600  CG2 ILE B 199      -2.356   0.039 -27.944  1.00  0.00           C  
ATOM   3601  CD1 ILE B 199      -4.610  -1.617 -29.414  1.00  0.00           C  
ATOM   3602  N   VAL B 200       0.541  -1.088 -29.426  1.00  0.00           N  
ATOM   3603  CA  VAL B 200       1.938  -0.713 -29.216  1.00  0.00           C  
ATOM   3604  C   VAL B 200       2.044   0.793 -28.997  1.00  0.00           C  
ATOM   3605  O   VAL B 200       1.804   1.583 -29.909  1.00  0.00           O  
ATOM   3606  CB  VAL B 200       2.844  -1.203 -30.355  1.00  0.00           C  
ATOM   3607  CG1 VAL B 200       4.307  -0.880 -30.051  1.00  0.00           C  
ATOM   3608  CG2 VAL B 200       2.719  -2.719 -30.543  1.00  0.00           C  
ATOM   3609  N   GLY B 201       2.410   1.188 -27.784  1.00  0.00           N  
ATOM   3610  CA  GLY B 201       2.642   2.578 -27.400  1.00  0.00           C  
ATOM   3611  C   GLY B 201       4.067   3.068 -27.643  1.00  0.00           C  
ATOM   3612  O   GLY B 201       4.314   4.275 -27.618  1.00  0.00           O  
ATOM   3613  N   GLU B 202       4.999   2.152 -27.879  1.00  0.00           N  
ATOM   3614  CA  GLU B 202       6.380   2.461 -28.250  1.00  0.00           C  
ATOM   3615  C   GLU B 202       6.428   3.106 -29.649  1.00  0.00           C  
ATOM   3616  O   GLU B 202       6.063   2.440 -30.619  1.00  0.00           O  
ATOM   3617  CB  GLU B 202       7.216   1.173 -28.191  1.00  0.00           C  
ATOM   3618  CG  GLU B 202       8.668   1.359 -28.659  1.00  0.00           C  
ATOM   3619  CD  GLU B 202       9.413   2.476 -27.901  1.00  0.00           C  
ATOM   3620  OE1 GLU B 202      10.045   3.313 -28.571  1.00  0.00           O  
ATOM   3621  OE2 GLU B 202       9.364   2.475 -26.657  1.00  0.00           O  
ATOM   3622  N   PRO B 203       6.859   4.379 -29.791  1.00  0.00           N  
ATOM   3623  CA  PRO B 203       6.908   5.052 -31.090  1.00  0.00           C  
ATOM   3624  C   PRO B 203       7.986   4.473 -32.013  1.00  0.00           C  
ATOM   3625  O   PRO B 203       7.744   4.331 -33.209  1.00  0.00           O  
ATOM   3626  CB  PRO B 203       7.162   6.528 -30.768  1.00  0.00           C  
ATOM   3627  CG  PRO B 203       7.901   6.485 -29.427  1.00  0.00           C  
ATOM   3628  CD  PRO B 203       7.284   5.275 -28.725  1.00  0.00           C  
ATOM   3629  N   GLU B 204       9.132   4.091 -31.452  1.00  0.00           N  
ATOM   3630  CA  GLU B 204      10.227   3.424 -32.160  1.00  0.00           C  
ATOM   3631  C   GLU B 204      10.086   1.897 -32.019  1.00  0.00           C  
ATOM   3632  O   GLU B 204      10.894   1.230 -31.377  1.00  0.00           O  
ATOM   3633  CB  GLU B 204      11.579   3.938 -31.633  1.00  0.00           C  
ATOM   3634  CG  GLU B 204      11.856   5.419 -31.956  1.00  0.00           C  
ATOM   3635  CD  GLU B 204      11.992   5.692 -33.458  1.00  0.00           C  
ATOM   3636  OE1 GLU B 204      11.625   6.820 -33.877  1.00  0.00           O  
ATOM   3637  OE2 GLU B 204      12.461   4.789 -34.186  1.00  0.00           O  
ATOM   3638  N   MET B 205       8.998   1.364 -32.586  1.00  0.00           N  
ATOM   3639  CA  MET B 205       8.664  -0.050 -32.443  1.00  0.00           C  
ATOM   3640  C   MET B 205       9.695  -0.958 -33.128  1.00  0.00           C  
ATOM   3641  O   MET B 205       9.861  -0.856 -34.346  1.00  0.00           O  
ATOM   3642  CB  MET B 205       7.256  -0.306 -33.003  1.00  0.00           C  
ATOM   3643  CG  MET B 205       6.778  -1.732 -32.739  1.00  0.00           C  
ATOM   3644  SD  MET B 205       5.216  -2.164 -33.555  1.00  0.00           S  
ATOM   3645  CE  MET B 205       5.828  -2.410 -35.236  1.00  0.00           C  
ATOM   3646  N   PRO B 206      10.332  -1.898 -32.408  1.00  0.00           N  
ATOM   3647  CA  PRO B 206      11.151  -2.937 -33.018  1.00  0.00           C  
ATOM   3648  C   PRO B 206      10.358  -3.764 -34.040  1.00  0.00           C  
ATOM   3649  O   PRO B 206       9.206  -4.114 -33.797  1.00  0.00           O  
ATOM   3650  CB  PRO B 206      11.632  -3.814 -31.864  1.00  0.00           C  
ATOM   3651  CG  PRO B 206      11.594  -2.878 -30.670  1.00  0.00           C  
ATOM   3652  CD  PRO B 206      10.392  -1.988 -30.966  1.00  0.00           C  
ATOM   3653  N   SER B 207      10.990  -4.116 -35.149  1.00  0.00           N  
ATOM   3654  CA  SER B 207      10.374  -4.904 -36.219  1.00  0.00           C  
ATOM   3655  C   SER B 207       9.875  -6.262 -35.739  1.00  0.00           C  
ATOM   3656  O   SER B 207       8.814  -6.724 -36.167  1.00  0.00           O  
ATOM   3657  CB  SER B 207      11.367  -5.074 -37.368  1.00  0.00           C  
ATOM   3658  OG  SER B 207      12.502  -5.802 -36.962  1.00  0.00           O  
ATOM   3659  N   THR B 208      10.559  -6.859 -34.769  1.00  0.00           N  
ATOM   3660  CA  THR B 208      10.183  -8.149 -34.175  1.00  0.00           C  
ATOM   3661  C   THR B 208       8.789  -8.155 -33.545  1.00  0.00           C  
ATOM   3662  O   THR B 208       8.152  -9.203 -33.499  1.00  0.00           O  
ATOM   3663  CB  THR B 208      11.180  -8.567 -33.099  1.00  0.00           C  
ATOM   3664  OG1 THR B 208      11.359  -7.523 -32.164  1.00  0.00           O  
ATOM   3665  CG2 THR B 208      12.532  -8.933 -33.691  1.00  0.00           C  
ATOM   3666  N   ILE B 209       8.271  -7.009 -33.087  1.00  0.00           N  
ATOM   3667  CA  ILE B 209       6.902  -6.911 -32.573  1.00  0.00           C  
ATOM   3668  C   ILE B 209       5.891  -7.111 -33.709  1.00  0.00           C  
ATOM   3669  O   ILE B 209       4.907  -7.827 -33.531  1.00  0.00           O  
ATOM   3670  CB  ILE B 209       6.669  -5.572 -31.839  1.00  0.00           C  
ATOM   3671  CG1 ILE B 209       7.553  -5.507 -30.576  1.00  0.00           C  
ATOM   3672  CG2 ILE B 209       5.182  -5.395 -31.469  1.00  0.00           C  
ATOM   3673  CD1 ILE B 209       7.387  -4.237 -29.736  1.00  0.00           C  
ATOM   3674  N   ALA B 210       6.140  -6.514 -34.875  1.00  0.00           N  
ATOM   3675  CA  ALA B 210       5.308  -6.707 -36.059  1.00  0.00           C  
ATOM   3676  C   ALA B 210       5.400  -8.150 -36.574  1.00  0.00           C  
ATOM   3677  O   ALA B 210       4.368  -8.751 -36.872  1.00  0.00           O  
ATOM   3678  CB  ALA B 210       5.706  -5.688 -37.130  1.00  0.00           C  
ATOM   3679  N   ASP B 211       6.601  -8.730 -36.577  1.00  0.00           N  
ATOM   3680  CA  ASP B 211       6.815 -10.125 -36.962  1.00  0.00           C  
ATOM   3681  C   ASP B 211       5.987 -11.074 -36.090  1.00  0.00           C  
ATOM   3682  O   ASP B 211       5.220 -11.884 -36.607  1.00  0.00           O  
ATOM   3683  CB  ASP B 211       8.297 -10.508 -36.843  1.00  0.00           C  
ATOM   3684  CG  ASP B 211       9.261  -9.703 -37.717  1.00  0.00           C  
ATOM   3685  OD1 ASP B 211       8.820  -9.162 -38.742  1.00  0.00           O  
ATOM   3686  OD2 ASP B 211      10.459  -9.674 -37.330  1.00  0.00           O  
ATOM   3687  N   VAL B 212       6.062 -10.927 -34.760  1.00  0.00           N  
ATOM   3688  CA  VAL B 212       5.300 -11.768 -33.822  1.00  0.00           C  
ATOM   3689  C   VAL B 212       3.791 -11.544 -33.961  1.00  0.00           C  
ATOM   3690  O   VAL B 212       3.014 -12.498 -33.870  1.00  0.00           O  
ATOM   3691  CB  VAL B 212       5.752 -11.539 -32.375  1.00  0.00           C  
ATOM   3692  CG1 VAL B 212       4.875 -12.280 -31.362  1.00  0.00           C  
ATOM   3693  CG2 VAL B 212       7.183 -12.036 -32.163  1.00  0.00           C  
ATOM   3694  N   ALA B 213       3.343 -10.297 -34.189  1.00  0.00           N  
ATOM   3695  CA  ALA B 213       1.931 -10.016 -34.440  1.00  0.00           C  
ATOM   3696  C   ALA B 213       1.437 -10.740 -35.700  1.00  0.00           C  
ATOM   3697  O   ALA B 213       0.366 -11.352 -35.677  1.00  0.00           O  
ATOM   3698  CB  ALA B 213       1.728  -8.503 -34.544  1.00  0.00           C  
ATOM   3699  N   GLN B 214       2.237 -10.740 -36.767  1.00  0.00           N  
ATOM   3700  CA  GLN B 214       1.918 -11.433 -38.012  1.00  0.00           C  
ATOM   3701  C   GLN B 214       1.958 -12.961 -37.853  1.00  0.00           C  
ATOM   3702  O   GLN B 214       1.029 -13.636 -38.287  1.00  0.00           O  
ATOM   3703  CB  GLN B 214       2.868 -10.928 -39.102  1.00  0.00           C  
ATOM   3704  CG  GLN B 214       2.422 -11.396 -40.495  1.00  0.00           C  
ATOM   3705  CD  GLN B 214       3.249 -10.776 -41.632  1.00  0.00           C  
ATOM   3706  OE1 GLN B 214       4.272 -10.152 -41.451  1.00  0.00           O  
ATOM   3707  NE2 GLN B 214       2.825 -10.930 -42.858  1.00  0.00           N  
ATOM   3708  N   GLU B 215       2.973 -13.495 -37.175  1.00  0.00           N  
ATOM   3709  CA  GLU B 215       3.106 -14.928 -36.863  1.00  0.00           C  
ATOM   3710  C   GLU B 215       1.897 -15.460 -36.080  1.00  0.00           C  
ATOM   3711  O   GLU B 215       1.435 -16.577 -36.317  1.00  0.00           O  
ATOM   3712  CB  GLU B 215       4.380 -15.152 -36.020  1.00  0.00           C  
ATOM   3713  CG  GLU B 215       5.725 -15.063 -36.780  1.00  0.00           C  
ATOM   3714  CD  GLU B 215       6.958 -15.017 -35.838  1.00  0.00           C  
ATOM   3715  OE1 GLU B 215       8.059 -14.617 -36.278  1.00  0.00           O  
ATOM   3716  OE2 GLU B 215       6.830 -15.376 -34.646  1.00  0.00           O  
ATOM   3717  N   LYS B 216       1.362 -14.655 -35.171  1.00  0.00           N  
ATOM   3718  CA  LYS B 216       0.206 -15.026 -34.334  1.00  0.00           C  
ATOM   3719  C   LYS B 216      -1.151 -14.662 -34.945  1.00  0.00           C  
ATOM   3720  O   LYS B 216      -2.170 -15.124 -34.437  1.00  0.00           O  
ATOM   3721  CB  LYS B 216       0.367 -14.403 -32.944  1.00  0.00           C  
ATOM   3722  CG  LYS B 216       1.531 -15.051 -32.176  1.00  0.00           C  
ATOM   3723  CD  LYS B 216       1.502 -14.590 -30.728  1.00  0.00           C  
ATOM   3724  CE  LYS B 216       2.523 -15.386 -29.909  1.00  0.00           C  
ATOM   3725  NZ  LYS B 216       2.152 -15.375 -28.478  1.00  0.00           N  
ATOM   3726  N   GLY B 217      -1.191 -13.820 -35.971  1.00  0.00           N  
ATOM   3727  CA  GLY B 217      -2.425 -13.261 -36.519  1.00  0.00           C  
ATOM   3728  C   GLY B 217      -3.101 -12.242 -35.589  1.00  0.00           C  
ATOM   3729  O   GLY B 217      -4.329 -12.161 -35.556  1.00  0.00           O  
ATOM   3730  N   ALA B 218      -2.326 -11.489 -34.820  1.00  0.00           N  
ATOM   3731  CA  ALA B 218      -2.836 -10.435 -33.956  1.00  0.00           C  
ATOM   3732  C   ALA B 218      -3.117  -9.147 -34.750  1.00  0.00           C  
ATOM   3733  O   ALA B 218      -2.438  -8.830 -35.729  1.00  0.00           O  
ATOM   3734  CB  ALA B 218      -1.853 -10.199 -32.805  1.00  0.00           C  
ATOM   3735  N   LEU B 219      -4.091  -8.360 -34.289  1.00  0.00           N  
ATOM   3736  CA  LEU B 219      -4.503  -7.092 -34.907  1.00  0.00           C  
ATOM   3737  C   LEU B 219      -3.637  -5.948 -34.367  1.00  0.00           C  
ATOM   3738  O   LEU B 219      -3.973  -5.301 -33.380  1.00  0.00           O  
ATOM   3739  CB  LEU B 219      -6.009  -6.862 -34.651  1.00  0.00           C  
ATOM   3740  CG  LEU B 219      -6.939  -7.988 -35.132  1.00  0.00           C  
ATOM   3741  CD1 LEU B 219      -8.375  -7.655 -34.744  1.00  0.00           C  
ATOM   3742  CD2 LEU B 219      -6.871  -8.209 -36.642  1.00  0.00           C  
ATOM   3743  N   LEU B 220      -2.497  -5.714 -35.016  1.00  0.00           N  
ATOM   3744  CA  LEU B 220      -1.516  -4.717 -34.577  1.00  0.00           C  
ATOM   3745  C   LEU B 220      -2.060  -3.288 -34.727  1.00  0.00           C  
ATOM   3746  O   LEU B 220      -2.477  -2.886 -35.802  1.00  0.00           O  
ATOM   3747  CB  LEU B 220      -0.222  -4.935 -35.368  1.00  0.00           C  
ATOM   3748  CG  LEU B 220       0.977  -4.100 -34.860  1.00  0.00           C  
ATOM   3749  CD1 LEU B 220       1.451  -4.561 -33.481  1.00  0.00           C  
ATOM   3750  CD2 LEU B 220       2.149  -4.252 -35.830  1.00  0.00           C  
ATOM   3751  N   GLN B 221      -1.999  -2.503 -33.642  1.00  0.00           N  
ATOM   3752  CA  GLN B 221      -2.364  -1.089 -33.612  1.00  0.00           C  
ATOM   3753  C   GLN B 221      -1.234  -0.273 -32.974  1.00  0.00           C  
ATOM   3754  O   GLN B 221      -1.046  -0.261 -31.757  1.00  0.00           O  
ATOM   3755  CB  GLN B 221      -3.682  -0.873 -32.864  1.00  0.00           C  
ATOM   3756  CG  GLN B 221      -4.883  -1.560 -33.534  1.00  0.00           C  
ATOM   3757  CD  GLN B 221      -6.216  -1.120 -32.927  1.00  0.00           C  
ATOM   3758  OE1 GLN B 221      -6.331  -0.128 -32.235  1.00  0.00           O  
ATOM   3759  NE2 GLN B 221      -7.272  -1.859 -33.176  1.00  0.00           N  
ATOM   3760  N   ARG B 222      -0.465   0.419 -33.817  1.00  0.00           N  
ATOM   3761  CA  ARG B 222       0.764   1.113 -33.441  1.00  0.00           C  
ATOM   3762  C   ARG B 222       0.530   2.605 -33.263  1.00  0.00           C  
ATOM   3763  O   ARG B 222      -0.146   3.237 -34.088  1.00  0.00           O  
ATOM   3764  CB  ARG B 222       1.834   0.892 -34.519  1.00  0.00           C  
ATOM   3765  CG  ARG B 222       2.144  -0.589 -34.741  1.00  0.00           C  
ATOM   3766  CD  ARG B 222       2.917  -0.790 -36.038  1.00  0.00           C  
ATOM   3767  NE  ARG B 222       2.055  -0.575 -37.197  1.00  0.00           N  
ATOM   3768  CZ  ARG B 222       2.380  -0.681 -38.476  1.00  0.00           C  
ATOM   3769  NH1 ARG B 222       3.593  -0.976 -38.832  1.00  0.00           N  
ATOM   3770  NH2 ARG B 222       1.474  -0.485 -39.379  1.00  0.00           N  
ATOM   3771  N   ARG B 223       1.186   3.181 -32.271  1.00  0.00           N  
ATOM   3772  CA  ARG B 223       1.299   4.629 -32.153  1.00  0.00           C  
ATOM   3773  C   ARG B 223       1.988   5.207 -33.391  1.00  0.00           C  
ATOM   3774  O   ARG B 223       3.001   4.697 -33.836  1.00  0.00           O  
ATOM   3775  CB  ARG B 223       2.058   4.986 -30.868  1.00  0.00           C  
ATOM   3776  CG  ARG B 223       2.230   6.494 -30.708  1.00  0.00           C  
ATOM   3777  CD  ARG B 223       2.996   6.816 -29.421  1.00  0.00           C  
ATOM   3778  NE  ARG B 223       3.372   8.227 -29.376  1.00  0.00           N  
ATOM   3779  CZ  ARG B 223       4.173   8.793 -28.487  1.00  0.00           C  
ATOM   3780  NH1 ARG B 223       4.671   8.106 -27.491  1.00  0.00           N  
ATOM   3781  NH2 ARG B 223       4.499  10.046 -28.598  1.00  0.00           N  
ATOM   3782  N   GLY B 224       1.419   6.286 -33.930  1.00  0.00           N  
ATOM   3783  CA  GLY B 224       1.915   6.945 -35.140  1.00  0.00           C  
ATOM   3784  C   GLY B 224       1.455   6.292 -36.445  1.00  0.00           C  
ATOM   3785  O   GLY B 224       1.772   6.823 -37.511  1.00  0.00           O  
ATOM   3786  N   VAL B 225       0.700   5.184 -36.387  1.00  0.00           N  
ATOM   3787  CA  VAL B 225       0.187   4.491 -37.574  1.00  0.00           C  
ATOM   3788  C   VAL B 225      -1.325   4.299 -37.467  1.00  0.00           C  
ATOM   3789  O   VAL B 225      -2.074   5.036 -38.102  1.00  0.00           O  
ATOM   3790  CB  VAL B 225       0.929   3.172 -37.854  1.00  0.00           C  
ATOM   3791  CG1 VAL B 225       0.515   2.612 -39.222  1.00  0.00           C  
ATOM   3792  CG2 VAL B 225       2.450   3.346 -37.858  1.00  0.00           C  
ATOM   3793  N   GLU B 226      -1.792   3.353 -36.662  1.00  0.00           N  
ATOM   3794  CA  GLU B 226      -3.228   3.091 -36.489  1.00  0.00           C  
ATOM   3795  C   GLU B 226      -3.888   4.052 -35.490  1.00  0.00           C  
ATOM   3796  O   GLU B 226      -5.097   4.299 -35.562  1.00  0.00           O  
ATOM   3797  CB  GLU B 226      -3.455   1.634 -36.061  1.00  0.00           C  
ATOM   3798  CG  GLU B 226      -3.122   0.593 -37.145  1.00  0.00           C  
ATOM   3799  CD  GLU B 226      -1.619   0.334 -37.365  1.00  0.00           C  
ATOM   3800  OE1 GLU B 226      -1.218  -0.092 -38.472  1.00  0.00           O  
ATOM   3801  OE2 GLU B 226      -0.810   0.532 -36.437  1.00  0.00           O  
ATOM   3802  N   TRP B 227      -3.117   4.606 -34.572  1.00  0.00           N  
ATOM   3803  CA  TRP B 227      -3.568   5.640 -33.639  1.00  0.00           C  
ATOM   3804  C   TRP B 227      -2.461   6.637 -33.342  1.00  0.00           C  
ATOM   3805  O   TRP B 227      -1.270   6.359 -33.508  1.00  0.00           O  
ATOM   3806  CB  TRP B 227      -4.081   4.993 -32.350  1.00  0.00           C  
ATOM   3807  CG  TRP B 227      -3.057   4.233 -31.559  1.00  0.00           C  
ATOM   3808  CD1 TRP B 227      -2.765   2.925 -31.722  1.00  0.00           C  
ATOM   3809  CD2 TRP B 227      -2.202   4.711 -30.479  1.00  0.00           C  
ATOM   3810  NE1 TRP B 227      -1.794   2.548 -30.802  1.00  0.00           N  
ATOM   3811  CE2 TRP B 227      -1.423   3.614 -30.012  1.00  0.00           C  
ATOM   3812  CE3 TRP B 227      -2.023   5.956 -29.837  1.00  0.00           C  
ATOM   3813  CZ2 TRP B 227      -0.516   3.740 -28.944  1.00  0.00           C  
ATOM   3814  CZ3 TRP B 227      -1.111   6.085 -28.777  1.00  0.00           C  
ATOM   3815  CH2 TRP B 227      -0.370   4.983 -28.337  1.00  0.00           C  
ATOM   3816  N   ASN B 228      -2.848   7.835 -32.873  1.00  0.00           N  
ATOM   3817  CA  ASN B 228      -1.899   8.869 -32.491  1.00  0.00           C  
ATOM   3818  C   ASN B 228      -2.489   9.794 -31.417  1.00  0.00           C  
ATOM   3819  O   ASN B 228      -3.672   9.730 -31.094  1.00  0.00           O  
ATOM   3820  CB  ASN B 228      -1.485   9.638 -33.760  1.00  0.00           C  
ATOM   3821  CG  ASN B 228      -0.083  10.221 -33.671  1.00  0.00           C  
ATOM   3822  OD1 ASN B 228       0.578  10.230 -32.648  1.00  0.00           O  
ATOM   3823  ND2 ASN B 228       0.432  10.700 -34.776  1.00  0.00           N  
ATOM   3824  N   TYR B 229      -1.651  10.660 -30.855  1.00  0.00           N  
ATOM   3825  CA  TYR B 229      -2.084  11.733 -29.969  1.00  0.00           C  
ATOM   3826  C   TYR B 229      -1.204  12.965 -30.130  1.00  0.00           C  
ATOM   3827  O   TYR B 229      -0.053  12.881 -30.566  1.00  0.00           O  
ATOM   3828  CB  TYR B 229      -2.114  11.241 -28.515  1.00  0.00           C  
ATOM   3829  CG  TYR B 229      -0.750  10.997 -27.898  1.00  0.00           C  
ATOM   3830  CD1 TYR B 229      -0.106   9.744 -28.056  1.00  0.00           C  
ATOM   3831  CD2 TYR B 229      -0.123  12.009 -27.154  1.00  0.00           C  
ATOM   3832  CE1 TYR B 229       1.140   9.514 -27.461  1.00  0.00           C  
ATOM   3833  CE2 TYR B 229       1.129  11.789 -26.557  1.00  0.00           C  
ATOM   3834  CZ  TYR B 229       1.759  10.540 -26.700  1.00  0.00           C  
ATOM   3835  OH  TYR B 229       2.961  10.321 -26.091  1.00  0.00           O  
ATOM   3836  N   SER B 230      -1.753  14.118 -29.762  1.00  0.00           N  
ATOM   3837  CA  SER B 230      -1.048  15.392 -29.680  1.00  0.00           C  
ATOM   3838  C   SER B 230      -1.311  16.026 -28.320  1.00  0.00           C  
ATOM   3839  O   SER B 230      -2.379  15.837 -27.750  1.00  0.00           O  
ATOM   3840  CB  SER B 230      -1.483  16.315 -30.821  1.00  0.00           C  
ATOM   3841  OG  SER B 230      -2.881  16.543 -30.795  1.00  0.00           O  
ATOM   3842  N   VAL B 231      -0.330  16.767 -27.801  1.00  0.00           N  
ATOM   3843  CA  VAL B 231      -0.393  17.374 -26.466  1.00  0.00           C  
ATOM   3844  C   VAL B 231      -0.170  18.876 -26.595  1.00  0.00           C  
ATOM   3845  O   VAL B 231       0.708  19.296 -27.357  1.00  0.00           O  
ATOM   3846  CB  VAL B 231       0.643  16.747 -25.514  1.00  0.00           C  
ATOM   3847  CG1 VAL B 231       0.462  17.221 -24.072  1.00  0.00           C  
ATOM   3848  CG2 VAL B 231       0.550  15.214 -25.506  1.00  0.00           C  
ATOM   3849  N   THR B 232      -0.940  19.655 -25.855  1.00  0.00           N  
ATOM   3850  CA  THR B 232      -0.760  21.098 -25.666  1.00  0.00           C  
ATOM   3851  C   THR B 232      -0.370  21.374 -24.212  1.00  0.00           C  
ATOM   3852  O   THR B 232      -0.218  20.445 -23.406  1.00  0.00           O  
ATOM   3853  CB  THR B 232      -2.024  21.881 -26.069  1.00  0.00           C  
ATOM   3854  OG1 THR B 232      -2.999  21.778 -25.071  1.00  0.00           O  
ATOM   3855  CG2 THR B 232      -2.627  21.455 -27.406  1.00  0.00           C  
ATOM   3856  N   ASP B 233      -0.237  22.641 -23.825  1.00  0.00           N  
ATOM   3857  CA  ASP B 233       0.050  23.017 -22.438  1.00  0.00           C  
ATOM   3858  C   ASP B 233      -1.147  22.812 -21.484  1.00  0.00           C  
ATOM   3859  O   ASP B 233      -0.987  22.854 -20.264  1.00  0.00           O  
ATOM   3860  CB  ASP B 233       0.509  24.481 -22.393  1.00  0.00           C  
ATOM   3861  CG  ASP B 233       1.827  24.726 -23.133  1.00  0.00           C  
ATOM   3862  OD1 ASP B 233       2.656  23.791 -23.209  1.00  0.00           O  
ATOM   3863  OD2 ASP B 233       2.006  25.868 -23.617  1.00  0.00           O  
ATOM   3864  N   HIS B 234      -2.357  22.619 -22.028  1.00  0.00           N  
ATOM   3865  CA  HIS B 234      -3.602  22.628 -21.252  1.00  0.00           C  
ATOM   3866  C   HIS B 234      -4.445  21.366 -21.422  1.00  0.00           C  
ATOM   3867  O   HIS B 234      -5.205  21.013 -20.521  1.00  0.00           O  
ATOM   3868  CB  HIS B 234      -4.412  23.871 -21.642  1.00  0.00           C  
ATOM   3869  CG  HIS B 234      -3.650  25.156 -21.459  1.00  0.00           C  
ATOM   3870  ND1 HIS B 234      -2.762  25.442 -20.445  1.00  0.00           N  
ATOM   3871  CD2 HIS B 234      -3.652  26.258 -22.292  1.00  0.00           C  
ATOM   3872  CE1 HIS B 234      -2.239  26.666 -20.665  1.00  0.00           C  
ATOM   3873  NE2 HIS B 234      -2.774  27.189 -21.768  1.00  0.00           N  
ATOM   3874  N   ASP B 235      -4.306  20.690 -22.554  1.00  0.00           N  
ATOM   3875  CA  ASP B 235      -5.078  19.513 -22.905  1.00  0.00           C  
ATOM   3876  C   ASP B 235      -4.306  18.613 -23.893  1.00  0.00           C  
ATOM   3877  O   ASP B 235      -3.133  18.850 -24.218  1.00  0.00           O  
ATOM   3878  CB  ASP B 235      -6.465  19.929 -23.434  1.00  0.00           C  
ATOM   3879  CG  ASP B 235      -6.439  20.809 -24.695  1.00  0.00           C  
ATOM   3880  OD1 ASP B 235      -5.462  20.744 -25.470  1.00  0.00           O  
ATOM   3881  OD2 ASP B 235      -7.446  21.530 -24.901  1.00  0.00           O  
ATOM   3882  N   TRP B 236      -4.955  17.564 -24.342  1.00  0.00           N  
ATOM   3883  CA  TRP B 236      -4.443  16.706 -25.399  1.00  0.00           C  
ATOM   3884  C   TRP B 236      -5.576  16.104 -26.225  1.00  0.00           C  
ATOM   3885  O   TRP B 236      -6.727  16.056 -25.790  1.00  0.00           O  
ATOM   3886  CB  TRP B 236      -3.534  15.621 -24.803  1.00  0.00           C  
ATOM   3887  CG  TRP B 236      -4.189  14.615 -23.915  1.00  0.00           C  
ATOM   3888  CD1 TRP B 236      -4.697  14.859 -22.686  1.00  0.00           C  
ATOM   3889  CD2 TRP B 236      -4.392  13.180 -24.158  1.00  0.00           C  
ATOM   3890  NE1 TRP B 236      -5.188  13.689 -22.143  1.00  0.00           N  
ATOM   3891  CE2 TRP B 236      -5.012  12.624 -23.008  1.00  0.00           C  
ATOM   3892  CE3 TRP B 236      -4.087  12.319 -25.229  1.00  0.00           C  
ATOM   3893  CZ2 TRP B 236      -5.313  11.256 -22.917  1.00  0.00           C  
ATOM   3894  CZ3 TRP B 236      -4.390  10.949 -25.134  1.00  0.00           C  
ATOM   3895  CH2 TRP B 236      -4.991  10.426 -23.991  1.00  0.00           C  
ATOM   3896  N   ALA B 237      -5.240  15.675 -27.431  1.00  0.00           N  
ATOM   3897  CA  ALA B 237      -6.165  15.018 -28.335  1.00  0.00           C  
ATOM   3898  C   ALA B 237      -5.667  13.614 -28.685  1.00  0.00           C  
ATOM   3899  O   ALA B 237      -4.467  13.374 -28.795  1.00  0.00           O  
ATOM   3900  CB  ALA B 237      -6.357  15.895 -29.578  1.00  0.00           C  
ATOM   3901  N   PHE B 238      -6.597  12.685 -28.880  1.00  0.00           N  
ATOM   3902  CA  PHE B 238      -6.335  11.318 -29.309  1.00  0.00           C  
ATOM   3903  C   PHE B 238      -7.087  11.029 -30.608  1.00  0.00           C  
ATOM   3904  O   PHE B 238      -8.241  11.425 -30.752  1.00  0.00           O  
ATOM   3905  CB  PHE B 238      -6.750  10.351 -28.192  1.00  0.00           C  
ATOM   3906  CG  PHE B 238      -6.567   8.896 -28.559  1.00  0.00           C  
ATOM   3907  CD1 PHE B 238      -7.568   8.219 -29.278  1.00  0.00           C  
ATOM   3908  CD2 PHE B 238      -5.386   8.222 -28.225  1.00  0.00           C  
ATOM   3909  CE1 PHE B 238      -7.371   6.888 -29.678  1.00  0.00           C  
ATOM   3910  CE2 PHE B 238      -5.187   6.894 -28.612  1.00  0.00           C  
ATOM   3911  CZ  PHE B 238      -6.178   6.222 -29.348  1.00  0.00           C  
ATOM   3912  N   SER B 239      -6.470  10.301 -31.522  1.00  0.00           N  
ATOM   3913  CA  SER B 239      -7.101   9.893 -32.776  1.00  0.00           C  
ATOM   3914  C   SER B 239      -6.796   8.446 -33.135  1.00  0.00           C  
ATOM   3915  O   SER B 239      -5.660   7.993 -33.004  1.00  0.00           O  
ATOM   3916  CB  SER B 239      -6.679  10.830 -33.920  1.00  0.00           C  
ATOM   3917  OG  SER B 239      -5.283  10.783 -34.112  1.00  0.00           O  
ATOM   3918  N   ASP B 240      -7.810   7.741 -33.636  1.00  0.00           N  
ATOM   3919  CA  ASP B 240      -7.713   6.400 -34.195  1.00  0.00           C  
ATOM   3920  C   ASP B 240      -8.742   6.194 -35.321  1.00  0.00           C  
ATOM   3921  O   ASP B 240      -9.388   7.145 -35.777  1.00  0.00           O  
ATOM   3922  CB  ASP B 240      -7.861   5.358 -33.063  1.00  0.00           C  
ATOM   3923  CG  ASP B 240      -9.235   5.308 -32.391  1.00  0.00           C  
ATOM   3924  OD1 ASP B 240     -10.208   5.912 -32.890  1.00  0.00           O  
ATOM   3925  OD2 ASP B 240      -9.361   4.646 -31.344  1.00  0.00           O  
ATOM   3926  N   ALA B 241      -8.918   4.955 -35.757  1.00  0.00           N  
ATOM   3927  CA  ALA B 241      -9.890   4.599 -36.791  1.00  0.00           C  
ATOM   3928  C   ALA B 241     -11.359   4.889 -36.407  1.00  0.00           C  
ATOM   3929  O   ALA B 241     -12.214   4.982 -37.291  1.00  0.00           O  
ATOM   3930  CB  ALA B 241      -9.699   3.120 -37.132  1.00  0.00           C  
ATOM   3931  N   HIS B 242     -11.668   5.048 -35.123  1.00  0.00           N  
ATOM   3932  CA  HIS B 242     -13.017   5.353 -34.629  1.00  0.00           C  
ATOM   3933  C   HIS B 242     -13.293   6.858 -34.536  1.00  0.00           C  
ATOM   3934  O   HIS B 242     -14.416   7.263 -34.246  1.00  0.00           O  
ATOM   3935  CB  HIS B 242     -13.237   4.671 -33.274  1.00  0.00           C  
ATOM   3936  CG  HIS B 242     -12.952   3.198 -33.273  1.00  0.00           C  
ATOM   3937  ND1 HIS B 242     -11.752   2.603 -32.960  1.00  0.00           N  
ATOM   3938  CD2 HIS B 242     -13.824   2.195 -33.613  1.00  0.00           C  
ATOM   3939  CE1 HIS B 242     -11.892   1.279 -33.104  1.00  0.00           C  
ATOM   3940  NE2 HIS B 242     -13.134   0.993 -33.494  1.00  0.00           N  
ATOM   3941  N   GLY B 243     -12.292   7.707 -34.781  1.00  0.00           N  
ATOM   3942  CA  GLY B 243     -12.401   9.159 -34.766  1.00  0.00           C  
ATOM   3943  C   GLY B 243     -11.394   9.838 -33.840  1.00  0.00           C  
ATOM   3944  O   GLY B 243     -10.348   9.281 -33.504  1.00  0.00           O  
ATOM   3945  N   THR B 244     -11.721  11.063 -33.437  1.00  0.00           N  
ATOM   3946  CA  THR B 244     -10.864  11.913 -32.602  1.00  0.00           C  
ATOM   3947  C   THR B 244     -11.584  12.305 -31.313  1.00  0.00           C  
ATOM   3948  O   THR B 244     -12.769  12.631 -31.336  1.00  0.00           O  
ATOM   3949  CB  THR B 244     -10.400  13.155 -33.377  1.00  0.00           C  
ATOM   3950  OG1 THR B 244      -9.795  12.754 -34.589  1.00  0.00           O  
ATOM   3951  CG2 THR B 244      -9.362  13.981 -32.626  1.00  0.00           C  
ATOM   3952  N   LEU B 245     -10.861  12.267 -30.206  1.00  0.00           N  
ATOM   3953  CA  LEU B 245     -11.270  12.837 -28.923  1.00  0.00           C  
ATOM   3954  C   LEU B 245     -10.407  14.065 -28.663  1.00  0.00           C  
ATOM   3955  O   LEU B 245      -9.188  13.946 -28.516  1.00  0.00           O  
ATOM   3956  CB  LEU B 245     -11.099  11.796 -27.806  1.00  0.00           C  
ATOM   3957  CG  LEU B 245     -12.024  10.571 -27.920  1.00  0.00           C  
ATOM   3958  CD1 LEU B 245     -11.633   9.553 -26.853  1.00  0.00           C  
ATOM   3959  CD2 LEU B 245     -13.489  10.932 -27.709  1.00  0.00           C  
ATOM   3960  N   GLU B 246     -11.028  15.242 -28.603  1.00  0.00           N  
ATOM   3961  CA  GLU B 246     -10.346  16.511 -28.384  1.00  0.00           C  
ATOM   3962  C   GLU B 246     -10.520  17.010 -26.947  1.00  0.00           C  
ATOM   3963  O   GLU B 246     -11.413  16.566 -26.224  1.00  0.00           O  
ATOM   3964  CB  GLU B 246     -10.810  17.566 -29.399  1.00  0.00           C  
ATOM   3965  CG  GLU B 246     -10.547  17.160 -30.847  1.00  0.00           C  
ATOM   3966  CD  GLU B 246     -10.085  18.299 -31.766  1.00  0.00           C  
ATOM   3967  OE1 GLU B 246      -9.672  17.972 -32.906  1.00  0.00           O  
ATOM   3968  OE2 GLU B 246     -10.108  19.466 -31.339  1.00  0.00           O  
ATOM   3969  N   ASN B 247      -9.677  17.962 -26.541  1.00  0.00           N  
ATOM   3970  CA  ASN B 247      -9.733  18.646 -25.256  1.00  0.00           C  
ATOM   3971  C   ASN B 247      -9.771  17.658 -24.076  1.00  0.00           C  
ATOM   3972  O   ASN B 247     -10.551  17.823 -23.131  1.00  0.00           O  
ATOM   3973  CB  ASN B 247     -10.891  19.657 -25.245  1.00  0.00           C  
ATOM   3974  CG  ASN B 247     -10.879  20.610 -26.427  1.00  0.00           C  
ATOM   3975  OD1 ASN B 247      -9.874  20.943 -27.007  1.00  0.00           O  
ATOM   3976  ND2 ASN B 247     -12.033  21.090 -26.838  1.00  0.00           N  
ATOM   3977  N   LEU B 248      -8.982  16.586 -24.149  1.00  0.00           N  
ATOM   3978  CA  LEU B 248      -8.851  15.628 -23.058  1.00  0.00           C  
ATOM   3979  C   LEU B 248      -8.052  16.258 -21.910  1.00  0.00           C  
ATOM   3980  O   LEU B 248      -7.074  16.964 -22.166  1.00  0.00           O  
ATOM   3981  CB  LEU B 248      -8.189  14.333 -23.555  1.00  0.00           C  
ATOM   3982  CG  LEU B 248      -9.031  13.530 -24.566  1.00  0.00           C  
ATOM   3983  CD1 LEU B 248      -8.199  12.379 -25.126  1.00  0.00           C  
ATOM   3984  CD2 LEU B 248     -10.291  12.938 -23.917  1.00  0.00           C  
ATOM   3985  N   PRO B 249      -8.422  16.009 -20.655  1.00  0.00           N  
ATOM   3986  CA  PRO B 249      -7.676  16.533 -19.518  1.00  0.00           C  
ATOM   3987  C   PRO B 249      -6.265  15.938 -19.476  1.00  0.00           C  
ATOM   3988  O   PRO B 249      -6.076  14.741 -19.714  1.00  0.00           O  
ATOM   3989  CB  PRO B 249      -8.500  16.161 -18.283  1.00  0.00           C  
ATOM   3990  CG  PRO B 249      -9.258  14.909 -18.728  1.00  0.00           C  
ATOM   3991  CD  PRO B 249      -9.518  15.163 -20.207  1.00  0.00           C  
ATOM   3992  N   LEU B 250      -5.275  16.766 -19.122  1.00  0.00           N  
ATOM   3993  CA  LEU B 250      -3.909  16.300 -18.941  1.00  0.00           C  
ATOM   3994  C   LEU B 250      -3.853  15.238 -17.831  1.00  0.00           C  
ATOM   3995  O   LEU B 250      -4.387  15.456 -16.737  1.00  0.00           O  
ATOM   3996  CB  LEU B 250      -2.965  17.477 -18.629  1.00  0.00           C  
ATOM   3997  CG  LEU B 250      -2.719  18.431 -19.820  1.00  0.00           C  
ATOM   3998  CD1 LEU B 250      -1.874  19.618 -19.345  1.00  0.00           C  
ATOM   3999  CD2 LEU B 250      -1.976  17.751 -20.968  1.00  0.00           C  
ATOM   4000  N   PRO B 251      -3.219  14.090 -18.091  1.00  0.00           N  
ATOM   4001  CA  PRO B 251      -3.141  13.026 -17.109  1.00  0.00           C  
ATOM   4002  C   PRO B 251      -2.118  13.352 -16.010  1.00  0.00           C  
ATOM   4003  O   PRO B 251      -1.106  14.012 -16.234  1.00  0.00           O  
ATOM   4004  CB  PRO B 251      -2.761  11.778 -17.905  1.00  0.00           C  
ATOM   4005  CG  PRO B 251      -1.903  12.347 -19.028  1.00  0.00           C  
ATOM   4006  CD  PRO B 251      -2.561  13.692 -19.327  1.00  0.00           C  
ATOM   4007  N   LEU B 252      -2.340  12.775 -14.824  1.00  0.00           N  
ATOM   4008  CA  LEU B 252      -1.371  12.785 -13.722  1.00  0.00           C  
ATOM   4009  C   LEU B 252      -0.257  11.743 -13.921  1.00  0.00           C  
ATOM   4010  O   LEU B 252       0.846  11.884 -13.390  1.00  0.00           O  
ATOM   4011  CB  LEU B 252      -2.125  12.525 -12.401  1.00  0.00           C  
ATOM   4012  CG  LEU B 252      -3.234  13.553 -12.072  1.00  0.00           C  
ATOM   4013  CD1 LEU B 252      -3.994  13.106 -10.813  1.00  0.00           C  
ATOM   4014  CD2 LEU B 252      -2.653  14.948 -11.809  1.00  0.00           C  
ATOM   4015  N   VAL B 253      -0.537  10.703 -14.713  1.00  0.00           N  
ATOM   4016  CA  VAL B 253       0.428   9.687 -15.136  1.00  0.00           C  
ATOM   4017  C   VAL B 253       1.244  10.184 -16.352  1.00  0.00           C  
ATOM   4018  O   VAL B 253       0.890  11.195 -16.954  1.00  0.00           O  
ATOM   4019  CB  VAL B 253      -0.275   8.354 -15.423  1.00  0.00           C  
ATOM   4020  CG1 VAL B 253      -0.996   7.829 -14.182  1.00  0.00           C  
ATOM   4021  CG2 VAL B 253      -1.262   8.425 -16.584  1.00  0.00           C  
ATOM   4022  N   PRO B 254       2.322   9.484 -16.763  1.00  0.00           N  
ATOM   4023  CA  PRO B 254       3.012   9.823 -18.008  1.00  0.00           C  
ATOM   4024  C   PRO B 254       2.068   9.845 -19.211  1.00  0.00           C  
ATOM   4025  O   PRO B 254       1.396   8.859 -19.496  1.00  0.00           O  
ATOM   4026  CB  PRO B 254       4.126   8.786 -18.153  1.00  0.00           C  
ATOM   4027  CG  PRO B 254       4.414   8.371 -16.707  1.00  0.00           C  
ATOM   4028  CD  PRO B 254       3.033   8.441 -16.059  1.00  0.00           C  
ATOM   4029  N   GLN B 255       2.082  10.952 -19.954  1.00  0.00           N  
ATOM   4030  CA  GLN B 255       1.217  11.174 -21.121  1.00  0.00           C  
ATOM   4031  C   GLN B 255       1.201  10.010 -22.139  1.00  0.00           C  
ATOM   4032  O   GLN B 255       0.122   9.614 -22.557  1.00  0.00           O  
ATOM   4033  CB  GLN B 255       1.647  12.500 -21.789  1.00  0.00           C  
ATOM   4034  CG  GLN B 255       0.811  12.862 -23.024  1.00  0.00           C  
ATOM   4035  CD  GLN B 255      -0.648  13.134 -22.649  1.00  0.00           C  
ATOM   4036  OE1 GLN B 255      -0.918  13.982 -21.822  1.00  0.00           O  
ATOM   4037  NE2 GLN B 255      -1.581  12.429 -23.212  1.00  0.00           N  
ATOM   4038  N   PRO B 256       2.353   9.400 -22.497  1.00  0.00           N  
ATOM   4039  CA  PRO B 256       2.355   8.267 -23.423  1.00  0.00           C  
ATOM   4040  C   PRO B 256       1.546   7.075 -22.916  1.00  0.00           C  
ATOM   4041  O   PRO B 256       0.898   6.382 -23.698  1.00  0.00           O  
ATOM   4042  CB  PRO B 256       3.827   7.883 -23.612  1.00  0.00           C  
ATOM   4043  CG  PRO B 256       4.592   9.151 -23.242  1.00  0.00           C  
ATOM   4044  CD  PRO B 256       3.720   9.750 -22.147  1.00  0.00           C  
ATOM   4045  N   ASN B 257       1.538   6.842 -21.602  1.00  0.00           N  
ATOM   4046  CA  ASN B 257       0.852   5.709 -20.992  1.00  0.00           C  
ATOM   4047  C   ASN B 257      -0.666   5.932 -20.951  1.00  0.00           C  
ATOM   4048  O   ASN B 257      -1.419   4.997 -21.212  1.00  0.00           O  
ATOM   4049  CB  ASN B 257       1.429   5.449 -19.591  1.00  0.00           C  
ATOM   4050  CG  ASN B 257       2.924   5.226 -19.586  1.00  0.00           C  
ATOM   4051  OD1 ASN B 257       3.557   4.851 -20.559  1.00  0.00           O  
ATOM   4052  ND2 ASN B 257       3.566   5.473 -18.466  1.00  0.00           N  
ATOM   4053  N   ALA B 258      -1.110   7.166 -20.690  1.00  0.00           N  
ATOM   4054  CA  ALA B 258      -2.523   7.523 -20.798  1.00  0.00           C  
ATOM   4055  C   ALA B 258      -3.045   7.339 -22.229  1.00  0.00           C  
ATOM   4056  O   ALA B 258      -4.106   6.748 -22.431  1.00  0.00           O  
ATOM   4057  CB  ALA B 258      -2.707   8.964 -20.312  1.00  0.00           C  
ATOM   4058  N   ALA B 259      -2.271   7.773 -23.232  1.00  0.00           N  
ATOM   4059  CA  ALA B 259      -2.624   7.584 -24.635  1.00  0.00           C  
ATOM   4060  C   ALA B 259      -2.659   6.101 -25.035  1.00  0.00           C  
ATOM   4061  O   ALA B 259      -3.605   5.656 -25.686  1.00  0.00           O  
ATOM   4062  CB  ALA B 259      -1.630   8.383 -25.487  1.00  0.00           C  
ATOM   4063  N   THR B 260      -1.688   5.307 -24.581  1.00  0.00           N  
ATOM   4064  CA  THR B 260      -1.651   3.852 -24.822  1.00  0.00           C  
ATOM   4065  C   THR B 260      -2.838   3.143 -24.177  1.00  0.00           C  
ATOM   4066  O   THR B 260      -3.452   2.274 -24.793  1.00  0.00           O  
ATOM   4067  CB  THR B 260      -0.336   3.250 -24.312  1.00  0.00           C  
ATOM   4068  OG1 THR B 260       0.767   3.874 -24.921  1.00  0.00           O  
ATOM   4069  CG2 THR B 260      -0.212   1.760 -24.624  1.00  0.00           C  
ATOM   4070  N   ALA B 261      -3.210   3.537 -22.959  1.00  0.00           N  
ATOM   4071  CA  ALA B 261      -4.393   3.017 -22.287  1.00  0.00           C  
ATOM   4072  C   ALA B 261      -5.679   3.355 -23.053  1.00  0.00           C  
ATOM   4073  O   ALA B 261      -6.528   2.480 -23.243  1.00  0.00           O  
ATOM   4074  CB  ALA B 261      -4.441   3.575 -20.862  1.00  0.00           C  
ATOM   4075  N   LEU B 262      -5.801   4.582 -23.555  1.00  0.00           N  
ATOM   4076  CA  LEU B 262      -6.949   4.999 -24.348  1.00  0.00           C  
ATOM   4077  C   LEU B 262      -7.038   4.230 -25.677  1.00  0.00           C  
ATOM   4078  O   LEU B 262      -8.123   3.789 -26.057  1.00  0.00           O  
ATOM   4079  CB  LEU B 262      -6.893   6.520 -24.542  1.00  0.00           C  
ATOM   4080  CG  LEU B 262      -8.115   7.105 -25.273  1.00  0.00           C  
ATOM   4081  CD1 LEU B 262      -9.437   6.753 -24.593  1.00  0.00           C  
ATOM   4082  CD2 LEU B 262      -8.003   8.629 -25.304  1.00  0.00           C  
ATOM   4083  N   ALA B 263      -5.900   3.997 -26.343  1.00  0.00           N  
ATOM   4084  CA  ALA B 263      -5.845   3.163 -27.542  1.00  0.00           C  
ATOM   4085  C   ALA B 263      -6.313   1.730 -27.261  1.00  0.00           C  
ATOM   4086  O   ALA B 263      -7.152   1.195 -27.990  1.00  0.00           O  
ATOM   4087  CB  ALA B 263      -4.411   3.185 -28.093  1.00  0.00           C  
ATOM   4088  N   ALA B 264      -5.835   1.126 -26.169  1.00  0.00           N  
ATOM   4089  CA  ALA B 264      -6.247  -0.214 -25.757  1.00  0.00           C  
ATOM   4090  C   ALA B 264      -7.741  -0.290 -25.410  1.00  0.00           C  
ATOM   4091  O   ALA B 264      -8.430  -1.231 -25.803  1.00  0.00           O  
ATOM   4092  CB  ALA B 264      -5.386  -0.638 -24.564  1.00  0.00           C  
ATOM   4093  N   LEU B 265      -8.260   0.725 -24.717  1.00  0.00           N  
ATOM   4094  CA  LEU B 265      -9.673   0.819 -24.368  1.00  0.00           C  
ATOM   4095  C   LEU B 265     -10.556   0.912 -25.615  1.00  0.00           C  
ATOM   4096  O   LEU B 265     -11.502   0.145 -25.753  1.00  0.00           O  
ATOM   4097  CB  LEU B 265      -9.862   2.035 -23.456  1.00  0.00           C  
ATOM   4098  CG  LEU B 265     -11.321   2.194 -22.984  1.00  0.00           C  
ATOM   4099  CD1 LEU B 265     -11.697   1.124 -21.964  1.00  0.00           C  
ATOM   4100  CD2 LEU B 265     -11.481   3.576 -22.360  1.00  0.00           C  
ATOM   4101  N   ARG B 266     -10.223   1.799 -26.545  1.00  0.00           N  
ATOM   4102  CA  ARG B 266     -10.991   1.980 -27.787  1.00  0.00           C  
ATOM   4103  C   ARG B 266     -10.913   0.757 -28.693  1.00  0.00           C  
ATOM   4104  O   ARG B 266     -11.911   0.399 -29.302  1.00  0.00           O  
ATOM   4105  CB  ARG B 266     -10.519   3.250 -28.504  1.00  0.00           C  
ATOM   4106  CG  ARG B 266     -10.959   4.508 -27.720  1.00  0.00           C  
ATOM   4107  CD  ARG B 266     -10.373   5.790 -28.307  1.00  0.00           C  
ATOM   4108  NE  ARG B 266     -10.859   6.045 -29.671  1.00  0.00           N  
ATOM   4109  CZ  ARG B 266     -11.951   6.681 -30.049  1.00  0.00           C  
ATOM   4110  NH1 ARG B 266     -12.795   7.194 -29.191  1.00  0.00           N  
ATOM   4111  NH2 ARG B 266     -12.185   6.836 -31.309  1.00  0.00           N  
ATOM   4112  N   ALA B 267      -9.782   0.060 -28.725  1.00  0.00           N  
ATOM   4113  CA  ALA B 267      -9.632  -1.198 -29.450  1.00  0.00           C  
ATOM   4114  C   ALA B 267     -10.388  -2.377 -28.804  1.00  0.00           C  
ATOM   4115  O   ALA B 267     -10.670  -3.358 -29.486  1.00  0.00           O  
ATOM   4116  CB  ALA B 267      -8.141  -1.504 -29.559  1.00  0.00           C  
ATOM   4117  N   SER B 268     -10.725  -2.286 -27.510  1.00  0.00           N  
ATOM   4118  CA  SER B 268     -11.405  -3.367 -26.787  1.00  0.00           C  
ATOM   4119  C   SER B 268     -12.843  -3.603 -27.243  1.00  0.00           C  
ATOM   4120  O   SER B 268     -13.374  -4.697 -27.075  1.00  0.00           O  
ATOM   4121  CB  SER B 268     -11.389  -3.095 -25.277  1.00  0.00           C  
ATOM   4122  OG  SER B 268     -12.316  -2.101 -24.906  1.00  0.00           O  
ATOM   4123  N   GLY B 269     -13.502  -2.562 -27.770  1.00  0.00           N  
ATOM   4124  CA  GLY B 269     -14.930  -2.586 -28.065  1.00  0.00           C  
ATOM   4125  C   GLY B 269     -15.831  -2.510 -26.826  1.00  0.00           C  
ATOM   4126  O   GLY B 269     -17.053  -2.588 -26.968  1.00  0.00           O  
ATOM   4127  N   LEU B 270     -15.268  -2.353 -25.627  1.00  0.00           N  
ATOM   4128  CA  LEU B 270     -16.051  -2.115 -24.415  1.00  0.00           C  
ATOM   4129  C   LEU B 270     -16.761  -0.757 -24.509  1.00  0.00           C  
ATOM   4130  O   LEU B 270     -16.180   0.244 -24.922  1.00  0.00           O  
ATOM   4131  CB  LEU B 270     -15.162  -2.177 -23.162  1.00  0.00           C  
ATOM   4132  CG  LEU B 270     -14.564  -3.563 -22.869  1.00  0.00           C  
ATOM   4133  CD1 LEU B 270     -13.584  -3.462 -21.702  1.00  0.00           C  
ATOM   4134  CD2 LEU B 270     -15.629  -4.593 -22.492  1.00  0.00           C  
ATOM   4135  N   GLU B 271     -18.022  -0.728 -24.091  1.00  0.00           N  
ATOM   4136  CA  GLU B 271     -18.826   0.483 -24.110  1.00  0.00           C  
ATOM   4137  C   GLU B 271     -18.406   1.405 -22.965  1.00  0.00           C  
ATOM   4138  O   GLU B 271     -18.602   1.107 -21.789  1.00  0.00           O  
ATOM   4139  CB  GLU B 271     -20.316   0.101 -24.097  1.00  0.00           C  
ATOM   4140  CG  GLU B 271     -21.197   1.261 -24.596  1.00  0.00           C  
ATOM   4141  CD  GLU B 271     -22.684   0.869 -24.719  1.00  0.00           C  
ATOM   4142  OE1 GLU B 271     -23.408   1.611 -25.410  1.00  0.00           O  
ATOM   4143  OE2 GLU B 271     -23.092  -0.152 -24.130  1.00  0.00           O  
ATOM   4144  N   VAL B 272     -17.794   2.539 -23.319  1.00  0.00           N  
ATOM   4145  CA  VAL B 272     -17.313   3.545 -22.367  1.00  0.00           C  
ATOM   4146  C   VAL B 272     -17.681   4.930 -22.889  1.00  0.00           C  
ATOM   4147  O   VAL B 272     -17.326   5.293 -24.005  1.00  0.00           O  
ATOM   4148  CB  VAL B 272     -15.792   3.425 -22.135  1.00  0.00           C  
ATOM   4149  CG1 VAL B 272     -15.320   4.450 -21.110  1.00  0.00           C  
ATOM   4150  CG2 VAL B 272     -15.406   2.045 -21.608  1.00  0.00           C  
ATOM   4151  N   SER B 273     -18.382   5.710 -22.072  1.00  0.00           N  
ATOM   4152  CA  SER B 273     -18.760   7.076 -22.432  1.00  0.00           C  
ATOM   4153  C   SER B 273     -17.543   8.012 -22.464  1.00  0.00           C  
ATOM   4154  O   SER B 273     -16.555   7.809 -21.758  1.00  0.00           O  
ATOM   4155  CB  SER B 273     -19.833   7.614 -21.475  1.00  0.00           C  
ATOM   4156  OG  SER B 273     -19.300   7.868 -20.188  1.00  0.00           O  
ATOM   4157  N   GLU B 274     -17.638   9.093 -23.235  1.00  0.00           N  
ATOM   4158  CA  GLU B 274     -16.586  10.111 -23.266  1.00  0.00           C  
ATOM   4159  C   GLU B 274     -16.356  10.745 -21.880  1.00  0.00           C  
ATOM   4160  O   GLU B 274     -15.223  11.002 -21.494  1.00  0.00           O  
ATOM   4161  CB  GLU B 274     -16.944  11.169 -24.311  1.00  0.00           C  
ATOM   4162  CG  GLU B 274     -15.739  12.059 -24.621  1.00  0.00           C  
ATOM   4163  CD  GLU B 274     -16.049  13.180 -25.617  1.00  0.00           C  
ATOM   4164  OE1 GLU B 274     -15.496  14.276 -25.406  1.00  0.00           O  
ATOM   4165  OE2 GLU B 274     -16.825  12.934 -26.568  1.00  0.00           O  
ATOM   4166  N   ASN B 275     -17.412  10.926 -21.080  1.00  0.00           N  
ATOM   4167  CA  ASN B 275     -17.290  11.422 -19.710  1.00  0.00           C  
ATOM   4168  C   ASN B 275     -16.462  10.470 -18.841  1.00  0.00           C  
ATOM   4169  O   ASN B 275     -15.544  10.916 -18.157  1.00  0.00           O  
ATOM   4170  CB  ASN B 275     -18.682  11.654 -19.104  1.00  0.00           C  
ATOM   4171  CG  ASN B 275     -19.400  12.865 -19.672  1.00  0.00           C  
ATOM   4172  OD1 ASN B 275     -18.866  13.676 -20.399  1.00  0.00           O  
ATOM   4173  ND2 ASN B 275     -20.659  13.022 -19.332  1.00  0.00           N  
ATOM   4174  N   ALA B 276     -16.701   9.163 -18.926  1.00  0.00           N  
ATOM   4175  CA  ALA B 276     -15.911   8.180 -18.186  1.00  0.00           C  
ATOM   4176  C   ALA B 276     -14.433   8.187 -18.601  1.00  0.00           C  
ATOM   4177  O   ALA B 276     -13.546   8.067 -17.754  1.00  0.00           O  
ATOM   4178  CB  ALA B 276     -16.543   6.798 -18.387  1.00  0.00           C  
ATOM   4179  N   ILE B 277     -14.146   8.407 -19.898  1.00  0.00           N  
ATOM   4180  CA  ILE B 277     -12.775   8.579 -20.392  1.00  0.00           C  
ATOM   4181  C   ILE B 277     -12.137   9.818 -19.750  1.00  0.00           C  
ATOM   4182  O   ILE B 277     -11.037   9.720 -19.201  1.00  0.00           O  
ATOM   4183  CB  ILE B 277     -12.754   8.649 -21.938  1.00  0.00           C  
ATOM   4184  CG1 ILE B 277     -13.151   7.287 -22.539  1.00  0.00           C  
ATOM   4185  CG2 ILE B 277     -11.370   9.085 -22.461  1.00  0.00           C  
ATOM   4186  CD1 ILE B 277     -13.410   7.309 -24.050  1.00  0.00           C  
ATOM   4187  N   ARG B 278     -12.819  10.966 -19.779  1.00  0.00           N  
ATOM   4188  CA  ARG B 278     -12.319  12.231 -19.228  1.00  0.00           C  
ATOM   4189  C   ARG B 278     -12.088  12.140 -17.721  1.00  0.00           C  
ATOM   4190  O   ARG B 278     -10.994  12.452 -17.257  1.00  0.00           O  
ATOM   4191  CB  ARG B 278     -13.295  13.371 -19.580  1.00  0.00           C  
ATOM   4192  CG  ARG B 278     -13.271  13.694 -21.081  1.00  0.00           C  
ATOM   4193  CD  ARG B 278     -14.344  14.732 -21.449  1.00  0.00           C  
ATOM   4194  NE  ARG B 278     -14.337  15.017 -22.899  1.00  0.00           N  
ATOM   4195  CZ  ARG B 278     -13.462  15.774 -23.566  1.00  0.00           C  
ATOM   4196  NH1 ARG B 278     -12.517  16.448 -22.984  1.00  0.00           N  
ATOM   4197  NH2 ARG B 278     -13.531  15.825 -24.859  1.00  0.00           N  
ATOM   4198  N   ASP B 279     -13.059  11.643 -16.977  1.00  0.00           N  
ATOM   4199  CA  ASP B 279     -12.982  11.486 -15.520  1.00  0.00           C  
ATOM   4200  C   ASP B 279     -11.897  10.479 -15.112  1.00  0.00           C  
ATOM   4201  O   ASP B 279     -11.108  10.712 -14.192  1.00  0.00           O  
ATOM   4202  CB  ASP B 279     -14.344  11.038 -14.974  1.00  0.00           C  
ATOM   4203  CG  ASP B 279     -15.448  12.097 -15.072  1.00  0.00           C  
ATOM   4204  OD1 ASP B 279     -15.116  13.292 -15.264  1.00  0.00           O  
ATOM   4205  OD2 ASP B 279     -16.633  11.708 -14.912  1.00  0.00           O  
ATOM   4206  N   GLY B 280     -11.806   9.367 -15.845  1.00  0.00           N  
ATOM   4207  CA  GLY B 280     -10.801   8.333 -15.615  1.00  0.00           C  
ATOM   4208  C   GLY B 280      -9.378   8.821 -15.862  1.00  0.00           C  
ATOM   4209  O   GLY B 280      -8.496   8.545 -15.057  1.00  0.00           O  
ATOM   4210  N   ILE B 281      -9.148   9.596 -16.931  1.00  0.00           N  
ATOM   4211  CA  ILE B 281      -7.843  10.204 -17.214  1.00  0.00           C  
ATOM   4212  C   ILE B 281      -7.458  11.214 -16.126  1.00  0.00           C  
ATOM   4213  O   ILE B 281      -6.328  11.190 -15.640  1.00  0.00           O  
ATOM   4214  CB  ILE B 281      -7.834  10.845 -18.623  1.00  0.00           C  
ATOM   4215  CG1 ILE B 281      -7.866   9.757 -19.713  1.00  0.00           C  
ATOM   4216  CG2 ILE B 281      -6.590  11.739 -18.826  1.00  0.00           C  
ATOM   4217  CD1 ILE B 281      -8.206  10.298 -21.103  1.00  0.00           C  
ATOM   4218  N   ALA B 282      -8.388  12.081 -15.727  1.00  0.00           N  
ATOM   4219  CA  ALA B 282      -8.134  13.143 -14.756  1.00  0.00           C  
ATOM   4220  C   ALA B 282      -7.825  12.612 -13.345  1.00  0.00           C  
ATOM   4221  O   ALA B 282      -7.100  13.259 -12.585  1.00  0.00           O  
ATOM   4222  CB  ALA B 282      -9.345  14.075 -14.736  1.00  0.00           C  
ATOM   4223  N   SER B 283      -8.333  11.432 -12.998  1.00  0.00           N  
ATOM   4224  CA  SER B 283      -8.203  10.842 -11.656  1.00  0.00           C  
ATOM   4225  C   SER B 283      -7.139   9.746 -11.529  1.00  0.00           C  
ATOM   4226  O   SER B 283      -6.778   9.366 -10.413  1.00  0.00           O  
ATOM   4227  CB  SER B 283      -9.566  10.327 -11.185  1.00  0.00           C  
ATOM   4228  OG  SER B 283     -10.067   9.369 -12.080  1.00  0.00           O  
ATOM   4229  N   ALA B 284      -6.597   9.242 -12.640  1.00  0.00           N  
ATOM   4230  CA  ALA B 284      -5.613   8.164 -12.619  1.00  0.00           C  
ATOM   4231  C   ALA B 284      -4.272   8.614 -12.000  1.00  0.00           C  
ATOM   4232  O   ALA B 284      -3.519   9.365 -12.602  1.00  0.00           O  
ATOM   4233  CB  ALA B 284      -5.439   7.608 -14.030  1.00  0.00           C  
ATOM   4234  N   ILE B 285      -3.947   8.073 -10.823  1.00  0.00           N  
ATOM   4235  CA  ILE B 285      -2.684   8.319 -10.117  1.00  0.00           C  
ATOM   4236  C   ILE B 285      -2.137   7.013  -9.519  1.00  0.00           C  
ATOM   4237  O   ILE B 285      -2.897   6.120  -9.142  1.00  0.00           O  
ATOM   4238  CB  ILE B 285      -2.862   9.441  -9.063  1.00  0.00           C  
ATOM   4239  CG1 ILE B 285      -1.496   9.901  -8.526  1.00  0.00           C  
ATOM   4240  CG2 ILE B 285      -3.806   9.014  -7.925  1.00  0.00           C  
ATOM   4241  CD1 ILE B 285      -1.551  11.193  -7.709  1.00  0.00           C  
ATOM   4242  N   LEU B 286      -0.801   6.913  -9.431  1.00  0.00           N  
ATOM   4243  CA  LEU B 286      -0.116   5.831  -8.707  1.00  0.00           C  
ATOM   4244  C   LEU B 286       0.942   6.397  -7.757  1.00  0.00           C  
ATOM   4245  O   LEU B 286       1.708   7.272  -8.160  1.00  0.00           O  
ATOM   4246  CB  LEU B 286       0.537   4.847  -9.684  1.00  0.00           C  
ATOM   4247  CG  LEU B 286      -0.390   3.734 -10.202  1.00  0.00           C  
ATOM   4248  CD1 LEU B 286       0.393   2.862 -11.179  1.00  0.00           C  
ATOM   4249  CD2 LEU B 286      -0.894   2.814  -9.081  1.00  0.00           C  
ATOM   4250  N   PRO B 287       1.064   5.839  -6.535  1.00  0.00           N  
ATOM   4251  CA  PRO B 287       2.154   6.160  -5.622  1.00  0.00           C  
ATOM   4252  C   PRO B 287       3.536   5.908  -6.245  1.00  0.00           C  
ATOM   4253  O   PRO B 287       3.722   4.957  -7.005  1.00  0.00           O  
ATOM   4254  CB  PRO B 287       1.925   5.292  -4.381  1.00  0.00           C  
ATOM   4255  CG  PRO B 287       0.432   4.999  -4.413  1.00  0.00           C  
ATOM   4256  CD  PRO B 287       0.137   4.908  -5.899  1.00  0.00           C  
ATOM   4257  N   GLY B 288       4.499   6.763  -5.937  1.00  0.00           N  
ATOM   4258  CA  GLY B 288       5.877   6.618  -6.406  1.00  0.00           C  
ATOM   4259  C   GLY B 288       6.088   6.884  -7.897  1.00  0.00           C  
ATOM   4260  O   GLY B 288       7.142   6.549  -8.435  1.00  0.00           O  
ATOM   4261  N   ARG B 289       5.092   7.466  -8.614  1.00  0.00           N  
ATOM   4262  CA  ARG B 289       5.229   7.862 -10.030  1.00  0.00           C  
ATOM   4263  C   ARG B 289       5.080   9.372 -10.136  1.00  0.00           C  
ATOM   4264  O   ARG B 289       3.979   9.879 -10.337  1.00  0.00           O  
ATOM   4265  CB  ARG B 289       4.233   7.121 -10.939  1.00  0.00           C  
ATOM   4266  CG  ARG B 289       4.631   5.678 -11.288  1.00  0.00           C  
ATOM   4267  CD  ARG B 289       4.540   4.746 -10.094  1.00  0.00           C  
ATOM   4268  NE  ARG B 289       4.744   3.340 -10.467  1.00  0.00           N  
ATOM   4269  CZ  ARG B 289       4.610   2.316  -9.654  1.00  0.00           C  
ATOM   4270  NH1 ARG B 289       4.340   2.469  -8.381  1.00  0.00           N  
ATOM   4271  NH2 ARG B 289       4.742   1.107 -10.089  1.00  0.00           N  
ATOM   4272  N   PHE B 290       6.190  10.064  -9.974  1.00  0.00           N  
ATOM   4273  CA  PHE B 290       6.247  11.515  -9.848  1.00  0.00           C  
ATOM   4274  C   PHE B 290       5.272  12.044  -8.776  1.00  0.00           C  
ATOM   4275  O   PHE B 290       4.549  13.012  -8.967  1.00  0.00           O  
ATOM   4276  CB  PHE B 290       6.100  12.169 -11.224  1.00  0.00           C  
ATOM   4277  CG  PHE B 290       6.742  13.529 -11.282  1.00  0.00           C  
ATOM   4278  CD1 PHE B 290       5.966  14.695 -11.171  1.00  0.00           C  
ATOM   4279  CD2 PHE B 290       8.133  13.625 -11.433  1.00  0.00           C  
ATOM   4280  CE1 PHE B 290       6.581  15.949 -11.199  1.00  0.00           C  
ATOM   4281  CE2 PHE B 290       8.754  14.881 -11.466  1.00  0.00           C  
ATOM   4282  CZ  PHE B 290       7.979  16.043 -11.347  1.00  0.00           C  
ATOM   4283  N   GLN B 291       5.229  11.352  -7.642  1.00  0.00           N  
ATOM   4284  CA  GLN B 291       4.337  11.687  -6.552  1.00  0.00           C  
ATOM   4285  C   GLN B 291       4.925  12.827  -5.724  1.00  0.00           C  
ATOM   4286  O   GLN B 291       5.949  12.641  -5.076  1.00  0.00           O  
ATOM   4287  CB  GLN B 291       4.093  10.433  -5.700  1.00  0.00           C  
ATOM   4288  CG  GLN B 291       3.094  10.675  -4.564  1.00  0.00           C  
ATOM   4289  CD  GLN B 291       2.973   9.484  -3.610  1.00  0.00           C  
ATOM   4290  OE1 GLN B 291       3.697   8.515  -3.695  1.00  0.00           O  
ATOM   4291  NE2 GLN B 291       2.063   9.536  -2.672  1.00  0.00           N  
ATOM   4292  N   ILE B 292       4.261  13.970  -5.714  1.00  0.00           N  
ATOM   4293  CA  ILE B 292       4.581  15.059  -4.787  1.00  0.00           C  
ATOM   4294  C   ILE B 292       3.951  14.708  -3.436  1.00  0.00           C  
ATOM   4295  O   ILE B 292       2.733  14.587  -3.337  1.00  0.00           O  
ATOM   4296  CB  ILE B 292       4.119  16.426  -5.330  1.00  0.00           C  
ATOM   4297  CG1 ILE B 292       4.758  16.711  -6.713  1.00  0.00           C  
ATOM   4298  CG2 ILE B 292       4.484  17.524  -4.323  1.00  0.00           C  
ATOM   4299  CD1 ILE B 292       4.252  17.988  -7.403  1.00  0.00           C  
ATOM   4300  N   VAL B 293       4.782  14.514  -2.413  1.00  0.00           N  
ATOM   4301  CA  VAL B 293       4.352  14.051  -1.084  1.00  0.00           C  
ATOM   4302  C   VAL B 293       4.235  15.181  -0.067  1.00  0.00           C  
ATOM   4303  O   VAL B 293       3.444  15.088   0.863  1.00  0.00           O  
ATOM   4304  CB  VAL B 293       5.263  12.942  -0.504  1.00  0.00           C  
ATOM   4305  CG1 VAL B 293       4.483  11.651  -0.338  1.00  0.00           C  
ATOM   4306  CG2 VAL B 293       6.525  12.654  -1.300  1.00  0.00           C  
ATOM   4307  N   SER B 294       5.022  16.228  -0.249  1.00  0.00           N  
ATOM   4308  CA  SER B 294       4.976  17.434   0.571  1.00  0.00           C  
ATOM   4309  C   SER B 294       5.517  18.625  -0.206  1.00  0.00           C  
ATOM   4310  O   SER B 294       6.122  18.473  -1.262  1.00  0.00           O  
ATOM   4311  CB  SER B 294       5.740  17.227   1.884  1.00  0.00           C  
ATOM   4312  OG  SER B 294       7.101  16.947   1.663  1.00  0.00           O  
ATOM   4313  N   GLU B 295       5.313  19.826   0.344  1.00  0.00           N  
ATOM   4314  CA  GLU B 295       5.858  21.090  -0.149  1.00  0.00           C  
ATOM   4315  C   GLU B 295       6.688  21.764   0.950  1.00  0.00           C  
ATOM   4316  O   GLU B 295       6.530  21.463   2.131  1.00  0.00           O  
ATOM   4317  CB  GLU B 295       4.708  21.995  -0.625  1.00  0.00           C  
ATOM   4318  CG  GLU B 295       3.989  21.506  -1.898  1.00  0.00           C  
ATOM   4319  CD  GLU B 295       4.811  21.673  -3.197  1.00  0.00           C  
ATOM   4320  OE1 GLU B 295       4.324  21.265  -4.274  1.00  0.00           O  
ATOM   4321  OE2 GLU B 295       5.926  22.239  -3.166  1.00  0.00           O  
ATOM   4322  N   SER B 296       7.576  22.680   0.566  1.00  0.00           N  
ATOM   4323  CA  SER B 296       8.397  23.516   1.463  1.00  0.00           C  
ATOM   4324  C   SER B 296       9.252  22.754   2.499  1.00  0.00           C  
ATOM   4325  O   SER B 296       9.087  22.959   3.700  1.00  0.00           O  
ATOM   4326  CB  SER B 296       7.522  24.599   2.131  1.00  0.00           C  
ATOM   4327  OG  SER B 296       6.840  25.351   1.168  1.00  0.00           O  
ATOM   4328  N   PRO B 297      10.247  21.903   2.072  1.00  0.00           N  
ATOM   4329  CA  PRO B 297      10.672  21.698   0.697  1.00  0.00           C  
ATOM   4330  C   PRO B 297       9.711  20.788  -0.074  1.00  0.00           C  
ATOM   4331  O   PRO B 297       9.034  19.945   0.519  1.00  0.00           O  
ATOM   4332  CB  PRO B 297      12.062  21.074   0.796  1.00  0.00           C  
ATOM   4333  CG  PRO B 297      11.975  20.259   2.081  1.00  0.00           C  
ATOM   4334  CD  PRO B 297      11.089  21.132   2.965  1.00  0.00           C  
ATOM   4335  N   ARG B 298       9.710  20.913  -1.388  1.00  0.00           N  
ATOM   4336  CA  ARG B 298       8.985  19.965  -2.240  1.00  0.00           C  
ATOM   4337  C   ARG B 298       9.665  18.606  -2.191  1.00  0.00           C  
ATOM   4338  O   ARG B 298      10.832  18.491  -2.532  1.00  0.00           O  
ATOM   4339  CB  ARG B 298       8.891  20.517  -3.666  1.00  0.00           C  
ATOM   4340  CG  ARG B 298       8.142  19.544  -4.589  1.00  0.00           C  
ATOM   4341  CD  ARG B 298       7.945  20.158  -5.973  1.00  0.00           C  
ATOM   4342  NE  ARG B 298       7.000  21.265  -5.897  1.00  0.00           N  
ATOM   4343  CZ  ARG B 298       6.914  22.326  -6.648  1.00  0.00           C  
ATOM   4344  NH1 ARG B 298       7.697  22.507  -7.685  1.00  0.00           N  
ATOM   4345  NH2 ARG B 298       6.032  23.236  -6.352  1.00  0.00           N  
ATOM   4346  N   VAL B 299       8.923  17.566  -1.836  1.00  0.00           N  
ATOM   4347  CA  VAL B 299       9.401  16.182  -1.850  1.00  0.00           C  
ATOM   4348  C   VAL B 299       8.690  15.419  -2.955  1.00  0.00           C  
ATOM   4349  O   VAL B 299       7.460  15.408  -3.015  1.00  0.00           O  
ATOM   4350  CB  VAL B 299       9.227  15.508  -0.487  1.00  0.00           C  
ATOM   4351  CG1 VAL B 299       9.714  14.054  -0.523  1.00  0.00           C  
ATOM   4352  CG2 VAL B 299      10.022  16.239   0.602  1.00  0.00           C  
ATOM   4353  N   ILE B 300       9.467  14.763  -3.820  1.00  0.00           N  
ATOM   4354  CA  ILE B 300       8.972  13.980  -4.953  1.00  0.00           C  
ATOM   4355  C   ILE B 300       9.491  12.551  -4.844  1.00  0.00           C  
ATOM   4356  O   ILE B 300      10.695  12.338  -4.700  1.00  0.00           O  
ATOM   4357  CB  ILE B 300       9.363  14.621  -6.305  1.00  0.00           C  
ATOM   4358  CG1 ILE B 300       8.892  16.091  -6.370  1.00  0.00           C  
ATOM   4359  CG2 ILE B 300       8.772  13.794  -7.462  1.00  0.00           C  
ATOM   4360  CD1 ILE B 300       9.267  16.818  -7.657  1.00  0.00           C  
ATOM   4361  N   PHE B 301       8.594  11.570  -4.975  1.00  0.00           N  
ATOM   4362  CA  PHE B 301       8.938  10.164  -5.094  1.00  0.00           C  
ATOM   4363  C   PHE B 301       8.746   9.704  -6.530  1.00  0.00           C  
ATOM   4364  O   PHE B 301       7.657   9.820  -7.089  1.00  0.00           O  
ATOM   4365  CB  PHE B 301       8.097   9.320  -4.128  1.00  0.00           C  
ATOM   4366  CG  PHE B 301       8.308   9.570  -2.647  1.00  0.00           C  
ATOM   4367  CD1 PHE B 301       9.393  10.328  -2.159  1.00  0.00           C  
ATOM   4368  CD2 PHE B 301       7.405   9.013  -1.728  1.00  0.00           C  
ATOM   4369  CE1 PHE B 301       9.573  10.519  -0.783  1.00  0.00           C  
ATOM   4370  CE2 PHE B 301       7.584   9.198  -0.351  1.00  0.00           C  
ATOM   4371  CZ  PHE B 301       8.671   9.957   0.120  1.00  0.00           C  
ATOM   4372  N   ASP B 302       9.806   9.135  -7.118  1.00  0.00           N  
ATOM   4373  CA  ASP B 302       9.730   8.530  -8.440  1.00  0.00           C  
ATOM   4374  C   ASP B 302      10.619   7.276  -8.530  1.00  0.00           C  
ATOM   4375  O   ASP B 302      11.819   7.320  -8.294  1.00  0.00           O  
ATOM   4376  CB  ASP B 302      10.073   9.550  -9.528  1.00  0.00           C  
ATOM   4377  CG  ASP B 302       9.632   9.000 -10.877  1.00  0.00           C  
ATOM   4378  OD1 ASP B 302      10.368   8.158 -11.436  1.00  0.00           O  
ATOM   4379  OD2 ASP B 302       8.519   9.349 -11.317  1.00  0.00           O  
ATOM   4380  N   VAL B 303      10.013   6.160  -8.912  1.00  0.00           N  
ATOM   4381  CA  VAL B 303      10.686   4.849  -8.976  1.00  0.00           C  
ATOM   4382  C   VAL B 303      11.552   4.660 -10.228  1.00  0.00           C  
ATOM   4383  O   VAL B 303      11.942   3.533 -10.530  1.00  0.00           O  
ATOM   4384  CB  VAL B 303       9.688   3.694  -8.815  1.00  0.00           C  
ATOM   4385  CG1 VAL B 303       8.945   3.773  -7.479  1.00  0.00           C  
ATOM   4386  CG2 VAL B 303       8.658   3.659  -9.956  1.00  0.00           C  
ATOM   4387  N   ALA B 304      11.839   5.720 -10.988  1.00  0.00           N  
ATOM   4388  CA  ALA B 304      12.670   5.664 -12.186  1.00  0.00           C  
ATOM   4389  C   ALA B 304      14.012   4.961 -11.899  1.00  0.00           C  
ATOM   4390  O   ALA B 304      14.743   5.368 -11.000  1.00  0.00           O  
ATOM   4391  CB  ALA B 304      12.887   7.085 -12.712  1.00  0.00           C  
ATOM   4392  N   HIS B 305      14.306   3.915 -12.684  1.00  0.00           N  
ATOM   4393  CA  HIS B 305      15.441   3.021 -12.437  1.00  0.00           C  
ATOM   4394  C   HIS B 305      16.171   2.576 -13.713  1.00  0.00           C  
ATOM   4395  O   HIS B 305      16.929   1.611 -13.701  1.00  0.00           O  
ATOM   4396  CB  HIS B 305      14.943   1.811 -11.633  1.00  0.00           C  
ATOM   4397  CG  HIS B 305      13.822   1.065 -12.304  1.00  0.00           C  
ATOM   4398  ND1 HIS B 305      12.480   1.243 -12.053  1.00  0.00           N  
ATOM   4399  CD2 HIS B 305      13.924   0.122 -13.285  1.00  0.00           C  
ATOM   4400  CE1 HIS B 305      11.795   0.426 -12.859  1.00  0.00           C  
ATOM   4401  NE2 HIS B 305      12.633  -0.272 -13.629  1.00  0.00           N  
ATOM   4402  N   ASN B 306      15.935   3.254 -14.834  1.00  0.00           N  
ATOM   4403  CA  ASN B 306      16.609   3.044 -16.119  1.00  0.00           C  
ATOM   4404  C   ASN B 306      16.648   4.366 -16.905  1.00  0.00           C  
ATOM   4405  O   ASN B 306      15.900   5.293 -16.572  1.00  0.00           O  
ATOM   4406  CB  ASN B 306      15.926   1.887 -16.873  1.00  0.00           C  
ATOM   4407  CG  ASN B 306      14.470   2.132 -17.197  1.00  0.00           C  
ATOM   4408  OD1 ASN B 306      14.067   3.158 -17.719  1.00  0.00           O  
ATOM   4409  ND2 ASN B 306      13.633   1.169 -16.899  1.00  0.00           N  
ATOM   4410  N   PRO B 307      17.479   4.473 -17.958  1.00  0.00           N  
ATOM   4411  CA  PRO B 307      17.633   5.719 -18.712  1.00  0.00           C  
ATOM   4412  C   PRO B 307      16.325   6.248 -19.306  1.00  0.00           C  
ATOM   4413  O   PRO B 307      16.056   7.447 -19.213  1.00  0.00           O  
ATOM   4414  CB  PRO B 307      18.660   5.410 -19.803  1.00  0.00           C  
ATOM   4415  CG  PRO B 307      19.497   4.302 -19.178  1.00  0.00           C  
ATOM   4416  CD  PRO B 307      18.474   3.506 -18.379  1.00  0.00           C  
ATOM   4417  N   HIS B 308      15.464   5.374 -19.827  1.00  0.00           N  
ATOM   4418  CA  HIS B 308      14.183   5.785 -20.407  1.00  0.00           C  
ATOM   4419  C   HIS B 308      13.233   6.411 -19.362  1.00  0.00           C  
ATOM   4420  O   HIS B 308      12.596   7.431 -19.611  1.00  0.00           O  
ATOM   4421  CB  HIS B 308      13.551   4.559 -21.084  1.00  0.00           C  
ATOM   4422  CG  HIS B 308      12.193   4.806 -21.652  1.00  0.00           C  
ATOM   4423  ND1 HIS B 308      10.995   4.711 -20.987  1.00  0.00           N  
ATOM   4424  CD2 HIS B 308      11.892   5.155 -22.948  1.00  0.00           C  
ATOM   4425  CE1 HIS B 308      10.004   4.990 -21.849  1.00  0.00           C  
ATOM   4426  NE2 HIS B 308      10.512   5.265 -23.047  1.00  0.00           N  
ATOM   4427  N   ALA B 309      13.167   5.846 -18.156  1.00  0.00           N  
ATOM   4428  CA  ALA B 309      12.398   6.426 -17.065  1.00  0.00           C  
ATOM   4429  C   ALA B 309      13.046   7.717 -16.524  1.00  0.00           C  
ATOM   4430  O   ALA B 309      12.345   8.677 -16.203  1.00  0.00           O  
ATOM   4431  CB  ALA B 309      12.222   5.368 -15.971  1.00  0.00           C  
ATOM   4432  N   ALA B 310      14.376   7.760 -16.473  1.00  0.00           N  
ATOM   4433  CA  ALA B 310      15.130   8.932 -16.031  1.00  0.00           C  
ATOM   4434  C   ALA B 310      15.015  10.120 -17.000  1.00  0.00           C  
ATOM   4435  O   ALA B 310      14.927  11.261 -16.553  1.00  0.00           O  
ATOM   4436  CB  ALA B 310      16.588   8.519 -15.823  1.00  0.00           C  
ATOM   4437  N   GLU B 311      14.932   9.862 -18.304  1.00  0.00           N  
ATOM   4438  CA  GLU B 311      14.635  10.876 -19.317  1.00  0.00           C  
ATOM   4439  C   GLU B 311      13.269  11.519 -19.065  1.00  0.00           C  
ATOM   4440  O   GLU B 311      13.151  12.741 -18.988  1.00  0.00           O  
ATOM   4441  CB  GLU B 311      14.702  10.238 -20.710  1.00  0.00           C  
ATOM   4442  CG  GLU B 311      14.357  11.248 -21.817  1.00  0.00           C  
ATOM   4443  CD  GLU B 311      14.542  10.687 -23.234  1.00  0.00           C  
ATOM   4444  OE1 GLU B 311      14.660  11.530 -24.155  1.00  0.00           O  
ATOM   4445  OE2 GLU B 311      14.582   9.453 -23.394  1.00  0.00           O  
ATOM   4446  N   TYR B 312      12.247  10.691 -18.862  1.00  0.00           N  
ATOM   4447  CA  TYR B 312      10.911  11.185 -18.540  1.00  0.00           C  
ATOM   4448  C   TYR B 312      10.896  12.000 -17.231  1.00  0.00           C  
ATOM   4449  O   TYR B 312      10.359  13.107 -17.199  1.00  0.00           O  
ATOM   4450  CB  TYR B 312       9.921  10.017 -18.481  1.00  0.00           C  
ATOM   4451  CG  TYR B 312       8.528  10.466 -18.086  1.00  0.00           C  
ATOM   4452  CD1 TYR B 312       8.107  10.382 -16.739  1.00  0.00           C  
ATOM   4453  CD2 TYR B 312       7.688  11.061 -19.042  1.00  0.00           C  
ATOM   4454  CE1 TYR B 312       6.869  10.898 -16.351  1.00  0.00           C  
ATOM   4455  CE2 TYR B 312       6.436  11.577 -18.660  1.00  0.00           C  
ATOM   4456  CZ  TYR B 312       6.038  11.510 -17.312  1.00  0.00           C  
ATOM   4457  OH  TYR B 312       4.836  12.057 -16.928  1.00  0.00           O  
ATOM   4458  N   LEU B 313      11.525  11.481 -16.181  1.00  0.00           N  
ATOM   4459  CA  LEU B 313      11.644  12.173 -14.897  1.00  0.00           C  
ATOM   4460  C   LEU B 313      12.355  13.518 -15.054  1.00  0.00           C  
ATOM   4461  O   LEU B 313      11.878  14.536 -14.546  1.00  0.00           O  
ATOM   4462  CB  LEU B 313      12.367  11.250 -13.903  1.00  0.00           C  
ATOM   4463  CG  LEU B 313      12.649  11.879 -12.530  1.00  0.00           C  
ATOM   4464  CD1 LEU B 313      11.389  12.397 -11.837  1.00  0.00           C  
ATOM   4465  CD2 LEU B 313      13.302  10.840 -11.615  1.00  0.00           C  
ATOM   4466  N   THR B 314      13.443  13.554 -15.822  1.00  0.00           N  
ATOM   4467  CA  THR B 314      14.195  14.778 -16.133  1.00  0.00           C  
ATOM   4468  C   THR B 314      13.309  15.818 -16.826  1.00  0.00           C  
ATOM   4469  O   THR B 314      13.323  16.993 -16.451  1.00  0.00           O  
ATOM   4470  CB  THR B 314      15.405  14.436 -17.008  1.00  0.00           C  
ATOM   4471  OG1 THR B 314      16.290  13.613 -16.297  1.00  0.00           O  
ATOM   4472  CG2 THR B 314      16.199  15.665 -17.419  1.00  0.00           C  
ATOM   4473  N   GLY B 315      12.494  15.396 -17.792  1.00  0.00           N  
ATOM   4474  CA  GLY B 315      11.526  16.269 -18.451  1.00  0.00           C  
ATOM   4475  C   GLY B 315      10.491  16.851 -17.480  1.00  0.00           C  
ATOM   4476  O   GLY B 315      10.255  18.050 -17.471  1.00  0.00           O  
ATOM   4477  N   ARG B 316       9.936  16.013 -16.609  1.00  0.00           N  
ATOM   4478  CA  ARG B 316       8.990  16.449 -15.568  1.00  0.00           C  
ATOM   4479  C   ARG B 316       9.619  17.414 -14.570  1.00  0.00           C  
ATOM   4480  O   ARG B 316       8.990  18.412 -14.232  1.00  0.00           O  
ATOM   4481  CB  ARG B 316       8.414  15.232 -14.828  1.00  0.00           C  
ATOM   4482  CG  ARG B 316       7.469  14.356 -15.662  1.00  0.00           C  
ATOM   4483  CD  ARG B 316       6.145  15.060 -16.007  1.00  0.00           C  
ATOM   4484  NE  ARG B 316       5.339  15.393 -14.823  1.00  0.00           N  
ATOM   4485  CZ  ARG B 316       4.401  14.656 -14.240  1.00  0.00           C  
ATOM   4486  NH1 ARG B 316       4.083  13.466 -14.664  1.00  0.00           N  
ATOM   4487  NH2 ARG B 316       3.740  15.114 -13.219  1.00  0.00           N  
ATOM   4488  N   MET B 317      10.854  17.165 -14.151  1.00  0.00           N  
ATOM   4489  CA  MET B 317      11.589  18.040 -13.241  1.00  0.00           C  
ATOM   4490  C   MET B 317      11.875  19.415 -13.878  1.00  0.00           C  
ATOM   4491  O   MET B 317      11.699  20.436 -13.224  1.00  0.00           O  
ATOM   4492  CB  MET B 317      12.902  17.367 -12.816  1.00  0.00           C  
ATOM   4493  CG  MET B 317      12.682  16.192 -11.854  1.00  0.00           C  
ATOM   4494  SD  MET B 317      11.961  16.618 -10.247  1.00  0.00           S  
ATOM   4495  CE  MET B 317      13.299  17.602  -9.534  1.00  0.00           C  
ATOM   4496  N   LYS B 318      12.242  19.446 -15.154  1.00  0.00           N  
ATOM   4497  CA  LYS B 318      12.473  20.698 -15.889  1.00  0.00           C  
ATOM   4498  C   LYS B 318      11.208  21.544 -16.067  1.00  0.00           C  
ATOM   4499  O   LYS B 318      11.313  22.757 -16.160  1.00  0.00           O  
ATOM   4500  CB  LYS B 318      13.090  20.396 -17.262  1.00  0.00           C  
ATOM   4501  CG  LYS B 318      14.573  20.027 -17.137  1.00  0.00           C  
ATOM   4502  CD  LYS B 318      15.154  19.606 -18.494  1.00  0.00           C  
ATOM   4503  CE  LYS B 318      16.633  19.278 -18.294  1.00  0.00           C  
ATOM   4504  NZ  LYS B 318      17.249  18.640 -19.478  1.00  0.00           N  
ATOM   4505  N   ALA B 319      10.041  20.909 -16.126  1.00  0.00           N  
ATOM   4506  CA  ALA B 319       8.760  21.604 -16.230  1.00  0.00           C  
ATOM   4507  C   ALA B 319       8.291  22.216 -14.894  1.00  0.00           C  
ATOM   4508  O   ALA B 319       7.410  23.071 -14.887  1.00  0.00           O  
ATOM   4509  CB  ALA B 319       7.732  20.615 -16.797  1.00  0.00           C  
ATOM   4510  N   LEU B 320       8.855  21.790 -13.762  1.00  0.00           N  
ATOM   4511  CA  LEU B 320       8.527  22.384 -12.471  1.00  0.00           C  
ATOM   4512  C   LEU B 320       9.201  23.755 -12.305  1.00  0.00           C  
ATOM   4513  O   LEU B 320      10.332  23.956 -12.747  1.00  0.00           O  
ATOM   4514  CB  LEU B 320       8.931  21.455 -11.317  1.00  0.00           C  
ATOM   4515  CG  LEU B 320       8.079  20.187 -11.180  1.00  0.00           C  
ATOM   4516  CD1 LEU B 320       8.647  19.353 -10.034  1.00  0.00           C  
ATOM   4517  CD2 LEU B 320       6.612  20.482 -10.866  1.00  0.00           C  
ATOM   4518  N   PRO B 321       8.552  24.689 -11.579  1.00  0.00           N  
ATOM   4519  CA  PRO B 321       9.209  25.905 -11.135  1.00  0.00           C  
ATOM   4520  C   PRO B 321      10.442  25.558 -10.299  1.00  0.00           C  
ATOM   4521  O   PRO B 321      10.330  24.898  -9.267  1.00  0.00           O  
ATOM   4522  CB  PRO B 321       8.154  26.683 -10.331  1.00  0.00           C  
ATOM   4523  CG  PRO B 321       6.823  26.076 -10.773  1.00  0.00           C  
ATOM   4524  CD  PRO B 321       7.181  24.634 -11.108  1.00  0.00           C  
ATOM   4525  N   LYS B 322      11.624  26.011 -10.735  1.00  0.00           N  
ATOM   4526  CA  LYS B 322      12.883  25.820 -10.017  1.00  0.00           C  
ATOM   4527  C   LYS B 322      13.230  27.101  -9.248  1.00  0.00           C  
ATOM   4528  O   LYS B 322      13.854  28.000  -9.800  1.00  0.00           O  
ATOM   4529  CB  LYS B 322      13.992  25.347 -10.974  1.00  0.00           C  
ATOM   4530  CG  LYS B 322      15.225  24.878 -10.184  1.00  0.00           C  
ATOM   4531  CD  LYS B 322      16.362  24.277 -11.029  1.00  0.00           C  
ATOM   4532  CE  LYS B 322      17.442  23.795 -10.052  1.00  0.00           C  
ATOM   4533  NZ  LYS B 322      18.620  23.114 -10.654  1.00  0.00           N  
ATOM   4534  N   ASN B 323      12.846  27.152  -7.980  1.00  0.00           N  
ATOM   4535  CA  ASN B 323      13.109  28.285  -7.094  1.00  0.00           C  
ATOM   4536  C   ASN B 323      14.335  28.064  -6.188  1.00  0.00           C  
ATOM   4537  O   ASN B 323      14.856  29.023  -5.617  1.00  0.00           O  
ATOM   4538  CB  ASN B 323      11.852  28.564  -6.261  1.00  0.00           C  
ATOM   4539  CG  ASN B 323      10.653  28.997  -7.093  1.00  0.00           C  
ATOM   4540  OD1 ASN B 323      10.754  29.424  -8.224  1.00  0.00           O  
ATOM   4541  ND2 ASN B 323       9.459  28.905  -6.533  1.00  0.00           N  
ATOM   4542  N   GLY B 324      14.807  26.817  -6.068  1.00  0.00           N  
ATOM   4543  CA  GLY B 324      15.937  26.417  -5.243  1.00  0.00           C  
ATOM   4544  C   GLY B 324      16.733  25.278  -5.878  1.00  0.00           C  
ATOM   4545  O   GLY B 324      16.696  25.071  -7.098  1.00  0.00           O  
ATOM   4546  N   ARG B 325      17.465  24.531  -5.048  1.00  0.00           N  
ATOM   4547  CA  ARG B 325      18.251  23.366  -5.455  1.00  0.00           C  
ATOM   4548  C   ARG B 325      17.372  22.121  -5.567  1.00  0.00           C  
ATOM   4549  O   ARG B 325      16.338  22.015  -4.913  1.00  0.00           O  
ATOM   4550  CB  ARG B 325      19.400  23.122  -4.470  1.00  0.00           C  
ATOM   4551  CG  ARG B 325      20.381  24.308  -4.390  1.00  0.00           C  
ATOM   4552  CD  ARG B 325      21.462  24.046  -3.337  1.00  0.00           C  
ATOM   4553  NE  ARG B 325      20.878  23.927  -1.994  1.00  0.00           N  
ATOM   4554  CZ  ARG B 325      21.284  23.137  -1.013  1.00  0.00           C  
ATOM   4555  NH1 ARG B 325      22.382  22.444  -1.084  1.00  0.00           N  
ATOM   4556  NH2 ARG B 325      20.562  23.023   0.060  1.00  0.00           N  
ATOM   4557  N   VAL B 326      17.838  21.147  -6.346  1.00  0.00           N  
ATOM   4558  CA  VAL B 326      17.291  19.789  -6.367  1.00  0.00           C  
ATOM   4559  C   VAL B 326      18.284  18.858  -5.682  1.00  0.00           C  
ATOM   4560  O   VAL B 326      19.394  18.658  -6.169  1.00  0.00           O  
ATOM   4561  CB  VAL B 326      16.961  19.329  -7.792  1.00  0.00           C  
ATOM   4562  CG1 VAL B 326      16.420  17.896  -7.788  1.00  0.00           C  
ATOM   4563  CG2 VAL B 326      15.902  20.232  -8.427  1.00  0.00           C  
ATOM   4564  N   LEU B 327      17.897  18.301  -4.553  1.00  0.00           N  
ATOM   4565  CA  LEU B 327      18.660  17.331  -3.774  1.00  0.00           C  
ATOM   4566  C   LEU B 327      18.092  15.943  -4.079  1.00  0.00           C  
ATOM   4567  O   LEU B 327      16.916  15.694  -3.839  1.00  0.00           O  
ATOM   4568  CB  LEU B 327      18.557  17.658  -2.272  1.00  0.00           C  
ATOM   4569  CG  LEU B 327      19.239  18.966  -1.814  1.00  0.00           C  
ATOM   4570  CD1 LEU B 327      18.438  20.230  -2.154  1.00  0.00           C  
ATOM   4571  CD2 LEU B 327      19.391  18.956  -0.290  1.00  0.00           C  
ATOM   4572  N   ALA B 328      18.916  15.025  -4.609  1.00  0.00           N  
ATOM   4573  CA  ALA B 328      18.469  13.679  -4.948  1.00  0.00           C  
ATOM   4574  C   ALA B 328      18.941  12.651  -3.914  1.00  0.00           C  
ATOM   4575  O   ALA B 328      20.138  12.427  -3.754  1.00  0.00           O  
ATOM   4576  CB  ALA B 328      18.913  13.313  -6.363  1.00  0.00           C  
ATOM   4577  N   VAL B 329      18.004  11.977  -3.279  1.00  0.00           N  
ATOM   4578  CA  VAL B 329      18.235  10.744  -2.515  1.00  0.00           C  
ATOM   4579  C   VAL B 329      18.112   9.579  -3.482  1.00  0.00           C  
ATOM   4580  O   VAL B 329      17.042   9.363  -4.057  1.00  0.00           O  
ATOM   4581  CB  VAL B 329      17.242  10.602  -1.356  1.00  0.00           C  
ATOM   4582  CG1 VAL B 329      17.481   9.305  -0.573  1.00  0.00           C  
ATOM   4583  CG2 VAL B 329      17.365  11.778  -0.375  1.00  0.00           C  
ATOM   4584  N   ILE B 330      19.196   8.835  -3.684  1.00  0.00           N  
ATOM   4585  CA  ILE B 330      19.249   7.791  -4.699  1.00  0.00           C  
ATOM   4586  C   ILE B 330      19.881   6.506  -4.179  1.00  0.00           C  
ATOM   4587  O   ILE B 330      20.910   6.520  -3.514  1.00  0.00           O  
ATOM   4588  CB  ILE B 330      19.892   8.334  -5.994  1.00  0.00           C  
ATOM   4589  CG1 ILE B 330      19.708   7.331  -7.143  1.00  0.00           C  
ATOM   4590  CG2 ILE B 330      21.375   8.711  -5.791  1.00  0.00           C  
ATOM   4591  CD1 ILE B 330      19.904   7.946  -8.522  1.00  0.00           C  
ATOM   4592  N   GLY B 331      19.258   5.388  -4.519  1.00  0.00           N  
ATOM   4593  CA  GLY B 331      19.798   4.039  -4.435  1.00  0.00           C  
ATOM   4594  C   GLY B 331      19.336   3.260  -5.659  1.00  0.00           C  
ATOM   4595  O   GLY B 331      18.205   3.432  -6.115  1.00  0.00           O  
ATOM   4596  N   MET B 332      20.209   2.419  -6.231  1.00  0.00           N  
ATOM   4597  CA  MET B 332      19.905   1.636  -7.434  1.00  0.00           C  
ATOM   4598  C   MET B 332      20.294   0.168  -7.270  1.00  0.00           C  
ATOM   4599  O   MET B 332      21.137  -0.187  -6.454  1.00  0.00           O  
ATOM   4600  CB  MET B 332      20.577   2.258  -8.668  1.00  0.00           C  
ATOM   4601  CG  MET B 332      20.012   3.639  -9.013  1.00  0.00           C  
ATOM   4602  SD  MET B 332      20.527   4.303 -10.617  1.00  0.00           S  
ATOM   4603  CE  MET B 332      19.678   3.172 -11.738  1.00  0.00           C  
ATOM   4604  N   LEU B 333      19.688  -0.688  -8.090  1.00  0.00           N  
ATOM   4605  CA  LEU B 333      20.126  -2.066  -8.235  1.00  0.00           C  
ATOM   4606  C   LEU B 333      21.269  -2.134  -9.252  1.00  0.00           C  
ATOM   4607  O   LEU B 333      21.229  -1.432 -10.266  1.00  0.00           O  
ATOM   4608  CB  LEU B 333      18.939  -2.956  -8.645  1.00  0.00           C  
ATOM   4609  CG  LEU B 333      17.766  -2.963  -7.654  1.00  0.00           C  
ATOM   4610  CD1 LEU B 333      16.631  -3.838  -8.197  1.00  0.00           C  
ATOM   4611  CD2 LEU B 333      18.170  -3.518  -6.283  1.00  0.00           C  
ATOM   4612  N   HIS B 334      22.285  -2.980  -9.001  1.00  0.00           N  
ATOM   4613  CA  HIS B 334      23.490  -3.062  -9.838  1.00  0.00           C  
ATOM   4614  C   HIS B 334      23.235  -3.648 -11.235  1.00  0.00           C  
ATOM   4615  O   HIS B 334      24.032  -3.428 -12.143  1.00  0.00           O  
ATOM   4616  CB  HIS B 334      24.557  -3.880  -9.100  1.00  0.00           C  
ATOM   4617  CG  HIS B 334      24.277  -5.359  -9.081  1.00  0.00           C  
ATOM   4618  ND1 HIS B 334      23.519  -6.036  -8.158  1.00  0.00           N  
ATOM   4619  CD2 HIS B 334      24.678  -6.277 -10.021  1.00  0.00           C  
ATOM   4620  CE1 HIS B 334      23.459  -7.332  -8.525  1.00  0.00           C  
ATOM   4621  NE2 HIS B 334      24.150  -7.522  -9.655  1.00  0.00           N  
ATOM   4622  N   ASP B 335      22.129  -4.369 -11.418  1.00  0.00           N  
ATOM   4623  CA  ASP B 335      21.719  -4.946 -12.699  1.00  0.00           C  
ATOM   4624  C   ASP B 335      20.954  -3.951 -13.593  1.00  0.00           C  
ATOM   4625  O   ASP B 335      20.444  -4.319 -14.655  1.00  0.00           O  
ATOM   4626  CB  ASP B 335      20.932  -6.250 -12.448  1.00  0.00           C  
ATOM   4627  CG  ASP B 335      19.596  -6.068 -11.717  1.00  0.00           C  
ATOM   4628  OD1 ASP B 335      19.387  -5.081 -10.968  1.00  0.00           O  
ATOM   4629  OD2 ASP B 335      18.734  -6.967 -11.813  1.00  0.00           O  
ATOM   4630  N   LYS B 336      20.880  -2.684 -13.170  1.00  0.00           N  
ATOM   4631  CA  LYS B 336      20.329  -1.574 -13.950  1.00  0.00           C  
ATOM   4632  C   LYS B 336      21.451  -0.786 -14.630  1.00  0.00           C  
ATOM   4633  O   LYS B 336      22.583  -0.783 -14.170  1.00  0.00           O  
ATOM   4634  CB  LYS B 336      19.478  -0.665 -13.042  1.00  0.00           C  
ATOM   4635  CG  LYS B 336      18.318  -1.392 -12.329  1.00  0.00           C  
ATOM   4636  CD  LYS B 336      17.367  -2.058 -13.315  1.00  0.00           C  
ATOM   4637  CE  LYS B 336      16.127  -2.588 -12.614  1.00  0.00           C  
ATOM   4638  NZ  LYS B 336      15.094  -2.977 -13.610  1.00  0.00           N  
ATOM   4639  N   ASP B 337      21.108  -0.058 -15.700  1.00  0.00           N  
ATOM   4640  CA  ASP B 337      22.019   0.917 -16.298  1.00  0.00           C  
ATOM   4641  C   ASP B 337      22.143   2.158 -15.397  1.00  0.00           C  
ATOM   4642  O   ASP B 337      21.461   3.172 -15.566  1.00  0.00           O  
ATOM   4643  CB  ASP B 337      21.578   1.255 -17.734  1.00  0.00           C  
ATOM   4644  CG  ASP B 337      22.528   2.227 -18.445  1.00  0.00           C  
ATOM   4645  OD1 ASP B 337      23.541   2.647 -17.838  1.00  0.00           O  
ATOM   4646  OD2 ASP B 337      22.210   2.592 -19.590  1.00  0.00           O  
ATOM   4647  N   ILE B 338      23.000   2.042 -14.388  1.00  0.00           N  
ATOM   4648  CA  ILE B 338      23.282   3.111 -13.434  1.00  0.00           C  
ATOM   4649  C   ILE B 338      23.860   4.323 -14.169  1.00  0.00           C  
ATOM   4650  O   ILE B 338      23.373   5.436 -13.982  1.00  0.00           O  
ATOM   4651  CB  ILE B 338      24.219   2.602 -12.314  1.00  0.00           C  
ATOM   4652  CG1 ILE B 338      23.521   1.500 -11.489  1.00  0.00           C  
ATOM   4653  CG2 ILE B 338      24.662   3.762 -11.411  1.00  0.00           C  
ATOM   4654  CD1 ILE B 338      24.415   0.817 -10.445  1.00  0.00           C  
ATOM   4655  N   ALA B 339      24.852   4.116 -15.037  1.00  0.00           N  
ATOM   4656  CA  ALA B 339      25.531   5.193 -15.742  1.00  0.00           C  
ATOM   4657  C   ALA B 339      24.563   6.002 -16.617  1.00  0.00           C  
ATOM   4658  O   ALA B 339      24.499   7.230 -16.505  1.00  0.00           O  
ATOM   4659  CB  ALA B 339      26.677   4.594 -16.568  1.00  0.00           C  
ATOM   4660  N   GLY B 340      23.768   5.327 -17.444  1.00  0.00           N  
ATOM   4661  CA  GLY B 340      22.779   5.967 -18.309  1.00  0.00           C  
ATOM   4662  C   GLY B 340      21.656   6.656 -17.530  1.00  0.00           C  
ATOM   4663  O   GLY B 340      21.244   7.764 -17.875  1.00  0.00           O  
ATOM   4664  N   THR B 341      21.202   6.053 -16.434  1.00  0.00           N  
ATOM   4665  CA  THR B 341      20.170   6.648 -15.565  1.00  0.00           C  
ATOM   4666  C   THR B 341      20.677   7.932 -14.912  1.00  0.00           C  
ATOM   4667  O   THR B 341      20.024   8.971 -14.993  1.00  0.00           O  
ATOM   4668  CB  THR B 341      19.715   5.640 -14.490  1.00  0.00           C  
ATOM   4669  OG1 THR B 341      19.205   4.482 -15.113  1.00  0.00           O  
ATOM   4670  CG2 THR B 341      18.604   6.186 -13.608  1.00  0.00           C  
ATOM   4671  N   LEU B 342      21.867   7.881 -14.321  1.00  0.00           N  
ATOM   4672  CA  LEU B 342      22.476   9.042 -13.668  1.00  0.00           C  
ATOM   4673  C   LEU B 342      22.843  10.147 -14.667  1.00  0.00           C  
ATOM   4674  O   LEU B 342      22.710  11.326 -14.333  1.00  0.00           O  
ATOM   4675  CB  LEU B 342      23.709   8.594 -12.871  1.00  0.00           C  
ATOM   4676  CG  LEU B 342      23.400   7.695 -11.664  1.00  0.00           C  
ATOM   4677  CD1 LEU B 342      24.708   7.287 -10.990  1.00  0.00           C  
ATOM   4678  CD2 LEU B 342      22.535   8.397 -10.617  1.00  0.00           C  
ATOM   4679  N   ALA B 343      23.224   9.800 -15.890  1.00  0.00           N  
ATOM   4680  CA  ALA B 343      23.544  10.778 -16.929  1.00  0.00           C  
ATOM   4681  C   ALA B 343      22.354  11.698 -17.256  1.00  0.00           C  
ATOM   4682  O   ALA B 343      22.541  12.905 -17.415  1.00  0.00           O  
ATOM   4683  CB  ALA B 343      24.043  10.040 -18.174  1.00  0.00           C  
ATOM   4684  N   TRP B 344      21.131  11.161 -17.293  1.00  0.00           N  
ATOM   4685  CA  TRP B 344      19.919  11.967 -17.446  1.00  0.00           C  
ATOM   4686  C   TRP B 344      19.669  12.855 -16.222  1.00  0.00           C  
ATOM   4687  O   TRP B 344      19.550  14.076 -16.352  1.00  0.00           O  
ATOM   4688  CB  TRP B 344      18.720  11.055 -17.732  1.00  0.00           C  
ATOM   4689  CG  TRP B 344      18.606  10.674 -19.178  1.00  0.00           C  
ATOM   4690  CD1 TRP B 344      18.847   9.460 -19.711  1.00  0.00           C  
ATOM   4691  CD2 TRP B 344      18.226  11.545 -20.279  1.00  0.00           C  
ATOM   4692  NE1 TRP B 344      18.641   9.506 -21.082  1.00  0.00           N  
ATOM   4693  CE2 TRP B 344      18.265  10.771 -21.472  1.00  0.00           C  
ATOM   4694  CE3 TRP B 344      17.864  12.907 -20.387  1.00  0.00           C  
ATOM   4695  CZ2 TRP B 344      17.957  11.335 -22.736  1.00  0.00           C  
ATOM   4696  CZ3 TRP B 344      17.556  13.458 -21.640  1.00  0.00           C  
ATOM   4697  CH2 TRP B 344      17.606  12.683 -22.803  1.00  0.00           C  
ATOM   4698  N   LEU B 345      19.675  12.273 -15.041  1.00  0.00           N  
ATOM   4699  CA  LEU B 345      19.326  12.962 -13.803  1.00  0.00           C  
ATOM   4700  C   LEU B 345      20.313  14.082 -13.427  1.00  0.00           C  
ATOM   4701  O   LEU B 345      19.891  15.103 -12.881  1.00  0.00           O  
ATOM   4702  CB  LEU B 345      19.194  11.944 -12.663  1.00  0.00           C  
ATOM   4703  CG  LEU B 345      18.045  10.927 -12.843  1.00  0.00           C  
ATOM   4704  CD1 LEU B 345      18.072   9.934 -11.684  1.00  0.00           C  
ATOM   4705  CD2 LEU B 345      16.674  11.602 -12.867  1.00  0.00           C  
ATOM   4706  N   LYS B 346      21.591  13.965 -13.810  1.00  0.00           N  
ATOM   4707  CA  LYS B 346      22.604  15.020 -13.627  1.00  0.00           C  
ATOM   4708  C   LYS B 346      22.192  16.385 -14.176  1.00  0.00           C  
ATOM   4709  O   LYS B 346      22.662  17.403 -13.689  1.00  0.00           O  
ATOM   4710  CB  LYS B 346      23.900  14.616 -14.331  1.00  0.00           C  
ATOM   4711  CG  LYS B 346      24.769  13.715 -13.465  1.00  0.00           C  
ATOM   4712  CD  LYS B 346      25.976  13.268 -14.286  1.00  0.00           C  
ATOM   4713  CE  LYS B 346      26.887  12.432 -13.418  1.00  0.00           C  
ATOM   4714  NZ  LYS B 346      28.078  11.983 -14.148  1.00  0.00           N  
ATOM   4715  N   SER B 347      21.341  16.415 -15.192  1.00  0.00           N  
ATOM   4716  CA  SER B 347      20.908  17.681 -15.791  1.00  0.00           C  
ATOM   4717  C   SER B 347      19.884  18.459 -14.950  1.00  0.00           C  
ATOM   4718  O   SER B 347      19.596  19.618 -15.274  1.00  0.00           O  
ATOM   4719  CB  SER B 347      20.371  17.420 -17.198  1.00  0.00           C  
ATOM   4720  OG  SER B 347      19.115  16.781 -17.193  1.00  0.00           O  
ATOM   4721  N   VAL B 348      19.338  17.852 -13.905  1.00  0.00           N  
ATOM   4722  CA  VAL B 348      18.314  18.455 -13.037  1.00  0.00           C  
ATOM   4723  C   VAL B 348      18.650  18.392 -11.551  1.00  0.00           C  
ATOM   4724  O   VAL B 348      18.037  19.119 -10.783  1.00  0.00           O  
ATOM   4725  CB  VAL B 348      16.921  17.840 -13.280  1.00  0.00           C  
ATOM   4726  CG1 VAL B 348      16.426  18.193 -14.686  1.00  0.00           C  
ATOM   4727  CG2 VAL B 348      16.876  16.317 -13.098  1.00  0.00           C  
ATOM   4728  N   VAL B 349      19.611  17.557 -11.149  1.00  0.00           N  
ATOM   4729  CA  VAL B 349      20.040  17.406  -9.748  1.00  0.00           C  
ATOM   4730  C   VAL B 349      21.259  18.285  -9.479  1.00  0.00           C  
ATOM   4731  O   VAL B 349      22.231  18.241 -10.228  1.00  0.00           O  
ATOM   4732  CB  VAL B 349      20.316  15.932  -9.418  1.00  0.00           C  
ATOM   4733  CG1 VAL B 349      20.838  15.758  -7.992  1.00  0.00           C  
ATOM   4734  CG2 VAL B 349      19.037  15.093  -9.564  1.00  0.00           C  
ATOM   4735  N   ASP B 350      21.214  19.046  -8.390  1.00  0.00           N  
ATOM   4736  CA  ASP B 350      22.306  19.916  -7.947  1.00  0.00           C  
ATOM   4737  C   ASP B 350      23.193  19.217  -6.897  1.00  0.00           C  
ATOM   4738  O   ASP B 350      24.421  19.311  -6.961  1.00  0.00           O  
ATOM   4739  CB  ASP B 350      21.721  21.236  -7.410  1.00  0.00           C  
ATOM   4740  CG  ASP B 350      20.818  21.976  -8.416  1.00  0.00           C  
ATOM   4741  OD1 ASP B 350      21.285  22.471  -9.469  1.00  0.00           O  
ATOM   4742  OD2 ASP B 350      19.607  22.101  -8.153  1.00  0.00           O  
ATOM   4743  N   ASP B 351      22.588  18.471  -5.965  1.00  0.00           N  
ATOM   4744  CA  ASP B 351      23.276  17.767  -4.881  1.00  0.00           C  
ATOM   4745  C   ASP B 351      22.806  16.302  -4.777  1.00  0.00           C  
ATOM   4746  O   ASP B 351      21.611  16.013  -4.778  1.00  0.00           O  
ATOM   4747  CB  ASP B 351      23.046  18.483  -3.543  1.00  0.00           C  
ATOM   4748  CG  ASP B 351      23.691  19.871  -3.463  1.00  0.00           C  
ATOM   4749  OD1 ASP B 351      24.938  19.925  -3.356  1.00  0.00           O  
ATOM   4750  OD2 ASP B 351      22.948  20.875  -3.404  1.00  0.00           O  
ATOM   4751  N   TRP B 352      23.760  15.361  -4.639  1.00  0.00           N  
ATOM   4752  CA  TRP B 352      23.508  13.926  -4.595  1.00  0.00           C  
ATOM   4753  C   TRP B 352      23.710  13.348  -3.193  1.00  0.00           C  
ATOM   4754  O   TRP B 352      24.753  13.554  -2.572  1.00  0.00           O  
ATOM   4755  CB  TRP B 352      24.403  13.220  -5.603  1.00  0.00           C  
ATOM   4756  CG  TRP B 352      24.109  13.552  -7.031  1.00  0.00           C  
ATOM   4757  CD1 TRP B 352      24.721  14.516  -7.754  1.00  0.00           C  
ATOM   4758  CD2 TRP B 352      23.128  12.936  -7.911  1.00  0.00           C  
ATOM   4759  NE1 TRP B 352      24.205  14.530  -9.040  1.00  0.00           N  
ATOM   4760  CE2 TRP B 352      23.229  13.562  -9.179  1.00  0.00           C  
ATOM   4761  CE3 TRP B 352      22.187  11.890  -7.767  1.00  0.00           C  
ATOM   4762  CZ2 TRP B 352      22.434  13.163 -10.276  1.00  0.00           C  
ATOM   4763  CZ3 TRP B 352      21.397  11.502  -8.849  1.00  0.00           C  
ATOM   4764  CH2 TRP B 352      21.516  12.129 -10.094  1.00  0.00           C  
ATOM   4765  N   TYR B 353      22.752  12.557  -2.747  1.00  0.00           N  
ATOM   4766  CA  TYR B 353      22.744  11.821  -1.493  1.00  0.00           C  
ATOM   4767  C   TYR B 353      22.621  10.331  -1.815  1.00  0.00           C  
ATOM   4768  O   TYR B 353      21.522   9.794  -1.941  1.00  0.00           O  
ATOM   4769  CB  TYR B 353      21.607  12.327  -0.603  1.00  0.00           C  
ATOM   4770  CG  TYR B 353      21.723  13.777  -0.190  1.00  0.00           C  
ATOM   4771  CD1 TYR B 353      22.179  14.131   1.095  1.00  0.00           C  
ATOM   4772  CD2 TYR B 353      21.406  14.802  -1.100  1.00  0.00           C  
ATOM   4773  CE1 TYR B 353      22.333  15.468   1.462  1.00  0.00           C  
ATOM   4774  CE2 TYR B 353      21.570  16.148  -0.750  1.00  0.00           C  
ATOM   4775  CZ  TYR B 353      22.043  16.484   0.534  1.00  0.00           C  
ATOM   4776  OH  TYR B 353      22.239  17.795   0.860  1.00  0.00           O  
ATOM   4777  N   CYS B 354      23.766   9.677  -2.031  1.00  0.00           N  
ATOM   4778  CA  CYS B 354      23.835   8.298  -2.492  1.00  0.00           C  
ATOM   4779  C   CYS B 354      23.770   7.329  -1.308  1.00  0.00           C  
ATOM   4780  O   CYS B 354      24.481   7.498  -0.324  1.00  0.00           O  
ATOM   4781  CB  CYS B 354      25.110   8.093  -3.313  1.00  0.00           C  
ATOM   4782  SG  CYS B 354      25.090   9.165  -4.780  1.00  0.00           S  
ATOM   4783  N   ALA B 355      22.962   6.288  -1.442  1.00  0.00           N  
ATOM   4784  CA  ALA B 355      22.812   5.232  -0.457  1.00  0.00           C  
ATOM   4785  C   ALA B 355      22.918   3.847  -1.106  1.00  0.00           C  
ATOM   4786  O   ALA B 355      22.548   3.689  -2.276  1.00  0.00           O  
ATOM   4787  CB  ALA B 355      21.473   5.423   0.254  1.00  0.00           C  
ATOM   4788  N   PRO B 356      23.393   2.830  -0.363  1.00  0.00           N  
ATOM   4789  CA  PRO B 356      23.323   1.450  -0.817  1.00  0.00           C  
ATOM   4790  C   PRO B 356      21.874   0.960  -0.818  1.00  0.00           C  
ATOM   4791  O   PRO B 356      21.014   1.453  -0.079  1.00  0.00           O  
ATOM   4792  CB  PRO B 356      24.201   0.662   0.161  1.00  0.00           C  
ATOM   4793  CG  PRO B 356      24.036   1.430   1.468  1.00  0.00           C  
ATOM   4794  CD  PRO B 356      23.887   2.884   1.008  1.00  0.00           C  
ATOM   4795  N   LEU B 357      21.619  -0.074  -1.635  1.00  0.00           N  
ATOM   4796  CA  LEU B 357      20.447  -0.918  -1.485  1.00  0.00           C  
ATOM   4797  C   LEU B 357      20.883  -2.289  -0.964  1.00  0.00           C  
ATOM   4798  O   LEU B 357      21.939  -2.797  -1.332  1.00  0.00           O  
ATOM   4799  CB  LEU B 357      19.666  -1.035  -2.798  1.00  0.00           C  
ATOM   4800  CG  LEU B 357      18.955   0.259  -3.231  1.00  0.00           C  
ATOM   4801  CD1 LEU B 357      18.190  -0.006  -4.527  1.00  0.00           C  
ATOM   4802  CD2 LEU B 357      17.937   0.754  -2.199  1.00  0.00           C  
ATOM   4803  N   GLU B 358      20.062  -2.890  -0.127  1.00  0.00           N  
ATOM   4804  CA  GLU B 358      20.348  -4.166   0.498  1.00  0.00           C  
ATOM   4805  C   GLU B 358      20.210  -5.347  -0.470  1.00  0.00           C  
ATOM   4806  O   GLU B 358      19.573  -5.300  -1.521  1.00  0.00           O  
ATOM   4807  CB  GLU B 358      19.468  -4.383   1.746  1.00  0.00           C  
ATOM   4808  CG  GLU B 358      19.554  -3.275   2.812  1.00  0.00           C  
ATOM   4809  CD  GLU B 358      18.704  -2.038   2.497  1.00  0.00           C  
ATOM   4810  OE1 GLU B 358      18.681  -1.120   3.336  1.00  0.00           O  
ATOM   4811  OE2 GLU B 358      18.064  -2.001   1.412  1.00  0.00           O  
ATOM   4812  N   GLY B 359      20.804  -6.463  -0.063  1.00  0.00           N  
ATOM   4813  CA  GLY B 359      20.722  -7.713  -0.790  1.00  0.00           C  
ATOM   4814  C   GLY B 359      21.719  -7.834  -1.946  1.00  0.00           C  
ATOM   4815  O   GLY B 359      22.471  -6.911  -2.252  1.00  0.00           O  
ATOM   4816  N   PRO B 360      21.721  -8.990  -2.634  1.00  0.00           N  
ATOM   4817  CA  PRO B 360      22.738  -9.308  -3.629  1.00  0.00           C  
ATOM   4818  C   PRO B 360      22.636  -8.460  -4.902  1.00  0.00           C  
ATOM   4819  O   PRO B 360      23.567  -8.459  -5.695  1.00  0.00           O  
ATOM   4820  CB  PRO B 360      22.537 -10.797  -3.922  1.00  0.00           C  
ATOM   4821  CG  PRO B 360      21.049 -11.022  -3.634  1.00  0.00           C  
ATOM   4822  CD  PRO B 360      20.796 -10.088  -2.453  1.00  0.00           C  
ATOM   4823  N   ARG B 361      21.523  -7.765  -5.118  1.00  0.00           N  
ATOM   4824  CA  ARG B 361      21.276  -6.917  -6.283  1.00  0.00           C  
ATOM   4825  C   ARG B 361      21.513  -5.428  -6.019  1.00  0.00           C  
ATOM   4826  O   ARG B 361      21.466  -4.643  -6.963  1.00  0.00           O  
ATOM   4827  CB  ARG B 361      19.846  -7.127  -6.820  1.00  0.00           C  
ATOM   4828  CG  ARG B 361      19.615  -8.548  -7.354  1.00  0.00           C  
ATOM   4829  CD  ARG B 361      18.168  -8.727  -7.836  1.00  0.00           C  
ATOM   4830  NE  ARG B 361      17.843  -7.882  -8.992  1.00  0.00           N  
ATOM   4831  CZ  ARG B 361      16.657  -7.382  -9.318  1.00  0.00           C  
ATOM   4832  NH1 ARG B 361      15.586  -7.624  -8.619  1.00  0.00           N  
ATOM   4833  NH2 ARG B 361      16.525  -6.626 -10.358  1.00  0.00           N  
ATOM   4834  N   GLY B 362      21.726  -5.033  -4.776  1.00  0.00           N  
ATOM   4835  CA  GLY B 362      21.948  -3.636  -4.421  1.00  0.00           C  
ATOM   4836  C   GLY B 362      23.307  -3.130  -4.901  1.00  0.00           C  
ATOM   4837  O   GLY B 362      24.309  -3.804  -4.716  1.00  0.00           O  
ATOM   4838  N   ALA B 363      23.339  -1.949  -5.513  1.00  0.00           N  
ATOM   4839  CA  ALA B 363      24.576  -1.204  -5.710  1.00  0.00           C  
ATOM   4840  C   ALA B 363      24.967  -0.505  -4.403  1.00  0.00           C  
ATOM   4841  O   ALA B 363      24.098  -0.148  -3.597  1.00  0.00           O  
ATOM   4842  CB  ALA B 363      24.409  -0.218  -6.863  1.00  0.00           C  
ATOM   4843  N   THR B 364      26.281  -0.286  -4.205  1.00  0.00           N  
ATOM   4844  CA  THR B 364      26.770   0.513  -3.082  1.00  0.00           C  
ATOM   4845  C   THR B 364      26.646   2.009  -3.383  1.00  0.00           C  
ATOM   4846  O   THR B 364      26.504   2.420  -4.536  1.00  0.00           O  
ATOM   4847  CB  THR B 364      28.204   0.156  -2.661  1.00  0.00           C  
ATOM   4848  OG1 THR B 364      29.152   0.727  -3.516  1.00  0.00           O  
ATOM   4849  CG2 THR B 364      28.459  -1.351  -2.583  1.00  0.00           C  
ATOM   4850  N   ALA B 365      26.716   2.834  -2.357  1.00  0.00           N  
ATOM   4851  CA  ALA B 365      26.718   4.283  -2.537  1.00  0.00           C  
ATOM   4852  C   ALA B 365      27.939   4.754  -3.341  1.00  0.00           C  
ATOM   4853  O   ALA B 365      27.815   5.638  -4.189  1.00  0.00           O  
ATOM   4854  CB  ALA B 365      26.657   4.934  -1.154  1.00  0.00           C  
ATOM   4855  N   GLU B 366      29.094   4.114  -3.148  1.00  0.00           N  
ATOM   4856  CA  GLU B 366      30.331   4.382  -3.876  1.00  0.00           C  
ATOM   4857  C   GLU B 366      30.181   4.069  -5.371  1.00  0.00           C  
ATOM   4858  O   GLU B 366      30.592   4.875  -6.197  1.00  0.00           O  
ATOM   4859  CB  GLU B 366      31.503   3.568  -3.301  1.00  0.00           C  
ATOM   4860  CG  GLU B 366      31.903   3.942  -1.865  1.00  0.00           C  
ATOM   4861  CD  GLU B 366      30.823   3.626  -0.826  1.00  0.00           C  
ATOM   4862  OE1 GLU B 366      30.688   4.422   0.127  1.00  0.00           O  
ATOM   4863  OE2 GLU B 366      30.078   2.630  -1.019  1.00  0.00           O  
ATOM   4864  N   GLN B 367      29.522   2.962  -5.732  1.00  0.00           N  
ATOM   4865  CA  GLN B 367      29.246   2.631  -7.130  1.00  0.00           C  
ATOM   4866  C   GLN B 367      28.381   3.695  -7.822  1.00  0.00           C  
ATOM   4867  O   GLN B 367      28.565   3.968  -9.008  1.00  0.00           O  
ATOM   4868  CB  GLN B 367      28.532   1.271  -7.211  1.00  0.00           C  
ATOM   4869  CG  GLN B 367      29.494   0.102  -6.956  1.00  0.00           C  
ATOM   4870  CD  GLN B 367      28.764  -1.242  -6.885  1.00  0.00           C  
ATOM   4871  OE1 GLN B 367      27.600  -1.347  -6.533  1.00  0.00           O  
ATOM   4872  NE2 GLN B 367      29.429  -2.323  -7.216  1.00  0.00           N  
ATOM   4873  N   LEU B 368      27.455   4.317  -7.101  1.00  0.00           N  
ATOM   4874  CA  LEU B 368      26.685   5.441  -7.639  1.00  0.00           C  
ATOM   4875  C   LEU B 368      27.558   6.687  -7.781  1.00  0.00           C  
ATOM   4876  O   LEU B 368      27.524   7.343  -8.818  1.00  0.00           O  
ATOM   4877  CB  LEU B 368      25.463   5.726  -6.745  1.00  0.00           C  
ATOM   4878  CG  LEU B 368      24.483   4.547  -6.587  1.00  0.00           C  
ATOM   4879  CD1 LEU B 368      23.339   4.960  -5.658  1.00  0.00           C  
ATOM   4880  CD2 LEU B 368      23.876   4.105  -7.913  1.00  0.00           C  
ATOM   4881  N   LEU B 369      28.379   6.991  -6.774  1.00  0.00           N  
ATOM   4882  CA  LEU B 369      29.270   8.141  -6.757  1.00  0.00           C  
ATOM   4883  C   LEU B 369      30.333   8.104  -7.856  1.00  0.00           C  
ATOM   4884  O   LEU B 369      30.654   9.156  -8.400  1.00  0.00           O  
ATOM   4885  CB  LEU B 369      29.943   8.257  -5.380  1.00  0.00           C  
ATOM   4886  CG  LEU B 369      29.035   8.858  -4.295  1.00  0.00           C  
ATOM   4887  CD1 LEU B 369      29.698   8.689  -2.939  1.00  0.00           C  
ATOM   4888  CD2 LEU B 369      28.804  10.351  -4.521  1.00  0.00           C  
ATOM   4889  N   GLU B 370      30.820   6.923  -8.262  1.00  0.00           N  
ATOM   4890  CA  GLU B 370      31.760   6.760  -9.385  1.00  0.00           C  
ATOM   4891  C   GLU B 370      31.224   7.362 -10.695  1.00  0.00           C  
ATOM   4892  O   GLU B 370      31.986   7.850 -11.527  1.00  0.00           O  
ATOM   4893  CB  GLU B 370      32.046   5.270  -9.606  1.00  0.00           C  
ATOM   4894  CG  GLU B 370      33.030   4.697  -8.585  1.00  0.00           C  
ATOM   4895  CD  GLU B 370      33.298   3.192  -8.768  1.00  0.00           C  
ATOM   4896  OE1 GLU B 370      34.076   2.655  -7.953  1.00  0.00           O  
ATOM   4897  OE2 GLU B 370      32.758   2.601  -9.728  1.00  0.00           O  
ATOM   4898  N   HIS B 371      29.900   7.371 -10.865  1.00  0.00           N  
ATOM   4899  CA  HIS B 371      29.258   7.970 -12.027  1.00  0.00           C  
ATOM   4900  C   HIS B 371      28.925   9.456 -11.836  1.00  0.00           C  
ATOM   4901  O   HIS B 371      28.479  10.105 -12.793  1.00  0.00           O  
ATOM   4902  CB  HIS B 371      28.011   7.155 -12.390  1.00  0.00           C  
ATOM   4903  CG  HIS B 371      28.339   5.740 -12.752  1.00  0.00           C  
ATOM   4904  ND1 HIS B 371      29.094   5.318 -13.826  1.00  0.00           N  
ATOM   4905  CD2 HIS B 371      27.970   4.620 -12.057  1.00  0.00           C  
ATOM   4906  CE1 HIS B 371      29.175   3.982 -13.773  1.00  0.00           C  
ATOM   4907  NE2 HIS B 371      28.498   3.520 -12.721  1.00  0.00           N  
ATOM   4908  N   LEU B 372      29.133  10.009 -10.650  1.00  0.00           N  
ATOM   4909  CA  LEU B 372      28.768  11.372 -10.293  1.00  0.00           C  
ATOM   4910  C   LEU B 372      30.026  12.231 -10.082  1.00  0.00           C  
ATOM   4911  O   LEU B 372      31.045  11.771  -9.591  1.00  0.00           O  
ATOM   4912  CB  LEU B 372      27.855  11.351  -9.056  1.00  0.00           C  
ATOM   4913  CG  LEU B 372      26.502  10.624  -9.285  1.00  0.00           C  
ATOM   4914  CD1 LEU B 372      25.747  10.493  -7.973  1.00  0.00           C  
ATOM   4915  CD2 LEU B 372      25.617  11.361 -10.285  1.00  0.00           C  
ATOM   4916  N   GLY B 373      29.960  13.485 -10.467  1.00  0.00           N  
ATOM   4917  CA  GLY B 373      31.078  14.415 -10.248  1.00  0.00           C  
ATOM   4918  C   GLY B 373      31.155  14.951  -8.821  1.00  0.00           C  
ATOM   4919  O   GLY B 373      32.209  15.411  -8.385  1.00  0.00           O  
ATOM   4920  N   ASN B 374      30.033  14.906  -8.106  1.00  0.00           N  
ATOM   4921  CA  ASN B 374      29.888  15.346  -6.729  1.00  0.00           C  
ATOM   4922  C   ASN B 374      28.791  14.525  -6.046  1.00  0.00           C  
ATOM   4923  O   ASN B 374      27.918  13.977  -6.705  1.00  0.00           O  
ATOM   4924  CB  ASN B 374      29.574  16.856  -6.695  1.00  0.00           C  
ATOM   4925  CG  ASN B 374      28.240  17.244  -7.331  1.00  0.00           C  
ATOM   4926  OD1 ASN B 374      27.696  16.579  -8.182  1.00  0.00           O  
ATOM   4927  ND2 ASN B 374      27.672  18.368  -6.953  1.00  0.00           N  
ATOM   4928  N   GLY B 375      28.839  14.467  -4.716  1.00  0.00           N  
ATOM   4929  CA  GLY B 375      27.839  13.753  -3.941  1.00  0.00           C  
ATOM   4930  C   GLY B 375      28.355  13.358  -2.570  1.00  0.00           C  
ATOM   4931  O   GLY B 375      29.547  13.478  -2.271  1.00  0.00           O  
ATOM   4932  N   LYS B 376      27.437  12.864  -1.740  1.00  0.00           N  
ATOM   4933  CA  LYS B 376      27.726  12.311  -0.416  1.00  0.00           C  
ATOM   4934  C   LYS B 376      27.321  10.843  -0.395  1.00  0.00           C  
ATOM   4935  O   LYS B 376      26.268  10.491  -0.930  1.00  0.00           O  
ATOM   4936  CB  LYS B 376      26.992  13.128   0.660  1.00  0.00           C  
ATOM   4937  CG  LYS B 376      27.409  14.613   0.744  1.00  0.00           C
[truncated: 402,587 more chars]
