# Supplementary material for: Conserved interfaces mediate multiple protein–protein interactions in a prokaryotic metabolon
Source: Mol Syst Biol. 2025 Sep 3;21(11):1490–521. doi: 10.1038/s44320-025-00139-9 (PMC12583656; doi:10.1038/s44320-025-00139-9)
Supplement: Supplementary file 12 — Source data Fig. 7 [file 44320_2025_139_MOESM12_ESM.zip › Figure7_data/Fig7A/9_10.pdb]

COMPND    3ffb7cdb650732f0 
AUTHOR    GENERATED BY OPEN BABEL 3.1.1
ATOM      1  N   MET A   1      -9.187 -33.224 -13.626  1.00  0.00           N  
ATOM      2  CA  MET A   1      -8.896 -32.206 -14.650  1.00  0.00           C  
ATOM      3  C   MET A   1      -9.269 -30.848 -14.084  1.00  0.00           C  
ATOM      4  O   MET A   1     -10.363 -30.710 -13.556  1.00  0.00           O  
ATOM      5  CB  MET A   1      -9.666 -32.526 -15.941  1.00  0.00           C  
ATOM      6  CG  MET A   1      -9.351 -31.564 -17.096  1.00  0.00           C  
ATOM      7  SD  MET A   1     -10.257 -31.927 -18.630  1.00  0.00           S  
ATOM      8  CE  MET A   1      -9.327 -33.344 -19.271  1.00  0.00           C  
ATOM      9  N   LEU A   2      -8.371 -29.879 -14.171  1.00  0.00           N  
ATOM     10  CA  LEU A   2      -8.645 -28.504 -13.779  1.00  0.00           C  
ATOM     11  C   LEU A   2      -9.605 -27.866 -14.786  1.00  0.00           C  
ATOM     12  O   LEU A   2      -9.453 -28.059 -16.000  1.00  0.00           O  
ATOM     13  CB  LEU A   2      -7.333 -27.705 -13.675  1.00  0.00           C  
ATOM     14  CG  LEU A   2      -6.355 -28.214 -12.590  1.00  0.00           C  
ATOM     15  CD1 LEU A   2      -5.020 -27.504 -12.720  1.00  0.00           C  
ATOM     16  CD2 LEU A   2      -6.897 -27.973 -11.177  1.00  0.00           C  
ATOM     17  N   LYS A   3     -10.589 -27.117 -14.301  1.00  0.00           N  
ATOM     18  CA  LYS A   3     -11.583 -26.436 -15.141  1.00  0.00           C  
ATOM     19  C   LYS A   3     -11.174 -24.979 -15.319  1.00  0.00           C  
ATOM     20  O   LYS A   3     -10.729 -24.356 -14.369  1.00  0.00           O  
ATOM     21  CB  LYS A   3     -12.964 -26.531 -14.499  1.00  0.00           C  
ATOM     22  CG  LYS A   3     -13.485 -27.975 -14.356  1.00  0.00           C  
ATOM     23  CD  LYS A   3     -14.903 -27.893 -13.789  1.00  0.00           C  
ATOM     24  CE  LYS A   3     -15.570 -29.257 -13.652  1.00  0.00           C  
ATOM     25  NZ  LYS A   3     -16.971 -29.058 -13.224  1.00  0.00           N  
ATOM     26  N   ARG A   4     -11.330 -24.428 -16.517  1.00  0.00           N  
ATOM     27  CA  ARG A   4     -10.946 -23.036 -16.810  1.00  0.00           C  
ATOM     28  C   ARG A   4     -11.811 -22.003 -16.097  1.00  0.00           C  
ATOM     29  O   ARG A   4     -11.343 -20.892 -15.894  1.00  0.00           O  
ATOM     30  CB  ARG A   4     -10.949 -22.765 -18.326  1.00  0.00           C  
ATOM     31  CG  ARG A   4      -9.738 -23.402 -19.035  1.00  0.00           C  
ATOM     32  CD  ARG A   4      -9.697 -22.945 -20.509  1.00  0.00           C  
ATOM     33  NE  ARG A   4      -8.523 -23.496 -21.228  1.00  0.00           N  
ATOM     34  CZ  ARG A   4      -7.298 -22.977 -21.279  1.00  0.00           C  
ATOM     35  NH1 ARG A   4      -6.989 -21.858 -20.699  1.00  0.00           N  
ATOM     36  NH2 ARG A   4      -6.345 -23.597 -21.930  1.00  0.00           N  
ATOM     37  N   GLU A   5     -13.036 -22.371 -15.749  1.00  0.00           N  
ATOM     38  CA  GLU A   5     -13.962 -21.506 -15.028  1.00  0.00           C  
ATOM     39  C   GLU A   5     -13.620 -21.324 -13.533  1.00  0.00           C  
ATOM     40  O   GLU A   5     -14.240 -20.496 -12.883  1.00  0.00           O  
ATOM     41  CB  GLU A   5     -15.410 -22.000 -15.203  1.00  0.00           C  
ATOM     42  CG  GLU A   5     -15.750 -23.375 -14.593  1.00  0.00           C  
ATOM     43  CD  GLU A   5     -15.574 -24.573 -15.546  1.00  0.00           C  
ATOM     44  OE1 GLU A   5     -16.245 -25.605 -15.318  1.00  0.00           O  
ATOM     45  OE2 GLU A   5     -14.768 -24.485 -16.500  1.00  0.00           O  
ATOM     46  N   MET A   6     -12.630 -22.061 -12.998  1.00  0.00           N  
ATOM     47  CA  MET A   6     -12.136 -21.823 -11.643  1.00  0.00           C  
ATOM     48  C   MET A   6     -11.615 -20.386 -11.530  1.00  0.00           C  
ATOM     49  O   MET A   6     -10.802 -19.948 -12.342  1.00  0.00           O  
ATOM     50  CB  MET A   6     -11.017 -22.814 -11.278  1.00  0.00           C  
ATOM     51  CG  MET A   6     -11.529 -24.235 -11.079  1.00  0.00           C  
ATOM     52  SD  MET A   6     -10.194 -25.445 -10.810  1.00  0.00           S  
ATOM     53  CE  MET A   6     -11.171 -26.898 -10.412  1.00  0.00           C  
ATOM     54  N   ASN A   7     -12.091 -19.673 -10.525  1.00  0.00           N  
ATOM     55  CA  ASN A   7     -11.751 -18.275 -10.289  1.00  0.00           C  
ATOM     56  C   ASN A   7     -11.600 -18.002  -8.783  1.00  0.00           C  
ATOM     57  O   ASN A   7     -11.896 -18.862  -7.957  1.00  0.00           O  
ATOM     58  CB  ASN A   7     -12.818 -17.396 -10.972  1.00  0.00           C  
ATOM     59  CG  ASN A   7     -14.158 -17.511 -10.289  1.00  0.00           C  
ATOM     60  OD1 ASN A   7     -14.410 -16.855  -9.296  1.00  0.00           O  
ATOM     61  ND2 ASN A   7     -15.029 -18.379 -10.759  1.00  0.00           N  
ATOM     62  N   ILE A   8     -11.095 -16.827  -8.435  1.00  0.00           N  
ATOM     63  CA  ILE A   8     -10.827 -16.466  -7.041  1.00  0.00           C  
ATOM     64  C   ILE A   8     -12.127 -16.074  -6.325  1.00  0.00           C  
ATOM     65  O   ILE A   8     -12.344 -16.492  -5.196  1.00  0.00           O  
ATOM     66  CB  ILE A   8      -9.752 -15.361  -6.966  1.00  0.00           C  
ATOM     67  CG1 ILE A   8      -8.444 -15.821  -7.654  1.00  0.00           C  
ATOM     68  CG2 ILE A   8      -9.478 -14.978  -5.494  1.00  0.00           C  
ATOM     69  CD1 ILE A   8      -7.354 -14.746  -7.734  1.00  0.00           C  
ATOM     70  N   ALA A   9     -13.022 -15.353  -7.005  1.00  0.00           N  
ATOM     71  CA  ALA A   9     -14.206 -14.737  -6.403  1.00  0.00           C  
ATOM     72  C   ALA A   9     -15.156 -15.744  -5.733  1.00  0.00           C  
ATOM     73  O   ALA A   9     -15.683 -15.466  -4.657  1.00  0.00           O  
ATOM     74  CB  ALA A   9     -14.946 -13.956  -7.491  1.00  0.00           C  
ATOM     75  N   ASP A  10     -15.378 -16.916  -6.352  1.00  0.00           N  
ATOM     76  CA  ASP A  10     -16.289 -17.943  -5.824  1.00  0.00           C  
ATOM     77  C   ASP A  10     -15.605 -18.972  -4.915  1.00  0.00           C  
ATOM     78  O   ASP A  10     -16.295 -19.799  -4.308  1.00  0.00           O  
ATOM     79  CB  ASP A  10     -17.067 -18.598  -6.982  1.00  0.00           C  
ATOM     80  CG  ASP A  10     -16.242 -19.474  -7.934  1.00  0.00           C  
ATOM     81  OD1 ASP A  10     -15.010 -19.558  -7.798  1.00  0.00           O  
ATOM     82  OD2 ASP A  10     -16.858 -20.066  -8.849  1.00  0.00           O  
ATOM     83  N   TYR A  11     -14.278 -18.937  -4.803  1.00  0.00           N  
ATOM     84  CA  TYR A  11     -13.481 -19.880  -4.015  1.00  0.00           C  
ATOM     85  C   TYR A  11     -12.840 -19.243  -2.774  1.00  0.00           C  
ATOM     86  O   TYR A  11     -12.874 -19.833  -1.700  1.00  0.00           O  
ATOM     87  CB  TYR A  11     -12.413 -20.497  -4.929  1.00  0.00           C  
ATOM     88  CG  TYR A  11     -11.466 -21.422  -4.207  1.00  0.00           C  
ATOM     89  CD1 TYR A  11     -10.156 -20.995  -3.863  1.00  0.00           C  
ATOM     90  CD2 TYR A  11     -11.888 -22.712  -3.818  1.00  0.00           C  
ATOM     91  CE1 TYR A  11      -9.294 -21.832  -3.146  1.00  0.00           C  
ATOM     92  CE2 TYR A  11     -11.031 -23.559  -3.102  1.00  0.00           C  
ATOM     93  CZ  TYR A  11      -9.742 -23.104  -2.770  1.00  0.00           C  
ATOM     94  OH  TYR A  11      -8.900 -23.937  -2.042  1.00  0.00           O  
ATOM     95  N   ASP A  12     -12.251 -18.062  -2.925  1.00  0.00           N  
ATOM     96  CA  ASP A  12     -11.525 -17.352  -1.868  1.00  0.00           C  
ATOM     97  C   ASP A  12     -12.023 -15.900  -1.764  1.00  0.00           C  
ATOM     98  O   ASP A  12     -11.447 -14.959  -2.311  1.00  0.00           O  
ATOM     99  CB  ASP A  12     -10.021 -17.456  -2.126  1.00  0.00           C  
ATOM    100  CG  ASP A  12      -9.168 -16.984  -0.945  1.00  0.00           C  
ATOM    101  OD1 ASP A  12      -9.700 -16.243  -0.084  1.00  0.00           O  
ATOM    102  OD2 ASP A  12      -7.972 -17.363  -0.920  1.00  0.00           O  
ATOM    103  N   ALA A  13     -13.152 -15.742  -1.076  1.00  0.00           N  
ATOM    104  CA  ALA A  13     -13.821 -14.458  -0.916  1.00  0.00           C  
ATOM    105  C   ALA A  13     -12.940 -13.413  -0.214  1.00  0.00           C  
ATOM    106  O   ALA A  13     -13.020 -12.230  -0.532  1.00  0.00           O  
ATOM    107  CB  ALA A  13     -15.113 -14.708  -0.131  1.00  0.00           C  
ATOM    108  N   GLU A  14     -12.076 -13.831   0.703  1.00  0.00           N  
ATOM    109  CA  GLU A  14     -11.203 -12.939   1.465  1.00  0.00           C  
ATOM    110  C   GLU A  14     -10.114 -12.339   0.582  1.00  0.00           C  
ATOM    111  O   GLU A  14      -9.925 -11.117   0.545  1.00  0.00           O  
ATOM    112  CB  GLU A  14     -10.537 -13.708   2.606  1.00  0.00           C  
ATOM    113  CG  GLU A  14     -11.545 -14.184   3.639  1.00  0.00           C  
ATOM    114  CD  GLU A  14     -10.897 -15.079   4.696  1.00  0.00           C  
ATOM    115  OE1 GLU A  14     -11.621 -15.924   5.255  1.00  0.00           O  
ATOM    116  OE2 GLU A  14      -9.697 -14.914   5.000  1.00  0.00           O  
ATOM    117  N   LEU A  15      -9.422 -13.202  -0.161  1.00  0.00           N  
ATOM    118  CA  LEU A  15      -8.410 -12.774  -1.112  1.00  0.00           C  
ATOM    119  C   LEU A  15      -9.033 -11.899  -2.206  1.00  0.00           C  
ATOM    120  O   LEU A  15      -8.480 -10.853  -2.527  1.00  0.00           O  
ATOM    121  CB  LEU A  15      -7.720 -14.010  -1.700  1.00  0.00           C  
ATOM    122  CG  LEU A  15      -6.652 -13.675  -2.769  1.00  0.00           C  
ATOM    123  CD1 LEU A  15      -5.509 -12.827  -2.208  1.00  0.00           C  
ATOM    124  CD2 LEU A  15      -6.063 -14.962  -3.328  1.00  0.00           C  
ATOM    125  N   TRP A  16     -10.190 -12.308  -2.740  1.00  0.00           N  
ATOM    126  CA  TRP A  16     -10.864 -11.549  -3.788  1.00  0.00           C  
ATOM    127  C   TRP A  16     -11.285 -10.162  -3.322  1.00  0.00           C  
ATOM    128  O   TRP A  16     -11.073  -9.191  -4.045  1.00  0.00           O  
ATOM    129  CB  TRP A  16     -12.084 -12.316  -4.297  1.00  0.00           C  
ATOM    130  CG  TRP A  16     -12.717 -11.669  -5.488  1.00  0.00           C  
ATOM    131  CD1 TRP A  16     -13.926 -11.061  -5.514  1.00  0.00           C  
ATOM    132  CD2 TRP A  16     -12.154 -11.502  -6.829  1.00  0.00           C  
ATOM    133  NE1 TRP A  16     -14.163 -10.555  -6.779  1.00  0.00           N  
ATOM    134  CE2 TRP A  16     -13.100 -10.801  -7.611  1.00  0.00           C  
ATOM    135  CE3 TRP A  16     -10.938 -11.882  -7.438  1.00  0.00           C  
ATOM    136  CZ2 TRP A  16     -12.851 -10.485  -8.975  1.00  0.00           C  
ATOM    137  CZ3 TRP A  16     -10.689 -11.569  -8.799  1.00  0.00           C  
ATOM    138  CH2 TRP A  16     -11.637 -10.878  -9.543  1.00  0.00           C  
ATOM    139  N   GLN A  17     -11.800 -10.052  -2.112  1.00  0.00           N  
ATOM    140  CA  GLN A  17     -12.165  -8.757  -1.549  1.00  0.00           C  
ATOM    141  C   GLN A  17     -10.945  -7.837  -1.412  1.00  0.00           C  
ATOM    142  O   GLN A  17     -11.011  -6.673  -1.810  1.00  0.00           O  
ATOM    143  CB  GLN A  17     -12.872  -8.962  -0.200  1.00  0.00           C  
ATOM    144  CG  GLN A  17     -13.379  -7.633   0.388  1.00  0.00           C  
ATOM    145  CD  GLN A  17     -14.468  -6.961  -0.459  1.00  0.00           C  
ATOM    146  OE1 GLN A  17     -15.049  -7.536  -1.353  1.00  0.00           O  
ATOM    147  NE2 GLN A  17     -14.775  -5.712  -0.193  1.00  0.00           N  
ATOM    148  N   ALA A  18      -9.828  -8.341  -0.907  1.00  0.00           N  
ATOM    149  CA  ALA A  18      -8.598  -7.564  -0.817  1.00  0.00           C  
ATOM    150  C   ALA A  18      -8.079  -7.131  -2.200  1.00  0.00           C  
ATOM    151  O   ALA A  18      -7.638  -5.992  -2.376  1.00  0.00           O  
ATOM    152  CB  ALA A  18      -7.555  -8.384  -0.048  1.00  0.00           C  
ATOM    153  N   MET A  19      -8.174  -8.004  -3.203  1.00  0.00           N  
ATOM    154  CA  MET A  19      -7.807  -7.686  -4.585  1.00  0.00           C  
ATOM    155  C   MET A  19      -8.697  -6.600  -5.200  1.00  0.00           C  
ATOM    156  O   MET A  19      -8.180  -5.669  -5.821  1.00  0.00           O  
ATOM    157  CB  MET A  19      -7.857  -8.951  -5.451  1.00  0.00           C  
ATOM    158  CG  MET A  19      -6.726  -9.936  -5.143  1.00  0.00           C  
ATOM    159  SD  MET A  19      -6.830 -11.517  -6.047  1.00  0.00           S  
ATOM    160  CE  MET A  19      -6.651 -10.935  -7.752  1.00  0.00           C  
ATOM    161  N   GLU A  20     -10.014  -6.676  -5.010  1.00  0.00           N  
ATOM    162  CA  GLU A  20     -10.946  -5.652  -5.509  1.00  0.00           C  
ATOM    163  C   GLU A  20     -10.788  -4.324  -4.746  1.00  0.00           C  
ATOM    164  O   GLU A  20     -10.828  -3.261  -5.364  1.00  0.00           O  
ATOM    165  CB  GLU A  20     -12.394  -6.160  -5.478  1.00  0.00           C  
ATOM    166  CG  GLU A  20     -12.724  -7.185  -6.587  1.00  0.00           C  
ATOM    167  CD  GLU A  20     -12.618  -6.625  -8.030  1.00  0.00           C  
ATOM    168  OE1 GLU A  20     -11.921  -7.222  -8.881  1.00  0.00           O  
ATOM    169  OE2 GLU A  20     -13.225  -5.575  -8.342  1.00  0.00           O  
ATOM    170  N   GLN A  21     -10.500  -4.355  -3.450  1.00  0.00           N  
ATOM    171  CA  GLN A  21     -10.189  -3.139  -2.683  1.00  0.00           C  
ATOM    172  C   GLN A  21      -8.912  -2.445  -3.183  1.00  0.00           C  
ATOM    173  O   GLN A  21      -8.893  -1.224  -3.313  1.00  0.00           O  
ATOM    174  CB  GLN A  21     -10.044  -3.484  -1.195  1.00  0.00           C  
ATOM    175  CG  GLN A  21     -11.400  -3.692  -0.502  1.00  0.00           C  
ATOM    176  CD  GLN A  21     -11.247  -4.141   0.954  1.00  0.00           C  
ATOM    177  OE1 GLN A  21     -10.225  -4.654   1.384  1.00  0.00           O  
ATOM    178  NE2 GLN A  21     -12.254  -3.966   1.766  1.00  0.00           N  
ATOM    179  N   GLU A  22      -7.871  -3.202  -3.512  1.00  0.00           N  
ATOM    180  CA  GLU A  22      -6.654  -2.623  -4.110  1.00  0.00           C  
ATOM    181  C   GLU A  22      -6.930  -2.034  -5.502  1.00  0.00           C  
ATOM    182  O   GLU A  22      -6.432  -0.958  -5.827  1.00  0.00           O  
ATOM    183  CB  GLU A  22      -5.539  -3.677  -4.144  1.00  0.00           C  
ATOM    184  CG  GLU A  22      -4.251  -3.237  -4.866  1.00  0.00           C  
ATOM    185  CD  GLU A  22      -3.595  -1.937  -4.341  1.00  0.00           C  
ATOM    186  OE1 GLU A  22      -2.754  -1.371  -5.070  1.00  0.00           O  
ATOM    187  OE2 GLU A  22      -3.900  -1.464  -3.230  1.00  0.00           O  
ATOM    188  N   LYS A  23      -7.770  -2.675  -6.293  1.00  0.00           N  
ATOM    189  CA  LYS A  23      -8.203  -2.156  -7.595  1.00  0.00           C  
ATOM    190  C   LYS A  23      -8.952  -0.826  -7.449  1.00  0.00           C  
ATOM    191  O   LYS A  23      -8.643   0.118  -8.172  1.00  0.00           O  
ATOM    192  CB  LYS A  23      -9.050  -3.240  -8.244  1.00  0.00           C  
ATOM    193  CG  LYS A  23      -9.543  -2.927  -9.672  1.00  0.00           C  
ATOM    194  CD  LYS A  23     -10.389  -4.133 -10.057  1.00  0.00           C  
ATOM    195  CE  LYS A  23     -11.242  -3.990 -11.301  1.00  0.00           C  
ATOM    196  NZ  LYS A  23     -12.264  -5.066 -11.226  1.00  0.00           N  
ATOM    197  N   VAL A  24      -9.863  -0.726  -6.492  1.00  0.00           N  
ATOM    198  CA  VAL A  24     -10.557   0.531  -6.170  1.00  0.00           C  
ATOM    199  C   VAL A  24      -9.567   1.583  -5.670  1.00  0.00           C  
ATOM    200  O   VAL A  24      -9.594   2.711  -6.145  1.00  0.00           O  
ATOM    201  CB  VAL A  24     -11.684   0.295  -5.148  1.00  0.00           C  
ATOM    202  CG1 VAL A  24     -12.314   1.605  -4.652  1.00  0.00           C  
ATOM    203  CG2 VAL A  24     -12.819  -0.532  -5.773  1.00  0.00           C  
ATOM    204  N   ARG A  25      -8.633   1.226  -4.778  1.00  0.00           N  
ATOM    205  CA  ARG A  25      -7.597   2.148  -4.300  1.00  0.00           C  
ATOM    206  C   ARG A  25      -6.778   2.732  -5.446  1.00  0.00           C  
ATOM    207  O   ARG A  25      -6.525   3.932  -5.465  1.00  0.00           O  
ATOM    208  CB  ARG A  25      -6.673   1.424  -3.296  1.00  0.00           C  
ATOM    209  CG  ARG A  25      -5.727   2.398  -2.569  1.00  0.00           C  
ATOM    210  CD  ARG A  25      -4.485   1.690  -1.997  1.00  0.00           C  
ATOM    211  NE  ARG A  25      -3.590   1.222  -3.055  1.00  0.00           N  
ATOM    212  CZ  ARG A  25      -2.750   1.937  -3.795  1.00  0.00           C  
ATOM    213  NH1 ARG A  25      -2.595   3.214  -3.634  1.00  0.00           N  
ATOM    214  NH2 ARG A  25      -2.050   1.354  -4.736  1.00  0.00           N  
ATOM    215  N   GLN A  26      -6.382   1.910  -6.433  1.00  0.00           N  
ATOM    216  CA  GLN A  26      -5.627   2.377  -7.601  1.00  0.00           C  
ATOM    217  C   GLN A  26      -6.430   3.342  -8.488  1.00  0.00           C  
ATOM    218  O   GLN A  26      -5.834   4.221  -9.120  1.00  0.00           O  
ATOM    219  CB  GLN A  26      -5.151   1.173  -8.434  1.00  0.00           C  
ATOM    220  CG  GLN A  26      -4.012   0.416  -7.742  1.00  0.00           C  
ATOM    221  CD  GLN A  26      -3.492  -0.783  -8.538  1.00  0.00           C  
ATOM    222  OE1 GLN A  26      -3.610  -0.881  -9.752  1.00  0.00           O  
ATOM    223  NE2 GLN A  26      -2.861  -1.726  -7.869  1.00  0.00           N  
ATOM    224  N   GLU A  27      -7.741   3.220  -8.522  1.00  0.00           N  
ATOM    225  CA  GLU A  27      -8.620   4.135  -9.258  1.00  0.00           C  
ATOM    226  C   GLU A  27      -8.883   5.438  -8.479  1.00  0.00           C  
ATOM    227  O   GLU A  27      -8.810   6.531  -9.059  1.00  0.00           O  
ATOM    228  CB  GLU A  27      -9.934   3.424  -9.628  1.00  0.00           C  
ATOM    229  CG  GLU A  27      -9.767   2.283 -10.650  1.00  0.00           C  
ATOM    230  CD  GLU A  27      -9.234   2.710 -12.023  1.00  0.00           C  
ATOM    231  OE1 GLU A  27      -8.769   1.828 -12.787  1.00  0.00           O  
ATOM    232  OE2 GLU A  27      -9.288   3.913 -12.363  1.00  0.00           O  
ATOM    233  N   GLU A  28      -9.117   5.349  -7.168  1.00  0.00           N  
ATOM    234  CA  GLU A  28      -9.528   6.468  -6.313  1.00  0.00           C  
ATOM    235  C   GLU A  28      -8.375   7.270  -5.682  1.00  0.00           C  
ATOM    236  O   GLU A  28      -8.614   8.295  -5.033  1.00  0.00           O  
ATOM    237  CB  GLU A  28     -10.458   5.958  -5.201  1.00  0.00           C  
ATOM    238  CG  GLU A  28     -11.785   5.402  -5.732  1.00  0.00           C  
ATOM    239  CD  GLU A  28     -12.772   5.077  -4.591  1.00  0.00           C  
ATOM    240  OE1 GLU A  28     -13.985   5.008  -4.884  1.00  0.00           O  
ATOM    241  OE2 GLU A  28     -12.328   4.937  -3.424  1.00  0.00           O  
ATOM    242  N   HIS A  29      -7.122   6.834  -5.854  1.00  0.00           N  
ATOM    243  CA  HIS A  29      -5.954   7.529  -5.334  1.00  0.00           C  
ATOM    244  C   HIS A  29      -5.089   8.078  -6.464  1.00  0.00           C  
ATOM    245  O   HIS A  29      -4.860   7.445  -7.494  1.00  0.00           O  
ATOM    246  CB  HIS A  29      -5.140   6.636  -4.384  1.00  0.00           C  
ATOM    247  CG  HIS A  29      -5.868   6.273  -3.113  1.00  0.00           C  
ATOM    248  ND1 HIS A  29      -7.034   5.550  -3.028  1.00  0.00           N  
ATOM    249  CD2 HIS A  29      -5.508   6.610  -1.828  1.00  0.00           C  
ATOM    250  CE1 HIS A  29      -7.374   5.454  -1.731  1.00  0.00           C  
ATOM    251  NE2 HIS A  29      -6.468   6.080  -0.970  1.00  0.00           N  
ATOM    252  N   ILE A  30      -4.541   9.269  -6.234  1.00  0.00           N  
ATOM    253  CA  ILE A  30      -3.513   9.847  -7.090  1.00  0.00           C  
ATOM    254  C   ILE A  30      -2.158   9.294  -6.648  1.00  0.00           C  
ATOM    255  O   ILE A  30      -1.611   9.696  -5.625  1.00  0.00           O  
ATOM    256  CB  ILE A  30      -3.593  11.388  -7.089  1.00  0.00           C  
ATOM    257  CG1 ILE A  30      -4.891  11.809  -7.797  1.00  0.00           C  
ATOM    258  CG2 ILE A  30      -2.365  11.976  -7.801  1.00  0.00           C  
ATOM    259  CD1 ILE A  30      -5.118  13.335  -7.863  1.00  0.00           C  
ATOM    260  N   GLU A  31      -1.610   8.405  -7.453  1.00  0.00           N  
ATOM    261  CA  GLU A  31      -0.327   7.755  -7.207  1.00  0.00           C  
ATOM    262  C   GLU A  31       0.838   8.633  -7.682  1.00  0.00           C  
ATOM    263  O   GLU A  31       1.071   8.803  -8.878  1.00  0.00           O  
ATOM    264  CB  GLU A  31      -0.352   6.374  -7.892  1.00  0.00           C  
ATOM    265  CG  GLU A  31       0.831   5.472  -7.505  1.00  0.00           C  
ATOM    266  CD  GLU A  31       0.872   5.281  -5.996  1.00  0.00           C  
ATOM    267  OE1 GLU A  31       1.740   5.936  -5.377  1.00  0.00           O  
ATOM    268  OE2 GLU A  31       0.003   4.575  -5.443  1.00  0.00           O  
ATOM    269  N   LEU A  32       1.594   9.175  -6.726  1.00  0.00           N  
ATOM    270  CA  LEU A  32       2.775  10.009  -6.975  1.00  0.00           C  
ATOM    271  C   LEU A  32       4.093   9.361  -6.515  1.00  0.00           C  
ATOM    272  O   LEU A  32       5.136  10.014  -6.507  1.00  0.00           O  
ATOM    273  CB  LEU A  32       2.569  11.406  -6.355  1.00  0.00           C  
ATOM    274  CG  LEU A  32       1.516  12.276  -7.055  1.00  0.00           C  
ATOM    275  CD1 LEU A  32       1.361  13.578  -6.271  1.00  0.00           C  
ATOM    276  CD2 LEU A  32       1.928  12.640  -8.489  1.00  0.00           C  
ATOM    277  N   ILE A  33       4.070   8.079  -6.158  1.00  0.00           N  
ATOM    278  CA  ILE A  33       5.295   7.329  -5.869  1.00  0.00           C  
ATOM    279  C   ILE A  33       6.093   7.183  -7.172  1.00  0.00           C  
ATOM    280  O   ILE A  33       5.680   6.502  -8.111  1.00  0.00           O  
ATOM    281  CB  ILE A  33       4.982   5.988  -5.181  1.00  0.00           C  
ATOM    282  CG1 ILE A  33       4.378   6.237  -3.782  1.00  0.00           C  
ATOM    283  CG2 ILE A  33       6.253   5.134  -5.071  1.00  0.00           C  
ATOM    284  CD1 ILE A  33       3.894   4.970  -3.058  1.00  0.00           C  
ATOM    285  N   ALA A  34       7.272   7.797  -7.228  1.00  0.00           N  
ATOM    286  CA  ALA A  34       8.084   7.872  -8.442  1.00  0.00           C  
ATOM    287  C   ALA A  34       8.505   6.515  -9.036  1.00  0.00           C  
ATOM    288  O   ALA A  34       8.894   6.434 -10.204  1.00  0.00           O  
ATOM    289  CB  ALA A  34       9.318   8.718  -8.117  1.00  0.00           C  
ATOM    290  N   SER A  35       8.482   5.448  -8.232  1.00  0.00           N  
ATOM    291  CA  SER A  35       8.805   4.084  -8.654  1.00  0.00           C  
ATOM    292  C   SER A  35       7.602   3.278  -9.135  1.00  0.00           C  
ATOM    293  O   SER A  35       7.791   2.134  -9.565  1.00  0.00           O  
ATOM    294  CB  SER A  35       9.521   3.346  -7.521  1.00  0.00           C  
ATOM    295  OG  SER A  35       8.794   3.388  -6.311  1.00  0.00           O  
ATOM    296  N   GLU A  36       6.397   3.832  -9.075  1.00  0.00           N  
ATOM    297  CA  GLU A  36       5.167   3.140  -9.436  1.00  0.00           C  
ATOM    298  C   GLU A  36       4.635   3.575 -10.807  1.00  0.00           C  
ATOM    299  O   GLU A  36       4.981   4.623 -11.349  1.00  0.00           O  
ATOM    300  CB  GLU A  36       4.108   3.261  -8.327  1.00  0.00           C  
ATOM    301  CG  GLU A  36       4.617   2.684  -7.009  1.00  0.00           C  
ATOM    302  CD  GLU A  36       3.608   1.881  -6.191  1.00  0.00           C  
ATOM    303  OE1 GLU A  36       4.071   1.250  -5.199  1.00  0.00           O  
ATOM    304  OE2 GLU A  36       2.441   1.765  -6.614  1.00  0.00           O  
ATOM    305  N   ASN A  37       3.835   2.693 -11.389  1.00  0.00           N  
ATOM    306  CA  ASN A  37       3.187   2.889 -12.675  1.00  0.00           C  
ATOM    307  C   ASN A  37       2.041   1.881 -12.830  1.00  0.00           C  
ATOM    308  O   ASN A  37       1.919   0.943 -12.046  1.00  0.00           O  
ATOM    309  CB  ASN A  37       4.245   2.722 -13.786  1.00  0.00           C  
ATOM    310  CG  ASN A  37       3.957   3.543 -15.022  1.00  0.00           C  
ATOM    311  OD1 ASN A  37       2.834   3.833 -15.399  1.00  0.00           O  
ATOM    312  ND2 ASN A  37       4.995   3.974 -15.714  1.00  0.00           N  
ATOM    313  N   TYR A  38       1.260   2.038 -13.888  1.00  0.00           N  
ATOM    314  CA  TYR A  38       0.204   1.112 -14.290  1.00  0.00           C  
ATOM    315  C   TYR A  38       0.640   0.345 -15.534  1.00  0.00           C  
ATOM    316  O   TYR A  38       0.797   0.922 -16.614  1.00  0.00           O  
ATOM    317  CB  TYR A  38      -1.096   1.881 -14.492  1.00  0.00           C  
ATOM    318  CG  TYR A  38      -1.471   2.774 -13.323  1.00  0.00           C  
ATOM    319  CD1 TYR A  38      -1.791   2.215 -12.067  1.00  0.00           C  
ATOM    320  CD2 TYR A  38      -1.459   4.180 -13.473  1.00  0.00           C  
ATOM    321  CE1 TYR A  38      -2.117   3.046 -10.978  1.00  0.00           C  
ATOM    322  CE2 TYR A  38      -1.783   5.010 -12.392  1.00  0.00           C  
ATOM    323  CZ  TYR A  38      -2.120   4.440 -11.149  1.00  0.00           C  
ATOM    324  OH  TYR A  38      -2.456   5.259 -10.096  1.00  0.00           O  
ATOM    325  N   THR A  39       0.875  -0.953 -15.383  1.00  0.00           N  
ATOM    326  CA  THR A  39       1.258  -1.799 -16.517  1.00  0.00           C  
ATOM    327  C   THR A  39       0.055  -2.114 -17.407  1.00  0.00           C  
ATOM    328  O   THR A  39      -1.088  -2.092 -16.954  1.00  0.00           O  
ATOM    329  CB  THR A  39       1.994  -3.054 -16.042  1.00  0.00           C  
ATOM    330  OG1 THR A  39       2.743  -3.569 -17.115  1.00  0.00           O  
ATOM    331  CG2 THR A  39       1.088  -4.159 -15.511  1.00  0.00           C  
ATOM    332  N   SER A  40       0.292  -2.412 -18.673  1.00  0.00           N  
ATOM    333  CA  SER A  40      -0.795  -2.673 -19.608  1.00  0.00           C  
ATOM    334  C   SER A  40      -1.529  -3.995 -19.300  1.00  0.00           C  
ATOM    335  O   SER A  40      -0.924  -4.945 -18.786  1.00  0.00           O  
ATOM    336  CB  SER A  40      -0.291  -2.672 -21.052  1.00  0.00           C  
ATOM    337  OG  SER A  40       0.359  -3.889 -21.378  1.00  0.00           O  
ATOM    338  N   PRO A  41      -2.798  -4.130 -19.708  1.00  0.00           N  
ATOM    339  CA  PRO A  41      -3.509  -5.414 -19.648  1.00  0.00           C  
ATOM    340  C   PRO A  41      -2.795  -6.543 -20.396  1.00  0.00           C  
ATOM    341  O   PRO A  41      -2.905  -7.701 -20.010  1.00  0.00           O  
ATOM    342  CB  PRO A  41      -4.897  -5.132 -20.235  1.00  0.00           C  
ATOM    343  CG  PRO A  41      -5.105  -3.651 -19.947  1.00  0.00           C  
ATOM    344  CD  PRO A  41      -3.696  -3.075 -20.121  1.00  0.00           C  
ATOM    345  N   ARG A  42      -1.989  -6.234 -21.423  1.00  0.00           N  
ATOM    346  CA  ARG A  42      -1.160  -7.226 -22.136  1.00  0.00           C  
ATOM    347  C   ARG A  42      -0.058  -7.813 -21.255  1.00  0.00           C  
ATOM    348  O   ARG A  42       0.202  -9.010 -21.323  1.00  0.00           O  
ATOM    349  CB  ARG A  42      -0.544  -6.587 -23.390  1.00  0.00           C  
ATOM    350  CG  ARG A  42      -1.591  -6.259 -24.470  1.00  0.00           C  
ATOM    351  CD  ARG A  42      -0.960  -5.725 -25.759  1.00  0.00           C  
ATOM    352  NE  ARG A  42      -0.482  -4.340 -25.606  1.00  0.00           N  
ATOM    353  CZ  ARG A  42      -0.665  -3.308 -26.419  1.00  0.00           C  
ATOM    354  NH1 ARG A  42      -1.346  -3.397 -27.530  1.00  0.00           N  
ATOM    355  NH2 ARG A  42      -0.157  -2.157 -26.122  1.00  0.00           N  
ATOM    356  N   VAL A  43       0.563  -7.002 -20.430  1.00  0.00           N  
ATOM    357  CA  VAL A  43       1.565  -7.462 -19.459  1.00  0.00           C  
ATOM    358  C   VAL A  43       0.911  -8.341 -18.395  1.00  0.00           C  
ATOM    359  O   VAL A  43       1.405  -9.431 -18.127  1.00  0.00           O  
ATOM    360  CB  VAL A  43       2.319  -6.286 -18.820  1.00  0.00           C  
ATOM    361  CG1 VAL A  43       3.273  -6.755 -17.722  1.00  0.00           C  
ATOM    362  CG2 VAL A  43       3.143  -5.530 -19.863  1.00  0.00           C  
ATOM    363  N   MET A  44      -0.238  -7.929 -17.867  1.00  0.00           N  
ATOM    364  CA  MET A  44      -0.999  -8.723 -16.898  1.00  0.00           C  
ATOM    365  C   MET A  44      -1.461 -10.059 -17.497  1.00  0.00           C  
ATOM    366  O   MET A  44      -1.324 -11.098 -16.857  1.00  0.00           O  
ATOM    367  CB  MET A  44      -2.189  -7.915 -16.370  1.00  0.00           C  
ATOM    368  CG  MET A  44      -1.734  -6.714 -15.532  1.00  0.00           C  
ATOM    369  SD  MET A  44      -3.051  -5.853 -14.632  1.00  0.00           S  
ATOM    370  CE  MET A  44      -3.877  -4.968 -15.964  1.00  0.00           C  
ATOM    371  N   GLN A  45      -1.903 -10.061 -18.757  1.00  0.00           N  
ATOM    372  CA  GLN A  45      -2.260 -11.280 -19.486  1.00  0.00           C  
ATOM    373  C   GLN A  45      -1.068 -12.253 -19.596  1.00  0.00           C  
ATOM    374  O   GLN A  45      -1.238 -13.455 -19.395  1.00  0.00           O  
ATOM    375  CB  GLN A  45      -2.784 -10.902 -20.879  1.00  0.00           C  
ATOM    376  CG  GLN A  45      -3.271 -12.125 -21.672  1.00  0.00           C  
ATOM    377  CD  GLN A  45      -3.713 -11.785 -23.102  1.00  0.00           C  
ATOM    378  OE1 GLN A  45      -3.427 -10.736 -23.650  1.00  0.00           O  
ATOM    379  NE2 GLN A  45      -4.403 -12.685 -23.760  1.00  0.00           N  
ATOM    380  N   ALA A  46       0.121 -11.753 -19.894  1.00  0.00           N  
ATOM    381  CA  ALA A  46       1.320 -12.588 -19.937  1.00  0.00           C  
ATOM    382  C   ALA A  46       1.643 -13.185 -18.555  1.00  0.00           C  
ATOM    383  O   ALA A  46       1.907 -14.378 -18.453  1.00  0.00           O  
ATOM    384  CB  ALA A  46       2.487 -11.755 -20.484  1.00  0.00           C  
ATOM    385  N   GLN A  47       1.549 -12.390 -17.498  1.00  0.00           N  
ATOM    386  CA  GLN A  47       1.821 -12.841 -16.130  1.00  0.00           C  
ATOM    387  C   GLN A  47       0.797 -13.862 -15.617  1.00  0.00           C  
ATOM    388  O   GLN A  47       1.177 -14.757 -14.861  1.00  0.00           O  
ATOM    389  CB  GLN A  47       1.905 -11.635 -15.186  1.00  0.00           C  
ATOM    390  CG  GLN A  47       3.170 -10.806 -15.451  1.00  0.00           C  
ATOM    391  CD  GLN A  47       3.407  -9.769 -14.355  1.00  0.00           C  
ATOM    392  OE1 GLN A  47       3.143  -8.602 -14.507  1.00  0.00           O  
ATOM    393  NE2 GLN A  47       3.952 -10.167 -13.222  1.00  0.00           N  
ATOM    394  N   GLY A  48      -0.459 -13.792 -16.066  1.00  0.00           N  
ATOM    395  CA  GLY A  48      -1.504 -14.770 -15.761  1.00  0.00           C  
ATOM    396  C   GLY A  48      -1.502 -16.017 -16.664  1.00  0.00           C  
ATOM    397  O   GLY A  48      -2.432 -16.818 -16.622  1.00  0.00           O  
ATOM    398  N   SER A  49      -0.495 -16.191 -17.521  1.00  0.00           N  
ATOM    399  CA  SER A  49      -0.475 -17.266 -18.521  1.00  0.00           C  
ATOM    400  C   SER A  49       0.047 -18.596 -17.970  1.00  0.00           C  
ATOM    401  O   SER A  49       0.696 -18.673 -16.936  1.00  0.00           O  
ATOM    402  CB  SER A  49       0.340 -16.827 -19.747  1.00  0.00           C  
ATOM    403  OG  SER A  49       1.723 -16.854 -19.459  1.00  0.00           O  
ATOM    404  N   GLN A  50      -0.149 -19.666 -18.743  1.00  0.00           N  
ATOM    405  CA  GLN A  50       0.353 -21.011 -18.430  1.00  0.00           C  
ATOM    406  C   GLN A  50       1.892 -21.131 -18.476  1.00  0.00           C  
ATOM    407  O   GLN A  50       2.429 -22.170 -18.092  1.00  0.00           O  
ATOM    408  CB  GLN A  50      -0.287 -22.052 -19.368  1.00  0.00           C  
ATOM    409  CG  GLN A  50      -1.799 -22.166 -19.153  1.00  0.00           C  
ATOM    410  CD  GLN A  50      -2.407 -23.299 -19.994  1.00  0.00           C  
ATOM    411  OE1 GLN A  50      -2.932 -23.088 -21.076  1.00  0.00           O  
ATOM    412  NE2 GLN A  50      -2.371 -24.514 -19.527  1.00  0.00           N  
ATOM    413  N   LEU A  51       2.616 -20.098 -18.899  1.00  0.00           N  
ATOM    414  CA  LEU A  51       4.080 -20.068 -18.844  1.00  0.00           C  
ATOM    415  C   LEU A  51       4.613 -20.171 -17.405  1.00  0.00           C  
ATOM    416  O   LEU A  51       5.744 -20.610 -17.225  1.00  0.00           O  
ATOM    417  CB  LEU A  51       4.600 -18.794 -19.524  1.00  0.00           C  
ATOM    418  CG  LEU A  51       4.336 -18.703 -21.037  1.00  0.00           C  
ATOM    419  CD1 LEU A  51       4.683 -17.307 -21.535  1.00  0.00           C  
ATOM    420  CD2 LEU A  51       5.179 -19.707 -21.819  1.00  0.00           C  
ATOM    421  N   THR A  52       3.794 -19.875 -16.405  1.00  0.00           N  
ATOM    422  CA  THR A  52       4.139 -20.075 -14.984  1.00  0.00           C  
ATOM    423  C   THR A  52       4.457 -21.529 -14.629  1.00  0.00           C  
ATOM    424  O   THR A  52       5.192 -21.784 -13.688  1.00  0.00           O  
ATOM    425  CB  THR A  52       3.003 -19.550 -14.089  1.00  0.00           C  
ATOM    426  OG1 THR A  52       3.459 -19.401 -12.774  1.00  0.00           O  
ATOM    427  CG2 THR A  52       1.760 -20.457 -14.043  1.00  0.00           C  
ATOM    428  N   ASN A  53       3.951 -22.495 -15.411  1.00  0.00           N  
ATOM    429  CA  ASN A  53       4.167 -23.919 -15.172  1.00  0.00           C  
ATOM    430  C   ASN A  53       5.533 -24.413 -15.665  1.00  0.00           C  
ATOM    431  O   ASN A  53       5.966 -25.503 -15.303  1.00  0.00           O  
ATOM    432  CB  ASN A  53       3.048 -24.708 -15.867  1.00  0.00           C  
ATOM    433  CG  ASN A  53       1.658 -24.412 -15.317  1.00  0.00           C  
ATOM    434  OD1 ASN A  53       1.460 -24.169 -14.145  1.00  0.00           O  
ATOM    435  ND2 ASN A  53       0.656 -24.446 -16.160  1.00  0.00           N  
ATOM    436  N   LYS A  54       6.199 -23.668 -16.555  1.00  0.00           N  
ATOM    437  CA  LYS A  54       7.393 -24.164 -17.227  1.00  0.00           C  
ATOM    438  C   LYS A  54       8.659 -23.839 -16.441  1.00  0.00           C  
ATOM    439  O   LYS A  54       9.071 -22.695 -16.345  1.00  0.00           O  
ATOM    440  CB  LYS A  54       7.446 -23.648 -18.678  1.00  0.00           C  
ATOM    441  CG  LYS A  54       8.592 -24.296 -19.488  1.00  0.00           C  
ATOM    442  CD  LYS A  54       8.451 -25.815 -19.633  1.00  0.00           C  
ATOM    443  CE  LYS A  54       9.744 -26.406 -20.159  1.00  0.00           C  
ATOM    444  NZ  LYS A  54       9.742 -27.885 -20.116  1.00  0.00           N  
ATOM    445  N   TYR A  55       9.326 -24.895 -15.984  1.00  0.00           N  
ATOM    446  CA  TYR A  55      10.693 -24.829 -15.497  1.00  0.00           C  
ATOM    447  C   TYR A  55      11.680 -24.808 -16.674  1.00  0.00           C  
ATOM    448  O   TYR A  55      11.612 -25.666 -17.551  1.00  0.00           O  
ATOM    449  CB  TYR A  55      10.949 -25.988 -14.533  1.00  0.00           C  
ATOM    450  CG  TYR A  55      11.543 -25.528 -13.218  1.00  0.00           C  
ATOM    451  CD1 TYR A  55      12.926 -25.326 -13.108  1.00  0.00           C  
ATOM    452  CD2 TYR A  55      10.699 -25.284 -12.115  1.00  0.00           C  
ATOM    453  CE1 TYR A  55      13.483 -24.878 -11.895  1.00  0.00           C  
ATOM    454  CE2 TYR A  55      11.252 -24.838 -10.896  1.00  0.00           C  
ATOM    455  CZ  TYR A  55      12.639 -24.630 -10.793  1.00  0.00           C  
ATOM    456  OH  TYR A  55      13.182 -24.197  -9.611  1.00  0.00           O  
ATOM    457  N   ALA A  56      12.567 -23.816 -16.716  1.00  0.00           N  
ATOM    458  CA  ALA A  56      13.477 -23.579 -17.833  1.00  0.00           C  
ATOM    459  C   ALA A  56      14.847 -23.059 -17.348  1.00  0.00           C  
ATOM    460  O   ALA A  56      15.287 -21.985 -17.754  1.00  0.00           O  
ATOM    461  CB  ALA A  56      12.793 -22.647 -18.844  1.00  0.00           C  
ATOM    462  N   GLU A  57      15.510 -23.802 -16.476  1.00  0.00           N  
ATOM    463  CA  GLU A  57      16.858 -23.450 -16.033  1.00  0.00           C  
ATOM    464  C   GLU A  57      17.861 -23.435 -17.191  1.00  0.00           C  
ATOM    465  O   GLU A  57      17.780 -24.233 -18.131  1.00  0.00           O  
ATOM    466  CB  GLU A  57      17.341 -24.410 -14.940  1.00  0.00           C  
ATOM    467  CG  GLU A  57      16.697 -24.119 -13.592  1.00  0.00           C  
ATOM    468  CD  GLU A  57      17.135 -25.084 -12.484  1.00  0.00           C  
ATOM    469  OE1 GLU A  57      16.756 -24.819 -11.325  1.00  0.00           O  
ATOM    470  OE2 GLU A  57      17.781 -26.106 -12.801  1.00  0.00           O  
ATOM    471  N   GLY A  58      18.823 -22.541 -17.118  1.00  0.00           N  
ATOM    472  CA  GLY A  58      19.784 -22.269 -18.174  1.00  0.00           C  
ATOM    473  C   GLY A  58      19.343 -21.131 -19.097  1.00  0.00           C  
ATOM    474  O   GLY A  58      18.587 -20.251 -18.700  1.00  0.00           O  
ATOM    475  N   TYR A  59      19.836 -21.142 -20.326  1.00  0.00           N  
ATOM    476  CA  TYR A  59      19.580 -20.117 -21.342  1.00  0.00           C  
ATOM    477  C   TYR A  59      19.003 -20.732 -22.622  1.00  0.00           C  
ATOM    478  O   TYR A  59      19.169 -21.941 -22.821  1.00  0.00           O  
ATOM    479  CB  TYR A  59      20.875 -19.339 -21.601  1.00  0.00           C  
ATOM    480  CG  TYR A  59      21.289 -18.480 -20.432  1.00  0.00           C  
ATOM    481  CD1 TYR A  59      20.653 -17.242 -20.190  1.00  0.00           C  
ATOM    482  CD2 TYR A  59      22.269 -18.935 -19.518  1.00  0.00           C  
ATOM    483  CE1 TYR A  59      20.974 -16.474 -19.064  1.00  0.00           C  
ATOM    484  CE2 TYR A  59      22.595 -18.176 -18.385  1.00  0.00           C  
ATOM    485  CZ  TYR A  59      21.937 -16.950 -18.165  1.00  0.00           C  
ATOM    486  OH  TYR A  59      22.236 -16.208 -17.034  1.00  0.00           O  
ATOM    487  N   PRO A  60      18.353 -19.961 -23.510  1.00  0.00           N  
ATOM    488  CA  PRO A  60      17.817 -20.473 -24.768  1.00  0.00           C  
ATOM    489  C   PRO A  60      18.849 -21.308 -25.543  1.00  0.00           C  
ATOM    490  O   PRO A  60      20.005 -20.911 -25.696  1.00  0.00           O  
ATOM    491  CB  PRO A  60      17.365 -19.241 -25.556  1.00  0.00           C  
ATOM    492  CG  PRO A  60      17.006 -18.241 -24.460  1.00  0.00           C  
ATOM    493  CD  PRO A  60      18.039 -18.548 -23.376  1.00  0.00           C  
ATOM    494  N   GLY A  61      18.445 -22.508 -25.959  1.00  0.00           N  
ATOM    495  CA  GLY A  61      19.320 -23.480 -26.622  1.00  0.00           C  
ATOM    496  C   GLY A  61      20.303 -24.229 -25.702  1.00  0.00           C  
ATOM    497  O   GLY A  61      20.983 -25.150 -26.155  1.00  0.00           O  
ATOM    498  N   LYS A  62      20.389 -23.867 -24.406  1.00  0.00           N  
ATOM    499  CA  LYS A  62      21.235 -24.518 -23.395  1.00  0.00           C  
ATOM    500  C   LYS A  62      20.480 -24.701 -22.077  1.00  0.00           C  
ATOM    501  O   LYS A  62      20.876 -24.174 -21.032  1.00  0.00           O  
ATOM    502  CB  LYS A  62      22.548 -23.743 -23.191  1.00  0.00           C  
ATOM    503  CG  LYS A  62      23.463 -23.788 -24.416  1.00  0.00           C  
ATOM    504  CD  LYS A  62      24.794 -23.101 -24.087  1.00  0.00           C  
ATOM    505  CE  LYS A  62      25.704 -23.126 -25.312  1.00  0.00           C  
ATOM    506  NZ  LYS A  62      26.964 -22.390 -25.072  1.00  0.00           N  
ATOM    507  N   ARG A  63      19.365 -25.424 -22.148  1.00  0.00           N  
ATOM    508  CA  ARG A  63      18.509 -25.690 -20.983  1.00  0.00           C  
ATOM    509  C   ARG A  63      18.881 -27.003 -20.302  1.00  0.00           C  
ATOM    510  O   ARG A  63      19.353 -27.935 -20.934  1.00  0.00           O  
ATOM    511  CB  ARG A  63      17.037 -25.715 -21.406  1.00  0.00           C  
ATOM    512  CG  ARG A  63      16.541 -24.416 -22.054  1.00  0.00           C  
ATOM    513  CD  ARG A  63      16.557 -23.212 -21.116  1.00  0.00           C  
ATOM    514  NE  ARG A  63      15.833 -22.105 -21.752  1.00  0.00           N  
ATOM    515  CZ  ARG A  63      15.593 -20.895 -21.306  1.00  0.00           C  
ATOM    516  NH1 ARG A  63      16.011 -20.450 -20.152  1.00  0.00           N  
ATOM    517  NH2 ARG A  63      14.911 -20.080 -22.032  1.00  0.00           N  
ATOM    518  N   TYR A  64      18.590 -27.078 -18.988  1.00  0.00           N  
ATOM    519  CA  TYR A  64      18.711 -28.297 -18.192  1.00  0.00           C  
ATOM    520  C   TYR A  64      17.466 -29.197 -18.286  1.00  0.00           C  
ATOM    521  O   TYR A  64      17.521 -30.374 -17.926  1.00  0.00           O  
ATOM    522  CB  TYR A  64      19.026 -27.920 -16.737  1.00  0.00           C  
ATOM    523  CG  TYR A  64      20.430 -27.387 -16.545  1.00  0.00           C  
ATOM    524  CD1 TYR A  64      21.440 -28.252 -16.066  1.00  0.00           C  
ATOM    525  CD2 TYR A  64      20.746 -26.059 -16.862  1.00  0.00           C  
ATOM    526  CE1 TYR A  64      22.752 -27.778 -15.894  1.00  0.00           C  
ATOM    527  CE2 TYR A  64      22.058 -25.578 -16.699  1.00  0.00           C  
ATOM    528  CZ  TYR A  64      23.058 -26.439 -16.209  1.00  0.00           C  
ATOM    529  OH  TYR A  64      24.339 -25.979 -16.039  1.00  0.00           O  
ATOM    530  N   TYR A  65      16.347 -28.666 -18.807  1.00  0.00           N  
ATOM    531  CA  TYR A  65      15.083 -29.389 -18.966  1.00  0.00           C  
ATOM    532  C   TYR A  65      14.665 -29.432 -20.445  1.00  0.00           C  
ATOM    533  O   TYR A  65      14.820 -28.465 -21.185  1.00  0.00           O  
ATOM    534  CB  TYR A  65      13.996 -28.737 -18.110  1.00  0.00           C  
ATOM    535  CG  TYR A  65      14.370 -28.614 -16.642  1.00  0.00           C  
ATOM    536  CD1 TYR A  65      14.223 -29.720 -15.772  1.00  0.00           C  
ATOM    537  CD2 TYR A  65      14.888 -27.412 -16.145  1.00  0.00           C  
ATOM    538  CE1 TYR A  65      14.606 -29.620 -14.421  1.00  0.00           C  
ATOM    539  CE2 TYR A  65      15.276 -27.309 -14.801  1.00  0.00           C  
ATOM    540  CZ  TYR A  65      15.140 -28.414 -13.940  1.00  0.00           C  
ATOM    541  OH  TYR A  65      15.532 -28.310 -12.633  1.00  0.00           O  
ATOM    542  N   GLY A  66      14.057 -30.559 -20.839  1.00  0.00           N  
ATOM    543  CA  GLY A  66      13.404 -30.686 -22.136  1.00  0.00           C  
ATOM    544  C   GLY A  66      12.062 -29.937 -22.216  1.00  0.00           C  
ATOM    545  O   GLY A  66      11.516 -29.489 -21.201  1.00  0.00           O  
ATOM    546  N   GLY A  67      11.515 -29.821 -23.423  1.00  0.00           N  
ATOM    547  CA  GLY A  67      10.236 -29.146 -23.673  1.00  0.00           C  
ATOM    548  C   GLY A  67      10.330 -27.629 -23.495  1.00  0.00           C  
ATOM    549  O   GLY A  67       9.389 -27.011 -23.001  1.00  0.00           O  
ATOM    550  N   CYS A  68      11.469 -27.032 -23.834  1.00  0.00           N  
ATOM    551  CA  CYS A  68      11.714 -25.595 -23.737  1.00  0.00           C  
ATOM    552  C   CYS A  68      11.610 -24.860 -25.085  1.00  0.00           C  
ATOM    553  O   CYS A  68      11.827 -23.658 -25.126  1.00  0.00           O  
ATOM    554  CB  CYS A  68      13.074 -25.340 -23.068  1.00  0.00           C  
ATOM    555  SG  CYS A  68      13.022 -25.848 -21.318  1.00  0.00           S  
ATOM    556  N   GLU A  69      11.238 -25.550 -26.158  1.00  0.00           N  
ATOM    557  CA  GLU A  69      11.225 -25.006 -27.521  1.00  0.00           C  
ATOM    558  C   GLU A  69      10.427 -23.693 -27.671  1.00  0.00           C  
ATOM    559  O   GLU A  69      10.858 -22.796 -28.389  1.00  0.00           O  
ATOM    560  CB  GLU A  69      10.713 -26.076 -28.508  1.00  0.00           C  
ATOM    561  CG  GLU A  69       9.341 -26.733 -28.214  1.00  0.00           C  
ATOM    562  CD  GLU A  69       9.368 -27.943 -27.262  1.00  0.00           C  
ATOM    563  OE1 GLU A  69       8.336 -28.655 -27.195  1.00  0.00           O  
ATOM    564  OE2 GLU A  69      10.387 -28.177 -26.582  1.00  0.00           O  
ATOM    565  N   TYR A  70       9.312 -23.540 -26.957  1.00  0.00           N  
ATOM    566  CA  TYR A  70       8.501 -22.318 -27.022  1.00  0.00           C  
ATOM    567  C   TYR A  70       8.938 -21.257 -26.009  1.00  0.00           C  
ATOM    568  O   TYR A  70       8.894 -20.060 -26.313  1.00  0.00           O  
ATOM    569  CB  TYR A  70       7.022 -22.665 -26.860  1.00  0.00           C  
ATOM    570  CG  TYR A  70       6.513 -23.651 -27.892  1.00  0.00           C  
ATOM    571  CD1 TYR A  70       6.472 -23.291 -29.252  1.00  0.00           C  
ATOM    572  CD2 TYR A  70       6.114 -24.942 -27.501  1.00  0.00           C  
ATOM    573  CE1 TYR A  70       6.026 -24.212 -30.220  1.00  0.00           C  
ATOM    574  CE2 TYR A  70       5.668 -25.866 -28.458  1.00  0.00           C  
ATOM    575  CZ  TYR A  70       5.629 -25.501 -29.821  1.00  0.00           C  
ATOM    576  OH  TYR A  70       5.202 -26.405 -30.770  1.00  0.00           O  
ATOM    577  N   VAL A  71       9.375 -21.658 -24.807  1.00  0.00           N  
ATOM    578  CA  VAL A  71       9.872 -20.695 -23.811  1.00  0.00           C  
ATOM    579  C   VAL A  71      11.214 -20.093 -24.213  1.00  0.00           C  
ATOM    580  O   VAL A  71      11.482 -18.946 -23.868  1.00  0.00           O  
ATOM    581  CB  VAL A  71       9.922 -21.256 -22.381  1.00  0.00           C  
ATOM    582  CG1 VAL A  71       8.506 -21.552 -21.873  1.00  0.00           C  
ATOM    583  CG2 VAL A  71      10.772 -22.521 -22.253  1.00  0.00           C  
ATOM    584  N   ASP A  72      12.017 -20.821 -25.002  1.00  0.00           N  
ATOM    585  CA  ASP A  72      13.235 -20.294 -25.616  1.00  0.00           C  
ATOM    586  C   ASP A  72      12.915 -19.153 -26.593  1.00  0.00           C  
ATOM    587  O   ASP A  72      13.561 -18.115 -26.560  1.00  0.00           O  
ATOM    588  CB  ASP A  72      14.008 -21.424 -26.327  1.00  0.00           C  
ATOM    589  CG  ASP A  72      14.793 -22.331 -25.373  1.00  0.00           C  
ATOM    590  OD1 ASP A  72      14.673 -22.173 -24.130  1.00  0.00           O  
ATOM    591  OD2 ASP A  72      15.592 -23.156 -25.862  1.00  0.00           O  
ATOM    592  N   ILE A  73      11.854 -19.294 -27.380  1.00  0.00           N  
ATOM    593  CA  ILE A  73      11.366 -18.225 -28.273  1.00  0.00           C  
ATOM    594  C   ILE A  73      10.902 -17.011 -27.456  1.00  0.00           C  
ATOM    595  O   ILE A  73      11.231 -15.875 -27.797  1.00  0.00           O  
ATOM    596  CB  ILE A  73      10.246 -18.747 -29.202  1.00  0.00           C  
ATOM    597  CG1 ILE A  73      10.766 -19.877 -30.119  1.00  0.00           C  
ATOM    598  CG2 ILE A  73       9.655 -17.603 -30.050  1.00  0.00           C  
ATOM    599  CD1 ILE A  73       9.655 -20.634 -30.876  1.00  0.00           C  
ATOM    600  N   VAL A  74      10.165 -17.233 -26.369  1.00  0.00           N  
ATOM    601  CA  VAL A  74       9.688 -16.155 -25.492  1.00  0.00           C  
ATOM    602  C   VAL A  74      10.855 -15.385 -24.875  1.00  0.00           C  
ATOM    603  O   VAL A  74      10.856 -14.151 -24.912  1.00  0.00           O  
ATOM    604  CB  VAL A  74       8.767 -16.721 -24.382  1.00  0.00           C  
ATOM    605  CG1 VAL A  74       8.405 -15.676 -23.315  1.00  0.00           C  
ATOM    606  CG2 VAL A  74       7.448 -17.240 -24.970  1.00  0.00           C  
ATOM    607  N   GLU A  75      11.846 -16.080 -24.341  1.00  0.00           N  
ATOM    608  CA  GLU A  75      13.024 -15.440 -23.750  1.00  0.00           C  
ATOM    609  C   GLU A  75      13.860 -14.708 -24.803  1.00  0.00           C  
ATOM    610  O   GLU A  75      14.258 -13.562 -24.575  1.00  0.00           O  
ATOM    611  CB  GLU A  75      13.852 -16.475 -22.970  1.00  0.00           C  
ATOM    612  CG  GLU A  75      14.973 -15.798 -22.163  1.00  0.00           C  
ATOM    613  CD  GLU A  75      15.672 -16.729 -21.162  1.00  0.00           C  
ATOM    614  OE1 GLU A  75      16.818 -16.419 -20.749  1.00  0.00           O  
ATOM    615  OE2 GLU A  75      15.086 -17.747 -20.759  1.00  0.00           O  
ATOM    616  N   GLN A  76      14.061 -15.321 -25.974  1.00  0.00           N  
ATOM    617  CA  GLN A  76      14.819 -14.700 -27.061  1.00  0.00           C  
ATOM    618  C   GLN A  76      14.153 -13.408 -27.555  1.00  0.00           C  
ATOM    619  O   GLN A  76      14.835 -12.401 -27.734  1.00  0.00           O  
ATOM    620  CB  GLN A  76      15.033 -15.716 -28.196  1.00  0.00           C  
ATOM    621  CG  GLN A  76      16.102 -15.258 -29.189  1.00  0.00           C  
ATOM    622  CD  GLN A  76      17.484 -15.091 -28.529  1.00  0.00           C  
ATOM    623  OE1 GLN A  76      17.971 -15.990 -27.857  1.00  0.00           O  
ATOM    624  NE2 GLN A  76      18.111 -13.957 -28.659  1.00  0.00           N  
ATOM    625  N   LEU A  77      12.821 -13.381 -27.668  1.00  0.00           N  
ATOM    626  CA  LEU A  77      12.085 -12.161 -28.000  1.00  0.00           C  
ATOM    627  C   LEU A  77      12.319 -11.042 -26.975  1.00  0.00           C  
ATOM    628  O   LEU A  77      12.452  -9.883 -27.354  1.00  0.00           O  
ATOM    629  CB  LEU A  77      10.579 -12.464 -28.092  1.00  0.00           C  
ATOM    630  CG  LEU A  77      10.142 -13.185 -29.379  1.00  0.00           C  
ATOM    631  CD1 LEU A  77       8.692 -13.654 -29.225  1.00  0.00           C  
ATOM    632  CD2 LEU A  77      10.215 -12.270 -30.595  1.00  0.00           C  
ATOM    633  N   ALA A  78      12.358 -11.371 -25.689  1.00  0.00           N  
ATOM    634  CA  ALA A  78      12.643 -10.384 -24.655  1.00  0.00           C  
ATOM    635  C   ALA A  78      14.090  -9.871 -24.745  1.00  0.00           C  
ATOM    636  O   ALA A  78      14.307  -8.661 -24.663  1.00  0.00           O  
ATOM    637  CB  ALA A  78      12.332 -10.985 -23.277  1.00  0.00           C  
ATOM    638  N   ILE A  79      15.062 -10.758 -24.982  1.00  0.00           N  
ATOM    639  CA  ILE A  79      16.479 -10.413 -25.172  1.00  0.00           C  
ATOM    640  C   ILE A  79      16.652  -9.480 -26.380  1.00  0.00           C  
ATOM    641  O   ILE A  79      17.219  -8.404 -26.237  1.00  0.00           O  
ATOM    642  CB  ILE A  79      17.336 -11.697 -25.321  1.00  0.00           C  
ATOM    643  CG1 ILE A  79      17.400 -12.467 -23.980  1.00  0.00           C  
ATOM    644  CG2 ILE A  79      18.759 -11.373 -25.806  1.00  0.00           C  
ATOM    645  CD1 ILE A  79      17.930 -13.905 -24.113  1.00  0.00           C  
ATOM    646  N   ASP A  80      16.124  -9.865 -27.531  1.00  0.00           N  
ATOM    647  CA  ASP A  80      16.317  -9.124 -28.773  1.00  0.00           C  
ATOM    648  C   ASP A  80      15.686  -7.728 -28.692  1.00  0.00           C  
ATOM    649  O   ASP A  80      16.330  -6.733 -29.021  1.00  0.00           O  
ATOM    650  CB  ASP A  80      15.759  -9.924 -29.963  1.00  0.00           C  
ATOM    651  CG  ASP A  80      16.529 -11.222 -30.238  1.00  0.00           C  
ATOM    652  OD1 ASP A  80      17.702 -11.326 -29.817  1.00  0.00           O  
ATOM    653  OD2 ASP A  80      15.938 -12.126 -30.864  1.00  0.00           O  
ATOM    654  N   ARG A  81      14.478  -7.627 -28.136  1.00  0.00           N  
ATOM    655  CA  ARG A  81      13.805  -6.342 -27.921  1.00  0.00           C  
ATOM    656  C   ARG A  81      14.538  -5.460 -26.907  1.00  0.00           C  
ATOM    657  O   ARG A  81      14.615  -4.256 -27.104  1.00  0.00           O  
ATOM    658  CB  ARG A  81      12.363  -6.574 -27.485  1.00  0.00           C  
ATOM    659  CG  ARG A  81      11.504  -7.145 -28.615  1.00  0.00           C  
ATOM    660  CD  ARG A  81      10.142  -7.564 -28.051  1.00  0.00           C  
ATOM    661  NE  ARG A  81       9.346  -8.263 -29.067  1.00  0.00           N  
ATOM    662  CZ  ARG A  81       8.142  -8.778 -28.884  1.00  0.00           C  
ATOM    663  NH1 ARG A  81       7.509  -8.667 -27.748  1.00  0.00           N  
ATOM    664  NH2 ARG A  81       7.563  -9.421 -29.847  1.00  0.00           N  
ATOM    665  N   ALA A  82      15.106  -6.030 -25.852  1.00  0.00           N  
ATOM    666  CA  ALA A  82      15.900  -5.271 -24.889  1.00  0.00           C  
ATOM    667  C   ALA A  82      17.160  -4.678 -25.536  1.00  0.00           C  
ATOM    668  O   ALA A  82      17.472  -3.499 -25.332  1.00  0.00           O  
ATOM    669  CB  ALA A  82      16.256  -6.176 -23.701  1.00  0.00           C  
ATOM    670  N   LYS A  83      17.854  -5.465 -26.365  1.00  0.00           N  
ATOM    671  CA  LYS A  83      19.039  -5.034 -27.107  1.00  0.00           C  
ATOM    672  C   LYS A  83      18.710  -3.933 -28.117  1.00  0.00           C  
ATOM    673  O   LYS A  83      19.412  -2.932 -28.168  1.00  0.00           O  
ATOM    674  CB  LYS A  83      19.667  -6.234 -27.817  1.00  0.00           C  
ATOM    675  CG  LYS A  83      20.341  -7.206 -26.818  1.00  0.00           C  
ATOM    676  CD  LYS A  83      20.735  -8.536 -27.480  1.00  0.00           C  
ATOM    677  CE  LYS A  83      21.780  -8.324 -28.583  1.00  0.00           C  
ATOM    678  NZ  LYS A  83      22.135  -9.602 -29.223  1.00  0.00           N  
ATOM    679  N   GLU A  84      17.629  -4.098 -28.867  1.00  0.00           N  
ATOM    680  CA  GLU A  84      17.175  -3.115 -29.848  1.00  0.00           C  
ATOM    681  C   GLU A  84      16.779  -1.785 -29.184  1.00  0.00           C  
ATOM    682  O   GLU A  84      17.280  -0.726 -29.561  1.00  0.00           O  
ATOM    683  CB  GLU A  84      16.005  -3.724 -30.637  1.00  0.00           C  
ATOM    684  CG  GLU A  84      15.564  -2.847 -31.816  1.00  0.00           C  
ATOM    685  CD  GLU A  84      14.381  -3.442 -32.604  1.00  0.00           C  
ATOM    686  OE1 GLU A  84      13.919  -2.758 -33.543  1.00  0.00           O  
ATOM    687  OE2 GLU A  84      13.921  -4.558 -32.278  1.00  0.00           O  
ATOM    688  N   LEU A  85      15.952  -1.839 -28.142  1.00  0.00           N  
ATOM    689  CA  LEU A  85      15.408  -0.654 -27.472  1.00  0.00           C  
ATOM    690  C   LEU A  85      16.493   0.214 -26.826  1.00  0.00           C  
ATOM    691  O   LEU A  85      16.416   1.443 -26.876  1.00  0.00           O  
ATOM    692  CB  LEU A  85      14.381  -1.130 -26.433  1.00  0.00           C  
ATOM    693  CG  LEU A  85      13.672   0.003 -25.669  1.00  0.00           C  
ATOM    694  CD1 LEU A  85      12.791   0.846 -26.587  1.00  0.00           C  
ATOM    695  CD2 LEU A  85      12.786  -0.602 -24.578  1.00  0.00           C  
ATOM    696  N   PHE A  86      17.508  -0.404 -26.225  1.00  0.00           N  
ATOM    697  CA  PHE A  86      18.563   0.307 -25.495  1.00  0.00           C  
ATOM    698  C   PHE A  86      19.895   0.404 -26.256  1.00  0.00           C  
ATOM    699  O   PHE A  86      20.842   1.027 -25.763  1.00  0.00           O  
ATOM    700  CB  PHE A  86      18.719  -0.326 -24.110  1.00  0.00           C  
ATOM    701  CG  PHE A  86      17.509  -0.128 -23.213  1.00  0.00           C  
ATOM    702  CD1 PHE A  86      17.221   1.154 -22.705  1.00  0.00           C  
ATOM    703  CD2 PHE A  86      16.667  -1.200 -22.889  1.00  0.00           C  
ATOM    704  CE1 PHE A  86      16.106   1.357 -21.873  1.00  0.00           C  
ATOM    705  CE2 PHE A  86      15.546  -1.007 -22.061  1.00  0.00           C  
ATOM    706  CZ  PHE A  86      15.270   0.274 -21.552  1.00  0.00           C  
ATOM    707  N   GLY A  87      20.001  -0.205 -27.434  1.00  0.00           N  
ATOM    708  CA  GLY A  87      21.241  -0.232 -28.219  1.00  0.00           C  
ATOM    709  C   GLY A  87      22.354  -1.042 -27.546  1.00  0.00           C  
ATOM    710  O   GLY A  87      23.526  -0.658 -27.618  1.00  0.00           O  
ATOM    711  N   ALA A  88      22.008  -2.145 -26.885  1.00  0.00           N  
ATOM    712  CA  ALA A  88      22.941  -3.077 -26.272  1.00  0.00           C  
ATOM    713  C   ALA A  88      23.276  -4.241 -27.219  1.00  0.00           C  
ATOM    714  O   ALA A  88      22.472  -4.626 -28.060  1.00  0.00           O  
ATOM    715  CB  ALA A  88      22.333  -3.567 -24.946  1.00  0.00           C  
ATOM    716  N   ASP A  89      24.459  -4.850 -27.063  1.00  0.00           N  
ATOM    717  CA  ASP A  89      24.821  -6.097 -27.754  1.00  0.00           C  
ATOM    718  C   ASP A  89      24.697  -7.332 -26.852  1.00  0.00           C  
ATOM    719  O   ASP A  89      24.733  -8.466 -27.338  1.00  0.00           O  
ATOM    720  CB  ASP A  89      26.201  -5.956 -28.428  1.00  0.00           C  
ATOM    721  CG  ASP A  89      27.348  -5.649 -27.473  1.00  0.00           C  
ATOM    722  OD1 ASP A  89      27.309  -6.118 -26.319  1.00  0.00           O  
ATOM    723  OD2 ASP A  89      28.289  -4.948 -27.888  1.00  0.00           O  
ATOM    724  N   TYR A  90      24.442  -7.118 -25.557  1.00  0.00           N  
ATOM    725  CA  TYR A  90      24.134  -8.130 -24.558  1.00  0.00           C  
ATOM    726  C   TYR A  90      22.906  -7.729 -23.733  1.00  0.00           C  
ATOM    727  O   TYR A  90      22.788  -6.587 -23.287  1.00  0.00           O  
ATOM    728  CB  TYR A  90      25.357  -8.340 -23.662  1.00  0.00           C  
ATOM    729  CG  TYR A  90      25.097  -9.205 -22.447  1.00  0.00           C  
ATOM    730  CD1 TYR A  90      24.761  -8.601 -21.217  1.00  0.00           C  
ATOM    731  CD2 TYR A  90      25.166 -10.603 -22.543  1.00  0.00           C  
ATOM    732  CE1 TYR A  90      24.502  -9.398 -20.089  1.00  0.00           C  
ATOM    733  CE2 TYR A  90      24.916 -11.405 -21.422  1.00  0.00           C  
ATOM    734  CZ  TYR A  90      24.587 -10.794 -20.196  1.00  0.00           C  
ATOM    735  OH  TYR A  90      24.341 -11.578 -19.088  1.00  0.00           O  
ATOM    736  N   ALA A  91      22.021  -8.694 -23.486  1.00  0.00           N  
ATOM    737  CA  ALA A  91      20.927  -8.559 -22.547  1.00  0.00           C  
ATOM    738  C   ALA A  91      20.686  -9.862 -21.790  1.00  0.00           C  
ATOM    739  O   ALA A  91      20.742 -10.951 -22.359  1.00  0.00           O  
ATOM    740  CB  ALA A  91      19.661  -8.095 -23.280  1.00  0.00           C  
ATOM    741  N   ASN A  92      20.382  -9.761 -20.498  1.00  0.00           N  
ATOM    742  CA  ASN A  92      19.909 -10.869 -19.673  1.00  0.00           C  
ATOM    743  C   ASN A  92      18.570 -10.483 -19.032  1.00  0.00           C  
ATOM    744  O   ASN A  92      18.482  -9.510 -18.286  1.00  0.00           O  
ATOM    745  CB  ASN A  92      20.992 -11.244 -18.654  1.00  0.00           C  
ATOM    746  CG  ASN A  92      20.667 -12.525 -17.903  1.00  0.00           C  
ATOM    747  OD1 ASN A  92      19.552 -12.776 -17.476  1.00  0.00           O  
ATOM    748  ND2 ASN A  92      21.644 -13.384 -17.726  1.00  0.00           N  
ATOM    749  N   VAL A  93      17.533 -11.257 -19.342  1.00  0.00           N  
ATOM    750  CA  VAL A  93      16.142 -10.976 -18.954  1.00  0.00           C  
ATOM    751  C   VAL A  93      15.653 -11.822 -17.777  1.00  0.00           C  
ATOM    752  O   VAL A  93      14.494 -11.699 -17.376  1.00  0.00           O  
ATOM    753  CB  VAL A  93      15.190 -11.101 -20.163  1.00  0.00           C  
ATOM    754  CG1 VAL A  93      15.570 -10.134 -21.280  1.00  0.00           C  
ATOM    755  CG2 VAL A  93      15.146 -12.528 -20.726  1.00  0.00           C  
ATOM    756  N   GLN A  94      16.501 -12.684 -17.207  1.00  0.00           N  
ATOM    757  CA  GLN A  94      16.138 -13.618 -16.132  1.00  0.00           C  
ATOM    758  C   GLN A  94      16.096 -13.022 -14.710  1.00  0.00           C  
ATOM    759  O   GLN A  94      15.391 -13.599 -13.883  1.00  0.00           O  
ATOM    760  CB  GLN A  94      17.059 -14.841 -16.145  1.00  0.00           C  
ATOM    761  CG  GLN A  94      16.979 -15.638 -17.448  1.00  0.00           C  
ATOM    762  CD  GLN A  94      17.688 -16.990 -17.352  1.00  0.00           C  
ATOM    763  OE1 GLN A  94      18.238 -17.378 -16.327  1.00  0.00           O  
ATOM    764  NE2 GLN A  94      17.683 -17.757 -18.404  1.00  0.00           N  
ATOM    765  N   PRO A  95      16.782 -11.921 -14.366  1.00  0.00           N  
ATOM    766  CA  PRO A  95      16.747 -11.421 -12.991  1.00  0.00           C  
ATOM    767  C   PRO A  95      15.319 -11.174 -12.506  1.00  0.00           C  
ATOM    768  O   PRO A  95      14.541 -10.470 -13.153  1.00  0.00           O  
ATOM    769  CB  PRO A  95      17.613 -10.162 -12.977  1.00  0.00           C  
ATOM    770  CG  PRO A  95      18.587 -10.398 -14.124  1.00  0.00           C  
ATOM    771  CD  PRO A  95      17.734 -11.148 -15.145  1.00  0.00           C  
ATOM    772  N   HIS A  96      14.980 -11.730 -11.328  1.00  0.00           N  
ATOM    773  CA  HIS A  96      13.633 -11.613 -10.765  1.00  0.00           C  
ATOM    774  C   HIS A  96      13.269 -10.179 -10.353  1.00  0.00           C  
ATOM    775  O   HIS A  96      12.096  -9.818 -10.336  1.00  0.00           O  
ATOM    776  CB  HIS A  96      13.500 -12.562  -9.561  1.00  0.00           C  
ATOM    777  CG  HIS A  96      13.705 -14.018  -9.883  1.00  0.00           C  
ATOM    778  ND1 HIS A  96      13.263 -14.678 -11.013  1.00  0.00           N  
ATOM    779  CD2 HIS A  96      14.333 -14.945  -9.096  1.00  0.00           C  
ATOM    780  CE1 HIS A  96      13.620 -15.969 -10.902  1.00  0.00           C  
ATOM    781  NE2 HIS A  96      14.272 -16.169  -9.747  1.00  0.00           N  
ATOM    782  N   SER A  97      14.271  -9.358 -10.028  1.00  0.00           N  
ATOM    783  CA  SER A  97      14.100  -7.957  -9.653  1.00  0.00           C  
ATOM    784  C   SER A  97      15.346  -7.130  -9.976  1.00  0.00           C  
ATOM    785  O   SER A  97      16.392  -7.667 -10.341  1.00  0.00           O  
ATOM    786  CB  SER A  97      13.771  -7.862  -8.154  1.00  0.00           C  
ATOM    787  OG  SER A  97      14.934  -8.049  -7.374  1.00  0.00           O  
ATOM    788  N   GLY A  98      15.263  -5.813  -9.781  1.00  0.00           N  
ATOM    789  CA  GLY A  98      16.420  -4.931  -9.841  1.00  0.00           C  
ATOM    790  C   GLY A  98      17.520  -5.311  -8.842  1.00  0.00           C  
ATOM    791  O   GLY A  98      18.686  -5.332  -9.199  1.00  0.00           O  
ATOM    792  N   SER A  99      17.156  -5.718  -7.629  1.00  0.00           N  
ATOM    793  CA  SER A  99      18.120  -6.146  -6.617  1.00  0.00           C  
ATOM    794  C   SER A  99      18.890  -7.399  -7.036  1.00  0.00           C  
ATOM    795  O   SER A  99      20.094  -7.455  -6.825  1.00  0.00           O  
ATOM    796  CB  SER A  99      17.430  -6.403  -5.275  1.00  0.00           C  
ATOM    797  OG  SER A  99      16.766  -5.233  -4.842  1.00  0.00           O  
ATOM    798  N   GLN A 100      18.238  -8.373  -7.678  1.00  0.00           N  
ATOM    799  CA  GLN A 100      18.936  -9.550  -8.198  1.00  0.00           C  
ATOM    800  C   GLN A 100      19.793  -9.227  -9.430  1.00  0.00           C  
ATOM    801  O   GLN A 100      20.870  -9.801  -9.571  1.00  0.00           O  
ATOM    802  CB  GLN A 100      17.968 -10.686  -8.535  1.00  0.00           C  
ATOM    803  CG  GLN A 100      17.494 -11.484  -7.309  1.00  0.00           C  
ATOM    804  CD  GLN A 100      16.028 -11.333  -6.961  1.00  0.00           C  
ATOM    805  OE1 GLN A 100      15.346 -10.425  -7.364  1.00  0.00           O  
ATOM    806  NE2 GLN A 100      15.484 -12.236  -6.178  1.00  0.00           N  
ATOM    807  N   ALA A 101      19.368  -8.314 -10.285  1.00  0.00           N  
ATOM    808  CA  ALA A 101      20.198  -7.850 -11.390  1.00  0.00           C  
ATOM    809  C   ALA A 101      21.492  -7.197 -10.872  1.00  0.00           C  
ATOM    810  O   ALA A 101      22.577  -7.536 -11.324  1.00  0.00           O  
ATOM    811  CB  ALA A 101      19.385  -6.892 -12.262  1.00  0.00           C  
ATOM    812  N   ASN A 102      21.366  -6.326  -9.866  1.00  0.00           N  
ATOM    813  CA  ASN A 102      22.512  -5.679  -9.236  1.00  0.00           C  
ATOM    814  C   ASN A 102      23.411  -6.708  -8.535  1.00  0.00           C  
ATOM    815  O   ASN A 102      24.612  -6.718  -8.785  1.00  0.00           O  
ATOM    816  CB  ASN A 102      22.012  -4.565  -8.287  1.00  0.00           C  
ATOM    817  CG  ASN A 102      21.350  -3.409  -9.029  1.00  0.00           C  
ATOM    818  OD1 ASN A 102      21.183  -3.411 -10.241  1.00  0.00           O  
ATOM    819  ND2 ASN A 102      20.961  -2.368  -8.334  1.00  0.00           N  
ATOM    820  N   PHE A 103      22.841  -7.634  -7.769  1.00  0.00           N  
ATOM    821  CA  PHE A 103      23.596  -8.713  -7.117  1.00  0.00           C  
ATOM    822  C   PHE A 103      24.443  -9.521  -8.115  1.00  0.00           C  
ATOM    823  O   PHE A 103      25.610  -9.804  -7.838  1.00  0.00           O  
ATOM    824  CB  PHE A 103      22.622  -9.629  -6.377  1.00  0.00           C  
ATOM    825  CG  PHE A 103      23.307 -10.760  -5.641  1.00  0.00           C  
ATOM    826  CD1 PHE A 103      23.369 -12.052  -6.201  1.00  0.00           C  
ATOM    827  CD2 PHE A 103      23.909 -10.523  -4.397  1.00  0.00           C  
ATOM    828  CE1 PHE A 103      24.026 -13.090  -5.517  1.00  0.00           C  
ATOM    829  CE2 PHE A 103      24.566 -11.554  -3.711  1.00  0.00           C  
ATOM    830  CZ  PHE A 103      24.626 -12.836  -4.274  1.00  0.00           C  
ATOM    831  N   ALA A 104      23.879  -9.834  -9.273  1.00  0.00           N  
ATOM    832  CA  ALA A 104      24.612 -10.532 -10.318  1.00  0.00           C  
ATOM    833  C   ALA A 104      25.811  -9.705 -10.824  1.00  0.00           C  
ATOM    834  O   ALA A 104      26.897 -10.246 -10.980  1.00  0.00           O  
ATOM    835  CB  ALA A 104      23.645 -10.881 -11.451  1.00  0.00           C  
ATOM    836  N   VAL A 105      25.673  -8.401 -11.025  1.00  0.00           N  
ATOM    837  CA  VAL A 105      26.783  -7.525 -11.436  1.00  0.00           C  
ATOM    838  C   VAL A 105      27.889  -7.508 -10.385  1.00  0.00           C  
ATOM    839  O   VAL A 105      29.052  -7.696 -10.733  1.00  0.00           O  
ATOM    840  CB  VAL A 105      26.298  -6.107 -11.760  1.00  0.00           C  
ATOM    841  CG1 VAL A 105      27.456  -5.161 -12.091  1.00  0.00           C  
ATOM    842  CG2 VAL A 105      25.361  -6.119 -12.973  1.00  0.00           C  
ATOM    843  N   TYR A 106      27.539  -7.349  -9.102  1.00  0.00           N  
ATOM    844  CA  TYR A 106      28.527  -7.377  -8.022  1.00  0.00           C  
ATOM    845  C   TYR A 106      29.302  -8.701  -8.000  1.00  0.00           C  
ATOM    846  O   TYR A 106      30.530  -8.700  -8.041  1.00  0.00           O  
ATOM    847  CB  TYR A 106      27.840  -7.158  -6.666  1.00  0.00           C  
ATOM    848  CG  TYR A 106      27.557  -5.720  -6.300  1.00  0.00           C  
ATOM    849  CD1 TYR A 106      28.523  -4.969  -5.605  1.00  0.00           C  
ATOM    850  CD2 TYR A 106      26.303  -5.154  -6.568  1.00  0.00           C  
ATOM    851  CE1 TYR A 106      28.233  -3.669  -5.168  1.00  0.00           C  
ATOM    852  CE2 TYR A 106      26.000  -3.855  -6.136  1.00  0.00           C  
ATOM    853  CZ  TYR A 106      26.960  -3.111  -5.421  1.00  0.00           C  
ATOM    854  OH  TYR A 106      26.640  -1.870  -4.945  1.00  0.00           O  
ATOM    855  N   THR A 107      28.597  -9.834  -7.995  1.00  0.00           N  
ATOM    856  CA  THR A 107      29.230 -11.157  -7.892  1.00  0.00           C  
ATOM    857  C   THR A 107      29.961 -11.588  -9.166  1.00  0.00           C  
ATOM    858  O   THR A 107      30.839 -12.437  -9.096  1.00  0.00           O  
ATOM    859  CB  THR A 107      28.215 -12.230  -7.492  1.00  0.00           C  
ATOM    860  OG1 THR A 107      27.119 -12.265  -8.367  1.00  0.00           O  
ATOM    861  CG2 THR A 107      27.668 -11.995  -6.084  1.00  0.00           C  
ATOM    862  N   ALA A 108      29.642 -11.004 -10.317  1.00  0.00           N  
ATOM    863  CA  ALA A 108      30.357 -11.262 -11.562  1.00  0.00           C  
ATOM    864  C   ALA A 108      31.697 -10.516 -11.653  1.00  0.00           C  
ATOM    865  O   ALA A 108      32.636 -11.014 -12.278  1.00  0.00           O  
ATOM    866  CB  ALA A 108      29.456 -10.868 -12.739  1.00  0.00           C  
ATOM    867  N   LEU A 109      31.765  -9.303 -11.082  1.00  0.00           N  
ATOM    868  CA  LEU A 109      32.877  -8.376 -11.304  1.00  0.00           C  
ATOM    869  C   LEU A 109      33.786  -8.188 -10.088  1.00  0.00           C  
ATOM    870  O   LEU A 109      34.938  -7.781 -10.255  1.00  0.00           O  
ATOM    871  CB  LEU A 109      32.322  -7.021 -11.768  1.00  0.00           C  
ATOM    872  CG  LEU A 109      31.496  -7.056 -13.066  1.00  0.00           C  
ATOM    873  CD1 LEU A 109      31.087  -5.629 -13.448  1.00  0.00           C  
ATOM    874  CD2 LEU A 109      32.274  -7.658 -14.233  1.00  0.00           C  
ATOM    875  N   LEU A 110      33.275  -8.446  -8.889  1.00  0.00           N  
ATOM    876  CA  LEU A 110      33.946  -8.142  -7.633  1.00  0.00           C  
ATOM    877  C   LEU A 110      34.157  -9.394  -6.785  1.00  0.00           C  
ATOM    878  O   LEU A 110      33.354 -10.334  -6.818  1.00  0.00           O  
ATOM    879  CB  LEU A 110      33.140  -7.097  -6.837  1.00  0.00           C  
ATOM    880  CG  LEU A 110      32.813  -5.792  -7.581  1.00  0.00           C  
ATOM    881  CD1 LEU A 110      32.008  -4.887  -6.655  1.00  0.00           C  
ATOM    882  CD2 LEU A 110      34.063  -5.036  -8.022  1.00  0.00           C  
ATOM    883  N   GLU A 111      35.198  -9.333  -5.961  1.00  0.00           N  
ATOM    884  CA  GLU A 111      35.397 -10.239  -4.841  1.00  0.00           C  
ATOM    885  C   GLU A 111      34.842  -9.607  -3.546  1.00  0.00           C  
ATOM    886  O   GLU A 111      34.865  -8.384  -3.399  1.00  0.00           O  
ATOM    887  CB  GLU A 111      36.881 -10.596  -4.699  1.00  0.00           C  
ATOM    888  CG  GLU A 111      37.450 -11.376  -5.895  1.00  0.00           C  
ATOM    889  CD  GLU A 111      36.755 -12.726  -6.152  1.00  0.00           C  
ATOM    890  OE1 GLU A 111      36.711 -13.144  -7.328  1.00  0.00           O  
ATOM    891  OE2 GLU A 111      36.265 -13.328  -5.169  1.00  0.00           O  
ATOM    892  N   PRO A 112      34.380 -10.411  -2.569  1.00  0.00           N  
ATOM    893  CA  PRO A 112      34.009  -9.895  -1.256  1.00  0.00           C  
ATOM    894  C   PRO A 112      35.144  -9.070  -0.632  1.00  0.00           C  
ATOM    895  O   PRO A 112      36.290  -9.498  -0.595  1.00  0.00           O  
ATOM    896  CB  PRO A 112      33.668 -11.129  -0.413  1.00  0.00           C  
ATOM    897  CG  PRO A 112      33.243 -12.158  -1.461  1.00  0.00           C  
ATOM    898  CD  PRO A 112      34.154 -11.841  -2.645  1.00  0.00           C  
ATOM    899  N   GLY A 113      34.813  -7.869  -0.138  1.00  0.00           N  
ATOM    900  CA  GLY A 113      35.777  -6.929   0.428  1.00  0.00           C  
ATOM    901  C   GLY A 113      36.354  -5.907  -0.565  1.00  0.00           C  
ATOM    902  O   GLY A 113      37.000  -4.956  -0.124  1.00  0.00           O  
ATOM    903  N   ASP A 114      36.111  -6.051  -1.866  1.00  0.00           N  
ATOM    904  CA  ASP A 114      36.523  -5.051  -2.849  1.00  0.00           C  
ATOM    905  C   ASP A 114      35.905  -3.671  -2.549  1.00  0.00           C  
ATOM    906  O   ASP A 114      34.780  -3.557  -2.055  1.00  0.00           O  
ATOM    907  CB  ASP A 114      36.151  -5.484  -4.281  1.00  0.00           C  
ATOM    908  CG  ASP A 114      37.125  -6.452  -4.952  1.00  0.00           C  
ATOM    909  OD1 ASP A 114      38.318  -6.460  -4.614  1.00  0.00           O  
ATOM    910  OD2 ASP A 114      36.721  -7.097  -5.955  1.00  0.00           O  
ATOM    911  N   THR A 115      36.646  -2.612  -2.891  1.00  0.00           N  
ATOM    912  CA  THR A 115      36.187  -1.232  -2.707  1.00  0.00           C  
ATOM    913  C   THR A 115      35.284  -0.796  -3.858  1.00  0.00           C  
ATOM    914  O   THR A 115      35.625  -0.951  -5.028  1.00  0.00           O  
ATOM    915  CB  THR A 115      37.365  -0.269  -2.508  1.00  0.00           C  
ATOM    916  OG1 THR A 115      38.105  -0.672  -1.373  1.00  0.00           O  
ATOM    917  CG2 THR A 115      36.934   1.172  -2.248  1.00  0.00           C  
ATOM    918  N   VAL A 116      34.151  -0.198  -3.503  1.00  0.00           N  
ATOM    919  CA  VAL A 116      33.143   0.301  -4.438  1.00  0.00           C  
ATOM    920  C   VAL A 116      32.788   1.738  -4.077  1.00  0.00           C  
ATOM    921  O   VAL A 116      32.477   2.028  -2.928  1.00  0.00           O  
ATOM    922  CB  VAL A 116      31.886  -0.586  -4.411  1.00  0.00           C  
ATOM    923  CG1 VAL A 116      30.824  -0.099  -5.398  1.00  0.00           C  
ATOM    924  CG2 VAL A 116      32.202  -2.045  -4.759  1.00  0.00           C  
ATOM    925  N   LEU A 117      32.798   2.632  -5.065  1.00  0.00           N  
ATOM    926  CA  LEU A 117      32.252   3.983  -4.921  1.00  0.00           C  
ATOM    927  C   LEU A 117      30.767   3.952  -5.287  1.00  0.00           C  
ATOM    928  O   LEU A 117      30.418   3.649  -6.426  1.00  0.00           O  
ATOM    929  CB  LEU A 117      33.048   4.971  -5.789  1.00  0.00           C  
ATOM    930  CG  LEU A 117      33.548   6.196  -5.004  1.00  0.00           C  
ATOM    931  CD1 LEU A 117      34.833   5.869  -4.259  1.00  0.00           C  
ATOM    932  CD2 LEU A 117      33.865   7.349  -5.946  1.00  0.00           C  
ATOM    933  N   GLY A 118      29.888   4.286  -4.341  1.00  0.00           N  
ATOM    934  CA  GLY A 118      28.452   4.308  -4.544  1.00  0.00           C  
ATOM    935  C   GLY A 118      27.822   5.610  -4.049  1.00  0.00           C  
ATOM    936  O   GLY A 118      28.343   6.249  -3.141  1.00  0.00           O  
ATOM    937  N   MET A 119      26.700   6.022  -4.625  1.00  0.00           N  
ATOM    938  CA  MET A 119      25.999   7.232  -4.191  1.00  0.00           C  
ATOM    939  C   MET A 119      25.428   7.055  -2.778  1.00  0.00           C  
ATOM    940  O   MET A 119      24.772   6.053  -2.481  1.00  0.00           O  
ATOM    941  CB  MET A 119      24.914   7.610  -5.199  1.00  0.00           C  
ATOM    942  CG  MET A 119      24.426   9.054  -4.994  1.00  0.00           C  
ATOM    943  SD  MET A 119      23.213   9.579  -6.237  1.00  0.00           S  
ATOM    944  CE  MET A 119      23.294  11.364  -6.016  1.00  0.00           C  
ATOM    945  N   ASN A 120      25.658   8.051  -1.918  1.00  0.00           N  
ATOM    946  CA  ASN A 120      25.117   8.064  -0.569  1.00  0.00           C  
ATOM    947  C   ASN A 120      23.583   7.973  -0.605  1.00  0.00           C  
ATOM    948  O   ASN A 120      22.920   8.714  -1.327  1.00  0.00           O  
ATOM    949  CB  ASN A 120      25.629   9.329   0.140  1.00  0.00           C  
ATOM    950  CG  ASN A 120      25.279   9.397   1.623  1.00  0.00           C  
ATOM    951  OD1 ASN A 120      24.369   8.763   2.111  1.00  0.00           O  
ATOM    952  ND2 ASN A 120      26.004  10.191   2.374  1.00  0.00           N  
ATOM    953  N   LEU A 121      23.024   7.099   0.209  1.00  0.00           N  
ATOM    954  CA  LEU A 121      21.569   6.915   0.336  1.00  0.00           C  
ATOM    955  C   LEU A 121      20.842   8.216   0.677  1.00  0.00           C  
ATOM    956  O   LEU A 121      19.817   8.507   0.066  1.00  0.00           O  
ATOM    957  CB  LEU A 121      21.303   5.875   1.439  1.00  0.00           C  
ATOM    958  CG  LEU A 121      21.508   4.451   0.935  1.00  0.00           C  
ATOM    959  CD1 LEU A 121      22.167   3.618   2.019  1.00  0.00           C  
ATOM    960  CD2 LEU A 121      20.175   3.802   0.558  1.00  0.00           C  
ATOM    961  N   ALA A 122      21.382   9.004   1.599  1.00  0.00           N  
ATOM    962  CA  ALA A 122      20.801  10.282   1.995  1.00  0.00           C  
ATOM    963  C   ALA A 122      20.795  11.321   0.861  1.00  0.00           C  
ATOM    964  O   ALA A 122      19.996  12.251   0.869  1.00  0.00           O  
ATOM    965  CB  ALA A 122      21.571  10.799   3.213  1.00  0.00           C  
ATOM    966  N   HIS A 123      21.639  11.139  -0.151  1.00  0.00           N  
ATOM    967  CA  HIS A 123      21.738  12.020  -1.314  1.00  0.00           C  
ATOM    968  C   HIS A 123      21.029  11.465  -2.565  1.00  0.00           C  
ATOM    969  O   HIS A 123      21.132  12.046  -3.645  1.00  0.00           O  
ATOM    970  CB  HIS A 123      23.218  12.340  -1.577  1.00  0.00           C  
ATOM    971  CG  HIS A 123      23.915  13.120  -0.492  1.00  0.00           C  
ATOM    972  ND1 HIS A 123      25.190  13.637  -0.587  1.00  0.00           N  
ATOM    973  CD2 HIS A 123      23.453  13.478   0.745  1.00  0.00           C  
ATOM    974  CE1 HIS A 123      25.480  14.273   0.555  1.00  0.00           C  
ATOM    975  NE2 HIS A 123      24.451  14.204   1.397  1.00  0.00           N  
ATOM    976  N   GLY A 124      20.302  10.359  -2.436  1.00  0.00           N  
ATOM    977  CA  GLY A 124      19.506   9.791  -3.520  1.00  0.00           C  
ATOM    978  C   GLY A 124      19.940   8.416  -4.030  1.00  0.00           C  
ATOM    979  O   GLY A 124      19.340   7.905  -4.970  1.00  0.00           O  
ATOM    980  N   GLY A 125      20.965   7.805  -3.414  1.00  0.00           N  
ATOM    981  CA  GLY A 125      21.394   6.447  -3.749  1.00  0.00           C  
ATOM    982  C   GLY A 125      20.337   5.382  -3.409  1.00  0.00           C  
ATOM    983  O   GLY A 125      19.457   5.576  -2.571  1.00  0.00           O  
ATOM    984  N   HIS A 126      20.440   4.227  -4.054  1.00  0.00           N  
ATOM    985  CA  HIS A 126      19.566   3.089  -3.779  1.00  0.00           C  
ATOM    986  C   HIS A 126      20.185   2.154  -2.726  1.00  0.00           C  
ATOM    987  O   HIS A 126      21.401   2.081  -2.589  1.00  0.00           O  
ATOM    988  CB  HIS A 126      19.268   2.366  -5.099  1.00  0.00           C  
ATOM    989  CG  HIS A 126      18.278   1.243  -4.970  1.00  0.00           C  
ATOM    990  ND1 HIS A 126      18.559  -0.102  -5.033  1.00  0.00           N  
ATOM    991  CD2 HIS A 126      16.925   1.342  -4.739  1.00  0.00           C  
ATOM    992  CE1 HIS A 126      17.418  -0.792  -4.848  1.00  0.00           C  
ATOM    993  NE2 HIS A 126      16.400   0.057  -4.664  1.00  0.00           N  
ATOM    994  N   LEU A 127      19.353   1.369  -2.033  1.00  0.00           N  
ATOM    995  CA  LEU A 127      19.808   0.389  -1.032  1.00  0.00           C  
ATOM    996  C   LEU A 127      20.924  -0.530  -1.555  1.00  0.00           C  
ATOM    997  O   LEU A 127      21.920  -0.739  -0.874  1.00  0.00           O  
ATOM    998  CB  LEU A 127      18.601  -0.467  -0.588  1.00  0.00           C  
ATOM    999  CG  LEU A 127      17.582   0.261   0.310  1.00  0.00           C  
ATOM   1000  CD1 LEU A 127      16.319  -0.591   0.456  1.00  0.00           C  
ATOM   1001  CD2 LEU A 127      18.138   0.523   1.716  1.00  0.00           C  
ATOM   1002  N   THR A 128      20.808  -1.018  -2.791  1.00  0.00           N  
ATOM   1003  CA  THR A 128      21.800  -1.900  -3.425  1.00  0.00           C  
ATOM   1004  C   THR A 128      23.070  -1.171  -3.901  1.00  0.00           C  
ATOM   1005  O   THR A 128      23.943  -1.814  -4.474  1.00  0.00           O  
ATOM   1006  CB  THR A 128      21.197  -2.686  -4.600  1.00  0.00           C  
ATOM   1007  OG1 THR A 128      20.689  -1.793  -5.564  1.00  0.00           O  
ATOM   1008  CG2 THR A 128      20.057  -3.590  -4.146  1.00  0.00           C  
ATOM   1009  N   HIS A 129      23.205   0.130  -3.665  1.00  0.00           N  
ATOM   1010  CA  HIS A 129      24.397   0.903  -4.028  1.00  0.00           C  
ATOM   1011  C   HIS A 129      25.373   1.087  -2.861  1.00  0.00           C  
ATOM   1012  O   HIS A 129      26.273   1.915  -2.935  1.00  0.00           O  
ATOM   1013  CB  HIS A 129      23.993   2.247  -4.666  1.00  0.00           C  
ATOM   1014  CG  HIS A 129      23.109   2.158  -5.876  1.00  0.00           C  
ATOM   1015  ND1 HIS A 129      22.475   3.228  -6.489  1.00  0.00           N  
ATOM   1016  CD2 HIS A 129      22.769   1.039  -6.589  1.00  0.00           C  
ATOM   1017  CE1 HIS A 129      21.770   2.754  -7.523  1.00  0.00           C  
ATOM   1018  NE2 HIS A 129      21.920   1.426  -7.613  1.00  0.00           N  
ATOM   1019  N   GLY A 130      25.195   0.314  -1.773  1.00  0.00           N  
ATOM   1020  CA  GLY A 130      26.129   0.308  -0.653  1.00  0.00           C  
ATOM   1021  C   GLY A 130      25.521   0.512   0.732  1.00  0.00           C  
ATOM   1022  O   GLY A 130      26.249   0.801   1.679  1.00  0.00           O  
ATOM   1023  N   SER A 131      24.220   0.348   0.888  1.00  0.00           N  
ATOM   1024  CA  SER A 131      23.608   0.440   2.219  1.00  0.00           C  
ATOM   1025  C   SER A 131      24.180  -0.615   3.172  1.00  0.00           C  
ATOM   1026  O   SER A 131      24.210  -1.794   2.813  1.00  0.00           O  
ATOM   1027  CB  SER A 131      22.100   0.246   2.130  1.00  0.00           C  
ATOM   1028  OG  SER A 131      21.518   0.329   3.417  1.00  0.00           O  
ATOM   1029  N   PRO A 132      24.532  -0.258   4.418  1.00  0.00           N  
ATOM   1030  CA  PRO A 132      25.073  -1.206   5.389  1.00  0.00           C  
ATOM   1031  C   PRO A 132      24.075  -2.297   5.806  1.00  0.00           C  
ATOM   1032  O   PRO A 132      24.481  -3.364   6.278  1.00  0.00           O  
ATOM   1033  CB  PRO A 132      25.511  -0.343   6.577  1.00  0.00           C  
ATOM   1034  CG  PRO A 132      24.624   0.900   6.485  1.00  0.00           C  
ATOM   1035  CD  PRO A 132      24.469   1.079   4.978  1.00  0.00           C  
ATOM   1036  N   VAL A 133      22.780  -2.078   5.603  1.00  0.00           N  
ATOM   1037  CA  VAL A 133      21.733  -3.088   5.867  1.00  0.00           C  
ATOM   1038  C   VAL A 133      21.460  -3.996   4.665  1.00  0.00           C  
ATOM   1039  O   VAL A 133      20.767  -5.009   4.796  1.00  0.00           O  
ATOM   1040  CB  VAL A 133      20.429  -2.453   6.388  1.00  0.00           C  
ATOM   1041  CG1 VAL A 133      20.680  -1.708   7.704  1.00  0.00           C  
ATOM   1042  CG2 VAL A 133      19.781  -1.489   5.395  1.00  0.00           C  
ATOM   1043  N   ASN A 134      22.028  -3.673   3.502  1.00  0.00           N  
ATOM   1044  CA  ASN A 134      21.903  -4.435   2.270  1.00  0.00           C  
ATOM   1045  C   ASN A 134      23.136  -5.333   2.033  1.00  0.00           C  
ATOM   1046  O   ASN A 134      24.207  -5.079   2.583  1.00  0.00           O  
ATOM   1047  CB  ASN A 134      21.668  -3.439   1.122  1.00  0.00           C  
ATOM   1048  CG  ASN A 134      21.406  -4.148  -0.187  1.00  0.00           C  
ATOM   1049  OD1 ASN A 134      22.288  -4.336  -1.001  1.00  0.00           O  
ATOM   1050  ND2 ASN A 134      20.207  -4.618  -0.404  1.00  0.00           N  
ATOM   1051  N   PHE A 135      23.008  -6.358   1.181  1.00  0.00           N  
ATOM   1052  CA  PHE A 135      24.142  -7.208   0.800  1.00  0.00           C  
ATOM   1053  C   PHE A 135      25.336  -6.393   0.284  1.00  0.00           C  
ATOM   1054  O   PHE A 135      26.471  -6.720   0.607  1.00  0.00           O  
ATOM   1055  CB  PHE A 135      23.705  -8.248  -0.255  1.00  0.00           C  
ATOM   1056  CG  PHE A 135      23.594  -7.707  -1.669  1.00  0.00           C  
ATOM   1057  CD1 PHE A 135      22.373  -7.261  -2.173  1.00  0.00           C  
ATOM   1058  CD2 PHE A 135      24.750  -7.585  -2.465  1.00  0.00           C  
ATOM   1059  CE1 PHE A 135      22.290  -6.670  -3.448  1.00  0.00           C  
ATOM   1060  CE2 PHE A 135      24.679  -6.984  -3.738  1.00  0.00           C  
ATOM   1061  CZ  PHE A 135      23.450  -6.520  -4.221  1.00  0.00           C  
ATOM   1062  N   SER A 136      25.097  -5.312  -0.449  1.00  0.00           N  
ATOM   1063  CA  SER A 136      26.146  -4.480  -1.034  1.00  0.00           C  
ATOM   1064  C   SER A 136      27.061  -3.869   0.027  1.00  0.00           C  
ATOM   1065  O   SER A 136      28.281  -3.995  -0.078  1.00  0.00           O  
ATOM   1066  CB  SER A 136      25.520  -3.385  -1.924  1.00  0.00           C  
ATOM   1067  OG  SER A 136      24.640  -2.546  -1.197  1.00  0.00           O  
ATOM   1068  N   GLY A 137      26.498  -3.305   1.097  1.00  0.00           N  
ATOM   1069  CA  GLY A 137      27.276  -2.744   2.203  1.00  0.00           C  
ATOM   1070  C   GLY A 137      27.823  -3.781   3.186  1.00  0.00           C  
ATOM   1071  O   GLY A 137      28.710  -3.475   3.974  1.00  0.00           O  
ATOM   1072  N   LYS A 138      27.308  -5.016   3.163  1.00  0.00           N  
ATOM   1073  CA  LYS A 138      27.777  -6.109   4.033  1.00  0.00           C  
ATOM   1074  C   LYS A 138      28.948  -6.894   3.431  1.00  0.00           C  
ATOM   1075  O   LYS A 138      29.789  -7.383   4.169  1.00  0.00           O  
ATOM   1076  CB  LYS A 138      26.624  -7.074   4.339  1.00  0.00           C  
ATOM   1077  CG  LYS A 138      25.585  -6.448   5.278  1.00  0.00           C  
ATOM   1078  CD  LYS A 138      24.430  -7.433   5.526  1.00  0.00           C  
ATOM   1079  CE  LYS A 138      23.441  -6.788   6.479  1.00  0.00           C  
ATOM   1080  NZ  LYS A 138      22.235  -7.633   6.712  1.00  0.00           N  
ATOM   1081  N   LEU A 139      28.963  -7.060   2.115  1.00  0.00           N  
ATOM   1082  CA  LEU A 139      29.938  -7.891   1.412  1.00  0.00           C  
ATOM   1083  C   LEU A 139      31.115  -7.093   0.849  1.00  0.00           C  
ATOM   1084  O   LEU A 139      32.178  -7.668   0.647  1.00  0.00           O  
ATOM   1085  CB  LEU A 139      29.235  -8.687   0.297  1.00  0.00           C  
ATOM   1086  CG  LEU A 139      28.149  -9.675   0.763  1.00  0.00           C  
ATOM   1087  CD1 LEU A 139      27.533 -10.369  -0.450  1.00  0.00           C  
ATOM   1088  CD2 LEU A 139      28.699 -10.749   1.694  1.00  0.00           C  
ATOM   1089  N   TYR A 140      30.941  -5.794   0.610  1.00  0.00           N  
ATOM   1090  CA  TYR A 140      31.923  -4.946  -0.057  1.00  0.00           C  
ATOM   1091  C   TYR A 140      32.281  -3.721   0.791  1.00  0.00           C  
ATOM   1092  O   TYR A 140      31.497  -3.277   1.636  1.00  0.00           O  
ATOM   1093  CB  TYR A 140      31.406  -4.552  -1.446  1.00  0.00           C  
ATOM   1094  CG  TYR A 140      30.960  -5.733  -2.288  1.00  0.00           C  
ATOM   1095  CD1 TYR A 140      31.906  -6.565  -2.915  1.00  0.00           C  
ATOM   1096  CD2 TYR A 140      29.595  -6.043  -2.398  1.00  0.00           C  
ATOM   1097  CE1 TYR A 140      31.498  -7.690  -3.642  1.00  0.00           C  
ATOM   1098  CE2 TYR A 140      29.174  -7.172  -3.125  1.00  0.00           C  
ATOM   1099  CZ  TYR A 140      30.125  -7.999  -3.739  1.00  0.00           C  
ATOM   1100  OH  TYR A 140      29.719  -9.112  -4.436  1.00  0.00           O  
ATOM   1101  N   ASN A 141      33.457  -3.159   0.553  1.00  0.00           N  
ATOM   1102  CA  ASN A 141      33.895  -1.917   1.182  1.00  0.00           C  
ATOM   1103  C   ASN A 141      33.341  -0.720   0.397  1.00  0.00           C  
ATOM   1104  O   ASN A 141      33.802  -0.427  -0.707  1.00  0.00           O  
ATOM   1105  CB  ASN A 141      35.426  -1.904   1.265  1.00  0.00           C  
ATOM   1106  CG  ASN A 141      35.935  -0.624   1.911  1.00  0.00           C  
ATOM   1107  OD1 ASN A 141      35.428  -0.181   2.923  1.00  0.00           O  
ATOM   1108  ND2 ASN A 141      36.919   0.013   1.336  1.00  0.00           N  
ATOM   1109  N   ILE A 142      32.351  -0.033   0.961  1.00  0.00           N  
ATOM   1110  CA  ILE A 142      31.668   1.063   0.281  1.00  0.00           C  
ATOM   1111  C   ILE A 142      32.256   2.409   0.683  1.00  0.00           C  
ATOM   1112  O   ILE A 142      32.287   2.754   1.861  1.00  0.00           O  
ATOM   1113  CB  ILE A 142      30.147   1.012   0.531  1.00  0.00           C  
ATOM   1114  CG1 ILE A 142      29.528  -0.358   0.153  1.00  0.00           C  
ATOM   1115  CG2 ILE A 142      29.435   2.149  -0.219  1.00  0.00           C  
ATOM   1116  CD1 ILE A 142      29.694  -0.791  -1.302  1.00  0.00           C  
ATOM   1117  N   VAL A 143      32.642   3.203  -0.308  1.00  0.00           N  
ATOM   1118  CA  VAL A 143      32.967   4.620  -0.159  1.00  0.00           C  
ATOM   1119  C   VAL A 143      31.823   5.424  -0.776  1.00  0.00           C  
ATOM   1120  O   VAL A 143      31.584   5.307  -1.978  1.00  0.00           O  
ATOM   1121  CB  VAL A 143      34.321   4.955  -0.793  1.00  0.00           C  
ATOM   1122  CG1 VAL A 143      34.662   6.435  -0.595  1.00  0.00           C  
ATOM   1123  CG2 VAL A 143      35.449   4.122  -0.169  1.00  0.00           C  
ATOM   1124  N   PRO A 144      31.091   6.229   0.005  1.00  0.00           N  
ATOM   1125  CA  PRO A 144      29.989   7.013  -0.533  1.00  0.00           C  
ATOM   1126  C   PRO A 144      30.493   8.284  -1.222  1.00  0.00           C  
ATOM   1127  O   PRO A 144      31.393   8.956  -0.723  1.00  0.00           O  
ATOM   1128  CB  PRO A 144      29.093   7.310   0.670  1.00  0.00           C  
ATOM   1129  CG  PRO A 144      30.080   7.374   1.838  1.00  0.00           C  
ATOM   1130  CD  PRO A 144      31.163   6.356   1.450  1.00  0.00           C  
ATOM   1131  N   TYR A 145      29.857   8.666  -2.327  1.00  0.00           N  
ATOM   1132  CA  TYR A 145      29.933  10.006  -2.900  1.00  0.00           C  
ATOM   1133  C   TYR A 145      28.561  10.678  -2.840  1.00  0.00           C  
ATOM   1134  O   TYR A 145      27.529  10.005  -2.736  1.00  0.00           O  
ATOM   1135  CB  TYR A 145      30.503   9.967  -4.327  1.00  0.00           C  
ATOM   1136  CG  TYR A 145      29.578   9.361  -5.363  1.00  0.00           C  
ATOM   1137  CD1 TYR A 145      29.653   7.982  -5.669  1.00  0.00           C  
ATOM   1138  CD2 TYR A 145      28.650  10.167  -6.047  1.00  0.00           C  
ATOM   1139  CE1 TYR A 145      28.817   7.423  -6.641  1.00  0.00           C  
ATOM   1140  CE2 TYR A 145      27.802   9.613  -7.024  1.00  0.00           C  
ATOM   1141  CZ  TYR A 145      27.886   8.239  -7.323  1.00  0.00           C  
ATOM   1142  OH  TYR A 145      27.072   7.700  -8.281  1.00  0.00           O  
ATOM   1143  N   GLY A 146      28.537  12.017  -2.893  1.00  0.00           N  
ATOM   1144  CA  GLY A 146      27.325  12.787  -2.709  1.00  0.00           C  
ATOM   1145  C   GLY A 146      27.067  13.813  -3.796  1.00  0.00           C  
ATOM   1146  O   GLY A 146      27.655  13.791  -4.877  1.00  0.00           O  
ATOM   1147  N   ILE A 147      26.153  14.706  -3.475  1.00  0.00           N  
ATOM   1148  CA  ILE A 147      25.815  15.884  -4.275  1.00  0.00           C  
ATOM   1149  C   ILE A 147      26.390  17.136  -3.617  1.00  0.00           C  
ATOM   1150  O   ILE A 147      26.655  17.159  -2.413  1.00  0.00           O  
ATOM   1151  CB  ILE A 147      24.290  15.983  -4.518  1.00  0.00           C  
ATOM   1152  CG1 ILE A 147      23.502  16.069  -3.190  1.00  0.00           C  
ATOM   1153  CG2 ILE A 147      23.829  14.795  -5.386  1.00  0.00           C  
ATOM   1154  CD1 ILE A 147      21.989  16.228  -3.385  1.00  0.00           C  
ATOM   1155  N   ASP A 148      26.572  18.176  -4.413  1.00  0.00           N  
ATOM   1156  CA  ASP A 148      26.989  19.493  -3.947  1.00  0.00           C  
ATOM   1157  C   ASP A 148      25.819  20.282  -3.319  1.00  0.00           C  
ATOM   1158  O   ASP A 148      24.667  19.829  -3.247  1.00  0.00           O  
ATOM   1159  CB  ASP A 148      27.699  20.241  -5.094  1.00  0.00           C  
ATOM   1160  CG  ASP A 148      26.795  20.629  -6.273  1.00  0.00           C  
ATOM   1161  OD1 ASP A 148      25.567  20.748  -6.088  1.00  0.00           O  
ATOM   1162  OD2 ASP A 148      27.334  20.886  -7.364  1.00  0.00           O  
ATOM   1163  N   ALA A 149      26.108  21.500  -2.871  1.00  0.00           N  
ATOM   1164  CA  ALA A 149      25.107  22.394  -2.286  1.00  0.00           C  
ATOM   1165  C   ALA A 149      24.014  22.826  -3.278  1.00  0.00           C  
ATOM   1166  O   ALA A 149      22.964  23.319  -2.852  1.00  0.00           O  
ATOM   1167  CB  ALA A 149      25.846  23.605  -1.705  1.00  0.00           C  
ATOM   1168  N   THR A 150      24.223  22.654  -4.580  1.00  0.00           N  
ATOM   1169  CA  THR A 150      23.224  22.936  -5.618  1.00  0.00           C  
ATOM   1170  C   THR A 150      22.322  21.730  -5.894  1.00  0.00           C  
ATOM   1171  O   THR A 150      21.364  21.839  -6.654  1.00  0.00           O  
ATOM   1172  CB  THR A 150      23.853  23.455  -6.922  1.00  0.00           C  
ATOM   1173  OG1 THR A 150      24.438  22.433  -7.692  1.00  0.00           O  
ATOM   1174  CG2 THR A 150      24.908  24.541  -6.697  1.00  0.00           C  
ATOM   1175  N   GLY A 151      22.600  20.582  -5.267  1.00  0.00           N  
ATOM   1176  CA  GLY A 151      21.841  19.351  -5.446  1.00  0.00           C  
ATOM   1177  C   GLY A 151      22.254  18.533  -6.673  1.00  0.00           C  
ATOM   1178  O   GLY A 151      21.505  17.646  -7.092  1.00  0.00           O  
ATOM   1179  N   HIS A 152      23.443  18.813  -7.253  1.00  0.00           N  
ATOM   1180  CA  HIS A 152      23.998  18.062  -8.378  1.00  0.00           C  
ATOM   1181  C   HIS A 152      25.229  17.251  -7.957  1.00  0.00           C  
ATOM   1182  O   HIS A 152      25.889  17.578  -6.974  1.00  0.00           O  
ATOM   1183  CB  HIS A 152      24.323  19.019  -9.539  1.00  0.00           C  
ATOM   1184  CG  HIS A 152      23.122  19.765 -10.043  1.00  0.00           C  
ATOM   1185  ND1 HIS A 152      22.671  20.965  -9.566  1.00  0.00           N  
ATOM   1186  CD2 HIS A 152      22.241  19.362 -11.022  1.00  0.00           C  
ATOM   1187  CE1 HIS A 152      21.553  21.291 -10.231  1.00  0.00           C  
ATOM   1188  NE2 HIS A 152      21.261  20.343 -11.133  1.00  0.00           N  
ATOM   1189  N   ILE A 153      25.535  16.193  -8.701  1.00  0.00           N  
ATOM   1190  CA  ILE A 153      26.720  15.367  -8.432  1.00  0.00           C  
ATOM   1191  C   ILE A 153      27.980  16.232  -8.582  1.00  0.00           C  
ATOM   1192  O   ILE A 153      28.197  16.827  -9.636  1.00  0.00           O  
ATOM   1193  CB  ILE A 153      26.754  14.136  -9.356  1.00  0.00           C  
ATOM   1194  CG1 ILE A 153      25.574  13.189  -9.020  1.00  0.00           C  
ATOM   1195  CG2 ILE A 153      28.095  13.375  -9.241  1.00  0.00           C  
ATOM   1196  CD1 ILE A 153      25.347  12.071 -10.040  1.00  0.00           C  
ATOM   1197  N   ASP A 154      28.835  16.235  -7.552  1.00  0.00           N  
ATOM   1198  CA  ASP A 154      30.162  16.842  -7.624  1.00  0.00           C  
ATOM   1199  C   ASP A 154      31.139  15.863  -8.293  1.00  0.00           C  
ATOM   1200  O   ASP A 154      31.728  14.981  -7.663  1.00  0.00           O  
ATOM   1201  CB  ASP A 154      30.621  17.312  -6.237  1.00  0.00           C  
ATOM   1202  CG  ASP A 154      31.926  18.124  -6.297  1.00  0.00           C  
ATOM   1203  OD1 ASP A 154      32.667  18.010  -7.305  1.00  0.00           O  
ATOM   1204  OD2 ASP A 154      32.193  18.877  -5.339  1.00  0.00           O  
ATOM   1205  N   TYR A 155      31.311  16.012  -9.598  1.00  0.00           N  
ATOM   1206  CA  TYR A 155      32.230  15.169 -10.375  1.00  0.00           C  
ATOM   1207  C   TYR A 155      33.707  15.395 -10.014  1.00  0.00           C  
ATOM   1208  O   TYR A 155      34.521  14.507 -10.222  1.00  0.00           O  
ATOM   1209  CB  TYR A 155      32.032  15.402 -11.874  1.00  0.00           C  
ATOM   1210  CG  TYR A 155      30.656  15.029 -12.373  1.00  0.00           C  
ATOM   1211  CD1 TYR A 155      30.336  13.682 -12.658  1.00  0.00           C  
ATOM   1212  CD2 TYR A 155      29.666  16.016 -12.544  1.00  0.00           C  
ATOM   1213  CE1 TYR A 155      29.047  13.327 -13.098  1.00  0.00           C  
ATOM   1214  CE2 TYR A 155      28.381  15.676 -12.977  1.00  0.00           C  
ATOM   1215  CZ  TYR A 155      28.068  14.329 -13.253  1.00  0.00           C  
ATOM   1216  OH  TYR A 155      26.802  14.001 -13.659  1.00  0.00           O  
ATOM   1217  N   ALA A 156      34.062  16.572  -9.481  1.00  0.00           N  
ATOM   1218  CA  ALA A 156      35.423  16.858  -9.054  1.00  0.00           C  
ATOM   1219  C   ALA A 156      35.756  16.118  -7.746  1.00  0.00           C  
ATOM   1220  O   ALA A 156      36.821  15.507  -7.639  1.00  0.00           O  
ATOM   1221  CB  ALA A 156      35.603  18.376  -8.919  1.00  0.00           C  
ATOM   1222  N   ASP A 157      34.830  16.113  -6.794  1.00  0.00           N  
ATOM   1223  CA  ASP A 157      34.964  15.309  -5.580  1.00  0.00           C  
ATOM   1224  C   ASP A 157      34.913  13.809  -5.902  1.00  0.00           C  
ATOM   1225  O   ASP A 157      35.755  13.049  -5.419  1.00  0.00           O  
ATOM   1226  CB  ASP A 157      33.904  15.694  -4.541  1.00  0.00           C  
ATOM   1227  CG  ASP A 157      34.202  14.998  -3.213  1.00  0.00           C  
ATOM   1228  OD1 ASP A 157      35.291  15.259  -2.648  1.00  0.00           O  
ATOM   1229  OD2 ASP A 157      33.391  14.153  -2.774  1.00  0.00           O  
ATOM   1230  N   LEU A 158      34.023  13.377  -6.802  1.00  0.00           N  
ATOM   1231  CA  LEU A 158      33.963  11.996  -7.276  1.00  0.00           C  
ATOM   1232  C   LEU A 158      35.309  11.535  -7.855  1.00  0.00           C  
ATOM   1233  O   LEU A 158      35.794  10.453  -7.521  1.00  0.00           O  
ATOM   1234  CB  LEU A 158      32.830  11.876  -8.319  1.00  0.00           C  
ATOM   1235  CG  LEU A 158      32.622  10.436  -8.848  1.00  0.00           C  
ATOM   1236  CD1 LEU A 158      32.047   9.521  -7.774  1.00  0.00           C  
ATOM   1237  CD2 LEU A 158      31.649  10.445 -10.017  1.00  0.00           C  
ATOM   1238  N   GLU A 159      35.931  12.352  -8.691  1.00  0.00           N  
ATOM   1239  CA  GLU A 159      37.245  12.055  -9.268  1.00  0.00           C  
ATOM   1240  C   GLU A 159      38.338  11.994  -8.192  1.00  0.00           C  
ATOM   1241  O   GLU A 159      39.211  11.117  -8.229  1.00  0.00           O  
ATOM   1242  CB  GLU A 159      37.586  13.115 -10.330  1.00  0.00           C  
ATOM   1243  CG  GLU A 159      38.869  12.753 -11.094  1.00  0.00           C  
ATOM   1244  CD  GLU A 159      39.276  13.759 -12.182  1.00  0.00           C  
ATOM   1245  OE1 GLU A 159      40.412  13.591 -12.688  1.00  0.00           O  
ATOM   1246  OE2 GLU A 159      38.513  14.690 -12.502  1.00  0.00           O  
ATOM   1247  N   LYS A 160      38.288  12.902  -7.210  1.00  0.00           N  
ATOM   1248  CA  LYS A 160      39.217  12.921  -6.086  1.00  0.00           C  
ATOM   1249  C   LYS A 160      39.097  11.650  -5.249  1.00  0.00           C  
ATOM   1250  O   LYS A 160      40.113  10.984  -5.025  1.00  0.00           O  
ATOM   1251  CB  LYS A 160      38.966  14.191  -5.257  1.00  0.00           C  
ATOM   1252  CG  LYS A 160      39.970  14.339  -4.112  1.00  0.00           C  
ATOM   1253  CD  LYS A 160      39.555  15.501  -3.211  1.00  0.00           C  
ATOM   1254  CE  LYS A 160      40.416  15.515  -1.953  1.00  0.00           C  
ATOM   1255  NZ  LYS A 160      39.786  16.336  -0.893  1.00  0.00           N  
ATOM   1256  N   GLN A 161      37.884  11.261  -4.860  1.00  0.00           N  
ATOM   1257  CA  GLN A 161      37.637  10.039  -4.095  1.00  0.00           C  
ATOM   1258  C   GLN A 161      38.028   8.783  -4.889  1.00  0.00           C  
ATOM   1259  O   GLN A 161      38.622   7.868  -4.335  1.00  0.00           O  
ATOM   1260  CB  GLN A 161      36.166   9.970  -3.673  1.00  0.00           C  
ATOM   1261  CG  GLN A 161      35.779  11.056  -2.655  1.00  0.00           C  
ATOM   1262  CD  GLN A 161      34.473  10.719  -1.925  1.00  0.00           C  
ATOM   1263  OE1 GLN A 161      34.280   9.612  -1.481  1.00  0.00           O  
ATOM   1264  NE2 GLN A 161      33.574  11.647  -1.767  1.00  0.00           N  
ATOM   1265  N   ALA A 162      37.763   8.752  -6.187  1.00  0.00           N  
ATOM   1266  CA  ALA A 162      38.182   7.647  -7.042  1.00  0.00           C  
ATOM   1267  C   ALA A 162      39.714   7.483  -7.051  1.00  0.00           C  
ATOM   1268  O   ALA A 162      40.224   6.370  -6.898  1.00  0.00           O  
ATOM   1269  CB  ALA A 162      37.627   7.883  -8.448  1.00  0.00           C  
ATOM   1270  N   LYS A 163      40.482   8.573  -7.150  1.00  0.00           N  
ATOM   1271  CA  LYS A 163      41.955   8.546  -7.113  1.00  0.00           C  
ATOM   1272  C   LYS A 163      42.509   8.160  -5.741  1.00  0.00           C  
ATOM   1273  O   LYS A 163      43.530   7.479  -5.675  1.00  0.00           O  
ATOM   1274  CB  LYS A 163      42.511   9.910  -7.555  1.00  0.00           C  
ATOM   1275  CG  LYS A 163      42.376  10.096  -9.079  1.00  0.00           C  
ATOM   1276  CD  LYS A 163      42.797  11.513  -9.506  1.00  0.00           C  
ATOM   1277  CE  LYS A 163      42.623  11.616 -11.013  1.00  0.00           C  
ATOM   1278  NZ  LYS A 163      42.678  13.014 -11.510  1.00  0.00           N  
ATOM   1279  N   GLU A 164      41.853   8.591  -4.670  1.00  0.00           N  
ATOM   1280  CA  GLU A 164      42.285   8.340  -3.295  1.00  0.00           C  
ATOM   1281  C   GLU A 164      42.032   6.887  -2.868  1.00  0.00           C  
ATOM   1282  O   GLU A 164      42.943   6.203  -2.406  1.00  0.00           O  
ATOM   1283  CB  GLU A 164      41.581   9.363  -2.382  1.00  0.00           C  
ATOM   1284  CG  GLU A 164      42.065   9.303  -0.930  1.00  0.00           C  
ATOM   1285  CD  GLU A 164      41.589  10.514  -0.080  1.00  0.00           C  
ATOM   1286  OE1 GLU A 164      41.972  10.557   1.105  1.00  0.00           O  
ATOM   1287  OE2 GLU A 164      40.914  11.421  -0.614  1.00  0.00           O  
ATOM   1288  N   HIS A 165      40.808   6.386  -3.094  1.00  0.00           N  
ATOM   1289  CA  HIS A 165      40.383   5.062  -2.631  1.00  0.00           C  
ATOM   1290  C   HIS A 165      40.606   3.940  -3.646  1.00  0.00           C  
ATOM   1291  O   HIS A 165      40.568   2.764  -3.266  1.00  0.00           O  
ATOM   1292  CB  HIS A 165      38.912   5.139  -2.203  1.00  0.00           C  
ATOM   1293  CG  HIS A 165      38.703   6.046  -1.019  1.00  0.00           C  
ATOM   1294  ND1 HIS A 165      39.077   5.778   0.279  1.00  0.00           N  
ATOM   1295  CD2 HIS A 165      38.131   7.289  -1.032  1.00  0.00           C  
ATOM   1296  CE1 HIS A 165      38.724   6.844   1.029  1.00  0.00           C  
ATOM   1297  NE2 HIS A 165      38.149   7.775   0.272  1.00  0.00           N  
ATOM   1298  N   LYS A 166      40.836   4.253  -4.897  1.00  0.00           N  
ATOM   1299  CA  LYS A 166      41.005   3.310  -6.010  1.00  0.00           C  
ATOM   1300  C   LYS A 166      39.960   2.175  -6.013  1.00  0.00           C  
ATOM   1301  O   LYS A 166      40.334   1.006  -5.959  1.00  0.00           O  
ATOM   1302  CB  LYS A 166      42.440   2.786  -6.072  1.00  0.00           C  
ATOM   1303  CG  LYS A 166      43.453   3.913  -6.344  1.00  0.00           C  
ATOM   1304  CD  LYS A 166      44.731   3.302  -6.910  1.00  0.00           C  
ATOM   1305  CE  LYS A 166      45.679   4.426  -7.313  1.00  0.00           C  
ATOM   1306  NZ  LYS A 166      46.791   3.904  -8.143  1.00  0.00           N  
ATOM   1307  N   PRO A 167      38.660   2.499  -6.079  1.00  0.00           N  
ATOM   1308  CA  PRO A 167      37.618   1.487  -6.120  1.00  0.00           C  
ATOM   1309  C   PRO A 167      37.769   0.598  -7.354  1.00  0.00           C  
ATOM   1310  O   PRO A 167      38.177   1.047  -8.425  1.00  0.00           O  
ATOM   1311  CB  PRO A 167      36.296   2.251  -6.147  1.00  0.00           C  
ATOM   1312  CG  PRO A 167      36.680   3.559  -6.832  1.00  0.00           C  
ATOM   1313  CD  PRO A 167      38.087   3.813  -6.285  1.00  0.00           C  
ATOM   1314  N   LYS A 168      37.389  -0.664  -7.216  1.00  0.00           N  
ATOM   1315  CA  LYS A 168      37.321  -1.589  -8.344  1.00  0.00           C  
ATOM   1316  C   LYS A 168      36.090  -1.343  -9.222  1.00  0.00           C  
ATOM   1317  O   LYS A 168      36.076  -1.712 -10.398  1.00  0.00           O  
ATOM   1318  CB  LYS A 168      37.370  -3.017  -7.777  1.00  0.00           C  
ATOM   1319  CG  LYS A 168      37.736  -4.080  -8.812  1.00  0.00           C  
ATOM   1320  CD  LYS A 168      38.041  -5.370  -8.053  1.00  0.00           C  
ATOM   1321  CE  LYS A 168      38.289  -6.610  -8.875  1.00  0.00           C  
ATOM   1322  NZ  LYS A 168      38.410  -7.782  -7.967  1.00  0.00           N  
ATOM   1323  N   MET A 169      35.084  -0.690  -8.660  1.00  0.00           N  
ATOM   1324  CA  MET A 169      33.853  -0.317  -9.359  1.00  0.00           C  
ATOM   1325  C   MET A 169      33.291   1.013  -8.864  1.00  0.00           C  
ATOM   1326  O   MET A 169      33.276   1.291  -7.669  1.00  0.00           O  
ATOM   1327  CB  MET A 169      32.836  -1.460  -9.206  1.00  0.00           C  
ATOM   1328  CG  MET A 169      31.605  -1.302 -10.094  1.00  0.00           C  
ATOM   1329  SD  MET A 169      30.558  -2.789 -10.172  1.00  0.00           S  
ATOM   1330  CE  MET A 169      29.894  -2.830  -8.503  1.00  0.00           C  
ATOM   1331  N   ILE A 170      32.798   1.830  -9.794  1.00  0.00           N  
ATOM   1332  CA  ILE A 170      32.030   3.043  -9.530  1.00  0.00           C  
ATOM   1333  C   ILE A 170      30.587   2.792  -9.957  1.00  0.00           C  
ATOM   1334  O   ILE A 170      30.343   2.312 -11.067  1.00  0.00           O  
ATOM   1335  CB  ILE A 170      32.636   4.271 -10.250  1.00  0.00           C  
ATOM   1336  CG1 ILE A 170      34.104   4.488  -9.811  1.00  0.00           C  
ATOM   1337  CG2 ILE A 170      31.787   5.523  -9.963  1.00  0.00           C  
ATOM   1338  CD1 ILE A 170      34.809   5.650 -10.515  1.00  0.00           C  
ATOM   1339  N   ILE A 171      29.634   3.131  -9.098  1.00  0.00           N  
ATOM   1340  CA  ILE A 171      28.204   2.965  -9.363  1.00  0.00           C  
ATOM   1341  C   ILE A 171      27.580   4.313  -9.700  1.00  0.00           C  
ATOM   1342  O   ILE A 171      27.521   5.217  -8.867  1.00  0.00           O  
ATOM   1343  CB  ILE A 171      27.476   2.272  -8.200  1.00  0.00           C  
ATOM   1344  CG1 ILE A 171      28.175   0.938  -7.853  1.00  0.00           C  
ATOM   1345  CG2 ILE A 171      25.998   2.033  -8.572  1.00  0.00           C  
ATOM   1346  CD1 ILE A 171      27.548   0.220  -6.669  1.00  0.00           C  
ATOM   1347  N   GLY A 172      27.057   4.431 -10.919  1.00  0.00           N  
ATOM   1348  CA  GLY A 172      26.151   5.483 -11.330  1.00  0.00           C  
ATOM   1349  C   GLY A 172      24.701   5.010 -11.197  1.00  0.00           C  
ATOM   1350  O   GLY A 172      24.366   3.891 -11.563  1.00  0.00           O  
ATOM   1351  N   GLY A 173      23.823   5.871 -10.687  1.00  0.00           N  
ATOM   1352  CA  GLY A 173      22.411   5.549 -10.539  1.00  0.00           C  
ATOM   1353  C   GLY A 173      21.833   6.079  -9.242  1.00  0.00           C  
ATOM   1354  O   GLY A 173      22.558   6.395  -8.302  1.00  0.00           O  
ATOM   1355  N   PHE A 174      20.517   6.201  -9.199  1.00  0.00           N  
ATOM   1356  CA  PHE A 174      19.843   6.897  -8.113  1.00  0.00           C  
ATOM   1357  C   PHE A 174      18.385   6.435  -7.938  1.00  0.00           C  
ATOM   1358  O   PHE A 174      17.749   5.915  -8.856  1.00  0.00           O  
ATOM   1359  CB  PHE A 174      19.913   8.405  -8.357  1.00  0.00           C  
ATOM   1360  CG  PHE A 174      19.409   8.857  -9.716  1.00  0.00           C  
ATOM   1361  CD1 PHE A 174      20.308   9.029 -10.788  1.00  0.00           C  
ATOM   1362  CD2 PHE A 174      18.042   9.098  -9.923  1.00  0.00           C  
ATOM   1363  CE1 PHE A 174      19.846   9.457 -12.038  1.00  0.00           C  
ATOM   1364  CE2 PHE A 174      17.576   9.524 -11.175  1.00  0.00           C  
ATOM   1365  CZ  PHE A 174      18.483   9.711 -12.225  1.00  0.00           C  
ATOM   1366  N   SER A 175      17.866   6.690  -6.742  1.00  0.00           N  
ATOM   1367  CA  SER A 175      16.464   6.505  -6.377  1.00  0.00           C  
ATOM   1368  C   SER A 175      15.725   7.839  -6.217  1.00  0.00           C  
ATOM   1369  O   SER A 175      14.507   7.892  -6.369  1.00  0.00           O  
ATOM   1370  CB  SER A 175      16.401   5.685  -5.083  1.00  0.00           C  
ATOM   1371  OG  SER A 175      15.078   5.378  -4.734  1.00  0.00           O  
ATOM   1372  N   ALA A 176      16.455   8.914  -5.897  1.00  0.00           N  
ATOM   1373  CA  ALA A 176      15.893  10.218  -5.565  1.00  0.00           C  
ATOM   1374  C   ALA A 176      16.820  11.361  -6.009  1.00  0.00           C  
ATOM   1375  O   ALA A 176      17.263  12.177  -5.210  1.00  0.00           O  
ATOM   1376  CB  ALA A 176      15.586  10.229  -4.070  1.00  0.00           C  
ATOM   1377  N   TYR A 177      17.145  11.418  -7.308  1.00  0.00           N  
ATOM   1378  CA  TYR A 177      17.928  12.482  -7.924  1.00  0.00           C  
ATOM   1379  C   TYR A 177      17.163  13.042  -9.130  1.00  0.00           C  
ATOM   1380  O   TYR A 177      16.703  12.272  -9.975  1.00  0.00           O  
ATOM   1381  CB  TYR A 177      19.299  11.937  -8.313  1.00  0.00           C  
ATOM   1382  CG  TYR A 177      20.228  12.967  -8.912  1.00  0.00           C  
ATOM   1383  CD1 TYR A 177      20.565  12.921 -10.277  1.00  0.00           C  
ATOM   1384  CD2 TYR A 177      20.777  13.971  -8.094  1.00  0.00           C  
ATOM   1385  CE1 TYR A 177      21.450  13.857 -10.823  1.00  0.00           C  
ATOM   1386  CE2 TYR A 177      21.669  14.921  -8.635  1.00  0.00           C  
ATOM   1387  CZ  TYR A 177      22.004  14.858  -9.997  1.00  0.00           C  
ATOM   1388  OH  TYR A 177      22.878  15.770 -10.523  1.00  0.00           O  
ATOM   1389  N   SER A 178      16.998  14.357  -9.197  1.00  0.00           N  
ATOM   1390  CA  SER A 178      16.180  15.021 -10.218  1.00  0.00           C  
ATOM   1391  C   SER A 178      16.980  15.563 -11.398  1.00  0.00           C  
ATOM   1392  O   SER A 178      16.395  15.968 -12.404  1.00  0.00           O  
ATOM   1393  CB  SER A 178      15.347  16.132  -9.565  1.00  0.00           C  
ATOM   1394  OG  SER A 178      16.176  17.024  -8.857  1.00  0.00           O  
ATOM   1395  N   GLY A 179      18.305  15.539 -11.296  1.00  0.00           N  
ATOM   1396  CA  GLY A 179      19.194  16.026 -12.337  1.00  0.00           C  
ATOM   1397  C   GLY A 179      19.502  15.004 -13.447  1.00  0.00           C  
ATOM   1398  O   GLY A 179      18.991  13.883 -13.481  1.00  0.00           O  
ATOM   1399  N   VAL A 180      20.378  15.426 -14.344  1.00  0.00           N  
ATOM   1400  CA  VAL A 180      20.959  14.579 -15.391  1.00  0.00           C  
ATOM   1401  C   VAL A 180      22.351  14.134 -14.948  1.00  0.00           C  
ATOM   1402  O   VAL A 180      23.158  14.948 -14.506  1.00  0.00           O  
ATOM   1403  CB  VAL A 180      21.003  15.319 -16.742  1.00  0.00           C  
ATOM   1404  CG1 VAL A 180      21.634  14.468 -17.839  1.00  0.00           C  
ATOM   1405  CG2 VAL A 180      19.588  15.676 -17.207  1.00  0.00           C  
ATOM   1406  N   VAL A 181      22.639  12.846 -15.075  1.00  0.00           N  
ATOM   1407  CA  VAL A 181      23.969  12.302 -14.794  1.00  0.00           C  
ATOM   1408  C   VAL A 181      24.802  12.283 -16.076  1.00  0.00           C  
ATOM   1409  O   VAL A 181      24.351  11.777 -17.110  1.00  0.00           O  
ATOM   1410  CB  VAL A 181      23.900  10.908 -14.149  1.00  0.00           C  
ATOM   1411  CG1 VAL A 181      25.292  10.389 -13.787  1.00  0.00           C  
ATOM   1412  CG2 VAL A 181      23.060  10.929 -12.861  1.00  0.00           C  
ATOM   1413  N   ASP A 182      26.028  12.796 -16.002  1.00  0.00           N  
ATOM   1414  CA  ASP A 182      27.001  12.717 -17.090  1.00  0.00           C  
ATOM   1415  C   ASP A 182      27.700  11.352 -17.075  1.00  0.00           C  
ATOM   1416  O   ASP A 182      28.743  11.139 -16.450  1.00  0.00           O  
ATOM   1417  CB  ASP A 182      27.982  13.903 -17.029  1.00  0.00           C  
ATOM   1418  CG  ASP A 182      28.888  13.994 -18.262  1.00  0.00           C  
ATOM   1419  OD1 ASP A 182      29.009  12.992 -19.007  1.00  0.00           O  
ATOM   1420  OD2 ASP A 182      29.488  15.073 -18.459  1.00  0.00           O  
ATOM   1421  N   TRP A 183      27.112  10.404 -17.788  1.00  0.00           N  
ATOM   1422  CA  TRP A 183      27.639   9.040 -17.904  1.00  0.00           C  
ATOM   1423  C   TRP A 183      29.020   8.990 -18.561  1.00  0.00           C  
ATOM   1424  O   TRP A 183      29.857   8.169 -18.177  1.00  0.00           O  
ATOM   1425  CB  TRP A 183      26.657   8.184 -18.712  1.00  0.00           C  
ATOM   1426  CG  TRP A 183      25.230   8.214 -18.257  1.00  0.00           C  
ATOM   1427  CD1 TRP A 183      24.169   8.497 -19.041  1.00  0.00           C  
ATOM   1428  CD2 TRP A 183      24.690   7.941 -16.930  1.00  0.00           C  
ATOM   1429  NE1 TRP A 183      23.002   8.408 -18.296  1.00  0.00           N  
ATOM   1430  CE2 TRP A 183      23.278   8.067 -16.996  1.00  0.00           C  
ATOM   1431  CE3 TRP A 183      25.259   7.586 -15.684  1.00  0.00           C  
ATOM   1432  CZ2 TRP A 183      22.456   7.835 -15.874  1.00  0.00           C  
ATOM   1433  CZ3 TRP A 183      24.433   7.362 -14.563  1.00  0.00           C  
ATOM   1434  CH2 TRP A 183      23.053   7.488 -14.661  1.00  0.00           C  
ATOM   1435  N   ALA A 184      29.279   9.869 -19.517  1.00  0.00           N  
ATOM   1436  CA  ALA A 184      30.567   9.953 -20.186  1.00  0.00           C  
ATOM   1437  C   ALA A 184      31.656  10.412 -19.205  1.00  0.00           C  
ATOM   1438  O   ALA A 184      32.726   9.799 -19.136  1.00  0.00           O  
ATOM   1439  CB  ALA A 184      30.446  10.897 -21.396  1.00  0.00           C  
ATOM   1440  N   LYS A 185      31.363  11.429 -18.374  1.00  0.00           N  
ATOM   1441  CA  LYS A 185      32.267  11.902 -17.333  1.00  0.00           C  
ATOM   1442  C   LYS A 185      32.542  10.833 -16.278  1.00  0.00           C  
ATOM   1443  O   LYS A 185      33.691  10.629 -15.896  1.00  0.00           O  
ATOM   1444  CB  LYS A 185      31.708  13.190 -16.706  1.00  0.00           C  
ATOM   1445  CG  LYS A 185      32.690  13.874 -15.735  1.00  0.00           C  
ATOM   1446  CD  LYS A 185      33.972  14.304 -16.465  1.00  0.00           C  
ATOM   1447  CE  LYS A 185      35.030  14.878 -15.528  1.00  0.00           C  
ATOM   1448  NZ  LYS A 185      36.322  15.037 -16.248  1.00  0.00           N  
ATOM   1449  N   MET A 186      31.534  10.106 -15.844  1.00  0.00           N  
ATOM   1450  CA  MET A 186      31.716   8.995 -14.910  1.00  0.00           C  
ATOM   1451  C   MET A 186      32.587   7.883 -15.509  1.00  0.00           C  
ATOM   1452  O   MET A 186      33.405   7.296 -14.799  1.00  0.00           O  
ATOM   1453  CB  MET A 186      30.367   8.416 -14.463  1.00  0.00           C  
ATOM   1454  CG  MET A 186      29.588   9.380 -13.564  1.00  0.00           C  
ATOM   1455  SD  MET A 186      28.181   8.595 -12.707  1.00  0.00           S  
ATOM   1456  CE  MET A 186      29.067   7.745 -11.389  1.00  0.00           C  
ATOM   1457  N   ARG A 187      32.449   7.605 -16.800  1.00  0.00           N  
ATOM   1458  CA  ARG A 187      33.301   6.637 -17.498  1.00  0.00           C  
ATOM   1459  C   ARG A 187      34.751   7.102 -17.567  1.00  0.00           C  
ATOM   1460  O   ARG A 187      35.647   6.304 -17.320  1.00  0.00           O  
ATOM   1461  CB  ARG A 187      32.726   6.330 -18.884  1.00  0.00           C  
ATOM   1462  CG  ARG A 187      33.581   5.318 -19.667  1.00  0.00           C  
ATOM   1463  CD  ARG A 187      33.751   3.994 -18.912  1.00  0.00           C  
ATOM   1464  NE  ARG A 187      34.636   3.090 -19.653  1.00  0.00           N  
ATOM   1465  CZ  ARG A 187      34.305   2.223 -20.591  1.00  0.00           C  
ATOM   1466  NH1 ARG A 187      33.080   2.003 -20.965  1.00  0.00           N  
ATOM   1467  NH2 ARG A 187      35.253   1.548 -21.166  1.00  0.00           N  
ATOM   1468  N   GLU A 188      34.979   8.370 -17.847  1.00  0.00           N  
ATOM   1469  CA  GLU A 188      36.314   8.964 -17.877  1.00  0.00           C  
ATOM   1470  C   GLU A 188      37.025   8.820 -16.511  1.00  0.00           C  
ATOM   1471  O   GLU A 188      38.187   8.418 -16.453  1.00  0.00           O  
ATOM   1472  CB  GLU A 188      36.160  10.442 -18.285  1.00  0.00           C  
ATOM   1473  CG  GLU A 188      37.466  11.074 -18.770  1.00  0.00           C  
ATOM   1474  CD  GLU A 188      37.308  12.567 -19.125  1.00  0.00           C  
ATOM   1475  OE1 GLU A 188      37.980  13.019 -20.071  1.00  0.00           O  
ATOM   1476  OE2 GLU A 188      36.539  13.276 -18.425  1.00  0.00           O  
ATOM   1477  N   ILE A 189      36.291   9.059 -15.416  1.00  0.00           N  
ATOM   1478  CA  ILE A 189      36.799   8.878 -14.051  1.00  0.00           C  
ATOM   1479  C   ILE A 189      37.126   7.394 -13.785  1.00  0.00           C  
ATOM   1480  O   ILE A 189      38.214   7.095 -13.294  1.00  0.00           O  
ATOM   1481  CB  ILE A 189      35.803   9.449 -13.019  1.00  0.00           C  
ATOM   1482  CG1 ILE A 189      35.671  10.979 -13.183  1.00  0.00           C  
ATOM   1483  CG2 ILE A 189      36.249   9.116 -11.582  1.00  0.00           C  
ATOM   1484  CD1 ILE A 189      34.482  11.598 -12.437  1.00  0.00           C  
ATOM   1485  N   ALA A 190      36.228   6.484 -14.147  1.00  0.00           N  
ATOM   1486  CA  ALA A 190      36.447   5.047 -13.970  1.00  0.00           C  
ATOM   1487  C   ALA A 190      37.680   4.558 -14.741  1.00  0.00           C  
ATOM   1488  O   ALA A 190      38.540   3.871 -14.171  1.00  0.00           O  
ATOM   1489  CB  ALA A 190      35.181   4.298 -14.392  1.00  0.00           C  
ATOM   1490  N   ASP A 191      37.822   4.956 -15.994  1.00  0.00           N  
ATOM   1491  CA  ASP A 191      38.951   4.570 -16.847  1.00  0.00           C  
ATOM   1492  C   ASP A 191      40.283   5.118 -16.304  1.00  0.00           C  
ATOM   1493  O   ASP A 191      41.298   4.424 -16.368  1.00  0.00           O  
ATOM   1494  CB  ASP A 191      38.692   5.047 -18.289  1.00  0.00           C  
ATOM   1495  CG  ASP A 191      37.608   4.258 -19.049  1.00  0.00           C  
ATOM   1496  OD1 ASP A 191      37.225   3.139 -18.627  1.00  0.00           O  
ATOM   1497  OD2 ASP A 191      37.153   4.723 -20.108  1.00  0.00           O  
ATOM   1498  N   SER A 192      40.287   6.304 -15.690  1.00  0.00           N  
ATOM   1499  CA  SER A 192      41.506   6.911 -15.116  1.00  0.00           C  
ATOM   1500  C   SER A 192      42.144   6.103 -13.978  1.00  0.00           C  
ATOM   1501  O   SER A 192      43.333   6.258 -13.694  1.00  0.00           O  
ATOM   1502  CB  SER A 192      41.214   8.345 -14.653  1.00  0.00           C  
ATOM   1503  OG  SER A 192      40.595   8.402 -13.385  1.00  0.00           O  
ATOM   1504  N   ILE A 193      41.373   5.229 -13.337  1.00  0.00           N  
ATOM   1505  CA  ILE A 193      41.819   4.359 -12.239  1.00  0.00           C  
ATOM   1506  C   ILE A 193      41.684   2.866 -12.562  1.00  0.00           C  
ATOM   1507  O   ILE A 193      41.990   2.024 -11.719  1.00  0.00           O  
ATOM   1508  CB  ILE A 193      41.087   4.722 -10.924  1.00  0.00           C  
ATOM   1509  CG1 ILE A 193      39.563   4.542 -11.049  1.00  0.00           C  
ATOM   1510  CG2 ILE A 193      41.436   6.167 -10.498  1.00  0.00           C  
ATOM   1511  CD1 ILE A 193      38.856   4.483  -9.701  1.00  0.00           C  
ATOM   1512  N   GLY A 194      41.208   2.521 -13.753  1.00  0.00           N  
ATOM   1513  CA  GLY A 194      40.969   1.140 -14.177  1.00  0.00           C  
ATOM   1514  C   GLY A 194      39.781   0.461 -13.466  1.00  0.00           C  
ATOM   1515  O   GLY A 194      39.802  -0.749 -13.269  1.00  0.00           O  
ATOM   1516  N   ALA A 195      38.776   1.234 -13.062  1.00  0.00           N  
ATOM   1517  CA  ALA A 195      37.570   0.710 -12.431  1.00  0.00           C  
ATOM   1518  C   ALA A 195      36.475   0.380 -13.456  1.00  0.00           C  
ATOM   1519  O   ALA A 195      36.414   0.937 -14.552  1.00  0.00           O  
ATOM   1520  CB  ALA A 195      37.075   1.712 -11.382  1.00  0.00           C  
ATOM   1521  N   TYR A 196      35.560  -0.495 -13.069  1.00  0.00           N  
ATOM   1522  CA  TYR A 196      34.312  -0.676 -13.808  1.00  0.00           C  
ATOM   1523  C   TYR A 196      33.347   0.484 -13.545  1.00  0.00           C  
ATOM   1524  O   TYR A 196      33.156   0.883 -12.403  1.00  0.00           O  
ATOM   1525  CB  TYR A 196      33.656  -2.006 -13.416  1.00  0.00           C  
ATOM   1526  CG  TYR A 196      34.434  -3.228 -13.850  1.00  0.00           C  
ATOM   1527  CD1 TYR A 196      34.462  -3.597 -15.208  1.00  0.00           C  
ATOM   1528  CD2 TYR A 196      35.139  -3.999 -12.906  1.00  0.00           C  
ATOM   1529  CE1 TYR A 196      35.185  -4.717 -15.628  1.00  0.00           C  
ATOM   1530  CE2 TYR A 196      35.870  -5.130 -13.315  1.00  0.00           C  
ATOM   1531  CZ  TYR A 196      35.888  -5.489 -14.679  1.00  0.00           C  
ATOM   1532  OH  TYR A 196      36.600  -6.597 -15.088  1.00  0.00           O  
ATOM   1533  N   LEU A 197      32.679   0.970 -14.591  1.00  0.00           N  
ATOM   1534  CA  LEU A 197      31.480   1.786 -14.437  1.00  0.00           C  
ATOM   1535  C   LEU A 197      30.254   0.882 -14.543  1.00  0.00           C  
ATOM   1536  O   LEU A 197      29.949   0.344 -15.610  1.00  0.00           O  
ATOM   1537  CB  LEU A 197      31.457   2.930 -15.460  1.00  0.00           C  
ATOM   1538  CG  LEU A 197      30.187   3.812 -15.354  1.00  0.00           C  
ATOM   1539  CD1 LEU A 197      30.076   4.520 -14.001  1.00  0.00           C  
ATOM   1540  CD2 LEU A 197      30.189   4.880 -16.442  1.00  0.00           C  
ATOM   1541  N   PHE A 198      29.539   0.751 -13.443  1.00  0.00           N  
ATOM   1542  CA  PHE A 198      28.253   0.087 -13.373  1.00  0.00           C  
ATOM   1543  C   PHE A 198      27.150   1.143 -13.213  1.00  0.00           C  
ATOM   1544  O   PHE A 198      27.175   1.919 -12.268  1.00  0.00           O  
ATOM   1545  CB  PHE A 198      28.272  -0.933 -12.220  1.00  0.00           C  
ATOM   1546  CG  PHE A 198      26.906  -1.413 -11.767  1.00  0.00           C  
ATOM   1547  CD1 PHE A 198      26.621  -1.520 -10.389  1.00  0.00           C  
ATOM   1548  CD2 PHE A 198      25.906  -1.720 -12.696  1.00  0.00           C  
ATOM   1549  CE1 PHE A 198      25.353  -1.920  -9.954  1.00  0.00           C  
ATOM   1550  CE2 PHE A 198      24.629  -2.108 -12.269  1.00  0.00           C  
ATOM   1551  CZ  PHE A 198      24.355  -2.206 -10.898  1.00  0.00           C  
ATOM   1552  N   VAL A 199      26.161   1.160 -14.096  1.00  0.00           N  
ATOM   1553  CA  VAL A 199      25.027   2.087 -14.005  1.00  0.00           C  
ATOM   1554  C   VAL A 199      23.733   1.329 -13.734  1.00  0.00           C  
ATOM   1555  O   VAL A 199      23.357   0.440 -14.489  1.00  0.00           O  
ATOM   1556  CB  VAL A 199      24.919   2.993 -15.248  1.00  0.00           C  
ATOM   1557  CG1 VAL A 199      23.669   3.874 -15.197  1.00  0.00           C  
ATOM   1558  CG2 VAL A 199      26.134   3.915 -15.343  1.00  0.00           C  
ATOM   1559  N   ASP A 200      23.025   1.725 -12.691  1.00  0.00           N  
ATOM   1560  CA  ASP A 200      21.646   1.308 -12.444  1.00  0.00           C  
ATOM   1561  C   ASP A 200      20.691   2.415 -12.915  1.00  0.00           C  
ATOM   1562  O   ASP A 200      20.497   3.438 -12.255  1.00  0.00           O  
ATOM   1563  CB  ASP A 200      21.457   0.961 -10.959  1.00  0.00           C  
ATOM   1564  CG  ASP A 200      20.050   0.465 -10.599  1.00  0.00           C  
ATOM   1565  OD1 ASP A 200      19.112   0.584 -11.426  1.00  0.00           O  
ATOM   1566  OD2 ASP A 200      19.887  -0.032  -9.465  1.00  0.00           O  
ATOM   1567  N   MET A 201      20.066   2.210 -14.059  1.00  0.00           N  
ATOM   1568  CA  MET A 201      19.122   3.163 -14.662  1.00  0.00           C  
ATOM   1569  C   MET A 201      17.654   2.856 -14.346  1.00  0.00           C  
ATOM   1570  O   MET A 201      16.754   3.339 -15.040  1.00  0.00           O  
ATOM   1571  CB  MET A 201      19.389   3.324 -16.167  1.00  0.00           C  
ATOM   1572  CG  MET A 201      19.033   2.095 -16.995  1.00  0.00           C  
ATOM   1573  SD  MET A 201      19.021   2.411 -18.786  1.00  0.00           S  
ATOM   1574  CE  MET A 201      18.542   0.782 -19.389  1.00  0.00           C  
ATOM   1575  N   ALA A 202      17.363   2.086 -13.300  1.00  0.00           N  
ATOM   1576  CA  ALA A 202      16.016   1.580 -13.021  1.00  0.00           C  
ATOM   1577  C   ALA A 202      14.924   2.659 -13.001  1.00  0.00           C  
ATOM   1578  O   ALA A 202      13.823   2.442 -13.515  1.00  0.00           O  
ATOM   1579  CB  ALA A 202      16.070   0.843 -11.672  1.00  0.00           C  
ATOM   1580  N   HIS A 203      15.212   3.837 -12.435  1.00  0.00           N  
ATOM   1581  CA  HIS A 203      14.253   4.938 -12.350  1.00  0.00           C  
ATOM   1582  C   HIS A 203      14.004   5.633 -13.689  1.00  0.00           C  
ATOM   1583  O   HIS A 203      12.873   6.022 -13.970  1.00  0.00           O  
ATOM   1584  CB  HIS A 203      14.705   5.931 -11.271  1.00  0.00           C  
ATOM   1585  CG  HIS A 203      14.035   5.651  -9.949  1.00  0.00           C  
ATOM   1586  ND1 HIS A 203      12.861   6.229  -9.501  1.00  0.00           N  
ATOM   1587  CD2 HIS A 203      14.414   4.733  -9.003  1.00  0.00           C  
ATOM   1588  CE1 HIS A 203      12.567   5.678  -8.311  1.00  0.00           C  
ATOM   1589  NE2 HIS A 203      13.472   4.764  -7.981  1.00  0.00           N  
ATOM   1590  N   VAL A 204      15.026   5.760 -14.525  1.00  0.00           N  
ATOM   1591  CA  VAL A 204      14.981   6.546 -15.768  1.00  0.00           C  
ATOM   1592  C   VAL A 204      14.913   5.701 -17.040  1.00  0.00           C  
ATOM   1593  O   VAL A 204      14.833   6.260 -18.128  1.00  0.00           O  
ATOM   1594  CB  VAL A 204      16.136   7.559 -15.843  1.00  0.00           C  
ATOM   1595  CG1 VAL A 204      15.980   8.618 -14.743  1.00  0.00           C  
ATOM   1596  CG2 VAL A 204      17.516   6.898 -15.715  1.00  0.00           C  
ATOM   1597  N   ALA A 205      14.878   4.368 -16.936  1.00  0.00           N  
ATOM   1598  CA  ALA A 205      14.911   3.472 -18.094  1.00  0.00           C  
ATOM   1599  C   ALA A 205      13.835   3.781 -19.156  1.00  0.00           C  
ATOM   1600  O   ALA A 205      14.131   3.761 -20.349  1.00  0.00           O  
ATOM   1601  CB  ALA A 205      14.782   2.036 -17.588  1.00  0.00           C  
ATOM   1602  N   GLY A 206      12.615   4.118 -18.739  1.00  0.00           N  
ATOM   1603  CA  GLY A 206      11.554   4.500 -19.679  1.00  0.00           C  
ATOM   1604  C   GLY A 206      11.833   5.819 -20.406  1.00  0.00           C  
ATOM   1605  O   GLY A 206      11.607   5.920 -21.610  1.00  0.00           O  
ATOM   1606  N   LEU A 207      12.399   6.811 -19.700  1.00  0.00           N  
ATOM   1607  CA  LEU A 207      12.818   8.072 -20.311  1.00  0.00           C  
ATOM   1608  C   LEU A 207      13.997   7.861 -21.281  1.00  0.00           C  
ATOM   1609  O   LEU A 207      14.011   8.435 -22.359  1.00  0.00           O  
ATOM   1610  CB  LEU A 207      13.187   9.110 -19.230  1.00  0.00           C  
ATOM   1611  CG  LEU A 207      12.007   9.550 -18.330  1.00  0.00           C  
ATOM   1612  CD1 LEU A 207      12.127   8.974 -16.925  1.00  0.00           C  
ATOM   1613  CD2 LEU A 207      11.962  11.074 -18.201  1.00  0.00           C  
ATOM   1614  N   VAL A 208      14.944   6.991 -20.914  1.00  0.00           N  
ATOM   1615  CA  VAL A 208      16.058   6.593 -21.785  1.00  0.00           C  
ATOM   1616  C   VAL A 208      15.533   5.909 -23.049  1.00  0.00           C  
ATOM   1617  O   VAL A 208      15.917   6.302 -24.152  1.00  0.00           O  
ATOM   1618  CB  VAL A 208      17.043   5.673 -21.028  1.00  0.00           C  
ATOM   1619  CG1 VAL A 208      18.115   5.072 -21.949  1.00  0.00           C  
ATOM   1620  CG2 VAL A 208      17.774   6.440 -19.927  1.00  0.00           C  
ATOM   1621  N   ALA A 209      14.615   4.956 -22.918  1.00  0.00           N  
ATOM   1622  CA  ALA A 209      14.013   4.252 -24.048  1.00  0.00           C  
ATOM   1623  C   ALA A 209      13.308   5.201 -25.032  1.00  0.00           C  
ATOM   1624  O   ALA A 209      13.371   5.024 -26.245  1.00  0.00           O  
ATOM   1625  CB  ALA A 209      13.029   3.221 -23.492  1.00  0.00           C  
ATOM   1626  N   ALA A 210      12.686   6.263 -24.509  1.00  0.00           N  
ATOM   1627  CA  ALA A 210      12.030   7.287 -25.319  1.00  0.00           C  
ATOM   1628  C   ALA A 210      12.988   8.375 -25.875  1.00  0.00           C  
ATOM   1629  O   ALA A 210      12.562   9.224 -26.659  1.00  0.00           O  
ATOM   1630  CB  ALA A 210      10.915   7.896 -24.479  1.00  0.00           C  
ATOM   1631  N   GLY A 211      14.264   8.371 -25.470  1.00  0.00           N  
ATOM   1632  CA  GLY A 211      15.245   9.403 -25.827  1.00  0.00           C  
ATOM   1633  C   GLY A 211      15.018  10.749 -25.126  1.00  0.00           C  
ATOM   1634  O   GLY A 211      15.370  11.792 -25.676  1.00  0.00           O  
ATOM   1635  N   VAL A 212      14.408  10.734 -23.946  1.00  0.00           N  
ATOM   1636  CA  VAL A 212      14.130  11.916 -23.113  1.00  0.00           C  
ATOM   1637  C   VAL A 212      15.201  12.113 -22.030  1.00  0.00           C  
ATOM   1638  O   VAL A 212      15.319  13.190 -21.459  1.00  0.00           O  
ATOM   1639  CB  VAL A 212      12.718  11.818 -22.496  1.00  0.00           C  
ATOM   1640  CG1 VAL A 212      12.313  13.030 -21.664  1.00  0.00           C  
ATOM   1641  CG2 VAL A 212      11.644  11.656 -23.584  1.00  0.00           C  
ATOM   1642  N   TYR A 213      16.006  11.082 -21.770  1.00  0.00           N  
ATOM   1643  CA  TYR A 213      17.120  11.104 -20.820  1.00  0.00           C  
ATOM   1644  C   TYR A 213      18.354  10.432 -21.438  1.00  0.00           C  
ATOM   1645  O   TYR A 213      18.195   9.489 -22.224  1.00  0.00           O  
ATOM   1646  CB  TYR A 213      16.675  10.405 -19.529  1.00  0.00           C  
ATOM   1647  CG  TYR A 213      17.573  10.663 -18.340  1.00  0.00           C  
ATOM   1648  CD1 TYR A 213      18.705   9.854 -18.103  1.00  0.00           C  
ATOM   1649  CD2 TYR A 213      17.289  11.722 -17.463  1.00  0.00           C  
ATOM   1650  CE1 TYR A 213      19.539  10.110 -17.007  1.00  0.00           C  
ATOM   1651  CE2 TYR A 213      18.111  11.982 -16.356  1.00  0.00           C  
ATOM   1652  CZ  TYR A 213      19.242  11.169 -16.130  1.00  0.00           C  
ATOM   1653  OH  TYR A 213      20.047  11.416 -15.051  1.00  0.00           O  
ATOM   1654  N   PRO A 214      19.586  10.872 -21.128  1.00  0.00           N  
ATOM   1655  CA  PRO A 214      20.799  10.297 -21.702  1.00  0.00           C  
ATOM   1656  C   PRO A 214      20.935   8.792 -21.443  1.00  0.00           C  
ATOM   1657  O   PRO A 214      20.778   8.323 -20.314  1.00  0.00           O  
ATOM   1658  CB  PRO A 214      21.963  11.074 -21.081  1.00  0.00           C  
ATOM   1659  CG  PRO A 214      21.335  12.416 -20.707  1.00  0.00           C  
ATOM   1660  CD  PRO A 214      19.921  12.029 -20.310  1.00  0.00           C  
ATOM   1661  N   ASN A 215      21.259   8.033 -22.486  1.00  0.00           N  
ATOM   1662  CA  ASN A 215      21.424   6.583 -22.400  1.00  0.00           C  
ATOM   1663  C   ASN A 215      22.805   6.228 -21.812  1.00  0.00           C  
ATOM   1664  O   ASN A 215      23.818   6.588 -22.417  1.00  0.00           O  
ATOM   1665  CB  ASN A 215      21.196   5.988 -23.801  1.00  0.00           C  
ATOM   1666  CG  ASN A 215      21.182   4.465 -23.822  1.00  0.00           C  
ATOM   1667  OD1 ASN A 215      21.489   3.791 -22.863  1.00  0.00           O  
ATOM   1668  ND2 ASN A 215      20.821   3.872 -24.936  1.00  0.00           N  
ATOM   1669  N   PRO A 216      22.890   5.485 -20.685  1.00  0.00           N  
ATOM   1670  CA  PRO A 216      24.166   5.075 -20.113  1.00  0.00           C  
ATOM   1671  C   PRO A 216      24.820   3.885 -20.826  1.00  0.00           C  
ATOM   1672  O   PRO A 216      26.017   3.656 -20.662  1.00  0.00           O  
ATOM   1673  CB  PRO A 216      23.843   4.739 -18.652  1.00  0.00           C  
ATOM   1674  CG  PRO A 216      22.407   4.217 -18.721  1.00  0.00           C  
ATOM   1675  CD  PRO A 216      21.786   5.071 -19.830  1.00  0.00           C  
ATOM   1676  N   VAL A 217      24.079   3.127 -21.633  1.00  0.00           N  
ATOM   1677  CA  VAL A 217      24.561   1.879 -22.266  1.00  0.00           C  
ATOM   1678  C   VAL A 217      25.847   2.066 -23.100  1.00  0.00           C  
ATOM   1679  O   VAL A 217      26.727   1.216 -23.007  1.00  0.00           O  
ATOM   1680  CB  VAL A 217      23.446   1.203 -23.095  1.00  0.00           C  
ATOM   1681  CG1 VAL A 217      23.927  -0.029 -23.876  1.00  0.00           C  
ATOM   1682  CG2 VAL A 217      22.298   0.748 -22.193  1.00  0.00           C  
ATOM   1683  N   PRO A 218      26.025   3.154 -23.862  1.00  0.00           N  
ATOM   1684  CA  PRO A 218      27.271   3.381 -24.606  1.00  0.00           C  
ATOM   1685  C   PRO A 218      28.488   3.724 -23.729  1.00  0.00           C  
ATOM   1686  O   PRO A 218      29.605   3.724 -24.240  1.00  0.00           O  
ATOM   1687  CB  PRO A 218      26.965   4.522 -25.580  1.00  0.00           C  
ATOM   1688  CG  PRO A 218      25.447   4.564 -25.668  1.00  0.00           C  
ATOM   1689  CD  PRO A 218      25.041   4.140 -24.264  1.00  0.00           C  
ATOM   1690  N   HIS A 219      28.284   4.066 -22.464  1.00  0.00           N  
ATOM   1691  CA  HIS A 219      29.317   4.596 -21.573  1.00  0.00           C  
ATOM   1692  C   HIS A 219      29.700   3.625 -20.457  1.00  0.00           C  
ATOM   1693  O   HIS A 219      30.884   3.496 -20.132  1.00  0.00           O  
ATOM   1694  CB  HIS A 219      28.838   5.936 -20.989  1.00  0.00           C  
ATOM   1695  CG  HIS A 219      28.530   6.954 -22.050  1.00  0.00           C  
ATOM   1696  ND1 HIS A 219      29.447   7.629 -22.822  1.00  0.00           N  
ATOM   1697  CD2 HIS A 219      27.287   7.362 -22.469  1.00  0.00           C  
ATOM   1698  CE1 HIS A 219      28.778   8.423 -23.676  1.00  0.00           C  
ATOM   1699  NE2 HIS A 219      27.459   8.278 -23.493  1.00  0.00           N  
ATOM   1700  N   ALA A 220      28.744   2.916 -19.887  1.00  0.00           N  
ATOM   1701  CA  ALA A 220      28.993   1.971 -18.810  1.00  0.00           C  
ATOM   1702  C   ALA A 220      29.572   0.636 -19.326  1.00  0.00           C  
ATOM   1703  O   ALA A 220      29.310   0.224 -20.454  1.00  0.00           O  
ATOM   1704  CB  ALA A 220      27.699   1.767 -18.028  1.00  0.00           C  
ATOM   1705  N   HIS A 221      30.320  -0.062 -18.476  1.00  0.00           N  
ATOM   1706  CA  HIS A 221      30.708  -1.447 -18.746  1.00  0.00           C  
ATOM   1707  C   HIS A 221      29.502  -2.392 -18.640  1.00  0.00           C  
ATOM   1708  O   HIS A 221      29.359  -3.303 -19.453  1.00  0.00           O  
ATOM   1709  CB  HIS A 221      31.798  -1.879 -17.761  1.00  0.00           C  
ATOM   1710  CG  HIS A 221      33.076  -1.105 -17.887  1.00  0.00           C  
ATOM   1711  ND1 HIS A 221      33.409   0.047 -17.217  1.00  0.00           N  
ATOM   1712  CD2 HIS A 221      34.167  -1.437 -18.653  1.00  0.00           C  
ATOM   1713  CE1 HIS A 221      34.665   0.399 -17.564  1.00  0.00           C  
ATOM   1714  NE2 HIS A 221      35.153  -0.481 -18.436  1.00  0.00           N  
ATOM   1715  N   VAL A 222      28.646  -2.155 -17.648  1.00  0.00           N  
ATOM   1716  CA  VAL A 222      27.410  -2.912 -17.412  1.00  0.00           C  
ATOM   1717  C   VAL A 222      26.316  -1.955 -16.952  1.00  0.00           C  
ATOM   1718  O   VAL A 222      26.569  -1.047 -16.165  1.00  0.00           O  
ATOM   1719  CB  VAL A 222      27.609  -4.033 -16.374  1.00  0.00           C  
ATOM   1720  CG1 VAL A 222      26.349  -4.900 -16.229  1.00  0.00           C  
ATOM   1721  CG2 VAL A 222      28.744  -4.983 -16.760  1.00  0.00           C  
ATOM   1722  N   VAL A 223      25.107  -2.187 -17.424  1.00  0.00           N  
ATOM   1723  CA  VAL A 223      23.906  -1.439 -17.026  1.00  0.00           C  
ATOM   1724  C   VAL A 223      22.868  -2.412 -16.474  1.00  0.00           C  
ATOM   1725  O   VAL A 223      22.635  -3.470 -17.052  1.00  0.00           O  
ATOM   1726  CB  VAL A 223      23.338  -0.619 -18.197  1.00  0.00           C  
ATOM   1727  CG1 VAL A 223      22.086   0.176 -17.802  1.00  0.00           C  
ATOM   1728  CG2 VAL A 223      24.366   0.385 -18.723  1.00  0.00           C  
ATOM   1729  N   THR A 224      22.206  -2.037 -15.387  1.00  0.00           N  
ATOM   1730  CA  THR A 224      21.009  -2.735 -14.924  1.00  0.00           C  
ATOM   1731  C   THR A 224      19.798  -1.816 -14.941  1.00  0.00           C  
ATOM   1732  O   THR A 224      19.900  -0.588 -14.901  1.00  0.00           O  
ATOM   1733  CB  THR A 224      21.161  -3.352 -13.533  1.00  0.00           C  
ATOM   1734  OG1 THR A 224      21.425  -2.355 -12.581  1.00  0.00           O  
ATOM   1735  CG2 THR A 224      22.273  -4.391 -13.492  1.00  0.00           C  
ATOM   1736  N   THR A 225      18.624  -2.428 -14.978  1.00  0.00           N  
ATOM   1737  CA  THR A 225      17.371  -1.720 -14.777  1.00  0.00           C  
ATOM   1738  C   THR A 225      16.305  -2.644 -14.223  1.00  0.00           C  
ATOM   1739  O   THR A 225      16.397  -3.865 -14.316  1.00  0.00           O  
ATOM   1740  CB  THR A 225      16.907  -1.015 -16.059  1.00  0.00           C  
ATOM   1741  OG1 THR A 225      15.768  -0.237 -15.770  1.00  0.00           O  
ATOM   1742  CG2 THR A 225      16.546  -1.950 -17.213  1.00  0.00           C  
ATOM   1743  N   THR A 226      15.254  -2.059 -13.672  1.00  0.00           N  
ATOM   1744  CA  THR A 226      13.979  -2.747 -13.506  1.00  0.00           C  
ATOM   1745  C   THR A 226      13.118  -2.570 -14.756  1.00  0.00           C  
ATOM   1746  O   THR A 226      13.273  -1.608 -15.496  1.00  0.00           O  
ATOM   1747  CB  THR A 226      13.225  -2.254 -12.270  1.00  0.00           C  
ATOM   1748  OG1 THR A 226      13.050  -0.853 -12.315  1.00  0.00           O  
ATOM   1749  CG2 THR A 226      13.984  -2.591 -10.994  1.00  0.00           C  
ATOM   1750  N   THR A 227      12.176  -3.487 -14.974  1.00  0.00           N  
ATOM   1751  CA  THR A 227      11.241  -3.423 -16.106  1.00  0.00           C  
ATOM   1752  C   THR A 227       9.894  -2.780 -15.764  1.00  0.00           C  
ATOM   1753  O   THR A 227       9.096  -2.543 -16.655  1.00  0.00           O  
ATOM   1754  CB  THR A 227      11.036  -4.816 -16.720  1.00  0.00           C  
ATOM   1755  OG1 THR A 227      10.746  -5.751 -15.709  1.00  0.00           O  
ATOM   1756  CG2 THR A 227      12.298  -5.303 -17.427  1.00  0.00           C  
ATOM   1757  N   HIS A 228       9.639  -2.460 -14.497  1.00  0.00           N  
ATOM   1758  CA  HIS A 228       8.464  -1.707 -14.031  1.00  0.00           C  
ATOM   1759  C   HIS A 228       8.738  -0.191 -14.049  1.00  0.00           C  
ATOM   1760  O   HIS A 228       9.139   0.322 -15.098  1.00  0.00           O  
ATOM   1761  CB  HIS A 228       8.000  -2.276 -12.677  1.00  0.00           C  
ATOM   1762  CG  HIS A 228       9.062  -2.381 -11.618  1.00  0.00           C  
ATOM   1763  ND1 HIS A 228      10.010  -3.375 -11.524  1.00  0.00           N  
ATOM   1764  CD2 HIS A 228       9.243  -1.581 -10.522  1.00  0.00           C  
ATOM   1765  CE1 HIS A 228      10.727  -3.183 -10.404  1.00  0.00           C  
ATOM   1766  NE2 HIS A 228      10.294  -2.102  -9.766  1.00  0.00           N  
ATOM   1767  N   LYS A 229       8.511   0.554 -12.982  1.00  0.00           N  
ATOM   1768  CA  LYS A 229       8.793   2.003 -12.899  1.00  0.00           C  
ATOM   1769  C   LYS A 229       8.445   2.753 -14.198  1.00  0.00           C  
ATOM   1770  O   LYS A 229       7.352   2.564 -14.743  1.00  0.00           O  
ATOM   1771  CB  LYS A 229      10.247   2.249 -12.423  1.00  0.00           C  
ATOM   1772  CG  LYS A 229      10.642   1.557 -11.104  1.00  0.00           C  
ATOM   1773  CD  LYS A 229      11.971   2.148 -10.595  1.00  0.00           C  
ATOM   1774  CE  LYS A 229      12.377   1.579  -9.238  1.00  0.00           C  
ATOM   1775  NZ  LYS A 229      13.024   0.244  -9.348  1.00  0.00           N  
ATOM   1776  N   THR A 230       9.352   3.553 -14.720  1.00  0.00           N  
ATOM   1777  CA  THR A 230       9.124   4.319 -15.945  1.00  0.00           C  
ATOM   1778  C   THR A 230       9.010   3.467 -17.212  1.00  0.00           C  
ATOM   1779  O   THR A 230       8.367   3.908 -18.160  1.00  0.00           O  
ATOM   1780  CB  THR A 230      10.213   5.382 -16.145  1.00  0.00           C  
ATOM   1781  OG1 THR A 230      11.485   4.795 -16.024  1.00  0.00           O  
ATOM   1782  CG2 THR A 230      10.126   6.489 -15.108  1.00  0.00           C  
ATOM   1783  N   LEU A 231       9.531   2.237 -17.247  1.00  0.00           N  
ATOM   1784  CA  LEU A 231       9.314   1.311 -18.369  1.00  0.00           C  
ATOM   1785  C   LEU A 231       7.883   0.772 -18.432  1.00  0.00           C  
ATOM   1786  O   LEU A 231       7.509   0.188 -19.445  1.00  0.00           O  
ATOM   1787  CB  LEU A 231      10.324   0.151 -18.337  1.00  0.00           C  
ATOM   1788  CG  LEU A 231      11.651   0.441 -19.059  1.00  0.00           C  
ATOM   1789  CD1 LEU A 231      12.612  -0.727 -18.829  1.00  0.00           C  
ATOM   1790  CD2 LEU A 231      11.478   0.585 -20.568  1.00  0.00           C  
ATOM   1791  N   ALA A 232       7.092   0.931 -17.370  1.00  0.00           N  
ATOM   1792  CA  ALA A 232       5.688   0.521 -17.295  1.00  0.00           C  
ATOM   1793  C   ALA A 232       5.426  -0.975 -17.551  1.00  0.00           C  
ATOM   1794  O   ALA A 232       4.312  -1.376 -17.869  1.00  0.00           O  
ATOM   1795  CB  ALA A 232       4.856   1.462 -18.184  1.00  0.00           C  
ATOM   1796  N   GLY A 233       6.447  -1.816 -17.395  1.00  0.00           N  
ATOM   1797  CA  GLY A 233       6.366  -3.258 -17.558  1.00  0.00           C  
ATOM   1798  C   GLY A 233       6.116  -4.018 -16.247  1.00  0.00           C  
ATOM   1799  O   GLY A 233       5.783  -3.419 -15.223  1.00  0.00           O  
ATOM   1800  N   PRO A 234       6.311  -5.353 -16.263  1.00  0.00           N  
ATOM   1801  CA  PRO A 234       6.178  -6.166 -15.066  1.00  0.00           C  
ATOM   1802  C   PRO A 234       7.301  -5.873 -14.065  1.00  0.00           C  
ATOM   1803  O   PRO A 234       8.380  -5.399 -14.429  1.00  0.00           O  
ATOM   1804  CB  PRO A 234       6.234  -7.615 -15.562  1.00  0.00           C  
ATOM   1805  CG  PRO A 234       7.173  -7.517 -16.767  1.00  0.00           C  
ATOM   1806  CD  PRO A 234       6.809  -6.161 -17.364  1.00  0.00           C  
ATOM   1807  N   ARG A 235       7.100  -6.245 -12.799  1.00  0.00           N  
ATOM   1808  CA  ARG A 235       8.197  -6.282 -11.827  1.00  0.00           C  
ATOM   1809  C   ARG A 235       9.242  -7.310 -12.271  1.00  0.00           C  
ATOM   1810  O   ARG A 235       8.928  -8.468 -12.503  1.00  0.00           O  
ATOM   1811  CB  ARG A 235       7.683  -6.589 -10.412  1.00  0.00           C  
ATOM   1812  CG  ARG A 235       6.839  -5.425  -9.843  1.00  0.00           C  
ATOM   1813  CD  ARG A 235       6.402  -5.708  -8.404  1.00  0.00           C  
ATOM   1814  NE  ARG A 235       5.567  -4.603  -7.862  1.00  0.00           N  
ATOM   1815  CZ  ARG A 235       5.872  -3.718  -6.925  1.00  0.00           C  
ATOM   1816  NH1 ARG A 235       7.005  -3.721  -6.292  1.00  0.00           N  
ATOM   1817  NH2 ARG A 235       5.014  -2.788  -6.603  1.00  0.00           N  
ATOM   1818  N   GLY A 236      10.492  -6.875 -12.368  1.00  0.00           N  
ATOM   1819  CA  GLY A 236      11.599  -7.710 -12.798  1.00  0.00           C  
ATOM   1820  C   GLY A 236      12.880  -6.909 -13.032  1.00  0.00           C  
ATOM   1821  O   GLY A 236      12.864  -5.678 -13.055  1.00  0.00           O  
ATOM   1822  N   GLY A 237      13.980  -7.620 -13.200  1.00  0.00           N  
ATOM   1823  CA  GLY A 237      15.291  -7.059 -13.506  1.00  0.00           C  
ATOM   1824  C   GLY A 237      15.717  -7.321 -14.950  1.00  0.00           C  
ATOM   1825  O   GLY A 237      15.204  -8.214 -15.625  1.00  0.00           O  
ATOM   1826  N   LEU A 238      16.684  -6.511 -15.401  1.00  0.00           N  
ATOM   1827  CA  LEU A 238      17.315  -6.611 -16.710  1.00  0.00           C  
ATOM   1828  C   LEU A 238      18.790  -6.216 -16.565  1.00  0.00           C  
ATOM   1829  O   LEU A 238      19.101  -5.264 -15.857  1.00  0.00           O  
ATOM   1830  CB  LEU A 238      16.555  -5.667 -17.668  1.00  0.00           C  
ATOM   1831  CG  LEU A 238      16.989  -5.729 -19.146  1.00  0.00           C  
ATOM   1832  CD1 LEU A 238      16.560  -7.030 -19.788  1.00  0.00           C  
ATOM   1833  CD2 LEU A 238      16.313  -4.595 -19.919  1.00  0.00           C  
ATOM   1834  N   ILE A 239      19.680  -6.943 -17.227  1.00  0.00           N  
ATOM   1835  CA  ILE A 239      21.094  -6.573 -17.361  1.00  0.00           C  
ATOM   1836  C   ILE A 239      21.366  -6.285 -18.830  1.00  0.00           C  
ATOM   1837  O   ILE A 239      20.940  -7.052 -19.694  1.00  0.00           O  
ATOM   1838  CB  ILE A 239      22.043  -7.657 -16.815  1.00  0.00           C  
ATOM   1839  CG1 ILE A 239      21.653  -8.098 -15.381  1.00  0.00           C  
ATOM   1840  CG2 ILE A 239      23.500  -7.158 -16.855  1.00  0.00           C  
ATOM   1841  CD1 ILE A 239      22.509  -9.235 -14.816  1.00  0.00           C  
ATOM   1842  N   LEU A 240      22.066  -5.192 -19.104  1.00  0.00           N  
ATOM   1843  CA  LEU A 240      22.441  -4.746 -20.439  1.00  0.00           C  
ATOM   1844  C   LEU A 240      23.941  -4.438 -20.475  1.00  0.00           C  
ATOM   1845  O   LEU A 240      24.505  -3.968 -19.494  1.00  0.00           O  
ATOM   1846  CB  LEU A 240      21.641  -3.491 -20.814  1.00  0.00           C  
ATOM   1847  CG  LEU A 240      20.112  -3.677 -20.867  1.00  0.00           C  
ATOM   1848  CD1 LEU A 240      19.436  -2.316 -20.952  1.00  0.00           C  
ATOM   1849  CD2 LEU A 240      19.684  -4.498 -22.079  1.00  0.00           C  
ATOM   1850  N   ALA A 241      24.582  -4.665 -21.622  1.00  0.00           N  
ATOM   1851  CA  ALA A 241      25.945  -4.222 -21.867  1.00  0.00           C  
ATOM   1852  C   ALA A 241      26.178  -3.961 -23.353  1.00  0.00           C  
ATOM   1853  O   ALA A 241      25.438  -4.444 -24.216  1.00  0.00           O  
ATOM   1854  CB  ALA A 241      26.924  -5.266 -21.303  1.00  0.00           C  
ATOM   1855  N   LYS A 242      27.233  -3.186 -23.645  1.00  0.00           N  
ATOM   1856  CA  LYS A 242      27.678  -2.903 -25.012  1.00  0.00           C  
ATOM   1857  C   LYS A 242      29.194  -2.794 -25.056  1.00  0.00           C  
ATOM   1858  O   LYS A 242      29.794  -2.150 -24.202  1.00  0.00           O  
ATOM   1859  CB  LYS A 242      27.004  -1.611 -25.496  1.00  0.00           C  
ATOM   1860  CG  LYS A 242      27.385  -1.279 -26.941  1.00  0.00           C  
ATOM   1861  CD  LYS A 242      26.561  -0.092 -27.434  1.00  0.00           C  
ATOM   1862  CE  LYS A 242      26.878   0.201 -28.899  1.00  0.00           C  
ATOM   1863  NZ  LYS A 242      25.943   1.211 -29.448  1.00  0.00           N  
ATOM   1864  N   GLY A 243      29.799  -3.425 -26.057  1.00  0.00           N  
ATOM   1865  CA  GLY A 243      31.243  -3.399 -26.267  1.00  0.00           C  
ATOM   1866  C   GLY A 243      32.048  -4.219 -25.261  1.00  0.00           C  
ATOM   1867  O   GLY A 243      33.262  -4.068 -25.176  1.00  0.00           O  
ATOM   1868  N   GLY A 244      31.388  -5.072 -24.480  1.00  0.00           N  
ATOM   1869  CA  GLY A 244      32.039  -5.977 -23.540  1.00  0.00           C  
ATOM   1870  C   GLY A 244      32.642  -7.209 -24.217  1.00  0.00           C  
ATOM   1871  O   GLY A 244      32.272  -7.575 -25.334  1.00  0.00           O  
ATOM   1872  N   SER A 245      33.556  -7.870 -23.512  1.00  0.00           N  
ATOM   1873  CA  SER A 245      34.131  -9.133 -23.972  1.00  0.00           C  
ATOM   1874  C   SER A 245      33.154 -10.297 -23.797  1.00  0.00           C  
ATOM   1875  O   SER A 245      32.283 -10.284 -22.931  1.00  0.00           O  
ATOM   1876  CB  SER A 245      35.459  -9.416 -23.255  1.00  0.00           C  
ATOM   1877  OG  SER A 245      35.246  -9.685 -21.888  1.00  0.00           O  
ATOM   1878  N   GLU A 246      33.364 -11.361 -24.566  1.00  0.00           N  
ATOM   1879  CA  GLU A 246      32.610 -12.603 -24.400  1.00  0.00           C  
ATOM   1880  C   GLU A 246      32.787 -13.196 -22.985  1.00  0.00           C  
ATOM   1881  O   GLU A 246      31.859 -13.750 -22.413  1.00  0.00           O  
ATOM   1882  CB  GLU A 246      33.074 -13.582 -25.488  1.00  0.00           C  
ATOM   1883  CG  GLU A 246      32.043 -14.679 -25.772  1.00  0.00           C  
ATOM   1884  CD  GLU A 246      32.498 -15.683 -26.838  1.00  0.00           C  
ATOM   1885  OE1 GLU A 246      31.627 -16.428 -27.331  1.00  0.00           O  
ATOM   1886  OE2 GLU A 246      33.708 -15.743 -27.127  1.00  0.00           O  
ATOM   1887  N   GLU A 247      33.969 -13.000 -22.380  1.00  0.00           N  
ATOM   1888  CA  GLU A 247      34.250 -13.425 -21.007  1.00  0.00           C  
ATOM   1889  C   GLU A 247      33.384 -12.663 -19.986  1.00  0.00           C  
ATOM   1890  O   GLU A 247      32.818 -13.275 -19.088  1.00  0.00           O  
ATOM   1891  CB  GLU A 247      35.738 -13.237 -20.709  1.00  0.00           C  
ATOM   1892  CG  GLU A 247      36.156 -14.039 -19.472  1.00  0.00           C  
ATOM   1893  CD  GLU A 247      37.552 -13.671 -18.946  1.00  0.00           C  
ATOM   1894  OE1 GLU A 247      37.743 -13.855 -17.723  1.00  0.00           O  
ATOM   1895  OE2 GLU A 247      38.383 -13.177 -19.744  1.00  0.00           O  
ATOM   1896  N   LEU A 248      33.228 -11.336 -20.142  1.00  0.00           N  
ATOM   1897  CA  LEU A 248      32.357 -10.522 -19.292  1.00  0.00           C  
ATOM   1898  C   LEU A 248      30.909 -11.011 -19.379  1.00  0.00           C  
ATOM   1899  O   LEU A 248      30.270 -11.246 -18.353  1.00  0.00           O  
ATOM   1900  CB  LEU A 248      32.484  -9.046 -19.696  1.00  0.00           C  
ATOM   1901  CG  LEU A 248      31.498  -8.101 -18.976  1.00  0.00           C  
ATOM   1902  CD1 LEU A 248      31.729  -8.080 -17.467  1.00  0.00           C  
ATOM   1903  CD2 LEU A 248      31.651  -6.679 -19.503  1.00  0.00           C  
ATOM   1904  N   TYR A 249      30.395 -11.236 -20.577  1.00  0.00           N  
ATOM   1905  CA  TYR A 249      29.019 -11.687 -20.780  1.00  0.00           C  
ATOM   1906  C   TYR A 249      28.784 -13.097 -20.219  1.00  0.00           C  
ATOM   1907  O   TYR A 249      27.736 -13.372 -19.637  1.00  0.00           O  
ATOM   1908  CB  TYR A 249      28.667 -11.598 -22.269  1.00  0.00           C  
ATOM   1909  CG  TYR A 249      28.719 -10.203 -22.870  1.00  0.00           C  
ATOM   1910  CD1 TYR A 249      28.776  -9.046 -22.069  1.00  0.00           C  
ATOM   1911  CD2 TYR A 249      28.693 -10.054 -24.272  1.00  0.00           C  
ATOM   1912  CE1 TYR A 249      28.806  -7.766 -22.639  1.00  0.00           C  
ATOM   1913  CE2 TYR A 249      28.716  -8.777 -24.858  1.00  0.00           C  
ATOM   1914  CZ  TYR A 249      28.773  -7.632 -24.041  1.00  0.00           C  
ATOM   1915  OH  TYR A 249      28.792  -6.377 -24.583  1.00  0.00           O  
ATOM   1916  N   LYS A 250      29.789 -13.960 -20.298  1.00  0.00           N  
ATOM   1917  CA  LYS A 250      29.744 -15.288 -19.688  1.00  0.00           C  
ATOM   1918  C   LYS A 250      29.733 -15.220 -18.164  1.00  0.00           C  
ATOM   1919  O   LYS A 250      28.987 -15.971 -17.533  1.00  0.00           O  
ATOM   1920  CB  LYS A 250      30.916 -16.107 -20.234  1.00  0.00           C  
ATOM   1921  CG  LYS A 250      30.690 -17.613 -20.096  1.00  0.00           C  
ATOM   1922  CD  LYS A 250      31.882 -18.340 -20.717  1.00  0.00           C  
ATOM   1923  CE  LYS A 250      31.661 -19.840 -20.720  1.00  0.00           C  
ATOM   1924  NZ  LYS A 250      32.845 -20.536 -21.279  1.00  0.00           N  
ATOM   1925  N   LYS A 251      30.521 -14.312 -17.552  1.00  0.00           N  
ATOM   1926  CA  LYS A 251      30.490 -14.050 -16.108  1.00  0.00           C  
ATOM   1927  C   LYS A 251      29.119 -13.542 -15.666  1.00  0.00           C  
ATOM   1928  O   LYS A 251      28.564 -14.083 -14.718  1.00  0.00           O  
ATOM   1929  CB  LYS A 251      31.589 -13.055 -15.704  1.00  0.00           C  
ATOM   1930  CG  LYS A 251      32.984 -13.704 -15.655  1.00  0.00           C  
ATOM   1931  CD  LYS A 251      34.042 -12.654 -15.280  1.00  0.00           C  
ATOM   1932  CE  LYS A 251      35.428 -13.310 -15.233  1.00  0.00           C  
ATOM   1933  NZ  LYS A 251      36.504 -12.327 -14.992  1.00  0.00           N  
ATOM   1934  N   LEU A 252      28.528 -12.592 -16.379  1.00  0.00           N  
ATOM   1935  CA  LEU A 252      27.199 -12.058 -16.071  1.00  0.00           C  
ATOM   1936  C   LEU A 252      26.108 -13.134 -16.160  1.00  0.00           C  
ATOM   1937  O   LEU A 252      25.310 -13.276 -15.232  1.00  0.00           O  
ATOM   1938  CB  LEU A 252      26.880 -10.889 -17.019  1.00  0.00           C  
ATOM   1939  CG  LEU A 252      27.729  -9.625 -16.801  1.00  0.00           C  
ATOM   1940  CD1 LEU A 252      27.472  -8.640 -17.944  1.00  0.00           C  
ATOM   1941  CD2 LEU A 252      27.400  -8.933 -15.486  1.00  0.00           C  
ATOM   1942  N   ASN A 253      26.110 -13.944 -17.216  1.00  0.00           N  
ATOM   1943  CA  ASN A 253      25.169 -15.058 -17.343  1.00  0.00           C  
ATOM   1944  C   ASN A 253      25.313 -16.061 -16.193  1.00  0.00           C  
ATOM   1945  O   ASN A 253      24.317 -16.480 -15.614  1.00  0.00           O  
ATOM   1946  CB  ASN A 253      25.364 -15.742 -18.708  1.00  0.00           C  
ATOM   1947  CG  ASN A 253      24.712 -14.999 -19.850  1.00  0.00           C  
ATOM   1948  OD1 ASN A 253      23.844 -14.165 -19.705  1.00  0.00           O  
ATOM   1949  ND2 ASN A 253      25.091 -15.317 -21.074  1.00  0.00           N  
ATOM   1950  N   SER A 254      26.551 -16.412 -15.815  1.00  0.00           N  
ATOM   1951  CA  SER A 254      26.814 -17.344 -14.720  1.00  0.00           C  
ATOM   1952  C   SER A 254      26.449 -16.763 -13.351  1.00  0.00           C  
ATOM   1953  O   SER A 254      25.993 -17.500 -12.479  1.00  0.00           O  
ATOM   1954  CB  SER A 254      28.281 -17.767 -14.712  1.00  0.00           C  
ATOM   1955  OG  SER A 254      28.655 -18.327 -15.963  1.00  0.00           O  
ATOM   1956  N   ALA A 255      26.594 -15.459 -13.155  1.00  0.00           N  
ATOM   1957  CA  ALA A 255      26.218 -14.790 -11.912  1.00  0.00           C  
ATOM   1958  C   ALA A 255      24.698 -14.759 -11.698  1.00  0.00           C  
ATOM   1959  O   ALA A 255      24.232 -14.891 -10.564  1.00  0.00           O  
ATOM   1960  CB  ALA A 255      26.804 -13.382 -11.931  1.00  0.00           C  
ATOM   1961  N   VAL A 256      23.919 -14.642 -12.777  1.00  0.00           N  
ATOM   1962  CA  VAL A 256      22.459 -14.777 -12.703  1.00  0.00           C  
ATOM   1963  C   VAL A 256      22.074 -16.231 -12.452  1.00  0.00           C  
ATOM   1964  O   VAL A 256      21.368 -16.515 -11.485  1.00  0.00           O  
ATOM   1965  CB  VAL A 256      21.775 -14.228 -13.964  1.00  0.00           C  
ATOM   1966  CG1 VAL A 256      20.257 -14.431 -13.928  1.00  0.00           C  
ATOM   1967  CG2 VAL A 256      22.017 -12.720 -14.106  1.00  0.00           C  
ATOM   1968  N   PHE A 257      22.554 -17.153 -13.272  1.00  0.00           N  
ATOM   1969  CA  PHE A 257      22.313 -18.580 -13.130  1.00  0.00           C  
ATOM   1970  C   PHE A 257      23.561 -19.394 -13.502  1.00  0.00           C  
ATOM   1971  O   PHE A 257      24.078 -19.236 -14.612  1.00  0.00           O  
ATOM   1972  CB  PHE A 257      21.121 -19.001 -13.990  1.00  0.00           C  
ATOM   1973  CG  PHE A 257      20.881 -20.499 -13.964  1.00  0.00           C  
ATOM   1974  CD1 PHE A 257      21.499 -21.327 -14.920  1.00  0.00           C  
ATOM   1975  CD2 PHE A 257      20.125 -21.078 -12.927  1.00  0.00           C  
ATOM   1976  CE1 PHE A 257      21.378 -22.729 -14.833  1.00  0.00           C  
ATOM   1977  CE2 PHE A 257      19.996 -22.478 -12.838  1.00  0.00           C  
ATOM   1978  CZ  PHE A 257      20.630 -23.303 -13.780  1.00  0.00           C  
ATOM   1979  N   PRO A 258      24.056 -20.283 -12.610  1.00  0.00           N  
ATOM   1980  CA  PRO A 258      23.457 -20.688 -11.338  1.00  0.00           C  
ATOM   1981  C   PRO A 258      23.901 -19.862 -10.117  1.00  0.00           C  
ATOM   1982  O   PRO A 258      23.658 -20.288  -8.994  1.00  0.00           O  
ATOM   1983  CB  PRO A 258      23.866 -22.164 -11.212  1.00  0.00           C  
ATOM   1984  CG  PRO A 258      25.279 -22.165 -11.813  1.00  0.00           C  
ATOM   1985  CD  PRO A 258      25.168 -21.152 -12.949  1.00  0.00           C  
ATOM   1986  N   GLY A 259      24.546 -18.723 -10.293  1.00  0.00           N  
ATOM   1987  CA  GLY A 259      25.193 -17.982  -9.212  1.00  0.00           C  
ATOM   1988  C   GLY A 259      24.251 -17.445  -8.129  1.00  0.00           C  
ATOM   1989  O   GLY A 259      24.513 -17.610  -6.941  1.00  0.00           O  
ATOM   1990  N   GLY A 260      23.143 -16.793  -8.523  1.00  0.00           N  
ATOM   1991  CA  GLY A 260      22.230 -16.133  -7.593  1.00  0.00           C  
ATOM   1992  C   GLY A 260      20.757 -16.526  -7.705  1.00  0.00           C  
ATOM   1993  O   GLY A 260      19.954 -16.140  -6.854  1.00  0.00           O  
ATOM   1994  N   GLN A 261      20.389 -17.274  -8.747  1.00  0.00           N  
ATOM   1995  CA  GLN A 261      19.009 -17.696  -9.001  1.00  0.00           C  
ATOM   1996  C   GLN A 261      18.942 -19.169  -9.434  1.00  0.00           C  
ATOM   1997  O   GLN A 261      19.924 -19.742  -9.902  1.00  0.00           O  
ATOM   1998  CB  GLN A 261      18.357 -16.798 -10.068  1.00  0.00           C  
ATOM   1999  CG  GLN A 261      18.315 -15.311  -9.695  1.00  0.00           C  
ATOM   2000  CD  GLN A 261      17.565 -14.435 -10.707  1.00  0.00           C  
ATOM   2001  OE1 GLN A 261      17.390 -13.242 -10.500  1.00  0.00           O  
ATOM   2002  NE2 GLN A 261      17.082 -14.956 -11.817  1.00  0.00           N  
ATOM   2003  N   GLY A 262      17.752 -19.749  -9.317  1.00  0.00           N  
ATOM   2004  CA  GLY A 262      17.381 -20.995  -9.980  1.00  0.00           C  
ATOM   2005  C   GLY A 262      16.648 -20.728 -11.299  1.00  0.00           C  
ATOM   2006  O   GLY A 262      17.056 -19.890 -12.104  1.00  0.00           O  
ATOM   2007  N   GLY A 263      15.522 -21.418 -11.513  1.00  0.00           N  
ATOM   2008  CA  GLY A 263      14.711 -21.268 -12.715  1.00  0.00           C  
ATOM   2009  C   GLY A 263      14.113 -19.860 -12.878  1.00  0.00           C  
ATOM   2010  O   GLY A 263      13.628 -19.276 -11.910  1.00  0.00           O  
ATOM   2011  N   PRO A 264      14.100 -19.316 -14.124  1.00  0.00           N  
ATOM   2012  CA  PRO A 264      13.510 -18.017 -14.391  1.00  0.00           C  
ATOM   2013  C   PRO A 264      11.975 -18.069 -14.400  1.00  0.00           C  
ATOM   2014  O   PRO A 264      11.350 -19.108 -14.605  1.00  0.00           O  
ATOM   2015  CB  PRO A 264      14.081 -17.594 -15.744  1.00  0.00           C  
ATOM   2016  CG  PRO A 264      14.261 -18.930 -16.469  1.00  0.00           C  
ATOM   2017  CD  PRO A 264      14.656 -19.887 -15.344  1.00  0.00           C  
ATOM   2018  N   LEU A 265      11.350 -16.906 -14.243  1.00  0.00           N  
ATOM   2019  CA  LEU A 265       9.892 -16.741 -14.284  1.00  0.00           C  
ATOM   2020  C   LEU A 265       9.433 -16.479 -15.723  1.00  0.00           C  
ATOM   2021  O   LEU A 265       9.297 -15.327 -16.139  1.00  0.00           O  
ATOM   2022  CB  LEU A 265       9.484 -15.619 -13.318  1.00  0.00           C  
ATOM   2023  CG  LEU A 265       9.865 -15.837 -11.837  1.00  0.00           C  
ATOM   2024  CD1 LEU A 265       9.457 -14.615 -11.021  1.00  0.00           C  
ATOM   2025  CD2 LEU A 265       9.190 -17.073 -11.241  1.00  0.00           C  
ATOM   2026  N   MET A 266       9.179 -17.536 -16.493  1.00  0.00           N  
ATOM   2027  CA  MET A 266       8.890 -17.423 -17.929  1.00  0.00           C  
ATOM   2028  C   MET A 266       7.654 -16.574 -18.261  1.00  0.00           C  
ATOM   2029  O   MET A 266       7.644 -15.853 -19.258  1.00  0.00           O  
ATOM   2030  CB  MET A 266       8.746 -18.817 -18.558  1.00  0.00           C  
ATOM   2031  CG  MET A 266      10.038 -19.655 -18.486  1.00  0.00           C  
ATOM   2032  SD  MET A 266      11.564 -18.821 -19.005  1.00  0.00           S  
ATOM   2033  CE  MET A 266      11.149 -18.256 -20.661  1.00  0.00           C  
ATOM   2034  N   HIS A 267       6.634 -16.589 -17.408  1.00  0.00           N  
ATOM   2035  CA  HIS A 267       5.450 -15.736 -17.532  1.00  0.00           C  
ATOM   2036  C   HIS A 267       5.777 -14.248 -17.333  1.00  0.00           C  
ATOM   2037  O   HIS A 267       5.268 -13.390 -18.060  1.00  0.00           O  
ATOM   2038  CB  HIS A 267       4.385 -16.217 -16.534  1.00  0.00           C  
ATOM   2039  CG  HIS A 267       4.827 -16.243 -15.099  1.00  0.00           C  
ATOM   2040  ND1 HIS A 267       5.732 -17.117 -14.526  1.00  0.00           N  
ATOM   2041  CD2 HIS A 267       4.411 -15.402 -14.095  1.00  0.00           C  
ATOM   2042  CE1 HIS A 267       5.845 -16.821 -13.221  1.00  0.00           C  
ATOM   2043  NE2 HIS A 267       5.061 -15.784 -12.926  1.00  0.00           N  
ATOM   2044  N   VAL A 268       6.703 -13.927 -16.425  1.00  0.00           N  
ATOM   2045  CA  VAL A 268       7.203 -12.562 -16.236  1.00  0.00           C  
ATOM   2046  C   VAL A 268       8.091 -12.138 -17.409  1.00  0.00           C  
ATOM   2047  O   VAL A 268       8.003 -11.001 -17.867  1.00  0.00           O  
ATOM   2048  CB  VAL A 268       7.953 -12.408 -14.896  1.00  0.00           C  
ATOM   2049  CG1 VAL A 268       8.413 -10.972 -14.658  1.00  0.00           C  
ATOM   2050  CG2 VAL A 268       7.066 -12.807 -13.710  1.00  0.00           C  
ATOM   2051  N   ILE A 269       8.907 -13.054 -17.947  1.00  0.00           N  
ATOM   2052  CA  ILE A 269       9.724 -12.795 -19.142  1.00  0.00           C  
ATOM   2053  C   ILE A 269       8.845 -12.518 -20.365  1.00  0.00           C  
ATOM   2054  O   ILE A 269       9.143 -11.598 -21.122  1.00  0.00           O  
ATOM   2055  CB  ILE A 269      10.732 -13.948 -19.374  1.00  0.00           C  
ATOM   2056  CG1 ILE A 269      11.785 -13.940 -18.242  1.00  0.00           C  
ATOM   2057  CG2 ILE A 269      11.412 -13.821 -20.744  1.00  0.00           C  
ATOM   2058  CD1 ILE A 269      12.735 -15.151 -18.247  1.00  0.00           C  
ATOM   2059  N   ALA A 270       7.723 -13.211 -20.512  1.00  0.00           N  
ATOM   2060  CA  ALA A 270       6.735 -12.883 -21.539  1.00  0.00           C  
ATOM   2061  C   ALA A 270       6.148 -11.474 -21.330  1.00  0.00           C  
ATOM   2062  O   ALA A 270       6.029 -10.702 -22.287  1.00  0.00           O  
ATOM   2063  CB  ALA A 270       5.635 -13.956 -21.533  1.00  0.00           C  
ATOM   2064  N   GLY A 271       5.873 -11.105 -20.083  1.00  0.00           N  
ATOM   2065  CA  GLY A 271       5.480  -9.746 -19.718  1.00  0.00           C  
ATOM   2066  C   GLY A 271       6.538  -8.701 -20.073  1.00  0.00           C  
ATOM   2067  O   GLY A 271       6.222  -7.669 -20.652  1.00  0.00           O  
ATOM   2068  N   LYS A 272       7.825  -8.998 -19.820  1.00  0.00           N  
ATOM   2069  CA  LYS A 272       8.949  -8.149 -20.260  1.00  0.00           C  
ATOM   2070  C   LYS A 272       8.972  -8.003 -21.781  1.00  0.00           C  
ATOM   2071  O   LYS A 272       9.057  -6.886 -22.276  1.00  0.00           O  
ATOM   2072  CB  LYS A 272      10.300  -8.697 -19.758  1.00  0.00           C  
ATOM   2073  CG  LYS A 272      10.464  -8.642 -18.234  1.00  0.00           C  
ATOM   2074  CD  LYS A 272      11.785  -9.316 -17.806  1.00  0.00           C  
ATOM   2075  CE  LYS A 272      11.905  -9.371 -16.286  1.00  0.00           C  
ATOM   2076  NZ  LYS A 272      13.165 -10.025 -15.853  1.00  0.00           N  
ATOM   2077  N   ALA A 273       8.844  -9.097 -22.516  1.00  0.00           N  
ATOM   2078  CA  ALA A 273       8.876  -9.087 -23.976  1.00  0.00           C  
ATOM   2079  C   ALA A 273       7.791  -8.182 -24.577  1.00  0.00           C  
ATOM   2080  O   ALA A 273       8.075  -7.393 -25.486  1.00  0.00           O  
ATOM   2081  CB  ALA A 273       8.747 -10.531 -24.484  1.00  0.00           C  
ATOM   2082  N   VAL A 274       6.551  -8.243 -24.067  1.00  0.00           N  
ATOM   2083  CA  VAL A 274       5.468  -7.383 -24.561  1.00  0.00           C  
ATOM   2084  C   VAL A 274       5.634  -5.934 -24.101  1.00  0.00           C  
ATOM   2085  O   VAL A 274       5.440  -5.035 -24.908  1.00  0.00           O  
ATOM   2086  CB  VAL A 274       4.081  -7.980 -24.252  1.00  0.00           C  
ATOM   2087  CG1 VAL A 274       3.672  -7.922 -22.787  1.00  0.00           C  
ATOM   2088  CG2 VAL A 274       2.997  -7.278 -25.083  1.00  0.00           C  
ATOM   2089  N   ALA A 275       6.095  -5.679 -22.872  1.00  0.00           N  
ATOM   2090  CA  ALA A 275       6.356  -4.324 -22.385  1.00  0.00           C  
ATOM   2091  C   ALA A 275       7.489  -3.630 -23.157  1.00  0.00           C  
ATOM   2092  O   ALA A 275       7.387  -2.447 -23.477  1.00  0.00           O  
ATOM   2093  CB  ALA A 275       6.685  -4.393 -20.895  1.00  0.00           C  
ATOM   2094  N   LEU A 276       8.549  -4.355 -23.512  1.00  0.00           N  
ATOM   2095  CA  LEU A 276       9.641  -3.825 -24.331  1.00  0.00           C  
ATOM   2096  C   LEU A 276       9.177  -3.484 -25.751  1.00  0.00           C  
ATOM   2097  O   LEU A 276       9.635  -2.501 -26.316  1.00  0.00           O  
ATOM   2098  CB  LEU A 276      10.800  -4.833 -24.364  1.00  0.00           C  
ATOM   2099  CG  LEU A 276      11.536  -4.997 -23.020  1.00  0.00           C  
ATOM   2100  CD1 LEU A 276      12.403  -6.257 -23.055  1.00  0.00           C  
ATOM   2101  CD2 LEU A 276      12.434  -3.808 -22.695  1.00  0.00           C  
ATOM   2102  N   LYS A 277       8.234  -4.248 -26.304  1.00  0.00           N  
ATOM   2103  CA  LYS A 277       7.581  -3.895 -27.571  1.00  0.00           C  
ATOM   2104  C   LYS A 277       6.716  -2.641 -27.433  1.00  0.00           C  
ATOM   2105  O   LYS A 277       6.785  -1.769 -28.287  1.00  0.00           O  
ATOM   2106  CB  LYS A 277       6.789  -5.086 -28.124  1.00  0.00           C  
ATOM   2107  CG  LYS A 277       6.189  -4.752 -29.493  1.00  0.00           C  
ATOM   2108  CD  LYS A 277       5.365  -5.906 -30.073  1.00  0.00           C  
ATOM   2109  CE  LYS A 277       4.784  -5.400 -31.396  1.00  0.00           C  
ATOM   2110  NZ  LYS A 277       3.815  -6.340 -31.997  1.00  0.00           N  
ATOM   2111  N   GLU A 278       5.944  -2.519 -26.364  1.00  0.00           N  
ATOM   2112  CA  GLU A 278       5.146  -1.311 -26.084  1.00  0.00           C  
ATOM   2113  C   GLU A 278       6.035  -0.062 -25.941  1.00  0.00           C  
ATOM   2114  O   GLU A 278       5.659   1.011 -26.400  1.00  0.00           O  
ATOM   2115  CB  GLU A 278       4.335  -1.509 -24.796  1.00  0.00           C  
ATOM   2116  CG  GLU A 278       3.191  -2.520 -24.964  1.00  0.00           C  
ATOM   2117  CD  GLU A 278       2.434  -2.808 -23.656  1.00  0.00           C  
ATOM   2118  OE1 GLU A 278       1.295  -3.325 -23.748  1.00  0.00           O  
ATOM   2119  OE2 GLU A 278       2.936  -2.524 -22.545  1.00  0.00           O  
ATOM   2120  N   ALA A 279       7.239  -0.205 -25.368  1.00  0.00           N  
ATOM   2121  CA  ALA A 279       8.198   0.880 -25.220  1.00  0.00           C  
ATOM   2122  C   ALA A 279       8.824   1.353 -26.547  1.00  0.00           C  
ATOM   2123  O   ALA A 279       9.431   2.428 -26.575  1.00  0.00           O  
ATOM   2124  CB  ALA A 279       9.257   0.438 -24.210  1.00  0.00           C  
ATOM   2125  N   MET A 280       8.684   0.609 -27.637  1.00  0.00           N  
ATOM   2126  CA  MET A 280       9.119   1.009 -28.983  1.00  0.00           C  
ATOM   2127  C   MET A 280       8.066   1.842 -29.727  1.00  0.00           C  
ATOM   2128  O   MET A 280       8.380   2.446 -30.751  1.00  0.00           O  
ATOM   2129  CB  MET A 280       9.470  -0.243 -29.809  1.00  0.00           C  
ATOM   2130  CG  MET A 280      10.674  -1.006 -29.249  1.00  0.00           C  
ATOM   2131  SD  MET A 280      10.933  -2.614 -30.035  1.00  0.00           S  
ATOM   2132  CE  MET A 280      12.400  -3.147 -29.140  1.00  0.00           C  
ATOM   2133  N   GLU A 281       6.831   1.895 -29.234  1.00  0.00           N  
ATOM   2134  CA  GLU A 281       5.745   2.598 -29.913  1.00  0.00           C  
ATOM   2135  C   GLU A 281       5.910   4.132 -29.822  1.00  0.00           C  
ATOM   2136  O   GLU A 281       6.362   4.654 -28.795  1.00  0.00           O  
ATOM   2137  CB  GLU A 281       4.379   2.165 -29.360  1.00  0.00           C  
ATOM   2138  CG  GLU A 281       4.065   0.653 -29.472  1.00  0.00           C  
ATOM   2139  CD  GLU A 281       3.943   0.097 -30.902  1.00  0.00           C  
ATOM   2140  OE1 GLU A 281       3.932  -1.156 -31.026  1.00  0.00           O  
ATOM   2141  OE2 GLU A 281       3.854   0.883 -31.860  1.00  0.00           O  
ATOM   2142  N   PRO A 282       5.494   4.896 -30.841  1.00  0.00           N  
ATOM   2143  CA  PRO A 282       5.534   6.358 -30.814  1.00  0.00           C  
ATOM   2144  C   PRO A 282       4.743   6.973 -29.655  1.00  0.00           C  
ATOM   2145  O   PRO A 282       5.141   7.997 -29.092  1.00  0.00           O  
ATOM   2146  CB  PRO A 282       4.944   6.798 -32.163  1.00  0.00           C  
ATOM   2147  CG  PRO A 282       5.180   5.599 -33.077  1.00  0.00           C  
ATOM   2148  CD  PRO A 282       5.035   4.409 -32.126  1.00  0.00           C  
ATOM   2149  N   GLU A 283       3.654   6.346 -29.257  1.00  0.00           N  
ATOM   2150  CA  GLU A 283       2.826   6.732 -28.116  1.00  0.00           C  
ATOM   2151  C   GLU A 283       3.615   6.662 -26.806  1.00  0.00           C  
ATOM   2152  O   GLU A 283       3.470   7.535 -25.952  1.00  0.00           O  
ATOM   2153  CB  GLU A 283       1.582   5.841 -28.006  1.00  0.00           C  
ATOM   2154  CG  GLU A 283       0.581   5.955 -29.172  1.00  0.00           C  
ATOM   2155  CD  GLU A 283       1.019   5.266 -30.465  1.00  0.00           C  
ATOM   2156  OE1 GLU A 283       0.403   5.577 -31.512  1.00  0.00           O  
ATOM   2157  OE2 GLU A 283       1.985   4.473 -30.422  1.00  0.00           O  
ATOM   2158  N   PHE A 284       4.522   5.692 -26.668  1.00  0.00           N  
ATOM   2159  CA  PHE A 284       5.376   5.583 -25.486  1.00  0.00           C  
ATOM   2160  C   PHE A 284       6.375   6.738 -25.402  1.00  0.00           C  
ATOM   2161  O   PHE A 284       6.606   7.293 -24.328  1.00  0.00           O  
ATOM   2162  CB  PHE A 284       6.097   4.233 -25.487  1.00  0.00           C  
ATOM   2163  CG  PHE A 284       6.793   3.936 -24.179  1.00  0.00           C  
ATOM   2164  CD1 PHE A 284       8.162   4.216 -24.015  1.00  0.00           C  
ATOM   2165  CD2 PHE A 284       6.065   3.384 -23.107  1.00  0.00           C  
ATOM   2166  CE1 PHE A 284       8.799   3.929 -22.802  1.00  0.00           C  
ATOM   2167  CE2 PHE A 284       6.693   3.095 -21.895  1.00  0.00           C  
ATOM   2168  CZ  PHE A 284       8.069   3.360 -21.737  1.00  0.00           C  
ATOM   2169  N   LYS A 285       6.922   7.170 -26.536  1.00  0.00           N  
ATOM   2170  CA  LYS A 285       7.801   8.342 -26.597  1.00  0.00           C  
ATOM   2171  C   LYS A 285       7.059   9.620 -26.201  1.00  0.00           C  
ATOM   2172  O   LYS A 285       7.570  10.408 -25.403  1.00  0.00           O  
ATOM   2173  CB  LYS A 285       8.411   8.428 -28.005  1.00  0.00           C  
ATOM   2174  CG  LYS A 285       9.543   9.460 -28.056  1.00  0.00           C  
ATOM   2175  CD  LYS A 285      10.293   9.357 -29.386  1.00  0.00           C  
ATOM   2176  CE  LYS A 285      11.521  10.256 -29.345  1.00  0.00           C  
ATOM   2177  NZ  LYS A 285      12.443   9.989 -30.489  1.00  0.00           N  
ATOM   2178  N   THR A 286       5.833   9.789 -26.687  1.00  0.00           N  
ATOM   2179  CA  THR A 286       4.964  10.914 -26.329  1.00  0.00           C  
ATOM   2180  C   THR A 286       4.593  10.890 -24.847  1.00  0.00           C  
ATOM   2181  O   THR A 286       4.632  11.921 -24.178  1.00  0.00           O  
ATOM   2182  CB  THR A 286       3.698  10.917 -27.198  1.00  0.00           C  
ATOM   2183  OG1 THR A 286       4.063  10.878 -28.562  1.00  0.00           O  
ATOM   2184  CG2 THR A 286       2.855  12.176 -26.997  1.00  0.00           C  
ATOM   2185  N   TYR A 287       4.311   9.714 -24.311  1.00  0.00           N  
ATOM   2186  CA  TYR A 287       4.063   9.498 -22.891  1.00  0.00           C  
ATOM   2187  C   TYR A 287       5.252   9.957 -22.028  1.00  0.00           C  
ATOM   2188  O   TYR A 287       5.060  10.762 -21.122  1.00  0.00           O  
ATOM   2189  CB  TYR A 287       3.712   8.021 -22.650  1.00  0.00           C  
ATOM   2190  CG  TYR A 287       3.861   7.576 -21.212  1.00  0.00           C  
ATOM   2191  CD1 TYR A 287       4.894   6.688 -20.829  1.00  0.00           C  
ATOM   2192  CD2 TYR A 287       3.009   8.105 -20.228  1.00  0.00           C  
ATOM   2193  CE1 TYR A 287       5.071   6.343 -19.484  1.00  0.00           C  
ATOM   2194  CE2 TYR A 287       3.184   7.769 -18.879  1.00  0.00           C  
ATOM   2195  CZ  TYR A 287       4.218   6.893 -18.508  1.00  0.00           C  
ATOM   2196  OH  TYR A 287       4.390   6.573 -17.182  1.00  0.00           O  
ATOM   2197  N   GLN A 288       6.477   9.534 -22.330  1.00  0.00           N  
ATOM   2198  CA  GLN A 288       7.652   9.930 -21.544  1.00  0.00           C  
ATOM   2199  C   GLN A 288       7.956  11.430 -21.642  1.00  0.00           C  
ATOM   2200  O   GLN A 288       8.351  12.049 -20.659  1.00  0.00           O  
ATOM   2201  CB  GLN A 288       8.881   9.115 -21.962  1.00  0.00           C  
ATOM   2202  CG  GLN A 288       8.768   7.605 -21.688  1.00  0.00           C  
ATOM   2203  CD  GLN A 288       8.645   7.204 -20.219  1.00  0.00           C  
ATOM   2204  OE1 GLN A 288       8.839   7.971 -19.303  1.00  0.00           O  
ATOM   2205  NE2 GLN A 288       8.324   5.961 -19.964  1.00  0.00           N  
ATOM   2206  N   GLN A 289       7.721  12.039 -22.796  1.00  0.00           N  
ATOM   2207  CA  GLN A 289       7.799  13.499 -22.938  1.00  0.00           C  
ATOM   2208  C   GLN A 289       6.791  14.199 -22.022  1.00  0.00           C  
ATOM   2209  O   GLN A 289       7.140  15.191 -21.368  1.00  0.00           O  
ATOM   2210  CB  GLN A 289       7.543  13.888 -24.397  1.00  0.00           C  
ATOM   2211  CG  GLN A 289       8.726  13.527 -25.310  1.00  0.00           C  
ATOM   2212  CD  GLN A 289       8.406  13.717 -26.802  1.00  0.00           C  
ATOM   2213  OE1 GLN A 289       7.286  13.964 -27.219  1.00  0.00           O  
ATOM   2214  NE2 GLN A 289       9.388  13.588 -27.665  1.00  0.00           N  
ATOM   2215  N   GLN A 290       5.580  13.672 -21.918  1.00  0.00           N  
ATOM   2216  CA  GLN A 290       4.560  14.211 -21.021  1.00  0.00           C  
ATOM   2217  C   GLN A 290       4.908  13.992 -19.544  1.00  0.00           C  
ATOM   2218  O   GLN A 290       4.675  14.878 -18.735  1.00  0.00           O  
ATOM   2219  CB  GLN A 290       3.190  13.604 -21.381  1.00  0.00           C  
ATOM   2220  CG  GLN A 290       2.030  14.386 -20.754  1.00  0.00           C  
ATOM   2221  CD  GLN A 290       1.919  15.803 -21.316  1.00  0.00           C  
ATOM   2222  OE1 GLN A 290       1.843  16.013 -22.523  1.00  0.00           O  
ATOM   2223  NE2 GLN A 290       1.958  16.806 -20.483  1.00  0.00           N  
ATOM   2224  N   VAL A 291       5.517  12.858 -19.187  1.00  0.00           N  
ATOM   2225  CA  VAL A 291       6.019  12.583 -17.828  1.00  0.00           C  
ATOM   2226  C   VAL A 291       6.983  13.684 -17.373  1.00  0.00           C  
ATOM   2227  O   VAL A 291       6.806  14.247 -16.296  1.00  0.00           O  
ATOM   2228  CB  VAL A 291       6.706  11.200 -17.765  1.00  0.00           C  
ATOM   2229  CG1 VAL A 291       7.490  10.964 -16.465  1.00  0.00           C  
ATOM   2230  CG2 VAL A 291       5.686  10.071 -17.866  1.00  0.00           C  
ATOM   2231  N   ALA A 292       7.974  14.037 -18.206  1.00  0.00           N  
ATOM   2232  CA  ALA A 292       8.949  15.074 -17.893  1.00  0.00           C  
ATOM   2233  C   ALA A 292       8.314  16.477 -17.830  1.00  0.00           C  
ATOM   2234  O   ALA A 292       8.620  17.256 -16.925  1.00  0.00           O  
ATOM   2235  CB  ALA A 292      10.080  15.004 -18.926  1.00  0.00           C  
ATOM   2236  N   LYS A 293       7.388  16.793 -18.746  1.00  0.00           N  
ATOM   2237  CA  LYS A 293       6.643  18.061 -18.720  1.00  0.00           C  
ATOM   2238  C   LYS A 293       5.791  18.212 -17.462  1.00  0.00           C  
ATOM   2239  O   LYS A 293       5.831  19.263 -16.830  1.00  0.00           O  
ATOM   2240  CB  LYS A 293       5.739  18.171 -19.942  1.00  0.00           C  
ATOM   2241  CG  LYS A 293       6.495  18.578 -21.215  1.00  0.00           C  
ATOM   2242  CD  LYS A 293       5.461  18.670 -22.336  1.00  0.00           C  
ATOM   2243  CE  LYS A 293       6.053  19.227 -23.627  1.00  0.00           C  
ATOM   2244  NZ  LYS A 293       4.948  19.429 -24.590  1.00  0.00           N  
ATOM   2245  N   ASN A 294       5.071  17.178 -17.074  1.00  0.00           N  
ATOM   2246  CA  ASN A 294       4.242  17.175 -15.875  1.00  0.00           C  
ATOM   2247  C   ASN A 294       5.092  17.371 -14.611  1.00  0.00           C  
ATOM   2248  O   ASN A 294       4.711  18.144 -13.744  1.00  0.00           O  
ATOM   2249  CB  ASN A 294       3.430  15.868 -15.809  1.00  0.00           C  
ATOM   2250  CG  ASN A 294       2.283  15.810 -16.796  1.00  0.00           C  
ATOM   2251  OD1 ASN A 294       1.962  16.737 -17.513  1.00  0.00           O  
ATOM   2252  ND2 ASN A 294       1.588  14.684 -16.847  1.00  0.00           N  
ATOM   2253  N   ALA A 295       6.266  16.749 -14.533  1.00  0.00           N  
ATOM   2254  CA  ALA A 295       7.183  16.951 -13.414  1.00  0.00           C  
ATOM   2255  C   ALA A 295       7.640  18.418 -13.312  1.00  0.00           C  
ATOM   2256  O   ALA A 295       7.554  19.007 -12.236  1.00  0.00           O  
ATOM   2257  CB  ALA A 295       8.362  15.983 -13.549  1.00  0.00           C  
ATOM   2258  N   LYS A 296       8.032  19.048 -14.426  1.00  0.00           N  
ATOM   2259  CA  LYS A 296       8.395  20.479 -14.462  1.00  0.00           C  
ATOM   2260  C   LYS A 296       7.219  21.379 -14.079  1.00  0.00           C  
ATOM   2261  O   LYS A 296       7.399  22.316 -13.307  1.00  0.00           O  
ATOM   2262  CB  LYS A 296       8.963  20.868 -15.840  1.00  0.00           C  
ATOM   2263  CG  LYS A 296      10.364  20.264 -16.049  1.00  0.00           C  
ATOM   2264  CD  LYS A 296      11.068  20.795 -17.304  1.00  0.00           C  
ATOM   2265  CE  LYS A 296      12.406  20.054 -17.479  1.00  0.00           C  
ATOM   2266  NZ  LYS A 296      13.610  20.909 -17.518  1.00  0.00           N  
ATOM   2267  N   ALA A 297       6.022  21.078 -14.562  1.00  0.00           N  
ATOM   2268  CA  ALA A 297       4.816  21.832 -14.248  1.00  0.00           C  
ATOM   2269  C   ALA A 297       4.462  21.794 -12.754  1.00  0.00           C  
ATOM   2270  O   ALA A 297       4.080  22.816 -12.190  1.00  0.00           O  
ATOM   2271  CB  ALA A 297       3.667  21.297 -15.109  1.00  0.00           C  
ATOM   2272  N   MET A 298       4.640  20.648 -12.098  1.00  0.00           N  
ATOM   2273  CA  MET A 298       4.440  20.529 -10.651  1.00  0.00           C  
ATOM   2274  C   MET A 298       5.503  21.313  -9.871  1.00  0.00           C  
ATOM   2275  O   MET A 298       5.153  22.039  -8.951  1.00  0.00           O  
ATOM   2276  CB  MET A 298       4.443  19.057 -10.222  1.00  0.00           C  
ATOM   2277  CG  MET A 298       3.214  18.297 -10.729  1.00  0.00           C  
ATOM   2278  SD  MET A 298       3.096  16.580 -10.113  1.00  0.00           S  
ATOM   2279  CE  MET A 298       2.507  16.901  -8.432  1.00  0.00           C  
ATOM   2280  N   VAL A 299       6.770  21.213 -10.258  1.00  0.00           N  
ATOM   2281  CA  VAL A 299       7.862  21.969  -9.621  1.00  0.00           C  
ATOM   2282  C   VAL A 299       7.592  23.476  -9.674  1.00  0.00           C  
ATOM   2283  O   VAL A 299       7.777  24.151  -8.667  1.00  0.00           O  
ATOM   2284  CB  VAL A 299       9.213  21.646 -10.275  1.00  0.00           C  
ATOM   2285  CG1 VAL A 299      10.330  22.609  -9.843  1.00  0.00           C  
ATOM   2286  CG2 VAL A 299       9.665  20.239  -9.900  1.00  0.00           C  
ATOM   2287  N   GLU A 300       7.127  23.998 -10.805  1.00  0.00           N  
ATOM   2288  CA  GLU A 300       6.802  25.414 -10.977  1.00  0.00           C  
ATOM   2289  C   GLU A 300       5.792  25.891  -9.919  1.00  0.00           C  
ATOM   2290  O   GLU A 300       6.038  26.883  -9.236  1.00  0.00           O  
ATOM   2291  CB  GLU A 300       6.293  25.612 -12.420  1.00  0.00           C  
ATOM   2292  CG  GLU A 300       6.577  27.005 -12.990  1.00  0.00           C  
ATOM   2293  CD  GLU A 300       6.188  27.106 -14.486  1.00  0.00           C  
ATOM   2294  OE1 GLU A 300       6.879  27.834 -15.231  1.00  0.00           O  
ATOM   2295  OE2 GLU A 300       5.211  26.443 -14.920  1.00  0.00           O  
ATOM   2296  N   VAL A 301       4.728  25.132  -9.700  1.00  0.00           N  
ATOM   2297  CA  VAL A 301       3.709  25.451  -8.689  1.00  0.00           C  
ATOM   2298  C   VAL A 301       4.275  25.381  -7.270  1.00  0.00           C  
ATOM   2299  O   VAL A 301       4.011  26.274  -6.469  1.00  0.00           O  
ATOM   2300  CB  VAL A 301       2.479  24.527  -8.829  1.00  0.00           C  
ATOM   2301  CG1 VAL A 301       1.447  24.757  -7.722  1.00  0.00           C  
ATOM   2302  CG2 VAL A 301       1.782  24.765 -10.169  1.00  0.00           C  
ATOM   2303  N   PHE A 302       5.068  24.373  -6.947  1.00  0.00           N  
ATOM   2304  CA  PHE A 302       5.679  24.265  -5.617  1.00  0.00           C  
ATOM   2305  C   PHE A 302       6.579  25.469  -5.301  1.00  0.00           C  
ATOM   2306  O   PHE A 302       6.482  26.031  -4.212  1.00  0.00           O  
ATOM   2307  CB  PHE A 302       6.457  22.945  -5.490  1.00  0.00           C  
ATOM   2308  CG  PHE A 302       5.619  21.784  -4.996  1.00  0.00           C  
ATOM   2309  CD1 PHE A 302       5.292  21.685  -3.636  1.00  0.00           C  
ATOM   2310  CD2 PHE A 302       5.154  20.800  -5.884  1.00  0.00           C  
ATOM   2311  CE1 PHE A 302       4.505  20.623  -3.167  1.00  0.00           C  
ATOM   2312  CE2 PHE A 302       4.361  19.732  -5.421  1.00  0.00           C  
ATOM   2313  CZ  PHE A 302       4.033  19.642  -4.061  1.00  0.00           C  
ATOM   2314  N   LEU A 303       7.386  25.910  -6.266  1.00  0.00           N  
ATOM   2315  CA  LEU A 303       8.240  27.087  -6.125  1.00  0.00           C  
ATOM   2316  C   LEU A 303       7.412  28.373  -5.972  1.00  0.00           C  
ATOM   2317  O   LEU A 303       7.674  29.162  -5.056  1.00  0.00           O  
ATOM   2318  CB  LEU A 303       9.189  27.179  -7.329  1.00  0.00           C  
ATOM   2319  CG  LEU A 303      10.254  26.074  -7.413  1.00  0.00           C  
ATOM   2320  CD1 LEU A 303      11.017  26.190  -8.738  1.00  0.00           C  
ATOM   2321  CD2 LEU A 303      11.272  26.142  -6.275  1.00  0.00           C  
ATOM   2322  N   GLU A 304       6.380  28.579  -6.789  1.00  0.00           N  
ATOM   2323  CA  GLU A 304       5.470  29.738  -6.682  1.00  0.00           C  
ATOM   2324  C   GLU A 304       4.740  29.780  -5.333  1.00  0.00           C  
ATOM   2325  O   GLU A 304       4.511  30.856  -4.775  1.00  0.00           O  
ATOM   2326  CB  GLU A 304       4.425  29.695  -7.803  1.00  0.00           C  
ATOM   2327  CG  GLU A 304       4.977  30.171  -9.159  1.00  0.00           C  
ATOM   2328  CD  GLU A 304       3.914  30.163 -10.278  1.00  0.00           C  
ATOM   2329  OE1 GLU A 304       4.224  30.735 -11.352  1.00  0.00           O  
ATOM   2330  OE2 GLU A 304       2.814  29.609 -10.069  1.00  0.00           O  
ATOM   2331  N   ARG A 305       4.425  28.626  -4.764  1.00  0.00           N  
ATOM   2332  CA  ARG A 305       3.787  28.493  -3.447  1.00  0.00           C  
ATOM   2333  C   ARG A 305       4.774  28.606  -2.265  1.00  0.00           C  
ATOM   2334  O   ARG A 305       4.372  28.485  -1.110  1.00  0.00           O  
ATOM   2335  CB  ARG A 305       2.969  27.195  -3.415  1.00  0.00           C  
ATOM   2336  CG  ARG A 305       1.745  27.206  -4.366  1.00  0.00           C  
ATOM   2337  CD  ARG A 305       0.603  28.136  -3.895  1.00  0.00           C  
ATOM   2338  NE  ARG A 305       0.033  27.683  -2.616  1.00  0.00           N  
ATOM   2339  CZ  ARG A 305      -1.017  26.883  -2.412  1.00  0.00           C  
ATOM   2340  NH1 ARG A 305      -1.758  26.432  -3.377  1.00  0.00           N  
ATOM   2341  NH2 ARG A 305      -1.345  26.535  -1.208  1.00  0.00           N  
ATOM   2342  N   GLY A 306       6.039  28.852  -2.524  1.00  0.00           N  
ATOM   2343  CA  GLY A 306       7.071  29.059  -1.502  1.00  0.00           C  
ATOM   2344  C   GLY A 306       7.590  27.775  -0.860  1.00  0.00           C  
ATOM   2345  O   GLY A 306       8.037  27.800   0.288  1.00  0.00           O  
ATOM   2346  N   TYR A 307       7.536  26.668  -1.575  1.00  0.00           N  
ATOM   2347  CA  TYR A 307       8.162  25.404  -1.183  1.00  0.00           C  
ATOM   2348  C   TYR A 307       9.528  25.257  -1.841  1.00  0.00           C  
ATOM   2349  O   TYR A 307       9.726  25.591  -3.009  1.00  0.00           O  
ATOM   2350  CB  TYR A 307       7.262  24.219  -1.503  1.00  0.00           C  
ATOM   2351  CG  TYR A 307       6.069  24.121  -0.577  1.00  0.00           C  
ATOM   2352  CD1 TYR A 307       6.163  23.386   0.618  1.00  0.00           C  
ATOM   2353  CD2 TYR A 307       4.884  24.821  -0.873  1.00  0.00           C  
ATOM   2354  CE1 TYR A 307       5.097  23.361   1.523  1.00  0.00           C  
ATOM   2355  CE2 TYR A 307       3.810  24.805   0.032  1.00  0.00           C  
ATOM   2356  CZ  TYR A 307       3.931  24.086   1.240  1.00  0.00           C  
ATOM   2357  OH  TYR A 307       2.911  24.115   2.151  1.00  0.00           O  
ATOM   2358  N   LYS A 308      10.475  24.707  -1.099  1.00  0.00           N  
ATOM   2359  CA  LYS A 308      11.816  24.443  -1.610  1.00  0.00           C  
ATOM   2360  C   LYS A 308      11.835  23.111  -2.344  1.00  0.00           C  
ATOM   2361  O   LYS A 308      11.368  22.103  -1.839  1.00  0.00           O  
ATOM   2362  CB  LYS A 308      12.790  24.507  -0.430  1.00  0.00           C  
ATOM   2363  CG  LYS A 308      14.265  24.450  -0.837  1.00  0.00           C  
ATOM   2364  CD  LYS A 308      15.083  24.590   0.449  1.00  0.00           C  
ATOM   2365  CE  LYS A 308      16.564  24.362   0.290  1.00  0.00           C  
ATOM   2366  NZ  LYS A 308      17.152  24.181   1.648  1.00  0.00           N  
ATOM   2367  N   VAL A 309      12.401  23.129  -3.548  1.00  0.00           N  
ATOM   2368  CA  VAL A 309      12.624  21.919  -4.344  1.00  0.00           C  
ATOM   2369  C   VAL A 309      14.122  21.655  -4.402  1.00  0.00           C  
ATOM   2370  O   VAL A 309      14.895  22.556  -4.730  1.00  0.00           O  
ATOM   2371  CB  VAL A 309      11.990  22.043  -5.742  1.00  0.00           C  
ATOM   2372  CG1 VAL A 309      12.262  20.807  -6.599  1.00  0.00           C  
ATOM   2373  CG2 VAL A 309      10.474  22.217  -5.634  1.00  0.00           C  
ATOM   2374  N   VAL A 310      14.551  20.444  -4.057  1.00  0.00           N  
ATOM   2375  CA  VAL A 310      15.963  20.052  -4.122  1.00  0.00           C  
ATOM   2376  C   VAL A 310      16.465  20.190  -5.560  1.00  0.00           C  
ATOM   2377  O   VAL A 310      15.766  19.834  -6.503  1.00  0.00           O  
ATOM   2378  CB  VAL A 310      16.176  18.625  -3.586  1.00  0.00           C  
ATOM   2379  CG1 VAL A 310      17.643  18.189  -3.665  1.00  0.00           C  
ATOM   2380  CG2 VAL A 310      15.744  18.525  -2.116  1.00  0.00           C  
ATOM   2381  N   SER A 311      17.670  20.737  -5.718  1.00  0.00           N  
ATOM   2382  CA  SER A 311      18.264  21.120  -7.015  1.00  0.00           C  
ATOM   2383  C   SER A 311      17.544  22.273  -7.743  1.00  0.00           C  
ATOM   2384  O   SER A 311      17.905  22.600  -8.870  1.00  0.00           O  
ATOM   2385  CB  SER A 311      18.466  19.911  -7.942  1.00  0.00           C  
ATOM   2386  OG  SER A 311      18.970  18.782  -7.250  1.00  0.00           O  
ATOM   2387  N   GLY A 312      16.528  22.886  -7.133  1.00  0.00           N  
ATOM   2388  CA  GLY A 312      15.790  24.006  -7.717  1.00  0.00           C  
ATOM   2389  C   GLY A 312      14.898  23.659  -8.919  1.00  0.00           C  
ATOM   2390  O   GLY A 312      14.298  24.552  -9.521  1.00  0.00           O  
ATOM   2391  N   GLY A 313      14.810  22.376  -9.283  1.00  0.00           N  
ATOM   2392  CA  GLY A 313      14.090  21.942 -10.468  1.00  0.00           C  
ATOM   2393  C   GLY A 313      14.104  20.435 -10.676  1.00  0.00           C  
ATOM   2394  O   GLY A 313      14.437  19.661  -9.782  1.00  0.00           O  
ATOM   2395  N   THR A 314      13.732  20.026 -11.894  1.00  0.00           N  
ATOM   2396  CA  THR A 314      13.845  18.633 -12.331  1.00  0.00           C  
ATOM   2397  C   THR A 314      14.112  18.544 -13.829  1.00  0.00           C  
ATOM   2398  O   THR A 314      13.576  19.319 -14.623  1.00  0.00           O  
ATOM   2399  CB  THR A 314      12.615  17.808 -11.942  1.00  0.00           C  
ATOM   2400  OG1 THR A 314      12.837  16.463 -12.287  1.00  0.00           O  
ATOM   2401  CG2 THR A 314      11.318  18.253 -12.613  1.00  0.00           C  
ATOM   2402  N   ASP A 315      14.906  17.531 -14.201  1.00  0.00           N  
ATOM   2403  CA  ASP A 315      15.175  17.152 -15.592  1.00  0.00           C  
ATOM   2404  C   ASP A 315      14.757  15.706 -15.888  1.00  0.00           C  
ATOM   2405  O   ASP A 315      15.120  15.119 -16.908  1.00  0.00           O  
ATOM   2406  CB  ASP A 315      16.647  17.422 -15.923  1.00  0.00           C  
ATOM   2407  CG  ASP A 315      16.934  18.925 -15.977  1.00  0.00           C  
ATOM   2408  OD1 ASP A 315      16.150  19.629 -16.676  1.00  0.00           O  
ATOM   2409  OD2 ASP A 315      17.918  19.345 -15.364  1.00  0.00           O  
ATOM   2410  N   ASN A 316      13.956  15.130 -15.014  1.00  0.00           N  
ATOM   2411  CA  ASN A 316      13.423  13.781 -15.188  1.00  0.00           C  
ATOM   2412  C   ASN A 316      11.962  13.671 -14.710  1.00  0.00           C  
ATOM   2413  O   ASN A 316      11.187  14.636 -14.825  1.00  0.00           O  
ATOM   2414  CB  ASN A 316      14.459  12.795 -14.587  1.00  0.00           C  
ATOM   2415  CG  ASN A 316      14.617  12.879 -13.087  1.00  0.00           C  
ATOM   2416  OD1 ASN A 316      13.673  13.071 -12.342  1.00  0.00           O  
ATOM   2417  ND2 ASN A 316      15.816  12.660 -12.582  1.00  0.00           N  
ATOM   2418  N   HIS A 317      11.559  12.495 -14.227  1.00  0.00           N  
ATOM   2419  CA  HIS A 317      10.187  12.183 -13.822  1.00  0.00           C  
ATOM   2420  C   HIS A 317       9.872  12.489 -12.354  1.00  0.00           C  
ATOM   2421  O   HIS A 317       8.722  12.303 -11.942  1.00  0.00           O  
ATOM   2422  CB  HIS A 317       9.936  10.701 -14.114  1.00  0.00           C  
ATOM   2423  CG  HIS A 317      10.807   9.769 -13.304  1.00  0.00           C  
ATOM   2424  ND1 HIS A 317      12.176   9.619 -13.408  1.00  0.00           N  
ATOM   2425  CD2 HIS A 317      10.382   8.925 -12.313  1.00  0.00           C  
ATOM   2426  CE1 HIS A 317      12.558   8.704 -12.508  1.00  0.00           C  
ATOM   2427  NE2 HIS A 317      11.506   8.257 -11.823  1.00  0.00           N  
ATOM   2428  N   LEU A 318      10.866  12.875 -11.553  1.00  0.00           N  
ATOM   2429  CA  LEU A 318      10.720  13.051 -10.110  1.00  0.00           C  
ATOM   2430  C   LEU A 318      11.377  14.340  -9.620  1.00  0.00           C  
ATOM   2431  O   LEU A 318      12.218  14.938 -10.284  1.00  0.00           O  
ATOM   2432  CB  LEU A 318      11.217  11.792  -9.370  1.00  0.00           C  
ATOM   2433  CG  LEU A 318      12.744  11.518  -9.380  1.00  0.00           C  
ATOM   2434  CD1 LEU A 318      13.536  12.333  -8.354  1.00  0.00           C  
ATOM   2435  CD2 LEU A 318      13.011  10.051  -9.054  1.00  0.00           C  
ATOM   2436  N   PHE A 319      11.004  14.730  -8.409  1.00  0.00           N  
ATOM   2437  CA  PHE A 319      11.650  15.773  -7.630  1.00  0.00           C  
ATOM   2438  C   PHE A 319      11.447  15.525  -6.142  1.00  0.00           C  
ATOM   2439  O   PHE A 319      10.591  14.731  -5.736  1.00  0.00           O  
ATOM   2440  CB  PHE A 319      11.129  17.147  -8.071  1.00  0.00           C  
ATOM   2441  CG  PHE A 319       9.633  17.333  -7.937  1.00  0.00           C  
ATOM   2442  CD1 PHE A 319       8.770  16.888  -8.962  1.00  0.00           C  
ATOM   2443  CD2 PHE A 319       9.096  17.970  -6.812  1.00  0.00           C  
ATOM   2444  CE1 PHE A 319       7.389  17.087  -8.859  1.00  0.00           C  
ATOM   2445  CE2 PHE A 319       7.709  18.166  -6.704  1.00  0.00           C  
ATOM   2446  CZ  PHE A 319       6.852  17.729  -7.728  1.00  0.00           C  
ATOM   2447  N   LEU A 320      12.250  16.203  -5.323  1.00  0.00           N  
ATOM   2448  CA  LEU A 320      12.149  16.188  -3.870  1.00  0.00           C  
ATOM   2449  C   LEU A 320      11.677  17.558  -3.382  1.00  0.00           C  
ATOM   2450  O   LEU A 320      12.259  18.576  -3.749  1.00  0.00           O  
ATOM   2451  CB  LEU A 320      13.512  15.830  -3.259  1.00  0.00           C  
ATOM   2452  CG  LEU A 320      13.925  14.360  -3.463  1.00  0.00           C  
ATOM   2453  CD1 LEU A 320      15.422  14.187  -3.187  1.00  0.00           C  
ATOM   2454  CD2 LEU A 320      13.159  13.448  -2.509  1.00  0.00           C  
ATOM   2455  N   VAL A 321      10.651  17.576  -2.544  1.00  0.00           N  
ATOM   2456  CA  VAL A 321      10.225  18.773  -1.813  1.00  0.00           C  
ATOM   2457  C   VAL A 321      10.895  18.742  -0.445  1.00  0.00           C  
ATOM   2458  O   VAL A 321      10.694  17.803   0.316  1.00  0.00           O  
ATOM   2459  CB  VAL A 321       8.690  18.862  -1.690  1.00  0.00           C  
ATOM   2460  CG1 VAL A 321       8.268  20.192  -1.068  1.00  0.00           C  
ATOM   2461  CG2 VAL A 321       8.012  18.751  -3.059  1.00  0.00           C  
ATOM   2462  N   ASP A 322      11.711  19.760  -0.161  1.00  0.00           N  
ATOM   2463  CA  ASP A 322      12.376  19.969   1.127  1.00  0.00           C  
ATOM   2464  C   ASP A 322      11.445  20.780   2.037  1.00  0.00           C  
ATOM   2465  O   ASP A 322      11.046  21.899   1.709  1.00  0.00           O  
ATOM   2466  CB  ASP A 322      13.724  20.661   0.866  1.00  0.00           C  
ATOM   2467  CG  ASP A 322      14.580  20.951   2.105  1.00  0.00           C  
ATOM   2468  OD1 ASP A 322      14.062  20.829   3.236  1.00  0.00           O  
ATOM   2469  OD2 ASP A 322      15.749  21.363   1.914  1.00  0.00           O  
ATOM   2470  N   LEU A 323      11.073  20.188   3.165  1.00  0.00           N  
ATOM   2471  CA  LEU A 323      10.109  20.723   4.119  1.00  0.00           C  
ATOM   2472  C   LEU A 323      10.765  21.286   5.388  1.00  0.00           C  
ATOM   2473  O   LEU A 323      10.050  21.723   6.283  1.00  0.00           O  
ATOM   2474  CB  LEU A 323       9.070  19.638   4.448  1.00  0.00           C  
ATOM   2475  CG  LEU A 323       8.249  19.118   3.256  1.00  0.00           C  
ATOM   2476  CD1 LEU A 323       7.354  17.971   3.718  1.00  0.00           C  
ATOM   2477  CD2 LEU A 323       7.365  20.197   2.643  1.00  0.00           C  
ATOM   2478  N   VAL A 324      12.097  21.308   5.470  1.00  0.00           N  
ATOM   2479  CA  VAL A 324      12.836  21.793   6.645  1.00  0.00           C  
ATOM   2480  C   VAL A 324      12.397  23.214   7.011  1.00  0.00           C  
ATOM   2481  O   VAL A 324      12.008  23.472   8.149  1.00  0.00           O  
ATOM   2482  CB  VAL A 324      14.358  21.740   6.407  1.00  0.00           C  
ATOM   2483  CG1 VAL A 324      15.148  22.350   7.573  1.00  0.00           C  
ATOM   2484  CG2 VAL A 324      14.840  20.299   6.255  1.00  0.00           C  
ATOM   2485  N   ASP A 325      12.365  24.116   6.032  1.00  0.00           N  
ATOM   2486  CA  ASP A 325      12.005  25.525   6.223  1.00  0.00           C  
ATOM   2487  C   ASP A 325      10.514  25.717   6.592  1.00  0.00           C  
ATOM   2488  O   ASP A 325      10.103  26.794   7.033  1.00  0.00           O  
ATOM   2489  CB  ASP A 325      12.342  26.321   4.947  1.00  0.00           C  
ATOM   2490  CG  ASP A 325      13.828  26.303   4.543  1.00  0.00           C  
ATOM   2491  OD1 ASP A 325      14.687  26.007   5.392  1.00  0.00           O  
ATOM   2492  OD2 ASP A 325      14.110  26.581   3.356  1.00  0.00           O  
ATOM   2493  N   LYS A 326       9.686  24.692   6.406  1.00  0.00           N  
ATOM   2494  CA  LYS A 326       8.266  24.672   6.785  1.00  0.00           C  
ATOM   2495  C   LYS A 326       8.022  24.034   8.154  1.00  0.00           C  
ATOM   2496  O   LYS A 326       6.887  24.030   8.619  1.00  0.00           O  
ATOM   2497  CB  LYS A 326       7.446  23.954   5.697  1.00  0.00           C  
ATOM   2498  CG  LYS A 326       7.499  24.635   4.323  1.00  0.00           C  
ATOM   2499  CD  LYS A 326       6.820  26.007   4.326  1.00  0.00           C  
ATOM   2500  CE  LYS A 326       6.794  26.541   2.896  1.00  0.00           C  
ATOM   2501  NZ  LYS A 326       5.971  27.766   2.757  1.00  0.00           N  
ATOM   2502  N   ASN A 327       9.064  23.520   8.783  1.00  0.00           N  
ATOM   2503  CA  ASN A 327       8.984  22.817  10.059  1.00  0.00           C  
ATOM   2504  C   ASN A 327       8.025  21.608  10.017  1.00  0.00           C  
ATOM   2505  O   ASN A 327       7.322  21.312  10.978  1.00  0.00           O  
ATOM   2506  CB  ASN A 327       8.720  23.847  11.169  1.00  0.00           C  
ATOM   2507  CG  ASN A 327       9.480  23.554  12.443  1.00  0.00           C  
ATOM   2508  OD1 ASN A 327      10.501  22.902  12.488  1.00  0.00           O  
ATOM   2509  ND2 ASN A 327       9.017  24.093  13.560  1.00  0.00           N  
ATOM   2510  N   LEU A 328       7.997  20.932   8.868  1.00  0.00           N  
ATOM   2511  CA  LEU A 328       7.196  19.740   8.626  1.00  0.00           C  
ATOM   2512  C   LEU A 328       8.113  18.543   8.395  1.00  0.00           C  
ATOM   2513  O   LEU A 328       9.148  18.647   7.736  1.00  0.00           O  
ATOM   2514  CB  LEU A 328       6.277  19.952   7.414  1.00  0.00           C  
ATOM   2515  CG  LEU A 328       5.180  21.011   7.610  1.00  0.00           C  
ATOM   2516  CD1 LEU A 328       4.414  21.197   6.294  1.00  0.00           C  
ATOM   2517  CD2 LEU A 328       4.181  20.616   8.699  1.00  0.00           C  
ATOM   2518  N   THR A 329       7.699  17.393   8.885  1.00  0.00           N  
ATOM   2519  CA  THR A 329       8.368  16.130   8.581  1.00  0.00           C  
ATOM   2520  C   THR A 329       7.799  15.501   7.306  1.00  0.00           C  
ATOM   2521  O   THR A 329       6.628  15.678   6.960  1.00  0.00           O  
ATOM   2522  CB  THR A 329       8.312  15.148   9.749  1.00  0.00           C  
ATOM   2523  OG1 THR A 329       6.994  14.728   9.992  1.00  0.00           O  
ATOM   2524  CG2 THR A 329       8.876  15.743  11.044  1.00  0.00           C  
ATOM   2525  N   GLY A 330       8.605  14.714   6.611  1.00  0.00           N  
ATOM   2526  CA  GLY A 330       8.129  13.914   5.483  1.00  0.00           C  
ATOM   2527  C   GLY A 330       7.046  12.923   5.889  1.00  0.00           C  
ATOM   2528  O   GLY A 330       6.129  12.652   5.119  1.00  0.00           O  
ATOM   2529  N   LYS A 331       7.111  12.444   7.121  1.00  0.00           N  
ATOM   2530  CA  LYS A 331       6.110  11.547   7.705  1.00  0.00           C  
ATOM   2531  C   LYS A 331       4.746  12.228   7.883  1.00  0.00           C  
ATOM   2532  O   LYS A 331       3.726  11.647   7.522  1.00  0.00           O  
ATOM   2533  CB  LYS A 331       6.645  11.030   9.043  1.00  0.00           C  
ATOM   2534  CG  LYS A 331       5.773   9.910   9.620  1.00  0.00           C  
ATOM   2535  CD  LYS A 331       6.425   9.404  10.910  1.00  0.00           C  
ATOM   2536  CE  LYS A 331       5.666   8.185  11.399  1.00  0.00           C  
ATOM   2537  NZ  LYS A 331       6.356   7.533  12.540  1.00  0.00           N  
ATOM   2538  N   GLU A 332       4.727  13.434   8.396  1.00  0.00           N  
ATOM   2539  CA  GLU A 332       3.500  14.228   8.548  1.00  0.00           C  
ATOM   2540  C   GLU A 332       2.901  14.589   7.187  1.00  0.00           C  
ATOM   2541  O   GLU A 332       1.696  14.449   6.987  1.00  0.00           O  
ATOM   2542  CB  GLU A 332       3.795  15.512   9.323  1.00  0.00           C  
ATOM   2543  CG  GLU A 332       4.035  15.257  10.820  1.00  0.00           C  
ATOM   2544  CD  GLU A 332       4.721  16.451  11.497  1.00  0.00           C  
ATOM   2545  OE1 GLU A 332       4.414  16.708  12.676  1.00  0.00           O  
ATOM   2546  OE2 GLU A 332       5.607  17.048  10.844  1.00  0.00           O  
ATOM   2547  N   ALA A 333       3.743  15.022   6.247  1.00  0.00           N  
ATOM   2548  CA  ALA A 333       3.303  15.379   4.906  1.00  0.00           C  
ATOM   2549  C   ALA A 333       2.704  14.180   4.154  1.00  0.00           C  
ATOM   2550  O   ALA A 333       1.616  14.297   3.592  1.00  0.00           O  
ATOM   2551  CB  ALA A 333       4.495  15.986   4.159  1.00  0.00           C  
ATOM   2552  N   ASP A 334       3.368  13.028   4.208  1.00  0.00           N  
ATOM   2553  CA  ASP A 334       2.887  11.772   3.630  1.00  0.00           C  
ATOM   2554  C   ASP A 334       1.517  11.371   4.213  1.00  0.00           C  
ATOM   2555  O   ASP A 334       0.549  11.161   3.473  1.00  0.00           O  
ATOM   2556  CB  ASP A 334       3.960  10.701   3.877  1.00  0.00           C  
ATOM   2557  CG  ASP A 334       3.691   9.330   3.252  1.00  0.00           C  
ATOM   2558  OD1 ASP A 334       2.813   9.234   2.379  1.00  0.00           O  
ATOM   2559  OD2 ASP A 334       4.424   8.389   3.625  1.00  0.00           O  
ATOM   2560  N   ALA A 335       1.380  11.389   5.537  1.00  0.00           N  
ATOM   2561  CA  ALA A 335       0.128  11.054   6.202  1.00  0.00           C  
ATOM   2562  C   ALA A 335      -1.018  12.035   5.877  1.00  0.00           C  
ATOM   2563  O   ALA A 335      -2.164  11.623   5.697  1.00  0.00           O  
ATOM   2564  CB  ALA A 335       0.389  10.981   7.714  1.00  0.00           C  
ATOM   2565  N   ALA A 336      -0.733  13.333   5.804  1.00  0.00           N  
ATOM   2566  CA  ALA A 336      -1.739  14.342   5.477  1.00  0.00           C  
ATOM   2567  C   ALA A 336      -2.204  14.240   4.019  1.00  0.00           C  
ATOM   2568  O   ALA A 336      -3.408  14.237   3.749  1.00  0.00           O  
ATOM   2569  CB  ALA A 336      -1.170  15.730   5.798  1.00  0.00           C  
ATOM   2570  N   LEU A 337      -1.270  14.090   3.079  1.00  0.00           N  
ATOM   2571  CA  LEU A 337      -1.585  13.886   1.669  1.00  0.00           C  
ATOM   2572  C   LEU A 337      -2.336  12.563   1.449  1.00  0.00           C  
ATOM   2573  O   LEU A 337      -3.332  12.536   0.724  1.00  0.00           O  
ATOM   2574  CB  LEU A 337      -0.283  13.947   0.852  1.00  0.00           C  
ATOM   2575  CG  LEU A 337       0.342  15.357   0.767  1.00  0.00           C  
ATOM   2576  CD1 LEU A 337       1.759  15.267   0.218  1.00  0.00           C  
ATOM   2577  CD2 LEU A 337      -0.452  16.281  -0.152  1.00  0.00           C  
ATOM   2578  N   GLY A 338      -1.942  11.502   2.148  1.00  0.00           N  
ATOM   2579  CA  GLY A 338      -2.632  10.214   2.117  1.00  0.00           C  
ATOM   2580  C   GLY A 338      -4.102  10.291   2.547  1.00  0.00           C  
ATOM   2581  O   GLY A 338      -4.974   9.708   1.905  1.00  0.00           O  
ATOM   2582  N   ARG A 339      -4.420  11.097   3.561  1.00  0.00           N  
ATOM   2583  CA  ARG A 339      -5.813  11.370   3.965  1.00  0.00           C  
ATOM   2584  C   ARG A 339      -6.628  12.116   2.896  1.00  0.00           C  
ATOM   2585  O   ARG A 339      -7.851  11.998   2.866  1.00  0.00           O  
ATOM   2586  CB  ARG A 339      -5.836  12.156   5.283  1.00  0.00           C  
ATOM   2587  CG  ARG A 339      -5.534  11.247   6.488  1.00  0.00           C  
ATOM   2588  CD  ARG A 339      -5.554  12.043   7.802  1.00  0.00           C  
ATOM   2589  NE  ARG A 339      -4.375  12.928   7.910  1.00  0.00           N  
ATOM   2590  CZ  ARG A 339      -4.234  13.927   8.770  1.00  0.00           C  
ATOM   2591  NH1 ARG A 339      -5.161  14.265   9.600  1.00  0.00           N  
ATOM   2592  NH2 ARG A 339      -3.119  14.609   8.805  1.00  0.00           N  
ATOM   2593  N   ALA A 340      -5.955  12.836   1.996  1.00  0.00           N  
ATOM   2594  CA  ALA A 340      -6.563  13.459   0.832  1.00  0.00           C  
ATOM   2595  C   ALA A 340      -6.564  12.563  -0.425  1.00  0.00           C  
ATOM   2596  O   ALA A 340      -6.812  13.057  -1.521  1.00  0.00           O  
ATOM   2597  CB  ALA A 340      -5.884  14.810   0.597  1.00  0.00           C  
ATOM   2598  N   ASN A 341      -6.275  11.265  -0.285  1.00  0.00           N  
ATOM   2599  CA  ASN A 341      -6.108  10.299  -1.380  1.00  0.00           C  
ATOM   2600  C   ASN A 341      -4.958  10.646  -2.360  1.00  0.00           C  
ATOM   2601  O   ASN A 341      -5.005  10.286  -3.532  1.00  0.00           O  
ATOM   2602  CB  ASN A 341      -7.452  10.030  -2.084  1.00  0.00           C  
ATOM   2603  CG  ASN A 341      -8.404   9.115  -1.331  1.00  0.00           C  
ATOM   2604  OD1 ASN A 341      -8.407   8.980  -0.116  1.00  0.00           O  
ATOM   2605  ND2 ASN A 341      -9.269   8.435  -2.061  1.00  0.00           N  
ATOM   2606  N   ILE A 342      -3.915  11.319  -1.880  1.00  0.00           N  
ATOM   2607  CA  ILE A 342      -2.707  11.614  -2.662  1.00  0.00           C  
ATOM   2608  C   ILE A 342      -1.552  10.795  -2.071  1.00  0.00           C  
ATOM   2609  O   ILE A 342      -1.095  11.069  -0.966  1.00  0.00           O  
ATOM   2610  CB  ILE A 342      -2.396  13.122  -2.688  1.00  0.00           C  
ATOM   2611  CG1 ILE A 342      -3.574  13.934  -3.276  1.00  0.00           C  
ATOM   2612  CG2 ILE A 342      -1.116  13.377  -3.502  1.00  0.00           C  
ATOM   2613  CD1 ILE A 342      -3.432  15.451  -3.117  1.00  0.00           C  
ATOM   2614  N   THR A 343      -1.075   9.808  -2.808  1.00  0.00           N  
ATOM   2615  CA  THR A 343      -0.042   8.878  -2.347  1.00  0.00           C  
ATOM   2616  C   THR A 343       1.332   9.339  -2.810  1.00  0.00           C  
ATOM   2617  O   THR A 343       1.656   9.328  -3.995  1.00  0.00           O  
ATOM   2618  CB  THR A 343      -0.341   7.445  -2.809  1.00  0.00           C  
ATOM   2619  OG1 THR A 343      -1.675   7.101  -2.533  1.00  0.00           O  
ATOM   2620  CG2 THR A 343       0.521   6.433  -2.063  1.00  0.00           C  
ATOM   2621  N   VAL A 344       2.168   9.720  -1.844  1.00  0.00           N  
ATOM   2622  CA  VAL A 344       3.584  10.027  -2.038  1.00  0.00           C  
ATOM   2623  C   VAL A 344       4.438   9.074  -1.193  1.00  0.00           C  
ATOM   2624  O   VAL A 344       3.918   8.110  -0.615  1.00  0.00           O  
ATOM   2625  CB  VAL A 344       3.895  11.510  -1.722  1.00  0.00           C  
ATOM   2626  CG1 VAL A 344       3.143  12.457  -2.652  1.00  0.00           C  
ATOM   2627  CG2 VAL A 344       3.587  11.886  -0.269  1.00  0.00           C  
ATOM   2628  N   ASN A 345       5.732   9.323  -1.086  1.00  0.00           N  
ATOM   2629  CA  ASN A 345       6.537   8.711  -0.037  1.00  0.00           C  
ATOM   2630  C   ASN A 345       7.428   9.759   0.637  1.00  0.00           C  
ATOM   2631  O   ASN A 345       8.024  10.606  -0.043  1.00  0.00           O  
ATOM   2632  CB  ASN A 345       7.311   7.501  -0.590  1.00  0.00           C  
ATOM   2633  CG  ASN A 345       8.460   7.874  -1.515  1.00  0.00           C  
ATOM   2634  OD1 ASN A 345       8.355   7.866  -2.728  1.00  0.00           O  
ATOM   2635  ND2 ASN A 345       9.609   8.151  -0.965  1.00  0.00           N  
ATOM   2636  N   LYS A 346       7.562   9.659   1.951  1.00  0.00           N  
ATOM   2637  CA  LYS A 346       8.586  10.397   2.687  1.00  0.00           C  
ATOM   2638  C   LYS A 346       9.973  10.045   2.157  1.00  0.00           C  
ATOM   2639  O   LYS A 346      10.236   8.900   1.784  1.00  0.00           O  
ATOM   2640  CB  LYS A 346       8.437  10.165   4.205  1.00  0.00           C  
ATOM   2641  CG  LYS A 346       8.727   8.736   4.659  1.00  0.00           C  
ATOM   2642  CD  LYS A 346       8.366   8.551   6.142  1.00  0.00           C  
ATOM   2643  CE  LYS A 346       8.636   7.115   6.590  1.00  0.00           C  
ATOM   2644  NZ  LYS A 346       8.069   6.871   7.934  1.00  0.00           N  
ATOM   2645  N   ASN A 347      10.856  11.037   2.111  1.00  0.00           N  
ATOM   2646  CA  ASN A 347      12.195  10.858   1.574  1.00  0.00           C  
ATOM   2647  C   ASN A 347      13.169  11.811   2.277  1.00  0.00           C  
ATOM   2648  O   ASN A 347      12.883  12.999   2.386  1.00  0.00           O  
ATOM   2649  CB  ASN A 347      12.158  11.099   0.056  1.00  0.00           C  
ATOM   2650  CG  ASN A 347      13.305  10.398  -0.645  1.00  0.00           C  
ATOM   2651  OD1 ASN A 347      13.153   9.340  -1.231  1.00  0.00           O  
ATOM   2652  ND2 ASN A 347      14.484  10.970  -0.605  1.00  0.00           N  
ATOM   2653  N   SER A 348      14.322  11.295   2.695  1.00  0.00           N  
ATOM   2654  CA  SER A 348      15.383  12.137   3.216  1.00  0.00           C  
ATOM   2655  C   SER A 348      15.814  13.168   2.171  1.00  0.00           C  
ATOM   2656  O   SER A 348      15.853  12.882   0.968  1.00  0.00           O  
ATOM   2657  CB  SER A 348      16.588  11.300   3.656  1.00  0.00           C  
ATOM   2658  OG  SER A 348      16.199  10.364   4.645  1.00  0.00           O  
ATOM   2659  N   VAL A 349      16.142  14.372   2.653  1.00  0.00           N  
ATOM   2660  CA  VAL A 349      16.709  15.457   1.849  1.00  0.00           C  
ATOM   2661  C   VAL A 349      18.207  15.597   2.146  1.00  0.00           C  
ATOM   2662  O   VAL A 349      18.686  15.055   3.146  1.00  0.00           O  
ATOM   2663  CB  VAL A 349      15.930  16.767   2.063  1.00  0.00           C  
ATOM   2664  CG1 VAL A 349      14.486  16.627   1.593  1.00  0.00           C  
ATOM   2665  CG2 VAL A 349      15.950  17.257   3.513  1.00  0.00           C  
ATOM   2666  N   PRO A 350      18.988  16.290   1.312  1.00  0.00           N  
ATOM   2667  CA  PRO A 350      20.381  16.567   1.617  1.00  0.00           C  
ATOM   2668  C   PRO A 350      20.528  17.316   2.948  1.00  0.00           C  
ATOM   2669  O   PRO A 350      19.864  18.326   3.169  1.00  0.00           O  
ATOM   2670  CB  PRO A 350      20.908  17.399   0.442  1.00  0.00           C  
ATOM   2671  CG  PRO A 350      19.982  16.996  -0.702  1.00  0.00           C  
ATOM   2672  CD  PRO A 350      18.642  16.793  -0.003  1.00  0.00           C  
ATOM   2673  N   ASN A 351      21.419  16.820   3.820  1.00  0.00           N  
ATOM   2674  CA  ASN A 351      21.604  17.332   5.185  1.00  0.00           C  
ATOM   2675  C   ASN A 351      20.323  17.299   6.030  1.00  0.00           C  
ATOM   2676  O   ASN A 351      20.049  18.224   6.798  1.00  0.00           O  
ATOM   2677  CB  ASN A 351      22.275  18.718   5.159  1.00  0.00           C  
ATOM   2678  CG  ASN A 351      23.550  18.744   4.332  1.00  0.00           C  
ATOM   2679  OD1 ASN A 351      24.412  17.895   4.441  1.00  0.00           O  
ATOM   2680  ND2 ASN A 351      23.693  19.724   3.474  1.00  0.00           N  
ATOM   2681  N   ASP A 352      19.520  16.248   5.881  1.00  0.00           N  
ATOM   2682  CA  ASP A 352      18.279  16.064   6.622  1.00  0.00           C  
ATOM   2683  C   ASP A 352      18.537  16.046   8.145  1.00  0.00           C  
ATOM   2684  O   ASP A 352      19.306  15.210   8.619  1.00  0.00           O  
ATOM   2685  CB  ASP A 352      17.595  14.764   6.166  1.00  0.00           C  
ATOM   2686  CG  ASP A 352      16.098  14.741   6.485  1.00  0.00           C  
ATOM   2687  OD1 ASP A 352      15.701  15.202   7.573  1.00  0.00           O  
ATOM   2688  OD2 ASP A 352      15.308  14.298   5.616  1.00  0.00           O  
ATOM   2689  N   PRO A 353      17.906  16.951   8.918  1.00  0.00           N  
ATOM   2690  CA  PRO A 353      18.056  16.968  10.367  1.00  0.00           C  
ATOM   2691  C   PRO A 353      17.282  15.849  11.069  1.00  0.00           C  
ATOM   2692  O   PRO A 353      17.464  15.652  12.269  1.00  0.00           O  
ATOM   2693  CB  PRO A 353      17.547  18.360  10.781  1.00  0.00           C  
ATOM   2694  CG  PRO A 353      16.478  18.665   9.735  1.00  0.00           C  
ATOM   2695  CD  PRO A 353      17.052  18.039   8.463  1.00  0.00           C  
ATOM   2696  N   LYS A 354      16.417  15.137  10.353  1.00  0.00           N  
ATOM   2697  CA  LYS A 354      15.606  14.035  10.872  1.00  0.00           C  
ATOM   2698  C   LYS A 354      16.154  12.673  10.431  1.00  0.00           C  
ATOM   2699  O   LYS A 354      16.869  12.560   9.434  1.00  0.00           O  
ATOM   2700  CB  LYS A 354      14.137  14.219  10.450  1.00  0.00           C  
ATOM   2701  CG  LYS A 354      13.467  15.488  11.017  1.00  0.00           C  
ATOM   2702  CD  LYS A 354      13.350  15.434  12.539  1.00  0.00           C  
ATOM   2703  CE  LYS A 354      12.529  16.605  13.075  1.00  0.00           C  
ATOM   2704  NZ  LYS A 354      12.306  16.471  14.540  1.00  0.00           N  
ATOM   2705  N   SER A 355      15.795  11.647  11.177  1.00  0.00           N  
ATOM   2706  CA  SER A 355      16.186  10.281  10.822  1.00  0.00           C  
ATOM   2707  C   SER A 355      15.544   9.823   9.500  1.00  0.00           C  
ATOM   2708  O   SER A 355      14.499  10.351   9.082  1.00  0.00           O  
ATOM   2709  CB  SER A 355      15.854   9.312  11.959  1.00  0.00           C  
ATOM   2710  OG  SER A 355      14.608   8.669  11.741  1.00  0.00           O  
ATOM   2711  N   PRO A 356      16.086   8.787   8.855  1.00  0.00           N  
ATOM   2712  CA  PRO A 356      15.488   8.188   7.667  1.00  0.00           C  
ATOM   2713  C   PRO A 356      14.061   7.643   7.870  1.00  0.00           C  
ATOM   2714  O   PRO A 356      13.367   7.357   6.901  1.00  0.00           O  
ATOM   2715  CB  PRO A 356      16.439   7.056   7.265  1.00  0.00           C  
ATOM   2716  CG  PRO A 356      17.773   7.466   7.879  1.00  0.00           C  
ATOM   2717  CD  PRO A 356      17.365   8.168   9.160  1.00  0.00           C  
ATOM   2718  N   PHE A 357      13.642   7.480   9.121  1.00  0.00           N  
ATOM   2719  CA  PHE A 357      12.305   6.987   9.456  1.00  0.00           C  
ATOM   2720  C   PHE A 357      11.246   8.097   9.486  1.00  0.00           C  
ATOM   2721  O   PHE A 357      10.073   7.833   9.215  1.00  0.00           O  
ATOM   2722  CB  PHE A 357      12.377   6.248  10.802  1.00  0.00           C  
ATOM   2723  CG  PHE A 357      11.305   5.204  10.912  1.00  0.00           C  
ATOM   2724  CD1 PHE A 357      10.042   5.512  11.454  1.00  0.00           C  
ATOM   2725  CD2 PHE A 357      11.544   3.909  10.407  1.00  0.00           C  
ATOM   2726  CE1 PHE A 357       9.022   4.545  11.466  1.00  0.00           C  
ATOM   2727  CE2 PHE A 357      10.529   2.938  10.421  1.00  0.00           C  
ATOM   2728  CZ  PHE A 357       9.264   3.260  10.946  1.00  0.00           C  
ATOM   2729  N   VAL A 358      11.642   9.325   9.772  1.00  0.00           N  
ATOM   2730  CA  VAL A 358      10.769  10.512   9.822  1.00  0.00           C  
ATOM   2731  C   VAL A 358      10.951  11.360   8.577  1.00  0.00           C  
ATOM   2732  O   VAL A 358       9.967  11.663   7.894  1.00  0.00           O  
ATOM   2733  CB  VAL A 358      11.013  11.298  11.127  1.00  0.00           C  
ATOM   2734  CG1 VAL A 358      10.233  12.595  11.184  1.00  0.00           C  
ATOM   2735  CG2 VAL A 358      10.566  10.454  12.326  1.00  0.00           C  
ATOM   2736  N   THR A 359      12.197  11.688   8.240  1.00  0.00           N  
ATOM   2737  CA  THR A 359      12.617  12.536   7.110  1.00  0.00           C  
ATOM   2738  C   THR A 359      12.097  13.981   7.181  1.00  0.00           C  
ATOM   2739  O   THR A 359      11.167  14.292   7.927  1.00  0.00           O  
ATOM   2740  CB  THR A 359      12.314  11.902   5.740  1.00  0.00           C  
ATOM   2741  OG1 THR A 359      10.948  12.003   5.415  1.00  0.00           O  
ATOM   2742  CG2 THR A 359      12.696  10.430   5.635  1.00  0.00           C  
ATOM   2743  N   SER A 360      12.656  14.858   6.368  1.00  0.00           N  
ATOM   2744  CA  SER A 360      12.229  16.250   6.217  1.00  0.00           C  
ATOM   2745  C   SER A 360      11.782  16.572   4.793  1.00  0.00           C  
ATOM   2746  O   SER A 360      11.814  17.721   4.352  1.00  0.00           O  
ATOM   2747  CB  SER A 360      13.348  17.203   6.658  1.00  0.00           C  
ATOM   2748  OG  SER A 360      13.777  16.884   7.971  1.00  0.00           O  
ATOM   2749  N   GLY A 361      11.345  15.548   4.041  1.00  0.00           N  
ATOM   2750  CA  GLY A 361      10.930  15.734   2.664  1.00  0.00           C  
ATOM   2751  C   GLY A 361       9.982  14.671   2.138  1.00  0.00           C  
ATOM   2752  O   GLY A 361       9.751  13.628   2.751  1.00  0.00           O  
ATOM   2753  N   ILE A 362       9.448  14.952   0.952  1.00  0.00           N  
ATOM   2754  CA  ILE A 362       8.666  13.997   0.172  1.00  0.00           C  
ATOM   2755  C   ILE A 362       9.244  13.885  -1.237  1.00  0.00           C  
ATOM   2756  O   ILE A 362       9.688  14.871  -1.830  1.00  0.00           O  
ATOM   2757  CB  ILE A 362       7.161  14.344   0.147  1.00  0.00           C  
ATOM   2758  CG1 ILE A 362       6.895  15.757  -0.410  1.00  0.00           C  
ATOM   2759  CG2 ILE A 362       6.577  14.152   1.557  1.00  0.00           C  
ATOM   2760  CD1 ILE A 362       5.409  16.090  -0.605  1.00  0.00           C  
ATOM   2761  N   ARG A 363       9.213  12.683  -1.792  1.00  0.00           N  
ATOM   2762  CA  ARG A 363       9.527  12.428  -3.198  1.00  0.00           C  
ATOM   2763  C   ARG A 363       8.240  12.359  -4.000  1.00  0.00           C  
ATOM   2764  O   ARG A 363       7.342  11.595  -3.661  1.00  0.00           O  
ATOM   2765  CB  ARG A 363      10.360  11.152  -3.327  1.00  0.00           C  
ATOM   2766  CG  ARG A 363      10.906  10.961  -4.742  1.00  0.00           C  
ATOM   2767  CD  ARG A 363      11.674   9.642  -4.878  1.00  0.00           C  
ATOM   2768  NE  ARG A 363      10.775   8.495  -4.737  1.00  0.00           N  
ATOM   2769  CZ  ARG A 363      11.090   7.217  -4.777  1.00  0.00           C  
ATOM   2770  NH1 ARG A 363      12.313   6.815  -4.973  1.00  0.00           N  
ATOM   2771  NH2 ARG A 363      10.158   6.313  -4.612  1.00  0.00           N  
ATOM   2772  N   VAL A 364       8.194  13.106  -5.098  1.00  0.00           N  
ATOM   2773  CA  VAL A 364       7.051  13.172  -6.013  1.00  0.00           C  
ATOM   2774  C   VAL A 364       7.493  12.706  -7.394  1.00  0.00           C  
ATOM   2775  O   VAL A 364       8.541  13.122  -7.881  1.00  0.00           O  
ATOM   2776  CB  VAL A 364       6.472  14.598  -6.063  1.00  0.00           C  
ATOM   2777  CG1 VAL A 364       5.243  14.671  -6.962  1.00  0.00           C  
ATOM   2778  CG2 VAL A 364       6.073  15.086  -4.668  1.00  0.00           C  
ATOM   2779  N   GLY A 365       6.702  11.854  -8.043  1.00  0.00           N  
ATOM   2780  CA  GLY A 365       6.964  11.383  -9.395  1.00  0.00           C  
ATOM   2781  C   GLY A 365       5.701  11.337 -10.248  1.00  0.00           C  
ATOM   2782  O   GLY A 365       4.630  10.973  -9.777  1.00  0.00           O  
ATOM   2783  N   THR A 366       5.829  11.669 -11.510  1.00  0.00           N  
ATOM   2784  CA  THR A 366       4.703  11.833 -12.441  1.00  0.00           C  
ATOM   2785  C   THR A 366       4.377  10.639 -13.353  1.00  0.00           C  
ATOM   2786  O   THR A 366       3.428  10.752 -14.126  1.00  0.00           O  
ATOM   2787  CB  THR A 366       4.885  13.097 -13.289  1.00  0.00           C  
ATOM   2788  OG1 THR A 366       6.094  13.023 -14.006  1.00  0.00           O  
ATOM   2789  CG2 THR A 366       4.918  14.356 -12.431  1.00  0.00           C  
ATOM   2790  N   PRO A 367       5.082   9.487 -13.330  1.00  0.00           N  
ATOM   2791  CA  PRO A 367       4.799   8.395 -14.266  1.00  0.00           C  
ATOM   2792  C   PRO A 367       3.366   7.875 -14.203  1.00  0.00           C  
ATOM   2793  O   PRO A 367       2.729   7.734 -15.246  1.00  0.00           O  
ATOM   2794  CB  PRO A 367       5.821   7.299 -13.945  1.00  0.00           C  
ATOM   2795  CG  PRO A 367       6.990   8.075 -13.363  1.00  0.00           C  
ATOM   2796  CD  PRO A 367       6.297   9.196 -12.586  1.00  0.00           C  
ATOM   2797  N   ALA A 368       2.837   7.636 -13.005  1.00  0.00           N  
ATOM   2798  CA  ALA A 368       1.513   7.053 -12.824  1.00  0.00           C  
ATOM   2799  C   ALA A 368       0.387   8.007 -13.256  1.00  0.00           C  
ATOM   2800  O   ALA A 368      -0.456   7.634 -14.076  1.00  0.00           O  
ATOM   2801  CB  ALA A 368       1.382   6.607 -11.366  1.00  0.00           C  
ATOM   2802  N   ILE A 369       0.415   9.268 -12.799  1.00  0.00           N  
ATOM   2803  CA  ILE A 369      -0.604  10.262 -13.192  1.00  0.00           C  
ATOM   2804  C   ILE A 369      -0.582  10.539 -14.701  1.00  0.00           C  
ATOM   2805  O   ILE A 369      -1.630  10.676 -15.317  1.00  0.00           O  
ATOM   2806  CB  ILE A 369      -0.477  11.577 -12.398  1.00  0.00           C  
ATOM   2807  CG1 ILE A 369       0.882  12.278 -12.587  1.00  0.00           C  
ATOM   2808  CG2 ILE A 369      -0.763  11.297 -10.909  1.00  0.00           C  
ATOM   2809  CD1 ILE A 369       0.902  13.739 -12.090  1.00  0.00           C  
ATOM   2810  N   THR A 370       0.596  10.545 -15.310  1.00  0.00           N  
ATOM   2811  CA  THR A 370       0.719  10.732 -16.759  1.00  0.00           C  
ATOM   2812  C   THR A 370       0.169   9.518 -17.509  1.00  0.00           C  
ATOM   2813  O   THR A 370      -0.475   9.669 -18.542  1.00  0.00           O  
ATOM   2814  CB  THR A 370       2.179  10.989 -17.160  1.00  0.00           C  
ATOM   2815  OG1 THR A 370       2.736  12.011 -16.378  1.00  0.00           O  
ATOM   2816  CG2 THR A 370       2.295  11.430 -18.612  1.00  0.00           C  
ATOM   2817  N   ARG A 371       0.380   8.327 -16.974  1.00  0.00           N  
ATOM   2818  CA  ARG A 371      -0.119   7.076 -17.570  1.00  0.00           C  
ATOM   2819  C   ARG A 371      -1.644   7.014 -17.600  1.00  0.00           C  
ATOM   2820  O   ARG A 371      -2.184   6.458 -18.546  1.00  0.00           O  
ATOM   2821  CB  ARG A 371       0.478   5.889 -16.806  1.00  0.00           C  
ATOM   2822  CG  ARG A 371       0.280   4.525 -17.487  1.00  0.00           C  
ATOM   2823  CD  ARG A 371       1.039   4.423 -18.811  1.00  0.00           C  
ATOM   2824  NE  ARG A 371       1.093   3.032 -19.286  1.00  0.00           N  
ATOM   2825  CZ  ARG A 371       1.615   2.621 -20.427  1.00  0.00           C  
ATOM   2826  NH1 ARG A 371       2.100   3.450 -21.311  1.00  0.00           N  
ATOM   2827  NH2 ARG A 371       1.660   1.350 -20.710  1.00  0.00           N  
ATOM   2828  N   ARG A 372      -2.314   7.611 -16.622  1.00  0.00           N  
ATOM   2829  CA  ARG A 372      -3.782   7.704 -16.582  1.00  0.00           C  
ATOM   2830  C   ARG A 372      -4.372   8.942 -17.277  1.00  0.00           C  
ATOM   2831  O   ARG A 372      -5.577   9.139 -17.216  1.00  0.00           O  
ATOM   2832  CB  ARG A 372      -4.279   7.523 -15.133  1.00  0.00           C  
ATOM   2833  CG  ARG A 372      -4.104   8.777 -14.268  1.00  0.00           C  
ATOM   2834  CD  ARG A 372      -4.487   8.525 -12.793  1.00  0.00           C  
ATOM   2835  NE  ARG A 372      -5.905   8.174 -12.633  1.00  0.00           N  
ATOM   2836  CZ  ARG A 372      -6.482   7.750 -11.512  1.00  0.00           C  
ATOM   2837  NH1 ARG A 372      -5.829   7.631 -10.392  1.00  0.00           N  
ATOM   2838  NH2 ARG A 372      -7.735   7.426 -11.492  1.00  0.00           N  
ATOM   2839  N   GLY A 373      -3.550   9.767 -17.928  1.00  0.00           N  
ATOM   2840  CA  GLY A 373      -4.017  10.842 -18.806  1.00  0.00           C  
ATOM   2841  C   GLY A 373      -3.788  12.278 -18.332  1.00  0.00           C  
ATOM   2842  O   GLY A 373      -4.120  13.200 -19.084  1.00  0.00           O  
ATOM   2843  N   PHE A 374      -3.195  12.509 -17.161  1.00  0.00           N  
ATOM   2844  CA  PHE A 374      -2.900  13.861 -16.680  1.00  0.00           C  
ATOM   2845  C   PHE A 374      -1.906  14.569 -17.614  1.00  0.00           C  
ATOM   2846  O   PHE A 374      -0.882  14.018 -18.006  1.00  0.00           O  
ATOM   2847  CB  PHE A 374      -2.352  13.844 -15.245  1.00  0.00           C  
ATOM   2848  CG  PHE A 374      -3.368  13.644 -14.142  1.00  0.00           C  
ATOM   2849  CD1 PHE A 374      -3.369  14.497 -13.014  1.00  0.00           C  
ATOM   2850  CD2 PHE A 374      -4.305  12.592 -14.173  1.00  0.00           C  
ATOM   2851  CE1 PHE A 374      -4.271  14.296 -11.954  1.00  0.00           C  
ATOM   2852  CE2 PHE A 374      -5.215  12.386 -13.128  1.00  0.00           C  
ATOM   2853  CZ  PHE A 374      -5.189  13.239 -12.011  1.00  0.00           C  
ATOM   2854  N   LYS A 375      -2.216  15.829 -17.914  1.00  0.00           N  
ATOM   2855  CA  LYS A 375      -1.382  16.767 -18.660  1.00  0.00           C  
ATOM   2856  C   LYS A 375      -0.842  17.854 -17.724  1.00  0.00           C  
ATOM   2857  O   LYS A 375      -0.993  17.762 -16.504  1.00  0.00           O  
ATOM   2858  CB  LYS A 375      -2.225  17.364 -19.810  1.00  0.00           C  
ATOM   2859  CG  LYS A 375      -2.754  16.343 -20.825  1.00  0.00           C  
ATOM   2860  CD  LYS A 375      -1.685  15.936 -21.834  1.00  0.00           C  
ATOM   2861  CE  LYS A 375      -2.294  14.980 -22.858  1.00  0.00           C  
ATOM   2862  NZ  LYS A 375      -1.293  14.583 -23.875  1.00  0.00           N  
ATOM   2863  N   GLU A 376      -0.212  18.890 -18.260  1.00  0.00           N  
ATOM   2864  CA  GLU A 376       0.329  19.983 -17.460  1.00  0.00           C  
ATOM   2865  C   GLU A 376      -0.748  20.712 -16.636  1.00  0.00           C  
ATOM   2866  O   GLU A 376      -0.470  21.113 -15.514  1.00  0.00           O  
ATOM   2867  CB  GLU A 376       1.058  21.005 -18.363  1.00  0.00           C  
ATOM   2868  CG  GLU A 376       2.327  20.477 -19.049  1.00  0.00           C  
ATOM   2869  CD  GLU A 376       2.124  19.990 -20.499  1.00  0.00           C  
ATOM   2870  OE1 GLU A 376       2.978  20.307 -21.359  1.00  0.00           O  
ATOM   2871  OE2 GLU A 376       1.155  19.261 -20.778  1.00  0.00           O  
ATOM   2872  N   ALA A 377      -1.959  20.872 -17.167  1.00  0.00           N  
ATOM   2873  CA  ALA A 377      -3.043  21.554 -16.467  1.00  0.00           C  
ATOM   2874  C   ALA A 377      -3.465  20.780 -15.198  1.00  0.00           C  
ATOM   2875  O   ALA A 377      -3.437  21.350 -14.105  1.00  0.00           O  
ATOM   2876  CB  ALA A 377      -4.216  21.756 -17.433  1.00  0.00           C  
ATOM   2877  N   GLU A 378      -3.737  19.497 -15.322  1.00  0.00           N  
ATOM   2878  CA  GLU A 378      -4.108  18.652 -14.187  1.00  0.00           C  
ATOM   2879  C   GLU A 378      -2.934  18.480 -13.210  1.00  0.00           C  
ATOM   2880  O   GLU A 378      -3.132  18.498 -11.995  1.00  0.00           O  
ATOM   2881  CB  GLU A 378      -4.587  17.265 -14.663  1.00  0.00           C  
ATOM   2882  CG  GLU A 378      -5.821  17.265 -15.590  1.00  0.00           C  
ATOM   2883  CD  GLU A 378      -5.527  17.678 -17.049  1.00  0.00           C  
ATOM   2884  OE1 GLU A 378      -6.484  18.035 -17.768  1.00  0.00           O  
ATOM   2885  OE2 GLU A 378      -4.352  17.621 -17.471  1.00  0.00           O  
ATOM   2886  N   ALA A 379      -1.707  18.393 -13.717  1.00  0.00           N  
ATOM   2887  CA  ALA A 379      -0.516  18.299 -12.876  1.00  0.00           C  
ATOM   2888  C   ALA A 379      -0.299  19.571 -12.037  1.00  0.00           C  
ATOM   2889  O   ALA A 379       0.043  19.480 -10.859  1.00  0.00           O  
ATOM   2890  CB  ALA A 379       0.689  17.987 -13.771  1.00  0.00           C  
ATOM   2891  N   LYS A 380      -0.536  20.770 -12.613  1.00  0.00           N  
ATOM   2892  CA  LYS A 380      -0.488  22.046 -11.889  1.00  0.00           C  
ATOM   2893  C   LYS A 380      -1.601  22.145 -10.848  1.00  0.00           C  
ATOM   2894  O   LYS A 380      -1.340  22.552  -9.721  1.00  0.00           O  
ATOM   2895  CB  LYS A 380      -0.565  23.235 -12.861  1.00  0.00           C  
ATOM   2896  CG  LYS A 380       0.772  23.467 -13.583  1.00  0.00           C  
ATOM   2897  CD  LYS A 380       0.766  24.735 -14.450  1.00  0.00           C  
ATOM   2898  CE  LYS A 380       2.172  24.921 -15.031  1.00  0.00           C  
ATOM   2899  NZ  LYS A 380       2.492  26.324 -15.411  1.00  0.00           N  
ATOM   2900  N   GLU A 381      -2.804  21.748 -11.210  1.00  0.00           N  
ATOM   2901  CA  GLU A 381      -3.943  21.758 -10.287  1.00  0.00           C  
ATOM   2902  C   GLU A 381      -3.686  20.823  -9.089  1.00  0.00           C  
ATOM   2903  O   GLU A 381      -3.844  21.236  -7.938  1.00  0.00           O  
ATOM   2904  CB  GLU A 381      -5.222  21.389 -11.049  1.00  0.00           C  
ATOM   2905  CG  GLU A 381      -6.469  21.772 -10.244  1.00  0.00           C  
ATOM   2906  CD  GLU A 381      -7.804  21.453 -10.941  1.00  0.00           C  
ATOM   2907  OE1 GLU A 381      -8.832  21.959 -10.444  1.00  0.00           O  
ATOM   2908  OE2 GLU A 381      -7.820  20.684 -11.923  1.00  0.00           O  
ATOM   2909  N   LEU A 382      -3.192  19.626  -9.351  1.00  0.00           N  
ATOM   2910  CA  LEU A 382      -2.788  18.664  -8.324  1.00  0.00           C  
ATOM   2911  C   LEU A 382      -1.692  19.224  -7.409  1.00  0.00           C  
ATOM   2912  O   LEU A 382      -1.815  19.136  -6.190  1.00  0.00           O  
ATOM   2913  CB  LEU A 382      -2.334  17.373  -9.018  1.00  0.00           C  
ATOM   2914  CG  LEU A 382      -1.693  16.341  -8.082  1.00  0.00           C  
ATOM   2915  CD1 LEU A 382      -2.655  15.872  -6.984  1.00  0.00           C  
ATOM   2916  CD2 LEU A 382      -1.254  15.128  -8.897  1.00  0.00           C  
ATOM   2917  N   ALA A 383      -0.640  19.822  -7.960  1.00  0.00           N  
ATOM   2918  CA  ALA A 383       0.415  20.434  -7.158  1.00  0.00           C  
ATOM   2919  C   ALA A 383      -0.133  21.559  -6.262  1.00  0.00           C  
ATOM   2920  O   ALA A 383       0.250  21.662  -5.101  1.00  0.00           O  
ATOM   2921  CB  ALA A 383       1.514  20.939  -8.095  1.00  0.00           C  
ATOM   2922  N   GLY A 384      -1.094  22.337  -6.766  1.00  0.00           N  
ATOM   2923  CA  GLY A 384      -1.824  23.335  -5.977  1.00  0.00           C  
ATOM   2924  C   GLY A 384      -2.557  22.711  -4.798  1.00  0.00           C  
ATOM   2925  O   GLY A 384      -2.408  23.181  -3.672  1.00  0.00           O  
ATOM   2926  N   TRP A 385      -3.283  21.619  -5.016  1.00  0.00           N  
ATOM   2927  CA  TRP A 385      -3.968  20.905  -3.939  1.00  0.00           C  
ATOM   2928  C   TRP A 385      -3.004  20.330  -2.902  1.00  0.00           C  
ATOM   2929  O   TRP A 385      -3.285  20.379  -1.703  1.00  0.00           O  
ATOM   2930  CB  TRP A 385      -4.819  19.771  -4.510  1.00  0.00           C  
ATOM   2931  CG  TRP A 385      -5.869  20.150  -5.495  1.00  0.00           C  
ATOM   2932  CD1 TRP A 385      -6.371  21.389  -5.708  1.00  0.00           C  
ATOM   2933  CD2 TRP A 385      -6.545  19.282  -6.462  1.00  0.00           C  
ATOM   2934  NE1 TRP A 385      -7.299  21.347  -6.737  1.00  0.00           N  
ATOM   2935  CE2 TRP A 385      -7.428  20.075  -7.230  1.00  0.00           C  
ATOM   2936  CE3 TRP A 385      -6.476  17.894  -6.744  1.00  0.00           C  
ATOM   2937  CZ2 TRP A 385      -8.220  19.523  -8.264  1.00  0.00           C  
ATOM   2938  CZ3 TRP A 385      -7.264  17.348  -7.768  1.00  0.00           C  
ATOM   2939  CH2 TRP A 385      -8.125  18.153  -8.521  1.00  0.00           C  
ATOM   2940  N   MET A 386      -1.863  19.816  -3.335  1.00  0.00           N  
ATOM   2941  CA  MET A 386      -0.826  19.343  -2.422  1.00  0.00           C  
ATOM   2942  C   MET A 386      -0.312  20.486  -1.548  1.00  0.00           C  
ATOM   2943  O   MET A 386      -0.205  20.321  -0.340  1.00  0.00           O  
ATOM   2944  CB  MET A 386       0.335  18.713  -3.200  1.00  0.00           C  
ATOM   2945  CG  MET A 386      -0.065  17.425  -3.925  1.00  0.00           C  
ATOM   2946  SD  MET A 386       1.257  16.738  -4.974  1.00  0.00           S  
ATOM   2947  CE  MET A 386       2.397  16.164  -3.693  1.00  0.00           C  
ATOM   2948  N   CYS A 387      -0.062  21.659  -2.131  1.00  0.00           N  
ATOM   2949  CA  CYS A 387       0.333  22.849  -1.381  1.00  0.00           C  
ATOM   2950  C   CYS A 387      -0.764  23.304  -0.407  1.00  0.00           C  
ATOM   2951  O   CYS A 387      -0.442  23.638   0.723  1.00  0.00           O  
ATOM   2952  CB  CYS A 387       0.717  23.975  -2.347  1.00  0.00           C  
ATOM   2953  SG  CYS A 387       2.190  23.520  -3.316  1.00  0.00           S  
ATOM   2954  N   ASP A 388      -2.044  23.245  -0.786  1.00  0.00           N  
ATOM   2955  CA  ASP A 388      -3.159  23.584   0.112  1.00  0.00           C  
ATOM   2956  C   ASP A 388      -3.183  22.681   1.359  1.00  0.00           C  
ATOM   2957  O   ASP A 388      -3.414  23.166   2.469  1.00  0.00           O  
ATOM   2958  CB  ASP A 388      -4.510  23.458  -0.611  1.00  0.00           C  
ATOM   2959  CG  ASP A 388      -4.752  24.441  -1.757  1.00  0.00           C  
ATOM   2960  OD1 ASP A 388      -4.095  25.501  -1.807  1.00  0.00           O  
ATOM   2961  OD2 ASP A 388      -5.654  24.150  -2.587  1.00  0.00           O  
ATOM   2962  N   VAL A 389      -2.921  21.378   1.185  1.00  0.00           N  
ATOM   2963  CA  VAL A 389      -2.816  20.431   2.300  1.00  0.00           C  
ATOM   2964  C   VAL A 389      -1.604  20.746   3.172  1.00  0.00           C  
ATOM   2965  O   VAL A 389      -1.736  20.821   4.391  1.00  0.00           O  
ATOM   2966  CB  VAL A 389      -2.764  18.975   1.796  1.00  0.00           C  
ATOM   2967  CG1 VAL A 389      -2.464  17.962   2.917  1.00  0.00           C  
ATOM   2968  CG2 VAL A 389      -4.100  18.574   1.173  1.00  0.00           C  
ATOM   2969  N   LEU A 390      -0.434  20.978   2.580  1.00  0.00           N  
ATOM   2970  CA  LEU A 390       0.800  21.259   3.318  1.00  0.00           C  
ATOM   2971  C   LEU A 390       0.753  22.608   4.061  1.00  0.00           C  
ATOM   2972  O   LEU A 390       1.270  22.703   5.171  1.00  0.00           O  
ATOM   2973  CB  LEU A 390       1.994  21.206   2.355  1.00  0.00           C  
ATOM   2974  CG  LEU A 390       2.292  19.822   1.741  1.00  0.00           C  
ATOM   2975  CD1 LEU A 390       3.384  19.961   0.673  1.00  0.00           C  
ATOM   2976  CD2 LEU A 390       2.760  18.815   2.781  1.00  0.00           C  
ATOM   2977  N   ASP A 391       0.098  23.619   3.484  1.00  0.00           N  
ATOM   2978  CA  ASP A 391      -0.109  24.932   4.115  1.00  0.00           C  
ATOM   2979  C   ASP A 391      -1.027  24.831   5.348  1.00  0.00           C  
ATOM   2980  O   ASP A 391      -0.934  25.644   6.269  1.00  0.00           O  
ATOM   2981  CB  ASP A 391      -0.739  25.910   3.095  1.00  0.00           C  
ATOM   2982  CG  ASP A 391       0.174  26.375   1.936  1.00  0.00           C  
ATOM   2983  OD1 ASP A 391       1.402  26.197   2.000  1.00  0.00           O  
ATOM   2984  OD2 ASP A 391      -0.358  26.967   0.969  1.00  0.00           O  
ATOM   2985  N   SER A 392      -1.926  23.848   5.360  1.00  0.00           N  
ATOM   2986  CA  SER A 392      -2.934  23.646   6.411  1.00  0.00           C  
ATOM   2987  C   SER A 392      -2.984  22.188   6.877  1.00  0.00           C  
ATOM   2988  O   SER A 392      -4.053  21.581   6.976  1.00  0.00           O  
ATOM   2989  CB  SER A 392      -4.310  24.134   5.931  1.00  0.00           C  
ATOM   2990  OG  SER A 392      -4.266  25.499   5.563  1.00  0.00           O  
ATOM   2991  N   ILE A 393      -1.829  21.612   7.180  1.00  0.00           N  
ATOM   2992  CA  ILE A 393      -1.653  20.173   7.427  1.00  0.00           C  
ATOM   2993  C   ILE A 393      -2.496  19.602   8.578  1.00  0.00           C  
ATOM   2994  O   ILE A 393      -2.800  18.407   8.604  1.00  0.00           O  
ATOM   2995  CB  ILE A 393      -0.145  19.892   7.602  1.00  0.00           C  
ATOM   2996  CG1 ILE A 393       0.160  18.407   7.351  1.00  0.00           C  
ATOM   2997  CG2 ILE A 393       0.371  20.360   8.982  1.00  0.00           C  
ATOM   2998  CD1 ILE A 393       1.648  18.122   7.123  1.00  0.00           C  
ATOM   2999  N   ASN A 394      -2.908  20.461   9.512  1.00  0.00           N  
ATOM   3000  CA  ASN A 394      -3.751  20.107  10.654  1.00  0.00           C  
ATOM   3001  C   ASN A 394      -5.235  20.465  10.448  1.00  0.00           C  
ATOM   3002  O   ASN A 394      -6.046  20.225  11.347  1.00  0.00           O  
ATOM   3003  CB  ASN A 394      -3.169  20.761  11.921  1.00  0.00           C  
ATOM   3004  CG  ASN A 394      -1.771  20.248  12.248  1.00  0.00           C  
ATOM   3005  OD1 ASN A 394      -1.467  19.080  12.147  1.00  0.00           O  
ATOM   3006  ND2 ASN A 394      -0.881  21.116  12.661  1.00  0.00           N  
ATOM   3007  N   ASP A 395      -5.601  21.040   9.299  1.00  0.00           N  
ATOM   3008  CA  ASP A 395      -6.984  21.401   8.990  1.00  0.00           C  
ATOM   3009  C   ASP A 395      -7.676  20.261   8.225  1.00  0.00           C  
ATOM   3010  O   ASP A 395      -7.578  20.131   7.003  1.00  0.00           O  
ATOM   3011  CB  ASP A 395      -7.044  22.749   8.263  1.00  0.00           C  
ATOM   3012  CG  ASP A 395      -8.472  23.279   8.107  1.00  0.00           C  
ATOM   3013  OD1 ASP A 395      -9.442  22.487   8.226  1.00  0.00           O  
ATOM   3014  OD2 ASP A 395      -8.617  24.496   7.832  1.00  0.00           O  
ATOM   3015  N   GLU A 396      -8.418  19.432   8.959  1.00  0.00           N  
ATOM   3016  CA  GLU A 396      -9.170  18.320   8.383  1.00  0.00           C  
ATOM   3017  C   GLU A 396     -10.201  18.765   7.344  1.00  0.00           C  
ATOM   3018  O   GLU A 396     -10.457  18.037   6.389  1.00  0.00           O  
ATOM   3019  CB  GLU A 396      -9.857  17.533   9.506  1.00  0.00           C  
ATOM   3020  CG  GLU A 396      -8.876  16.680  10.336  1.00  0.00           C  
ATOM   3021  CD  GLU A 396      -8.252  15.521   9.549  1.00  0.00           C  
ATOM   3022  OE1 GLU A 396      -7.263  14.936  10.038  1.00  0.00           O  
ATOM   3023  OE2 GLU A 396      -8.750  15.147   8.459  1.00  0.00           O  
ATOM   3024  N   ALA A 397     -10.772  19.962   7.462  1.00  0.00           N  
ATOM   3025  CA  ALA A 397     -11.728  20.464   6.479  1.00  0.00           C  
ATOM   3026  C   ALA A 397     -11.060  20.755   5.122  1.00  0.00           C  
ATOM   3027  O   ALA A 397     -11.662  20.535   4.062  1.00  0.00           O  
ATOM   3028  CB  ALA A 397     -12.413  21.716   7.051  1.00  0.00           C  
ATOM   3029  N   VAL A 398      -9.812  21.225   5.131  1.00  0.00           N  
ATOM   3030  CA  VAL A 398      -9.009  21.383   3.911  1.00  0.00           C  
ATOM   3031  C   VAL A 398      -8.710  20.016   3.302  1.00  0.00           C  
ATOM   3032  O   VAL A 398      -8.994  19.817   2.123  1.00  0.00           O  
ATOM   3033  CB  VAL A 398      -7.718  22.179   4.165  1.00  0.00           C  
ATOM   3034  CG1 VAL A 398      -6.814  22.226   2.930  1.00  0.00           C  
ATOM   3035  CG2 VAL A 398      -8.050  23.627   4.536  1.00  0.00           C  
ATOM   3036  N   ILE A 399      -8.225  19.079   4.096  1.00  0.00           N  
ATOM   3037  CA  ILE A 399      -7.874  17.726   3.644  1.00  0.00           C  
ATOM   3038  C   ILE A 399      -9.090  17.030   3.017  1.00  0.00           C  
ATOM   3039  O   ILE A 399      -9.004  16.489   1.921  1.00  0.00           O  
ATOM   3040  CB  ILE A 399      -7.273  16.917   4.812  1.00  0.00           C  
ATOM   3041  CG1 ILE A 399      -5.926  17.549   5.241  1.00  0.00           C  
ATOM   3042  CG2 ILE A 399      -7.072  15.447   4.417  1.00  0.00           C  
ATOM   3043  CD1 ILE A 399      -5.297  16.921   6.492  1.00  0.00           C  
ATOM   3044  N   GLU A 400     -10.237  17.116   3.663  1.00  0.00           N  
ATOM   3045  CA  GLU A 400     -11.473  16.487   3.203  1.00  0.00           C  
ATOM   3046  C   GLU A 400     -12.017  17.129   1.911  1.00  0.00           C  
ATOM   3047  O   GLU A 400     -12.459  16.435   0.992  1.00  0.00           O  
ATOM   3048  CB  GLU A 400     -12.472  16.551   4.364  1.00  0.00           C  
ATOM   3049  CG  GLU A 400     -13.538  15.461   4.323  1.00  0.00           C  
ATOM   3050  CD  GLU A 400     -14.104  15.136   5.720  1.00  0.00           C  
ATOM   3051  OE1 GLU A 400     -14.811  14.116   5.821  1.00  0.00           O  
ATOM   3052  OE2 GLU A 400     -13.788  15.821   6.717  1.00  0.00           O  
ATOM   3053  N   ARG A 401     -11.892  18.455   1.780  1.00  0.00           N  
ATOM   3054  CA  ARG A 401     -12.216  19.166   0.538  1.00  0.00           C  
ATOM   3055  C   ARG A 401     -11.306  18.732  -0.622  1.00  0.00           C  
ATOM   3056  O   ARG A 401     -11.798  18.548  -1.734  1.00  0.00           O  
ATOM   3057  CB  ARG A 401     -12.132  20.676   0.791  1.00  0.00           C  
ATOM   3058  CG  ARG A 401     -12.551  21.502  -0.435  1.00  0.00           C  
ATOM   3059  CD  ARG A 401     -12.442  23.009  -0.146  1.00  0.00           C  
ATOM   3060  NE  ARG A 401     -11.041  23.430   0.001  1.00  0.00           N  
ATOM   3061  CZ  ARG A 401     -10.562  24.384   0.800  1.00  0.00           C  
ATOM   3062  NH1 ARG A 401     -11.341  25.082   1.564  1.00  0.00           N  
ATOM   3063  NH2 ARG A 401      -9.291  24.641   0.827  1.00  0.00           N  
ATOM   3064  N   ILE A 402     -10.019  18.578  -0.373  1.00  0.00           N  
ATOM   3065  CA  ILE A 402      -9.066  18.113  -1.380  1.00  0.00           C  
ATOM   3066  C   ILE A 402      -9.338  16.653  -1.753  1.00  0.00           C  
ATOM   3067  O   ILE A 402      -9.398  16.353  -2.943  1.00  0.00           O  
ATOM   3068  CB  ILE A 402      -7.605  18.347  -0.931  1.00  0.00           C  
ATOM   3069  CG1 ILE A 402      -7.262  19.848  -0.745  1.00  0.00           C  
ATOM   3070  CG2 ILE A 402      -6.617  17.720  -1.931  1.00  0.00           C  
ATOM   3071  CD1 ILE A 402      -7.566  20.774  -1.923  1.00  0.00           C  
ATOM   3072  N   LYS A 403      -9.635  15.797  -0.799  1.00  0.00           N  
ATOM   3073  CA  LYS A 403     -10.063  14.416  -1.072  1.00  0.00           C  
ATOM   3074  C   LYS A 403     -11.255  14.364  -2.036  1.00  0.00           C  
ATOM   3075  O   LYS A 403     -11.244  13.587  -2.983  1.00  0.00           O  
ATOM   3076  CB  LYS A 403     -10.383  13.717   0.255  1.00  0.00           C  
ATOM   3077  CG  LYS A 403     -10.738  12.235   0.054  1.00  0.00           C  
ATOM   3078  CD  LYS A 403     -11.000  11.559   1.399  1.00  0.00           C  
ATOM   3079  CE  LYS A 403     -11.363  10.084   1.179  1.00  0.00           C  
ATOM   3080  NZ  LYS A 403     -11.571   9.395   2.465  1.00  0.00           N  
ATOM   3081  N   GLY A 404     -12.248  15.212  -1.842  1.00  0.00           N  
ATOM   3082  CA  GLY A 404     -13.387  15.313  -2.757  1.00  0.00           C  
ATOM   3083  C   GLY A 404     -12.985  15.675  -4.191  1.00  0.00           C  
ATOM   3084  O   GLY A 404     -13.480  15.079  -5.141  1.00  0.00           O  
ATOM   3085  N   LYS A 405     -12.043  16.620  -4.356  1.00  0.00           N  
ATOM   3086  CA  LYS A 405     -11.507  16.991  -5.672  1.00  0.00           C  
ATOM   3087  C   LYS A 405     -10.697  15.861  -6.312  1.00  0.00           C  
ATOM   3088  O   LYS A 405     -10.783  15.645  -7.516  1.00  0.00           O  
ATOM   3089  CB  LYS A 405     -10.626  18.234  -5.554  1.00  0.00           C  
ATOM   3090  CG  LYS A 405     -11.385  19.508  -5.164  1.00  0.00           C  
ATOM   3091  CD  LYS A 405     -10.373  20.664  -5.104  1.00  0.00           C  
ATOM   3092  CE  LYS A 405     -11.031  22.007  -4.863  1.00  0.00           C  
ATOM   3093  NZ  LYS A 405     -10.020  23.087  -5.015  1.00  0.00           N  
ATOM   3094  N   VAL A 406      -9.915  15.142  -5.508  1.00  0.00           N  
ATOM   3095  CA  VAL A 406      -9.132  13.982  -5.950  1.00  0.00           C  
ATOM   3096  C   VAL A 406     -10.041  12.873  -6.459  1.00  0.00           C  
ATOM   3097  O   VAL A 406      -9.824  12.378  -7.563  1.00  0.00           O  
ATOM   3098  CB  VAL A 406      -8.202  13.484  -4.830  1.00  0.00           C  
ATOM   3099  CG1 VAL A 406      -7.582  12.121  -5.137  1.00  0.00           C  
ATOM   3100  CG2 VAL A 406      -7.069  14.487  -4.606  1.00  0.00           C  
ATOM   3101  N   LEU A 407     -11.096  12.530  -5.727  1.00  0.00           N  
ATOM   3102  CA  LEU A 407     -12.063  11.518  -6.155  1.00  0.00           C  
ATOM   3103  C   LEU A 407     -12.746  11.911  -7.475  1.00  0.00           C  
ATOM   3104  O   LEU A 407     -12.867  11.077  -8.372  1.00  0.00           O  
ATOM   3105  CB  LEU A 407     -13.108  11.311  -5.042  1.00  0.00           C  
ATOM   3106  CG  LEU A 407     -12.565  10.595  -3.785  1.00  0.00           C  
ATOM   3107  CD1 LEU A 407     -13.618  10.635  -2.677  1.00  0.00           C  
ATOM   3108  CD2 LEU A 407     -12.217   9.129  -4.054  1.00  0.00           C  
ATOM   3109  N   ASP A 408     -13.107  13.182  -7.642  1.00  0.00           N  
ATOM   3110  CA  ASP A 408     -13.712  13.687  -8.882  1.00  0.00           C  
ATOM   3111  C   ASP A 408     -12.761  13.575 -10.087  1.00  0.00           C  
ATOM   3112  O   ASP A 408     -13.135  13.055 -11.142  1.00  0.00           O  
ATOM   3113  CB  ASP A 408     -14.159  15.138  -8.669  1.00  0.00           C  
ATOM   3114  CG  ASP A 408     -14.786  15.716  -9.939  1.00  0.00           C  
ATOM   3115  OD1 ASP A 408     -15.951  15.366 -10.218  1.00  0.00           O  
ATOM   3116  OD2 ASP A 408     -14.082  16.480 -10.649  1.00  0.00           O  
ATOM   3117  N   ILE A 409     -11.503  14.018  -9.938  1.00  0.00           N  
ATOM   3118  CA  ILE A 409     -10.542  13.929 -11.040  1.00  0.00           C  
ATOM   3119  C   ILE A 409     -10.152  12.484 -11.357  1.00  0.00           C  
ATOM   3120  O   ILE A 409      -9.997  12.135 -12.526  1.00  0.00           O  
ATOM   3121  CB  ILE A 409      -9.329  14.865 -10.821  1.00  0.00           C  
ATOM   3122  CG1 ILE A 409      -8.640  15.152 -12.171  1.00  0.00           C  
ATOM   3123  CG2 ILE A 409      -8.339  14.299  -9.796  1.00  0.00           C  
ATOM   3124  CD1 ILE A 409      -7.598  16.277 -12.099  1.00  0.00           C  
ATOM   3125  N   CYS A 410     -10.087  11.623 -10.350  1.00  0.00           N  
ATOM   3126  CA  CYS A 410      -9.851  10.186 -10.539  1.00  0.00           C  
ATOM   3127  C   CYS A 410     -10.972   9.518 -11.340  1.00  0.00           C  
ATOM   3128  O   CYS A 410     -10.686   8.738 -12.243  1.00  0.00           O  
ATOM   3129  CB  CYS A 410      -9.673   9.514  -9.179  1.00  0.00           C  
ATOM   3130  SG  CYS A 410      -8.038   9.896  -8.494  1.00  0.00           S  
ATOM   3131  N   ALA A 411     -12.229   9.887 -11.079  1.00  0.00           N  
ATOM   3132  CA  ALA A 411     -13.371   9.388 -11.843  1.00  0.00           C  
ATOM   3133  C   ALA A 411     -13.364   9.863 -13.306  1.00  0.00           C  
ATOM   3134  O   ALA A 411     -13.790   9.133 -14.200  1.00  0.00           O  
ATOM   3135  CB  ALA A 411     -14.653   9.800 -11.116  1.00  0.00           C  
ATOM   3136  N   ARG A 412     -12.841  11.077 -13.578  1.00  0.00           N  
ATOM   3137  CA  ARG A 412     -12.686  11.613 -14.943  1.00  0.00           C  
ATOM   3138  C   ARG A 412     -11.524  11.006 -15.722  1.00  0.00           C  
ATOM   3139  O   ARG A 412     -11.556  11.000 -16.944  1.00  0.00           O  
ATOM   3140  CB  ARG A 412     -12.563  13.142 -14.881  1.00  0.00           C  
ATOM   3141  CG  ARG A 412     -13.893  13.801 -14.499  1.00  0.00           C  
ATOM   3142  CD  ARG A 412     -13.816  15.334 -14.590  1.00  0.00           C  
ATOM   3143  NE  ARG A 412     -13.063  15.927 -13.487  1.00  0.00           N  
ATOM   3144  CZ  ARG A 412     -12.102  16.831 -13.542  1.00  0.00           C  
ATOM   3145  NH1 ARG A 412     -11.583  17.238 -14.668  1.00  0.00           N  
ATOM   3146  NH2 ARG A 412     -11.661  17.373 -12.449  1.00  0.00           N  
ATOM   3147  N   TYR A 413     -10.512  10.495 -15.025  1.00  0.00           N  
ATOM   3148  CA  TYR A 413      -9.320   9.874 -15.604  1.00  0.00           C  
ATOM   3149  C   TYR A 413      -9.121   8.458 -15.035  1.00  0.00           C  
ATOM   3150  O   TYR A 413      -8.183   8.241 -14.259  1.00  0.00           O  
ATOM   3151  CB  TYR A 413      -8.101  10.768 -15.377  1.00  0.00           C  
ATOM   3152  CG  TYR A 413      -8.125  12.091 -16.117  1.00  0.00           C  
ATOM   3153  CD1 TYR A 413      -7.601  12.192 -17.419  1.00  0.00           C  
ATOM   3154  CD2 TYR A 413      -8.656  13.238 -15.497  1.00  0.00           C  
ATOM   3155  CE1 TYR A 413      -7.598  13.417 -18.094  1.00  0.00           C  
ATOM   3156  CE2 TYR A 413      -8.669  14.467 -16.167  1.00  0.00           C  
ATOM   3157  CZ  TYR A 413      -8.137  14.553 -17.463  1.00  0.00           C  
ATOM   3158  OH  TYR A 413      -8.132  15.760 -18.117  1.00  0.00           O  
ATOM   3159  N   PRO A 414      -9.980   7.481 -15.384  1.00  0.00           N  
ATOM   3160  CA  PRO A 414      -9.820   6.105 -14.933  1.00  0.00           C  
ATOM   3161  C   PRO A 414      -8.494   5.527 -15.432  1.00  0.00           C  
ATOM   3162  O   PRO A 414      -7.992   5.880 -16.504  1.00  0.00           O  
ATOM   3163  CB  PRO A 414     -11.037   5.342 -15.467  1.00  0.00           C  
ATOM   3164  CG  PRO A 414     -11.430   6.141 -16.712  1.00  0.00           C  
ATOM   3165  CD  PRO A 414     -11.096   7.576 -16.315  1.00  0.00           C  
ATOM   3166  N   VAL A 415      -7.890   4.641 -14.628  1.00  0.00           N  
ATOM   3167  CA  VAL A 415      -6.610   3.995 -14.964  1.00  0.00           C  
ATOM   3168  C   VAL A 415      -6.805   2.957 -16.060  1.00  0.00           C  
ATOM   3169  O   VAL A 415      -6.084   2.966 -17.066  1.00  0.00           O  
ATOM   3170  CB  VAL A 415      -5.966   3.350 -13.722  1.00  0.00           C  
ATOM   3171  CG1 VAL A 415      -4.637   2.670 -14.062  1.00  0.00           C  
ATOM   3172  CG2 VAL A 415      -5.682   4.386 -12.626  1.00  0.00           C  
ATOM   3173  N   TYR A 416      -7.784   2.087 -15.870  1.00  0.00           N  
ATOM   3174  CA  TYR A 416      -8.212   1.069 -16.823  1.00  0.00           C  
ATOM   3175  C   TYR A 416      -9.668   1.337 -17.212  1.00  0.00           C  
ATOM   3176  O   TYR A 416     -10.529   1.441 -16.344  1.00  0.00           O  
ATOM   3177  CB  TYR A 416      -8.019  -0.332 -16.233  1.00  0.00           C  
ATOM   3178  CG  TYR A 416      -6.586  -0.651 -15.839  1.00  0.00           C  
ATOM   3179  CD1 TYR A 416      -5.635  -0.992 -16.820  1.00  0.00           C  
ATOM   3180  CD2 TYR A 416      -6.185  -0.591 -14.484  1.00  0.00           C  
ATOM   3181  CE1 TYR A 416      -4.301  -1.281 -16.455  1.00  0.00           C  
ATOM   3182  CE2 TYR A 416      -4.859  -0.875 -14.113  1.00  0.00           C  
ATOM   3183  CZ  TYR A 416      -3.917  -1.216 -15.105  1.00  0.00           C  
ATOM   3184  OH  TYR A 416      -2.622  -1.487 -14.749  1.00  0.00           O  
ATOM   3185  N   ALA A 417      -9.928   1.460 -18.500  1.00  0.00           N  
ATOM   3186  CA  ALA A 417     -11.239   1.726 -19.070  1.00  0.00           C  
ATOM   3187  C   ALA A 417     -11.731   0.563 -19.932  1.00  0.00           C  
ATOM   3188  O   ALA A 417     -10.895  -0.143 -20.538  1.00  0.00           O  
ATOM   3189  CB  ALA A 417     -11.191   3.041 -19.843  1.00  0.00           C  
ATOM   3190  OXT ALA A 417     -12.981   0.355 -19.992  1.00  0.00           O  
ATOM   3191  N   MET B   1     -31.961 -22.580  -1.834  1.00  0.00           N  
ATOM   3192  CA  MET B   1     -30.624 -23.088  -1.429  1.00  0.00           C  
ATOM   3193  C   MET B   1     -30.540 -22.997   0.082  1.00  0.00           C  
ATOM   3194  O   MET B   1     -31.206 -22.145   0.634  1.00  0.00           O  
ATOM   3195  CB  MET B   1     -29.502 -22.279  -2.083  1.00  0.00           C  
ATOM   3196  CG  MET B   1     -29.351 -22.606  -3.568  1.00  0.00           C  
ATOM   3197  SD  MET B   1     -27.991 -21.683  -4.329  1.00  0.00           S  
ATOM   3198  CE  MET B   1     -28.188 -22.172  -6.054  1.00  0.00           C  
ATOM   3199  N   ALA B   2     -29.776 -23.879   0.734  1.00  0.00           N  
ATOM   3200  CA  ALA B   2     -29.454 -23.646   2.137  1.00  0.00           C  
ATOM   3201  C   ALA B   2     -28.503 -22.448   2.221  1.00  0.00           C  
ATOM   3202  O   ALA B   2     -27.588 -22.344   1.398  1.00  0.00           O  
ATOM   3203  CB  ALA B   2     -28.847 -24.913   2.738  1.00  0.00           C  
ATOM   3204  N   ALA B   3     -28.717 -21.571   3.184  1.00  0.00           N  
ATOM   3205  CA  ALA B   3     -27.872 -20.412   3.400  1.00  0.00           C  
ATOM   3206  C   ALA B   3     -26.422 -20.831   3.643  1.00  0.00           C  
ATOM   3207  O   ALA B   3     -26.148 -21.788   4.373  1.00  0.00           O  
ATOM   3208  CB  ALA B   3     -28.414 -19.602   4.579  1.00  0.00           C  
ATOM   3209  N   LYS B   4     -25.483 -20.097   3.062  1.00  0.00           N  
ATOM   3210  CA  LYS B   4     -24.074 -20.199   3.435  1.00  0.00           C  
ATOM   3211  C   LYS B   4     -23.877 -19.573   4.816  1.00  0.00           C  
ATOM   3212  O   LYS B   4     -24.479 -18.549   5.131  1.00  0.00           O  
ATOM   3213  CB  LYS B   4     -23.171 -19.529   2.395  1.00  0.00           C  
ATOM   3214  CG  LYS B   4     -23.151 -20.257   1.042  1.00  0.00           C  
ATOM   3215  CD  LYS B   4     -22.195 -19.531   0.086  1.00  0.00           C  
ATOM   3216  CE  LYS B   4     -22.128 -20.178  -1.292  1.00  0.00           C  
ATOM   3217  NZ  LYS B   4     -21.202 -19.423  -2.184  1.00  0.00           N  
ATOM   3218  N   ILE B   5     -23.035 -20.191   5.631  1.00  0.00           N  
ATOM   3219  CA  ILE B   5     -22.743 -19.680   6.966  1.00  0.00           C  
ATOM   3220  C   ILE B   5     -21.664 -18.600   6.870  1.00  0.00           C  
ATOM   3221  O   ILE B   5     -20.607 -18.843   6.307  1.00  0.00           O  
ATOM   3222  CB  ILE B   5     -22.340 -20.839   7.900  1.00  0.00           C  
ATOM   3223  CG1 ILE B   5     -23.449 -21.918   8.027  1.00  0.00           C  
ATOM   3224  CG2 ILE B   5     -21.938 -20.321   9.290  1.00  0.00           C  
ATOM   3225  CD1 ILE B   5     -24.800 -21.410   8.547  1.00  0.00           C  
ATOM   3226  N   ILE B   6     -21.927 -17.453   7.460  1.00  0.00           N  
ATOM   3227  CA  ILE B   6     -20.922 -16.419   7.711  1.00  0.00           C  
ATOM   3228  C   ILE B   6     -20.202 -16.787   9.013  1.00  0.00           C  
ATOM   3229  O   ILE B   6     -20.696 -16.510  10.110  1.00  0.00           O  
ATOM   3230  CB  ILE B   6     -21.559 -15.016   7.731  1.00  0.00           C  
ATOM   3231  CG1 ILE B   6     -22.166 -14.678   6.348  1.00  0.00           C  
ATOM   3232  CG2 ILE B   6     -20.507 -13.965   8.117  1.00  0.00           C  
ATOM   3233  CD1 ILE B   6     -22.928 -13.346   6.292  1.00  0.00           C  
ATOM   3234  N   ASP B   7     -19.067 -17.452   8.899  1.00  0.00           N  
ATOM   3235  CA  ASP B   7     -18.307 -17.969  10.039  1.00  0.00           C  
ATOM   3236  C   ASP B   7     -17.451 -16.877  10.697  1.00  0.00           C  
ATOM   3237  O   ASP B   7     -16.236 -16.772  10.519  1.00  0.00           O  
ATOM   3238  CB  ASP B   7     -17.482 -19.205   9.645  1.00  0.00           C  
ATOM   3239  CG  ASP B   7     -16.800 -19.853  10.855  1.00  0.00           C  
ATOM   3240  OD1 ASP B   7     -16.984 -19.373  12.001  1.00  0.00           O  
ATOM   3241  OD2 ASP B   7     -16.054 -20.828  10.654  1.00  0.00           O  
ATOM   3242  N   GLY B   8     -18.112 -16.056  11.508  1.00  0.00           N  
ATOM   3243  CA  GLY B   8     -17.458 -14.974  12.226  1.00  0.00           C  
ATOM   3244  C   GLY B   8     -16.386 -15.433  13.214  1.00  0.00           C  
ATOM   3245  O   GLY B   8     -15.492 -14.652  13.535  1.00  0.00           O  
ATOM   3246  N   LYS B   9     -16.411 -16.682  13.682  1.00  0.00           N  
ATOM   3247  CA  LYS B   9     -15.360 -17.209  14.550  1.00  0.00           C  
ATOM   3248  C   LYS B   9     -14.057 -17.375  13.781  1.00  0.00           C  
ATOM   3249  O   LYS B   9     -13.005 -16.970  14.279  1.00  0.00           O  
ATOM   3250  CB  LYS B   9     -15.832 -18.529  15.175  1.00  0.00           C  
ATOM   3251  CG  LYS B   9     -14.848 -19.021  16.246  1.00  0.00           C  
ATOM   3252  CD  LYS B   9     -15.298 -20.374  16.793  1.00  0.00           C  
ATOM   3253  CE  LYS B   9     -14.266 -20.869  17.797  1.00  0.00           C  
ATOM   3254  NZ  LYS B   9     -14.553 -22.269  18.220  1.00  0.00           N  
ATOM   3255  N   THR B  10     -14.128 -17.922  12.575  1.00  0.00           N  
ATOM   3256  CA  THR B  10     -12.967 -18.091  11.694  1.00  0.00           C  
ATOM   3257  C   THR B  10     -12.441 -16.744  11.221  1.00  0.00           C  
ATOM   3258  O   THR B  10     -11.250 -16.479  11.385  1.00  0.00           O  
ATOM   3259  CB  THR B  10     -13.325 -19.021  10.527  1.00  0.00           C  
ATOM   3260  OG1 THR B  10     -13.597 -20.300  11.066  1.00  0.00           O  
ATOM   3261  CG2 THR B  10     -12.172 -19.206   9.545  1.00  0.00           C  
ATOM   3262  N   ILE B  11     -13.310 -15.845  10.757  1.00  0.00           N  
ATOM   3263  CA  ILE B  11     -12.900 -14.502  10.333  1.00  0.00           C  
ATOM   3264  C   ILE B  11     -12.259 -13.707  11.484  1.00  0.00           C  
ATOM   3265  O   ILE B  11     -11.210 -13.100  11.306  1.00  0.00           O  
ATOM   3266  CB  ILE B  11     -14.085 -13.720   9.717  1.00  0.00           C  
ATOM   3267  CG1 ILE B  11     -14.752 -14.439   8.522  1.00  0.00           C  
ATOM   3268  CG2 ILE B  11     -13.644 -12.307   9.287  1.00  0.00           C  
ATOM   3269  CD1 ILE B  11     -13.818 -14.804   7.370  1.00  0.00           C  
ATOM   3270  N   ALA B  12     -12.831 -13.762  12.682  1.00  0.00           N  
ATOM   3271  CA  ALA B  12     -12.249 -13.095  13.840  1.00  0.00           C  
ATOM   3272  C   ALA B  12     -10.847 -13.617  14.169  1.00  0.00           C  
ATOM   3273  O   ALA B  12      -9.975 -12.837  14.547  1.00  0.00           O  
ATOM   3274  CB  ALA B  12     -13.192 -13.266  15.039  1.00  0.00           C  
ATOM   3275  N   GLN B  13     -10.615 -14.929  14.011  1.00  0.00           N  
ATOM   3276  CA  GLN B  13      -9.296 -15.510  14.229  1.00  0.00           C  
ATOM   3277  C   GLN B  13      -8.290 -15.082  13.153  1.00  0.00           C  
ATOM   3278  O   GLN B  13      -7.124 -14.840  13.462  1.00  0.00           O  
ATOM   3279  CB  GLN B  13      -9.397 -17.038  14.329  1.00  0.00           C  
ATOM   3280  CG  GLN B  13      -8.121 -17.658  14.919  1.00  0.00           C  
ATOM   3281  CD  GLN B  13      -7.848 -17.180  16.360  1.00  0.00           C  
ATOM   3282  OE1 GLN B  13      -8.764 -17.011  17.159  1.00  0.00           O  
ATOM   3283  NE2 GLN B  13      -6.615 -16.947  16.743  1.00  0.00           N  
ATOM   3284  N   GLN B  14      -8.735 -14.943  11.910  1.00  0.00           N  
ATOM   3285  CA  GLN B  14      -7.902 -14.408  10.827  1.00  0.00           C  
ATOM   3286  C   GLN B  14      -7.506 -12.954  11.091  1.00  0.00           C  
ATOM   3287  O   GLN B  14      -6.319 -12.652  11.093  1.00  0.00           O  
ATOM   3288  CB  GLN B  14      -8.648 -14.517   9.503  1.00  0.00           C  
ATOM   3289  CG  GLN B  14      -8.728 -15.963   8.988  1.00  0.00           C  
ATOM   3290  CD  GLN B  14      -9.793 -16.060   7.891  1.00  0.00           C  
ATOM   3291  OE1 GLN B  14     -10.690 -15.248   7.837  1.00  0.00           O  
ATOM   3292  NE2 GLN B  14      -9.734 -17.019   7.010  1.00  0.00           N  
ATOM   3293  N   VAL B  15      -8.461 -12.092  11.430  1.00  0.00           N  
ATOM   3294  CA  VAL B  15      -8.191 -10.689  11.773  1.00  0.00           C  
ATOM   3295  C   VAL B  15      -7.183 -10.588  12.913  1.00  0.00           C  
ATOM   3296  O   VAL B  15      -6.204  -9.853  12.814  1.00  0.00           O  
ATOM   3297  CB  VAL B  15      -9.501  -9.944  12.123  1.00  0.00           C  
ATOM   3298  CG1 VAL B  15      -9.250  -8.531  12.662  1.00  0.00           C  
ATOM   3299  CG2 VAL B  15     -10.403  -9.806  10.893  1.00  0.00           C  
ATOM   3300  N   ARG B  16      -7.343 -11.376  13.969  1.00  0.00           N  
ATOM   3301  CA  ARG B  16      -6.373 -11.426  15.072  1.00  0.00           C  
ATOM   3302  C   ARG B  16      -4.991 -11.892  14.614  1.00  0.00           C  
ATOM   3303  O   ARG B  16      -3.989 -11.319  15.020  1.00  0.00           O  
ATOM   3304  CB  ARG B  16      -6.873 -12.356  16.184  1.00  0.00           C  
ATOM   3305  CG  ARG B  16      -8.038 -11.741  16.969  1.00  0.00           C  
ATOM   3306  CD  ARG B  16      -8.507 -12.774  17.996  1.00  0.00           C  
ATOM   3307  NE  ARG B  16      -9.670 -12.307  18.749  1.00  0.00           N  
ATOM   3308  CZ  ARG B  16      -9.966 -12.644  19.991  1.00  0.00           C  
ATOM   3309  NH1 ARG B  16      -9.218 -13.464  20.681  1.00  0.00           N  
ATOM   3310  NH2 ARG B  16     -11.025 -12.160  20.555  1.00  0.00           N  
ATOM   3311  N   SER B  17      -4.935 -12.898  13.752  1.00  0.00           N  
ATOM   3312  CA  SER B  17      -3.671 -13.432  13.233  1.00  0.00           C  
ATOM   3313  C   SER B  17      -2.955 -12.417  12.328  1.00  0.00           C  
ATOM   3314  O   SER B  17      -1.739 -12.262  12.418  1.00  0.00           O  
ATOM   3315  CB  SER B  17      -3.911 -14.732  12.466  1.00  0.00           C  
ATOM   3316  OG  SER B  17      -4.553 -15.687  13.301  1.00  0.00           O  
ATOM   3317  N   GLU B  18      -3.698 -11.679  11.516  1.00  0.00           N  
ATOM   3318  CA  GLU B  18      -3.173 -10.585  10.688  1.00  0.00           C  
ATOM   3319  C   GLU B  18      -2.613  -9.443  11.546  1.00  0.00           C  
ATOM   3320  O   GLU B  18      -1.526  -8.931  11.276  1.00  0.00           O  
ATOM   3321  CB  GLU B  18      -4.289 -10.034   9.794  1.00  0.00           C  
ATOM   3322  CG  GLU B  18      -4.691 -10.987   8.665  1.00  0.00           C  
ATOM   3323  CD  GLU B  18      -5.990 -10.543   7.967  1.00  0.00           C  
ATOM   3324  OE1 GLU B  18      -6.615 -11.377   7.287  1.00  0.00           O  
ATOM   3325  OE2 GLU B  18      -6.405  -9.375   8.113  1.00  0.00           O  
ATOM   3326  N   VAL B  19      -3.331  -9.068  12.599  1.00  0.00           N  
ATOM   3327  CA  VAL B  19      -2.846  -8.073  13.561  1.00  0.00           C  
ATOM   3328  C   VAL B  19      -1.561  -8.569  14.234  1.00  0.00           C  
ATOM   3329  O   VAL B  19      -0.577  -7.833  14.237  1.00  0.00           O  
ATOM   3330  CB  VAL B  19      -3.924  -7.710  14.600  1.00  0.00           C  
ATOM   3331  CG1 VAL B  19      -3.363  -6.823  15.715  1.00  0.00           C  
ATOM   3332  CG2 VAL B  19      -5.069  -6.935  13.947  1.00  0.00           C  
ATOM   3333  N   ALA B  20      -1.517  -9.808  14.693  1.00  0.00           N  
ATOM   3334  CA  ALA B  20      -0.332 -10.385  15.324  1.00  0.00           C  
ATOM   3335  C   ALA B  20       0.893 -10.385  14.388  1.00  0.00           C  
ATOM   3336  O   ALA B  20       1.994 -10.009  14.801  1.00  0.00           O  
ATOM   3337  CB  ALA B  20      -0.670 -11.811  15.790  1.00  0.00           C  
ATOM   3338  N   GLN B  21       0.705 -10.710  13.102  1.00  0.00           N  
ATOM   3339  CA  GLN B  21       1.780 -10.646  12.105  1.00  0.00           C  
ATOM   3340  C   GLN B  21       2.272  -9.211  11.872  1.00  0.00           C  
ATOM   3341  O   GLN B  21       3.482  -8.974  11.792  1.00  0.00           O  
ATOM   3342  CB  GLN B  21       1.300 -11.236  10.776  1.00  0.00           C  
ATOM   3343  CG  GLN B  21       1.276 -12.777  10.793  1.00  0.00           C  
ATOM   3344  CD  GLN B  21       0.861 -13.364   9.439  1.00  0.00           C  
ATOM   3345  OE1 GLN B  21       0.525 -12.674   8.493  1.00  0.00           O  
ATOM   3346  NE2 GLN B  21       0.894 -14.667   9.290  1.00  0.00           N  
ATOM   3347  N   LYS B  22       1.364  -8.237  11.809  1.00  0.00           N  
ATOM   3348  CA  LYS B  22       1.743  -6.820  11.681  1.00  0.00           C  
ATOM   3349  C   LYS B  22       2.505  -6.329  12.914  1.00  0.00           C  
ATOM   3350  O   LYS B  22       3.470  -5.583  12.772  1.00  0.00           O  
ATOM   3351  CB  LYS B  22       0.492  -5.964  11.423  1.00  0.00           C  
ATOM   3352  CG  LYS B  22      -0.064  -6.148  10.001  1.00  0.00           C  
ATOM   3353  CD  LYS B  22      -1.367  -5.356   9.836  1.00  0.00           C  
ATOM   3354  CE  LYS B  22      -1.963  -5.554   8.434  1.00  0.00           C  
ATOM   3355  NZ  LYS B  22      -3.265  -4.853   8.282  1.00  0.00           N  
ATOM   3356  N   VAL B  23       2.125  -6.770  14.094  1.00  0.00           N  
ATOM   3357  CA  VAL B  23       2.852  -6.463  15.331  1.00  0.00           C  
ATOM   3358  C   VAL B  23       4.257  -7.066  15.303  1.00  0.00           C  
ATOM   3359  O   VAL B  23       5.223  -6.350  15.570  1.00  0.00           O  
ATOM   3360  CB  VAL B  23       2.070  -6.930  16.572  1.00  0.00           C  
ATOM   3361  CG1 VAL B  23       2.885  -6.758  17.868  1.00  0.00           C  
ATOM   3362  CG2 VAL B  23       0.794  -6.118  16.734  1.00  0.00           C  
ATOM   3363  N   GLN B  24       4.405  -8.325  14.899  1.00  0.00           N  
ATOM   3364  CA  GLN B  24       5.727  -8.946  14.733  1.00  0.00           C  
ATOM   3365  C   GLN B  24       6.600  -8.192  13.719  1.00  0.00           C  
ATOM   3366  O   GLN B  24       7.773  -7.967  13.985  1.00  0.00           O  
ATOM   3367  CB  GLN B  24       5.587 -10.408  14.292  1.00  0.00           C  
ATOM   3368  CG  GLN B  24       5.228 -11.328  15.465  1.00  0.00           C  
ATOM   3369  CD  GLN B  24       5.206 -12.814  15.055  1.00  0.00           C  
ATOM   3370  OE1 GLN B  24       5.342 -13.190  13.902  1.00  0.00           O  
ATOM   3371  NE2 GLN B  24       5.067 -13.709  15.994  1.00  0.00           N  
ATOM   3372  N   ALA B  25       6.019  -7.766  12.603  1.00  0.00           N  
ATOM   3373  CA  ALA B  25       6.736  -6.963  11.613  1.00  0.00           C  
ATOM   3374  C   ALA B  25       7.193  -5.608  12.172  1.00  0.00           C  
ATOM   3375  O   ALA B  25       8.321  -5.185  11.915  1.00  0.00           O  
ATOM   3376  CB  ALA B  25       5.839  -6.806  10.377  1.00  0.00           C  
ATOM   3377  N   ARG B  26       6.362  -4.946  12.992  1.00  0.00           N  
ATOM   3378  CA  ARG B  26       6.751  -3.714  13.699  1.00  0.00           C  
ATOM   3379  C   ARG B  26       7.921  -3.958  14.654  1.00  0.00           C  
ATOM   3380  O   ARG B  26       8.895  -3.219  14.597  1.00  0.00           O  
ATOM   3381  CB  ARG B  26       5.560  -3.114  14.469  1.00  0.00           C  
ATOM   3382  CG  ARG B  26       4.560  -2.394  13.551  1.00  0.00           C  
ATOM   3383  CD  ARG B  26       3.415  -1.747  14.349  1.00  0.00           C  
ATOM   3384  NE  ARG B  26       3.871  -0.598  15.158  1.00  0.00           N  
ATOM   3385  CZ  ARG B  26       3.976   0.673  14.779  1.00  0.00           C  
ATOM   3386  NH1 ARG B  26       3.698   1.070  13.571  1.00  0.00           N  
ATOM   3387  NH2 ARG B  26       4.360   1.591  15.621  1.00  0.00           N  
ATOM   3388  N   ILE B  27       7.852  -4.996  15.473  1.00  0.00           N  
ATOM   3389  CA  ILE B  27       8.920  -5.346  16.414  1.00  0.00           C  
ATOM   3390  C   ILE B  27      10.223  -5.674  15.665  1.00  0.00           C  
ATOM   3391  O   ILE B  27      11.286  -5.185  16.046  1.00  0.00           O  
ATOM   3392  CB  ILE B  27       8.479  -6.517  17.329  1.00  0.00           C  
ATOM   3393  CG1 ILE B  27       7.313  -6.067  18.236  1.00  0.00           C  
ATOM   3394  CG2 ILE B  27       9.647  -7.022  18.193  1.00  0.00           C  
ATOM   3395  CD1 ILE B  27       6.623  -7.224  18.979  1.00  0.00           C  
ATOM   3396  N   ALA B  28      10.139  -6.428  14.571  1.00  0.00           N  
ATOM   3397  CA  ALA B  28      11.299  -6.747  13.735  1.00  0.00           C  
ATOM   3398  C   ALA B  28      11.934  -5.496  13.095  1.00  0.00           C  
ATOM   3399  O   ALA B  28      13.142  -5.465  12.866  1.00  0.00           O  
ATOM   3400  CB  ALA B  28      10.856  -7.757  12.670  1.00  0.00           C  
ATOM   3401  N   ALA B  29      11.136  -4.456  12.843  1.00  0.00           N  
ATOM   3402  CA  ALA B  29      11.599  -3.160  12.358  1.00  0.00           C  
ATOM   3403  C   ALA B  29      12.103  -2.215  13.472  1.00  0.00           C  
ATOM   3404  O   ALA B  29      12.424  -1.062  13.198  1.00  0.00           O  
ATOM   3405  CB  ALA B  29      10.482  -2.527  11.516  1.00  0.00           C  
ATOM   3406  N   GLY B  30      12.153  -2.672  14.723  1.00  0.00           N  
ATOM   3407  CA  GLY B  30      12.571  -1.869  15.878  1.00  0.00           C  
ATOM   3408  C   GLY B  30      11.506  -0.894  16.401  1.00  0.00           C  
ATOM   3409  O   GLY B  30      11.820  -0.012  17.199  1.00  0.00           O  
ATOM   3410  N   LEU B  31      10.255  -1.046  15.964  1.00  0.00           N  
ATOM   3411  CA  LEU B  31       9.138  -0.228  16.425  1.00  0.00           C  
ATOM   3412  C   LEU B  31       8.499  -0.834  17.683  1.00  0.00           C  
ATOM   3413  O   LEU B  31       8.495  -2.043  17.873  1.00  0.00           O  
ATOM   3414  CB  LEU B  31       8.101  -0.081  15.299  1.00  0.00           C  
ATOM   3415  CG  LEU B  31       8.633   0.579  14.020  1.00  0.00           C  
ATOM   3416  CD1 LEU B  31       7.546   0.553  12.939  1.00  0.00           C  
ATOM   3417  CD2 LEU B  31       9.050   2.029  14.284  1.00  0.00           C  
ATOM   3418  N   ARG B  32       7.900   0.010  18.496  1.00  0.00           N  
ATOM   3419  CA  ARG B  32       7.129  -0.453  19.648  1.00  0.00           C  
ATOM   3420  C   ARG B  32       5.889  -1.235  19.215  1.00  0.00           C  
ATOM   3421  O   ARG B  32       5.286  -0.955  18.169  1.00  0.00           O  
ATOM   3422  CB  ARG B  32       6.795   0.707  20.609  1.00  0.00           C  
ATOM   3423  CG  ARG B  32       5.782   1.713  20.039  1.00  0.00           C  
ATOM   3424  CD  ARG B  32       5.397   2.763  21.079  1.00  0.00           C  
ATOM   3425  NE  ARG B  32       4.397   3.698  20.557  1.00  0.00           N  
ATOM   3426  CZ  ARG B  32       3.087   3.500  20.483  1.00  0.00           C  
ATOM   3427  NH1 ARG B  32       2.502   2.413  20.899  1.00  0.00           N  
ATOM   3428  NH2 ARG B  32       2.324   4.413  19.975  1.00  0.00           N  
ATOM   3429  N   ALA B  33       5.476  -2.172  20.058  1.00  0.00           N  
ATOM   3430  CA  ALA B  33       4.171  -2.794  19.947  1.00  0.00           C  
ATOM   3431  C   ALA B  33       3.062  -1.779  20.290  1.00  0.00           C  
ATOM   3432  O   ALA B  33       3.297  -0.876  21.094  1.00  0.00           O  
ATOM   3433  CB  ALA B  33       4.122  -4.022  20.863  1.00  0.00           C  
ATOM   3434  N   PRO B  34       1.856  -1.928  19.724  1.00  0.00           N  
ATOM   3435  CA  PRO B  34       0.693  -1.160  20.158  1.00  0.00           C  
ATOM   3436  C   PRO B  34       0.370  -1.432  21.628  1.00  0.00           C  
ATOM   3437  O   PRO B  34       0.539  -2.550  22.118  1.00  0.00           O  
ATOM   3438  CB  PRO B  34      -0.456  -1.570  19.232  1.00  0.00           C  
ATOM   3439  CG  PRO B  34       0.249  -2.137  18.008  1.00  0.00           C  
ATOM   3440  CD  PRO B  34       1.516  -2.761  18.589  1.00  0.00           C  
ATOM   3441  N   GLY B  35      -0.115  -0.402  22.329  1.00  0.00           N  
ATOM   3442  CA  GLY B  35      -0.472  -0.456  23.733  1.00  0.00           C  
ATOM   3443  C   GLY B  35      -1.956  -0.185  23.971  1.00  0.00           C  
ATOM   3444  O   GLY B  35      -2.484   0.833  23.530  1.00  0.00           O  
ATOM   3445  N   LEU B  36      -2.618  -1.074  24.700  1.00  0.00           N  
ATOM   3446  CA  LEU B  36      -4.003  -0.896  25.138  1.00  0.00           C  
ATOM   3447  C   LEU B  36      -4.065  -0.748  26.658  1.00  0.00           C  
ATOM   3448  O   LEU B  36      -3.673  -1.658  27.401  1.00  0.00           O  
ATOM   3449  CB  LEU B  36      -4.854  -2.071  24.630  1.00  0.00           C  
ATOM   3450  CG  LEU B  36      -6.351  -1.967  24.992  1.00  0.00           C  
ATOM   3451  CD1 LEU B  36      -7.047  -0.814  24.278  1.00  0.00           C  
ATOM   3452  CD2 LEU B  36      -7.093  -3.240  24.591  1.00  0.00           C  
ATOM   3453  N   ALA B  37      -4.618   0.364  27.126  1.00  0.00           N  
ATOM   3454  CA  ALA B  37      -4.965   0.557  28.528  1.00  0.00           C  
ATOM   3455  C   ALA B  37      -6.439   0.202  28.757  1.00  0.00           C  
ATOM   3456  O   ALA B  37      -7.328   0.728  28.091  1.00  0.00           O  
ATOM   3457  CB  ALA B  37      -4.646   1.993  28.939  1.00  0.00           C  
ATOM   3458  N   VAL B  38      -6.700  -0.680  29.705  1.00  0.00           N  
ATOM   3459  CA  VAL B  38      -8.055  -1.072  30.107  1.00  0.00           C  
ATOM   3460  C   VAL B  38      -8.278  -0.622  31.545  1.00  0.00           C  
ATOM   3461  O   VAL B  38      -7.578  -1.075  32.452  1.00  0.00           O  
ATOM   3462  CB  VAL B  38      -8.310  -2.574  29.929  1.00  0.00           C  
ATOM   3463  CG1 VAL B  38      -9.776  -2.899  30.221  1.00  0.00           C  
ATOM   3464  CG2 VAL B  38      -8.004  -3.047  28.503  1.00  0.00           C  
ATOM   3465  N   VAL B  39      -9.265   0.230  31.735  1.00  0.00           N  
ATOM   3466  CA  VAL B  39      -9.617   0.786  33.044  1.00  0.00           C  
ATOM   3467  C   VAL B  39     -10.904   0.141  33.526  1.00  0.00           C  
ATOM   3468  O   VAL B  39     -11.942   0.202  32.857  1.00  0.00           O  
ATOM   3469  CB  VAL B  39      -9.729   2.319  32.994  1.00  0.00           C  
ATOM   3470  CG1 VAL B  39      -9.958   2.896  34.394  1.00  0.00           C  
ATOM   3471  CG2 VAL B  39      -8.460   2.965  32.415  1.00  0.00           C  
ATOM   3472  N   LEU B  40     -10.844  -0.481  34.693  1.00  0.00           N  
ATOM   3473  CA  LEU B  40     -11.985  -1.050  35.401  1.00  0.00           C  
ATOM   3474  C   LEU B  40     -12.148  -0.302  36.723  1.00  0.00           C  
ATOM   3475  O   LEU B  40     -11.182  -0.119  37.453  1.00  0.00           O  
ATOM   3476  CB  LEU B  40     -11.729  -2.554  35.620  1.00  0.00           C  
ATOM   3477  CG  LEU B  40     -12.870  -3.286  36.340  1.00  0.00           C  
ATOM   3478  CD1 LEU B  40     -14.122  -3.392  35.467  1.00  0.00           C  
ATOM   3479  CD2 LEU B  40     -12.448  -4.712  36.706  1.00  0.00           C  
ATOM   3480  N   VAL B  41     -13.384   0.086  37.042  1.00  0.00           N  
ATOM   3481  CA  VAL B  41     -13.718   0.685  38.331  1.00  0.00           C  
ATOM   3482  C   VAL B  41     -14.743  -0.196  39.032  1.00  0.00           C  
ATOM   3483  O   VAL B  41     -15.812  -0.472  38.488  1.00  0.00           O  
ATOM   3484  CB  VAL B  41     -14.214   2.134  38.199  1.00  0.00           C  
ATOM   3485  CG1 VAL B  41     -14.297   2.791  39.580  1.00  0.00           C  
ATOM   3486  CG2 VAL B  41     -13.282   2.990  37.332  1.00  0.00           C  
ATOM   3487  N   GLY B  42     -14.394  -0.664  40.220  1.00  0.00           N  
ATOM   3488  CA  GLY B  42     -15.210  -1.597  40.992  1.00  0.00           C  
ATOM   3489  C   GLY B  42     -15.024  -3.067  40.595  1.00  0.00           C  
ATOM   3490  O   GLY B  42     -14.142  -3.442  39.823  1.00  0.00           O  
ATOM   3491  N   SER B  43     -15.887  -3.929  41.157  1.00  0.00           N  
ATOM   3492  CA  SER B  43     -15.724  -5.389  41.131  1.00  0.00           C  
ATOM   3493  C   SER B  43     -16.886  -6.124  40.456  1.00  0.00           C  
ATOM   3494  O   SER B  43     -17.184  -7.267  40.795  1.00  0.00           O  
ATOM   3495  CB  SER B  43     -15.455  -5.889  42.558  1.00  0.00           C  
ATOM   3496  OG  SER B  43     -16.509  -5.509  43.419  1.00  0.00           O  
ATOM   3497  N   ASN B  44     -17.553  -5.501  39.471  1.00  0.00           N  
ATOM   3498  CA  ASN B  44     -18.646  -6.141  38.747  1.00  0.00           C  
ATOM   3499  C   ASN B  44     -18.151  -7.415  38.023  1.00  0.00           C  
ATOM   3500  O   ASN B  44     -17.289  -7.313  37.140  1.00  0.00           O  
ATOM   3501  CB  ASN B  44     -19.292  -5.123  37.798  1.00  0.00           C  
ATOM   3502  CG  ASN B  44     -20.492  -5.673  37.030  1.00  0.00           C  
ATOM   3503  OD1 ASN B  44     -20.613  -6.849  36.727  1.00  0.00           O  
ATOM   3504  ND2 ASN B  44     -21.425  -4.819  36.671  1.00  0.00           N  
ATOM   3505  N   PRO B  45     -18.717  -8.609  38.321  1.00  0.00           N  
ATOM   3506  CA  PRO B  45     -18.242  -9.862  37.732  1.00  0.00           C  
ATOM   3507  C   PRO B  45     -18.315  -9.891  36.199  1.00  0.00           C  
ATOM   3508  O   PRO B  45     -17.429 -10.444  35.548  1.00  0.00           O  
ATOM   3509  CB  PRO B  45     -19.133 -10.955  38.339  1.00  0.00           C  
ATOM   3510  CG  PRO B  45     -19.617 -10.347  39.647  1.00  0.00           C  
ATOM   3511  CD  PRO B  45     -19.729  -8.860  39.321  1.00  0.00           C  
ATOM   3512  N   ALA B  46     -19.361  -9.302  35.607  1.00  0.00           N  
ATOM   3513  CA  ALA B  46     -19.491  -9.223  34.158  1.00  0.00           C  
ATOM   3514  C   ALA B  46     -18.378  -8.355  33.550  1.00  0.00           C  
ATOM   3515  O   ALA B  46     -17.727  -8.759  32.584  1.00  0.00           O  
ATOM   3516  CB  ALA B  46     -20.890  -8.699  33.812  1.00  0.00           C  
ATOM   3517  N   SER B  47     -18.089  -7.206  34.164  1.00  0.00           N  
ATOM   3518  CA  SER B  47     -17.000  -6.324  33.762  1.00  0.00           C  
ATOM   3519  C   SER B  47     -15.637  -7.010  33.857  1.00  0.00           C  
ATOM   3520  O   SER B  47     -14.843  -6.914  32.925  1.00  0.00           O  
ATOM   3521  CB  SER B  47     -17.002  -5.051  34.608  1.00  0.00           C  
ATOM   3522  OG  SER B  47     -18.232  -4.364  34.460  1.00  0.00           O  
ATOM   3523  N   GLN B  48     -15.387  -7.780  34.913  1.00  0.00           N  
ATOM   3524  CA  GLN B  48     -14.144  -8.548  35.066  1.00  0.00           C  
ATOM   3525  C   GLN B  48     -13.950  -9.577  33.945  1.00  0.00           C  
ATOM   3526  O   GLN B  48     -12.847  -9.704  33.418  1.00  0.00           O  
ATOM   3527  CB  GLN B  48     -14.129  -9.258  36.425  1.00  0.00           C  
ATOM   3528  CG  GLN B  48     -13.904  -8.281  37.589  1.00  0.00           C  
ATOM   3529  CD  GLN B  48     -13.844  -8.994  38.948  1.00  0.00           C  
ATOM   3530  OE1 GLN B  48     -14.184 -10.157  39.092  1.00  0.00           O  
ATOM   3531  NE2 GLN B  48     -13.410  -8.322  39.986  1.00  0.00           N  
ATOM   3532  N   ILE B  49     -15.014 -10.270  33.521  1.00  0.00           N  
ATOM   3533  CA  ILE B  49     -14.955 -11.226  32.406  1.00  0.00           C  
ATOM   3534  C   ILE B  49     -14.599 -10.506  31.093  1.00  0.00           C  
ATOM   3535  O   ILE B  49     -13.744 -10.977  30.341  1.00  0.00           O  
ATOM   3536  CB  ILE B  49     -16.275 -12.016  32.293  1.00  0.00           C  
ATOM   3537  CG1 ILE B  49     -16.460 -12.933  33.523  1.00  0.00           C  
ATOM   3538  CG2 ILE B  49     -16.304 -12.865  31.000  1.00  0.00           C  
ATOM   3539  CD1 ILE B  49     -17.890 -13.505  33.667  1.00  0.00           C  
ATOM   3540  N   TYR B  50     -15.225  -9.357  30.828  1.00  0.00           N  
ATOM   3541  CA  TYR B  50     -14.924  -8.572  29.629  1.00  0.00           C  
ATOM   3542  C   TYR B  50     -13.475  -8.059  29.618  1.00  0.00           C  
ATOM   3543  O   TYR B  50     -12.791  -8.192  28.600  1.00  0.00           O  
ATOM   3544  CB  TYR B  50     -15.904  -7.401  29.505  1.00  0.00           C  
ATOM   3545  CG  TYR B  50     -17.213  -7.770  28.842  1.00  0.00           C  
ATOM   3546  CD1 TYR B  50     -17.240  -8.040  27.460  1.00  0.00           C  
ATOM   3547  CD2 TYR B  50     -18.404  -7.841  29.584  1.00  0.00           C  
ATOM   3548  CE1 TYR B  50     -18.445  -8.397  26.830  1.00  0.00           C  
ATOM   3549  CE2 TYR B  50     -19.610  -8.196  28.967  1.00  0.00           C  
ATOM   3550  CZ  TYR B  50     -19.633  -8.471  27.586  1.00  0.00           C  
ATOM   3551  OH  TYR B  50     -20.805  -8.820  26.971  1.00  0.00           O  
ATOM   3552  N   VAL B  51     -12.998  -7.536  30.740  1.00  0.00           N  
ATOM   3553  CA  VAL B  51     -11.612  -7.073  30.880  1.00  0.00           C  
ATOM   3554  C   VAL B  51     -10.634  -8.225  30.685  1.00  0.00           C  
ATOM   3555  O   VAL B  51      -9.688  -8.100  29.915  1.00  0.00           O  
ATOM   3556  CB  VAL B  51     -11.411  -6.369  32.234  1.00  0.00           C  
ATOM   3557  CG1 VAL B  51      -9.940  -6.059  32.515  1.00  0.00           C  
ATOM   3558  CG2 VAL B  51     -12.183  -5.047  32.251  1.00  0.00           C  
ATOM   3559  N   ALA B  52     -10.891  -9.390  31.296  1.00  0.00           N  
ATOM   3560  CA  ALA B  52     -10.054 -10.572  31.119  1.00  0.00           C  
ATOM   3561  C   ALA B  52     -10.001 -11.038  29.653  1.00  0.00           C  
ATOM   3562  O   ALA B  52      -8.935 -11.367  29.142  1.00  0.00           O  
ATOM   3563  CB  ALA B  52     -10.570 -11.677  32.048  1.00  0.00           C  
ATOM   3564  N   SER B  53     -11.141 -10.999  28.943  1.00  0.00           N  
ATOM   3565  CA  SER B  53     -11.206 -11.332  27.515  1.00  0.00           C  
ATOM   3566  C   SER B  53     -10.383 -10.368  26.655  1.00  0.00           C  
ATOM   3567  O   SER B  53      -9.637 -10.815  25.777  1.00  0.00           O  
ATOM   3568  CB  SER B  53     -12.663 -11.343  27.052  1.00  0.00           C  
ATOM   3569  OG  SER B  53     -12.733 -11.762  25.699  1.00  0.00           O  
ATOM   3570  N   LYS B  54     -10.470  -9.071  26.919  1.00  0.00           N  
ATOM   3571  CA  LYS B  54      -9.701  -8.038  26.211  1.00  0.00           C  
ATOM   3572  C   LYS B  54      -8.204  -8.188  26.479  1.00  0.00           C  
ATOM   3573  O   LYS B  54      -7.410  -8.186  25.544  1.00  0.00           O  
ATOM   3574  CB  LYS B  54     -10.220  -6.638  26.606  1.00  0.00           C  
ATOM   3575  CG  LYS B  54     -11.630  -6.358  26.050  1.00  0.00           C  
ATOM   3576  CD  LYS B  54     -12.234  -5.072  26.632  1.00  0.00           C  
ATOM   3577  CE  LYS B  54     -13.619  -4.788  26.048  1.00  0.00           C  
ATOM   3578  NZ  LYS B  54     -14.239  -3.539  26.565  1.00  0.00           N  
ATOM   3579  N   ARG B  55      -7.831  -8.431  27.728  1.00  0.00           N  
ATOM   3580  CA  ARG B  55      -6.436  -8.662  28.127  1.00  0.00           C  
ATOM   3581  C   ARG B  55      -5.840  -9.878  27.420  1.00  0.00           C  
ATOM   3582  O   ARG B  55      -4.754  -9.789  26.870  1.00  0.00           O  
ATOM   3583  CB  ARG B  55      -6.378  -8.806  29.658  1.00  0.00           C  
ATOM   3584  CG  ARG B  55      -5.034  -8.361  30.237  1.00  0.00           C  
ATOM   3585  CD  ARG B  55      -5.050  -8.533  31.758  1.00  0.00           C  
ATOM   3586  NE  ARG B  55      -3.936  -7.826  32.410  1.00  0.00           N  
ATOM   3587  CZ  ARG B  55      -3.839  -7.530  33.693  1.00  0.00           C  
ATOM   3588  NH1 ARG B  55      -4.709  -7.952  34.564  1.00  0.00           N  
ATOM   3589  NH2 ARG B  55      -2.884  -6.786  34.136  1.00  0.00           N  
ATOM   3590  N   LYS B  56      -6.603 -10.976  27.362  1.00  0.00           N  
ATOM   3591  CA  LYS B  56      -6.197 -12.192  26.661  1.00  0.00           C  
ATOM   3592  C   LYS B  56      -6.040 -11.962  25.151  1.00  0.00           C  
ATOM   3593  O   LYS B  56      -5.119 -12.493  24.552  1.00  0.00           O  
ATOM   3594  CB  LYS B  56      -7.215 -13.297  26.966  1.00  0.00           C  
ATOM   3595  CG  LYS B  56      -6.709 -14.653  26.470  1.00  0.00           C  
ATOM   3596  CD  LYS B  56      -7.705 -15.770  26.838  1.00  0.00           C  
ATOM   3597  CE  LYS B  56      -7.128 -17.096  26.378  1.00  0.00           C  
ATOM   3598  NZ  LYS B  56      -8.018 -18.234  26.688  1.00  0.00           N  
ATOM   3599  N   ALA B  57      -6.913 -11.158  24.552  1.00  0.00           N  
ATOM   3600  CA  ALA B  57      -6.799 -10.800  23.145  1.00  0.00           C  
ATOM   3601  C   ALA B  57      -5.540  -9.966  22.860  1.00  0.00           C  
ATOM   3602  O   ALA B  57      -4.866 -10.218  21.867  1.00  0.00           O  
ATOM   3603  CB  ALA B  57      -8.079 -10.089  22.710  1.00  0.00           C  
ATOM   3604  N   CYS B  58      -5.183  -9.033  23.745  1.00  0.00           N  
ATOM   3605  CA  CYS B  58      -3.934  -8.274  23.634  1.00  0.00           C  
ATOM   3606  C   CYS B  58      -2.704  -9.190  23.714  1.00  0.00           C  
ATOM   3607  O   CYS B  58      -1.794  -9.062  22.897  1.00  0.00           O  
ATOM   3608  CB  CYS B  58      -3.853  -7.235  24.750  1.00  0.00           C  
ATOM   3609  SG  CYS B  58      -5.120  -5.962  24.522  1.00  0.00           S  
ATOM   3610  N   GLU B  59      -2.695 -10.117  24.657  1.00  0.00           N  
ATOM   3611  CA  GLU B  59      -1.603 -11.066  24.843  1.00  0.00           C  
ATOM   3612  C   GLU B  59      -1.429 -11.968  23.611  1.00  0.00           C  
ATOM   3613  O   GLU B  59      -0.309 -12.201  23.159  1.00  0.00           O  
ATOM   3614  CB  GLU B  59      -1.902 -11.862  26.125  1.00  0.00           C  
ATOM   3615  CG  GLU B  59      -0.661 -12.208  26.940  1.00  0.00           C  
ATOM   3616  CD  GLU B  59      -1.009 -12.859  28.298  1.00  0.00           C  
ATOM   3617  OE1 GLU B  59      -0.148 -12.819  29.202  1.00  0.00           O  
ATOM   3618  OE2 GLU B  59      -2.137 -13.381  28.444  1.00  0.00           O  
ATOM   3619  N   GLU B  60      -2.537 -12.404  23.011  1.00  0.00           N  
ATOM   3620  CA  GLU B  60      -2.554 -13.246  21.809  1.00  0.00           C  
ATOM   3621  C   GLU B  60      -1.899 -12.561  20.596  1.00  0.00           C  
ATOM   3622  O   GLU B  60      -1.217 -13.217  19.809  1.00  0.00           O  
ATOM   3623  CB  GLU B  60      -4.013 -13.627  21.514  1.00  0.00           C  
ATOM   3624  CG  GLU B  60      -4.190 -14.643  20.371  1.00  0.00           C  
ATOM   3625  CD  GLU B  60      -5.672 -14.983  20.080  1.00  0.00           C  
ATOM   3626  OE1 GLU B  60      -5.917 -15.793  19.164  1.00  0.00           O  
ATOM   3627  OE2 GLU B  60      -6.591 -14.455  20.742  1.00  0.00           O  
ATOM   3628  N   VAL B  61      -2.064 -11.244  20.447  1.00  0.00           N  
ATOM   3629  CA  VAL B  61      -1.528 -10.487  19.303  1.00  0.00           C  
ATOM   3630  C   VAL B  61      -0.213  -9.757  19.600  1.00  0.00           C  
ATOM   3631  O   VAL B  61       0.333  -9.088  18.719  1.00  0.00           O  
ATOM   3632  CB  VAL B  61      -2.576  -9.543  18.695  1.00  0.00           C  
ATOM   3633  CG1 VAL B  61      -3.843 -10.304  18.283  1.00  0.00           C  
ATOM   3634  CG2 VAL B  61      -2.950  -8.404  19.634  1.00  0.00           C  
ATOM   3635  N   GLY B  62       0.313  -9.885  20.820  1.00  0.00           N  
ATOM   3636  CA  GLY B  62       1.575  -9.269  21.232  1.00  0.00           C  
ATOM   3637  C   GLY B  62       1.496  -7.776  21.554  1.00  0.00           C  
ATOM   3638  O   GLY B  62       2.513  -7.081  21.483  1.00  0.00           O  
ATOM   3639  N   PHE B  63       0.321  -7.267  21.901  1.00  0.00           N  
ATOM   3640  CA  PHE B  63       0.179  -5.893  22.382  1.00  0.00           C  
ATOM   3641  C   PHE B  63       0.706  -5.743  23.806  1.00  0.00           C  
ATOM   3642  O   PHE B  63       0.604  -6.648  24.629  1.00  0.00           O  
ATOM   3643  CB  PHE B  63      -1.280  -5.431  22.326  1.00  0.00           C  
ATOM   3644  CG  PHE B  63      -1.879  -5.162  20.965  1.00  0.00           C  
ATOM   3645  CD1 PHE B  63      -1.153  -5.288  19.777  1.00  0.00           C  
ATOM   3646  CD2 PHE B  63      -3.221  -4.716  20.903  1.00  0.00           C  
ATOM   3647  CE1 PHE B  63      -1.748  -4.983  18.535  1.00  0.00           C  
ATOM   3648  CE2 PHE B  63      -3.813  -4.410  19.672  1.00  0.00           C  
ATOM   3649  CZ  PHE B  63      -3.079  -4.540  18.488  1.00  0.00           C  
ATOM   3650  N   VAL B  64       1.167  -4.548  24.141  1.00  0.00           N  
ATOM   3651  CA  VAL B  64       1.329  -4.147  25.535  1.00  0.00           C  
ATOM   3652  C   VAL B  64      -0.064  -3.892  26.108  1.00  0.00           C  
ATOM   3653  O   VAL B  64      -0.803  -3.051  25.616  1.00  0.00           O  
ATOM   3654  CB  VAL B  64       2.239  -2.922  25.658  1.00  0.00           C  
ATOM   3655  CG1 VAL B  64       2.381  -2.487  27.119  1.00  0.00           C  
ATOM   3656  CG2 VAL B  64       3.642  -3.247  25.137  1.00  0.00           C  
ATOM   3657  N   SER B  65      -0.431  -4.605  27.158  1.00  0.00           N  
ATOM   3658  CA  SER B  65      -1.690  -4.375  27.869  1.00  0.00           C  
ATOM   3659  C   SER B  65      -1.403  -3.839  29.263  1.00  0.00           C  
ATOM   3660  O   SER B  65      -0.722  -4.490  30.057  1.00  0.00           O  
ATOM   3661  CB  SER B  65      -2.511  -5.666  27.915  1.00  0.00           C  
ATOM   3662  OG  SER B  65      -3.691  -5.500  28.683  1.00  0.00           O  
ATOM   3663  N   ARG B  66      -1.961  -2.676  29.586  1.00  0.00           N  
ATOM   3664  CA  ARG B  66      -1.992  -2.147  30.953  1.00  0.00           C  
ATOM   3665  C   ARG B  66      -3.420  -2.194  31.478  1.00  0.00           C  
ATOM   3666  O   ARG B  66      -4.315  -1.605  30.901  1.00  0.00           O  
ATOM   3667  CB  ARG B  66      -1.418  -0.729  31.027  1.00  0.00           C  
ATOM   3668  CG  ARG B  66       0.086  -0.673  30.747  1.00  0.00           C  
ATOM   3669  CD  ARG B  66       0.608   0.726  31.104  1.00  0.00           C  
ATOM   3670  NE  ARG B  66       1.960   0.980  30.590  1.00  0.00           N  
ATOM   3671  CZ  ARG B  66       2.471   2.185  30.386  1.00  0.00           C  
ATOM   3672  NH1 ARG B  66       1.888   3.264  30.809  1.00  0.00           N  
ATOM   3673  NH2 ARG B  66       3.555   2.347  29.696  1.00  0.00           N  
ATOM   3674  N   SER B  67      -3.617  -2.881  32.602  1.00  0.00           N  
ATOM   3675  CA  SER B  67      -4.903  -2.892  33.289  1.00  0.00           C  
ATOM   3676  C   SER B  67      -4.825  -2.038  34.543  1.00  0.00           C  
ATOM   3677  O   SER B  67      -3.874  -2.174  35.312  1.00  0.00           O  
ATOM   3678  CB  SER B  67      -5.352  -4.298  33.649  1.00  0.00           C  
ATOM   3679  OG  SER B  67      -5.443  -5.108  32.492  1.00  0.00           O  
ATOM   3680  N   TYR B  68      -5.833  -1.223  34.718  1.00  0.00           N  
ATOM   3681  CA  TYR B  68      -6.030  -0.397  35.901  1.00  0.00           C  
ATOM   3682  C   TYR B  68      -7.302  -0.873  36.592  1.00  0.00           C  
ATOM   3683  O   TYR B  68      -8.403  -0.585  36.124  1.00  0.00           O  
ATOM   3684  CB  TYR B  68      -6.086   1.070  35.506  1.00  0.00           C  
ATOM   3685  CG  TYR B  68      -4.815   1.588  34.872  1.00  0.00           C  
ATOM   3686  CD1 TYR B  68      -3.820   2.209  35.653  1.00  0.00           C  
ATOM   3687  CD2 TYR B  68      -4.599   1.444  33.479  1.00  0.00           C  
ATOM   3688  CE1 TYR B  68      -2.645   2.692  35.073  1.00  0.00           C  
ATOM   3689  CE2 TYR B  68      -3.419   1.914  32.886  1.00  0.00           C  
ATOM   3690  CZ  TYR B  68      -2.443   2.547  33.683  1.00  0.00           C  
ATOM   3691  OH  TYR B  68      -1.295   3.018  33.107  1.00  0.00           O  
ATOM   3692  N   ASP B  69      -7.151  -1.608  37.684  1.00  0.00           N  
ATOM   3693  CA  ASP B  69      -8.247  -2.086  38.512  1.00  0.00           C  
ATOM   3694  C   ASP B  69      -8.420  -1.119  39.687  1.00  0.00           C  
ATOM   3695  O   ASP B  69      -7.751  -1.235  40.716  1.00  0.00           O  
ATOM   3696  CB  ASP B  69      -7.994  -3.539  38.952  1.00  0.00           C  
ATOM   3697  CG  ASP B  69      -7.998  -4.545  37.786  1.00  0.00           C  
ATOM   3698  OD1 ASP B  69      -8.892  -4.443  36.922  1.00  0.00           O  
ATOM   3699  OD2 ASP B  69      -7.108  -5.419  37.758  1.00  0.00           O  
ATOM   3700  N   LEU B  70      -9.282  -0.126  39.496  1.00  0.00           N  
ATOM   3701  CA  LEU B  70      -9.517   0.919  40.480  1.00  0.00           C  
ATOM   3702  C   LEU B  70     -10.624   0.501  41.458  1.00  0.00           C  
ATOM   3703  O   LEU B  70     -11.606  -0.136  41.046  1.00  0.00           O  
ATOM   3704  CB  LEU B  70      -9.852   2.246  39.777  1.00  0.00           C  
ATOM   3705  CG  LEU B  70      -8.779   2.771  38.813  1.00  0.00           C  
ATOM   3706  CD1 LEU B  70      -9.273   4.066  38.168  1.00  0.00           C  
ATOM   3707  CD2 LEU B  70      -7.451   3.059  39.512  1.00  0.00           C  
ATOM   3708  N   PRO B  71     -10.521   0.879  42.753  1.00  0.00           N  
ATOM   3709  CA  PRO B  71     -11.563   0.599  43.727  1.00  0.00           C  
ATOM   3710  C   PRO B  71     -12.838   1.383  43.418  1.00  0.00           C  
ATOM   3711  O   PRO B  71     -12.813   2.454  42.822  1.00  0.00           O  
ATOM   3712  CB  PRO B  71     -10.956   0.967  45.087  1.00  0.00           C  
ATOM   3713  CG  PRO B  71      -9.947   2.057  44.738  1.00  0.00           C  
ATOM   3714  CD  PRO B  71      -9.433   1.628  43.361  1.00  0.00           C  
ATOM   3715  N   GLU B  72     -13.960   0.870  43.892  1.00  0.00           N  
ATOM   3716  CA  GLU B  72     -15.279   1.499  43.709  1.00  0.00           C  
ATOM   3717  C   GLU B  72     -15.389   2.884  44.373  1.00  0.00           C  
ATOM   3718  O   GLU B  72     -16.267   3.671  44.046  1.00  0.00           O  
ATOM   3719  CB  GLU B  72     -16.323   0.508  44.257  1.00  0.00           C  
ATOM   3720  CG  GLU B  72     -17.721   0.665  43.649  1.00  0.00           C  
ATOM   3721  CD  GLU B  72     -18.642  -0.516  44.008  1.00  0.00           C  
ATOM   3722  OE1 GLU B  72     -19.593  -0.769  43.232  1.00  0.00           O  
ATOM   3723  OE2 GLU B  72     -18.380  -1.196  45.014  1.00  0.00           O  
ATOM   3724  N   THR B  73     -14.462   3.210  45.288  1.00  0.00           N  
ATOM   3725  CA  THR B  73     -14.340   4.511  45.947  1.00  0.00           C  
ATOM   3726  C   THR B  73     -13.638   5.571  45.096  1.00  0.00           C  
ATOM   3727  O   THR B  73     -13.518   6.708  45.550  1.00  0.00           O  
ATOM   3728  CB  THR B  73     -13.586   4.371  47.281  1.00  0.00           C  
ATOM   3729  OG1 THR B  73     -12.320   3.775  47.070  1.00  0.00           O  
ATOM   3730  CG2 THR B  73     -14.334   3.489  48.271  1.00  0.00           C  
ATOM   3731  N   THR B  74     -13.140   5.224  43.906  1.00  0.00           N  
ATOM   3732  CA  THR B  74     -12.454   6.162  43.011  1.00  0.00           C  
ATOM   3733  C   THR B  74     -13.388   7.311  42.635  1.00  0.00           C  
ATOM   3734  O   THR B  74     -14.513   7.090  42.183  1.00  0.00           O  
ATOM   3735  CB  THR B  74     -11.952   5.454  41.751  1.00  0.00           C  
ATOM   3736  OG1 THR B  74     -11.082   4.411  42.124  1.00  0.00           O  
ATOM   3737  CG2 THR B  74     -11.161   6.362  40.823  1.00  0.00           C  
ATOM   3738  N   SER B  75     -12.910   8.529  42.799  1.00  0.00           N  
ATOM   3739  CA  SER B  75     -13.648   9.731  42.432  1.00  0.00           C  
ATOM   3740  C   SER B  75     -13.630   9.965  40.920  1.00  0.00           C  
ATOM   3741  O   SER B  75     -12.740   9.510  40.200  1.00  0.00           O  
ATOM   3742  CB  SER B  75     -13.095  10.937  43.194  1.00  0.00           C  
ATOM   3743  OG  SER B  75     -11.779  11.225  42.786  1.00  0.00           O  
ATOM   3744  N   GLU B  76     -14.581  10.757  40.415  1.00  0.00           N  
ATOM   3745  CA  GLU B  76     -14.567  11.205  39.022  1.00  0.00           C  
ATOM   3746  C   GLU B  76     -13.267  11.960  38.681  1.00  0.00           C  
ATOM   3747  O   GLU B  76     -12.711  11.754  37.610  1.00  0.00           O  
ATOM   3748  CB  GLU B  76     -15.792  12.104  38.762  1.00  0.00           C  
ATOM   3749  CG  GLU B  76     -15.941  12.487  37.290  1.00  0.00           C  
ATOM   3750  CD  GLU B  76     -17.089  13.482  37.080  1.00  0.00           C  
ATOM   3751  OE1 GLU B  76     -16.798  14.689  36.871  1.00  0.00           O  
ATOM   3752  OE2 GLU B  76     -18.258  13.067  37.126  1.00  0.00           O  
ATOM   3753  N   ALA B  77     -12.775  12.793  39.609  1.00  0.00           N  
ATOM   3754  CA  ALA B  77     -11.562  13.570  39.403  1.00  0.00           C  
ATOM   3755  C   ALA B  77     -10.320  12.680  39.228  1.00  0.00           C  
ATOM   3756  O   ALA B  77      -9.565  12.875  38.281  1.00  0.00           O  
ATOM   3757  CB  ALA B  77     -11.403  14.555  40.565  1.00  0.00           C  
ATOM   3758  N   GLU B  78     -10.155  11.661  40.064  1.00  0.00           N  
ATOM   3759  CA  GLU B  78      -9.038  10.704  39.954  1.00  0.00           C  
ATOM   3760  C   GLU B  78      -9.117   9.889  38.651  1.00  0.00           C  
ATOM   3761  O   GLU B  78      -8.098   9.629  38.014  1.00  0.00           O  
ATOM   3762  CB  GLU B  78      -9.076   9.737  41.148  1.00  0.00           C  
ATOM   3763  CG  GLU B  78      -8.659  10.385  42.481  1.00  0.00           C  
ATOM   3764  CD  GLU B  78      -9.087   9.544  43.699  1.00  0.00           C  
ATOM   3765  OE1 GLU B  78      -8.297   9.423  44.651  1.00  0.00           O  
ATOM   3766  OE2 GLU B  78     -10.251   9.068  43.681  1.00  0.00           O  
ATOM   3767  N   LEU B  79     -10.326   9.515  38.222  1.00  0.00           N  
ATOM   3768  CA  LEU B  79     -10.509   8.793  36.975  1.00  0.00           C  
ATOM   3769  C   LEU B  79     -10.173   9.662  35.756  1.00  0.00           C  
ATOM   3770  O   LEU B  79      -9.536   9.189  34.822  1.00  0.00           O  
ATOM   3771  CB  LEU B  79     -11.941   8.236  36.927  1.00  0.00           C  
ATOM   3772  CG  LEU B  79     -12.255   7.400  35.670  1.00  0.00           C  
ATOM   3773  CD1 LEU B  79     -11.318   6.210  35.506  1.00  0.00           C  
ATOM   3774  CD2 LEU B  79     -13.678   6.868  35.777  1.00  0.00           C  
ATOM   3775  N   LEU B  80     -10.569  10.939  35.774  1.00  0.00           N  
ATOM   3776  CA  LEU B  80     -10.231  11.895  34.716  1.00  0.00           C  
ATOM   3777  C   LEU B  80      -8.721  12.167  34.660  1.00  0.00           C  
ATOM   3778  O   LEU B  80      -8.167  12.224  33.569  1.00  0.00           O  
ATOM   3779  CB  LEU B  80     -11.010  13.203  34.933  1.00  0.00           C  
ATOM   3780  CG  LEU B  80     -12.521  13.104  34.663  1.00  0.00           C  
ATOM   3781  CD1 LEU B  80     -13.201  14.398  35.130  1.00  0.00           C  
ATOM   3782  CD2 LEU B  80     -12.844  12.932  33.179  1.00  0.00           C  
ATOM   3783  N   GLU B  81      -8.053  12.262  35.814  1.00  0.00           N  
ATOM   3784  CA  GLU B  81      -6.604  12.447  35.881  1.00  0.00           C  
ATOM   3785  C   GLU B  81      -5.845  11.233  35.317  1.00  0.00           C  
ATOM   3786  O   GLU B  81      -4.863  11.381  34.582  1.00  0.00           O  
ATOM   3787  CB  GLU B  81      -6.221  12.754  37.336  1.00  0.00           C  
ATOM   3788  CG  GLU B  81      -4.764  13.213  37.482  1.00  0.00           C  
ATOM   3789  CD  GLU B  81      -4.412  13.660  38.921  1.00  0.00           C  
ATOM   3790  OE1 GLU B  81      -3.406  14.396  39.054  1.00  0.00           O  
ATOM   3791  OE2 GLU B  81      -5.130  13.276  39.865  1.00  0.00           O  
ATOM   3792  N   LEU B  82      -6.346  10.018  35.570  1.00  0.00           N  
ATOM   3793  CA  LEU B  82      -5.816   8.812  34.939  1.00  0.00           C  
ATOM   3794  C   LEU B  82      -5.993   8.861  33.413  1.00  0.00           C  
ATOM   3795  O   LEU B  82      -5.054   8.548  32.680  1.00  0.00           O  
ATOM   3796  CB  LEU B  82      -6.478   7.574  35.546  1.00  0.00           C  
ATOM   3797  CG  LEU B  82      -6.022   6.247  34.890  1.00  0.00           C  
ATOM   3798  CD1 LEU B  82      -4.527   5.997  35.030  1.00  0.00           C  
ATOM   3799  CD2 LEU B  82      -6.765   5.075  35.523  1.00  0.00           C  
ATOM   3800  N   ILE B  83      -7.165   9.273  32.915  1.00  0.00           N  
ATOM   3801  CA  ILE B  83      -7.411   9.403  31.474  1.00  0.00           C  
ATOM   3802  C   ILE B  83      -6.488  10.452  30.850  1.00  0.00           C  
ATOM   3803  O   ILE B  83      -5.920  10.185  29.796  1.00  0.00           O  
ATOM   3804  CB  ILE B  83      -8.895   9.684  31.185  1.00  0.00           C  
ATOM   3805  CG1 ILE B  83      -9.723   8.429  31.522  1.00  0.00           C  
ATOM   3806  CG2 ILE B  83      -9.112  10.076  29.702  1.00  0.00           C  
ATOM   3807  CD1 ILE B  83     -11.217   8.697  31.589  1.00  0.00           C  
ATOM   3808  N   ASP B  84      -6.282  11.593  31.496  1.00  0.00           N  
ATOM   3809  CA  ASP B  84      -5.348  12.616  31.025  1.00  0.00           C  
ATOM   3810  C   ASP B  84      -3.914  12.074  30.938  1.00  0.00           C  
ATOM   3811  O   ASP B  84      -3.221  12.283  29.945  1.00  0.00           O  
ATOM   3812  CB  ASP B  84      -5.400  13.845  31.956  1.00  0.00           C  
ATOM   3813  CG  ASP B  84      -6.688  14.670  31.834  1.00  0.00           C  
ATOM   3814  OD1 ASP B  84      -7.395  14.571  30.819  1.00  0.00           O  
ATOM   3815  OD2 ASP B  84      -6.979  15.482  32.736  1.00  0.00           O  
ATOM   3816  N   THR B  85      -3.507  11.291  31.932  1.00  0.00           N  
ATOM   3817  CA  THR B  85      -2.205  10.619  31.938  1.00  0.00           C  
ATOM   3818  C   THR B  85      -2.080   9.636  30.765  1.00  0.00           C  
ATOM   3819  O   THR B  85      -1.080   9.640  30.054  1.00  0.00           O  
ATOM   3820  CB  THR B  85      -1.974   9.884  33.269  1.00  0.00           C  
ATOM   3821  OG1 THR B  85      -2.071  10.778  34.350  1.00  0.00           O  
ATOM   3822  CG2 THR B  85      -0.577   9.256  33.356  1.00  0.00           C  
ATOM   3823  N   LEU B  86      -3.110   8.828  30.524  1.00  0.00           N  
ATOM   3824  CA  LEU B  86      -3.132   7.868  29.422  1.00  0.00           C  
ATOM   3825  C   LEU B  86      -3.221   8.541  28.044  1.00  0.00           C  
ATOM   3826  O   LEU B  86      -2.631   8.049  27.086  1.00  0.00           O  
ATOM   3827  CB  LEU B  86      -4.303   6.890  29.621  1.00  0.00           C  
ATOM   3828  CG  LEU B  86      -4.160   5.938  30.821  1.00  0.00           C  
ATOM   3829  CD1 LEU B  86      -5.469   5.163  31.012  1.00  0.00           C  
ATOM   3830  CD2 LEU B  86      -3.028   4.934  30.621  1.00  0.00           C  
ATOM   3831  N   ASN B  87      -3.914   9.666  27.939  1.00  0.00           N  
ATOM   3832  CA  ASN B  87      -3.936  10.482  26.723  1.00  0.00           C  
ATOM   3833  C   ASN B  87      -2.532  10.996  26.373  1.00  0.00           C  
ATOM   3834  O   ASN B  87      -2.160  10.970  25.196  1.00  0.00           O  
ATOM   3835  CB  ASN B  87      -4.905  11.668  26.902  1.00  0.00           C  
ATOM   3836  CG  ASN B  87      -6.376  11.324  26.709  1.00  0.00           C  
ATOM   3837  OD1 ASN B  87      -6.754  10.402  26.026  1.00  0.00           O  
ATOM   3838  ND2 ASN B  87      -7.256  12.132  27.268  1.00  0.00           N  
ATOM   3839  N   ALA B  88      -1.754  11.399  27.370  1.00  0.00           N  
ATOM   3840  CA  ALA B  88      -0.399  11.909  27.192  1.00  0.00           C  
ATOM   3841  C   ALA B  88       0.673  10.805  27.059  1.00  0.00           C  
ATOM   3842  O   ALA B  88       1.780  11.088  26.603  1.00  0.00           O  
ATOM   3843  CB  ALA B  88      -0.106  12.856  28.360  1.00  0.00           C  
ATOM   3844  N   ASP B  89       0.373   9.558  27.413  1.00  0.00           N  
ATOM   3845  CA  ASP B  89       1.326   8.451  27.320  1.00  0.00           C  
ATOM   3846  C   ASP B  89       1.480   7.972  25.866  1.00  0.00           C  
ATOM   3847  O   ASP B  89       0.617   7.302  25.302  1.00  0.00           O  
ATOM   3848  CB  ASP B  89       0.933   7.318  28.280  1.00  0.00           C  
ATOM   3849  CG  ASP B  89       1.980   6.200  28.399  1.00  0.00           C  
ATOM   3850  OD1 ASP B  89       2.789   6.000  27.469  1.00  0.00           O  
ATOM   3851  OD2 ASP B  89       1.977   5.462  29.414  1.00  0.00           O  
ATOM   3852  N   ASN B  90       2.628   8.277  25.258  1.00  0.00           N  
ATOM   3853  CA  ASN B  90       2.956   7.915  23.879  1.00  0.00           C  
ATOM   3854  C   ASN B  90       3.112   6.404  23.647  1.00  0.00           C  
ATOM   3855  O   ASN B  90       3.237   5.974  22.507  1.00  0.00           O  
ATOM   3856  CB  ASN B  90       4.232   8.662  23.461  1.00  0.00           C  
ATOM   3857  CG  ASN B  90       4.052  10.170  23.378  1.00  0.00           C  
ATOM   3858  OD1 ASN B  90       2.971  10.689  23.225  1.00  0.00           O  
ATOM   3859  ND2 ASN B  90       5.129  10.909  23.468  1.00  0.00           N  
ATOM   3860  N   THR B  91       3.111   5.588  24.688  1.00  0.00           N  
ATOM   3861  CA  THR B  91       3.141   4.124  24.578  1.00  0.00           C  
ATOM   3862  C   THR B  91       1.754   3.490  24.567  1.00  0.00           C  
ATOM   3863  O   THR B  91       1.633   2.287  24.332  1.00  0.00           O  
ATOM   3864  CB  THR B  91       4.012   3.484  25.670  1.00  0.00           C  
ATOM   3865  OG1 THR B  91       3.424   3.542  26.939  1.00  0.00           O  
ATOM   3866  CG2 THR B  91       5.396   4.125  25.766  1.00  0.00           C  
ATOM   3867  N   ILE B  92       0.710   4.280  24.784  1.00  0.00           N  
ATOM   3868  CA  ILE B  92      -0.685   3.847  24.790  1.00  0.00           C  
ATOM   3869  C   ILE B  92      -1.392   4.359  23.533  1.00  0.00           C  
ATOM   3870  O   ILE B  92      -1.484   5.563  23.304  1.00  0.00           O  
ATOM   3871  CB  ILE B  92      -1.388   4.296  26.079  1.00  0.00           C  
ATOM   3872  CG1 ILE B  92      -0.732   3.699  27.346  1.00  0.00           C  
ATOM   3873  CG2 ILE B  92      -2.882   3.974  26.050  1.00  0.00           C  
ATOM   3874  CD1 ILE B  92      -0.730   2.152  27.419  1.00  0.00           C  
ATOM   3875  N   ASP B  93      -1.937   3.436  22.746  1.00  0.00           N  
ATOM   3876  CA  ASP B  93      -2.674   3.714  21.513  1.00  0.00           C  
ATOM   3877  C   ASP B  93      -4.182   3.655  21.709  1.00  0.00           C  
ATOM   3878  O   ASP B  93      -4.922   4.408  21.073  1.00  0.00           O  
ATOM   3879  CB  ASP B  93      -2.242   2.698  20.445  1.00  0.00           C  
ATOM   3880  CG  ASP B  93      -0.748   2.759  20.206  1.00  0.00           C  
ATOM   3881  OD1 ASP B  93      -0.254   3.808  19.731  1.00  0.00           O  
ATOM   3882  OD2 ASP B  93      -0.035   1.785  20.534  1.00  0.00           O  
ATOM   3883  N   GLY B  94      -4.638   2.786  22.602  1.00  0.00           N  
ATOM   3884  CA  GLY B  94      -6.040   2.628  22.936  1.00  0.00           C  
ATOM   3885  C   GLY B  94      -6.303   2.790  24.428  1.00  0.00           C  
ATOM   3886  O   GLY B  94      -5.564   2.263  25.258  1.00  0.00           O  
ATOM   3887  N   ILE B  95      -7.386   3.482  24.763  1.00  0.00           N  
ATOM   3888  CA  ILE B  95      -7.896   3.618  26.123  1.00  0.00           C  
ATOM   3889  C   ILE B  95      -9.315   3.075  26.147  1.00  0.00           C  
ATOM   3890  O   ILE B  95     -10.160   3.478  25.354  1.00  0.00           O  
ATOM   3891  CB  ILE B  95      -7.845   5.066  26.636  1.00  0.00           C  
ATOM   3892  CG1 ILE B  95      -6.412   5.646  26.556  1.00  0.00           C  
ATOM   3893  CG2 ILE B  95      -8.373   5.135  28.083  1.00  0.00           C  
ATOM   3894  CD1 ILE B  95      -6.362   7.167  26.762  1.00  0.00           C  
ATOM   3895  N   LEU B  96      -9.572   2.165  27.070  1.00  0.00           N  
ATOM   3896  CA  LEU B  96     -10.856   1.504  27.186  1.00  0.00           C  
ATOM   3897  C   LEU B  96     -11.339   1.568  28.628  1.00  0.00           C  
ATOM   3898  O   LEU B  96     -10.756   0.959  29.518  1.00  0.00           O  
ATOM   3899  CB  LEU B  96     -10.688   0.099  26.613  1.00  0.00           C  
ATOM   3900  CG  LEU B  96     -11.989  -0.402  25.976  1.00  0.00           C  
ATOM   3901  CD1 LEU B  96     -11.645  -1.400  24.876  1.00  0.00           C  
ATOM   3902  CD2 LEU B  96     -12.904  -1.055  26.996  1.00  0.00           C  
ATOM   3903  N   VAL B  97     -12.422   2.301  28.853  1.00  0.00           N  
ATOM   3904  CA  VAL B  97     -13.070   2.399  30.157  1.00  0.00           C  
ATOM   3905  C   VAL B  97     -14.261   1.446  30.173  1.00  0.00           C  
ATOM   3906  O   VAL B  97     -15.225   1.620  29.424  1.00  0.00           O  
ATOM   3907  CB  VAL B  97     -13.472   3.841  30.494  1.00  0.00           C  
ATOM   3908  CG1 VAL B  97     -14.123   3.914  31.879  1.00  0.00           C  
ATOM   3909  CG2 VAL B  97     -12.245   4.758  30.508  1.00  0.00           C  
ATOM   3910  N   GLN B  98     -14.188   0.414  30.997  1.00  0.00           N  
ATOM   3911  CA  GLN B  98     -15.244  -0.586  31.083  1.00  0.00           C  
ATOM   3912  C   GLN B  98     -16.465  -0.027  31.816  1.00  0.00           C  
ATOM   3913  O   GLN B  98     -16.403   0.344  32.978  1.00  0.00           O  
ATOM   3914  CB  GLN B  98     -14.683  -1.868  31.716  1.00  0.00           C  
ATOM   3915  CG  GLN B  98     -15.681  -3.026  31.739  1.00  0.00           C  
ATOM   3916  CD  GLN B  98     -16.165  -3.441  30.342  1.00  0.00           C  
ATOM   3917  OE1 GLN B  98     -15.393  -3.754  29.447  1.00  0.00           O  
ATOM   3918  NE2 GLN B  98     -17.454  -3.459  30.117  1.00  0.00           N  
ATOM   3919  N   LEU B  99     -17.597  -0.046  31.129  1.00  0.00           N  
ATOM   3920  CA  LEU B  99     -18.890   0.313  31.714  1.00  0.00           C  
ATOM   3921  C   LEU B  99     -19.580  -0.904  32.367  1.00  0.00           C  
ATOM   3922  O   LEU B  99     -19.326  -2.041  31.960  1.00  0.00           O  
ATOM   3923  CB  LEU B  99     -19.771   0.964  30.632  1.00  0.00           C  
ATOM   3924  CG  LEU B  99     -19.228   2.279  30.055  1.00  0.00           C  
ATOM   3925  CD1 LEU B  99     -20.212   2.807  29.008  1.00  0.00           C  
ATOM   3926  CD2 LEU B  99     -19.039   3.359  31.118  1.00  0.00           C  
ATOM   3927  N   PRO B 100     -20.494  -0.695  33.348  1.00  0.00           N  
ATOM   3928  CA  PRO B 100     -20.873   0.585  33.944  1.00  0.00           C  
ATOM   3929  C   PRO B 100     -19.831   1.114  34.935  1.00  0.00           C  
ATOM   3930  O   PRO B 100     -19.106   0.334  35.552  1.00  0.00           O  
ATOM   3931  CB  PRO B 100     -22.212   0.314  34.629  1.00  0.00           C  
ATOM   3932  CG  PRO B 100     -22.076  -1.147  35.078  1.00  0.00           C  
ATOM   3933  CD  PRO B 100     -21.249  -1.774  33.954  1.00  0.00           C  
ATOM   3934  N   LEU B 101     -19.807   2.425  35.120  1.00  0.00           N  
ATOM   3935  CA  LEU B 101     -19.066   3.092  36.188  1.00  0.00           C  
ATOM   3936  C   LEU B 101     -19.917   3.189  37.470  1.00  0.00           C  
ATOM   3937  O   LEU B 101     -21.148   3.104  37.381  1.00  0.00           O  
ATOM   3938  CB  LEU B 101     -18.584   4.470  35.704  1.00  0.00           C  
ATOM   3939  CG  LEU B 101     -17.519   4.419  34.591  1.00  0.00           C  
ATOM   3940  CD1 LEU B 101     -17.219   5.825  34.083  1.00  0.00           C  
ATOM   3941  CD2 LEU B 101     -16.200   3.806  35.072  1.00  0.00           C  
ATOM   3942  N   PRO B 102     -19.299   3.373  38.640  1.00  0.00           N  
ATOM   3943  CA  PRO B 102     -20.008   3.587  39.898  1.00  0.00           C  
ATOM   3944  C   PRO B 102     -20.971   4.782  39.842  1.00  0.00           C  
ATOM   3945  O   PRO B 102     -20.760   5.757  39.122  1.00  0.00           O  
ATOM   3946  CB  PRO B 102     -18.927   3.804  40.965  1.00  0.00           C  
ATOM   3947  CG  PRO B 102     -17.720   3.080  40.394  1.00  0.00           C  
ATOM   3948  CD  PRO B 102     -17.872   3.310  38.888  1.00  0.00           C  
ATOM   3949  N   ALA B 103     -22.018   4.724  40.661  1.00  0.00           N  
ATOM   3950  CA  ALA B 103     -22.933   5.841  40.809  1.00  0.00           C  
ATOM   3951  C   ALA B 103     -22.189   7.078  41.350  1.00  0.00           C  
ATOM   3952  O   ALA B 103     -21.479   6.994  42.344  1.00  0.00           O  
ATOM   3953  CB  ALA B 103     -24.088   5.420  41.723  1.00  0.00           C  
ATOM   3954  N   GLY B 104     -22.392   8.219  40.695  1.00  0.00           N  
ATOM   3955  CA  GLY B 104     -21.714   9.478  41.018  1.00  0.00           C  
ATOM   3956  C   GLY B 104     -20.612   9.873  40.033  1.00  0.00           C  
ATOM   3957  O   GLY B 104     -20.220  11.036  40.018  1.00  0.00           O  
ATOM   3958  N   ILE B 105     -20.170   8.964  39.168  1.00  0.00           N  
ATOM   3959  CA  ILE B 105     -19.280   9.274  38.054  1.00  0.00           C  
ATOM   3960  C   ILE B 105     -20.118   9.521  36.796  1.00  0.00           C  
ATOM   3961  O   ILE B 105     -20.934   8.679  36.417  1.00  0.00           O  
ATOM   3962  CB  ILE B 105     -18.223   8.171  37.853  1.00  0.00           C  
ATOM   3963  CG1 ILE B 105     -17.394   7.986  39.154  1.00  0.00           C  
ATOM   3964  CG2 ILE B 105     -17.323   8.519  36.667  1.00  0.00           C  
ATOM   3965  CD1 ILE B 105     -16.287   6.932  39.077  1.00  0.00           C  
ATOM   3966  N   ASP B 106     -19.904  10.659  36.137  1.00  0.00           N  
ATOM   3967  CA  ASP B 106     -20.522  10.954  34.845  1.00  0.00           C  
ATOM   3968  C   ASP B 106     -19.825  10.156  33.735  1.00  0.00           C  
ATOM   3969  O   ASP B 106     -18.733  10.495  33.269  1.00  0.00           O  
ATOM   3970  CB  ASP B 106     -20.549  12.461  34.580  1.00  0.00           C  
ATOM   3971  CG  ASP B 106     -21.335  12.834  33.310  1.00  0.00           C  
ATOM   3972  OD1 ASP B 106     -21.559  11.953  32.455  1.00  0.00           O  
ATOM   3973  OD2 ASP B 106     -21.723  14.014  33.195  1.00  0.00           O  
ATOM   3974  N   ASN B 107     -20.475   9.090  33.283  1.00  0.00           N  
ATOM   3975  CA  ASN B 107     -19.987   8.238  32.213  1.00  0.00           C  
ATOM   3976  C   ASN B 107     -19.649   9.023  30.943  1.00  0.00           C  
ATOM   3977  O   ASN B 107     -18.642   8.745  30.302  1.00  0.00           O  
ATOM   3978  CB  ASN B 107     -21.055   7.186  31.867  1.00  0.00           C  
ATOM   3979  CG  ASN B 107     -21.364   6.197  32.974  1.00  0.00           C  
ATOM   3980  OD1 ASN B 107     -20.623   5.969  33.902  1.00  0.00           O  
ATOM   3981  ND2 ASN B 107     -22.489   5.529  32.895  1.00  0.00           N  
ATOM   3982  N   VAL B 108     -20.496   9.989  30.551  1.00  0.00           N  
ATOM   3983  CA  VAL B 108     -20.330  10.754  29.311  1.00  0.00           C  
ATOM   3984  C   VAL B 108     -19.065  11.588  29.390  1.00  0.00           C  
ATOM   3985  O   VAL B 108     -18.215  11.504  28.512  1.00  0.00           O  
ATOM   3986  CB  VAL B 108     -21.556  11.624  29.020  1.00  0.00           C  
ATOM   3987  CG1 VAL B 108     -21.368  12.475  27.758  1.00  0.00           C  
ATOM   3988  CG2 VAL B 108     -22.805  10.757  28.811  1.00  0.00           C  
ATOM   3989  N   LYS B 109     -18.888  12.312  30.493  1.00  0.00           N  
ATOM   3990  CA  LYS B 109     -17.727  13.152  30.727  1.00  0.00           C  
ATOM   3991  C   LYS B 109     -16.417  12.359  30.748  1.00  0.00           C  
ATOM   3992  O   LYS B 109     -15.403  12.822  30.225  1.00  0.00           O  
ATOM   3993  CB  LYS B 109     -17.965  13.892  32.043  1.00  0.00           C  
ATOM   3994  CG  LYS B 109     -16.969  15.023  32.303  1.00  0.00           C  
ATOM   3995  CD  LYS B 109     -17.355  15.632  33.655  1.00  0.00           C  
ATOM   3996  CE  LYS B 109     -16.398  16.710  34.127  1.00  0.00           C  
ATOM   3997  NZ  LYS B 109     -16.669  16.979  35.552  1.00  0.00           N  
ATOM   3998  N   VAL B 110     -16.444  11.163  31.326  1.00  0.00           N  
ATOM   3999  CA  VAL B 110     -15.280  10.264  31.357  1.00  0.00           C  
ATOM   4000  C   VAL B 110     -14.947   9.746  29.956  1.00  0.00           C  
ATOM   4001  O   VAL B 110     -13.792   9.817  29.542  1.00  0.00           O  
ATOM   4002  CB  VAL B 110     -15.523   9.113  32.351  1.00  0.00           C  
ATOM   4003  CG1 VAL B 110     -14.476   8.002  32.255  1.00  0.00           C  
ATOM   4004  CG2 VAL B 110     -15.496   9.651  33.789  1.00  0.00           C  
ATOM   4005  N   LEU B 111     -15.931   9.250  29.215  1.00  0.00           N  
ATOM   4006  CA  LEU B 111     -15.711   8.708  27.872  1.00  0.00           C  
ATOM   4007  C   LEU B 111     -15.271   9.783  26.875  1.00  0.00           C  
ATOM   4008  O   LEU B 111     -14.372   9.539  26.070  1.00  0.00           O  
ATOM   4009  CB  LEU B 111     -16.982   7.991  27.387  1.00  0.00           C  
ATOM   4010  CG  LEU B 111     -17.330   6.701  28.152  1.00  0.00           C  
ATOM   4011  CD1 LEU B 111     -18.700   6.195  27.688  1.00  0.00           C  
ATOM   4012  CD2 LEU B 111     -16.313   5.582  27.944  1.00  0.00           C  
ATOM   4013  N   GLU B 112     -15.836  10.984  26.950  1.00  0.00           N  
ATOM   4014  CA  GLU B 112     -15.455  12.110  26.086  1.00  0.00           C  
ATOM   4015  C   GLU B 112     -14.098  12.728  26.450  1.00  0.00           C  
ATOM   4016  O   GLU B 112     -13.527  13.471  25.655  1.00  0.00           O  
ATOM   4017  CB  GLU B 112     -16.552  13.183  26.100  1.00  0.00           C  
ATOM   4018  CG  GLU B 112     -17.825  12.711  25.373  1.00  0.00           C  
ATOM   4019  CD  GLU B 112     -18.925  13.784  25.294  1.00  0.00           C  
ATOM   4020  OE1 GLU B 112     -20.009  13.440  24.767  1.00  0.00           O  
ATOM   4021  OE2 GLU B 112     -18.707  14.934  25.733  1.00  0.00           O  
ATOM   4022  N   ARG B 113     -13.552  12.410  27.631  1.00  0.00           N  
ATOM   4023  CA  ARG B 113     -12.195  12.826  28.011  1.00  0.00           C  
ATOM   4024  C   ARG B 113     -11.114  12.034  27.279  1.00  0.00           C  
ATOM   4025  O   ARG B 113     -10.001  12.533  27.126  1.00  0.00           O  
ATOM   4026  CB  ARG B 113     -12.055  12.720  29.537  1.00  0.00           C  
ATOM   4027  CG  ARG B 113     -10.813  13.421  30.112  1.00  0.00           C  
ATOM   4028  CD  ARG B 113     -10.869  14.936  29.914  1.00  0.00           C  
ATOM   4029  NE  ARG B 113      -9.854  15.602  30.724  1.00  0.00           N  
ATOM   4030  CZ  ARG B 113     -10.016  16.578  31.608  1.00  0.00           C  
ATOM   4031  NH1 ARG B 113     -11.160  17.159  31.789  1.00  0.00           N  
ATOM   4032  NH2 ARG B 113      -9.003  16.973  32.320  1.00  0.00           N  
ATOM   4033  N   ILE B 114     -11.424  10.826  26.816  1.00  0.00           N  
ATOM   4034  CA  ILE B 114     -10.516  10.001  26.019  1.00  0.00           C  
ATOM   4035  C   ILE B 114     -10.248  10.728  24.697  1.00  0.00           C  
ATOM   4036  O   ILE B 114     -11.181  11.170  24.026  1.00  0.00           O  
ATOM   4037  CB  ILE B 114     -11.087   8.585  25.790  1.00  0.00           C  
ATOM   4038  CG1 ILE B 114     -11.350   7.873  27.141  1.00  0.00           C  
ATOM   4039  CG2 ILE B 114     -10.130   7.743  24.925  1.00  0.00           C  
ATOM   4040  CD1 ILE B 114     -12.106   6.538  27.021  1.00  0.00           C  
ATOM   4041  N   HIS B 115      -8.999  10.845  24.312  1.00  0.00           N  
ATOM   4042  CA  HIS B 115      -8.663  11.426  23.019  1.00  0.00           C  
ATOM   4043  C   HIS B 115      -9.281  10.575  21.896  1.00  0.00           C  
ATOM   4044  O   HIS B 115      -9.127   9.346  21.927  1.00  0.00           O  
ATOM   4045  CB  HIS B 115      -7.142  11.540  22.873  1.00  0.00           C  
ATOM   4046  CG  HIS B 115      -6.749  12.404  21.710  1.00  0.00           C  
ATOM   4047  ND1 HIS B 115      -6.583  12.007  20.404  1.00  0.00           N  
ATOM   4048  CD2 HIS B 115      -6.554  13.768  21.730  1.00  0.00           C  
ATOM   4049  CE1 HIS B 115      -6.296  13.095  19.663  1.00  0.00           C  
ATOM   4050  NE2 HIS B 115      -6.270  14.175  20.441  1.00  0.00           N  
ATOM   4051  N   PRO B 116      -9.937  11.159  20.884  1.00  0.00           N  
ATOM   4052  CA  PRO B 116     -10.597  10.390  19.820  1.00  0.00           C  
ATOM   4053  C   PRO B 116      -9.689   9.382  19.111  1.00  0.00           C  
ATOM   4054  O   PRO B 116     -10.129   8.290  18.769  1.00  0.00           O  
ATOM   4055  CB  PRO B 116     -11.118  11.444  18.837  1.00  0.00           C  
ATOM   4056  CG  PRO B 116     -11.386  12.640  19.734  1.00  0.00           C  
ATOM   4057  CD  PRO B 116     -10.262  12.568  20.774  1.00  0.00           C  
ATOM   4058  N   ASP B 117      -8.403   9.699  18.974  1.00  0.00           N  
ATOM   4059  CA  ASP B 117      -7.407   8.818  18.353  1.00  0.00           C  
ATOM   4060  C   ASP B 117      -6.950   7.657  19.253  1.00  0.00           C  
ATOM   4061  O   ASP B 117      -6.221   6.773  18.801  1.00  0.00           O  
ATOM   4062  CB  ASP B 117      -6.197   9.652  17.899  1.00  0.00           C  
ATOM   4063  CG  ASP B 117      -6.540  10.674  16.818  1.00  0.00           C  
ATOM   4064  OD1 ASP B 117      -7.619  10.567  16.203  1.00  0.00           O  
ATOM   4065  OD2 ASP B 117      -5.717  11.568  16.533  1.00  0.00           O  
ATOM   4066  N   LYS B 118      -7.381   7.647  20.508  1.00  0.00           N  
ATOM   4067  CA  LYS B 118      -7.203   6.553  21.470  1.00  0.00           C  
ATOM   4068  C   LYS B 118      -8.525   5.875  21.851  1.00  0.00           C  
ATOM   4069  O   LYS B 118      -8.514   4.893  22.592  1.00  0.00           O  
ATOM   4070  CB  LYS B 118      -6.443   7.054  22.713  1.00  0.00           C  
ATOM   4071  CG  LYS B 118      -5.049   7.586  22.363  1.00  0.00           C  
ATOM   4072  CD  LYS B 118      -4.202   7.802  23.628  1.00  0.00           C  
ATOM   4073  CE  LYS B 118      -2.795   8.268  23.225  1.00  0.00           C  
ATOM   4074  NZ  LYS B 118      -1.867   8.305  24.366  1.00  0.00           N  
ATOM   4075  N   ASP B 119      -9.647   6.354  21.322  1.00  0.00           N  
ATOM   4076  CA  ASP B 119     -10.973   5.763  21.506  1.00  0.00           C  
ATOM   4077  C   ASP B 119     -11.164   4.557  20.573  1.00  0.00           C  
ATOM   4078  O   ASP B 119     -11.860   4.591  19.561  1.00  0.00           O  
ATOM   4079  CB  ASP B 119     -12.058   6.829  21.309  1.00  0.00           C  
ATOM   4080  CG  ASP B 119     -13.468   6.242  21.306  1.00  0.00           C  
ATOM   4081  OD1 ASP B 119     -13.740   5.325  22.110  1.00  0.00           O  
ATOM   4082  OD2 ASP B 119     -14.264   6.657  20.438  1.00  0.00           O  
ATOM   4083  N   VAL B 120     -10.524   3.450  20.932  1.00  0.00           N  
ATOM   4084  CA  VAL B 120     -10.561   2.209  20.143  1.00  0.00           C  
ATOM   4085  C   VAL B 120     -11.902   1.467  20.216  1.00  0.00           C  
ATOM   4086  O   VAL B 120     -12.142   0.584  19.392  1.00  0.00           O  
ATOM   4087  CB  VAL B 120      -9.392   1.279  20.516  1.00  0.00           C  
ATOM   4088  CG1 VAL B 120      -8.051   1.922  20.131  1.00  0.00           C  
ATOM   4089  CG2 VAL B 120      -9.375   0.929  22.010  1.00  0.00           C  
ATOM   4090  N   ASP B 121     -12.793   1.829  21.135  1.00  0.00           N  
ATOM   4091  CA  ASP B 121     -14.192   1.378  21.109  1.00  0.00           C  
ATOM   4092  C   ASP B 121     -15.002   2.121  20.026  1.00  0.00           C  
ATOM   4093  O   ASP B 121     -16.019   1.605  19.556  1.00  0.00           O  
ATOM   4094  CB  ASP B 121     -14.844   1.524  22.503  1.00  0.00           C  
ATOM   4095  CG  ASP B 121     -14.910   0.234  23.353  1.00  0.00           C  
ATOM   4096  OD1 ASP B 121     -14.663  -0.882  22.850  1.00  0.00           O  
ATOM   4097  OD2 ASP B 121     -15.274   0.321  24.552  1.00  0.00           O  
ATOM   4098  N   GLY B 122     -14.555   3.298  19.603  1.00  0.00           N  
ATOM   4099  CA  GLY B 122     -15.115   4.075  18.496  1.00  0.00           C  
ATOM   4100  C   GLY B 122     -16.405   4.829  18.814  1.00  0.00           C  
ATOM   4101  O   GLY B 122     -17.082   5.285  17.889  1.00  0.00           O  
ATOM   4102  N   PHE B 123     -16.782   4.954  20.092  1.00  0.00           N  
ATOM   4103  CA  PHE B 123     -18.047   5.585  20.505  1.00  0.00           C  
ATOM   4104  C   PHE B 123     -17.938   7.070  20.859  1.00  0.00           C  
ATOM   4105  O   PHE B 123     -18.974   7.707  21.073  1.00  0.00           O  
ATOM   4106  CB  PHE B 123     -18.672   4.813  21.675  1.00  0.00           C  
ATOM   4107  CG  PHE B 123     -19.170   3.444  21.289  1.00  0.00           C  
ATOM   4108  CD1 PHE B 123     -20.182   3.314  20.320  1.00  0.00           C  
ATOM   4109  CD2 PHE B 123     -18.607   2.296  21.877  1.00  0.00           C  
ATOM   4110  CE1 PHE B 123     -20.600   2.047  19.910  1.00  0.00           C  
ATOM   4111  CE2 PHE B 123     -19.025   1.021  21.472  1.00  0.00           C  
ATOM   4112  CZ  PHE B 123     -20.012   0.895  20.477  1.00  0.00           C  
ATOM   4113  N   HIS B 124     -16.733   7.621  20.892  1.00  0.00           N  
ATOM   4114  CA  HIS B 124     -16.570   9.055  21.119  1.00  0.00           C  
ATOM   4115  C   HIS B 124     -17.366   9.846  20.066  1.00  0.00           C  
ATOM   4116  O   HIS B 124     -17.264   9.534  18.868  1.00  0.00           O  
ATOM   4117  CB  HIS B 124     -15.078   9.408  21.105  1.00  0.00           C  
ATOM   4118  CG  HIS B 124     -14.806  10.818  21.552  1.00  0.00           C  
ATOM   4119  ND1 HIS B 124     -15.061  11.957  20.841  1.00  0.00           N  
ATOM   4120  CD2 HIS B 124     -14.295  11.214  22.766  1.00  0.00           C  
ATOM   4121  CE1 HIS B 124     -14.731  13.022  21.607  1.00  0.00           C  
ATOM   4122  NE2 HIS B 124     -14.259  12.602  22.779  1.00  0.00           N  
ATOM   4123  N   PRO B 125     -18.141  10.884  20.438  1.00  0.00           N  
ATOM   4124  CA  PRO B 125     -18.963  11.645  19.494  1.00  0.00           C  
ATOM   4125  C   PRO B 125     -18.201  12.159  18.271  1.00  0.00           C  
ATOM   4126  O   PRO B 125     -18.753  12.174  17.167  1.00  0.00           O  
ATOM   4127  CB  PRO B 125     -19.549  12.802  20.303  1.00  0.00           C  
ATOM   4128  CG  PRO B 125     -19.642  12.226  21.709  1.00  0.00           C  
ATOM   4129  CD  PRO B 125     -18.412  11.319  21.802  1.00  0.00           C  
ATOM   4130  N   TYR B 126     -16.924  12.517  18.432  1.00  0.00           N  
ATOM   4131  CA  TYR B 126     -16.046  12.884  17.322  1.00  0.00           C  
ATOM   4132  C   TYR B 126     -15.903  11.730  16.315  1.00  0.00           C  
ATOM   4133  O   TYR B 126     -16.133  11.933  15.127  1.00  0.00           O  
ATOM   4134  CB  TYR B 126     -14.680  13.311  17.874  1.00  0.00           C  
ATOM   4135  CG  TYR B 126     -13.685  13.672  16.790  1.00  0.00           C  
ATOM   4136  CD1 TYR B 126     -12.827  12.692  16.258  1.00  0.00           C  
ATOM   4137  CD2 TYR B 126     -13.633  14.990  16.280  1.00  0.00           C  
ATOM   4138  CE1 TYR B 126     -11.924  13.012  15.230  1.00  0.00           C  
ATOM   4139  CE2 TYR B 126     -12.736  15.324  15.260  1.00  0.00           C  
ATOM   4140  CZ  TYR B 126     -11.882  14.332  14.737  1.00  0.00           C  
ATOM   4141  OH  TYR B 126     -10.992  14.651  13.732  1.00  0.00           O  
ATOM   4142  N   ASN B 127     -15.612  10.515  16.767  1.00  0.00           N  
ATOM   4143  CA  ASN B 127     -15.431   9.354  15.888  1.00  0.00           C  
ATOM   4144  C   ASN B 127     -16.735   8.947  15.188  1.00  0.00           C  
ATOM   4145  O   ASN B 127     -16.729   8.665  13.986  1.00  0.00           O  
ATOM   4146  CB  ASN B 127     -14.829   8.191  16.707  1.00  0.00           C  
ATOM   4147  CG  ASN B 127     -13.351   8.385  16.989  1.00  0.00           C  
ATOM   4148  OD1 ASN B 127     -12.621   8.956  16.206  1.00  0.00           O  
ATOM   4149  ND2 ASN B 127     -12.864   7.887  18.108  1.00  0.00           N  
ATOM   4150  N   VAL B 128     -17.864   8.995  15.901  1.00  0.00           N  
ATOM   4151  CA  VAL B 128     -19.195   8.748  15.318  1.00  0.00           C  
ATOM   4152  C   VAL B 128     -19.548   9.831  14.292  1.00  0.00           C  
ATOM   4153  O   VAL B 128     -20.047   9.515  13.211  1.00  0.00           O  
ATOM   4154  CB  VAL B 128     -20.271   8.666  16.423  1.00  0.00           C  
ATOM   4155  CG1 VAL B 128     -21.669   8.432  15.845  1.00  0.00           C  
ATOM   4156  CG2 VAL B 128     -19.976   7.503  17.392  1.00  0.00           C  
ATOM   4157  N   GLY B 129     -19.237  11.087  14.584  1.00  0.00           N  
ATOM   4158  CA  GLY B 129     -19.430  12.207  13.665  1.00  0.00           C  
ATOM   4159  C   GLY B 129     -18.570  12.076  12.399  1.00  0.00           C  
ATOM   4160  O   GLY B 129     -19.081  12.255  11.290  1.00  0.00           O  
ATOM   4161  N   ARG B 130     -17.320  11.689  12.548  1.00  0.00           N  
ATOM   4162  CA  ARG B 130     -16.408  11.414  11.421  1.00  0.00           C  
ATOM   4163  C   ARG B 130     -16.935  10.295  10.510  1.00  0.00           C  
ATOM   4164  O   ARG B 130     -16.953  10.461   9.298  1.00  0.00           O  
ATOM   4165  CB  ARG B 130     -15.015  11.068  11.971  1.00  0.00           C  
ATOM   4166  CG  ARG B 130     -14.249  12.286  12.526  1.00  0.00           C  
ATOM   4167  CD  ARG B 130     -13.699  13.194  11.438  1.00  0.00           C  
ATOM   4168  NE  ARG B 130     -12.602  12.531  10.703  1.00  0.00           N  
ATOM   4169  CZ  ARG B 130     -11.865  13.068   9.745  1.00  0.00           C  
ATOM   4170  NH1 ARG B 130     -12.086  14.271   9.295  1.00  0.00           N  
ATOM   4171  NH2 ARG B 130     -10.876  12.418   9.237  1.00  0.00           N  
ATOM   4172  N   LEU B 131     -17.452   9.216  11.097  1.00  0.00           N  
ATOM   4173  CA  LEU B 131     -18.108   8.139  10.351  1.00  0.00           C  
ATOM   4174  C   LEU B 131     -19.341   8.659   9.595  1.00  0.00           C  
ATOM   4175  O   LEU B 131     -19.493   8.384   8.400  1.00  0.00           O  
ATOM   4176  CB  LEU B 131     -18.454   6.998  11.325  1.00  0.00           C  
ATOM   4177  CG  LEU B 131     -19.282   5.853  10.700  1.00  0.00           C  
ATOM   4178  CD1 LEU B 131     -18.532   5.151   9.570  1.00  0.00           C  
ATOM   4179  CD2 LEU B 131     -19.636   4.820  11.768  1.00  0.00           C  
ATOM   4180  N   CYS B 132     -20.175   9.445  10.242  1.00  0.00           N  
ATOM   4181  CA  CYS B 132     -21.356  10.066   9.619  1.00  0.00           C  
ATOM   4182  C   CYS B 132     -20.979  10.938   8.412  1.00  0.00           C  
ATOM   4183  O   CYS B 132     -21.669  10.952   7.397  1.00  0.00           O  
ATOM   4184  CB  CYS B 132     -22.083  10.877  10.699  1.00  0.00           C  
ATOM   4185  SG  CYS B 132     -23.639  11.575  10.033  1.00  0.00           S  
ATOM   4186  N   GLN B 133     -19.843  11.622   8.488  1.00  0.00           N  
ATOM   4187  CA  GLN B 133     -19.335  12.532   7.455  1.00  0.00           C  
ATOM   4188  C   GLN B 133     -18.488  11.845   6.368  1.00  0.00           C  
ATOM   4189  O   GLN B 133     -17.851  12.527   5.566  1.00  0.00           O  
ATOM   4190  CB  GLN B 133     -18.584  13.678   8.140  1.00  0.00           C  
ATOM   4191  CG  GLN B 133     -19.550  14.618   8.877  1.00  0.00           C  
ATOM   4192  CD  GLN B 133     -18.821  15.775   9.558  1.00  0.00           C  
ATOM   4193  OE1 GLN B 133     -17.636  15.754   9.818  1.00  0.00           O  
ATOM   4194  NE2 GLN B 133     -19.523  16.841   9.871  1.00  0.00           N  
ATOM   4195  N   ARG B 134     -18.494  10.507   6.304  1.00  0.00           N  
ATOM   4196  CA  ARG B 134     -17.730   9.717   5.316  1.00  0.00           C  
ATOM   4197  C   ARG B 134     -16.205   9.858   5.420  1.00  0.00           C  
ATOM   4198  O   ARG B 134     -15.492   9.594   4.459  1.00  0.00           O  
ATOM   4199  CB  ARG B 134     -18.219   9.996   3.879  1.00  0.00           C  
ATOM   4200  CG  ARG B 134     -19.731   9.809   3.688  1.00  0.00           C  
ATOM   4201  CD  ARG B 134     -20.132  10.176   2.255  1.00  0.00           C  
ATOM   4202  NE  ARG B 134     -19.992  11.626   2.017  1.00  0.00           N  
ATOM   4203  CZ  ARG B 134     -20.044  12.243   0.843  1.00  0.00           C  
ATOM   4204  NH1 ARG B 134     -20.255  11.574  -0.255  1.00  0.00           N  
ATOM   4205  NH2 ARG B 134     -19.886  13.531   0.777  1.00  0.00           N  
ATOM   4206  N   ALA B 135     -15.724  10.253   6.569  1.00  0.00           N  
ATOM   4207  CA  ALA B 135     -14.305  10.361   6.873  1.00  0.00           C  
ATOM   4208  C   ALA B 135     -13.987   9.627   8.192  1.00  0.00           C  
ATOM   4209  O   ALA B 135     -13.517  10.237   9.149  1.00  0.00           O  
ATOM   4210  CB  ALA B 135     -13.930  11.846   6.867  1.00  0.00           C  
ATOM   4211  N   PRO B 136     -14.286   8.319   8.280  1.00  0.00           N  
ATOM   4212  CA  PRO B 136     -14.133   7.573   9.515  1.00  0.00           C  
ATOM   4213  C   PRO B 136     -12.670   7.546   9.965  1.00  0.00           C  
ATOM   4214  O   PRO B 136     -11.749   7.464   9.151  1.00  0.00           O  
ATOM   4215  CB  PRO B 136     -14.675   6.169   9.233  1.00  0.00           C  
ATOM   4216  CG  PRO B 136     -14.458   6.008   7.727  1.00  0.00           C  
ATOM   4217  CD  PRO B 136     -14.695   7.420   7.202  1.00  0.00           C  
ATOM   4218  N   ARG B 137     -12.478   7.574  11.280  1.00  0.00           N  
ATOM   4219  CA  ARG B 137     -11.204   7.265  11.932  1.00  0.00           C  
ATOM   4220  C   ARG B 137     -11.361   5.933  12.664  1.00  0.00           C  
ATOM   4221  O   ARG B 137     -11.545   4.903  11.980  1.00  0.00           O  
ATOM   4222  CB  ARG B 137     -10.728   8.431  12.810  1.00  0.00           C  
ATOM   4223  CG  ARG B 137     -10.496   9.719  12.001  1.00  0.00           C  
ATOM   4224  CD  ARG B 137      -9.716  10.774  12.794  1.00  0.00           C  
ATOM   4225  NE  ARG B 137      -8.247  10.582  12.656  1.00  0.00           N  
ATOM   4226  CZ  ARG B 137      -7.304  11.231  13.331  1.00  0.00           C  
ATOM   4227  NH1 ARG B 137      -7.594  12.121  14.221  1.00  0.00           N  
ATOM   4228  NH2 ARG B 137      -6.056  11.007  13.135  1.00  0.00           N  
ATOM   4229  N   LEU B 138     -11.317   5.920  13.986  1.00  0.00           N  
ATOM   4230  CA  LEU B 138     -11.678   4.739  14.756  1.00  0.00           C  
ATOM   4231  C   LEU B 138     -13.200   4.575  14.757  1.00  0.00           C  
ATOM   4232  O   LEU B 138     -13.937   5.539  14.942  1.00  0.00           O  
ATOM   4233  CB  LEU B 138     -11.103   4.830  16.173  1.00  0.00           C  
ATOM   4234  CG  LEU B 138      -9.570   4.970  16.219  1.00  0.00           C  
ATOM   4235  CD1 LEU B 138      -9.100   5.142  17.661  1.00  0.00           C  
ATOM   4236  CD2 LEU B 138      -8.851   3.751  15.618  1.00  0.00           C  
ATOM   4237  N   ARG B 139     -13.666   3.366  14.494  1.00  0.00           N  
ATOM   4238  CA  ARG B 139     -15.084   3.078  14.274  1.00  0.00           C  
ATOM   4239  C   ARG B 139     -15.640   2.151  15.345  1.00  0.00           C  
ATOM   4240  O   ARG B 139     -14.903   1.279  15.810  1.00  0.00           O  
ATOM   4241  CB  ARG B 139     -15.285   2.473  12.885  1.00  0.00           C  
ATOM   4242  CG  ARG B 139     -14.960   3.483  11.781  1.00  0.00           C  
ATOM   4243  CD  ARG B 139     -15.254   2.898  10.407  1.00  0.00           C  
ATOM   4244  NE  ARG B 139     -14.122   2.140   9.888  1.00  0.00           N  
ATOM   4245  CZ  ARG B 139     -14.110   1.542   8.706  1.00  0.00           C  
ATOM   4246  NH1 ARG B 139     -15.196   1.413   7.993  1.00  0.00           N  
ATOM   4247  NH2 ARG B 139     -12.994   1.089   8.214  1.00  0.00           N  
ATOM   4248  N   PRO B 140     -16.945   2.250  15.683  1.00  0.00           N  
ATOM   4249  CA  PRO B 140     -17.581   1.339  16.623  1.00  0.00           C  
ATOM   4250  C   PRO B 140     -17.370  -0.128  16.248  1.00  0.00           C  
ATOM   4251  O   PRO B 140     -17.688  -0.554  15.136  1.00  0.00           O  
ATOM   4252  CB  PRO B 140     -19.055   1.728  16.625  1.00  0.00           C  
ATOM   4253  CG  PRO B 140     -19.018   3.222  16.299  1.00  0.00           C  
ATOM   4254  CD  PRO B 140     -17.859   3.317  15.312  1.00  0.00           C  
ATOM   4255  N   CYS B 141     -16.840  -0.921  17.181  1.00  0.00           N  
ATOM   4256  CA  CYS B 141     -16.321  -2.259  16.911  1.00  0.00           C  
ATOM   4257  C   CYS B 141     -17.341  -3.218  16.282  1.00  0.00           C  
ATOM   4258  O   CYS B 141     -17.016  -3.918  15.332  1.00  0.00           O  
ATOM   4259  CB  CYS B 141     -15.783  -2.855  18.219  1.00  0.00           C  
ATOM   4260  SG  CYS B 141     -14.361  -1.908  18.825  1.00  0.00           S  
ATOM   4261  N   THR B 142     -18.568  -3.275  16.794  1.00  0.00           N  
ATOM   4262  CA  THR B 142     -19.570  -4.227  16.284  1.00  0.00           C  
ATOM   4263  C   THR B 142     -20.030  -3.884  14.858  1.00  0.00           C  
ATOM   4264  O   THR B 142     -19.961  -4.769  14.007  1.00  0.00           O  
ATOM   4265  CB  THR B 142     -20.756  -4.402  17.251  1.00  0.00           C  
ATOM   4266  OG1 THR B 142     -20.287  -4.826  18.503  1.00  0.00           O  
ATOM   4267  CG2 THR B 142     -21.753  -5.451  16.772  1.00  0.00           C  
ATOM   4268  N   PRO B 143     -20.437  -2.653  14.538  1.00  0.00           N  
ATOM   4269  CA  PRO B 143     -20.747  -2.258  13.165  1.00  0.00           C  
ATOM   4270  C   PRO B 143     -19.577  -2.458  12.202  1.00  0.00           C  
ATOM   4271  O   PRO B 143     -19.765  -3.036  11.134  1.00  0.00           O  
ATOM   4272  CB  PRO B 143     -21.162  -0.786  13.243  1.00  0.00           C  
ATOM   4273  CG  PRO B 143     -21.707  -0.652  14.653  1.00  0.00           C  
ATOM   4274  CD  PRO B 143     -20.803  -1.585  15.449  1.00  0.00           C  
ATOM   4275  N   ARG B 144     -18.363  -2.049  12.574  1.00  0.00           N  
ATOM   4276  CA  ARG B 144     -17.181  -2.265  11.723  1.00  0.00           C  
ATOM   4277  C   ARG B 144     -16.908  -3.751  11.503  1.00  0.00           C  
ATOM   4278  O   ARG B 144     -16.644  -4.140  10.371  1.00  0.00           O  
ATOM   4279  CB  ARG B 144     -15.960  -1.533  12.294  1.00  0.00           C  
ATOM   4280  CG  ARG B 144     -14.665  -1.764  11.474  1.00  0.00           C  
ATOM   4281  CD  ARG B 144     -14.785  -1.310  10.007  1.00  0.00           C  
ATOM   4282  NE  ARG B 144     -13.636  -1.718   9.183  1.00  0.00           N  
ATOM   4283  CZ  ARG B 144     -13.699  -2.235   7.956  1.00  0.00           C  
ATOM   4284  NH1 ARG B 144     -14.822  -2.444   7.351  1.00  0.00           N  
ATOM   4285  NH2 ARG B 144     -12.638  -2.575   7.303  1.00  0.00           N  
ATOM   4286  N   GLY B 145     -17.029  -4.566  12.541  1.00  0.00           N  
ATOM   4287  CA  GLY B 145     -16.872  -6.009  12.432  1.00  0.00           C  
ATOM   4288  C   GLY B 145     -17.888  -6.671  11.501  1.00  0.00           C  
ATOM   4289  O   GLY B 145     -17.543  -7.599  10.772  1.00  0.00           O  
ATOM   4290  N   ILE B 146     -19.118  -6.167  11.454  1.00  0.00           N  
ATOM   4291  CA  ILE B 146     -20.138  -6.629  10.497  1.00  0.00           C  
ATOM   4292  C   ILE B 146     -19.739  -6.266   9.067  1.00  0.00           C  
ATOM   4293  O   ILE B 146     -19.827  -7.118   8.186  1.00  0.00           O  
ATOM   4294  CB  ILE B 146     -21.528  -6.075  10.862  1.00  0.00           C  
ATOM   4295  CG1 ILE B 146     -22.027  -6.728  12.170  1.00  0.00           C  
ATOM   4296  CG2 ILE B 146     -22.544  -6.326   9.733  1.00  0.00           C  
ATOM   4297  CD1 ILE B 146     -23.193  -5.970  12.825  1.00  0.00           C  
ATOM   4298  N   VAL B 147     -19.262  -5.050   8.835  1.00  0.00           N  
ATOM   4299  CA  VAL B 147     -18.754  -4.650   7.514  1.00  0.00           C  
ATOM   4300  C   VAL B 147     -17.580  -5.545   7.108  1.00  0.00           C  
ATOM   4301  O   VAL B 147     -17.576  -6.050   5.995  1.00  0.00           O  
ATOM   4302  CB  VAL B 147     -18.374  -3.166   7.474  1.00  0.00           C  
ATOM   4303  CG1 VAL B 147     -17.766  -2.754   6.135  1.00  0.00           C  
ATOM   4304  CG2 VAL B 147     -19.608  -2.287   7.695  1.00  0.00           C  
ATOM   4305  N   THR B 148     -16.662  -5.847   8.017  1.00  0.00           N  
ATOM   4306  CA  THR B 148     -15.562  -6.782   7.759  1.00  0.00           C  
ATOM   4307  C   THR B 148     -16.079  -8.169   7.367  1.00  0.00           C  
ATOM   4308  O   THR B 148     -15.552  -8.747   6.426  1.00  0.00           O  
ATOM   4309  CB  THR B 148     -14.630  -6.898   8.969  1.00  0.00           C  
ATOM   4310  OG1 THR B 148     -14.137  -5.635   9.342  1.00  0.00           O  
ATOM   4311  CG2 THR B 148     -13.408  -7.769   8.692  1.00  0.00           C  
ATOM   4312  N   LEU B 149     -17.121  -8.691   8.004  1.00  0.00           N  
ATOM   4313  CA  LEU B 149     -17.720  -9.971   7.600  1.00  0.00           C  
ATOM   4314  C   LEU B 149     -18.242  -9.920   6.159  1.00  0.00           C  
ATOM   4315  O   LEU B 149     -17.964 -10.825   5.389  1.00  0.00           O  
ATOM   4316  CB  LEU B 149     -18.857 -10.378   8.544  1.00  0.00           C  
ATOM   4317  CG  LEU B 149     -18.419 -10.816   9.952  1.00  0.00           C  
ATOM   4318  CD1 LEU B 149     -19.652 -11.052  10.826  1.00  0.00           C  
ATOM   4319  CD2 LEU B 149     -17.595 -12.102   9.914  1.00  0.00           C  
ATOM   4320  N   LEU B 150     -18.946  -8.857   5.784  1.00  0.00           N  
ATOM   4321  CA  LEU B 150     -19.480  -8.687   4.431  1.00  0.00           C  
ATOM   4322  C   LEU B 150     -18.355  -8.582   3.399  1.00  0.00           C  
ATOM   4323  O   LEU B 150     -18.395  -9.259   2.370  1.00  0.00           O  
ATOM   4324  CB  LEU B 150     -20.388  -7.442   4.375  1.00  0.00           C  
ATOM   4325  CG  LEU B 150     -21.634  -7.514   5.276  1.00  0.00           C  
ATOM   4326  CD1 LEU B 150     -22.339  -6.157   5.314  1.00  0.00           C  
ATOM   4327  CD2 LEU B 150     -22.645  -8.557   4.800  1.00  0.00           C  
ATOM   4328  N   GLU B 151     -17.304  -7.826   3.709  1.00  0.00           N  
ATOM   4329  CA  GLU B 151     -16.095  -7.693   2.892  1.00  0.00           C  
ATOM   4330  C   GLU B 151     -15.428  -9.066   2.685  1.00  0.00           C  
ATOM   4331  O   GLU B 151     -15.225  -9.490   1.546  1.00  0.00           O  
ATOM   4332  CB  GLU B 151     -15.112  -6.718   3.582  1.00  0.00           C  
ATOM   4333  CG  GLU B 151     -15.521  -5.237   3.536  1.00  0.00           C  
ATOM   4334  CD  GLU B 151     -14.678  -4.321   4.465  1.00  0.00           C  
ATOM   4335  OE1 GLU B 151     -14.905  -3.096   4.488  1.00  0.00           O  
ATOM   4336  OE2 GLU B 151     -13.818  -4.810   5.235  1.00  0.00           O  
ATOM   4337  N   ARG B 152     -15.169  -9.812   3.749  1.00  0.00           N  
ATOM   4338  CA  ARG B 152     -14.479 -11.118   3.701  1.00  0.00           C  
ATOM   4339  C   ARG B 152     -15.265 -12.200   2.959  1.00  0.00           C  
ATOM   4340  O   ARG B 152     -14.661 -13.131   2.437  1.00  0.00           O  
ATOM   4341  CB  ARG B 152     -14.147 -11.583   5.127  1.00  0.00           C  
ATOM   4342  CG  ARG B 152     -13.116 -10.700   5.865  1.00  0.00           C  
ATOM   4343  CD  ARG B 152     -11.696 -10.874   5.341  1.00  0.00           C  
ATOM   4344  NE  ARG B 152     -10.812  -9.928   6.043  1.00  0.00           N  
ATOM   4345  CZ  ARG B 152      -9.629 -10.177   6.601  1.00  0.00           C  
ATOM   4346  NH1 ARG B 152      -9.074 -11.347   6.617  1.00  0.00           N  
ATOM   4347  NH2 ARG B 152      -8.968  -9.210   7.141  1.00  0.00           N  
ATOM   4348  N   TYR B 153     -16.574 -12.082   2.884  1.00  0.00           N  
ATOM   4349  CA  TYR B 153     -17.428 -12.967   2.091  1.00  0.00           C  
ATOM   4350  C   TYR B 153     -17.693 -12.456   0.671  1.00  0.00           C  
ATOM   4351  O   TYR B 153     -18.519 -13.029  -0.034  1.00  0.00           O  
ATOM   4352  CB  TYR B 153     -18.705 -13.305   2.870  1.00  0.00           C  
ATOM   4353  CG  TYR B 153     -18.485 -14.434   3.855  1.00  0.00           C  
ATOM   4354  CD1 TYR B 153     -18.728 -15.765   3.472  1.00  0.00           C  
ATOM   4355  CD2 TYR B 153     -17.986 -14.165   5.142  1.00  0.00           C  
ATOM   4356  CE1 TYR B 153     -18.471 -16.816   4.358  1.00  0.00           C  
ATOM   4357  CE2 TYR B 153     -17.720 -15.213   6.039  1.00  0.00           C  
ATOM   4358  CZ  TYR B 153     -17.957 -16.543   5.648  1.00  0.00           C  
ATOM   4359  OH  TYR B 153     -17.683 -17.560   6.511  1.00  0.00           O  
ATOM   4360  N   ASN B 154     -16.994 -11.409   0.245  1.00  0.00           N  
ATOM   4361  CA  ASN B 154     -17.129 -10.785  -1.078  1.00  0.00           C  
ATOM   4362  C   ASN B 154     -18.583 -10.421  -1.429  1.00  0.00           C  
ATOM   4363  O   ASN B 154     -19.063 -10.655  -2.538  1.00  0.00           O  
ATOM   4364  CB  ASN B 154     -16.427 -11.667  -2.121  1.00  0.00           C  
ATOM   4365  CG  ASN B 154     -16.187 -10.920  -3.417  1.00  0.00           C  
ATOM   4366  OD1 ASN B 154     -15.809  -9.762  -3.443  1.00  0.00           O  
ATOM   4367  ND2 ASN B 154     -16.368 -11.563  -4.542  1.00  0.00           N  
ATOM   4368  N   ILE B 155     -19.307  -9.894  -0.454  1.00  0.00           N  
ATOM   4369  CA  ILE B 155     -20.679  -9.428  -0.636  1.00  0.00           C  
ATOM   4370  C   ILE B 155     -20.618  -7.976  -1.091  1.00  0.00           C  
ATOM   4371  O   ILE B 155     -20.237  -7.095  -0.323  1.00  0.00           O  
ATOM   4372  CB  ILE B 155     -21.507  -9.629   0.645  1.00  0.00           C  
ATOM   4373  CG1 ILE B 155     -21.655 -11.145   0.944  1.00  0.00           C  
ATOM   4374  CG2 ILE B 155     -22.889  -8.967   0.501  1.00  0.00           C  
ATOM   4375  CD1 ILE B 155     -22.227 -11.472   2.335  1.00  0.00           C  
ATOM   4376  N   ASP B 156     -21.011  -7.735  -2.340  1.00  0.00           N  
ATOM   4377  CA  ASP B 156     -21.144  -6.380  -2.865  1.00  0.00           C  
ATOM   4378  C   ASP B 156     -22.312  -5.666  -2.169  1.00  0.00           C  
ATOM   4379  O   ASP B 156     -23.469  -6.075  -2.262  1.00  0.00           O  
ATOM   4380  CB  ASP B 156     -21.311  -6.400  -4.387  1.00  0.00           C  
ATOM   4381  CG  ASP B 156     -21.310  -5.000  -5.003  1.00  0.00           C  
ATOM   4382  OD1 ASP B 156     -21.121  -4.011  -4.250  1.00  0.00           O  
ATOM   4383  OD2 ASP B 156     -21.491  -4.913  -6.234  1.00  0.00           O  
ATOM   4384  N   THR B 157     -21.985  -4.614  -1.438  1.00  0.00           N  
ATOM   4385  CA  THR B 157     -22.945  -3.842  -0.640  1.00  0.00           C  
ATOM   4386  C   THR B 157     -23.550  -2.676  -1.404  1.00  0.00           C  
ATOM   4387  O   THR B 157     -24.593  -2.161  -1.006  1.00  0.00           O  
ATOM   4388  CB  THR B 157     -22.288  -3.336   0.649  1.00  0.00           C  
ATOM   4389  OG1 THR B 157     -21.112  -2.623   0.360  1.00  0.00           O  
ATOM   4390  CG2 THR B 157     -21.908  -4.481   1.591  1.00  0.00           C  
ATOM   4391  N   PHE B 158     -22.949  -2.258  -2.519  1.00  0.00           N  
ATOM   4392  CA  PHE B 158     -23.422  -1.106  -3.273  1.00  0.00           C  
ATOM   4393  C   PHE B 158     -24.781  -1.392  -3.918  1.00  0.00           C  
ATOM   4394  O   PHE B 158     -24.955  -2.315  -4.700  1.00  0.00           O  
ATOM   4395  CB  PHE B 158     -22.369  -0.665  -4.302  1.00  0.00           C  
ATOM   4396  CG  PHE B 158     -21.227   0.136  -3.695  1.00  0.00           C  
ATOM   4397  CD1 PHE B 158     -21.259   1.545  -3.726  1.00  0.00           C  
ATOM   4398  CD2 PHE B 158     -20.145  -0.512  -3.081  1.00  0.00           C  
ATOM   4399  CE1 PHE B 158     -20.225   2.292  -3.152  1.00  0.00           C  
ATOM   4400  CE2 PHE B 158     -19.105   0.234  -2.502  1.00  0.00           C  
ATOM   4401  CZ  PHE B 158     -19.142   1.641  -2.538  1.00  0.00           C  
ATOM   4402  N   GLY B 159     -25.763  -0.570  -3.575  1.00  0.00           N  
ATOM   4403  CA  GLY B 159     -27.122  -0.686  -4.094  1.00  0.00           C  
ATOM   4404  C   GLY B 159     -28.036  -1.665  -3.349  1.00  0.00           C  
ATOM   4405  O   GLY B 159     -29.233  -1.691  -3.649  1.00  0.00           O  
ATOM   4406  N   LEU B 160     -27.547  -2.415  -2.356  1.00  0.00           N  
ATOM   4407  CA  LEU B 160     -28.402  -3.282  -1.551  1.00  0.00           C  
ATOM   4408  C   LEU B 160     -29.426  -2.463  -0.757  1.00  0.00           C  
ATOM   4409  O   LEU B 160     -29.099  -1.431  -0.164  1.00  0.00           O  
ATOM   4410  CB  LEU B 160     -27.581  -4.156  -0.589  1.00  0.00           C  
ATOM   4411  CG  LEU B 160     -26.647  -5.193  -1.245  1.00  0.00           C  
ATOM   4412  CD1 LEU B 160     -25.962  -6.013  -0.142  1.00  0.00           C  
ATOM   4413  CD2 LEU B 160     -27.382  -6.158  -2.166  1.00  0.00           C  
ATOM   4414  N   ASN B 161     -30.654  -2.964  -0.673  1.00  0.00           N  
ATOM   4415  CA  ASN B 161     -31.636  -2.466   0.269  1.00  0.00           C  
ATOM   4416  C   ASN B 161     -31.374  -3.079   1.648  1.00  0.00           C  
ATOM   4417  O   ASN B 161     -31.755  -4.220   1.927  1.00  0.00           O  
ATOM   4418  CB  ASN B 161     -33.049  -2.731  -0.269  1.00  0.00           C  
ATOM   4419  CG  ASN B 161     -34.097  -2.068   0.605  1.00  0.00           C  
ATOM   4420  OD1 ASN B 161     -33.953  -0.944   1.073  1.00  0.00           O  
ATOM   4421  ND2 ASN B 161     -35.203  -2.727   0.840  1.00  0.00           N  
ATOM   4422  N   ALA B 162     -30.701  -2.323   2.505  1.00  0.00           N  
ATOM   4423  CA  ALA B 162     -30.327  -2.760   3.842  1.00  0.00           C  
ATOM   4424  C   ALA B 162     -31.331  -2.281   4.894  1.00  0.00           C  
ATOM   4425  O   ALA B 162     -31.686  -1.105   4.960  1.00  0.00           O  
ATOM   4426  CB  ALA B 162     -28.902  -2.297   4.143  1.00  0.00           C  
ATOM   4427  N   VAL B 163     -31.756  -3.187   5.757  1.00  0.00           N  
ATOM   4428  CA  VAL B 163     -32.664  -2.892   6.869  1.00  0.00           C  
ATOM   4429  C   VAL B 163     -31.988  -3.234   8.191  1.00  0.00           C  
ATOM   4430  O   VAL B 163     -31.635  -4.379   8.443  1.00  0.00           O  
ATOM   4431  CB  VAL B 163     -34.013  -3.608   6.709  1.00  0.00           C  
ATOM   4432  CG1 VAL B 163     -34.965  -3.291   7.871  1.00  0.00           C  
ATOM   4433  CG2 VAL B 163     -34.716  -3.185   5.414  1.00  0.00           C  
ATOM   4434  N   VAL B 164     -31.861  -2.243   9.051  1.00  0.00           N  
ATOM   4435  CA  VAL B 164     -31.400  -2.415  10.433  1.00  0.00           C  
ATOM   4436  C   VAL B 164     -32.605  -2.485  11.353  1.00  0.00           C  
ATOM   4437  O   VAL B 164     -33.461  -1.600  11.338  1.00  0.00           O  
ATOM   4438  CB  VAL B 164     -30.440  -1.293  10.862  1.00  0.00           C  
ATOM   4439  CG1 VAL B 164     -29.873  -1.555  12.265  1.00  0.00           C  
ATOM   4440  CG2 VAL B 164     -29.252  -1.156   9.903  1.00  0.00           C  
ATOM   4441  N   ILE B 165     -32.670  -3.510  12.191  1.00  0.00           N  
ATOM   4442  CA  ILE B 165     -33.700  -3.659  13.212  1.00  0.00           C  
ATOM   4443  C   ILE B 165     -33.097  -3.360  14.578  1.00  0.00           C  
ATOM   4444  O   ILE B 165     -32.278  -4.112  15.098  1.00  0.00           O  
ATOM   4445  CB  ILE B 165     -34.386  -5.043  13.152  1.00  0.00           C  
ATOM   4446  CG1 ILE B 165     -34.850  -5.339  11.710  1.00  0.00           C  
ATOM   4447  CG2 ILE B 165     -35.571  -5.058  14.143  1.00  0.00           C  
ATOM   4448  CD1 ILE B 165     -35.682  -6.615  11.563  1.00  0.00           C  
ATOM   4449  N   GLY B 166     -33.519  -2.246  15.151  1.00  0.00           N  
ATOM   4450  CA  GLY B 166     -32.966  -1.677  16.372  1.00  0.00           C  
ATOM   4451  C   GLY B 166     -32.108  -0.446  16.088  1.00  0.00           C  
ATOM   4452  O   GLY B 166     -31.256  -0.437  15.211  1.00  0.00           O  
ATOM   4453  N   ALA B 167     -32.331   0.616  16.874  1.00  0.00           N  
ATOM   4454  CA  ALA B 167     -31.662   1.909  16.707  1.00  0.00           C  
ATOM   4455  C   ALA B 167     -30.831   2.302  17.950  1.00  0.00           C  
ATOM   4456  O   ALA B 167     -30.861   3.455  18.391  1.00  0.00           O  
ATOM   4457  CB  ALA B 167     -32.714   2.958  16.306  1.00  0.00           C  
ATOM   4458  N   SER B 168     -30.131   1.330  18.536  1.00  0.00           N  
ATOM   4459  CA  SER B 168     -29.275   1.570  19.700  1.00  0.00           C  
ATOM   4460  C   SER B 168     -28.053   2.423  19.334  1.00  0.00           C  
ATOM   4461  O   SER B 168     -27.585   2.403  18.192  1.00  0.00           O  
ATOM   4462  CB  SER B 168     -28.849   0.248  20.344  1.00  0.00           C  
ATOM   4463  OG  SER B 168     -27.993  -0.477  19.479  1.00  0.00           O  
ATOM   4464  N   ASN B 169     -27.492   3.133  20.317  1.00  0.00           N  
ATOM   4465  CA  ASN B 169     -26.250   3.885  20.130  1.00  0.00           C  
ATOM   4466  C   ASN B 169     -25.031   2.973  19.918  1.00  0.00           C  
ATOM   4467  O   ASN B 169     -24.062   3.392  19.290  1.00  0.00           O  
ATOM   4468  CB  ASN B 169     -26.014   4.801  21.342  1.00  0.00           C  
ATOM   4469  CG  ASN B 169     -27.005   5.949  21.454  1.00  0.00           C  
ATOM   4470  OD1 ASN B 169     -27.798   6.234  20.580  1.00  0.00           O  
ATOM   4471  ND2 ASN B 169     -26.971   6.655  22.569  1.00  0.00           N  
ATOM   4472  N   ILE B 170     -25.099   1.736  20.411  1.00  0.00           N  
ATOM   4473  CA  ILE B 170     -23.973   0.795  20.405  1.00  0.00           C  
ATOM   4474  C   ILE B 170     -23.869   0.057  19.062  1.00  0.00           C  
ATOM   4475  O   ILE B 170     -22.776  -0.237  18.596  1.00  0.00           O  
ATOM   4476  CB  ILE B 170     -24.104  -0.196  21.590  1.00  0.00           C  
ATOM   4477  CG1 ILE B 170     -24.366   0.554  22.925  1.00  0.00           C  
ATOM   4478  CG2 ILE B 170     -22.852  -1.070  21.710  1.00  0.00           C  
ATOM   4479  CD1 ILE B 170     -24.599  -0.374  24.137  1.00  0.00           C  
ATOM   4480  N   VAL B 171     -25.024  -0.236  18.424  1.00  0.00           N  
ATOM   4481  CA  VAL B 171     -25.051  -1.012  17.173  1.00  0.00           C  
ATOM   4482  C   VAL B 171     -25.870  -0.316  16.096  1.00  0.00           C  
ATOM   4483  O   VAL B 171     -25.302   0.149  15.116  1.00  0.00           O  
ATOM   4484  CB  VAL B 171     -25.519  -2.465  17.398  1.00  0.00           C  
ATOM   4485  CG1 VAL B 171     -25.451  -3.273  16.101  1.00  0.00           C  
ATOM   4486  CG2 VAL B 171     -24.661  -3.179  18.446  1.00  0.00           C  
ATOM   4487  N   GLY B 172     -27.198  -0.209  16.264  1.00  0.00           N  
ATOM   4488  CA  GLY B 172     -28.093   0.145  15.158  1.00  0.00           C  
ATOM   4489  C   GLY B 172     -27.817   1.500  14.508  1.00  0.00           C  
ATOM   4490  O   GLY B 172     -27.830   1.607  13.283  1.00  0.00           O  
ATOM   4491  N   ARG B 173     -27.513   2.545  15.296  1.00  0.00           N  
ATOM   4492  CA  ARG B 173     -27.210   3.883  14.757  1.00  0.00           C  
ATOM   4493  C   ARG B 173     -25.878   3.930  14.003  1.00  0.00           C  
ATOM   4494  O   ARG B 173     -25.909   4.300  12.837  1.00  0.00           O  
ATOM   4495  CB  ARG B 173     -27.283   4.958  15.842  1.00  0.00           C  
ATOM   4496  CG  ARG B 173     -28.711   5.176  16.364  1.00  0.00           C  
ATOM   4497  CD  ARG B 173     -28.687   6.241  17.450  1.00  0.00           C  
ATOM   4498  NE  ARG B 173     -30.032   6.505  17.984  1.00  0.00           N  
ATOM   4499  CZ  ARG B 173     -30.560   7.682  18.268  1.00  0.00           C  
ATOM   4500  NH1 ARG B 173     -29.893   8.787  18.114  1.00  0.00           N  
ATOM   4501  NH2 ARG B 173     -31.773   7.756  18.722  1.00  0.00           N  
ATOM   4502  N   PRO B 174     -24.746   3.540  14.599  1.00  0.00           N  
ATOM   4503  CA  PRO B 174     -23.488   3.513  13.864  1.00  0.00           C  
ATOM   4504  C   PRO B 174     -23.509   2.514  12.703  1.00  0.00           C  
ATOM   4505  O   PRO B 174     -22.954   2.807  11.652  1.00  0.00           O  
ATOM   4506  CB  PRO B 174     -22.405   3.203  14.899  1.00  0.00           C  
ATOM   4507  CG  PRO B 174     -23.155   2.500  16.022  1.00  0.00           C  
ATOM   4508  CD  PRO B 174     -24.526   3.166  15.984  1.00  0.00           C  
ATOM   4509  N   MET B 175     -24.236   1.397  12.817  1.00  0.00           N  
ATOM   4510  CA  MET B 175     -24.428   0.453  11.716  1.00  0.00           C  
ATOM   4511  C   MET B 175     -25.048   1.127  10.495  1.00  0.00           C  
ATOM   4512  O   MET B 175     -24.613   0.880   9.377  1.00  0.00           O  
ATOM   4513  CB  MET B 175     -25.299  -0.710  12.177  1.00  0.00           C  
ATOM   4514  CG  MET B 175     -25.366  -1.851  11.157  1.00  0.00           C  
ATOM   4515  SD  MET B 175     -23.837  -2.828  11.092  1.00  0.00           S  
ATOM   4516  CE  MET B 175     -23.047  -2.210   9.607  1.00  0.00           C  
ATOM   4517  N   SER B 176     -26.035   2.006  10.695  1.00  0.00           N  
ATOM   4518  CA  SER B 176     -26.655   2.715   9.568  1.00  0.00           C  
ATOM   4519  C   SER B 176     -25.661   3.600   8.813  1.00  0.00           C  
ATOM   4520  O   SER B 176     -25.743   3.692   7.591  1.00  0.00           O  
ATOM   4521  CB  SER B 176     -27.874   3.514  10.024  1.00  0.00           C  
ATOM   4522  OG  SER B 176     -27.566   4.644  10.799  1.00  0.00           O  
ATOM   4523  N   MET B 177     -24.704   4.190   9.519  1.00  0.00           N  
ATOM   4524  CA  MET B 177     -23.671   5.028   8.903  1.00  0.00           C  
ATOM   4525  C   MET B 177     -22.599   4.198   8.200  1.00  0.00           C  
ATOM   4526  O   MET B 177     -22.134   4.598   7.138  1.00  0.00           O  
ATOM   4527  CB  MET B 177     -23.049   5.964   9.951  1.00  0.00           C  
ATOM   4528  CG  MET B 177     -24.077   6.892  10.597  1.00  0.00           C  
ATOM   4529  SD  MET B 177     -24.969   7.947   9.424  1.00  0.00           S  
ATOM   4530  CE  MET B 177     -26.201   8.646  10.512  1.00  0.00           C  
ATOM   4531  N   GLU B 178     -22.260   3.031   8.723  1.00  0.00           N  
ATOM   4532  CA  GLU B 178     -21.392   2.069   8.034  1.00  0.00           C  
ATOM   4533  C   GLU B 178     -22.043   1.547   6.739  1.00  0.00           C  
ATOM   4534  O   GLU B 178     -21.405   1.513   5.694  1.00  0.00           O  
ATOM   4535  CB  GLU B 178     -21.053   0.890   8.965  1.00  0.00           C  
ATOM   4536  CG  GLU B 178     -20.041   1.238  10.071  1.00  0.00           C  
ATOM   4537  CD  GLU B 178     -18.585   1.394   9.582  1.00  0.00           C  
ATOM   4538  OE1 GLU B 178     -17.693   1.610  10.436  1.00  0.00           O  
ATOM   4539  OE2 GLU B 178     -18.292   1.276   8.384  1.00  0.00           O  
ATOM   4540  N   LEU B 179     -23.342   1.203   6.786  1.00  0.00           N  
ATOM   4541  CA  LEU B 179     -24.072   0.745   5.603  1.00  0.00           C  
ATOM   4542  C   LEU B 179     -24.199   1.837   4.542  1.00  0.00           C  
ATOM   4543  O   LEU B 179     -24.056   1.566   3.353  1.00  0.00           O  
ATOM   4544  CB  LEU B 179     -25.471   0.266   6.014  1.00  0.00           C  
ATOM   4545  CG  LEU B 179     -25.485  -1.026   6.848  1.00  0.00           C  
ATOM   4546  CD1 LEU B 179     -26.907  -1.236   7.376  1.00  0.00           C  
ATOM   4547  CD2 LEU B 179     -25.052  -2.243   6.043  1.00  0.00           C  
ATOM   4548  N   LEU B 180     -24.422   3.083   4.964  1.00  0.00           N  
ATOM   4549  CA  LEU B 180     -24.481   4.215   4.047  1.00  0.00           C  
ATOM   4550  C   LEU B 180     -23.107   4.501   3.411  1.00  0.00           C  
ATOM   4551  O   LEU B 180     -23.034   4.811   2.226  1.00  0.00           O  
ATOM   4552  CB  LEU B 180     -25.044   5.426   4.811  1.00  0.00           C  
ATOM   4553  CG  LEU B 180     -25.378   6.630   3.910  1.00  0.00           C  
ATOM   4554  CD1 LEU B 180     -26.528   6.324   2.950  1.00  0.00           C  
ATOM   4555  CD2 LEU B 180     -25.800   7.808   4.780  1.00  0.00           C  
ATOM   4556  N   LEU B 181     -22.032   4.350   4.185  1.00  0.00           N  
ATOM   4557  CA  LEU B 181     -20.663   4.430   3.685  1.00  0.00           C  
ATOM   4558  C   LEU B 181     -20.352   3.312   2.679  1.00  0.00           C  
ATOM   4559  O   LEU B 181     -19.681   3.548   1.683  1.00  0.00           O  
ATOM   4560  CB  LEU B 181     -19.698   4.397   4.887  1.00  0.00           C  
ATOM   4561  CG  LEU B 181     -18.211   4.586   4.531  1.00  0.00           C  
ATOM   4562  CD1 LEU B 181     -17.932   5.984   3.989  1.00  0.00           C  
ATOM   4563  CD2 LEU B 181     -17.362   4.385   5.784  1.00  0.00           C  
ATOM   4564  N   ALA B 182     -20.905   2.123   2.909  1.00  0.00           N  
ATOM   4565  CA  ALA B 182     -20.817   0.958   2.033  1.00  0.00           C  
ATOM   4566  C   ALA B 182     -21.813   0.980   0.855  1.00  0.00           C  
ATOM   4567  O   ALA B 182     -22.038  -0.041   0.217  1.00  0.00           O  
ATOM   4568  CB  ALA B 182     -20.950  -0.291   2.917  1.00  0.00           C  
ATOM   4569  N   GLY B 183     -22.442   2.116   0.573  1.00  0.00           N  
ATOM   4570  CA  GLY B 183     -23.310   2.302  -0.592  1.00  0.00           C  
ATOM   4571  C   GLY B 183     -24.683   1.627  -0.525  1.00  0.00           C  
ATOM   4572  O   GLY B 183     -25.383   1.565  -1.540  1.00  0.00           O  
ATOM   4573  N   CYS B 184     -25.111   1.136   0.639  1.00  0.00           N  
ATOM   4574  CA  CYS B 184     -26.451   0.583   0.802  1.00  0.00           C  
ATOM   4575  C   CYS B 184     -27.524   1.688   0.830  1.00  0.00           C  
ATOM   4576  O   CYS B 184     -27.350   2.735   1.463  1.00  0.00           O  
ATOM   4577  CB  CYS B 184     -26.550  -0.244   2.087  1.00  0.00           C  
ATOM   4578  SG  CYS B 184     -25.460  -1.694   2.080  1.00  0.00           S  
ATOM   4579  N   THR B 185     -28.691   1.387   0.273  1.00  0.00           N  
ATOM   4580  CA  THR B 185     -29.924   2.092   0.627  1.00  0.00           C  
ATOM   4581  C   THR B 185     -30.337   1.648   2.023  1.00  0.00           C  
ATOM   4582  O   THR B 185     -30.712   0.492   2.227  1.00  0.00           O  
ATOM   4583  CB  THR B 185     -31.039   1.814  -0.394  1.00  0.00           C  
ATOM   4584  OG1 THR B 185     -30.622   2.280  -1.655  1.00  0.00           O  
ATOM   4585  CG2 THR B 185     -32.333   2.548  -0.050  1.00  0.00           C  
ATOM   4586  N   THR B 186     -30.231   2.528   3.000  1.00  0.00           N  
ATOM   4587  CA  THR B 186     -30.268   2.146   4.416  1.00  0.00           C  
ATOM   4588  C   THR B 186     -31.573   2.550   5.091  1.00  0.00           C  
ATOM   4589  O   THR B 186     -31.890   3.733   5.215  1.00  0.00           O  
ATOM   4590  CB  THR B 186     -29.055   2.721   5.158  1.00  0.00           C  
ATOM   4591  OG1 THR B 186     -27.871   2.283   4.534  1.00  0.00           O  
ATOM   4592  CG2 THR B 186     -28.990   2.235   6.601  1.00  0.00           C  
ATOM   4593  N   THR B 187     -32.311   1.576   5.599  1.00  0.00           N  
ATOM   4594  CA  THR B 187     -33.509   1.786   6.424  1.00  0.00           C  
ATOM   4595  C   THR B 187     -33.228   1.403   7.872  1.00  0.00           C  
ATOM   4596  O   THR B 187     -32.809   0.285   8.159  1.00  0.00           O  
ATOM   4597  CB  THR B 187     -34.697   0.989   5.877  1.00  0.00           C  
ATOM   4598  OG1 THR B 187     -34.995   1.410   4.561  1.00  0.00           O  
ATOM   4599  CG2 THR B 187     -35.979   1.192   6.688  1.00  0.00           C  
ATOM   4600  N   VAL B 188     -33.510   2.295   8.809  1.00  0.00           N  
ATOM   4601  CA  VAL B 188     -33.398   2.008  10.245  1.00  0.00           C  
ATOM   4602  C   VAL B 188     -34.788   1.831  10.839  1.00  0.00           C  
ATOM   4603  O   VAL B 188     -35.592   2.763  10.872  1.00  0.00           O  
ATOM   4604  CB  VAL B 188     -32.600   3.088  10.999  1.00  0.00           C  
ATOM   4605  CG1 VAL B 188     -32.400   2.700  12.474  1.00  0.00           C  
ATOM   4606  CG2 VAL B 188     -31.213   3.277  10.382  1.00  0.00           C  
ATOM   4607  N   THR B 189     -35.058   0.632  11.330  1.00  0.00           N  
ATOM   4608  CA  THR B 189     -36.297   0.311  12.036  1.00  0.00           C  
ATOM   4609  C   THR B 189     -36.055   0.183  13.536  1.00  0.00           C  
ATOM   4610  O   THR B 189     -34.930  -0.012  14.005  1.00  0.00           O  
ATOM   4611  CB  THR B 189     -36.992  -0.936  11.468  1.00  0.00           C  
ATOM   4612  OG1 THR B 189     -36.259  -2.091  11.785  1.00  0.00           O  
ATOM   4613  CG2 THR B 189     -37.177  -0.895   9.951  1.00  0.00           C  
ATOM   4614  N   HIS B 190     -37.113   0.336  14.326  1.00  0.00           N  
ATOM   4615  CA  HIS B 190     -37.040   0.342  15.782  1.00  0.00           C  
ATOM   4616  C   HIS B 190     -38.415   0.044  16.389  1.00  0.00           C  
ATOM   4617  O   HIS B 190     -39.387  -0.192  15.670  1.00  0.00           O  
ATOM   4618  CB  HIS B 190     -36.485   1.705  16.246  1.00  0.00           C  
ATOM   4619  CG  HIS B 190     -37.158   2.902  15.628  1.00  0.00           C  
ATOM   4620  ND1 HIS B 190     -38.499   3.174  15.598  1.00  0.00           N  
ATOM   4621  CD2 HIS B 190     -36.543   3.916  14.936  1.00  0.00           C  
ATOM   4622  CE1 HIS B 190     -38.694   4.305  14.908  1.00  0.00           C  
ATOM   4623  NE2 HIS B 190     -37.523   4.793  14.491  1.00  0.00           N  
ATOM   4624  N   ARG B 191     -38.537   0.108  17.719  1.00  0.00           N  
ATOM   4625  CA  ARG B 191     -39.792  -0.194  18.454  1.00  0.00           C  
ATOM   4626  C   ARG B 191     -41.043   0.587  18.017  1.00  0.00           C  
ATOM   4627  O   ARG B 191     -42.143   0.175  18.373  1.00  0.00           O  
ATOM   4628  CB  ARG B 191     -39.555  -0.015  19.964  1.00  0.00           C  
ATOM   4629  CG  ARG B 191     -39.325   1.460  20.376  1.00  0.00           C  
ATOM   4630  CD  ARG B 191     -39.134   1.582  21.887  1.00  0.00           C  
ATOM   4631  NE  ARG B 191     -38.952   2.990  22.280  1.00  0.00           N  
ATOM   4632  CZ  ARG B 191     -38.768   3.446  23.518  1.00  0.00           C  
ATOM   4633  NH1 ARG B 191     -38.752   2.643  24.539  1.00  0.00           N  
ATOM   4634  NH2 ARG B 191     -38.611   4.718  23.728  1.00  0.00           N  
ATOM   4635  N   PHE B 192     -40.890   1.685  17.308  1.00  0.00           N  
ATOM   4636  CA  PHE B 192     -41.998   2.497  16.804  1.00  0.00           C  
ATOM   4637  C   PHE B 192     -42.314   2.251  15.319  1.00  0.00           C  
ATOM   4638  O   PHE B 192     -43.246   2.861  14.785  1.00  0.00           O  
ATOM   4639  CB  PHE B 192     -41.699   3.978  17.062  1.00  0.00           C  
ATOM   4640  CG  PHE B 192     -41.396   4.339  18.506  1.00  0.00           C  
ATOM   4641  CD1 PHE B 192     -42.411   4.251  19.481  1.00  0.00           C  
ATOM   4642  CD2 PHE B 192     -40.124   4.815  18.872  1.00  0.00           C  
ATOM   4643  CE1 PHE B 192     -42.159   4.666  20.804  1.00  0.00           C  
ATOM   4644  CE2 PHE B 192     -39.871   5.224  20.188  1.00  0.00           C  
ATOM   4645  CZ  PHE B 192     -40.894   5.162  21.147  1.00  0.00           C  
ATOM   4646  N   THR B 193     -41.575   1.385  14.655  1.00  0.00           N  
ATOM   4647  CA  THR B 193     -41.804   1.047  13.254  1.00  0.00           C  
ATOM   4648  C   THR B 193     -43.128   0.309  13.095  1.00  0.00           C  
ATOM   4649  O   THR B 193     -43.391  -0.680  13.779  1.00  0.00           O  
ATOM   4650  CB  THR B 193     -40.646   0.217  12.688  1.00  0.00           C  
ATOM   4651  OG1 THR B 193     -39.476   1.006  12.744  1.00  0.00           O  
ATOM   4652  CG2 THR B 193     -40.835  -0.176  11.226  1.00  0.00           C  
ATOM   4653  N   LYS B 194     -43.955   0.787  12.172  1.00  0.00           N  
ATOM   4654  CA  LYS B 194     -45.208   0.133  11.802  1.00  0.00           C  
ATOM   4655  C   LYS B 194     -44.944  -0.904  10.713  1.00  0.00           C  
ATOM   4656  O   LYS B 194     -44.155  -0.650   9.806  1.00  0.00           O  
ATOM   4657  CB  LYS B 194     -46.241   1.171  11.343  1.00  0.00           C  
ATOM   4658  CG  LYS B 194     -46.639   2.135  12.473  1.00  0.00           C  
ATOM   4659  CD  LYS B 194     -47.724   3.102  11.983  1.00  0.00           C  
ATOM   4660  CE  LYS B 194     -48.112   4.065  13.101  1.00  0.00           C  
ATOM   4661  NZ  LYS B 194     -49.166   5.017  12.669  1.00  0.00           N  
ATOM   4662  N   ASN B 195     -45.637  -2.032  10.789  1.00  0.00           N  
ATOM   4663  CA  ASN B 195     -45.574  -3.106   9.805  1.00  0.00           C  
ATOM   4664  C   ASN B 195     -44.130  -3.566   9.494  1.00  0.00           C  
ATOM   4665  O   ASN B 195     -43.702  -3.572   8.343  1.00  0.00           O  
ATOM   4666  CB  ASN B 195     -46.407  -2.706   8.564  1.00  0.00           C  
ATOM   4667  CG  ASN B 195     -46.732  -3.909   7.690  1.00  0.00           C  
ATOM   4668  OD1 ASN B 195     -46.672  -5.042   8.122  1.00  0.00           O  
ATOM   4669  ND2 ASN B 195     -47.141  -3.685   6.456  1.00  0.00           N  
ATOM   4670  N   LEU B 196     -43.399  -3.944  10.528  1.00  0.00           N  
ATOM   4671  CA  LEU B 196     -41.990  -4.356  10.425  1.00  0.00           C  
ATOM   4672  C   LEU B 196     -41.774  -5.434   9.355  1.00  0.00           C  
ATOM   4673  O   LEU B 196     -40.806  -5.358   8.602  1.00  0.00           O  
ATOM   4674  CB  LEU B 196     -41.523  -4.834  11.811  1.00  0.00           C  
ATOM   4675  CG  LEU B 196     -40.041  -5.261  11.858  1.00  0.00           C  
ATOM   4676  CD1 LEU B 196     -39.104  -4.096  11.543  1.00  0.00           C  
ATOM   4677  CD2 LEU B 196     -39.711  -5.781  13.256  1.00  0.00           C  
ATOM   4678  N   ARG B 197     -42.706  -6.394   9.244  1.00  0.00           N  
ATOM   4679  CA  ARG B 197     -42.659  -7.471   8.249  1.00  0.00           C  
ATOM   4680  C   ARG B 197     -42.444  -6.952   6.827  1.00  0.00           C  
ATOM   4681  O   ARG B 197     -41.636  -7.509   6.106  1.00  0.00           O  
ATOM   4682  CB  ARG B 197     -43.936  -8.316   8.373  1.00  0.00           C  
ATOM   4683  CG  ARG B 197     -43.949  -9.464   7.354  1.00  0.00           C  
ATOM   4684  CD  ARG B 197     -45.127 -10.416   7.590  1.00  0.00           C  
ATOM   4685  NE  ARG B 197     -45.107 -11.463   6.584  1.00  0.00           N  
ATOM   4686  CZ  ARG B 197     -45.755 -12.608   6.569  1.00  0.00           C  
ATOM   4687  NH1 ARG B 197     -46.625 -12.929   7.484  1.00  0.00           N  
ATOM   4688  NH2 ARG B 197     -45.517 -13.450   5.611  1.00  0.00           N  
ATOM   4689  N   HIS B 198     -43.127  -5.874   6.447  1.00  0.00           N  
ATOM   4690  CA  HIS B 198     -42.969  -5.284   5.118  1.00  0.00           C  
ATOM   4691  C   HIS B 198     -41.530  -4.815   4.856  1.00  0.00           C  
ATOM   4692  O   HIS B 198     -41.006  -5.015   3.763  1.00  0.00           O  
ATOM   4693  CB  HIS B 198     -43.951  -4.116   4.971  1.00  0.00           C  
ATOM   4694  CG  HIS B 198     -43.826  -3.400   3.661  1.00  0.00           C  
ATOM   4695  ND1 HIS B 198     -44.123  -3.914   2.410  1.00  0.00           N  
ATOM   4696  CD2 HIS B 198     -43.337  -2.130   3.454  1.00  0.00           C  
ATOM   4697  CE1 HIS B 198     -43.829  -2.984   1.504  1.00  0.00           C  
ATOM   4698  NE2 HIS B 198     -43.353  -1.888   2.097  1.00  0.00           N  
ATOM   4699  N   HIS B 199     -40.878  -4.234   5.847  1.00  0.00           N  
ATOM   4700  CA  HIS B 199     -39.483  -3.832   5.728  1.00  0.00           C  
ATOM   4701  C   HIS B 199     -38.557  -5.046   5.612  1.00  0.00           C  
ATOM   4702  O   HIS B 199     -37.680  -5.058   4.754  1.00  0.00           O  
ATOM   4703  CB  HIS B 199     -39.091  -2.937   6.910  1.00  0.00           C  
ATOM   4704  CG  HIS B 199     -39.805  -1.621   6.914  1.00  0.00           C  
ATOM   4705  ND1 HIS B 199     -39.501  -0.527   6.130  1.00  0.00           N  
ATOM   4706  CD2 HIS B 199     -40.882  -1.257   7.688  1.00  0.00           C  
ATOM   4707  CE1 HIS B 199     -40.373   0.462   6.435  1.00  0.00           C  
ATOM   4708  NE2 HIS B 199     -41.228   0.057   7.376  1.00  0.00           N  
ATOM   4709  N   VAL B 200     -38.794  -6.079   6.421  1.00  0.00           N  
ATOM   4710  CA  VAL B 200     -37.993  -7.319   6.413  1.00  0.00           C  
ATOM   4711  C   VAL B 200     -38.120  -8.063   5.076  1.00  0.00           C  
ATOM   4712  O   VAL B 200     -37.110  -8.460   4.509  1.00  0.00           O  
ATOM   4713  CB  VAL B 200     -38.383  -8.230   7.585  1.00  0.00           C  
ATOM   4714  CG1 VAL B 200     -37.574  -9.534   7.599  1.00  0.00           C  
ATOM   4715  CG2 VAL B 200     -38.138  -7.541   8.935  1.00  0.00           C  
ATOM   4716  N   GLU B 201     -39.347  -8.195   4.535  1.00  0.00           N  
ATOM   4717  CA  GLU B 201     -39.603  -8.885   3.261  1.00  0.00           C  
ATOM   4718  C   GLU B 201     -38.927  -8.212   2.051  1.00  0.00           C  
ATOM   4719  O   GLU B 201     -38.724  -8.860   1.027  1.00  0.00           O  
ATOM   4720  CB  GLU B 201     -41.123  -8.976   3.032  1.00  0.00           C  
ATOM   4721  CG  GLU B 201     -41.782 -10.042   3.923  1.00  0.00           C  
ATOM   4722  CD  GLU B 201     -43.319 -10.104   3.820  1.00  0.00           C  
ATOM   4723  OE1 GLU B 201     -43.899 -11.147   4.216  1.00  0.00           O  
ATOM   4724  OE2 GLU B 201     -43.956  -9.111   3.409  1.00  0.00           O  
ATOM   4725  N   ASN B 202     -38.557  -6.942   2.163  1.00  0.00           N  
ATOM   4726  CA  ASN B 202     -37.873  -6.185   1.111  1.00  0.00           C  
ATOM   4727  C   ASN B 202     -36.358  -6.041   1.335  1.00  0.00           C  
ATOM   4728  O   ASN B 202     -35.685  -5.440   0.505  1.00  0.00           O  
ATOM   4729  CB  ASN B 202     -38.563  -4.822   0.941  1.00  0.00           C  
ATOM   4730  CG  ASN B 202     -39.935  -4.958   0.304  1.00  0.00           C  
ATOM   4731  OD1 ASN B 202     -40.079  -5.274  -0.859  1.00  0.00           O  
ATOM   4732  ND2 ASN B 202     -40.988  -4.714   1.048  1.00  0.00           N  
ATOM   4733  N   ALA B 203     -35.799  -6.568   2.436  1.00  0.00           N  
ATOM   4734  CA  ALA B 203     -34.391  -6.413   2.764  1.00  0.00           C  
ATOM   4735  C   ALA B 203     -33.516  -7.402   1.988  1.00  0.00           C  
ATOM   4736  O   ALA B 203     -33.626  -8.613   2.170  1.00  0.00           O  
ATOM   4737  CB  ALA B 203     -34.219  -6.569   4.281  1.00  0.00           C  
ATOM   4738  N   ASP B 204     -32.597  -6.890   1.174  1.00  0.00           N  
ATOM   4739  CA  ASP B 204     -31.495  -7.678   0.605  1.00  0.00           C  
ATOM   4740  C   ASP B 204     -30.460  -8.016   1.682  1.00  0.00           C  
ATOM   4741  O   ASP B 204     -29.921  -9.125   1.720  1.00  0.00           O  
ATOM   4742  CB  ASP B 204     -30.813  -6.887  -0.522  1.00  0.00           C  
ATOM   4743  CG  ASP B 204     -31.780  -6.493  -1.632  1.00  0.00           C  
ATOM   4744  OD1 ASP B 204     -32.478  -7.395  -2.145  1.00  0.00           O  
ATOM   4745  OD2 ASP B 204     -31.846  -5.286  -1.949  1.00  0.00           O  
ATOM   4746  N   LEU B 205     -30.217  -7.058   2.578  1.00  0.00           N  
ATOM   4747  CA  LEU B 205     -29.363  -7.202   3.742  1.00  0.00           C  
ATOM   4748  C   LEU B 205     -30.156  -6.848   5.002  1.00  0.00           C  
ATOM   4749  O   LEU B 205     -30.653  -5.728   5.147  1.00  0.00           O  
ATOM   4750  CB  LEU B 205     -28.119  -6.314   3.540  1.00  0.00           C  
ATOM   4751  CG  LEU B 205     -27.182  -6.223   4.759  1.00  0.00           C  
ATOM   4752  CD1 LEU B 205     -26.593  -7.569   5.151  1.00  0.00           C  
ATOM   4753  CD2 LEU B 205     -26.022  -5.284   4.426  1.00  0.00           C  
ATOM   4754  N   LEU B 206     -30.260  -7.795   5.936  1.00  0.00           N  
ATOM   4755  CA  LEU B 206     -30.961  -7.616   7.197  1.00  0.00           C  
ATOM   4756  C   LEU B 206     -29.974  -7.695   8.363  1.00  0.00           C  
ATOM   4757  O   LEU B 206     -29.292  -8.703   8.531  1.00  0.00           O  
ATOM   4758  CB  LEU B 206     -32.072  -8.674   7.300  1.00  0.00           C  
ATOM   4759  CG  LEU B 206     -32.994  -8.467   8.515  1.00  0.00           C  
ATOM   4760  CD1 LEU B 206     -33.932  -7.277   8.307  1.00  0.00           C  
ATOM   4761  CD2 LEU B 206     -33.851  -9.714   8.739  1.00  0.00           C  
ATOM   4762  N   ILE B 207     -29.946  -6.667   9.197  1.00  0.00           N  
ATOM   4763  CA  ILE B 207     -29.130  -6.624  10.415  1.00  0.00           C  
ATOM   4764  C   ILE B 207     -30.049  -6.479  11.619  1.00  0.00           C  
ATOM   4765  O   ILE B 207     -30.727  -5.467  11.771  1.00  0.00           O  
ATOM   4766  CB  ILE B 207     -28.062  -5.514  10.347  1.00  0.00           C  
ATOM   4767  CG1 ILE B 207     -27.212  -5.698   9.073  1.00  0.00           C  
ATOM   4768  CG2 ILE B 207     -27.200  -5.536  11.625  1.00  0.00           C  
ATOM   4769  CD1 ILE B 207     -26.081  -4.688   8.914  1.00  0.00           C  
ATOM   4770  N   VAL B 208     -30.084  -7.502  12.482  1.00  0.00           N  
ATOM   4771  CA  VAL B 208     -31.003  -7.567  13.623  1.00  0.00           C  
ATOM   4772  C   VAL B 208     -30.229  -7.424  14.923  1.00  0.00           C  
ATOM   4773  O   VAL B 208     -29.372  -8.244  15.233  1.00  0.00           O  
ATOM   4774  CB  VAL B 208     -31.863  -8.839  13.600  1.00  0.00           C  
ATOM   4775  CG1 VAL B 208     -33.022  -8.693  14.593  1.00  0.00           C  
ATOM   4776  CG2 VAL B 208     -32.472  -9.092  12.220  1.00  0.00           C  
ATOM   4777  N   ALA B 209     -30.546  -6.381  15.686  1.00  0.00           N  
ATOM   4778  CA  ALA B 209     -29.877  -6.042  16.939  1.00  0.00           C  
ATOM   4779  C   ALA B 209     -30.872  -5.502  17.983  1.00  0.00           C  
ATOM   4780  O   ALA B 209     -30.857  -4.320  18.344  1.00  0.00           O  
ATOM   4781  CB  ALA B 209     -28.749  -5.055  16.619  1.00  0.00           C  
ATOM   4782  N   VAL B 210     -31.775  -6.370  18.437  1.00  0.00           N  
ATOM   4783  CA  VAL B 210     -32.829  -6.020  19.406  1.00  0.00           C  
ATOM   4784  C   VAL B 210     -32.668  -6.703  20.764  1.00  0.00           C  
ATOM   4785  O   VAL B 210     -33.259  -6.243  21.742  1.00  0.00           O  
ATOM   4786  CB  VAL B 210     -34.239  -6.267  18.842  1.00  0.00           C  
ATOM   4787  CG1 VAL B 210     -34.510  -5.389  17.624  1.00  0.00           C  
ATOM   4788  CG2 VAL B 210     -34.511  -7.728  18.464  1.00  0.00           C  
ATOM   4789  N   GLY B 211     -31.891  -7.781  20.844  1.00  0.00           N  
ATOM   4790  CA  GLY B 211     -31.688  -8.538  22.073  1.00  0.00           C  
ATOM   4791  C   GLY B 211     -32.930  -9.312  22.523  1.00  0.00           C  
ATOM   4792  O   GLY B 211     -33.242  -9.350  23.717  1.00  0.00           O  
ATOM   4793  N   LYS B 212     -33.680  -9.874  21.568  1.00  0.00           N  
ATOM   4794  CA  LYS B 212     -34.891 -10.655  21.834  1.00  0.00           C  
ATOM   4795  C   LYS B 212     -34.866 -11.971  21.060  1.00  0.00           C  
ATOM   4796  O   LYS B 212     -34.921 -11.946  19.833  1.00  0.00           O  
ATOM   4797  CB  LYS B 212     -36.147  -9.860  21.471  1.00  0.00           C  
ATOM   4798  CG  LYS B 212     -36.409  -8.724  22.467  1.00  0.00           C  
ATOM   4799  CD  LYS B 212     -37.775  -8.092  22.166  1.00  0.00           C  
ATOM   4800  CE  LYS B 212     -38.066  -6.986  23.174  1.00  0.00           C  
ATOM   4801  NZ  LYS B 212     -39.423  -6.438  22.965  1.00  0.00           N  
ATOM   4802  N   PRO B 213     -34.852 -13.124  21.762  1.00  0.00           N  
ATOM   4803  CA  PRO B 213     -34.764 -14.428  21.120  1.00  0.00           C  
ATOM   4804  C   PRO B 213     -35.930 -14.666  20.161  1.00  0.00           C  
ATOM   4805  O   PRO B 213     -37.095 -14.539  20.552  1.00  0.00           O  
ATOM   4806  CB  PRO B 213     -34.719 -15.445  22.257  1.00  0.00           C  
ATOM   4807  CG  PRO B 213     -35.373 -14.731  23.440  1.00  0.00           C  
ATOM   4808  CD  PRO B 213     -34.979 -13.270  23.207  1.00  0.00           C  
ATOM   4809  N   GLY B 214     -35.634 -15.017  18.927  1.00  0.00           N  
ATOM   4810  CA  GLY B 214     -36.623 -15.327  17.894  1.00  0.00           C  
ATOM   4811  C   GLY B 214     -37.578 -14.182  17.552  1.00  0.00           C  
ATOM   4812  O   GLY B 214     -38.718 -14.429  17.176  1.00  0.00           O  
ATOM   4813  N   PHE B 215     -37.138 -12.929  17.702  1.00  0.00           N  
ATOM   4814  CA  PHE B 215     -37.977 -11.760  17.429  1.00  0.00           C  
ATOM   4815  C   PHE B 215     -38.405 -11.659  15.966  1.00  0.00           C  
ATOM   4816  O   PHE B 215     -39.523 -11.224  15.677  1.00  0.00           O  
ATOM   4817  CB  PHE B 215     -37.218 -10.495  17.858  1.00  0.00           C  
ATOM   4818  CG  PHE B 215     -38.013  -9.221  17.682  1.00  0.00           C  
ATOM   4819  CD1 PHE B 215     -37.688  -8.311  16.657  1.00  0.00           C  
ATOM   4820  CD2 PHE B 215     -39.098  -8.948  18.527  1.00  0.00           C  
ATOM   4821  CE1 PHE B 215     -38.443  -7.144  16.486  1.00  0.00           C  
ATOM   4822  CE2 PHE B 215     -39.859  -7.777  18.354  1.00  0.00           C  
ATOM   4823  CZ  PHE B 215     -39.528  -6.876  17.336  1.00  0.00           C  
ATOM   4824  N   ILE B 216     -37.552 -12.089  15.035  1.00  0.00           N  
ATOM   4825  CA  ILE B 216     -37.850 -12.132  13.608  1.00  0.00           C  
ATOM   4826  C   ILE B 216     -38.119 -13.585  13.191  1.00  0.00           C  
ATOM   4827  O   ILE B 216     -37.197 -14.405  13.215  1.00  0.00           O  
ATOM   4828  CB  ILE B 216     -36.720 -11.484  12.786  1.00  0.00           C  
ATOM   4829  CG1 ILE B 216     -36.471 -10.017  13.203  1.00  0.00           C  
ATOM   4830  CG2 ILE B 216     -37.024 -11.557  11.277  1.00  0.00           C  
ATOM   4831  CD1 ILE B 216     -37.695  -9.083  13.071  1.00  0.00           C  
ATOM   4832  N   PRO B 217     -39.368 -13.923  12.783  1.00  0.00           N  
ATOM   4833  CA  PRO B 217     -39.680 -15.214  12.188  1.00  0.00           C  
ATOM   4834  C   PRO B 217     -38.891 -15.433  10.893  1.00  0.00           C  
ATOM   4835  O   PRO B 217     -38.771 -14.522  10.080  1.00  0.00           O  
ATOM   4836  CB  PRO B 217     -41.192 -15.216  11.939  1.00  0.00           C  
ATOM   4837  CG  PRO B 217     -41.720 -14.119  12.849  1.00  0.00           C  
ATOM   4838  CD  PRO B 217     -40.565 -13.114  12.882  1.00  0.00           C  
ATOM   4839  N   GLY B 218     -38.391 -16.646  10.666  1.00  0.00           N  
ATOM   4840  CA  GLY B 218     -37.594 -16.963   9.476  1.00  0.00           C  
ATOM   4841  C   GLY B 218     -38.366 -16.884   8.163  1.00  0.00           C  
ATOM   4842  O   GLY B 218     -37.775 -16.632   7.118  1.00  0.00           O  
ATOM   4843  N   ASP B 219     -39.706 -17.034   8.198  1.00  0.00           N  
ATOM   4844  CA  ASP B 219     -40.564 -16.908   7.013  1.00  0.00           C  
ATOM   4845  C   ASP B 219     -40.758 -15.460   6.541  1.00  0.00           C  
ATOM   4846  O   ASP B 219     -41.349 -15.237   5.484  1.00  0.00           O  
ATOM   4847  CB  ASP B 219     -41.917 -17.596   7.272  1.00  0.00           C  
ATOM   4848  CG  ASP B 219     -42.781 -16.848   8.283  1.00  0.00           C  
ATOM   4849  OD1 ASP B 219     -42.289 -16.641   9.412  1.00  0.00           O  
ATOM   4850  OD2 ASP B 219     -43.920 -16.472   7.927  1.00  0.00           O  
ATOM   4851  N   TRP B 220     -40.249 -14.481   7.291  1.00  0.00           N  
ATOM   4852  CA  TRP B 220     -40.227 -13.074   6.879  1.00  0.00           C  
ATOM   4853  C   TRP B 220     -39.029 -12.728   5.996  1.00  0.00           C  
ATOM   4854  O   TRP B 220     -39.054 -11.722   5.296  1.00  0.00           O  
ATOM   4855  CB  TRP B 220     -40.239 -12.167   8.116  1.00  0.00           C  
ATOM   4856  CG  TRP B 220     -41.494 -12.150   8.934  1.00  0.00           C  
ATOM   4857  CD1 TRP B 220     -42.498 -13.051   8.891  1.00  0.00           C  
ATOM   4858  CD2 TRP B 220     -41.872 -11.172   9.949  1.00  0.00           C  
ATOM   4859  NE1 TRP B 220     -43.472 -12.701   9.813  1.00  0.00           N  
ATOM   4860  CE2 TRP B 220     -43.123 -11.558  10.481  1.00  0.00           C  
ATOM   4861  CE3 TRP B 220     -41.266  -9.999  10.462  1.00  0.00           C  
ATOM   4862  CZ2 TRP B 220     -43.773 -10.814  11.495  1.00  0.00           C  
ATOM   4863  CZ3 TRP B 220     -41.908  -9.258  11.472  1.00  0.00           C  
ATOM   4864  CH2 TRP B 220     -43.146  -9.661  11.976  1.00  0.00           C  
ATOM   4865  N   ILE B 221     -37.984 -13.546   6.040  1.00  0.00           N  
ATOM   4866  CA  ILE B 221     -36.749 -13.307   5.309  1.00  0.00           C  
ATOM   4867  C   ILE B 221     -37.009 -13.375   3.801  1.00  0.00           C  
ATOM   4868  O   ILE B 221     -37.615 -14.326   3.306  1.00  0.00           O  
ATOM   4869  CB  ILE B 221     -35.653 -14.296   5.759  1.00  0.00           C  
ATOM   4870  CG1 ILE B 221     -35.386 -14.245   7.286  1.00  0.00           C  
ATOM   4871  CG2 ILE B 221     -34.352 -14.091   4.997  1.00  0.00           C  
ATOM   4872  CD1 ILE B 221     -34.980 -12.870   7.830  1.00  0.00           C  
ATOM   4873  N   LYS B 222     -36.522 -12.390   3.080  1.00  0.00           N  
ATOM   4874  CA  LYS B 222     -36.537 -12.365   1.615  1.00  0.00           C  
ATOM   4875  C   LYS B 222     -35.688 -13.515   1.072  1.00  0.00           C  
ATOM   4876  O   LYS B 222     -34.594 -13.768   1.571  1.00  0.00           O  
ATOM   4877  CB  LYS B 222     -36.040 -10.986   1.135  1.00  0.00           C  
ATOM   4878  CG  LYS B 222     -36.049 -10.836  -0.391  1.00  0.00           C  
ATOM   4879  CD  LYS B 222     -35.577  -9.432  -0.798  1.00  0.00           C  
ATOM   4880  CE  LYS B 222     -35.504  -9.298  -2.314  1.00  0.00           C  
ATOM   4881  NZ  LYS B 222     -35.045  -7.943  -2.708  1.00  0.00           N  
ATOM   4882  N   GLU B 223     -36.183 -14.197   0.049  1.00  0.00           N  
ATOM   4883  CA  GLU B 223     -35.423 -15.243  -0.629  1.00  0.00           C  
ATOM   4884  C   GLU B 223     -34.106 -14.672  -1.174  1.00  0.00           C  
ATOM   4885  O   GLU B 223     -34.096 -13.700  -1.934  1.00  0.00           O  
ATOM   4886  CB  GLU B 223     -36.282 -15.841  -1.754  1.00  0.00           C  
ATOM   4887  CG  GLU B 223     -35.848 -17.262  -2.165  1.00  0.00           C  
ATOM   4888  CD  GLU B 223     -36.368 -18.377  -1.237  1.00  0.00           C  
ATOM   4889  OE1 GLU B 223     -35.762 -19.472  -1.255  1.00  0.00           O  
ATOM   4890  OE2 GLU B 223     -37.370 -18.159  -0.536  1.00  0.00           O  
ATOM   4891  N   GLY B 224     -32.984 -15.251  -0.758  1.00  0.00           N  
ATOM   4892  CA  GLY B 224     -31.644 -14.798  -1.129  1.00  0.00           C  
ATOM   4893  C   GLY B 224     -31.030 -13.705  -0.241  1.00  0.00           C  
ATOM   4894  O   GLY B 224     -29.886 -13.335  -0.493  1.00  0.00           O  
ATOM   4895  N   ALA B 225     -31.739 -13.230   0.771  1.00  0.00           N  
ATOM   4896  CA  ALA B 225     -31.225 -12.184   1.652  1.00  0.00           C  
ATOM   4897  C   ALA B 225     -29.950 -12.601   2.409  1.00  0.00           C  
ATOM   4898  O   ALA B 225     -29.713 -13.781   2.687  1.00  0.00           O  
ATOM   4899  CB  ALA B 225     -32.318 -11.751   2.637  1.00  0.00           C  
ATOM   4900  N   ILE B 226     -29.163 -11.605   2.811  1.00  0.00           N  
ATOM   4901  CA  ILE B 226     -28.053 -11.756   3.751  1.00  0.00           C  
ATOM   4902  C   ILE B 226     -28.576 -11.398   5.140  1.00  0.00           C  
ATOM   4903  O   ILE B 226     -29.079 -10.297   5.356  1.00  0.00           O  
ATOM   4904  CB  ILE B 226     -26.877 -10.853   3.336  1.00  0.00           C  
ATOM   4905  CG1 ILE B 226     -26.380 -11.156   1.900  1.00  0.00           C  
ATOM   4906  CG2 ILE B 226     -25.716 -11.007   4.333  1.00  0.00           C  
ATOM   4907  CD1 ILE B 226     -26.094  -9.868   1.130  1.00  0.00           C  
ATOM   4908  N   VAL B 227     -28.455 -12.316   6.089  1.00  0.00           N  
ATOM   4909  CA  VAL B 227     -28.980 -12.144   7.446  1.00  0.00           C  
ATOM   4910  C   VAL B 227     -27.831 -12.059   8.446  1.00  0.00           C  
ATOM   4911  O   VAL B 227     -27.103 -13.030   8.660  1.00  0.00           O  
ATOM   4912  CB  VAL B 227     -29.980 -13.252   7.815  1.00  0.00           C  
ATOM   4913  CG1 VAL B 227     -30.556 -13.044   9.217  1.00  0.00           C  
ATOM   4914  CG2 VAL B 227     -31.157 -13.281   6.829  1.00  0.00           C  
ATOM   4915  N   ILE B 228     -27.704 -10.913   9.088  1.00  0.00           N  
ATOM   4916  CA  ILE B 228     -26.733 -10.650  10.153  1.00  0.00           C  
ATOM   4917  C   ILE B 228     -27.485 -10.568  11.485  1.00  0.00           C  
ATOM   4918  O   ILE B 228     -28.197  -9.603  11.757  1.00  0.00           O  
ATOM   4919  CB  ILE B 228     -25.928  -9.375   9.855  1.00  0.00           C  
ATOM   4920  CG1 ILE B 228     -25.244  -9.375   8.462  1.00  0.00           C  
ATOM   4921  CG2 ILE B 228     -24.890  -9.133  10.955  1.00  0.00           C  
ATOM   4922  CD1 ILE B 228     -24.227 -10.491   8.228  1.00  0.00           C  
ATOM   4923  N   ASP B 229     -27.322 -11.576  12.314  1.00  0.00           N  
ATOM   4924  CA  ASP B 229     -27.924 -11.657  13.640  1.00  0.00           C  
ATOM   4925  C   ASP B 229     -26.921 -11.216  14.708  1.00  0.00           C  
ATOM   4926  O   ASP B 229     -25.934 -11.903  14.988  1.00  0.00           O  
ATOM   4927  CB  ASP B 229     -28.478 -13.069  13.866  1.00  0.00           C  
ATOM   4928  CG  ASP B 229     -29.433 -13.164  15.058  1.00  0.00           C  
ATOM   4929  OD1 ASP B 229     -29.443 -12.249  15.911  1.00  0.00           O  
ATOM   4930  OD2 ASP B 229     -30.180 -14.161  15.121  1.00  0.00           O  
ATOM   4931  N   VAL B 230     -27.159 -10.062  15.302  1.00  0.00           N  
ATOM   4932  CA  VAL B 230     -26.312  -9.475  16.355  1.00  0.00           C  
ATOM   4933  C   VAL B 230     -26.758  -9.918  17.743  1.00  0.00           C  
ATOM   4934  O   VAL B 230     -26.021  -9.762  18.718  1.00  0.00           O  
ATOM   4935  CB  VAL B 230     -26.301  -7.936  16.242  1.00  0.00           C  
ATOM   4936  CG1 VAL B 230     -25.258  -7.293  17.163  1.00  0.00           C  
ATOM   4937  CG2 VAL B 230     -25.993  -7.461  14.816  1.00  0.00           C
[truncated: 416,571 more chars]
