# Supplementary material for: Conserved interfaces mediate multiple protein–protein interactions in a prokaryotic metabolon
Source: Mol Syst Biol. 2025 Sep 3;21(11):1490–521. doi: 10.1038/s44320-025-00139-9 (PMC12583656; doi:10.1038/s44320-025-00139-9)
Supplement: Supplementary file 12 — Source data Fig. 7 [file 44320_2025_139_MOESM12_ESM.zip › Figure7_data/Fig7A/4_10.pdb]

COMPND    6e21500e9f50ec43 
AUTHOR    GENERATED BY OPEN BABEL 3.1.1
ATOM      1  N   MET A   1     -17.162  22.474  34.924  1.00  0.00           N  
ATOM      2  CA  MET A   1     -17.669  21.569  33.859  1.00  0.00           C  
ATOM      3  C   MET A   1     -18.717  22.341  33.080  1.00  0.00           C  
ATOM      4  O   MET A   1     -19.801  22.554  33.592  1.00  0.00           O  
ATOM      5  CB  MET A   1     -18.304  20.302  34.455  1.00  0.00           C  
ATOM      6  CG  MET A   1     -17.275  19.217  34.757  1.00  0.00           C  
ATOM      7  SD  MET A   1     -18.034  17.797  35.610  1.00  0.00           S  
ATOM      8  CE  MET A   1     -16.660  16.634  35.592  1.00  0.00           C  
ATOM      9  N   ILE A   2     -18.376  22.849  31.888  1.00  0.00           N  
ATOM     10  CA  ILE A   2     -19.376  23.459  31.012  1.00  0.00           C  
ATOM     11  C   ILE A   2     -20.193  22.285  30.477  1.00  0.00           C  
ATOM     12  O   ILE A   2     -19.714  21.555  29.610  1.00  0.00           O  
ATOM     13  CB  ILE A   2     -18.714  24.301  29.903  1.00  0.00           C  
ATOM     14  CG1 ILE A   2     -17.878  25.447  30.522  1.00  0.00           C  
ATOM     15  CG2 ILE A   2     -19.791  24.876  28.966  1.00  0.00           C  
ATOM     16  CD1 ILE A   2     -17.058  26.262  29.496  1.00  0.00           C  
ATOM     17  N   ILE A   3     -21.390  22.057  31.045  1.00  0.00           N  
ATOM     18  CA  ILE A   3     -22.367  21.134  30.491  1.00  0.00           C  
ATOM     19  C   ILE A   3     -22.768  21.750  29.150  1.00  0.00           C  
ATOM     20  O   ILE A   3     -23.602  22.653  29.111  1.00  0.00           O  
ATOM     21  CB  ILE A   3     -23.571  20.927  31.440  1.00  0.00           C  
ATOM     22  CG1 ILE A   3     -23.108  20.386  32.816  1.00  0.00           C  
ATOM     23  CG2 ILE A   3     -24.586  19.971  30.793  1.00  0.00           C  
ATOM     24  CD1 ILE A   3     -24.227  20.319  33.873  1.00  0.00           C  
ATOM     25  N   LYS A   4     -22.084  21.350  28.064  1.00  0.00           N  
ATOM     26  CA  LYS A   4     -22.463  21.767  26.718  1.00  0.00           C  
ATOM     27  C   LYS A   4     -23.903  21.286  26.519  1.00  0.00           C  
ATOM     28  O   LYS A   4     -24.154  20.091  26.577  1.00  0.00           O  
ATOM     29  CB  LYS A   4     -21.509  21.206  25.647  1.00  0.00           C  
ATOM     30  CG  LYS A   4     -20.190  21.988  25.529  1.00  0.00           C  
ATOM     31  CD  LYS A   4     -19.350  21.459  24.355  1.00  0.00           C  
ATOM     32  CE  LYS A   4     -18.076  22.284  24.108  1.00  0.00           C  
ATOM     33  NZ  LYS A   4     -17.326  21.805  22.906  1.00  0.00           N  
ATOM     34  N   ARG A   5     -24.842  22.224  26.378  1.00  0.00           N  
ATOM     35  CA  ARG A   5     -26.245  21.903  26.124  1.00  0.00           C  
ATOM     36  C   ARG A   5     -26.313  21.075  24.848  1.00  0.00           C  
ATOM     37  O   ARG A   5     -25.679  21.431  23.859  1.00  0.00           O  
ATOM     38  CB  ARG A   5     -27.101  23.173  25.974  1.00  0.00           C  
ATOM     39  CG  ARG A   5     -27.551  23.746  27.325  1.00  0.00           C  
ATOM     40  CD  ARG A   5     -28.471  24.939  27.104  1.00  0.00           C  
ATOM     41  NE  ARG A   5     -29.024  25.459  28.366  1.00  0.00           N  
ATOM     42  CZ  ARG A   5     -29.815  26.518  28.507  1.00  0.00           C  
ATOM     43  NH1 ARG A   5     -30.166  27.250  27.483  1.00  0.00           N  
ATOM     44  NH2 ARG A   5     -30.260  26.853  29.686  1.00  0.00           N  
ATOM     45  N   THR A   6     -27.126  20.022  24.874  1.00  0.00           N  
ATOM     46  CA  THR A   6     -27.478  19.249  23.688  1.00  0.00           C  
ATOM     47  C   THR A   6     -28.021  20.194  22.621  1.00  0.00           C  
ATOM     48  O   THR A   6     -28.938  20.967  22.912  1.00  0.00           O  
ATOM     49  CB  THR A   6     -28.544  18.196  24.032  1.00  0.00           C  
ATOM     50  OG1 THR A   6     -28.129  17.461  25.162  1.00  0.00           O  
ATOM     51  CG2 THR A   6     -28.762  17.216  22.895  1.00  0.00           C  
ATOM     52  N   PRO A   7     -27.447  20.193  21.409  1.00  0.00           N  
ATOM     53  CA  PRO A   7     -27.963  20.989  20.305  1.00  0.00           C  
ATOM     54  C   PRO A   7     -29.410  20.615  19.978  1.00  0.00           C  
ATOM     55  O   PRO A   7     -29.888  19.525  20.303  1.00  0.00           O  
ATOM     56  CB  PRO A   7     -27.018  20.735  19.121  1.00  0.00           C  
ATOM     57  CG  PRO A   7     -25.746  20.206  19.763  1.00  0.00           C  
ATOM     58  CD  PRO A   7     -26.264  19.461  20.993  1.00  0.00           C  
ATOM     59  N   GLN A   8     -30.132  21.528  19.329  1.00  0.00           N  
ATOM     60  CA  GLN A   8     -31.500  21.299  18.869  1.00  0.00           C  
ATOM     61  C   GLN A   8     -31.563  21.312  17.336  1.00  0.00           C  
ATOM     62  O   GLN A   8     -30.595  21.685  16.674  1.00  0.00           O  
ATOM     63  CB  GLN A   8     -32.452  22.329  19.487  1.00  0.00           C  
ATOM     64  CG  GLN A   8     -32.460  22.248  21.019  1.00  0.00           C  
ATOM     65  CD  GLN A   8     -33.788  22.688  21.657  1.00  0.00           C  
ATOM     66  OE1 GLN A   8     -34.694  23.188  21.023  1.00  0.00           O  
ATOM     67  NE2 GLN A   8     -33.948  22.474  22.932  1.00  0.00           N  
ATOM     68  N   ALA A   9     -32.709  20.959  16.761  1.00  0.00           N  
ATOM     69  CA  ALA A   9     -32.903  20.932  15.306  1.00  0.00           C  
ATOM     70  C   ALA A   9     -32.534  22.256  14.605  1.00  0.00           C  
ATOM     71  O   ALA A   9     -32.000  22.248  13.499  1.00  0.00           O  
ATOM     72  CB  ALA A   9     -34.363  20.567  15.025  1.00  0.00           C  
ATOM     73  N   ALA A  10     -32.784  23.405  15.267  1.00  0.00           N  
ATOM     74  CA  ALA A  10     -32.434  24.730  14.771  1.00  0.00           C  
ATOM     75  C   ALA A  10     -30.981  25.154  15.071  1.00  0.00           C  
ATOM     76  O   ALA A  10     -30.574  26.259  14.699  1.00  0.00           O  
ATOM     77  CB  ALA A  10     -33.441  25.731  15.340  1.00  0.00           C  
ATOM     78  N   SER A  11     -30.198  24.334  15.781  1.00  0.00           N  
ATOM     79  CA  SER A  11     -28.798  24.645  16.077  1.00  0.00           C  
ATOM     80  C   SER A  11     -27.944  24.519  14.810  1.00  0.00           C  
ATOM     81  O   SER A  11     -28.193  23.617  14.015  1.00  0.00           O  
ATOM     82  CB  SER A  11     -28.229  23.730  17.164  1.00  0.00           C  
ATOM     83  OG  SER A  11     -28.976  23.871  18.361  1.00  0.00           O  
ATOM     84  N   PRO A  12     -26.909  25.360  14.637  1.00  0.00           N  
ATOM     85  CA  PRO A  12     -25.993  25.244  13.505  1.00  0.00           C  
ATOM     86  C   PRO A  12     -25.322  23.878  13.441  1.00  0.00           C  
ATOM     87  O   PRO A  12     -25.007  23.292  14.481  1.00  0.00           O  
ATOM     88  CB  PRO A  12     -24.956  26.361  13.691  1.00  0.00           C  
ATOM     89  CG  PRO A  12     -25.664  27.373  14.580  1.00  0.00           C  
ATOM     90  CD  PRO A  12     -26.563  26.504  15.466  1.00  0.00           C  
ATOM     91  N   LEU A  13     -25.012  23.396  12.240  1.00  0.00           N  
ATOM     92  CA  LEU A  13     -24.318  22.124  12.031  1.00  0.00           C  
ATOM     93  C   LEU A  13     -22.991  22.065  12.800  1.00  0.00           C  
ATOM     94  O   LEU A  13     -22.728  21.084  13.480  1.00  0.00           O  
ATOM     95  CB  LEU A  13     -24.110  21.895  10.521  1.00  0.00           C  
ATOM     96  CG  LEU A  13     -23.366  20.593  10.174  1.00  0.00           C  
ATOM     97  CD1 LEU A  13     -24.111  19.351  10.664  1.00  0.00           C  
ATOM     98  CD2 LEU A  13     -23.197  20.471   8.668  1.00  0.00           C  
ATOM     99  N   ALA A  14     -22.213  23.142  12.802  1.00  0.00           N  
ATOM    100  CA  ALA A  14     -20.955  23.221  13.553  1.00  0.00           C  
ATOM    101  C   ALA A  14     -21.137  22.950  15.063  1.00  0.00           C  
ATOM    102  O   ALA A  14     -20.283  22.323  15.697  1.00  0.00           O  
ATOM    103  CB  ALA A  14     -20.353  24.606  13.314  1.00  0.00           C  
ATOM    104  N   SER A  15     -22.262  23.364  15.650  1.00  0.00           N  
ATOM    105  CA  SER A  15     -22.581  23.092  17.059  1.00  0.00           C  
ATOM    106  C   SER A  15     -22.875  21.608  17.292  1.00  0.00           C  
ATOM    107  O   SER A  15     -22.444  21.056  18.297  1.00  0.00           O  
ATOM    108  CB  SER A  15     -23.776  23.922  17.531  1.00  0.00           C  
ATOM    109  OG  SER A  15     -23.492  25.304  17.411  1.00  0.00           O  
ATOM    110  N   TRP A  16     -23.576  20.971  16.347  1.00  0.00           N  
ATOM    111  CA  TRP A  16     -23.813  19.539  16.373  1.00  0.00           C  
ATOM    112  C   TRP A  16     -22.515  18.743  16.228  1.00  0.00           C  
ATOM    113  O   TRP A  16     -22.251  17.875  17.055  1.00  0.00           O  
ATOM    114  CB  TRP A  16     -24.809  19.158  15.274  1.00  0.00           C  
ATOM    115  CG  TRP A  16     -26.231  19.297  15.687  1.00  0.00           C  
ATOM    116  CD1 TRP A  16     -27.095  20.267  15.321  1.00  0.00           C  
ATOM    117  CD2 TRP A  16     -26.975  18.391  16.564  1.00  0.00           C  
ATOM    118  NE1 TRP A  16     -28.330  20.033  15.902  1.00  0.00           N  
ATOM    119  CE2 TRP A  16     -28.296  18.894  16.677  1.00  0.00           C  
ATOM    120  CE3 TRP A  16     -26.649  17.207  17.257  1.00  0.00           C  
ATOM    121  CZ2 TRP A  16     -29.278  18.238  17.462  1.00  0.00           C  
ATOM    122  CZ3 TRP A  16     -27.617  16.560  18.039  1.00  0.00           C  
ATOM    123  CH2 TRP A  16     -28.908  17.080  18.134  1.00  0.00           C  
ATOM    124  N   LEU A  17     -21.661  19.079  15.269  1.00  0.00           N  
ATOM    125  CA  LEU A  17     -20.385  18.402  15.062  1.00  0.00           C  
ATOM    126  C   LEU A  17     -19.492  18.524  16.301  1.00  0.00           C  
ATOM    127  O   LEU A  17     -18.997  17.517  16.796  1.00  0.00           O  
ATOM    128  CB  LEU A  17     -19.695  18.948  13.806  1.00  0.00           C  
ATOM    129  CG  LEU A  17     -20.471  18.707  12.493  1.00  0.00           C  
ATOM    130  CD1 LEU A  17     -19.681  19.280  11.314  1.00  0.00           C  
ATOM    131  CD2 LEU A  17     -20.759  17.230  12.232  1.00  0.00           C  
ATOM    132  N   SER A  18     -19.388  19.712  16.892  1.00  0.00           N  
ATOM    133  CA  SER A  18     -18.653  19.908  18.146  1.00  0.00           C  
ATOM    134  C   SER A  18     -19.232  19.087  19.301  1.00  0.00           C  
ATOM    135  O   SER A  18     -18.485  18.615  20.152  1.00  0.00           O  
ATOM    136  CB  SER A  18     -18.654  21.392  18.528  1.00  0.00           C  
ATOM    137  OG  SER A  18     -17.806  21.611  19.654  1.00  0.00           O  
ATOM    138  N   TYR A  19     -20.559  18.906  19.358  1.00  0.00           N  
ATOM    139  CA  TYR A  19     -21.185  18.048  20.354  1.00  0.00           C  
ATOM    140  C   TYR A  19     -20.801  16.579  20.145  1.00  0.00           C  
ATOM    141  O   TYR A  19     -20.384  15.921  21.098  1.00  0.00           O  
ATOM    142  CB  TYR A  19     -22.704  18.263  20.336  1.00  0.00           C  
ATOM    143  CG  TYR A  19     -23.491  17.299  21.194  1.00  0.00           C  
ATOM    144  CD1 TYR A  19     -24.267  16.290  20.592  1.00  0.00           C  
ATOM    145  CD2 TYR A  19     -23.454  17.406  22.594  1.00  0.00           C  
ATOM    146  CE1 TYR A  19     -25.012  15.399  21.388  1.00  0.00           C  
ATOM    147  CE2 TYR A  19     -24.184  16.521  23.398  1.00  0.00           C  
ATOM    148  CZ  TYR A  19     -24.972  15.518  22.792  1.00  0.00           C  
ATOM    149  OH  TYR A  19     -25.691  14.659  23.573  1.00  0.00           O  
ATOM    150  N   LEU A  20     -20.866  16.086  18.899  1.00  0.00           N  
ATOM    151  CA  LEU A  20     -20.544  14.703  18.541  1.00  0.00           C  
ATOM    152  C   LEU A  20     -19.059  14.374  18.750  1.00  0.00           C  
ATOM    153  O   LEU A  20     -18.745  13.314  19.260  1.00  0.00           O  
ATOM    154  CB  LEU A  20     -20.951  14.447  17.082  1.00  0.00           C  
ATOM    155  CG  LEU A  20     -22.461  14.575  16.774  1.00  0.00           C  
ATOM    156  CD1 LEU A  20     -22.703  14.276  15.293  1.00  0.00           C  
ATOM    157  CD2 LEU A  20     -23.311  13.622  17.607  1.00  0.00           C  
ATOM    158  N   GLU A  21     -18.151  15.285  18.412  1.00  0.00           N  
ATOM    159  CA  GLU A  21     -16.702  15.134  18.605  1.00  0.00           C  
ATOM    160  C   GLU A  21     -16.310  15.036  20.086  1.00  0.00           C  
ATOM    161  O   GLU A  21     -15.332  14.389  20.438  1.00  0.00           O  
ATOM    162  CB  GLU A  21     -15.994  16.333  17.989  1.00  0.00           C  
ATOM    163  CG  GLU A  21     -15.972  16.295  16.461  1.00  0.00           C  
ATOM    164  CD  GLU A  21     -15.536  17.630  15.835  1.00  0.00           C  
ATOM    165  OE1 GLU A  21     -15.588  17.715  14.587  1.00  0.00           O  
ATOM    166  OE2 GLU A  21     -15.219  18.574  16.599  1.00  0.00           O  
ATOM    167  N   ASN A  22     -17.078  15.668  20.970  1.00  0.00           N  
ATOM    168  CA  ASN A  22     -16.837  15.662  22.409  1.00  0.00           C  
ATOM    169  C   ASN A  22     -17.574  14.535  23.153  1.00  0.00           C  
ATOM    170  O   ASN A  22     -17.494  14.468  24.384  1.00  0.00           O  
ATOM    171  CB  ASN A  22     -17.149  17.055  22.978  1.00  0.00           C  
ATOM    172  CG  ASN A  22     -16.106  18.083  22.565  1.00  0.00           C  
ATOM    173  OD1 ASN A  22     -14.970  18.054  22.971  1.00  0.00           O  
ATOM    174  ND2 ASN A  22     -16.486  19.070  21.789  1.00  0.00           N  
ATOM    175  N   LEU A  23     -18.288  13.655  22.438  1.00  0.00           N  
ATOM    176  CA  LEU A  23     -18.868  12.456  23.049  1.00  0.00           C  
ATOM    177  C   LEU A  23     -17.727  11.521  23.481  1.00  0.00           C  
ATOM    178  O   LEU A  23     -16.995  10.969  22.669  1.00  0.00           O  
ATOM    179  CB  LEU A  23     -19.852  11.768  22.080  1.00  0.00           C  
ATOM    180  CG  LEU A  23     -21.191  12.516  21.888  1.00  0.00           C  
ATOM    181  CD1 LEU A  23     -21.981  11.895  20.742  1.00  0.00           C  
ATOM    182  CD2 LEU A  23     -22.068  12.462  23.134  1.00  0.00           C  
ATOM    183  N   HIS A  24     -17.579  11.331  24.793  1.00  0.00           N  
ATOM    184  CA  HIS A  24     -16.560  10.432  25.321  1.00  0.00           C  
ATOM    185  C   HIS A  24     -16.922   8.968  25.047  1.00  0.00           C  
ATOM    186  O   HIS A  24     -17.795   8.398  25.699  1.00  0.00           O  
ATOM    187  CB  HIS A  24     -16.352  10.691  26.820  1.00  0.00           C  
ATOM    188  CG  HIS A  24     -15.470  11.884  27.092  1.00  0.00           C  
ATOM    189  ND1 HIS A  24     -14.163  12.039  26.681  1.00  0.00           N  
ATOM    190  CD2 HIS A  24     -15.785  13.000  27.830  1.00  0.00           C  
ATOM    191  CE1 HIS A  24     -13.710  13.210  27.149  1.00  0.00           C  
ATOM    192  NE2 HIS A  24     -14.659  13.813  27.859  1.00  0.00           N  
ATOM    193  N   SER A  25     -16.177   8.334  24.144  1.00  0.00           N  
ATOM    194  CA  SER A  25     -16.378   6.939  23.742  1.00  0.00           C  
ATOM    195  C   SER A  25     -15.567   5.911  24.542  1.00  0.00           C  
ATOM    196  O   SER A  25     -15.713   4.719  24.308  1.00  0.00           O  
ATOM    197  CB  SER A  25     -16.067   6.807  22.248  1.00  0.00           C  
ATOM    198  OG  SER A  25     -14.734   7.199  22.001  1.00  0.00           O  
ATOM    199  N   LYS A  26     -14.717   6.329  25.503  1.00  0.00           N  
ATOM    200  CA  LYS A  26     -13.754   5.434  26.176  1.00  0.00           C  
ATOM    201  C   LYS A  26     -14.365   4.226  26.902  1.00  0.00           C  
ATOM    202  O   LYS A  26     -13.694   3.209  27.020  1.00  0.00           O  
ATOM    203  CB  LYS A  26     -12.897   6.214  27.184  1.00  0.00           C  
ATOM    204  CG  LYS A  26     -11.733   6.955  26.516  1.00  0.00           C  
ATOM    205  CD  LYS A  26     -10.813   7.541  27.602  1.00  0.00           C  
ATOM    206  CE  LYS A  26      -9.592   8.193  26.963  1.00  0.00           C  
ATOM    207  NZ  LYS A  26      -8.652   8.733  27.979  1.00  0.00           N  
ATOM    208  N   THR A  27     -15.577   4.362  27.432  1.00  0.00           N  
ATOM    209  CA  THR A  27     -16.262   3.312  28.198  1.00  0.00           C  
ATOM    210  C   THR A  27     -17.452   2.732  27.438  1.00  0.00           C  
ATOM    211  O   THR A  27     -18.366   2.179  28.047  1.00  0.00           O  
ATOM    212  CB  THR A  27     -16.715   3.832  29.571  1.00  0.00           C  
ATOM    213  OG1 THR A  27     -17.500   4.985  29.401  1.00  0.00           O  
ATOM    214  CG2 THR A  27     -15.528   4.208  30.457  1.00  0.00           C  
ATOM    215  N   ILE A  28     -17.492   2.921  26.120  1.00  0.00           N  
ATOM    216  CA  ILE A  28     -18.570   2.401  25.292  1.00  0.00           C  
ATOM    217  C   ILE A  28     -18.327   0.919  25.042  1.00  0.00           C  
ATOM    218  O   ILE A  28     -17.226   0.525  24.654  1.00  0.00           O  
ATOM    219  CB  ILE A  28     -18.679   3.214  23.982  1.00  0.00           C  
ATOM    220  CG1 ILE A  28     -19.202   4.635  24.314  1.00  0.00           C  
ATOM    221  CG2 ILE A  28     -19.604   2.531  22.983  1.00  0.00           C  
ATOM    222  CD1 ILE A  28     -19.337   5.550  23.104  1.00  0.00           C  
ATOM    223  N   ASP A  29     -19.367   0.115  25.224  1.00  0.00           N  
ATOM    224  CA  ASP A  29     -19.334  -1.305  24.903  1.00  0.00           C  
ATOM    225  C   ASP A  29     -19.001  -1.503  23.424  1.00  0.00           C  
ATOM    226  O   ASP A  29     -19.610  -0.901  22.534  1.00  0.00           O  
ATOM    227  CB  ASP A  29     -20.665  -1.981  25.258  1.00  0.00           C  
ATOM    228  CG  ASP A  29     -20.954  -1.964  26.760  1.00  0.00           C  
ATOM    229  OD1 ASP A  29     -19.985  -2.074  27.545  1.00  0.00           O  
ATOM    230  OD2 ASP A  29     -22.144  -1.805  27.106  1.00  0.00           O  
ATOM    231  N   LEU A  30     -18.009  -2.351  23.155  1.00  0.00           N  
ATOM    232  CA  LEU A  30     -17.659  -2.749  21.804  1.00  0.00           C  
ATOM    233  C   LEU A  30     -18.777  -3.631  21.228  1.00  0.00           C  
ATOM    234  O   LEU A  30     -19.189  -4.592  21.858  1.00  0.00           O  
ATOM    235  CB  LEU A  30     -16.309  -3.492  21.807  1.00  0.00           C  
ATOM    236  CG  LEU A  30     -15.093  -2.617  22.187  1.00  0.00           C  
ATOM    237  CD1 LEU A  30     -13.864  -3.504  22.365  1.00  0.00           C  
ATOM    238  CD2 LEU A  30     -14.775  -1.581  21.108  1.00  0.00           C  
ATOM    239  N   GLY A  31     -19.220  -3.303  20.012  1.00  0.00           N  
ATOM    240  CA  GLY A  31     -20.268  -4.074  19.349  1.00  0.00           C  
ATOM    241  C   GLY A  31     -21.256  -3.183  18.599  1.00  0.00           C  
ATOM    242  O   GLY A  31     -21.104  -1.960  18.540  1.00  0.00           O  
ATOM    243  N   LEU A  32     -22.260  -3.819  18.002  1.00  0.00           N  
ATOM    244  CA  LEU A  32     -23.294  -3.157  17.211  1.00  0.00           C  
ATOM    245  C   LEU A  32     -24.656  -3.116  17.912  1.00  0.00           C  
ATOM    246  O   LEU A  32     -25.607  -2.575  17.362  1.00  0.00           O  
ATOM    247  CB  LEU A  32     -23.392  -3.838  15.829  1.00  0.00           C  
ATOM    248  CG  LEU A  32     -22.121  -3.736  14.960  1.00  0.00           C  
ATOM    249  CD1 LEU A  32     -22.380  -4.417  13.616  1.00  0.00           C  
ATOM    250  CD2 LEU A  32     -21.698  -2.291  14.694  1.00  0.00           C  
ATOM    251  N   GLU A  33     -24.764  -3.650  19.126  1.00  0.00           N  
ATOM    252  CA  GLU A  33     -26.037  -3.783  19.838  1.00  0.00           C  
ATOM    253  C   GLU A  33     -26.680  -2.419  20.106  1.00  0.00           C  
ATOM    254  O   GLU A  33     -27.866  -2.222  19.841  1.00  0.00           O  
ATOM    255  CB  GLU A  33     -25.841  -4.525  21.176  1.00  0.00           C  
ATOM    256  CG  GLU A  33     -25.322  -5.964  21.061  1.00  0.00           C  
ATOM    257  CD  GLU A  33     -23.796  -6.082  20.858  1.00  0.00           C  
ATOM    258  OE1 GLU A  33     -23.338  -7.224  20.650  1.00  0.00           O  
ATOM    259  OE2 GLU A  33     -23.109  -5.036  20.867  1.00  0.00           O  
ATOM    260  N   ARG A  34     -25.872  -1.444  20.565  1.00  0.00           N  
ATOM    261  CA  ARG A  34     -26.347  -0.096  20.892  1.00  0.00           C  
ATOM    262  C   ARG A  34     -26.887   0.622  19.661  1.00  0.00           C  
ATOM    263  O   ARG A  34     -28.036   1.070  19.651  1.00  0.00           O  
ATOM    264  CB  ARG A  34     -25.217   0.733  21.529  1.00  0.00           C  
ATOM    265  CG  ARG A  34     -24.777   0.217  22.908  1.00  0.00           C  
ATOM    266  CD  ARG A  34     -23.644   1.050  23.510  1.00  0.00           C  
ATOM    267  NE  ARG A  34     -22.422   1.008  22.668  1.00  0.00           N  
ATOM    268  CZ  ARG A  34     -22.051   1.888  21.737  1.00  0.00           C  
ATOM    269  NH1 ARG A  34     -22.625   3.039  21.591  1.00  0.00           N  
ATOM    270  NH2 ARG A  34     -21.097   1.600  20.908  1.00  0.00           N  
ATOM    271  N   VAL A  35     -26.082   0.703  18.603  1.00  0.00           N  
ATOM    272  CA  VAL A  35     -26.459   1.397  17.362  1.00  0.00           C  
ATOM    273  C   VAL A  35     -27.626   0.689  16.659  1.00  0.00           C  
ATOM    274  O   VAL A  35     -28.542   1.362  16.187  1.00  0.00           O  
ATOM    275  CB  VAL A  35     -25.235   1.607  16.450  1.00  0.00           C  
ATOM    276  CG1 VAL A  35     -24.578   0.315  15.975  1.00  0.00           C  
ATOM    277  CG2 VAL A  35     -25.585   2.473  15.249  1.00  0.00           C  
ATOM    278  N   SER A  36     -27.684  -0.643  16.692  1.00  0.00           N  
ATOM    279  CA  SER A  36     -28.794  -1.425  16.144  1.00  0.00           C  
ATOM    280  C   SER A  36     -30.106  -1.149  16.871  1.00  0.00           C  
ATOM    281  O   SER A  36     -31.151  -1.009  16.237  1.00  0.00           O  
ATOM    282  CB  SER A  36     -28.508  -2.931  16.240  1.00  0.00           C  
ATOM    283  OG  SER A  36     -27.356  -3.263  15.494  1.00  0.00           O  
ATOM    284  N   LEU A  37     -30.075  -1.009  18.206  1.00  0.00           N  
ATOM    285  CA  LEU A  37     -31.254  -0.699  19.005  1.00  0.00           C  
ATOM    286  C   LEU A  37     -31.823   0.682  18.664  1.00  0.00           C  
ATOM    287  O   LEU A  37     -33.040   0.834  18.516  1.00  0.00           O  
ATOM    288  CB  LEU A  37     -30.889  -0.825  20.493  1.00  0.00           C  
ATOM    289  CG  LEU A  37     -32.127  -0.924  21.408  1.00  0.00           C  
ATOM    290  CD1 LEU A  37     -32.755  -2.314  21.334  1.00  0.00           C  
ATOM    291  CD2 LEU A  37     -31.738  -0.678  22.868  1.00  0.00           C  
ATOM    292  N   VAL A  38     -30.956   1.687  18.493  1.00  0.00           N  
ATOM    293  CA  VAL A  38     -31.383   3.037  18.092  1.00  0.00           C  
ATOM    294  C   VAL A  38     -31.906   3.038  16.649  1.00  0.00           C  
ATOM    295  O   VAL A  38     -32.957   3.616  16.380  1.00  0.00           O  
ATOM    296  CB  VAL A  38     -30.270   4.073  18.288  1.00  0.00           C  
ATOM    297  CG1 VAL A  38     -30.763   5.484  17.952  1.00  0.00           C  
ATOM    298  CG2 VAL A  38     -29.802   4.103  19.748  1.00  0.00           C  
ATOM    299  N   ALA A  39     -31.256   2.324  15.736  1.00  0.00           N  
ATOM    300  CA  ALA A  39     -31.711   2.174  14.356  1.00  0.00           C  
ATOM    301  C   ALA A  39     -33.095   1.521  14.263  1.00  0.00           C  
ATOM    302  O   ALA A  39     -33.943   1.959  13.475  1.00  0.00           O  
ATOM    303  CB  ALA A  39     -30.676   1.356  13.584  1.00  0.00           C  
ATOM    304  N   ALA A  40     -33.348   0.517  15.095  1.00  0.00           N  
ATOM    305  CA  ALA A  40     -34.653  -0.123  15.178  1.00  0.00           C  
ATOM    306  C   ALA A  40     -35.737   0.841  15.681  1.00  0.00           C  
ATOM    307  O   ALA A  40     -36.826   0.895  15.103  1.00  0.00           O  
ATOM    308  CB  ALA A  40     -34.537  -1.365  16.060  1.00  0.00           C  
ATOM    309  N   ARG A  41     -35.441   1.675  16.686  1.00  0.00           N  
ATOM    310  CA  ARG A  41     -36.361   2.716  17.185  1.00  0.00           C  
ATOM    311  C   ARG A  41     -36.704   3.750  16.105  1.00  0.00           C  
ATOM    312  O   ARG A  41     -37.857   4.156  16.007  1.00  0.00           O  
ATOM    313  CB  ARG A  41     -35.758   3.434  18.403  1.00  0.00           C  
ATOM    314  CG  ARG A  41     -35.724   2.572  19.669  1.00  0.00           C  
ATOM    315  CD  ARG A  41     -34.989   3.337  20.777  1.00  0.00           C  
ATOM    316  NE  ARG A  41     -34.870   2.552  22.016  1.00  0.00           N  
ATOM    317  CZ  ARG A  41     -34.307   2.974  23.142  1.00  0.00           C  
ATOM    318  NH1 ARG A  41     -33.784   4.169  23.247  1.00  0.00           N  
ATOM    319  NH2 ARG A  41     -34.245   2.198  24.184  1.00  0.00           N  
ATOM    320  N   LEU A  42     -35.732   4.126  15.301  1.00  0.00           N  
ATOM    321  CA  LEU A  42     -35.905   5.052  14.178  1.00  0.00           C  
ATOM    322  C   LEU A  42     -36.575   4.414  12.950  1.00  0.00           C  
ATOM    323  O   LEU A  42     -37.027   5.119  12.046  1.00  0.00           O  
ATOM    324  CB  LEU A  42     -34.530   5.612  13.795  1.00  0.00           C  
ATOM    325  CG  LEU A  42     -33.923   6.573  14.839  1.00  0.00           C  
ATOM    326  CD1 LEU A  42     -32.447   6.772  14.537  1.00  0.00           C  
ATOM    327  CD2 LEU A  42     -34.622   7.939  14.793  1.00  0.00           C  
ATOM    328  N   GLY A  43     -36.620   3.086  12.873  1.00  0.00           N  
ATOM    329  CA  GLY A  43     -37.135   2.358  11.712  1.00  0.00           C  
ATOM    330  C   GLY A  43     -36.258   2.503  10.461  1.00  0.00           C  
ATOM    331  O   GLY A  43     -36.787   2.494   9.349  1.00  0.00           O  
ATOM    332  N   VAL A  44     -34.945   2.642  10.626  1.00  0.00           N  
ATOM    333  CA  VAL A  44     -33.993   2.959   9.541  1.00  0.00           C  
ATOM    334  C   VAL A  44     -33.063   1.810   9.142  1.00  0.00           C  
ATOM    335  O   VAL A  44     -32.222   1.991   8.269  1.00  0.00           O  
ATOM    336  CB  VAL A  44     -33.182   4.239   9.827  1.00  0.00           C  
ATOM    337  CG1 VAL A  44     -34.107   5.440  10.015  1.00  0.00           C  
ATOM    338  CG2 VAL A  44     -32.277   4.080  11.059  1.00  0.00           C  
ATOM    339  N   LEU A  45     -33.234   0.606   9.693  1.00  0.00           N  
ATOM    340  CA  LEU A  45     -32.439  -0.585   9.337  1.00  0.00           C  
ATOM    341  C   LEU A  45     -32.584  -1.003   7.869  1.00  0.00           C  
ATOM    342  O   LEU A  45     -31.725  -1.693   7.331  1.00  0.00           O  
ATOM    343  CB  LEU A  45     -32.849  -1.760  10.242  1.00  0.00           C  
ATOM    344  CG  LEU A  45     -32.333  -1.663  11.686  1.00  0.00           C  
ATOM    345  CD1 LEU A  45     -32.987  -2.758  12.533  1.00  0.00           C  
ATOM    346  CD2 LEU A  45     -30.819  -1.854  11.757  1.00  0.00           C  
ATOM    347  N   LYS A  46     -33.654  -0.578   7.200  1.00  0.00           N  
ATOM    348  CA  LYS A  46     -33.854  -0.739   5.761  1.00  0.00           C  
ATOM    349  C   LYS A  46     -33.999   0.650   5.119  1.00  0.00           C  
ATOM    350  O   LYS A  46     -35.130   1.099   4.913  1.00  0.00           O  
ATOM    351  CB  LYS A  46     -35.021  -1.707   5.509  1.00  0.00           C  
ATOM    352  CG  LYS A  46     -34.995  -2.178   4.049  1.00  0.00           C  
ATOM    353  CD  LYS A  46     -35.992  -3.314   3.793  1.00  0.00           C  
ATOM    354  CE  LYS A  46     -35.757  -3.807   2.361  1.00  0.00           C  
ATOM    355  NZ  LYS A  46     -36.529  -5.035   2.029  1.00  0.00           N  
ATOM    356  N   PRO A  47     -32.895   1.352   4.839  1.00  0.00           N  
ATOM    357  CA  PRO A  47     -32.914   2.724   4.338  1.00  0.00           C  
ATOM    358  C   PRO A  47     -33.458   2.847   2.914  1.00  0.00           C  
ATOM    359  O   PRO A  47     -33.980   3.892   2.542  1.00  0.00           O  
ATOM    360  CB  PRO A  47     -31.455   3.200   4.428  1.00  0.00           C  
ATOM    361  CG  PRO A  47     -30.651   1.914   4.266  1.00  0.00           C  
ATOM    362  CD  PRO A  47     -31.521   0.883   4.993  1.00  0.00           C  
ATOM    363  N   ALA A  48     -33.384   1.771   2.121  1.00  0.00           N  
ATOM    364  CA  ALA A  48     -33.978   1.649   0.794  1.00  0.00           C  
ATOM    365  C   ALA A  48     -34.390   0.189   0.523  1.00  0.00           C  
ATOM    366  O   ALA A  48     -33.958  -0.716   1.241  1.00  0.00           O  
ATOM    367  CB  ALA A  48     -32.967   2.148  -0.243  1.00  0.00           C  
ATOM    368  N   PRO A  49     -35.201  -0.084  -0.522  1.00  0.00           N  
ATOM    369  CA  PRO A  49     -35.529  -1.444  -0.945  1.00  0.00           C  
ATOM    370  C   PRO A  49     -34.306  -2.291  -1.305  1.00  0.00           C  
ATOM    371  O   PRO A  49     -34.323  -3.489  -1.056  1.00  0.00           O  
ATOM    372  CB  PRO A  49     -36.462  -1.286  -2.145  1.00  0.00           C  
ATOM    373  CG  PRO A  49     -37.108   0.077  -1.914  1.00  0.00           C  
ATOM    374  CD  PRO A  49     -35.969   0.882  -1.280  1.00  0.00           C  
ATOM    375  N   PHE A  50     -33.253  -1.661  -1.853  1.00  0.00           N  
ATOM    376  CA  PHE A  50     -31.999  -2.298  -2.242  1.00  0.00           C  
ATOM    377  C   PHE A  50     -30.799  -1.577  -1.628  1.00  0.00           C  
ATOM    378  O   PHE A  50     -30.712  -0.350  -1.668  1.00  0.00           O  
ATOM    379  CB  PHE A  50     -31.907  -2.364  -3.768  1.00  0.00           C  
ATOM    380  CG  PHE A  50     -30.989  -3.464  -4.236  1.00  0.00           C  
ATOM    381  CD1 PHE A  50     -29.596  -3.292  -4.227  1.00  0.00           C  
ATOM    382  CD2 PHE A  50     -31.529  -4.706  -4.630  1.00  0.00           C  
ATOM    383  CE1 PHE A  50     -28.751  -4.353  -4.587  1.00  0.00           C  
ATOM    384  CE2 PHE A  50     -30.692  -5.762  -4.994  1.00  0.00           C  
ATOM    385  CZ  PHE A  50     -29.300  -5.593  -4.967  1.00  0.00           C  
ATOM    386  N   VAL A  51     -29.850  -2.342  -1.055  1.00  0.00           N  
ATOM    387  CA  VAL A  51     -28.666  -1.794  -0.376  1.00  0.00           C  
ATOM    388  C   VAL A  51     -27.389  -2.481  -0.851  1.00  0.00           C  
ATOM    389  O   VAL A  51     -27.245  -3.693  -0.748  1.00  0.00           O  
ATOM    390  CB  VAL A  51     -28.797  -1.878   1.158  1.00  0.00           C  
ATOM    391  CG1 VAL A  51     -27.571  -1.273   1.852  1.00  0.00           C  
ATOM    392  CG2 VAL A  51     -30.028  -1.121   1.661  1.00  0.00           C  
ATOM    393  N   PHE A  52     -26.432  -1.676  -1.306  1.00  0.00           N  
ATOM    394  CA  PHE A  52     -25.050  -2.096  -1.484  1.00  0.00           C  
ATOM    395  C   PHE A  52     -24.226  -1.664  -0.269  1.00  0.00           C  
ATOM    396  O   PHE A  52     -24.287  -0.504   0.133  1.00  0.00           O  
ATOM    397  CB  PHE A  52     -24.451  -1.487  -2.759  1.00  0.00           C  
ATOM    398  CG  PHE A  52     -25.096  -1.947  -4.042  1.00  0.00           C  
ATOM    399  CD1 PHE A  52     -24.532  -3.000  -4.788  1.00  0.00           C  
ATOM    400  CD2 PHE A  52     -26.252  -1.304  -4.526  1.00  0.00           C  
ATOM    401  CE1 PHE A  52     -25.107  -3.397  -5.990  1.00  0.00           C  
ATOM    402  CE2 PHE A  52     -26.843  -1.711  -5.735  1.00  0.00           C  
ATOM    403  CZ  PHE A  52     -26.259  -2.757  -6.473  1.00  0.00           C  
ATOM    404  N   THR A  53     -23.405  -2.559   0.284  1.00  0.00           N  
ATOM    405  CA  THR A  53     -22.410  -2.203   1.299  1.00  0.00           C  
ATOM    406  C   THR A  53     -21.006  -2.479   0.773  1.00  0.00           C  
ATOM    407  O   THR A  53     -20.721  -3.577   0.312  1.00  0.00           O  
ATOM    408  CB  THR A  53     -22.653  -2.914   2.634  1.00  0.00           C  
ATOM    409  OG1 THR A  53     -23.932  -2.561   3.119  1.00  0.00           O  
ATOM    410  CG2 THR A  53     -21.664  -2.487   3.711  1.00  0.00           C  
ATOM    411  N   VAL A  54     -20.119  -1.475   0.824  1.00  0.00           N  
ATOM    412  CA  VAL A  54     -18.798  -1.506   0.182  1.00  0.00           C  
ATOM    413  C   VAL A  54     -17.688  -1.365   1.212  1.00  0.00           C  
ATOM    414  O   VAL A  54     -17.431  -0.285   1.743  1.00  0.00           O  
ATOM    415  CB  VAL A  54     -18.691  -0.459  -0.942  1.00  0.00           C  
ATOM    416  CG1 VAL A  54     -17.376  -0.614  -1.693  1.00  0.00           C  
ATOM    417  CG2 VAL A  54     -19.836  -0.607  -1.965  1.00  0.00           C  
ATOM    418  N   ALA A  55     -16.978  -2.468   1.469  1.00  0.00           N  
ATOM    419  CA  ALA A  55     -15.750  -2.531   2.250  1.00  0.00           C  
ATOM    420  C   ALA A  55     -14.509  -2.597   1.343  1.00  0.00           C  
ATOM    421  O   ALA A  55     -14.592  -2.807   0.136  1.00  0.00           O  
ATOM    422  CB  ALA A  55     -15.828  -3.740   3.199  1.00  0.00           C  
ATOM    423  N   GLY A  56     -13.328  -2.440   1.944  1.00  0.00           N  
ATOM    424  CA  GLY A  56     -12.050  -2.516   1.236  1.00  0.00           C  
ATOM    425  C   GLY A  56     -11.003  -1.609   1.872  1.00  0.00           C  
ATOM    426  O   GLY A  56     -11.349  -0.665   2.582  1.00  0.00           O  
ATOM    427  N   THR A  57      -9.717  -1.877   1.628  1.00  0.00           N  
ATOM    428  CA  THR A  57      -8.638  -0.991   2.093  1.00  0.00           C  
ATOM    429  C   THR A  57      -8.616   0.286   1.262  1.00  0.00           C  
ATOM    430  O   THR A  57      -8.840   1.372   1.797  1.00  0.00           O  
ATOM    431  CB  THR A  57      -7.276  -1.703   2.081  1.00  0.00           C  
ATOM    432  OG1 THR A  57      -7.367  -2.877   2.839  1.00  0.00           O  
ATOM    433  CG2 THR A  57      -6.192  -0.830   2.708  1.00  0.00           C  
ATOM    434  N   ASN A  58      -8.477   0.141  -0.053  1.00  0.00           N  
ATOM    435  CA  ASN A  58      -8.559   1.234  -1.014  1.00  0.00           C  
ATOM    436  C   ASN A  58      -9.695   0.989  -2.018  1.00  0.00           C  
ATOM    437  O   ASN A  58     -10.125  -0.142  -2.239  1.00  0.00           O  
ATOM    438  CB  ASN A  58      -7.194   1.400  -1.705  1.00  0.00           C  
ATOM    439  CG  ASN A  58      -6.115   1.841  -0.732  1.00  0.00           C  
ATOM    440  OD1 ASN A  58      -6.295   2.760   0.056  1.00  0.00           O  
ATOM    441  ND2 ASN A  58      -4.978   1.193  -0.749  1.00  0.00           N  
ATOM    442  N   GLY A  59     -10.195   2.054  -2.630  1.00  0.00           N  
ATOM    443  CA  GLY A  59     -11.174   1.978  -3.717  1.00  0.00           C  
ATOM    444  C   GLY A  59     -12.647   2.002  -3.309  1.00  0.00           C  
ATOM    445  O   GLY A  59     -13.495   2.057  -4.196  1.00  0.00           O  
ATOM    446  N   LYS A  60     -12.994   2.014  -2.006  1.00  0.00           N  
ATOM    447  CA  LYS A  60     -14.390   2.066  -1.536  1.00  0.00           C  
ATOM    448  C   LYS A  60     -15.170   3.233  -2.160  1.00  0.00           C  
ATOM    449  O   LYS A  60     -16.115   2.996  -2.909  1.00  0.00           O  
ATOM    450  CB  LYS A  60     -14.466   2.168  -0.007  1.00  0.00           C  
ATOM    451  CG  LYS A  60     -13.804   0.998   0.728  1.00  0.00           C  
ATOM    452  CD  LYS A  60     -14.127   1.014   2.239  1.00  0.00           C  
ATOM    453  CE  LYS A  60     -13.641   2.274   2.978  1.00  0.00           C  
ATOM    454  NZ  LYS A  60     -12.172   2.290   3.150  1.00  0.00           N  
ATOM    455  N   GLY A  61     -14.719   4.467  -1.935  1.00  0.00           N  
ATOM    456  CA  GLY A  61     -15.429   5.661  -2.397  1.00  0.00           C  
ATOM    457  C   GLY A  61     -15.622   5.731  -3.911  1.00  0.00           C  
ATOM    458  O   GLY A  61     -16.696   6.097  -4.386  1.00  0.00           O  
ATOM    459  N   THR A  62     -14.619   5.342  -4.705  1.00  0.00           N  
ATOM    460  CA  THR A  62     -14.737   5.341  -6.173  1.00  0.00           C  
ATOM    461  C   THR A  62     -15.602   4.191  -6.698  1.00  0.00           C  
ATOM    462  O   THR A  62     -16.317   4.383  -7.675  1.00  0.00           O  
ATOM    463  CB  THR A  62     -13.365   5.328  -6.861  1.00  0.00           C  
ATOM    464  OG1 THR A  62     -12.514   4.355  -6.295  1.00  0.00           O  
ATOM    465  CG2 THR A  62     -12.670   6.676  -6.701  1.00  0.00           C  
ATOM    466  N   THR A  63     -15.626   3.041  -6.020  1.00  0.00           N  
ATOM    467  CA  THR A  63     -16.577   1.959  -6.317  1.00  0.00           C  
ATOM    468  C   THR A  63     -18.015   2.408  -6.035  1.00  0.00           C  
ATOM    469  O   THR A  63     -18.873   2.267  -6.900  1.00  0.00           O  
ATOM    470  CB  THR A  63     -16.235   0.691  -5.518  1.00  0.00           C  
ATOM    471  OG1 THR A  63     -14.921   0.294  -5.799  1.00  0.00           O  
ATOM    472  CG2 THR A  63     -17.139  -0.494  -5.854  1.00  0.00           C  
ATOM    473  N   CYS A  64     -18.259   3.036  -4.882  1.00  0.00           N  
ATOM    474  CA  CYS A  64     -19.553   3.621  -4.556  1.00  0.00           C  
ATOM    475  C   CYS A  64     -19.986   4.674  -5.588  1.00  0.00           C  
ATOM    476  O   CYS A  64     -21.124   4.667  -6.036  1.00  0.00           O  
ATOM    477  CB  CYS A  64     -19.513   4.265  -3.159  1.00  0.00           C  
ATOM    478  SG  CYS A  64     -19.192   3.024  -1.870  1.00  0.00           S  
ATOM    479  N   ARG A  65     -19.063   5.546  -6.011  1.00  0.00           N  
ATOM    480  CA  ARG A  65     -19.348   6.587  -7.009  1.00  0.00           C  
ATOM    481  C   ARG A  65     -19.683   6.013  -8.379  1.00  0.00           C  
ATOM    482  O   ARG A  65     -20.563   6.542  -9.046  1.00  0.00           O  
ATOM    483  CB  ARG A  65     -18.171   7.567  -7.075  1.00  0.00           C  
ATOM    484  CG  ARG A  65     -18.398   8.747  -8.045  1.00  0.00           C  
ATOM    485  CD  ARG A  65     -19.643   9.562  -7.694  1.00  0.00           C  
ATOM    486  NE  ARG A  65     -19.772  10.743  -8.560  1.00  0.00           N  
ATOM    487  CZ  ARG A  65     -20.748  11.636  -8.515  1.00  0.00           C  
ATOM    488  NH1 ARG A  65     -21.725  11.556  -7.648  1.00  0.00           N  
ATOM    489  NH2 ARG A  65     -20.770  12.628  -9.345  1.00  0.00           N  
ATOM    490  N   THR A  66     -19.025   4.938  -8.797  1.00  0.00           N  
ATOM    491  CA  THR A  66     -19.355   4.255 -10.060  1.00  0.00           C  
ATOM    492  C   THR A  66     -20.743   3.615  -9.993  1.00  0.00           C  
ATOM    493  O   THR A  66     -21.531   3.811 -10.908  1.00  0.00           O  
ATOM    494  CB  THR A  66     -18.297   3.201 -10.422  1.00  0.00           C  
ATOM    495  OG1 THR A  66     -17.029   3.800 -10.500  1.00  0.00           O  
ATOM    496  CG2 THR A  66     -18.554   2.564 -11.788  1.00  0.00           C  
ATOM    497  N   LEU A  67     -21.077   2.919  -8.901  1.00  0.00           N  
ATOM    498  CA  LEU A  67     -22.426   2.385  -8.680  1.00  0.00           C  
ATOM    499  C   LEU A  67     -23.478   3.497  -8.719  1.00  0.00           C  
ATOM    500  O   LEU A  67     -24.456   3.388  -9.462  1.00  0.00           O  
ATOM    501  CB  LEU A  67     -22.496   1.650  -7.326  1.00  0.00           C  
ATOM    502  CG  LEU A  67     -21.805   0.283  -7.294  1.00  0.00           C  
ATOM    503  CD1 LEU A  67     -21.704  -0.222  -5.850  1.00  0.00           C  
ATOM    504  CD2 LEU A  67     -22.590  -0.756  -8.103  1.00  0.00           C  
ATOM    505  N   GLU A  68     -23.258   4.581  -7.987  1.00  0.00           N  
ATOM    506  CA  GLU A  68     -24.129   5.761  -7.960  1.00  0.00           C  
ATOM    507  C   GLU A  68     -24.335   6.332  -9.366  1.00  0.00           C  
ATOM    508  O   GLU A  68     -25.471   6.548  -9.775  1.00  0.00           O  
ATOM    509  CB  GLU A  68     -23.499   6.806  -7.026  1.00  0.00           C  
ATOM    510  CG  GLU A  68     -24.256   8.143  -6.915  1.00  0.00           C  
ATOM    511  CD  GLU A  68     -23.481   9.149  -6.039  1.00  0.00           C  
ATOM    512  OE1 GLU A  68     -24.087   9.949  -5.308  1.00  0.00           O  
ATOM    513  OE2 GLU A  68     -22.224   9.149  -6.053  1.00  0.00           O  
ATOM    514  N   SER A  69     -23.264   6.533 -10.121  1.00  0.00           N  
ATOM    515  CA  SER A  69     -23.316   7.137 -11.453  1.00  0.00           C  
ATOM    516  C   SER A  69     -24.114   6.280 -12.441  1.00  0.00           C  
ATOM    517  O   SER A  69     -24.962   6.806 -13.155  1.00  0.00           O  
ATOM    518  CB  SER A  69     -21.890   7.364 -11.966  1.00  0.00           C  
ATOM    519  OG  SER A  69     -21.907   8.217 -13.093  1.00  0.00           O  
ATOM    520  N   ILE A  70     -23.889   4.963 -12.445  1.00  0.00           N  
ATOM    521  CA  ILE A  70     -24.624   4.040 -13.328  1.00  0.00           C  
ATOM    522  C   ILE A  70     -26.111   3.963 -12.940  1.00  0.00           C  
ATOM    523  O   ILE A  70     -26.980   4.074 -13.798  1.00  0.00           O  
ATOM    524  CB  ILE A  70     -23.977   2.641 -13.322  1.00  0.00           C  
ATOM    525  CG1 ILE A  70     -22.540   2.675 -13.906  1.00  0.00           C  
ATOM    526  CG2 ILE A  70     -24.842   1.671 -14.154  1.00  0.00           C  
ATOM    527  CD1 ILE A  70     -21.740   1.392 -13.632  1.00  0.00           C  
ATOM    528  N   LEU A  71     -26.410   3.802 -11.649  1.00  0.00           N  
ATOM    529  CA  LEU A  71     -27.789   3.687 -11.171  1.00  0.00           C  
ATOM    530  C   LEU A  71     -28.582   4.978 -11.402  1.00  0.00           C  
ATOM    531  O   LEU A  71     -29.752   4.919 -11.794  1.00  0.00           O  
ATOM    532  CB  LEU A  71     -27.778   3.302  -9.691  1.00  0.00           C  
ATOM    533  CG  LEU A  71     -27.331   1.856  -9.426  1.00  0.00           C  
ATOM    534  CD1 LEU A  71     -27.032   1.669  -7.937  1.00  0.00           C  
ATOM    535  CD2 LEU A  71     -28.407   0.844  -9.822  1.00  0.00           C  
ATOM    536  N   MET A  72     -27.970   6.150 -11.244  1.00  0.00           N  
ATOM    537  CA  MET A  72     -28.590   7.433 -11.592  1.00  0.00           C  
ATOM    538  C   MET A  72     -28.832   7.562 -13.103  1.00  0.00           C  
ATOM    539  O   MET A  72     -29.903   8.004 -13.497  1.00  0.00           O  
ATOM    540  CB  MET A  72     -27.715   8.590 -11.105  1.00  0.00           C  
ATOM    541  CG  MET A  72     -27.825   8.815  -9.594  1.00  0.00           C  
ATOM    542  SD  MET A  72     -26.790  10.175  -8.959  1.00  0.00           S  
ATOM    543  CE  MET A  72     -27.315  11.539 -10.024  1.00  0.00           C  
ATOM    544  N   ALA A  73     -27.889   7.126 -13.942  1.00  0.00           N  
ATOM    545  CA  ALA A  73     -28.071   7.109 -15.395  1.00  0.00           C  
ATOM    546  C   ALA A  73     -29.207   6.156 -15.826  1.00  0.00           C  
ATOM    547  O   ALA A  73     -29.905   6.425 -16.798  1.00  0.00           O  
ATOM    548  CB  ALA A  73     -26.738   6.742 -16.050  1.00  0.00           C  
ATOM    549  N   ALA A  74     -29.437   5.094 -15.057  1.00  0.00           N  
ATOM    550  CA  ALA A  74     -30.563   4.183 -15.248  1.00  0.00           C  
ATOM    551  C   ALA A  74     -31.905   4.712 -14.701  1.00  0.00           C  
ATOM    552  O   ALA A  74     -32.936   4.064 -14.873  1.00  0.00           O  
ATOM    553  CB  ALA A  74     -30.190   2.830 -14.638  1.00  0.00           C  
ATOM    554  N   GLY A  75     -31.920   5.881 -14.046  1.00  0.00           N  
ATOM    555  CA  GLY A  75     -33.126   6.543 -13.549  1.00  0.00           C  
ATOM    556  C   GLY A  75     -33.517   6.200 -12.104  1.00  0.00           C  
ATOM    557  O   GLY A  75     -34.569   6.657 -11.647  1.00  0.00           O  
ATOM    558  N   TYR A  76     -32.686   5.459 -11.369  1.00  0.00           N  
ATOM    559  CA  TYR A  76     -32.924   5.167  -9.962  1.00  0.00           C  
ATOM    560  C   TYR A  76     -32.692   6.397  -9.073  1.00  0.00           C  
ATOM    561  O   TYR A  76     -31.835   7.244  -9.332  1.00  0.00           O  
ATOM    562  CB  TYR A  76     -32.054   4.001  -9.489  1.00  0.00           C  
ATOM    563  CG  TYR A  76     -32.424   2.667 -10.094  1.00  0.00           C  
ATOM    564  CD1 TYR A  76     -33.431   1.870  -9.507  1.00  0.00           C  
ATOM    565  CD2 TYR A  76     -31.776   2.196 -11.254  1.00  0.00           C  
ATOM    566  CE1 TYR A  76     -33.787   0.632 -10.062  1.00  0.00           C  
ATOM    567  CE2 TYR A  76     -32.128   0.961 -11.819  1.00  0.00           C  
ATOM    568  CZ  TYR A  76     -33.138   0.174 -11.218  1.00  0.00           C  
ATOM    569  OH  TYR A  76     -33.480  -1.026 -11.769  1.00  0.00           O  
ATOM    570  N   LYS A  77     -33.426   6.472  -7.952  1.00  0.00           N  
ATOM    571  CA  LYS A  77     -33.143   7.405  -6.863  1.00  0.00           C  
ATOM    572  C   LYS A  77     -32.102   6.788  -5.930  1.00  0.00           C  
ATOM    573  O   LYS A  77     -32.391   5.824  -5.217  1.00  0.00           O  
ATOM    574  CB  LYS A  77     -34.419   7.758  -6.103  1.00  0.00           C  
ATOM    575  CG  LYS A  77     -35.399   8.560  -6.960  1.00  0.00           C  
ATOM    576  CD  LYS A  77     -36.640   8.828  -6.117  1.00  0.00           C  
ATOM    577  CE  LYS A  77     -37.710   9.539  -6.920  1.00  0.00           C  
ATOM    578  NZ  LYS A  77     -38.955   9.630  -6.122  1.00  0.00           N  
ATOM    579  N   VAL A  78     -30.914   7.363  -5.903  1.00  0.00           N  
ATOM    580  CA  VAL A  78     -29.744   6.794  -5.231  1.00  0.00           C  
ATOM    581  C   VAL A  78     -29.277   7.679  -4.078  1.00  0.00           C  
ATOM    582  O   VAL A  78     -29.133   8.894  -4.225  1.00  0.00           O  
ATOM    583  CB  VAL A  78     -28.601   6.523  -6.218  1.00  0.00           C  
ATOM    584  CG1 VAL A  78     -27.471   5.731  -5.545  1.00  0.00           C  
ATOM    585  CG2 VAL A  78     -29.080   5.706  -7.429  1.00  0.00           C  
ATOM    586  N   GLY A  79     -28.988   7.053  -2.938  1.00  0.00           N  
ATOM    587  CA  GLY A  79     -28.288   7.652  -1.810  1.00  0.00           C  
ATOM    588  C   GLY A  79     -26.921   7.013  -1.593  1.00  0.00           C  
ATOM    589  O   GLY A  79     -26.783   5.798  -1.703  1.00  0.00           O  
ATOM    590  N   VAL A  80     -25.926   7.828  -1.258  1.00  0.00           N  
ATOM    591  CA  VAL A  80     -24.575   7.344  -0.932  1.00  0.00           C  
ATOM    592  C   VAL A  80     -24.126   7.918   0.402  1.00  0.00           C  
ATOM    593  O   VAL A  80     -24.097   9.127   0.584  1.00  0.00           O  
ATOM    594  CB  VAL A  80     -23.545   7.665  -2.023  1.00  0.00           C  
ATOM    595  CG1 VAL A  80     -22.181   7.031  -1.712  1.00  0.00           C  
ATOM    596  CG2 VAL A  80     -23.997   7.144  -3.394  1.00  0.00           C  
ATOM    597  N   TYR A  81     -23.729   7.031   1.315  1.00  0.00           N  
ATOM    598  CA  TYR A  81     -23.014   7.382   2.538  1.00  0.00           C  
ATOM    599  C   TYR A  81     -21.530   7.083   2.356  1.00  0.00           C  
ATOM    600  O   TYR A  81     -21.173   5.971   1.973  1.00  0.00           O  
ATOM    601  CB  TYR A  81     -23.601   6.609   3.718  1.00  0.00           C  
ATOM    602  CG  TYR A  81     -22.936   6.898   5.057  1.00  0.00           C  
ATOM    603  CD1 TYR A  81     -22.437   5.841   5.844  1.00  0.00           C  
ATOM    604  CD2 TYR A  81     -22.838   8.218   5.525  1.00  0.00           C  
ATOM    605  CE1 TYR A  81     -21.861   6.104   7.100  1.00  0.00           C  
ATOM    606  CE2 TYR A  81     -22.256   8.493   6.767  1.00  0.00           C  
ATOM    607  CZ  TYR A  81     -21.773   7.430   7.569  1.00  0.00           C  
ATOM    608  OH  TYR A  81     -21.230   7.695   8.789  1.00  0.00           O  
ATOM    609  N   SER A  82     -20.680   8.078   2.614  1.00  0.00           N  
ATOM    610  CA  SER A  82     -19.229   7.962   2.467  1.00  0.00           C  
ATOM    611  C   SER A  82     -18.479   8.567   3.653  1.00  0.00           C  
ATOM    612  O   SER A  82     -18.994   9.429   4.371  1.00  0.00           O  
ATOM    613  CB  SER A  82     -18.770   8.591   1.148  1.00  0.00           C  
ATOM    614  OG  SER A  82     -19.018   9.988   1.105  1.00  0.00           O  
ATOM    615  N   SER A  83     -17.234   8.117   3.855  1.00  0.00           N  
ATOM    616  CA  SER A  83     -16.337   8.675   4.867  1.00  0.00           C  
ATOM    617  C   SER A  83     -14.869   8.467   4.501  1.00  0.00           C  
ATOM    618  O   SER A  83     -14.538   7.493   3.823  1.00  0.00           O  
ATOM    619  CB  SER A  83     -16.644   8.058   6.240  1.00  0.00           C  
ATOM    620  OG  SER A  83     -16.368   6.676   6.244  1.00  0.00           O  
ATOM    621  N   PRO A  84     -13.930   9.332   4.953  1.00  0.00           N  
ATOM    622  CA  PRO A  84     -14.173  10.635   5.581  1.00  0.00           C  
ATOM    623  C   PRO A  84     -14.674  11.677   4.566  1.00  0.00           C  
ATOM    624  O   PRO A  84     -14.872  11.359   3.398  1.00  0.00           O  
ATOM    625  CB  PRO A  84     -12.813  11.015   6.187  1.00  0.00           C  
ATOM    626  CG  PRO A  84     -11.826  10.413   5.187  1.00  0.00           C  
ATOM    627  CD  PRO A  84     -12.513   9.124   4.747  1.00  0.00           C  
ATOM    628  N   HIS A  85     -14.905  12.917   5.032  1.00  0.00           N  
ATOM    629  CA  HIS A  85     -15.079  14.075   4.152  1.00  0.00           C  
ATOM    630  C   HIS A  85     -13.741  14.790   3.940  1.00  0.00           C  
ATOM    631  O   HIS A  85     -12.820  14.618   4.743  1.00  0.00           O  
ATOM    632  CB  HIS A  85     -16.152  15.025   4.713  1.00  0.00           C  
ATOM    633  CG  HIS A  85     -15.880  15.508   6.106  1.00  0.00           C  
ATOM    634  ND1 HIS A  85     -16.358  14.926   7.266  1.00  0.00           N  
ATOM    635  CD2 HIS A  85     -15.172  16.611   6.503  1.00  0.00           C  
ATOM    636  CE1 HIS A  85     -15.955  15.664   8.314  1.00  0.00           C  
ATOM    637  NE2 HIS A  85     -15.223  16.695   7.895  1.00  0.00           N  
ATOM    638  N   LEU A  86     -13.646  15.585   2.885  1.00  0.00           N  
ATOM    639  CA  LEU A  86     -12.510  16.459   2.600  1.00  0.00           C  
ATOM    640  C   LEU A  86     -12.675  17.796   3.337  1.00  0.00           C  
ATOM    641  O   LEU A  86     -11.922  18.077   4.264  1.00  0.00           O  
ATOM    642  CB  LEU A  86     -12.362  16.642   1.073  1.00  0.00           C  
ATOM    643  CG  LEU A  86     -11.835  15.391   0.335  1.00  0.00           C  
ATOM    644  CD1 LEU A  86     -12.059  15.530  -1.158  1.00  0.00           C  
ATOM    645  CD2 LEU A  86     -10.342  15.181   0.585  1.00  0.00           C  
ATOM    646  N   VAL A  87     -13.695  18.576   2.978  1.00  0.00           N  
ATOM    647  CA  VAL A  87     -13.915  19.951   3.464  1.00  0.00           C  
ATOM    648  C   VAL A  87     -15.174  20.040   4.322  1.00  0.00           C  
ATOM    649  O   VAL A  87     -15.140  20.564   5.435  1.00  0.00           O  
ATOM    650  CB  VAL A  87     -13.973  20.933   2.274  1.00  0.00           C  
ATOM    651  CG1 VAL A  87     -14.142  22.377   2.746  1.00  0.00           C  
ATOM    652  CG2 VAL A  87     -12.702  20.855   1.418  1.00  0.00           C  
ATOM    653  N   ARG A  88     -16.291  19.520   3.841  1.00  0.00           N  
ATOM    654  CA  ARG A  88     -17.596  19.660   4.487  1.00  0.00           C  
ATOM    655  C   ARG A  88     -18.130  18.327   4.994  1.00  0.00           C  
ATOM    656  O   ARG A  88     -18.102  17.322   4.292  1.00  0.00           O  
ATOM    657  CB  ARG A  88     -18.611  20.299   3.520  1.00  0.00           C  
ATOM    658  CG  ARG A  88     -18.209  21.706   3.056  1.00  0.00           C  
ATOM    659  CD  ARG A  88     -19.233  22.250   2.054  1.00  0.00           C  
ATOM    660  NE  ARG A  88     -19.300  21.417   0.842  1.00  0.00           N  
ATOM    661  CZ  ARG A  88     -18.421  21.378  -0.149  1.00  0.00           C  
ATOM    662  NH1 ARG A  88     -17.404  22.188  -0.203  1.00  0.00           N  
ATOM    663  NH2 ARG A  88     -18.566  20.497  -1.094  1.00  0.00           N  
ATOM    664  N   TYR A  89     -18.724  18.324   6.188  1.00  0.00           N  
ATOM    665  CA  TYR A  89     -19.428  17.141   6.693  1.00  0.00           C  
ATOM    666  C   TYR A  89     -20.550  16.677   5.752  1.00  0.00           C  
ATOM    667  O   TYR A  89     -20.772  15.473   5.605  1.00  0.00           O  
ATOM    668  CB  TYR A  89     -19.984  17.442   8.094  1.00  0.00           C  
ATOM    669  CG  TYR A  89     -20.708  16.255   8.685  1.00  0.00           C  
ATOM    670  CD1 TYR A  89     -22.086  16.070   8.441  1.00  0.00           C  
ATOM    671  CD2 TYR A  89     -20.004  15.286   9.422  1.00  0.00           C  
ATOM    672  CE1 TYR A  89     -22.742  14.917   8.915  1.00  0.00           C  
ATOM    673  CE2 TYR A  89     -20.647  14.133   9.901  1.00  0.00           C  
ATOM    674  CZ  TYR A  89     -22.018  13.949   9.633  1.00  0.00           C  
ATOM    675  OH  TYR A  89     -22.644  12.806  10.070  1.00  0.00           O  
ATOM    676  N   THR A  90     -21.205  17.611   5.077  1.00  0.00           N  
ATOM    677  CA  THR A  90     -22.300  17.354   4.138  1.00  0.00           C  
ATOM    678  C   THR A  90     -21.892  16.480   2.946  1.00  0.00           C  
ATOM    679  O   THR A  90     -22.740  15.790   2.385  1.00  0.00           O  
ATOM    680  CB  THR A  90     -22.904  18.673   3.627  1.00  0.00           C  
ATOM    681  OG1 THR A  90     -21.880  19.533   3.168  1.00  0.00           O  
ATOM    682  CG2 THR A  90     -23.630  19.415   4.745  1.00  0.00           C  
ATOM    683  N   GLU A  91     -20.607  16.389   2.625  1.00  0.00           N  
ATOM    684  CA  GLU A  91     -20.074  15.463   1.613  1.00  0.00           C  
ATOM    685  C   GLU A  91     -20.374  13.988   1.933  1.00  0.00           C  
ATOM    686  O   GLU A  91     -20.464  13.153   1.031  1.00  0.00           O  
ATOM    687  CB  GLU A  91     -18.548  15.600   1.512  1.00  0.00           C  
ATOM    688  CG  GLU A  91     -18.053  16.954   0.983  1.00  0.00           C  
ATOM    689  CD  GLU A  91     -16.562  17.169   1.261  1.00  0.00           C  
ATOM    690  OE1 GLU A  91     -16.181  18.333   1.515  1.00  0.00           O  
ATOM    691  OE2 GLU A  91     -15.799  16.173   1.290  1.00  0.00           O  
ATOM    692  N   ARG A  92     -20.533  13.649   3.223  1.00  0.00           N  
ATOM    693  CA  ARG A  92     -20.729  12.270   3.671  1.00  0.00           C  
ATOM    694  C   ARG A  92     -22.071  11.672   3.245  1.00  0.00           C  
ATOM    695  O   ARG A  92     -22.207  10.451   3.262  1.00  0.00           O  
ATOM    696  CB  ARG A  92     -20.599  12.180   5.200  1.00  0.00           C  
ATOM    697  CG  ARG A  92     -19.183  12.530   5.680  1.00  0.00           C  
ATOM    698  CD  ARG A  92     -19.093  12.268   7.188  1.00  0.00           C  
ATOM    699  NE  ARG A  92     -17.731  12.474   7.684  1.00  0.00           N  
ATOM    700  CZ  ARG A  92     -17.028  11.660   8.469  1.00  0.00           C  
ATOM    701  NH1 ARG A  92     -17.502  10.534   8.907  1.00  0.00           N  
ATOM    702  NH2 ARG A  92     -15.818  11.992   8.822  1.00  0.00           N  
ATOM    703  N   VAL A  93     -23.053  12.490   2.894  1.00  0.00           N  
ATOM    704  CA  VAL A  93     -24.394  12.048   2.512  1.00  0.00           C  
ATOM    705  C   VAL A  93     -24.782  12.697   1.196  1.00  0.00           C  
ATOM    706  O   VAL A  93     -25.065  13.896   1.149  1.00  0.00           O  
ATOM    707  CB  VAL A  93     -25.430  12.348   3.612  1.00  0.00           C  
ATOM    708  CG1 VAL A  93     -26.816  11.827   3.220  1.00  0.00           C  
ATOM    709  CG2 VAL A  93     -25.049  11.679   4.940  1.00  0.00           C  
ATOM    710  N   ARG A  94     -24.852  11.911   0.126  1.00  0.00           N  
ATOM    711  CA  ARG A  94     -25.352  12.351  -1.175  1.00  0.00           C  
ATOM    712  C   ARG A  94     -26.709  11.727  -1.461  1.00  0.00           C  
ATOM    713  O   ARG A  94     -26.902  10.533  -1.236  1.00  0.00           O  
ATOM    714  CB  ARG A  94     -24.347  12.034  -2.295  1.00  0.00           C  
ATOM    715  CG  ARG A  94     -23.011  12.768  -2.097  1.00  0.00           C  
ATOM    716  CD  ARG A  94     -22.121  12.681  -3.348  1.00  0.00           C  
ATOM    717  NE  ARG A  94     -21.787  11.306  -3.725  1.00  0.00           N  
ATOM    718  CZ  ARG A  94     -20.811  10.550  -3.242  1.00  0.00           C  
ATOM    719  NH1 ARG A  94     -19.979  10.966  -2.316  1.00  0.00           N  
ATOM    720  NH2 ARG A  94     -20.642   9.358  -3.715  1.00  0.00           N  
ATOM    721  N   VAL A  95     -27.625  12.514  -2.003  1.00  0.00           N  
ATOM    722  CA  VAL A  95     -28.903  12.083  -2.566  1.00  0.00           C  
ATOM    723  C   VAL A  95     -28.972  12.604  -3.989  1.00  0.00           C  
ATOM    724  O   VAL A  95     -28.804  13.797  -4.216  1.00  0.00           O  
ATOM    725  CB  VAL A  95     -30.089  12.563  -1.715  1.00  0.00           C  
ATOM    726  CG1 VAL A  95     -31.427  12.235  -2.376  1.00  0.00           C  
ATOM    727  CG2 VAL A  95     -30.069  11.892  -0.334  1.00  0.00           C  
ATOM    728  N   GLN A  96     -29.180  11.712  -4.957  1.00  0.00           N  
ATOM    729  CA  GLN A  96     -29.087  12.034  -6.388  1.00  0.00           C  
ATOM    730  C   GLN A  96     -27.772  12.755  -6.761  1.00  0.00           C  
ATOM    731  O   GLN A  96     -27.764  13.729  -7.509  1.00  0.00           O  
ATOM    732  CB  GLN A  96     -30.356  12.778  -6.856  1.00  0.00           C  
ATOM    733  CG  GLN A  96     -31.624  11.921  -6.799  1.00  0.00           C  
ATOM    734  CD  GLN A  96     -31.552  10.763  -7.797  1.00  0.00           C  
ATOM    735  OE1 GLN A  96     -31.010   9.711  -7.518  1.00  0.00           O  
ATOM    736  NE2 GLN A  96     -32.064  10.923  -8.991  1.00  0.00           N  
ATOM    737  N   GLY A  97     -26.665  12.299  -6.182  1.00  0.00           N  
ATOM    738  CA  GLY A  97     -25.331  12.853  -6.436  1.00  0.00           C  
ATOM    739  C   GLY A  97     -25.053  14.223  -5.804  1.00  0.00           C  
ATOM    740  O   GLY A  97     -23.964  14.759  -6.012  1.00  0.00           O  
ATOM    741  N   GLN A  98     -25.993  14.782  -5.044  1.00  0.00           N  
ATOM    742  CA  GLN A  98     -25.903  16.106  -4.430  1.00  0.00           C  
ATOM    743  C   GLN A  98     -25.800  16.014  -2.904  1.00  0.00           C  
ATOM    744  O   GLN A  98     -26.401  15.138  -2.279  1.00  0.00           O  
ATOM    745  CB  GLN A  98     -27.113  16.960  -4.835  1.00  0.00           C  
ATOM    746  CG  GLN A  98     -27.207  17.223  -6.346  1.00  0.00           C  
ATOM    747  CD  GLN A  98     -26.043  18.062  -6.878  1.00  0.00           C  
ATOM    748  OE1 GLN A  98     -25.516  18.943  -6.223  1.00  0.00           O  
ATOM    749  NE2 GLN A  98     -25.606  17.830  -8.094  1.00  0.00           N  
ATOM    750  N   GLU A  99     -25.068  16.958  -2.315  1.00  0.00           N  
ATOM    751  CA  GLU A  99     -25.075  17.173  -0.870  1.00  0.00           C  
ATOM    752  C   GLU A  99     -26.441  17.722  -0.415  1.00  0.00           C  
ATOM    753  O   GLU A  99     -27.108  18.470  -1.138  1.00  0.00           O  
ATOM    754  CB  GLU A  99     -23.949  18.128  -0.455  1.00  0.00           C  
ATOM    755  CG  GLU A  99     -22.542  17.542  -0.685  1.00  0.00           C  
ATOM    756  CD  GLU A  99     -21.415  18.537  -0.355  1.00  0.00           C  
ATOM    757  OE1 GLU A  99     -20.377  18.533  -1.054  1.00  0.00           O  
ATOM    758  OE2 GLU A  99     -21.550  19.345   0.591  1.00  0.00           O  
ATOM    759  N   LEU A 100     -26.847  17.368   0.798  1.00  0.00           N  
ATOM    760  CA  LEU A 100     -28.046  17.929   1.413  1.00  0.00           C  
ATOM    761  C   LEU A 100     -27.722  19.249   2.133  1.00  0.00           C  
ATOM    762  O   LEU A 100     -26.602  19.439   2.603  1.00  0.00           O  
ATOM    763  CB  LEU A 100     -28.674  16.898   2.362  1.00  0.00           C  
ATOM    764  CG  LEU A 100     -29.179  15.616   1.669  1.00  0.00           C  
ATOM    765  CD1 LEU A 100     -29.717  14.651   2.725  1.00  0.00           C  
ATOM    766  CD2 LEU A 100     -30.312  15.903   0.670  1.00  0.00           C  
ATOM    767  N   PRO A 101     -28.714  20.152   2.294  1.00  0.00           N  
ATOM    768  CA  PRO A 101     -28.545  21.358   3.104  1.00  0.00           C  
ATOM    769  C   PRO A 101     -28.159  21.013   4.548  1.00  0.00           C  
ATOM    770  O   PRO A 101     -28.660  20.045   5.119  1.00  0.00           O  
ATOM    771  CB  PRO A 101     -29.894  22.076   3.052  1.00  0.00           C  
ATOM    772  CG  PRO A 101     -30.562  21.534   1.793  1.00  0.00           C  
ATOM    773  CD  PRO A 101     -30.040  20.102   1.716  1.00  0.00           C  
ATOM    774  N   GLU A 102     -27.365  21.875   5.193  1.00  0.00           N  
ATOM    775  CA  GLU A 102     -26.996  21.700   6.604  1.00  0.00           C  
ATOM    776  C   GLU A 102     -28.213  21.545   7.527  1.00  0.00           C  
ATOM    777  O   GLU A 102     -28.197  20.763   8.469  1.00  0.00           O  
ATOM    778  CB  GLU A 102     -26.170  22.902   7.091  1.00  0.00           C  
ATOM    779  CG  GLU A 102     -24.796  23.022   6.440  1.00  0.00           C  
ATOM    780  CD  GLU A 102     -23.909  24.064   7.162  1.00  0.00           C  
ATOM    781  OE1 GLU A 102     -22.690  24.042   6.918  1.00  0.00           O  
ATOM    782  OE2 GLU A 102     -24.457  24.839   7.984  1.00  0.00           O  
ATOM    783  N   SER A 103     -29.325  22.253   7.222  1.00  0.00           N  
ATOM    784  CA  SER A 103     -30.581  22.167   7.971  1.00  0.00           C  
ATOM    785  C   SER A 103     -31.216  20.773   7.939  1.00  0.00           C  
ATOM    786  O   SER A 103     -31.867  20.385   8.902  1.00  0.00           O  
ATOM    787  CB  SER A 103     -31.580  23.193   7.426  1.00  0.00           C  
ATOM    788  OG  SER A 103     -31.802  23.007   6.043  1.00  0.00           O  
ATOM    789  N   ALA A 104     -31.005  19.990   6.876  1.00  0.00           N  
ATOM    790  CA  ALA A 104     -31.463  18.610   6.819  1.00  0.00           C  
ATOM    791  C   ALA A 104     -30.648  17.731   7.789  1.00  0.00           C  
ATOM    792  O   ALA A 104     -31.218  16.938   8.533  1.00  0.00           O  
ATOM    793  CB  ALA A 104     -31.374  18.106   5.374  1.00  0.00           C  
ATOM    794  N   HIS A 105     -29.328  17.950   7.845  1.00  0.00           N  
ATOM    795  CA  HIS A 105     -28.444  17.263   8.781  1.00  0.00           C  
ATOM    796  C   HIS A 105     -28.778  17.592  10.235  1.00  0.00           C  
ATOM    797  O   HIS A 105     -28.871  16.687  11.059  1.00  0.00           O  
ATOM    798  CB  HIS A 105     -26.981  17.596   8.462  1.00  0.00           C  
ATOM    799  CG  HIS A 105     -26.474  16.901   7.235  1.00  0.00           C  
ATOM    800  ND1 HIS A 105     -25.874  15.659   7.205  1.00  0.00           N  
ATOM    801  CD2 HIS A 105     -26.506  17.372   5.950  1.00  0.00           C  
ATOM    802  CE1 HIS A 105     -25.546  15.392   5.930  1.00  0.00           C  
ATOM    803  NE2 HIS A 105     -25.926  16.407   5.140  1.00  0.00           N  
ATOM    804  N   THR A 106     -29.004  18.865  10.572  1.00  0.00           N  
ATOM    805  CA  THR A 106     -29.330  19.265  11.953  1.00  0.00           C  
ATOM    806  C   THR A 106     -30.688  18.733  12.401  1.00  0.00           C  
ATOM    807  O   THR A 106     -30.821  18.299  13.540  1.00  0.00           O  
ATOM    808  CB  THR A 106     -29.273  20.780  12.150  1.00  0.00           C  
ATOM    809  OG1 THR A 106     -30.149  21.460  11.283  1.00  0.00           O  
ATOM    810  CG2 THR A 106     -27.875  21.333  11.890  1.00  0.00           C  
ATOM    811  N   ALA A 107     -31.672  18.704  11.505  1.00  0.00           N  
ATOM    812  CA  ALA A 107     -32.966  18.073  11.781  1.00  0.00           C  
ATOM    813  C   ALA A 107     -32.802  16.563  12.024  1.00  0.00           C  
ATOM    814  O   ALA A 107     -33.334  16.034  12.998  1.00  0.00           O  
ATOM    815  CB  ALA A 107     -33.911  18.364  10.619  1.00  0.00           C  
ATOM    816  N   SER A 108     -32.012  15.890  11.191  1.00  0.00           N  
ATOM    817  CA  SER A 108     -31.701  14.472  11.352  1.00  0.00           C  
ATOM    818  C   SER A 108     -31.010  14.188  12.685  1.00  0.00           C  
ATOM    819  O   SER A 108     -31.454  13.323  13.433  1.00  0.00           O  
ATOM    820  CB  SER A 108     -30.828  13.998  10.191  1.00  0.00           C  
ATOM    821  OG  SER A 108     -30.565  12.622  10.299  1.00  0.00           O  
ATOM    822  N   PHE A 109     -29.985  14.965  13.047  1.00  0.00           N  
ATOM    823  CA  PHE A 109     -29.301  14.793  14.325  1.00  0.00           C  
ATOM    824  C   PHE A 109     -30.243  14.960  15.530  1.00  0.00           C  
ATOM    825  O   PHE A 109     -30.123  14.209  16.495  1.00  0.00           O  
ATOM    826  CB  PHE A 109     -28.117  15.764  14.429  1.00  0.00           C  
ATOM    827  CG  PHE A 109     -26.937  15.472  13.524  1.00  0.00           C  
ATOM    828  CD1 PHE A 109     -26.465  14.160  13.342  1.00  0.00           C  
ATOM    829  CD2 PHE A 109     -26.246  16.536  12.906  1.00  0.00           C  
ATOM    830  CE1 PHE A 109     -25.336  13.913  12.545  1.00  0.00           C  
ATOM    831  CE2 PHE A 109     -25.124  16.292  12.110  1.00  0.00           C  
ATOM    832  CZ  PHE A 109     -24.663  14.979  11.928  1.00  0.00           C  
ATOM    833  N   ALA A 110     -31.205  15.879  15.462  1.00  0.00           N  
ATOM    834  CA  ALA A 110     -32.190  16.049  16.524  1.00  0.00           C  
ATOM    835  C   ALA A 110     -33.098  14.815  16.685  1.00  0.00           C  
ATOM    836  O   ALA A 110     -33.393  14.413  17.809  1.00  0.00           O  
ATOM    837  CB  ALA A 110     -32.989  17.326  16.249  1.00  0.00           C  
ATOM    838  N   GLU A 111     -33.480  14.161  15.570  1.00  0.00           N  
ATOM    839  CA  GLU A 111     -34.215  12.897  15.603  1.00  0.00           C  
ATOM    840  C   GLU A 111     -33.381  11.766  16.218  1.00  0.00           C  
ATOM    841  O   GLU A 111     -33.878  11.016  17.064  1.00  0.00           O  
ATOM    842  CB  GLU A 111     -34.662  12.503  14.192  1.00  0.00           C  
ATOM    843  CG  GLU A 111     -35.789  13.394  13.636  1.00  0.00           C  
ATOM    844  CD  GLU A 111     -37.102  13.276  14.416  1.00  0.00           C  
ATOM    845  OE1 GLU A 111     -37.869  14.265  14.404  1.00  0.00           O  
ATOM    846  OE2 GLU A 111     -37.350  12.202  15.012  1.00  0.00           O  
ATOM    847  N   ILE A 112     -32.095  11.667  15.869  1.00  0.00           N  
ATOM    848  CA  ILE A 112     -31.191  10.678  16.457  1.00  0.00           C  
ATOM    849  C   ILE A 112     -31.061  10.907  17.961  1.00  0.00           C  
ATOM    850  O   ILE A 112     -31.177   9.956  18.737  1.00  0.00           O  
ATOM    851  CB  ILE A 112     -29.792  10.668  15.790  1.00  0.00           C  
ATOM    852  CG1 ILE A 112     -29.801  10.540  14.248  1.00  0.00           C  
ATOM    853  CG2 ILE A 112     -28.935   9.525  16.375  1.00  0.00           C  
ATOM    854  CD1 ILE A 112     -30.704   9.473  13.671  1.00  0.00           C  
ATOM    855  N   GLU A 113     -30.854  12.147  18.399  1.00  0.00           N  
ATOM    856  CA  GLU A 113     -30.707  12.476  19.816  1.00  0.00           C  
ATOM    857  C   GLU A 113     -31.970  12.126  20.617  1.00  0.00           C  
ATOM    858  O   GLU A 113     -31.870  11.557  21.703  1.00  0.00           O  
ATOM    859  CB  GLU A 113     -30.343  13.963  19.977  1.00  0.00           C  
ATOM    860  CG  GLU A 113     -29.970  14.356  21.420  1.00  0.00           C  
ATOM    861  CD  GLU A 113     -28.728  13.644  21.980  1.00  0.00           C  
ATOM    862  OE1 GLU A 113     -28.520  13.681  23.212  1.00  0.00           O  
ATOM    863  OE2 GLU A 113     -27.946  13.032  21.225  1.00  0.00           O  
ATOM    864  N   SER A 114     -33.151  12.393  20.052  1.00  0.00           N  
ATOM    865  CA  SER A 114     -34.431  12.040  20.668  1.00  0.00           C  
ATOM    866  C   SER A 114     -34.624  10.521  20.777  1.00  0.00           C  
ATOM    867  O   SER A 114     -35.000  10.016  21.828  1.00  0.00           O  
ATOM    868  CB  SER A 114     -35.564  12.670  19.854  1.00  0.00           C  
ATOM    869  OG  SER A 114     -36.800  12.475  20.516  1.00  0.00           O  
ATOM    870  N   ALA A 115     -34.313   9.784  19.708  1.00  0.00           N  
ATOM    871  CA  ALA A 115     -34.481   8.329  19.673  1.00  0.00           C  
ATOM    872  C   ALA A 115     -33.437   7.567  20.504  1.00  0.00           C  
ATOM    873  O   ALA A 115     -33.724   6.473  21.012  1.00  0.00           O  
ATOM    874  CB  ALA A 115     -34.440   7.885  18.213  1.00  0.00           C  
ATOM    875  N   ARG A 116     -32.232   8.129  20.657  1.00  0.00           N  
ATOM    876  CA  ARG A 116     -31.121   7.551  21.410  1.00  0.00           C  
ATOM    877  C   ARG A 116     -31.473   7.342  22.882  1.00  0.00           C  
ATOM    878  O   ARG A 116     -31.139   6.303  23.445  1.00  0.00           O  
ATOM    879  CB  ARG A 116     -29.897   8.482  21.247  1.00  0.00           C  
ATOM    880  CG  ARG A 116     -28.643   7.949  21.939  1.00  0.00           C  
ATOM    881  CD  ARG A 116     -27.452   8.889  21.710  1.00  0.00           C  
ATOM    882  NE  ARG A 116     -27.563  10.157  22.438  1.00  0.00           N  
ATOM    883  CZ  ARG A 116     -27.267  10.370  23.719  1.00  0.00           C  
ATOM    884  NH1 ARG A 116     -26.852   9.419  24.502  1.00  0.00           N  
ATOM    885  NH2 ARG A 116     -27.393  11.561  24.212  1.00  0.00           N  
ATOM    886  N   GLY A 117     -32.152   8.307  23.490  1.00  0.00           N  
ATOM    887  CA  GLY A 117     -32.376   8.310  24.934  1.00  0.00           C  
ATOM    888  C   GLY A 117     -31.043   8.227  25.688  1.00  0.00           C  
ATOM    889  O   GLY A 117     -30.136   9.011  25.437  1.00  0.00           O  
ATOM    890  N   ASP A 118     -30.907   7.229  26.569  1.00  0.00           N  
ATOM    891  CA  ASP A 118     -29.713   7.016  27.393  1.00  0.00           C  
ATOM    892  C   ASP A 118     -28.625   6.169  26.695  1.00  0.00           C  
ATOM    893  O   ASP A 118     -27.562   5.924  27.264  1.00  0.00           O  
ATOM    894  CB  ASP A 118     -30.119   6.384  28.733  1.00  0.00           C  
ATOM    895  CG  ASP A 118     -31.140   7.235  29.494  1.00  0.00           C  
ATOM    896  OD1 ASP A 118     -31.012   8.479  29.474  1.00  0.00           O  
ATOM    897  OD2 ASP A 118     -32.069   6.632  30.070  1.00  0.00           O  
ATOM    898  N   ILE A 119     -28.865   5.705  25.472  1.00  0.00           N  
ATOM    899  CA  ILE A 119     -27.909   4.870  24.743  1.00  0.00           C  
ATOM    900  C   ILE A 119     -26.754   5.739  24.252  1.00  0.00           C  
ATOM    901  O   ILE A 119     -26.944   6.649  23.443  1.00  0.00           O  
ATOM    902  CB  ILE A 119     -28.576   4.085  23.598  1.00  0.00           C  
ATOM    903  CG1 ILE A 119     -29.683   3.171  24.158  1.00  0.00           C  
ATOM    904  CG2 ILE A 119     -27.532   3.254  22.832  1.00  0.00           C  
ATOM    905  CD1 ILE A 119     -30.512   2.475  23.080  1.00  0.00           C  
ATOM    906  N   SER A 120     -25.529   5.432  24.690  1.00  0.00           N  
ATOM    907  CA  SER A 120     -24.330   6.097  24.193  1.00  0.00           C  
ATOM    908  C   SER A 120     -24.039   5.699  22.744  1.00  0.00           C  
ATOM    909  O   SER A 120     -24.185   4.536  22.378  1.00  0.00           O  
ATOM    910  CB  SER A 120     -23.136   5.774  25.095  1.00  0.00           C  
ATOM    911  OG  SER A 120     -22.064   6.628  24.769  1.00  0.00           O  
ATOM    912  N   LEU A 121     -23.622   6.664  21.915  1.00  0.00           N  
ATOM    913  CA  LEU A 121     -23.234   6.466  20.520  1.00  0.00           C  
ATOM    914  C   LEU A 121     -21.886   7.143  20.259  1.00  0.00           C  
ATOM    915  O   LEU A 121     -21.617   8.224  20.775  1.00  0.00           O  
ATOM    916  CB  LEU A 121     -24.310   7.044  19.582  1.00  0.00           C  
ATOM    917  CG  LEU A 121     -25.673   6.334  19.610  1.00  0.00           C  
ATOM    918  CD1 LEU A 121     -26.666   7.113  18.748  1.00  0.00           C  
ATOM    919  CD2 LEU A 121     -25.603   4.899  19.075  1.00  0.00           C  
ATOM    920  N   THR A 122     -21.064   6.513  19.429  1.00  0.00           N  
ATOM    921  CA  THR A 122     -19.848   7.156  18.919  1.00  0.00           C  
ATOM    922  C   THR A 122     -20.199   8.198  17.852  1.00  0.00           C  
ATOM    923  O   THR A 122     -21.296   8.192  17.294  1.00  0.00           O  
ATOM    924  CB  THR A 122     -18.848   6.140  18.346  1.00  0.00           C  
ATOM    925  OG1 THR A 122     -19.347   5.557  17.170  1.00  0.00           O  
ATOM    926  CG2 THR A 122     -18.485   5.021  19.318  1.00  0.00           C  
ATOM    927  N   TYR A 123     -19.228   9.058  17.510  1.00  0.00           N  
ATOM    928  CA  TYR A 123     -19.361  10.007  16.401  1.00  0.00           C  
ATOM    929  C   TYR A 123     -19.790   9.309  15.098  1.00  0.00           C  
ATOM    930  O   TYR A 123     -20.699   9.771  14.411  1.00  0.00           O  
ATOM    931  CB  TYR A 123     -18.018  10.718  16.213  1.00  0.00           C  
ATOM    932  CG  TYR A 123     -17.977  11.684  15.048  1.00  0.00           C  
ATOM    933  CD1 TYR A 123     -17.701  11.237  13.735  1.00  0.00           C  
ATOM    934  CD2 TYR A 123     -18.219  13.058  15.261  1.00  0.00           C  
ATOM    935  CE1 TYR A 123     -17.687  12.136  12.654  1.00  0.00           C  
ATOM    936  CE2 TYR A 123     -18.205  13.969  14.188  1.00  0.00           C  
ATOM    937  CZ  TYR A 123     -17.945  13.498  12.889  1.00  0.00           C  
ATOM    938  OH  TYR A 123     -17.938  14.381  11.836  1.00  0.00           O  
ATOM    939  N   PHE A 124     -19.176   8.176  14.762  1.00  0.00           N  
ATOM    940  CA  PHE A 124     -19.451   7.461  13.519  1.00  0.00           C  
ATOM    941  C   PHE A 124     -20.796   6.716  13.551  1.00  0.00           C  
ATOM    942  O   PHE A 124     -21.534   6.755  12.571  1.00  0.00           O  
ATOM    943  CB  PHE A 124     -18.293   6.516  13.200  1.00  0.00           C  
ATOM    944  CG  PHE A 124     -18.392   5.922  11.808  1.00  0.00           C  
ATOM    945  CD1 PHE A 124     -18.865   4.607  11.616  1.00  0.00           C  
ATOM    946  CD2 PHE A 124     -18.074   6.714  10.690  1.00  0.00           C  
ATOM    947  CE1 PHE A 124     -19.018   4.100  10.323  1.00  0.00           C  
ATOM    948  CE2 PHE A 124     -18.230   6.208   9.391  1.00  0.00           C  
ATOM    949  CZ  PHE A 124     -18.713   4.901   9.201  1.00  0.00           C  
ATOM    950  N   GLU A 125     -21.162   6.110  14.670  1.00  0.00           N  
ATOM    951  CA  GLU A 125     -22.483   5.509  14.869  1.00  0.00           C  
ATOM    952  C   GLU A 125     -23.592   6.561  14.708  1.00  0.00           C  
ATOM    953  O   GLU A 125     -24.558   6.347  13.979  1.00  0.00           O  
ATOM    954  CB  GLU A 125     -22.569   4.888  16.276  1.00  0.00           C  
ATOM    955  CG  GLU A 125     -21.776   3.585  16.443  1.00  0.00           C  
ATOM    956  CD  GLU A 125     -21.643   3.144  17.918  1.00  0.00           C  
ATOM    957  OE1 GLU A 125     -21.377   1.957  18.196  1.00  0.00           O  
ATOM    958  OE2 GLU A 125     -21.780   3.988  18.828  1.00  0.00           O  
ATOM    959  N   TYR A 126     -23.411   7.732  15.326  1.00  0.00           N  
ATOM    960  CA  TYR A 126     -24.371   8.832  15.255  1.00  0.00           C  
ATOM    961  C   TYR A 126     -24.529   9.365  13.827  1.00  0.00           C  
ATOM    962  O   TYR A 126     -25.641   9.503  13.321  1.00  0.00           O  
ATOM    963  CB  TYR A 126     -23.918   9.928  16.223  1.00  0.00           C  
ATOM    964  CG  TYR A 126     -25.030  10.796  16.749  1.00  0.00           C  
ATOM    965  CD1 TYR A 126     -25.792  11.612  15.889  1.00  0.00           C  
ATOM    966  CD2 TYR A 126     -25.286  10.829  18.135  1.00  0.00           C  
ATOM    967  CE1 TYR A 126     -26.796  12.454  16.407  1.00  0.00           C  
ATOM    968  CE2 TYR A 126     -26.275  11.672  18.657  1.00  0.00           C  
ATOM    969  CZ  TYR A 126     -27.023  12.489  17.797  1.00  0.00           C  
ATOM    970  OH  TYR A 126     -27.955  13.341  18.295  1.00  0.00           O  
ATOM    971  N   GLY A 127     -23.405   9.606  13.138  1.00  0.00           N  
ATOM    972  CA  GLY A 127     -23.402  10.024  11.737  1.00  0.00           C  
ATOM    973  C   GLY A 127     -24.022   8.994  10.797  1.00  0.00           C  
ATOM    974  O   GLY A 127     -24.770   9.351   9.893  1.00  0.00           O  
ATOM    975  N   THR A 128     -23.792   7.713  11.054  1.00  0.00           N  
ATOM    976  CA  THR A 128     -24.380   6.612  10.270  1.00  0.00           C  
ATOM    977  C   THR A 128     -25.897   6.556  10.451  1.00  0.00           C  
ATOM    978  O   THR A 128     -26.620   6.527   9.463  1.00  0.00           O  
ATOM    979  CB  THR A 128     -23.743   5.263  10.629  1.00  0.00           C  
ATOM    980  OG1 THR A 128     -22.347   5.328  10.419  1.00  0.00           O  
ATOM    981  CG2 THR A 128     -24.272   4.125   9.759  1.00  0.00           C  
ATOM    982  N   LEU A 129     -26.392   6.625  11.679  1.00  0.00           N  
ATOM    983  CA  LEU A 129     -27.836   6.673  11.950  1.00  0.00           C  
ATOM    984  C   LEU A 129     -28.491   7.890  11.285  1.00  0.00           C  
ATOM    985  O   LEU A 129     -29.565   7.759  10.698  1.00  0.00           O  
ATOM    986  CB  LEU A 129     -28.077   6.719  13.459  1.00  0.00           C  
ATOM    987  CG  LEU A 129     -27.775   5.404  14.194  1.00  0.00           C  
ATOM    988  CD1 LEU A 129     -27.889   5.643  15.703  1.00  0.00           C  
ATOM    989  CD2 LEU A 129     -28.757   4.297  13.813  1.00  0.00           C  
ATOM    990  N   SER A 130     -27.835   9.052  11.323  1.00  0.00           N  
ATOM    991  CA  SER A 130     -28.313  10.268  10.655  1.00  0.00           C  
ATOM    992  C   SER A 130     -28.413  10.084   9.141  1.00  0.00           C  
ATOM    993  O   SER A 130     -29.438  10.418   8.552  1.00  0.00           O  
ATOM    994  CB  SER A 130     -27.405  11.440  11.004  1.00  0.00           C  
ATOM    995  OG  SER A 130     -27.865  12.623  10.397  1.00  0.00           O  
ATOM    996  N   ALA A 131     -27.391   9.480   8.508  1.00  0.00           N  
ATOM    997  CA  ALA A 131     -27.423   9.170   7.084  1.00  0.00           C  
ATOM    998  C   ALA A 131     -28.577   8.223   6.730  1.00  0.00           C  
ATOM    999  O   ALA A 131     -29.337   8.496   5.803  1.00  0.00           O  
ATOM   1000  CB  ALA A 131     -26.071   8.586   6.683  1.00  0.00           C  
ATOM   1001  N   LEU A 132     -28.777   7.155   7.503  1.00  0.00           N  
ATOM   1002  CA  LEU A 132     -29.867   6.199   7.296  1.00  0.00           C  
ATOM   1003  C   LEU A 132     -31.246   6.865   7.431  1.00  0.00           C  
ATOM   1004  O   LEU A 132     -32.145   6.579   6.640  1.00  0.00           O  
ATOM   1005  CB  LEU A 132     -29.736   5.037   8.297  1.00  0.00           C  
ATOM   1006  CG  LEU A 132     -28.491   4.143   8.124  1.00  0.00           C  
ATOM   1007  CD1 LEU A 132     -28.484   3.089   9.232  1.00  0.00           C  
ATOM   1008  CD2 LEU A 132     -28.461   3.428   6.780  1.00  0.00           C  
ATOM   1009  N   TRP A 133     -31.397   7.788   8.384  1.00  0.00           N  
ATOM   1010  CA  TRP A 133     -32.633   8.554   8.548  1.00  0.00           C  
ATOM   1011  C   TRP A 133     -32.880   9.481   7.349  1.00  0.00           C  
ATOM   1012  O   TRP A 133     -33.976   9.456   6.786  1.00  0.00           O  
ATOM   1013  CB  TRP A 133     -32.593   9.322   9.863  1.00  0.00           C  
ATOM   1014  CG  TRP A 133     -33.882  10.003  10.200  1.00  0.00           C  
ATOM   1015  CD1 TRP A 133     -34.893   9.472  10.930  1.00  0.00           C  
ATOM   1016  CD2 TRP A 133     -34.324  11.349   9.821  1.00  0.00           C  
ATOM   1017  NE1 TRP A 133     -35.925  10.394  11.048  1.00  0.00           N  
ATOM   1018  CE2 TRP A 133     -35.614  11.556  10.386  1.00  0.00           C  
ATOM   1019  CE3 TRP A 133     -33.750  12.399   9.079  1.00  0.00           C  
ATOM   1020  CZ2 TRP A 133     -36.317  12.774  10.216  1.00  0.00           C  
ATOM   1021  CZ3 TRP A 133     -34.453  13.605   8.908  1.00  0.00           C  
ATOM   1022  CH2 TRP A 133     -35.716  13.791   9.472  1.00  0.00           C  
ATOM   1023  N   LEU A 134     -31.858  10.212   6.897  1.00  0.00           N  
ATOM   1024  CA  LEU A 134     -31.944  11.082   5.715  1.00  0.00           C  
ATOM   1025  C   LEU A 134     -32.325  10.294   4.456  1.00  0.00           C  
ATOM   1026  O   LEU A 134     -33.193  10.721   3.695  1.00  0.00           O  
ATOM   1027  CB  LEU A 134     -30.603  11.814   5.517  1.00  0.00           C  
ATOM   1028  CG  LEU A 134     -30.328  12.915   6.555  1.00  0.00           C  
ATOM   1029  CD1 LEU A 134     -28.874  13.374   6.452  1.00  0.00           C  
ATOM   1030  CD2 LEU A 134     -31.234  14.133   6.341  1.00  0.00           C  
ATOM   1031  N   PHE A 135     -31.752   9.108   4.257  1.00  0.00           N  
ATOM   1032  CA  PHE A 135     -32.112   8.239   3.137  1.00  0.00           C  
ATOM   1033  C   PHE A 135     -33.557   7.751   3.221  1.00  0.00           C  
ATOM   1034  O   PHE A 135     -34.274   7.776   2.218  1.00  0.00           O  
ATOM   1035  CB  PHE A 135     -31.147   7.049   3.074  1.00  0.00           C  
ATOM   1036  CG  PHE A 135     -29.701   7.399   2.793  1.00  0.00           C  
ATOM   1037  CD1 PHE A 135     -29.356   8.464   1.940  1.00  0.00           C  
ATOM   1038  CD2 PHE A 135     -28.681   6.624   3.372  1.00  0.00           C  
ATOM   1039  CE1 PHE A 135     -28.009   8.759   1.673  1.00  0.00           C  
ATOM   1040  CE2 PHE A 135     -27.333   6.906   3.098  1.00  0.00           C  
ATOM   1041  CZ  PHE A 135     -26.995   7.979   2.255  1.00  0.00           C  
ATOM   1042  N   LYS A 136     -34.028   7.362   4.408  1.00  0.00           N  
ATOM   1043  CA  LYS A 136     -35.415   6.952   4.627  1.00  0.00           C  
ATOM   1044  C   LYS A 136     -36.398   8.063   4.259  1.00  0.00           C  
ATOM   1045  O   LYS A 136     -37.391   7.793   3.592  1.00  0.00           O  
ATOM   1046  CB  LYS A 136     -35.585   6.517   6.088  1.00  0.00           C  
ATOM   1047  CG  LYS A 136     -36.881   5.744   6.352  1.00  0.00           C  
ATOM   1048  CD  LYS A 136     -36.712   4.254   6.081  1.00  0.00           C  
ATOM   1049  CE  LYS A 136     -38.000   3.513   6.462  1.00  0.00           C  
ATOM   1050  NZ  LYS A 136     -37.768   2.045   6.526  1.00  0.00           N  
ATOM   1051  N   GLN A 137     -36.108   9.314   4.658  1.00  0.00           N  
ATOM   1052  CA  GLN A 137     -36.933  10.481   4.329  1.00  0.00           C  
ATOM   1053  C   GLN A 137     -36.939  10.798   2.831  1.00  0.00           C  
ATOM   1054  O   GLN A 137     -37.959  11.227   2.297  1.00  0.00           O  
ATOM   1055  CB  GLN A 137     -36.443  11.714   5.110  1.00  0.00           C  
ATOM   1056  CG  GLN A 137     -36.590  11.597   6.637  1.00  0.00           C  
ATOM   1057  CD  GLN A 137     -38.033  11.357   7.095  1.00  0.00           C  
ATOM   1058  OE1 GLN A 137     -38.994  11.808   6.502  1.00  0.00           O  
ATOM   1059  NE2 GLN A 137     -38.220  10.644   8.170  1.00  0.00           N  
ATOM   1060  N   ALA A 138     -35.829  10.548   2.132  1.00  0.00           N  
ATOM   1061  CA  ALA A 138     -35.691  10.830   0.701  1.00  0.00           C  
ATOM   1062  C   ALA A 138     -36.418   9.822  -0.215  1.00  0.00           C  
ATOM   1063  O   ALA A 138     -36.515  10.061  -1.416  1.00  0.00           O  
ATOM   1064  CB  ALA A 138     -34.197  10.929   0.384  1.00  0.00           C  
ATOM   1065  N   GLN A 139     -36.956   8.724   0.317  1.00  0.00           N  
ATOM   1066  CA  GLN A 139     -37.655   7.665  -0.428  1.00  0.00           C  
ATOM   1067  C   GLN A 139     -36.883   7.196  -1.667  1.00  0.00           C  
ATOM   1068  O   GLN A 139     -37.329   7.345  -2.811  1.00  0.00           O  
ATOM   1069  CB  GLN A 139     -39.093   8.077  -0.766  1.00  0.00           C  
ATOM   1070  CG  GLN A 139     -39.936   8.371   0.482  1.00  0.00           C  
ATOM   1071  CD  GLN A 139     -41.424   8.495   0.159  1.00  0.00           C  
ATOM   1072  OE1 GLN A 139     -41.867   8.541  -0.981  1.00  0.00           O  
ATOM   1073  NE2 GLN A 139     -42.267   8.527   1.163  1.00  0.00           N  
ATOM   1074  N   LEU A 140     -35.700   6.659  -1.404  1.00  0.00           N  
ATOM   1075  CA  LEU A 140     -34.757   6.198  -2.420  1.00  0.00           C  
ATOM   1076  C   LEU A 140     -35.075   4.768  -2.875  1.00  0.00           C  
ATOM   1077  O   LEU A 140     -35.652   3.990  -2.124  1.00  0.00           O  
ATOM   1078  CB  LEU A 140     -33.334   6.293  -1.846  1.00  0.00           C  
ATOM   1079  CG  LEU A 140     -32.949   7.703  -1.353  1.00  0.00           C  
ATOM   1080  CD1 LEU A 140     -31.584   7.662  -0.694  1.00  0.00           C  
ATOM   1081  CD2 LEU A 140     -32.910   8.718  -2.500  1.00  0.00           C  
ATOM   1082  N   ASP A 141     -34.633   4.437  -4.085  1.00  0.00           N  
ATOM   1083  CA  ASP A 141     -34.682   3.072  -4.620  1.00  0.00           C  
ATOM   1084  C   ASP A 141     -33.480   2.253  -4.145  1.00  0.00           C  
ATOM   1085  O   ASP A 141     -33.612   1.089  -3.772  1.00  0.00           O  
ATOM   1086  CB  ASP A 141     -34.708   3.132  -6.156  1.00  0.00           C  
ATOM   1087  CG  ASP A 141     -35.849   3.976  -6.709  1.00  0.00           C  
ATOM   1088  OD1 ASP A 141     -37.013   3.754  -6.315  1.00  0.00           O  
ATOM   1089  OD2 ASP A 141     -35.548   4.879  -7.520  1.00  0.00           O  
ATOM   1090  N   VAL A 142     -32.296   2.878  -4.129  1.00  0.00           N  
ATOM   1091  CA  VAL A 142     -31.029   2.241  -3.785  1.00  0.00           C  
ATOM   1092  C   VAL A 142     -30.234   3.103  -2.811  1.00  0.00           C  
ATOM   1093  O   VAL A 142     -30.087   4.304  -2.992  1.00  0.00           O  
ATOM   1094  CB  VAL A 142     -30.181   1.941  -5.045  1.00  0.00           C  
ATOM   1095  CG1 VAL A 142     -28.922   1.143  -4.683  1.00  0.00           C  
ATOM   1096  CG2 VAL A 142     -30.961   1.129  -6.086  1.00  0.00           C  
ATOM   1097  N   VAL A 143     -29.655   2.466  -1.787  1.00  0.00           N  
ATOM   1098  CA  VAL A 143     -28.667   3.078  -0.900  1.00  0.00           C  
ATOM   1099  C   VAL A 143     -27.334   2.351  -1.030  1.00  0.00           C  
ATOM   1100  O   VAL A 143     -27.277   1.123  -1.055  1.00  0.00           O  
ATOM   1101  CB  VAL A 143     -29.178   3.137   0.549  1.00  0.00           C  
ATOM   1102  CG1 VAL A 143     -28.072   3.412   1.573  1.00  0.00           C  
ATOM   1103  CG2 VAL A 143     -30.199   4.273   0.671  1.00  0.00           C  
ATOM   1104  N   ILE A 144     -26.251   3.116  -1.083  1.00  0.00           N  
ATOM   1105  CA  ILE A 144     -24.885   2.618  -1.131  1.00  0.00           C  
ATOM   1106  C   ILE A 144     -24.165   3.075   0.140  1.00  0.00           C  
ATOM   1107  O   ILE A 144     -24.019   4.271   0.383  1.00  0.00           O  
ATOM   1108  CB  ILE A 144     -24.165   3.089  -2.410  1.00  0.00           C  
ATOM   1109  CG1 ILE A 144     -24.966   2.740  -3.689  1.00  0.00           C  
ATOM   1110  CG2 ILE A 144     -22.761   2.465  -2.468  1.00  0.00           C  
ATOM   1111  CD1 ILE A 144     -24.439   3.440  -4.954  1.00  0.00           C  
ATOM   1112  N   LEU A 145     -23.709   2.120   0.950  1.00  0.00           N  
ATOM   1113  CA  LEU A 145     -23.033   2.366   2.221  1.00  0.00           C  
ATOM   1114  C   LEU A 145     -21.536   2.057   2.080  1.00  0.00           C  
ATOM   1115  O   LEU A 145     -21.142   0.905   1.906  1.00  0.00           O  
ATOM   1116  CB  LEU A 145     -23.679   1.515   3.329  1.00  0.00           C  
ATOM   1117  CG  LEU A 145     -25.185   1.781   3.561  1.00  0.00           C  
ATOM   1118  CD1 LEU A 145     -25.704   0.849   4.662  1.00  0.00           C  
ATOM   1119  CD2 LEU A 145     -25.469   3.221   3.986  1.00  0.00           C  
ATOM   1120  N   GLU A 146     -20.706   3.086   2.186  1.00  0.00           N  
ATOM   1121  CA  GLU A 146     -19.263   2.911   2.345  1.00  0.00           C  
ATOM   1122  C   GLU A 146     -18.952   2.553   3.806  1.00  0.00           C  
ATOM   1123  O   GLU A 146     -19.259   3.315   4.723  1.00  0.00           O  
ATOM   1124  CB  GLU A 146     -18.506   4.161   1.883  1.00  0.00           C  
ATOM   1125  CG  GLU A 146     -16.983   3.930   1.923  1.00  0.00           C  
ATOM   1126  CD  GLU A 146     -16.150   5.154   1.509  1.00  0.00           C  
ATOM   1127  OE1 GLU A 146     -14.951   5.185   1.890  1.00  0.00           O  
ATOM   1128  OE2 GLU A 146     -16.657   6.037   0.794  1.00  0.00           O  
ATOM   1129  N   VAL A 147     -18.305   1.416   4.027  1.00  0.00           N  
ATOM   1130  CA  VAL A 147     -17.813   1.004   5.350  1.00  0.00           C  
ATOM   1131  C   VAL A 147     -16.757   1.989   5.842  1.00  0.00           C  
ATOM   1132  O   VAL A 147     -15.807   2.307   5.121  1.00  0.00           O  
ATOM   1133  CB  VAL A 147     -17.260  -0.435   5.294  1.00  0.00           C  
ATOM   1134  CG1 VAL A 147     -16.588  -0.862   6.583  1.00  0.00           C  
ATOM   1135  CG2 VAL A 147     -18.392  -1.424   4.996  1.00  0.00           C  
ATOM   1136  N   GLY A 148     -16.885   2.453   7.091  1.00  0.00           N  
ATOM   1137  CA  GLY A 148     -15.941   3.361   7.726  1.00  0.00           C  
ATOM   1138  C   GLY A 148     -14.610   2.683   8.045  1.00  0.00           C  
ATOM   1139  O   GLY A 148     -13.556   3.118   7.566  1.00  0.00           O  
ATOM   1140  N   LEU A 149     -14.667   1.584   8.815  1.00  0.00           N  
ATOM   1141  CA  LEU A 149     -13.489   0.815   9.226  1.00  0.00           C  
ATOM   1142  C   LEU A 149     -13.794  -0.681   9.329  1.00  0.00           C  
ATOM   1143  O   LEU A 149     -14.757  -1.100   9.963  1.00  0.00           O  
ATOM   1144  CB  LEU A 149     -12.979   1.376  10.569  1.00  0.00           C  
ATOM   1145  CG  LEU A 149     -11.652   0.756  11.030  1.00  0.00           C  
ATOM   1146  CD1 LEU A 149     -10.476   1.184  10.149  1.00  0.00           C  
ATOM   1147  CD2 LEU A 149     -11.345   1.200  12.456  1.00  0.00           C  
ATOM   1148  N   GLY A 150     -12.931  -1.500   8.734  1.00  0.00           N  
ATOM   1149  CA  GLY A 150     -13.071  -2.953   8.799  1.00  0.00           C  
ATOM   1150  C   GLY A 150     -14.289  -3.471   8.041  1.00  0.00           C  
ATOM   1151  O   GLY A 150     -14.261  -3.549   6.807  1.00  0.00           O  
ATOM   1152  N   GLY A 151     -15.338  -3.820   8.753  1.00  0.00           N  
ATOM   1153  CA  GLY A 151     -16.580  -4.351   8.215  1.00  0.00           C  
ATOM   1154  C   GLY A 151     -17.456  -4.974   9.286  1.00  0.00           C  
ATOM   1155  O   GLY A 151     -18.543  -4.475   9.549  1.00  0.00           O  
ATOM   1156  N   ARG A 152     -16.975  -6.018   9.966  1.00  0.00           N  
ATOM   1157  CA  ARG A 152     -17.748  -6.810  10.934  1.00  0.00           C  
ATOM   1158  C   ARG A 152     -18.393  -5.975  12.043  1.00  0.00           C  
ATOM   1159  O   ARG A 152     -19.557  -6.199  12.363  1.00  0.00           O  
ATOM   1160  CB  ARG A 152     -16.822  -7.876  11.535  1.00  0.00           C  
ATOM   1161  CG  ARG A 152     -17.535  -8.840  12.498  1.00  0.00           C  
ATOM   1162  CD  ARG A 152     -16.586  -9.934  12.996  1.00  0.00           C  
ATOM   1163  NE  ARG A 152     -15.470  -9.381  13.773  1.00  0.00           N  
ATOM   1164  CZ  ARG A 152     -15.394  -9.202  15.074  1.00  0.00           C  
ATOM   1165  NH1 ARG A 152     -16.353  -9.558  15.888  1.00  0.00           N  
ATOM   1166  NH2 ARG A 152     -14.327  -8.656  15.580  1.00  0.00           N  
ATOM   1167  N   LEU A 153     -17.641  -5.024  12.604  1.00  0.00           N  
ATOM   1168  CA  LEU A 153     -18.074  -4.147  13.702  1.00  0.00           C  
ATOM   1169  C   LEU A 153     -18.263  -2.691  13.262  1.00  0.00           C  
ATOM   1170  O   LEU A 153     -18.323  -1.795  14.103  1.00  0.00           O  
ATOM   1171  CB  LEU A 153     -17.093  -4.267  14.884  1.00  0.00           C  
ATOM   1172  CG  LEU A 153     -16.960  -5.661  15.505  1.00  0.00           C  
ATOM   1173  CD1 LEU A 153     -15.951  -5.618  16.648  1.00  0.00           C  
ATOM   1174  CD2 LEU A 153     -18.276  -6.193  16.055  1.00  0.00           C  
ATOM   1175  N   ASP A 154     -18.334  -2.428  11.962  1.00  0.00           N  
ATOM   1176  CA  ASP A 154     -18.595  -1.090  11.448  1.00  0.00           C  
ATOM   1177  C   ASP A 154     -20.088  -0.756  11.575  1.00  0.00           C  
ATOM   1178  O   ASP A 154     -20.940  -1.611  11.338  1.00  0.00           O  
ATOM   1179  CB  ASP A 154     -18.130  -0.977   9.999  1.00  0.00           C  
ATOM   1180  CG  ASP A 154     -18.210   0.465   9.524  1.00  0.00           C  
ATOM   1181  OD1 ASP A 154     -19.185   0.818   8.834  1.00  0.00           O  
ATOM   1182  OD2 ASP A 154     -17.290   1.252   9.856  1.00  0.00           O  
ATOM   1183  N   ALA A 155     -20.418   0.490  11.924  1.00  0.00           N  
ATOM   1184  CA  ALA A 155     -21.804   0.905  12.142  1.00  0.00           C  
ATOM   1185  C   ALA A 155     -22.698   0.683  10.912  1.00  0.00           C  
ATOM   1186  O   ALA A 155     -23.888   0.407  11.059  1.00  0.00           O  
ATOM   1187  CB  ALA A 155     -21.807   2.373  12.568  1.00  0.00           C  
ATOM   1188  N   THR A 156     -22.147   0.730   9.697  1.00  0.00           N  
ATOM   1189  CA  THR A 156     -22.898   0.427   8.467  1.00  0.00           C  
ATOM   1190  C   THR A 156     -23.363  -1.034   8.404  1.00  0.00           C  
ATOM   1191  O   THR A 156     -24.365  -1.336   7.757  1.00  0.00           O  
ATOM   1192  CB  THR A 156     -22.075   0.734   7.213  1.00  0.00           C  
ATOM   1193  OG1 THR A 156     -20.897  -0.039   7.182  1.00  0.00           O  
ATOM   1194  CG2 THR A 156     -21.682   2.213   7.115  1.00  0.00           C  
ATOM   1195  N   ASN A 157     -22.703  -1.937   9.122  1.00  0.00           N  
ATOM   1196  CA  ASN A 157     -23.008  -3.365   9.123  1.00  0.00           C  
ATOM   1197  C   ASN A 157     -24.240  -3.748   9.963  1.00  0.00           C  
ATOM   1198  O   ASN A 157     -24.588  -4.932  10.038  1.00  0.00           O  
ATOM   1199  CB  ASN A 157     -21.744  -4.130   9.529  1.00  0.00           C  
ATOM   1200  CG  ASN A 157     -21.799  -5.603   9.164  1.00  0.00           C  
ATOM   1201  OD1 ASN A 157     -22.333  -6.011   8.145  1.00  0.00           O  
ATOM   1202  ND2 ASN A 157     -21.220  -6.453   9.978  1.00  0.00           N  
ATOM   1203  N   ILE A 158     -24.935  -2.767  10.565  1.00  0.00           N  
ATOM   1204  CA  ILE A 158     -26.266  -2.993  11.144  1.00  0.00           C  
ATOM   1205  C   ILE A 158     -27.336  -3.170  10.062  1.00  0.00           C  
ATOM   1206  O   ILE A 158     -28.407  -3.697  10.334  1.00  0.00           O  
ATOM   1207  CB  ILE A 158     -26.678  -1.861  12.111  1.00  0.00           C  
ATOM   1208  CG1 ILE A 158     -26.982  -0.541  11.365  1.00  0.00           C  
ATOM   1209  CG2 ILE A 158     -25.617  -1.701  13.217  1.00  0.00           C  
ATOM   1210  CD1 ILE A 158     -27.306   0.654  12.255  1.00  0.00           C  
ATOM   1211  N   VAL A 159     -27.060  -2.693   8.843  1.00  0.00           N  
ATOM   1212  CA  VAL A 159     -27.940  -2.829   7.682  1.00  0.00           C  
ATOM   1213  C   VAL A 159     -27.599  -4.118   6.949  1.00  0.00           C  
ATOM   1214  O   VAL A 159     -26.438  -4.399   6.670  1.00  0.00           O  
ATOM   1215  CB  VAL A 159     -27.834  -1.601   6.758  1.00  0.00           C  
ATOM   1216  CG1 VAL A 159     -28.728  -1.736   5.530  1.00  0.00           C  
ATOM   1217  CG2 VAL A 159     -28.248  -0.321   7.506  1.00  0.00           C  
ATOM   1218  N   ASP A 160     -28.625  -4.899   6.607  1.00  0.00           N  
ATOM   1219  CA  ASP A 160     -28.447  -6.089   5.790  1.00  0.00           C  
ATOM   1220  C   ASP A 160     -28.340  -5.706   4.316  1.00  0.00           C  
ATOM   1221  O   ASP A 160     -29.312  -5.297   3.677  1.00  0.00           O  
ATOM   1222  CB  ASP A 160     -29.573  -7.107   6.058  1.00  0.00           C  
ATOM   1223  CG  ASP A 160     -29.465  -7.719   7.454  1.00  0.00           C  
ATOM   1224  OD1 ASP A 160     -28.318  -7.878   7.936  1.00  0.00           O  
ATOM   1225  OD2 ASP A 160     -30.522  -8.055   8.015  1.00  0.00           O  
ATOM   1226  N   ALA A 161     -27.124  -5.818   3.776  1.00  0.00           N  
ATOM   1227  CA  ALA A 161     -26.846  -5.544   2.377  1.00  0.00           C  
ATOM   1228  C   ALA A 161     -27.467  -6.614   1.470  1.00  0.00           C  
ATOM   1229  O   ALA A 161     -27.353  -7.816   1.731  1.00  0.00           O  
ATOM   1230  CB  ALA A 161     -25.335  -5.440   2.175  1.00  0.00           C  
ATOM   1231  N   ASP A 162     -28.055  -6.184   0.353  1.00  0.00           N  
ATOM   1232  CA  ASP A 162     -28.486  -7.060  -0.735  1.00  0.00           C  
ATOM   1233  C   ASP A 162     -27.305  -7.508  -1.606  1.00  0.00           C  
ATOM   1234  O   ASP A 162     -27.327  -8.620  -2.128  1.00  0.00           O  
ATOM   1235  CB  ASP A 162     -29.536  -6.344  -1.587  1.00  0.00           C  
ATOM   1236  CG  ASP A 162     -30.828  -6.137  -0.811  1.00  0.00           C  
ATOM   1237  OD1 ASP A 162     -31.517  -7.162  -0.561  1.00  0.00           O  
ATOM   1238  OD2 ASP A 162     -31.122  -4.977  -0.459  1.00  0.00           O  
ATOM   1239  N   VAL A 163     -26.283  -6.668  -1.717  1.00  0.00           N  
ATOM   1240  CA  VAL A 163     -24.976  -7.004  -2.299  1.00  0.00           C  
ATOM   1241  C   VAL A 163     -23.875  -6.415  -1.419  1.00  0.00           C  
ATOM   1242  O   VAL A 163     -23.855  -5.214  -1.154  1.00  0.00           O  
ATOM   1243  CB  VAL A 163     -24.835  -6.498  -3.747  1.00  0.00           C  
ATOM   1244  CG1 VAL A 163     -23.446  -6.801  -4.321  1.00  0.00           C  
ATOM   1245  CG2 VAL A 163     -25.865  -7.144  -4.678  1.00  0.00           C  
ATOM   1246  N   ALA A 164     -22.935  -7.249  -0.988  1.00  0.00           N  
ATOM   1247  CA  ALA A 164     -21.748  -6.824  -0.267  1.00  0.00           C  
ATOM   1248  C   ALA A 164     -20.523  -6.824  -1.189  1.00  0.00           C  
ATOM   1249  O   ALA A 164     -20.381  -7.700  -2.044  1.00  0.00           O  
ATOM   1250  CB  ALA A 164     -21.564  -7.718   0.959  1.00  0.00           C  
ATOM   1251  N   VAL A 165     -19.625  -5.869  -1.012  1.00  0.00           N  
ATOM   1252  CA  VAL A 165     -18.437  -5.690  -1.852  1.00  0.00           C  
ATOM   1253  C   VAL A 165     -17.194  -5.548  -0.990  1.00  0.00           C  
ATOM   1254  O   VAL A 165     -17.175  -4.769  -0.040  1.00  0.00           O  
ATOM   1255  CB  VAL A 165     -18.597  -4.487  -2.797  1.00  0.00           C  
ATOM   1256  CG1 VAL A 165     -17.426  -4.389  -3.778  1.00  0.00           C  
ATOM   1257  CG2 VAL A 165     -19.896  -4.541  -3.620  1.00  0.00           C  
ATOM   1258  N   VAL A 166     -16.117  -6.256  -1.350  1.00  0.00           N  
ATOM   1259  CA  VAL A 166     -14.762  -6.017  -0.843  1.00  0.00           C  
ATOM   1260  C   VAL A 166     -13.886  -5.596  -2.013  1.00  0.00           C  
ATOM   1261  O   VAL A 166     -13.604  -6.390  -2.906  1.00  0.00           O  
ATOM   1262  CB  VAL A 166     -14.196  -7.253  -0.116  1.00  0.00           C  
ATOM   1263  CG1 VAL A 166     -12.759  -7.004   0.344  1.00  0.00           C  
ATOM   1264  CG2 VAL A 166     -15.023  -7.593   1.124  1.00  0.00           C  
ATOM   1265  N   THR A 167     -13.466  -4.322  -2.037  1.00  0.00           N  
ATOM   1266  CA  THR A 167     -12.764  -3.742  -3.195  1.00  0.00           C  
ATOM   1267  C   THR A 167     -11.306  -4.163  -3.295  1.00  0.00           C  
ATOM   1268  O   THR A 167     -10.837  -4.501  -4.376  1.00  0.00           O  
ATOM   1269  CB  THR A 167     -12.839  -2.209  -3.189  1.00  0.00           C  
ATOM   1270  OG1 THR A 167     -12.253  -1.683  -2.017  1.00  0.00           O  
ATOM   1271  CG2 THR A 167     -14.282  -1.697  -3.237  1.00  0.00           C  
ATOM   1272  N   SER A 168     -10.585  -4.125  -2.176  1.00  0.00           N  
ATOM   1273  CA  SER A 168      -9.171  -4.500  -2.101  1.00  0.00           C  
ATOM   1274  C   SER A 168      -8.770  -4.842  -0.668  1.00  0.00           C  
ATOM   1275  O   SER A 168      -9.387  -4.380   0.298  1.00  0.00           O  
ATOM   1276  CB  SER A 168      -8.271  -3.369  -2.634  1.00  0.00           C  
ATOM   1277  OG  SER A 168      -8.348  -2.215  -1.816  1.00  0.00           O  
ATOM   1278  N   ILE A 169      -7.701  -5.631  -0.535  1.00  0.00           N  
ATOM   1279  CA  ILE A 169      -7.055  -5.985   0.733  1.00  0.00           C  
ATOM   1280  C   ILE A 169      -5.579  -5.592   0.659  1.00  0.00           C  
ATOM   1281  O   ILE A 169      -4.801  -6.181  -0.081  1.00  0.00           O  
ATOM   1282  CB  ILE A 169      -7.227  -7.481   1.054  1.00  0.00           C  
ATOM   1283  CG1 ILE A 169      -8.698  -7.925   1.127  1.00  0.00           C  
ATOM   1284  CG2 ILE A 169      -6.496  -7.837   2.357  1.00  0.00           C  
ATOM   1285  CD1 ILE A 169      -9.533  -7.275   2.243  1.00  0.00           C  
ATOM   1286  N   ALA A 170      -5.195  -4.604   1.478  1.00  0.00           N  
ATOM   1287  CA  ALA A 170      -3.819  -4.198   1.686  1.00  0.00           C  
ATOM   1288  C   ALA A 170      -3.609  -3.851   3.167  1.00  0.00           C  
ATOM   1289  O   ALA A 170      -4.575  -3.649   3.907  1.00  0.00           O  
ATOM   1290  CB  ALA A 170      -3.488  -3.024   0.761  1.00  0.00           C  
ATOM   1291  N   LEU A 171      -2.355  -3.810   3.591  1.00  0.00           N  
ATOM   1292  CA  LEU A 171      -1.993  -3.431   4.949  1.00  0.00           C  
ATOM   1293  C   LEU A 171      -2.292  -1.935   5.149  1.00  0.00           C  
ATOM   1294  O   LEU A 171      -1.684  -1.069   4.540  1.00  0.00           O  
ATOM   1295  CB  LEU A 171      -0.512  -3.781   5.216  1.00  0.00           C  
ATOM   1296  CG  LEU A 171      -0.177  -5.282   5.129  1.00  0.00           C  
ATOM   1297  CD1 LEU A 171       1.323  -5.496   5.293  1.00  0.00           C  
ATOM   1298  CD2 LEU A 171      -0.894  -6.111   6.196  1.00  0.00           C  
ATOM   1299  N   ASP A 172      -3.277  -1.650   5.989  1.00  0.00           N  
ATOM   1300  CA  ASP A 172      -3.636  -0.317   6.470  1.00  0.00           C  
ATOM   1301  C   ASP A 172      -4.470  -0.473   7.754  1.00  0.00           C  
ATOM   1302  O   ASP A 172      -5.192  -1.459   7.904  1.00  0.00           O  
ATOM   1303  CB  ASP A 172      -4.408   0.473   5.398  1.00  0.00           C  
ATOM   1304  CG  ASP A 172      -4.549   1.964   5.734  1.00  0.00           C  
ATOM   1305  OD1 ASP A 172      -3.845   2.459   6.640  1.00  0.00           O  
ATOM   1306  OD2 ASP A 172      -5.355   2.673   5.094  1.00  0.00           O  
ATOM   1307  N   HIS A 173      -4.376   0.469   8.688  1.00  0.00           N  
ATOM   1308  CA  HIS A 173      -5.020   0.358   9.997  1.00  0.00           C  
ATOM   1309  C   HIS A 173      -4.709  -0.952  10.752  1.00  0.00           C  
ATOM   1310  O   HIS A 173      -5.592  -1.512  11.404  1.00  0.00           O  
ATOM   1311  CB  HIS A 173      -6.524   0.628   9.865  1.00  0.00           C  
ATOM   1312  CG  HIS A 173      -6.860   1.971   9.290  1.00  0.00           C  
ATOM   1313  ND1 HIS A 173      -6.822   3.157   9.981  1.00  0.00           N  
ATOM   1314  CD2 HIS A 173      -7.302   2.254   8.028  1.00  0.00           C  
ATOM   1315  CE1 HIS A 173      -7.230   4.131   9.147  1.00  0.00           C  
ATOM   1316  NE2 HIS A 173      -7.529   3.614   7.952  1.00  0.00           N  
ATOM   1317  N   THR A 174      -3.472  -1.439  10.679  1.00  0.00           N  
ATOM   1318  CA  THR A 174      -3.037  -2.711  11.267  1.00  0.00           C  
ATOM   1319  C   THR A 174      -3.295  -2.794  12.777  1.00  0.00           C  
ATOM   1320  O   THR A 174      -3.693  -3.850  13.265  1.00  0.00           O  
ATOM   1321  CB  THR A 174      -1.544  -2.952  11.002  1.00  0.00           C  
ATOM   1322  OG1 THR A 174      -0.798  -1.811  11.380  1.00  0.00           O  
ATOM   1323  CG2 THR A 174      -1.282  -3.195   9.518  1.00  0.00           C  
ATOM   1324  N   ASP A 175      -3.199  -1.668  13.486  1.00  0.00           N  
ATOM   1325  CA  ASP A 175      -3.476  -1.566  14.922  1.00  0.00           C  
ATOM   1326  C   ASP A 175      -4.913  -1.993  15.300  1.00  0.00           C  
ATOM   1327  O   ASP A 175      -5.178  -2.370  16.437  1.00  0.00           O  
ATOM   1328  CB  ASP A 175      -3.271  -0.113  15.385  1.00  0.00           C  
ATOM   1329  CG  ASP A 175      -1.890   0.477  15.106  1.00  0.00           C  
ATOM   1330  OD1 ASP A 175      -0.952  -0.283  14.770  1.00  0.00           O  
ATOM   1331  OD2 ASP A 175      -1.771   1.716  15.211  1.00  0.00           O  
ATOM   1332  N   TRP A 176      -5.856  -1.913  14.348  1.00  0.00           N  
ATOM   1333  CA  TRP A 176      -7.280  -2.196  14.573  1.00  0.00           C  
ATOM   1334  C   TRP A 176      -7.776  -3.439  13.842  1.00  0.00           C  
ATOM   1335  O   TRP A 176      -8.631  -4.152  14.362  1.00  0.00           O  
ATOM   1336  CB  TRP A 176      -8.101  -0.972  14.134  1.00  0.00           C  
ATOM   1337  CG  TRP A 176      -8.355   0.018  15.214  1.00  0.00           C  
ATOM   1338  CD1 TRP A 176      -7.438   0.836  15.795  1.00  0.00           C  
ATOM   1339  CD2 TRP A 176      -9.629   0.293  15.885  1.00  0.00           C  
ATOM   1340  NE1 TRP A 176      -8.053   1.594  16.777  1.00  0.00           N  
ATOM   1341  CE2 TRP A 176      -9.398   1.297  16.863  1.00  0.00           C  
ATOM   1342  CE3 TRP A 176     -10.941  -0.217  15.747  1.00  0.00           C  
ATOM   1343  CZ2 TRP A 176     -10.439   1.784  17.688  1.00  0.00           C  
ATOM   1344  CZ3 TRP A 176     -11.972   0.270  16.567  1.00  0.00           C  
ATOM   1345  CH2 TRP A 176     -11.729   1.262  17.526  1.00  0.00           C  
ATOM   1346  N   LEU A 177      -7.303  -3.673  12.632  1.00  0.00           N  
ATOM   1347  CA  LEU A 177      -7.805  -4.739  11.760  1.00  0.00           C  
ATOM   1348  C   LEU A 177      -6.959  -6.015  11.815  1.00  0.00           C  
ATOM   1349  O   LEU A 177      -7.358  -7.036  11.268  1.00  0.00           O  
ATOM   1350  CB  LEU A 177      -7.927  -4.217  10.322  1.00  0.00           C  
ATOM   1351  CG  LEU A 177      -8.863  -3.008  10.161  1.00  0.00           C  
ATOM   1352  CD1 LEU A 177      -8.934  -2.610   8.684  1.00  0.00           C  
ATOM   1353  CD2 LEU A 177     -10.290  -3.316  10.632  1.00  0.00           C  
ATOM   1354  N   GLY A 178      -5.829  -5.954  12.481  1.00  0.00           N  
ATOM   1355  CA  GLY A 178      -4.855  -7.032  12.544  1.00  0.00           C  
ATOM   1356  C   GLY A 178      -3.651  -6.799  11.628  1.00  0.00           C  
ATOM   1357  O   GLY A 178      -3.680  -5.948  10.725  1.00  0.00           O  
ATOM   1358  N   PRO A 179      -2.583  -7.554  11.861  1.00  0.00           N  
ATOM   1359  CA  PRO A 179      -1.277  -7.299  11.270  1.00  0.00           C  
ATOM   1360  C   PRO A 179      -1.090  -7.901   9.870  1.00  0.00           C  
ATOM   1361  O   PRO A 179      -0.083  -7.638   9.223  1.00  0.00           O  
ATOM   1362  CB  PRO A 179      -0.303  -7.898  12.284  1.00  0.00           C  
ATOM   1363  CG  PRO A 179      -1.061  -9.107  12.832  1.00  0.00           C  
ATOM   1364  CD  PRO A 179      -2.485  -8.588  12.894  1.00  0.00           C  
ATOM   1365  N   ASP A 180      -2.023  -8.712   9.402  1.00  0.00           N  
ATOM   1366  CA  ASP A 180      -1.898  -9.472   8.162  1.00  0.00           C  
ATOM   1367  C   ASP A 180      -3.148  -9.369   7.272  1.00  0.00           C  
ATOM   1368  O   ASP A 180      -4.241  -8.969   7.703  1.00  0.00           O  
ATOM   1369  CB  ASP A 180      -1.503 -10.924   8.487  1.00  0.00           C  
ATOM   1370  CG  ASP A 180      -2.578 -11.680   9.265  1.00  0.00           C  
ATOM   1371  OD1 ASP A 180      -3.707 -11.789   8.746  1.00  0.00           O  
ATOM   1372  OD2 ASP A 180      -2.307 -12.163  10.380  1.00  0.00           O  
ATOM   1373  N   ARG A 181      -2.996  -9.732   6.010  1.00  0.00           N  
ATOM   1374  CA  ARG A 181      -4.079  -9.687   5.020  1.00  0.00           C  
ATOM   1375  C   ARG A 181      -5.232 -10.644   5.370  1.00  0.00           C  
ATOM   1376  O   ARG A 181      -6.370 -10.322   5.059  1.00  0.00           O  
ATOM   1377  CB  ARG A 181      -3.540 -10.003   3.609  1.00  0.00           C  
ATOM   1378  CG  ARG A 181      -2.532  -8.952   3.109  1.00  0.00           C  
ATOM   1379  CD  ARG A 181      -2.026  -9.275   1.698  1.00  0.00           C  
ATOM   1380  NE  ARG A 181      -3.009  -8.949   0.644  1.00  0.00           N  
ATOM   1381  CZ  ARG A 181      -3.456  -9.718  -0.338  1.00  0.00           C  
ATOM   1382  NH1 ARG A 181      -3.138 -10.968  -0.445  1.00  0.00           N  
ATOM   1383  NH2 ARG A 181      -4.232  -9.229  -1.254  1.00  0.00           N  
ATOM   1384  N   GLU A 182      -4.961 -11.761   6.025  1.00  0.00           N  
ATOM   1385  CA  GLU A 182      -5.977 -12.742   6.423  1.00  0.00           C  
ATOM   1386  C   GLU A 182      -6.902 -12.163   7.516  1.00  0.00           C  
ATOM   1387  O   GLU A 182      -8.124 -12.265   7.420  1.00  0.00           O  
ATOM   1388  CB  GLU A 182      -5.309 -14.032   6.915  1.00  0.00           C  
ATOM   1389  CG  GLU A 182      -4.526 -14.803   5.836  1.00  0.00           C  
ATOM   1390  CD  GLU A 182      -5.409 -15.353   4.698  1.00  0.00           C  
ATOM   1391  OE1 GLU A 182      -4.856 -15.661   3.623  1.00  0.00           O  
ATOM   1392  OE2 GLU A 182      -6.635 -15.491   4.885  1.00  0.00           O  
ATOM   1393  N   SER A 183      -6.324 -11.490   8.512  1.00  0.00           N  
ATOM   1394  CA  SER A 183      -7.070 -10.801   9.559  1.00  0.00           C  
ATOM   1395  C   SER A 183      -7.912  -9.654   8.996  1.00  0.00           C  
ATOM   1396  O   SER A 183      -9.107  -9.559   9.268  1.00  0.00           O  
ATOM   1397  CB  SER A 183      -6.095 -10.276  10.625  1.00  0.00           C  
ATOM   1398  OG  SER A 183      -5.369 -11.353  11.189  1.00  0.00           O  
ATOM   1399  N   ILE A 184      -7.319  -8.830   8.123  1.00  0.00           N  
ATOM   1400  CA  ILE A 184      -8.023  -7.730   7.447  1.00  0.00           C  
ATOM   1401  C   ILE A 184      -9.173  -8.266   6.576  1.00  0.00           C  
ATOM   1402  O   ILE A 184     -10.271  -7.715   6.581  1.00  0.00           O  
ATOM   1403  CB  ILE A 184      -7.018  -6.892   6.615  1.00  0.00           C  
ATOM   1404  CG1 ILE A 184      -6.006  -6.174   7.547  1.00  0.00           C  
ATOM   1405  CG2 ILE A 184      -7.745  -5.855   5.747  1.00  0.00           C  
ATOM   1406  CD1 ILE A 184      -4.811  -5.560   6.809  1.00  0.00           C  
ATOM   1407  N   GLY A 185      -8.927  -9.348   5.831  1.00  0.00           N  
ATOM   1408  CA  GLY A 185      -9.928 -10.002   5.001  1.00  0.00           C  
ATOM   1409  C   GLY A 185     -11.116 -10.520   5.813  1.00  0.00           C  
ATOM   1410  O   GLY A 185     -12.261 -10.235   5.468  1.00  0.00           O  
ATOM   1411  N   ARG A 186     -10.855 -11.191   6.940  1.00  0.00           N  
ATOM   1412  CA  ARG A 186     -11.876 -11.704   7.856  1.00  0.00           C  
ATOM   1413  C   ARG A 186     -12.775 -10.593   8.393  1.00  0.00           C  
ATOM   1414  O   ARG A 186     -13.997 -10.738   8.366  1.00  0.00           O  
ATOM   1415  CB  ARG A 186     -11.188 -12.485   8.995  1.00  0.00           C  
ATOM   1416  CG  ARG A 186     -12.203 -13.148   9.952  1.00  0.00           C  
ATOM   1417  CD  ARG A 186     -11.496 -13.921  11.069  1.00  0.00           C  
ATOM   1418  NE  ARG A 186     -10.767 -15.112  10.580  1.00  0.00           N  
ATOM   1419  CZ  ARG A 186     -11.289 -16.320  10.373  1.00  0.00           C  
ATOM   1420  NH1 ARG A 186     -12.536 -16.605  10.651  1.00  0.00           N  
ATOM   1421  NH2 ARG A 186     -10.569 -17.272   9.873  1.00  0.00           N  
ATOM   1422  N   GLU A 187     -12.205  -9.486   8.839  1.00  0.00           N  
ATOM   1423  CA  GLU A 187     -12.977  -8.347   9.343  1.00  0.00           C  
ATOM   1424  C   GLU A 187     -13.863  -7.725   8.248  1.00  0.00           C  
ATOM   1425  O   GLU A 187     -15.052  -7.483   8.471  1.00  0.00           O  
ATOM   1426  CB  GLU A 187     -12.049  -7.291   9.964  1.00  0.00           C  
ATOM   1427  CG  GLU A 187     -11.501  -7.690  11.347  1.00  0.00           C  
ATOM   1428  CD  GLU A 187     -12.607  -7.928  12.390  1.00  0.00           C  
ATOM   1429  OE1 GLU A 187     -12.482  -8.861  13.214  1.00  0.00           O  
ATOM   1430  OE2 GLU A 187     -13.637  -7.223  12.385  1.00  0.00           O  
ATOM   1431  N   LYS A 188     -13.326  -7.519   7.040  1.00  0.00           N  
ATOM   1432  CA  LYS A 188     -14.077  -6.929   5.924  1.00  0.00           C  
ATOM   1433  C   LYS A 188     -15.200  -7.837   5.424  1.00  0.00           C  
ATOM   1434  O   LYS A 188     -16.288  -7.345   5.144  1.00  0.00           O  
ATOM   1435  CB  LYS A 188     -13.124  -6.535   4.787  1.00  0.00           C  
ATOM   1436  CG  LYS A 188     -12.231  -5.359   5.214  1.00  0.00           C  
ATOM   1437  CD  LYS A 188     -11.363  -4.870   4.048  1.00  0.00           C  
ATOM   1438  CE  LYS A 188     -10.275  -3.882   4.514  1.00  0.00           C  
ATOM   1439  NZ  LYS A 188     -10.807  -2.675   5.201  1.00  0.00           N  
ATOM   1440  N   ALA A 189     -14.975  -9.137   5.374  1.00  0.00           N  
ATOM   1441  CA  ALA A 189     -15.994 -10.120   4.994  1.00  0.00           C  
ATOM   1442  C   ALA A 189     -17.162 -10.202   6.000  1.00  0.00           C  
ATOM   1443  O   ALA A 189     -18.218 -10.758   5.702  1.00  0.00           O  
ATOM   1444  CB  ALA A 189     -15.302 -11.472   4.814  1.00  0.00           C  
ATOM   1445  N   GLY A 190     -17.041  -9.568   7.168  1.00  0.00           N  
ATOM   1446  CA  GLY A 190     -18.108  -9.441   8.146  1.00  0.00           C  
ATOM   1447  C   GLY A 190     -19.384  -8.763   7.624  1.00  0.00           C  
ATOM   1448  O   GLY A 190     -20.446  -8.967   8.211  1.00  0.00           O  
ATOM   1449  N   ILE A 191     -19.321  -8.019   6.508  1.00  0.00           N  
ATOM   1450  CA  ILE A 191     -20.496  -7.401   5.865  1.00  0.00           C  
ATOM   1451  C   ILE A 191     -21.311  -8.372   4.992  1.00  0.00           C  
ATOM   1452  O   ILE A 191     -22.400  -8.011   4.544  1.00  0.00           O  
ATOM   1453  CB  ILE A 191     -20.101  -6.157   5.052  1.00  0.00           C  
ATOM   1454  CG1 ILE A 191     -19.281  -6.516   3.790  1.00  0.00           C  
ATOM   1455  CG2 ILE A 191     -19.358  -5.148   5.950  1.00  0.00           C  
ATOM   1456  CD1 ILE A 191     -19.033  -5.352   2.844  1.00  0.00           C  
ATOM   1457  N   PHE A 192     -20.803  -9.561   4.716  1.00  0.00           N  
ATOM   1458  CA  PHE A 192     -21.496 -10.546   3.882  1.00  0.00           C  
ATOM   1459  C   PHE A 192     -22.790 -11.023   4.558  1.00  0.00           C  
ATOM   1460  O   PHE A 192     -22.903 -11.021   5.789  1.00  0.00           O  
ATOM   1461  CB  PHE A 192     -20.568 -11.720   3.539  1.00  0.00           C  
ATOM   1462  CG  PHE A 192     -19.329 -11.417   2.715  1.00  0.00           C  
ATOM   1463  CD1 PHE A 192     -19.129 -10.174   2.083  1.00  0.00           C  
ATOM   1464  CD2 PHE A 192     -18.362 -12.423   2.551  1.00  0.00           C  
ATOM   1465  CE1 PHE A 192     -17.987  -9.935   1.301  1.00  0.00           C  
ATOM   1466  CE2 PHE A 192     -17.214 -12.194   1.763  1.00  0.00           C  
ATOM   1467  CZ  PHE A 192     -17.031 -10.955   1.142  1.00  0.00           C  
ATOM   1468  N   ARG A 193     -23.759 -11.430   3.749  1.00  0.00           N  
ATOM   1469  CA  ARG A 193     -25.055 -11.940   4.204  1.00  0.00           C  
ATOM   1470  C   ARG A 193     -25.409 -13.252   3.517  1.00  0.00           C  
ATOM   1471  O   ARG A 193     -24.967 -13.511   2.407  1.00  0.00           O  
ATOM   1472  CB  ARG A 193     -26.153 -10.889   3.983  1.00  0.00           C  
ATOM   1473  CG  ARG A 193     -25.998  -9.628   4.846  1.00  0.00           C  
ATOM   1474  CD  ARG A 193     -26.091  -9.938   6.341  1.00  0.00           C  
ATOM   1475  NE  ARG A 193     -26.081  -8.719   7.149  1.00  0.00           N  
ATOM   1476  CZ  ARG A 193     -25.044  -8.046   7.616  1.00  0.00           C  
ATOM   1477  NH1 ARG A 193     -23.816  -8.426   7.391  1.00  0.00           N  
ATOM   1478  NH2 ARG A 193     -25.229  -6.981   8.333  1.00  0.00           N  
ATOM   1479  N   SER A 194     -26.209 -14.062   4.204  1.00  0.00           N  
ATOM   1480  CA  SER A 194     -26.690 -15.336   3.684  1.00  0.00           C  
ATOM   1481  C   SER A 194     -27.502 -15.145   2.401  1.00  0.00           C  
ATOM   1482  O   SER A 194     -28.314 -14.230   2.310  1.00  0.00           O  
ATOM   1483  CB  SER A 194     -27.550 -16.039   4.729  1.00  0.00           C  
ATOM   1484  OG  SER A 194     -27.872 -17.341   4.307  1.00  0.00           O  
ATOM   1485  N   GLU A 195     -27.247 -15.993   1.413  1.00  0.00           N  
ATOM   1486  CA  GLU A 195     -27.902 -15.996   0.093  1.00  0.00           C  
ATOM   1487  C   GLU A 195     -27.802 -14.677  -0.688  1.00  0.00           C  
ATOM   1488  O   GLU A 195     -28.538 -14.461  -1.646  1.00  0.00           O  
ATOM   1489  CB  GLU A 195     -29.341 -16.513   0.193  1.00  0.00           C  
ATOM   1490  CG  GLU A 195     -29.436 -17.906   0.838  1.00  0.00           C  
ATOM   1491  CD  GLU A 195     -30.834 -18.519   0.671  1.00  0.00           C  
ATOM   1492  OE1 GLU A 195     -30.921 -19.773   0.718  1.00  0.00           O  
ATOM   1493  OE2 GLU A 195     -31.816 -17.760   0.496  1.00  0.00           O  
ATOM   1494  N   LYS A 196     -26.874 -13.790  -0.305  1.00  0.00           N  
ATOM   1495  CA  LYS A 196     -26.619 -12.521  -0.995  1.00  0.00           C  
ATOM   1496  C   LYS A 196     -25.258 -12.540  -1.674  1.00  0.00           C  
ATOM   1497  O   LYS A 196     -24.314 -13.112  -1.123  1.00  0.00           O  
ATOM   1498  CB  LYS A 196     -26.749 -11.344  -0.020  1.00  0.00           C  
ATOM   1499  CG  LYS A 196     -28.130 -11.210   0.630  1.00  0.00           C  
ATOM   1500  CD  LYS A 196     -29.239 -10.937  -0.383  1.00  0.00           C  
ATOM   1501  CE  LYS A 196     -30.554 -10.672   0.344  1.00  0.00           C  
ATOM   1502  NZ  LYS A 196     -31.534  -9.981  -0.531  1.00  0.00           N  
ATOM   1503  N   PRO A 197     -25.119 -11.898  -2.852  1.00  0.00           N  
ATOM   1504  CA  PRO A 197     -23.834 -11.796  -3.528  1.00  0.00           C  
ATOM   1505  C   PRO A 197     -22.764 -11.114  -2.670  1.00  0.00           C  
ATOM   1506  O   PRO A 197     -22.996 -10.066  -2.065  1.00  0.00           O  
ATOM   1507  CB  PRO A 197     -24.095 -11.033  -4.830  1.00  0.00           C  
ATOM   1508  CG  PRO A 197     -25.579 -11.286  -5.102  1.00  0.00           C  
ATOM   1509  CD  PRO A 197     -26.161 -11.350  -3.696  1.00  0.00           C  
ATOM   1510  N   ALA A 198     -21.584 -11.718  -2.643  1.00  0.00           N  
ATOM   1511  CA  ALA A 198     -20.390 -11.195  -2.008  1.00  0.00           C  
ATOM   1512  C   ALA A 198     -19.305 -10.997  -3.079  1.00  0.00           C  
ATOM   1513  O   ALA A 198     -18.634 -11.946  -3.486  1.00  0.00           O  
ATOM   1514  CB  ALA A 198     -19.969 -12.163  -0.898  1.00  0.00           C  
ATOM   1515  N   ILE A 199     -19.158  -9.760  -3.558  1.00  0.00           N  
ATOM   1516  CA  ILE A 199     -18.249  -9.414  -4.649  1.00  0.00           C  
ATOM   1517  C   ILE A 199     -16.863  -9.099  -4.090  1.00  0.00           C  
ATOM   1518  O   ILE A 199     -16.720  -8.248  -3.222  1.00  0.00           O  
ATOM   1519  CB  ILE A 199     -18.789  -8.227  -5.473  1.00  0.00           C  
ATOM   1520  CG1 ILE A 199     -20.269  -8.390  -5.884  1.00  0.00           C  
ATOM   1521  CG2 ILE A 199     -17.909  -7.992  -6.712  1.00  0.00           C  
ATOM   1522  CD1 ILE A 199     -20.582  -9.662  -6.662  1.00  0.00           C  
ATOM   1523  N   VAL A 200     -15.836  -9.758  -4.619  1.00  0.00           N  
ATOM   1524  CA  VAL A 200     -14.447  -9.528  -4.227  1.00  0.00           C  
ATOM   1525  C   VAL A 200     -13.639  -9.043  -5.435  1.00  0.00           C  
ATOM   1526  O   VAL A 200     -13.379  -9.801  -6.371  1.00  0.00           O  
ATOM   1527  CB  VAL A 200     -13.818 -10.762  -3.568  1.00  0.00           C  
ATOM   1528  CG1 VAL A 200     -12.397 -10.459  -3.095  1.00  0.00           C  
ATOM   1529  CG2 VAL A 200     -14.637 -11.204  -2.361  1.00  0.00           C  
ATOM   1530  N   GLY A 201     -13.226  -7.778  -5.397  1.00  0.00           N  
ATOM   1531  CA  GLY A 201     -12.379  -7.146  -6.410  1.00  0.00           C  
ATOM   1532  C   GLY A 201     -10.881  -7.332  -6.185  1.00  0.00           C  
ATOM   1533  O   GLY A 201     -10.099  -7.082  -7.103  1.00  0.00           O  
ATOM   1534  N   GLU A 202     -10.471  -7.767  -4.998  1.00  0.00           N  
ATOM   1535  CA  GLU A 202      -9.082  -8.094  -4.675  1.00  0.00           C  
ATOM   1536  C   GLU A 202      -8.627  -9.339  -5.455  1.00  0.00           C  
ATOM   1537  O   GLU A 202      -9.171 -10.417  -5.227  1.00  0.00           O  
ATOM   1538  CB  GLU A 202      -8.946  -8.298  -3.154  1.00  0.00           C  
ATOM   1539  CG  GLU A 202      -7.553  -8.777  -2.703  1.00  0.00           C  
ATOM   1540  CD  GLU A 202      -6.393  -7.877  -3.192  1.00  0.00           C  
ATOM   1541  OE1 GLU A 202      -5.399  -8.435  -3.688  1.00  0.00           O  
ATOM   1542  OE2 GLU A 202      -6.498  -6.648  -3.043  1.00  0.00           O  
ATOM   1543  N   PRO A 203      -7.629  -9.222  -6.371  1.00  0.00           N  
ATOM   1544  CA  PRO A 203      -7.192 -10.347  -7.190  1.00  0.00           C  
ATOM   1545  C   PRO A 203      -6.461 -11.425  -6.387  1.00  0.00           C  
ATOM   1546  O   PRO A 203      -6.566 -12.603  -6.705  1.00  0.00           O  
ATOM   1547  CB  PRO A 203      -6.286  -9.730  -8.267  1.00  0.00           C  
ATOM   1548  CG  PRO A 203      -5.746  -8.470  -7.600  1.00  0.00           C  
ATOM   1549  CD  PRO A 203      -6.906  -8.005  -6.725  1.00  0.00           C  
ATOM   1550  N   GLU A 204      -5.741 -11.029  -5.325  1.00  0.00           N  
ATOM   1551  CA  GLU A 204      -5.113 -11.952  -4.376  1.00  0.00           C  
ATOM   1552  C   GLU A 204      -5.961 -12.058  -3.102  1.00  0.00           C  
ATOM   1553  O   GLU A 204      -5.568 -11.599  -2.031  1.00  0.00           O  
ATOM   1554  CB  GLU A 204      -3.682 -11.505  -4.066  1.00  0.00           C  
ATOM   1555  CG  GLU A 204      -2.700 -11.738  -5.212  1.00  0.00           C  
ATOM   1556  CD  GLU A 204      -1.287 -11.329  -4.754  1.00  0.00           C  
ATOM   1557  OE1 GLU A 204      -0.569 -10.665  -5.510  1.00  0.00           O  
ATOM   1558  OE2 GLU A 204      -0.942 -11.572  -3.576  1.00  0.00           O  
ATOM   1559  N   MET A 205      -7.127 -12.638  -3.237  1.00  0.00           N  
ATOM   1560  CA  MET A 205      -8.074 -12.766  -2.134  1.00  0.00           C  
ATOM   1561  C   MET A 205      -7.505 -13.631  -0.996  1.00  0.00           C  
ATOM   1562  O   MET A 205      -7.174 -14.793  -1.238  1.00  0.00           O  
ATOM   1563  CB  MET A 205      -9.386 -13.349  -2.661  1.00  0.00           C  
ATOM   1564  CG  MET A 205     -10.483 -13.357  -1.602  1.00  0.00           C  
ATOM   1565  SD  MET A 205     -12.004 -14.216  -2.102  1.00  0.00           S  
ATOM   1566  CE  MET A 205     -11.419 -15.917  -1.973  1.00  0.00           C  
ATOM   1567  N   PRO A 206      -7.444 -13.121   0.254  1.00  0.00           N  
ATOM   1568  CA  PRO A 206      -7.155 -13.934   1.423  1.00  0.00           C  
ATOM   1569  C   PRO A 206      -8.164 -15.078   1.588  1.00  0.00           C  
ATOM   1570  O   PRO A 206      -9.364 -14.877   1.380  1.00  0.00           O  
ATOM   1571  CB  PRO A 206      -7.211 -12.978   2.619  1.00  0.00           C  
ATOM   1572  CG  PRO A 206      -6.923 -11.620   2.004  1.00  0.00           C  
ATOM   1573  CD  PRO A 206      -7.560 -11.728   0.624  1.00  0.00           C  
ATOM   1574  N   SER A 207      -7.694 -16.248   2.011  1.00  0.00           N  
ATOM   1575  CA  SER A 207      -8.536 -17.431   2.219  1.00  0.00           C  
ATOM   1576  C   SER A 207      -9.649 -17.188   3.241  1.00  0.00           C  
ATOM   1577  O   SER A 207     -10.771 -17.658   3.066  1.00  0.00           O  
ATOM   1578  CB  SER A 207      -7.671 -18.618   2.645  1.00  0.00           C  
ATOM   1579  OG  SER A 207      -7.014 -18.382   3.863  1.00  0.00           O  
ATOM   1580  N   THR A 208      -9.394 -16.350   4.247  1.00  0.00           N  
ATOM   1581  CA  THR A 208     -10.370 -15.987   5.274  1.00  0.00           C  
ATOM   1582  C   THR A 208     -11.642 -15.348   4.719  1.00  0.00           C  
ATOM   1583  O   THR A 208     -12.703 -15.492   5.329  1.00  0.00           O  
ATOM   1584  CB  THR A 208      -9.771 -15.008   6.286  1.00  0.00           C  
ATOM   1585  OG1 THR A 208      -9.175 -13.916   5.619  1.00  0.00           O  
ATOM   1586  CG2 THR A 208      -8.729 -15.675   7.170  1.00  0.00           C  
ATOM   1587  N   ILE A 209     -11.593 -14.667   3.569  1.00  0.00           N  
ATOM   1588  CA  ILE A 209     -12.786 -14.113   2.923  1.00  0.00           C  
ATOM   1589  C   ILE A 209     -13.687 -15.241   2.415  1.00  0.00           C  
ATOM   1590  O   ILE A 209     -14.901 -15.173   2.577  1.00  0.00           O  
ATOM   1591  CB  ILE A 209     -12.410 -13.130   1.794  1.00  0.00           C  
ATOM   1592  CG1 ILE A 209     -11.681 -11.910   2.387  1.00  0.00           C  
ATOM   1593  CG2 ILE A 209     -13.660 -12.687   1.016  1.00  0.00           C  
ATOM   1594  CD1 ILE A 209     -11.288 -10.830   1.359  1.00  0.00           C  
ATOM   1595  N   ALA A 210     -13.101 -16.284   1.813  1.00  0.00           N  
ATOM   1596  CA  ALA A 210     -13.843 -17.455   1.368  1.00  0.00           C  
ATOM   1597  C   ALA A 210     -14.420 -18.236   2.562  1.00  0.00           C  
ATOM   1598  O   ALA A 210     -15.593 -18.605   2.521  1.00  0.00           O  
ATOM   1599  CB  ALA A 210     -12.935 -18.338   0.503  1.00  0.00           C  
ATOM   1600  N   ASP A 211     -13.650 -18.374   3.639  1.00  0.00           N  
ATOM   1601  CA  ASP A 211     -14.099 -19.026   4.870  1.00  0.00           C  
ATOM   1602  C   ASP A 211     -15.337 -18.324   5.439  1.00  0.00           C  
ATOM   1603  O   ASP A 211     -16.362 -18.952   5.678  1.00  0.00           O  
ATOM   1604  CB  ASP A 211     -12.988 -19.019   5.932  1.00  0.00           C  
ATOM   1605  CG  ASP A 211     -11.692 -19.737   5.551  1.00  0.00           C  
ATOM   1606  OD1 ASP A 211     -11.730 -20.624   4.671  1.00  0.00           O  
ATOM   1607  OD2 ASP A 211     -10.659 -19.383   6.174  1.00  0.00           O  
ATOM   1608  N   VAL A 212     -15.290 -16.991   5.585  1.00  0.00           N  
ATOM   1609  CA  VAL A 212     -16.418 -16.205   6.102  1.00  0.00           C  
ATOM   1610  C   VAL A 212     -17.627 -16.256   5.163  1.00  0.00           C  
ATOM   1611  O   VAL A 212     -18.766 -16.325   5.632  1.00  0.00           O  
ATOM   1612  CB  VAL A 212     -16.002 -14.750   6.378  1.00  0.00           C  
ATOM   1613  CG1 VAL A 212     -17.193 -13.867   6.773  1.00  0.00           C  
ATOM   1614  CG2 VAL A 212     -14.998 -14.671   7.530  1.00  0.00           C  
ATOM   1615  N   ALA A 213     -17.407 -16.228   3.840  1.00  0.00           N  
ATOM   1616  CA  ALA A 213     -18.494 -16.368   2.874  1.00  0.00           C  
ATOM   1617  C   ALA A 213     -19.197 -17.726   3.029  1.00  0.00           C  
ATOM   1618  O   ALA A 213     -20.425 -17.779   3.046  1.00  0.00           O  
ATOM   1619  CB  ALA A 213     -17.947 -16.175   1.457  1.00  0.00           C  
ATOM   1620  N   GLN A 214     -18.427 -18.794   3.214  1.00  0.00           N  
ATOM   1621  CA  GLN A 214     -18.954 -20.137   3.417  1.00  0.00           C  
ATOM   1622  C   GLN A 214     -19.671 -20.277   4.769  1.00  0.00           C  
ATOM   1623  O   GLN A 214     -20.782 -20.801   4.813  1.00  0.00           O  
ATOM   1624  CB  GLN A 214     -17.807 -21.138   3.250  1.00  0.00           C  
ATOM   1625  CG  GLN A 214     -18.325 -22.576   3.154  1.00  0.00           C  
ATOM   1626  CD  GLN A 214     -17.221 -23.591   2.820  1.00  0.00           C  
ATOM   1627  OE1 GLN A 214     -16.042 -23.319   2.791  1.00  0.00           O  
ATOM   1628  NE2 GLN A 214     -17.580 -24.824   2.546  1.00  0.00           N  
ATOM   1629  N   GLU A 215     -19.093 -19.746   5.849  1.00  0.00           N  
ATOM   1630  CA  GLU A 215     -19.703 -19.726   7.192  1.00  0.00           C  
ATOM   1631  C   GLU A 215     -21.059 -19.005   7.196  1.00  0.00           C  
ATOM   1632  O   GLU A 215     -21.992 -19.429   7.880  1.00  0.00           O  
ATOM   1633  CB  GLU A 215     -18.762 -19.013   8.178  1.00  0.00           C  
ATOM   1634  CG  GLU A 215     -17.553 -19.837   8.635  1.00  0.00           C  
ATOM   1635  CD  GLU A 215     -16.532 -19.027   9.472  1.00  0.00           C  
ATOM   1636  OE1 GLU A 215     -15.441 -19.553   9.770  1.00  0.00           O  
ATOM   1637  OE2 GLU A 215     -16.823 -17.852   9.828  1.00  0.00           O  
ATOM   1638  N   LYS A 216     -21.190 -17.924   6.420  1.00  0.00           N  
ATOM   1639  CA  LYS A 216     -22.419 -17.133   6.328  1.00  0.00           C  
ATOM   1640  C   LYS A 216     -23.402 -17.631   5.261  1.00  0.00           C  
ATOM   1641  O   LYS A 216     -24.545 -17.186   5.255  1.00  0.00           O  
ATOM   1642  CB  LYS A 216     -22.073 -15.666   6.110  1.00  0.00           C  
ATOM   1643  CG  LYS A 216     -21.421 -15.059   7.364  1.00  0.00           C  
ATOM   1644  CD  LYS A 216     -21.310 -13.546   7.209  1.00  0.00           C  
ATOM   1645  CE  LYS A 216     -20.877 -12.926   8.536  1.00  0.00           C  
ATOM   1646  NZ  LYS A 216     -21.295 -11.506   8.604  1.00  0.00           N  
ATOM   1647  N   GLY A 217     -22.971 -18.493   4.337  1.00  0.00           N  
ATOM   1648  CA  GLY A 217     -23.763 -18.901   3.174  1.00  0.00           C  
ATOM   1649  C   GLY A 217     -23.924 -17.789   2.126  1.00  0.00           C  
ATOM   1650  O   GLY A 217     -24.956 -17.716   1.465  1.00  0.00           O  
ATOM   1651  N   ALA A 218     -22.936 -16.909   1.989  1.00  0.00           N  
ATOM   1652  CA  ALA A 218     -22.938 -15.857   0.980  1.00  0.00           C  
ATOM   1653  C   ALA A 218     -22.513 -16.395  -0.399  1.00  0.00           C  
ATOM   1654  O   ALA A 218     -21.701 -17.309  -0.508  1.00  0.00           O  
ATOM   1655  CB  ALA A 218     -22.034 -14.704   1.447  1.00  0.00           C  
ATOM   1656  N   LEU A 219     -23.026 -15.774  -1.468  1.00  0.00           N  
ATOM   1657  CA  LEU A 219     -22.739 -16.140  -2.852  1.00  0.00           C  
ATOM   1658  C   LEU A 219     -21.465 -15.425  -3.326  1.00  0.00           C  
ATOM   1659  O   LEU A 219     -21.514 -14.322  -3.865  1.00  0.00           O  
ATOM   1660  CB  LEU A 219     -23.960 -15.806  -3.733  1.00  0.00           C  
ATOM   1661  CG  LEU A 219     -25.287 -16.458  -3.302  1.00  0.00           C  
ATOM   1662  CD1 LEU A 219     -26.406 -15.980  -4.222  1.00  0.00           C  
ATOM   1663  CD2 LEU A 219     -25.227 -17.982  -3.344  1.00  0.00           C  
ATOM   1664  N   LEU A 220     -20.310 -16.053  -3.086  1.00  0.00           N  
ATOM   1665  CA  LEU A 220     -19.006 -15.469  -3.375  1.00  0.00           C  
ATOM   1666  C   LEU A 220     -18.768 -15.324  -4.887  1.00  0.00           C  
ATOM   1667  O   LEU A 220     -18.828 -16.308  -5.625  1.00  0.00           O  
ATOM   1668  CB  LEU A 220     -17.923 -16.326  -2.693  1.00  0.00           C  
ATOM   1669  CG  LEU A 220     -16.517 -15.706  -2.731  1.00  0.00           C  
ATOM   1670  CD1 LEU A 220     -16.404 -14.449  -1.864  1.00  0.00           C  
ATOM   1671  CD2 LEU A 220     -15.507 -16.717  -2.186  1.00  0.00           C  
ATOM   1672  N   GLN A 221     -18.447 -14.116  -5.341  1.00  0.00           N  
ATOM   1673  CA  GLN A 221     -18.089 -13.796  -6.726  1.00  0.00           C  
ATOM   1674  C   GLN A 221     -16.742 -13.067  -6.768  1.00  0.00           C  
ATOM   1675  O   GLN A 221     -16.642 -11.872  -6.479  1.00  0.00           O  
ATOM   1676  CB  GLN A 221     -19.191 -12.968  -7.403  1.00  0.00           C  
ATOM   1677  CG  GLN A 221     -20.515 -13.721  -7.535  1.00  0.00           C  
ATOM   1678  CD  GLN A 221     -21.515 -12.981  -8.438  1.00  0.00           C  
ATOM   1679  OE1 GLN A 221     -21.175 -12.105  -9.209  1.00  0.00           O  
ATOM   1680  NE2 GLN A 221     -22.780 -13.321  -8.362  1.00  0.00           N  
ATOM   1681  N   ARG A 222     -15.683 -13.803  -7.120  1.00  0.00           N  
ATOM   1682  CA  ARG A 222     -14.292 -13.354  -7.059  1.00  0.00           C  
ATOM   1683  C   ARG A 222     -13.800 -12.889  -8.415  1.00  0.00           C  
ATOM   1684  O   ARG A 222     -14.029 -13.562  -9.431  1.00  0.00           O  
ATOM   1685  CB  ARG A 222     -13.409 -14.501  -6.559  1.00  0.00           C  
ATOM   1686  CG  ARG A 222     -13.818 -15.016  -5.182  1.00  0.00           C  
ATOM   1687  CD  ARG A 222     -13.188 -16.370  -4.882  1.00  0.00           C  
ATOM   1688  NE  ARG A 222     -13.827 -17.423  -5.671  1.00  0.00           N  
ATOM   1689  CZ  ARG A 222     -13.609 -18.729  -5.593  1.00  0.00           C  
ATOM   1690  NH1 ARG A 222     -12.718 -19.215  -4.786  1.00  0.00           N  
ATOM   1691  NH2 ARG A 222     -14.300 -19.533  -6.338  1.00  0.00           N  
ATOM   1692  N   ARG A 223     -13.033 -11.815  -8.422  1.00  0.00           N  
ATOM   1693  CA  ARG A 223     -12.262 -11.422  -9.600  1.00  0.00           C  
ATOM   1694  C   ARG A 223     -11.309 -12.546 -10.002  1.00  0.00           C  
ATOM   1695  O   ARG A 223     -10.604 -13.091  -9.160  1.00  0.00           O  
ATOM   1696  CB  ARG A 223     -11.510 -10.111  -9.320  1.00  0.00           C  
ATOM   1697  CG  ARG A 223     -10.656  -9.678 -10.508  1.00  0.00           C  
ATOM   1698  CD  ARG A 223      -9.928  -8.368 -10.196  1.00  0.00           C  
ATOM   1699  NE  ARG A 223      -8.905  -8.084 -11.196  1.00  0.00           N  
ATOM   1700  CZ  ARG A 223      -7.970  -7.149 -11.111  1.00  0.00           C  
ATOM   1701  NH1 ARG A 223      -7.932  -6.320 -10.102  1.00  0.00           N  
ATOM   1702  NH2 ARG A 223      -7.045  -7.058 -12.022  1.00  0.00           N  
ATOM   1703  N   GLY A 224     -11.273 -12.850 -11.291  1.00  0.00           N  
ATOM   1704  CA  GLY A 224     -10.450 -13.923 -11.855  1.00  0.00           C  
ATOM   1705  C   GLY A 224     -11.054 -15.327 -11.729  1.00  0.00           C  
ATOM   1706  O   GLY A 224     -10.436 -16.276 -12.205  1.00  0.00           O  
ATOM   1707  N   VAL A 225     -12.244 -15.458 -11.128  1.00  0.00           N  
ATOM   1708  CA  VAL A 225     -12.940 -16.750 -10.982  1.00  0.00           C  
ATOM   1709  C   VAL A 225     -14.368 -16.648 -11.516  1.00  0.00           C  
ATOM   1710  O   VAL A 225     -14.631 -17.119 -12.610  1.00  0.00           O  
ATOM   1711  CB  VAL A 225     -12.888 -17.287  -9.538  1.00  0.00           C  
ATOM   1712  CG1 VAL A 225     -13.409 -18.732  -9.500  1.00  0.00           C  
ATOM   1713  CG2 VAL A 225     -11.469 -17.289  -8.960  1.00  0.00           C  
ATOM   1714  N   GLU A 226     -15.288 -16.017 -10.781  1.00  0.00           N  
ATOM   1715  CA  GLU A 226     -16.683 -15.864 -11.206  1.00  0.00           C  
ATOM   1716  C   GLU A 226     -16.884 -14.690 -12.184  1.00  0.00           C  
ATOM   1717  O   GLU A 226     -17.818 -14.702 -12.983  1.00  0.00           O  
ATOM   1718  CB  GLU A 226     -17.597 -15.702  -9.988  1.00  0.00           C  
ATOM   1719  CG  GLU A 226     -17.744 -16.971  -9.123  1.00  0.00           C  
ATOM   1720  CD  GLU A 226     -16.538 -17.280  -8.208  1.00  0.00           C  
ATOM   1721  OE1 GLU A 226     -16.345 -18.454  -7.819  1.00  0.00           O  
ATOM   1722  OE2 GLU A 226     -15.765 -16.360  -7.841  1.00  0.00           O  
ATOM   1723  N   TRP A 227     -16.015 -13.694 -12.138  1.00  0.00           N  
ATOM   1724  CA  TRP A 227     -15.995 -12.572 -13.074  1.00  0.00           C  
ATOM   1725  C   TRP A 227     -14.571 -12.119 -13.363  1.00  0.00           C  
ATOM   1726  O   TRP A 227     -13.646 -12.338 -12.574  1.00  0.00           O  
ATOM   1727  CB  TRP A 227     -16.844 -11.419 -12.532  1.00  0.00           C  
ATOM   1728  CG  TRP A 227     -16.354 -10.805 -11.252  1.00  0.00           C  
ATOM   1729  CD1 TRP A 227     -16.688 -11.223 -10.007  1.00  0.00           C  
ATOM   1730  CD2 TRP A 227     -15.461  -9.655 -11.075  1.00  0.00           C  
ATOM   1731  NE1 TRP A 227     -16.080 -10.407  -9.066  1.00  0.00           N  
ATOM   1732  CE2 TRP A 227     -15.325  -9.422  -9.673  1.00  0.00           C  
ATOM   1733  CE3 TRP A 227     -14.792  -8.794 -11.956  1.00  0.00           C  
ATOM   1734  CZ2 TRP A 227     -14.554  -8.355  -9.166  1.00  0.00           C  
ATOM   1735  CZ3 TRP A 227     -14.014  -7.735 -11.446  1.00  0.00           C  
ATOM   1736  CH2 TRP A 227     -13.908  -7.524 -10.071  1.00  0.00           C  
ATOM   1737  N   ASN A 228     -14.379 -11.441 -14.503  1.00  0.00           N  
ATOM   1738  CA  ASN A 228     -13.093 -10.886 -14.875  1.00  0.00           C  
ATOM   1739  C   ASN A 228     -13.251  -9.664 -15.781  1.00  0.00           C  
ATOM   1740  O   ASN A 228     -14.352  -9.351 -16.243  1.00  0.00           O  
ATOM   1741  CB  ASN A 228     -12.246 -11.995 -15.537  1.00  0.00           C  
ATOM   1742  CG  ASN A 228     -10.754 -11.818 -15.306  1.00  0.00           C  
ATOM   1743  OD1 ASN A 228     -10.270 -10.811 -14.815  1.00  0.00           O  
ATOM   1744  ND2 ASN A 228      -9.973 -12.823 -15.628  1.00  0.00           N  
ATOM   1745  N   TYR A 229     -12.155  -8.968 -16.048  1.00  0.00           N  
ATOM   1746  CA  TYR A 229     -12.091  -7.890 -17.024  1.00  0.00           C  
ATOM   1747  C   TYR A 229     -10.732  -7.853 -17.709  1.00  0.00           C  
ATOM   1748  O   TYR A 229      -9.726  -8.306 -17.159  1.00  0.00           O  
ATOM   1749  CB  TYR A 229     -12.449  -6.548 -16.370  1.00  0.00           C  
ATOM   1750  CG  TYR A 229     -11.404  -6.027 -15.397  1.00  0.00           C  
ATOM   1751  CD1 TYR A 229     -11.419  -6.433 -14.046  1.00  0.00           C  
ATOM   1752  CD2 TYR A 229     -10.426  -5.123 -15.843  1.00  0.00           C  
ATOM   1753  CE1 TYR A 229     -10.467  -5.930 -13.146  1.00  0.00           C  
ATOM   1754  CE2 TYR A 229      -9.463  -4.612 -14.953  1.00  0.00           C  
ATOM   1755  CZ  TYR A 229      -9.495  -5.007 -13.605  1.00  0.00           C  
ATOM   1756  OH  TYR A 229      -8.570  -4.491 -12.734  1.00  0.00           O  
ATOM   1757  N   SER A 230     -10.705  -7.282 -18.903  1.00  0.00           N  
ATOM   1758  CA  SER A 230      -9.503  -6.995 -19.674  1.00  0.00           C  
ATOM   1759  C   SER A 230      -9.528  -5.542 -20.127  1.00  0.00           C  
ATOM   1760  O   SER A 230     -10.602  -4.999 -20.382  1.00  0.00           O  
ATOM   1761  CB  SER A 230      -9.382  -7.946 -20.868  1.00  0.00           C  
ATOM   1762  OG  SER A 230     -10.522  -7.872 -21.698  1.00  0.00           O  
ATOM   1763  N   VAL A 231      -8.364  -4.900 -20.197  1.00  0.00           N  
ATOM   1764  CA  VAL A 231      -8.220  -3.474 -20.535  1.00  0.00           C  
ATOM   1765  C   VAL A 231      -7.313  -3.352 -21.756  1.00  0.00           C  
ATOM   1766  O   VAL A 231      -6.307  -4.053 -21.835  1.00  0.00           O  
ATOM   1767  CB  VAL A 231      -7.670  -2.667 -19.348  1.00  0.00           C  
ATOM   1768  CG1 VAL A 231      -7.710  -1.164 -19.603  1.00  0.00           C  
ATOM   1769  CG2 VAL A 231      -8.471  -2.931 -18.063  1.00  0.00           C  
ATOM   1770  N   THR A 232      -7.685  -2.474 -22.677  1.00  0.00           N  
ATOM   1771  CA  THR A 232      -6.856  -2.043 -23.803  1.00  0.00           C  
ATOM   1772  C   THR A 232      -6.464  -0.575 -23.612  1.00  0.00           C  
ATOM   1773  O   THR A 232      -6.832   0.050 -22.614  1.00  0.00           O  
ATOM   1774  CB  THR A 232      -7.579  -2.254 -25.153  1.00  0.00           C  
ATOM   1775  OG1 THR A 232      -8.557  -1.264 -25.343  1.00  0.00           O  
ATOM   1776  CG2 THR A 232      -8.231  -3.633 -25.294  1.00  0.00           C  
ATOM   1777  N   ASP A 233      -5.754   0.010 -24.578  1.00  0.00           N  
ATOM   1778  CA  ASP A 233      -5.389   1.433 -24.525  1.00  0.00           C  
ATOM   1779  C   ASP A 233      -6.595   2.377 -24.719  1.00  0.00           C  
ATOM   1780  O   ASP A 233      -6.506   3.572 -24.436  1.00  0.00           O  
ATOM   1781  CB  ASP A 233      -4.324   1.720 -25.590  1.00  0.00           C  
ATOM   1782  CG  ASP A 233      -3.004   0.983 -25.345  1.00  0.00           C  
ATOM   1783  OD1 ASP A 233      -2.694   0.705 -24.168  1.00  0.00           O  
ATOM   1784  OD2 ASP A 233      -2.313   0.704 -26.351  1.00  0.00           O  
ATOM   1785  N   HIS A 234      -7.725   1.866 -25.208  1.00  0.00           N  
ATOM   1786  CA  HIS A 234      -8.869   2.679 -25.640  1.00  0.00           C  
ATOM   1787  C   HIS A 234     -10.185   2.309 -24.959  1.00  0.00           C  
ATOM   1788  O   HIS A 234     -11.074   3.158 -24.834  1.00  0.00           O  
ATOM   1789  CB  HIS A 234      -8.997   2.563 -27.165  1.00  0.00           C  
ATOM   1790  CG  HIS A 234      -7.745   2.950 -27.904  1.00  0.00           C  
ATOM   1791  ND1 HIS A 234      -6.887   3.982 -27.583  1.00  0.00           N  
ATOM   1792  CD2 HIS A 234      -7.191   2.322 -28.995  1.00  0.00           C  
ATOM   1793  CE1 HIS A 234      -5.858   3.966 -28.438  1.00  0.00           C  
ATOM   1794  NE2 HIS A 234      -6.019   2.974 -29.316  1.00  0.00           N  
ATOM   1795  N   ASP A 235     -10.323   1.063 -24.533  1.00  0.00           N  
ATOM   1796  CA  ASP A 235     -11.538   0.530 -23.931  1.00  0.00           C  
ATOM   1797  C   ASP A 235     -11.223  -0.620 -22.963  1.00  0.00           C  
ATOM   1798  O   ASP A 235     -10.068  -0.928 -22.659  1.00  0.00           O  
ATOM   1799  CB  ASP A 235     -12.533   0.131 -25.045  1.00  0.00           C  
ATOM   1800  CG  ASP A 235     -12.060  -0.996 -25.978  1.00  0.00           C  
ATOM   1801  OD1 ASP A 235     -11.205  -1.812 -25.580  1.00  0.00           O  
ATOM   1802  OD2 ASP A 235     -12.620  -1.071 -27.096  1.00  0.00           O  
ATOM   1803  N   TRP A 236     -12.265  -1.234 -22.447  1.00  0.00           N  
ATOM   1804  CA  TRP A 236     -12.155  -2.438 -21.642  1.00  0.00           C  
ATOM   1805  C   TRP A 236     -13.378  -3.331 -21.809  1.00  0.00           C  
ATOM   1806  O   TRP A 236     -14.448  -2.882 -22.207  1.00  0.00           O  
ATOM   1807  CB  TRP A 236     -11.893  -2.079 -20.167  1.00  0.00           C  
ATOM   1808  CG  TRP A 236     -13.001  -1.366 -19.465  1.00  0.00           C  
ATOM   1809  CD1 TRP A 236     -13.411  -0.102 -19.707  1.00  0.00           C  
ATOM   1810  CD2 TRP A 236     -13.835  -1.859 -18.367  1.00  0.00           C  
ATOM   1811  NE1 TRP A 236     -14.437   0.230 -18.838  1.00  0.00           N  
ATOM   1812  CE2 TRP A 236     -14.725  -0.816 -17.983  1.00  0.00           C  
ATOM   1813  CE3 TRP A 236     -13.900  -3.073 -17.651  1.00  0.00           C  
ATOM   1814  CZ2 TRP A 236     -15.645  -0.970 -16.926  1.00  0.00           C  
ATOM   1815  CZ3 TRP A 236     -14.819  -3.228 -16.602  1.00  0.00           C  
ATOM   1816  CH2 TRP A 236     -15.684  -2.183 -16.245  1.00  0.00           C  
ATOM   1817  N   ALA A 237     -13.211  -4.609 -21.489  1.00  0.00           N  
ATOM   1818  CA  ALA A 237     -14.276  -5.598 -21.515  1.00  0.00           C  
ATOM   1819  C   ALA A 237     -14.465  -6.209 -20.124  1.00  0.00           C  
ATOM   1820  O   ALA A 237     -13.505  -6.405 -19.378  1.00  0.00           O  
ATOM   1821  CB  ALA A 237     -13.962  -6.649 -22.582  1.00  0.00           C  
ATOM   1822  N   PHE A 238     -15.708  -6.528 -19.791  1.00  0.00           N  
ATOM   1823  CA  PHE A 238     -16.077  -7.206 -18.551  1.00  0.00           C  
ATOM   1824  C   PHE A 238     -16.801  -8.511 -18.874  1.00  0.00           C  
ATOM   1825  O   PHE A 238     -17.646  -8.546 -19.765  1.00  0.00           O  
ATOM   1826  CB  PHE A 238     -16.963  -6.274 -17.715  1.00  0.00           C  
ATOM   1827  CG  PHE A 238     -17.455  -6.895 -16.429  1.00  0.00           C  
ATOM   1828  CD1 PHE A 238     -18.595  -7.717 -16.427  1.00  0.00           C  
ATOM   1829  CD2 PHE A 238     -16.747  -6.700 -15.231  1.00  0.00           C  
ATOM   1830  CE1 PHE A 238     -19.015  -8.344 -15.244  1.00  0.00           C  
ATOM   1831  CE2 PHE A 238     -17.167  -7.317 -14.036  1.00  0.00           C  
ATOM   1832  CZ  PHE A 238     -18.304  -8.150 -14.047  1.00  0.00           C  
ATOM   1833  N   SER A 239     -16.524  -9.572 -18.123  1.00  0.00           N  
ATOM   1834  CA  SER A 239     -17.188 -10.863 -18.288  1.00  0.00           C  
ATOM   1835  C   SER A 239     -17.575 -11.493 -16.948  1.00  0.00           C  
ATOM   1836  O   SER A 239     -16.789 -11.483 -15.998  1.00  0.00           O  
ATOM   1837  CB  SER A 239     -16.319 -11.824 -19.098  1.00  0.00           C  
ATOM   1838  OG  SER A 239     -15.089 -12.077 -18.446  1.00  0.00           O  
ATOM   1839  N   ASP A 240     -18.769 -12.082 -16.902  1.00  0.00           N  
ATOM   1840  CA  ASP A 240     -19.286 -12.865 -15.781  1.00  0.00           C  
ATOM   1841  C   ASP A 240     -20.218 -13.978 -16.293  1.00  0.00           C  
ATOM   1842  O   ASP A 240     -20.321 -14.239 -17.498  1.00  0.00           O  
ATOM   1843  CB  ASP A 240     -19.973 -11.930 -14.767  1.00  0.00           C  
ATOM   1844  CG  ASP A 240     -21.239 -11.232 -15.266  1.00  0.00           C  
ATOM   1845  OD1 ASP A 240     -21.791 -11.595 -16.325  1.00  0.00           O  
ATOM   1846  OD2 ASP A 240     -21.716 -10.304 -14.584  1.00  0.00           O  
ATOM   1847  N   ALA A 241     -20.927 -14.627 -15.374  1.00  0.00           N  
ATOM   1848  CA  ALA A 241     -21.884 -15.688 -15.708  1.00  0.00           C  
ATOM   1849  C   ALA A 241     -23.072 -15.213 -16.581  1.00  0.00           C  
ATOM   1850  O   ALA A 241     -23.739 -16.036 -17.202  1.00  0.00           O  
ATOM   1851  CB  ALA A 241     -22.378 -16.298 -14.400  1.00  0.00           C  
ATOM   1852  N   HIS A 242     -23.367 -13.908 -16.641  1.00  0.00           N  
ATOM   1853  CA  HIS A 242     -24.444 -13.329 -17.442  1.00  0.00           C  
ATOM   1854  C   HIS A 242     -23.986 -12.953 -18.864  1.00  0.00           C  
ATOM   1855  O   HIS A 242     -24.812 -12.526 -19.674  1.00  0.00           O  
ATOM   1856  CB  HIS A 242     -25.041 -12.120 -16.716  1.00  0.00           C  
ATOM   1857  CG  HIS A 242     -25.463 -12.404 -15.299  1.00  0.00           C  
ATOM   1858  ND1 HIS A 242     -24.686 -12.229 -14.184  1.00  0.00           N  
ATOM   1859  CD2 HIS A 242     -26.670 -12.898 -14.885  1.00  0.00           C  
ATOM   1860  CE1 HIS A 242     -25.406 -12.608 -13.113  1.00  0.00           C  
ATOM   1861  NE2 HIS A 242     -26.621 -13.019 -13.496  1.00  0.00           N  
ATOM   1862  N   GLY A 243     -22.697 -13.080 -19.172  1.00  0.00           N  
ATOM   1863  CA  GLY A 243     -22.116 -12.785 -20.478  1.00  0.00           C  
ATOM   1864  C   GLY A 243     -20.976 -11.771 -20.423  1.00  0.00           C  
ATOM   1865  O   GLY A 243     -20.336 -11.581 -19.388  1.00  0.00           O  
ATOM   1866  N   THR A 244     -20.724 -11.133 -21.569  1.00  0.00           N  
ATOM   1867  CA  THR A 244     -19.629 -10.181 -21.747  1.00  0.00           C  
ATOM   1868  C   THR A 244     -20.163  -8.824 -22.205  1.00  0.00           C  
ATOM   1869  O   THR A 244     -21.069  -8.748 -23.029  1.00  0.00           O  
ATOM   1870  CB  THR A 244     -18.590 -10.729 -22.741  1.00  0.00           C  
ATOM   1871  OG1 THR A 244     -18.168 -12.012 -22.322  1.00  0.00           O  
ATOM   1872  CG2 THR A 244     -17.336  -9.873 -22.841  1.00  0.00           C  
ATOM   1873  N   LEU A 245     -19.599  -7.751 -21.642  1.00  0.00           N  
ATOM   1874  CA  LEU A 245     -19.760  -6.380 -22.112  1.00  0.00           C  
ATOM   1875  C   LEU A 245     -18.429  -5.934 -22.708  1.00  0.00           C  
ATOM   1876  O   LEU A 245     -17.423  -5.867 -22.004  1.00  0.00           O  
ATOM   1877  CB  LEU A 245     -20.174  -5.469 -20.950  1.00  0.00           C  
ATOM   1878  CG  LEU A 245     -21.576  -5.748 -20.372  1.00  0.00           C  
ATOM   1879  CD1 LEU A 245     -21.786  -4.898 -19.123  1.00  0.00           C  
ATOM   1880  CD2 LEU A 245     -22.689  -5.413 -21.356  1.00  0.00           C  
ATOM   1881  N   GLU A 246     -18.422  -5.618 -24.001  1.00  0.00           N  
ATOM   1882  CA  GLU A 246     -17.235  -5.215 -24.750  1.00  0.00           C  
ATOM   1883  C   GLU A 246     -17.238  -3.711 -25.037  1.00  0.00           C  
ATOM   1884  O   GLU A 246     -18.280  -3.051 -24.967  1.00  0.00           O  
ATOM   1885  CB  GLU A 246     -17.128  -6.019 -26.050  1.00  0.00           C  
ATOM   1886  CG  GLU A 246     -16.958  -7.527 -25.802  1.00  0.00           C  
ATOM   1887  CD  GLU A 246     -16.715  -8.336 -27.081  1.00  0.00           C  
ATOM   1888  OE1 GLU A 246     -16.416  -9.546 -26.923  1.00  0.00           O  
ATOM   1889  OE2 GLU A 246     -16.835  -7.768 -28.180  1.00  0.00           O  
ATOM   1890  N   ASN A 247     -16.077  -3.166 -25.395  1.00  0.00           N  
ATOM   1891  CA  ASN A 247     -15.885  -1.773 -25.792  1.00  0.00           C  
ATOM   1892  C   ASN A 247     -16.447  -0.779 -24.757  1.00  0.00           C  
ATOM   1893  O   ASN A 247     -17.102   0.205 -25.111  1.00  0.00           O  
ATOM   1894  CB  ASN A 247     -16.443  -1.550 -27.214  1.00  0.00           C  
ATOM   1895  CG  ASN A 247     -15.944  -2.564 -28.243  1.00  0.00           C  
ATOM   1896  OD1 ASN A 247     -14.875  -3.124 -28.157  1.00  0.00           O  
ATOM   1897  ND2 ASN A 247     -16.725  -2.834 -29.252  1.00  0.00           N  
ATOM   1898  N   LEU A 248     -16.258  -1.072 -23.467  1.00  0.00           N  
ATOM   1899  CA  LEU A 248     -16.664  -0.178 -22.394  1.00  0.00           C  
ATOM   1900  C   LEU A 248     -15.734   1.038 -22.347  1.00  0.00           C  
ATOM   1901  O   LEU A 248     -14.525   0.884 -22.528  1.00  0.00           O  
ATOM   1902  CB  LEU A 248     -16.676  -0.920 -21.046  1.00  0.00           C  
ATOM   1903  CG  LEU A 248     -17.719  -2.038 -20.938  1.00  0.00           C  
ATOM   1904  CD1 LEU A 248     -17.509  -2.816 -19.638  1.00  0.00           C  
ATOM   1905  CD2 LEU A 248     -19.156  -1.494 -20.934  1.00  0.00           C  
ATOM   1906  N   PRO A 249     -16.266   2.247 -22.092  1.00  0.00           N  
ATOM   1907  CA  PRO A 249     -15.431   3.438 -21.995  1.00  0.00           C  
ATOM   1908  C   PRO A 249     -14.480   3.333 -20.797  1.00  0.00           C  
ATOM   1909  O   PRO A 249     -14.872   2.887 -19.711  1.00  0.00           O  
ATOM   1910  CB  PRO A 249     -16.402   4.609 -21.863  1.00  0.00           C  
ATOM   1911  CG  PRO A 249     -17.634   3.973 -21.216  1.00  0.00           C  
ATOM   1912  CD  PRO A 249     -17.653   2.570 -21.806  1.00  0.00           C  
ATOM   1913  N   LEU A 250     -13.239   3.800 -20.976  1.00  0.00           N  
ATOM   1914  CA  LEU A 250     -12.273   3.867 -19.891  1.00  0.00           C  
ATOM   1915  C   LEU A 250     -12.800   4.775 -18.761  1.00  0.00           C  
ATOM   1916  O   LEU A 250     -13.243   5.896 -19.027  1.00  0.00           O  
ATOM   1917  CB  LEU A 250     -10.908   4.355 -20.404  1.00  0.00           C  
ATOM   1918  CG  LEU A 250     -10.175   3.352 -21.322  1.00  0.00           C  
ATOM   1919  CD1 LEU A 250      -8.891   3.998 -21.854  1.00  0.00           C  
ATOM   1920  CD2 LEU A 250      -9.785   2.066 -20.585  1.00  0.00           C  
ATOM   1921  N   PRO A 251     -12.754   4.309 -17.503  1.00  0.00           N  
ATOM   1922  CA  PRO A 251     -13.255   5.087 -16.386  1.00  0.00           C  
ATOM   1923  C   PRO A 251     -12.281   6.202 -15.992  1.00  0.00           C  
ATOM   1924  O   PRO A 251     -11.062   6.088 -16.131  1.00  0.00           O  
ATOM   1925  CB  PRO A 251     -13.456   4.069 -15.266  1.00  0.00           C  
ATOM   1926  CG  PRO A 251     -12.352   3.048 -15.533  1.00  0.00           C  
ATOM   1927  CD  PRO A 251     -12.270   3.012 -17.055  1.00  0.00           C  
ATOM   1928  N   LEU A 252     -12.819   7.259 -15.376  1.00  0.00           N  
ATOM   1929  CA  LEU A 252     -12.029   8.321 -14.738  1.00  0.00           C  
ATOM   1930  C   LEU A 252     -11.516   7.903 -13.349  1.00  0.00           C  
ATOM   1931  O   LEU A 252     -10.515   8.419 -12.857  1.00  0.00           O  
ATOM   1932  CB  LEU A 252     -12.911   9.583 -14.623  1.00  0.00           C  
ATOM   1933  CG  LEU A 252     -13.439  10.124 -15.968  1.00  0.00           C  
ATOM   1934  CD1 LEU A 252     -14.403  11.281 -15.707  1.00  0.00           C  
ATOM   1935  CD2 LEU A 252     -12.308  10.629 -16.865  1.00  0.00           C  
ATOM   1936  N   VAL A 253     -12.202   6.932 -12.718  1.00  0.00           N  
ATOM   1937  CA  VAL A 253     -11.805   6.304 -11.451  1.00  0.00           C  
ATOM   1938  C   VAL A 253     -10.791   5.170 -11.704  1.00  0.00           C  
ATOM   1939  O   VAL A 253     -10.581   4.784 -12.855  1.00  0.00           O  
ATOM   1940  CB  VAL A 253     -13.035   5.811 -10.679  1.00  0.00           C  
ATOM   1941  CG1 VAL A 253     -13.987   6.955 -10.353  1.00  0.00           C  
ATOM   1942  CG2 VAL A 253     -13.804   4.707 -11.402  1.00  0.00           C  
ATOM   1943  N   PRO A 254     -10.163   4.591 -10.663  1.00  0.00           N  
ATOM   1944  CA  PRO A 254      -9.325   3.413 -10.854  1.00  0.00           C  
ATOM   1945  C   PRO A 254     -10.072   2.261 -11.545  1.00  0.00           C  
ATOM   1946  O   PRO A 254     -11.107   1.819 -11.065  1.00  0.00           O  
ATOM   1947  CB  PRO A 254      -8.841   3.023  -9.449  1.00  0.00           C  
ATOM   1948  CG  PRO A 254      -8.880   4.343  -8.683  1.00  0.00           C  
ATOM   1949  CD  PRO A 254     -10.075   5.072  -9.296  1.00  0.00           C  
ATOM   1950  N   GLN A 255      -9.488   1.748 -12.628  1.00  0.00           N  
ATOM   1951  CA  GLN A 255     -10.055   0.656 -13.436  1.00  0.00           C  
ATOM   1952  C   GLN A 255     -10.537  -0.554 -12.609  1.00  0.00           C  
ATOM   1953  O   GLN A 255     -11.657  -1.018 -12.836  1.00  0.00           O  
ATOM   1954  CB  GLN A 255      -9.014   0.238 -14.493  1.00  0.00           C  
ATOM   1955  CG  GLN A 255      -9.485  -0.909 -15.400  1.00  0.00           C  
ATOM   1956  CD  GLN A 255     -10.685  -0.497 -16.245  1.00  0.00           C  
ATOM   1957  OE1 GLN A 255     -10.642   0.485 -16.959  1.00  0.00           O  
ATOM   1958  NE2 GLN A 255     -11.783  -1.200 -16.172  1.00  0.00           N  
ATOM   1959  N   PRO A 256      -9.779  -1.049 -11.604  1.00  0.00           N  
ATOM   1960  CA  PRO A 256     -10.244  -2.164 -10.776  1.00  0.00           C  
ATOM   1961  C   PRO A 256     -11.546  -1.857 -10.029  1.00  0.00           C  
ATOM   1962  O   PRO A 256     -12.386  -2.736  -9.862  1.00  0.00           O  
ATOM   1963  CB  PRO A 256      -9.102  -2.453  -9.792  1.00  0.00           C  
ATOM   1964  CG  PRO A 256      -7.861  -1.885 -10.480  1.00  0.00           C  
ATOM   1965  CD  PRO A 256      -8.425  -0.673 -11.222  1.00  0.00           C  
ATOM   1966  N   ASN A 257     -11.743  -0.608  -9.608  1.00  0.00           N  
ATOM   1967  CA  ASN A 257     -12.920  -0.198  -8.849  1.00  0.00           C  
ATOM   1968  C   ASN A 257     -14.153  -0.076  -9.753  1.00  0.00           C  
ATOM   1969  O   ASN A 257     -15.234  -0.482  -9.349  1.00  0.00           O  
ATOM   1970  CB  ASN A 257     -12.631   1.120  -8.107  1.00  0.00           C  
ATOM   1971  CG  ASN A 257     -11.415   1.039  -7.197  1.00  0.00           C  
ATOM   1972  OD1 ASN A 257     -10.991   0.004  -6.725  1.00  0.00           O  
ATOM   1973  ND2 ASN A 257     -10.807   2.168  -6.915  1.00  0.00           N  
ATOM   1974  N   ALA A 258     -13.987   0.407 -10.987  1.00  0.00           N  
ATOM   1975  CA  ALA A 258     -15.048   0.405 -11.983  1.00  0.00           C  
ATOM   1976  C   ALA A 258     -15.499  -1.021 -12.325  1.00  0.00           C  
ATOM   1977  O   ALA A 258     -16.699  -1.304 -12.334  1.00  0.00           O  
ATOM   1978  CB  ALA A 258     -14.563   1.152 -13.231  1.00  0.00           C  
ATOM   1979  N   ALA A 259     -14.554  -1.940 -12.505  1.00  0.00           N  
ATOM   1980  CA  ALA A 259     -14.858  -3.345 -12.756  1.00  0.00           C  
ATOM   1981  C   ALA A 259     -15.573  -4.013 -11.563  1.00  0.00           C  
ATOM   1982  O   ALA A 259     -16.568  -4.703 -11.749  1.00  0.00           O  
ATOM   1983  CB  ALA A 259     -13.554  -4.063 -13.110  1.00  0.00           C  
ATOM   1984  N   THR A 260     -15.125  -3.731 -10.332  1.00  0.00           N  
ATOM   1985  CA  THR A 260     -15.764  -4.236  -9.115  1.00  0.00           C  
ATOM   1986  C   THR A 260     -17.184  -3.691  -8.945  1.00  0.00           C  
ATOM   1987  O   THR A 260     -18.094  -4.442  -8.584  1.00  0.00           O  
ATOM   1988  CB  THR A 260     -14.920  -3.889  -7.872  1.00  0.00           C  
ATOM   1989  OG1 THR A 260     -13.613  -4.405  -7.997  1.00  0.00           O  
ATOM   1990  CG2 THR A 260     -15.494  -4.478  -6.588  1.00  0.00           C  
ATOM   1991  N   ALA A 261     -17.403  -2.412  -9.253  1.00  0.00           N  
ATOM   1992  CA  ALA A 261     -18.732  -1.812  -9.248  1.00  0.00           C  
ATOM   1993  C   ALA A 261     -19.657  -2.476 -10.281  1.00  0.00           C  
ATOM   1994  O   ALA A 261     -20.795  -2.797  -9.970  1.00  0.00           O  
ATOM   1995  CB  ALA A 261     -18.597  -0.304  -9.498  1.00  0.00           C  
ATOM   1996  N   LEU A 262     -19.154  -2.739 -11.490  1.00  0.00           N  
ATOM   1997  CA  LEU A 262     -19.915  -3.406 -12.540  1.00  0.00           C  
ATOM   1998  C   LEU A 262     -20.268  -4.852 -12.155  1.00  0.00           C  
ATOM   1999  O   LEU A 262     -21.407  -5.269 -12.352  1.00  0.00           O  
ATOM   2000  CB  LEU A 262     -19.133  -3.314 -13.859  1.00  0.00           C  
ATOM   2001  CG  LEU A 262     -19.881  -3.888 -15.077  1.00  0.00           C  
ATOM   2002  CD1 LEU A 262     -21.247  -3.238 -15.292  1.00  0.00           C  
ATOM   2003  CD2 LEU A 262     -19.045  -3.653 -16.336  1.00  0.00           C  
ATOM   2004  N   ALA A 263     -19.333  -5.582 -11.530  1.00  0.00           N  
ATOM   2005  CA  ALA A 263     -19.599  -6.916 -10.996  1.00  0.00           C  
ATOM   2006  C   ALA A 263     -20.719  -6.897  -9.940  1.00  0.00           C  
ATOM   2007  O   ALA A 263     -21.657  -7.687 -10.016  1.00  0.00           O  
ATOM   2008  CB  ALA A 263     -18.298  -7.493 -10.421  1.00  0.00           C  
ATOM   2009  N   ALA A 264     -20.665  -5.946  -9.003  1.00  0.00           N  
ATOM   2010  CA  ALA A 264     -21.687  -5.775  -7.984  1.00  0.00           C  
ATOM   2011  C   ALA A 264     -23.056  -5.403  -8.578  1.00  0.00           C  
ATOM   2012  O   ALA A 264     -24.081  -5.942  -8.166  1.00  0.00           O  
ATOM   2013  CB  ALA A 264     -21.213  -4.711  -6.993  1.00  0.00           C  
ATOM   2014  N   LEU A 265     -23.068  -4.506  -9.568  1.00  0.00           N  
ATOM   2015  CA  LEU A 265     -24.283  -4.100 -10.263  1.00  0.00           C  
ATOM   2016  C   LEU A 265     -24.938  -5.281 -10.985  1.00  0.00           C  
ATOM   2017  O   LEU A 265     -26.128  -5.523 -10.807  1.00  0.00           O  
ATOM   2018  CB  LEU A 265     -23.930  -2.977 -11.246  1.00  0.00           C  
ATOM   2019  CG  LEU A 265     -25.153  -2.441 -12.001  1.00  0.00           C  
ATOM   2020  CD1 LEU A 265     -26.052  -1.613 -11.088  1.00  0.00           C  
ATOM   2021  CD2 LEU A 265     -24.675  -1.581 -13.167  1.00  0.00           C  
ATOM   2022  N   ARG A 266     -24.170  -6.058 -11.745  1.00  0.00           N  
ATOM   2023  CA  ARG A 266     -24.681  -7.220 -12.486  1.00  0.00           C  
ATOM   2024  C   ARG A 266     -25.146  -8.338 -11.556  1.00  0.00           C  
ATOM   2025  O   ARG A 266     -26.166  -8.961 -11.829  1.00  0.00           O  
ATOM   2026  CB  ARG A 266     -23.616  -7.711 -13.468  1.00  0.00           C  
ATOM   2027  CG  ARG A 266     -23.444  -6.700 -14.624  1.00  0.00           C  
ATOM   2028  CD  ARG A 266     -22.279  -7.072 -15.536  1.00  0.00           C  
ATOM   2029  NE  ARG A 266     -22.488  -8.355 -16.230  1.00  0.00           N  
ATOM   2030  CZ  ARG A 266     -23.145  -8.568 -17.356  1.00  0.00           C  
ATOM   2031  NH1 ARG A 266     -23.723  -7.611 -18.025  1.00  0.00           N  
ATOM   2032  NH2 ARG A 266     -23.196  -9.774 -17.825  1.00  0.00           N  
ATOM   2033  N   ALA A 267     -24.481  -8.525 -10.417  1.00  0.00           N  
ATOM   2034  CA  ALA A 267     -24.908  -9.469  -9.394  1.00  0.00           C  
ATOM   2035  C   ALA A 267     -26.178  -9.024  -8.638  1.00  0.00           C  
ATOM   2036  O   ALA A 267     -26.858  -9.861  -8.055  1.00  0.00           O  
ATOM   2037  CB  ALA A 267     -23.748  -9.673  -8.422  1.00  0.00           C  
ATOM   2038  N   SER A 268     -26.508  -7.728  -8.662  1.00  0.00           N  
ATOM   2039  CA  SER A 268     -27.678  -7.190  -7.953  1.00  0.00           C  
ATOM   2040  C   SER A 268     -29.016  -7.640  -8.550  1.00  0.00           C  
ATOM   2041  O   SER A 268     -30.024  -7.668  -7.848  1.00  0.00           O  
ATOM   2042  CB  SER A 268     -27.622  -5.663  -7.915  1.00  0.00           C  
ATOM   2043  OG  SER A 268     -27.977  -5.086  -9.147  1.00  0.00           O  
ATOM   2044  N   GLY A 269     -29.032  -7.935  -9.858  1.00  0.00           N  
ATOM   2045  CA  GLY A 269     -30.265  -8.196 -10.596  1.00  0.00           C  
ATOM   2046  C   GLY A 269     -31.116  -6.942 -10.877  1.00  0.00           C  
ATOM   2047  O   GLY A 269     -32.209  -7.079 -11.423  1.00  0.00           O  
ATOM   2048  N   LEU A 270     -30.639  -5.747 -10.535  1.00  0.00           N  
ATOM   2049  CA  LEU A 270     -31.311  -4.499 -10.894  1.00  0.00           C  
ATOM   2050  C   LEU A 270     -31.299  -4.312 -12.417  1.00  0.00           C  
ATOM   2051  O   LEU A 270     -30.266  -4.493 -13.063  1.00  0.00           O  
ATOM   2052  CB  LEU A 270     -30.650  -3.301 -10.188  1.00  0.00           C  
ATOM   2053  CG  LEU A 270     -30.784  -3.299  -8.658  1.00  0.00           C  
ATOM   2054  CD1 LEU A 270     -29.952  -2.162  -8.055  1.00  0.00           C  
ATOM   2055  CD2 LEU A 270     -32.232  -3.110  -8.187  1.00  0.00           C  
ATOM   2056  N   GLU A 271     -32.432  -3.918 -12.992  1.00  0.00           N  
ATOM   2057  CA  GLU A 271     -32.513  -3.587 -14.415  1.00  0.00           C  
ATOM   2058  C   GLU A 271     -31.745  -2.299 -14.714  1.00  0.00           C  
ATOM   2059  O   GLU A 271     -32.144  -1.203 -14.312  1.00  0.00           O  
ATOM   2060  CB  GLU A 271     -33.968  -3.483 -14.900  1.00  0.00           C  
ATOM   2061  CG  GLU A 271     -34.520  -4.820 -15.410  1.00  0.00           C  
ATOM   2062  CD  GLU A 271     -35.861  -4.664 -16.144  1.00  0.00           C  
ATOM   2063  OE1 GLU A 271     -36.194  -5.566 -16.947  1.00  0.00           O  
ATOM   2064  OE2 GLU A 271     -36.558  -3.647 -15.924  1.00  0.00           O  
ATOM   2065  N   VAL A 272     -30.659  -2.433 -15.455  1.00  0.00           N  
ATOM   2066  CA  VAL A 272     -29.841  -1.321 -15.926  1.00  0.00           C  
ATOM   2067  C   VAL A 272     -29.492  -1.561 -17.392  1.00  0.00           C  
ATOM   2068  O   VAL A 272     -28.947  -2.604 -17.741  1.00  0.00           O  
ATOM   2069  CB  VAL A 272     -28.578  -1.150 -15.069  1.00  0.00           C  
ATOM   2070  CG1 VAL A 272     -27.744   0.039 -15.554  1.00  0.00           C  
ATOM   2071  CG2 VAL A 272     -28.921  -0.888 -13.597  1.00  0.00           C  
ATOM   2072  N   SER A 273     -29.807  -0.594 -18.257  1.00  0.00           N  
ATOM   2073  CA  SER A 273     -29.469  -0.689 -19.674  1.00  0.00           C  
ATOM   2074  C   SER A 273     -27.957  -0.598 -19.889  1.00  0.00           C  
ATOM   2075  O   SER A 273     -27.239   0.057 -19.137  1.00  0.00           O  
ATOM   2076  CB  SER A 273     -30.200   0.391 -20.485  1.00  0.00           C  
ATOM   2077  OG  SER A 273     -29.690   1.689 -20.210  1.00  0.00           O  
ATOM   2078  N   GLU A 274     -27.468  -1.207 -20.968  1.00  0.00           N  
ATOM   2079  CA  GLU A 274     -26.054  -1.095 -21.337  1.00  0.00           C  
ATOM   2080  C   GLU A 274     -25.628   0.368 -21.548  1.00  0.00           C  
ATOM   2081  O   GLU A 274     -24.526   0.765 -21.181  1.00  0.00           O  
ATOM   2082  CB  GLU A 274     -25.801  -1.924 -22.601  1.00  0.00           C  
ATOM   2083  CG  GLU A 274     -24.296  -2.089 -22.854  1.00  0.00           C  
ATOM   2084  CD  GLU A 274     -23.995  -2.855 -24.150  1.00  0.00           C  
ATOM   2085  OE1 GLU A 274     -23.012  -2.461 -24.806  1.00  0.00           O  
ATOM   2086  OE2 GLU A 274     -24.734  -3.802 -24.477  1.00  0.00           O  
ATOM   2087  N   ASN A 275     -26.541   1.220 -22.073  1.00  0.00           N  
ATOM   2088  CA  ASN A 275     -26.271   2.642 -22.244  1.00  0.00           C  
ATOM   2089  C   ASN A 275     -26.036   3.352 -20.905  1.00  0.00           C  
ATOM   2090  O   ASN A 275     -25.068   4.088 -20.756  1.00  0.00           O  
ATOM   2091  CB  ASN A 275     -27.416   3.275 -23.061  1.00  0.00           C  
ATOM   2092  CG  ASN A 275     -26.891   4.399 -23.927  1.00  0.00           C  
ATOM   2093  OD1 ASN A 275     -26.171   4.162 -24.875  1.00  0.00           O  
ATOM   2094  ND2 ASN A 275     -27.217   5.630 -23.609  1.00  0.00           N  
ATOM   2095  N   ALA A 276     -26.852   3.046 -19.885  1.00  0.00           N  
ATOM   2096  CA  ALA A 276     -26.663   3.591 -18.545  1.00  0.00           C  
ATOM   2097  C   ALA A 276     -25.340   3.126 -17.905  1.00  0.00           C  
ATOM   2098  O   ALA A 276     -24.678   3.902 -17.218  1.00  0.00           O  
ATOM   2099  CB  ALA A 276     -27.869   3.198 -17.682  1.00  0.00           C  
ATOM   2100  N   ILE A 277     -24.928   1.881 -18.168  1.00  0.00           N  
ATOM   2101  CA  ILE A 277     -23.619   1.370 -17.733  1.00  0.00           C  
ATOM   2102  C   ILE A 277     -22.495   2.200 -18.379  1.00  0.00           C  
ATOM   2103  O   ILE A 277     -21.614   2.681 -17.667  1.00  0.00           O  
ATOM   2104  CB  ILE A 277     -23.471  -0.138 -18.047  1.00  0.00           C  
ATOM   2105  CG1 ILE A 277     -24.463  -0.960 -17.189  1.00  0.00           C  
ATOM   2106  CG2 ILE A 277     -22.029  -0.624 -17.822  1.00  0.00           C  
ATOM   2107  CD1 ILE A 277     -24.566  -2.437 -17.581  1.00  0.00           C  
ATOM   2108  N   ARG A 278     -22.551   2.395 -19.701  1.00  0.00           N  
ATOM   2109  CA  ARG A 278     -21.537   3.153 -20.456  1.00  0.00           C  
ATOM   2110  C   ARG A 278     -21.471   4.611 -20.003  1.00  0.00           C  
ATOM   2111  O   ARG A 278     -20.391   5.087 -19.647  1.00  0.00           O  
ATOM   2112  CB  ARG A 278     -21.826   3.049 -21.966  1.00  0.00           C  
ATOM   2113  CG  ARG A 278     -21.578   1.631 -22.497  1.00  0.00           C  
ATOM   2114  CD  ARG A 278     -22.022   1.496 -23.960  1.00  0.00           C  
ATOM   2115  NE  ARG A 278     -21.783   0.138 -24.469  1.00  0.00           N  
ATOM   2116  CZ  ARG A 278     -20.626  -0.380 -24.870  1.00  0.00           C  
ATOM   2117  NH1 ARG A 278     -19.532   0.313 -24.957  1.00  0.00           N  
ATOM   2118  NH2 ARG A 278     -20.566  -1.629 -25.183  1.00  0.00           N  
ATOM   2119  N   ASP A 279     -22.602   5.298 -19.922  1.00  0.00           N  
ATOM   2120  CA  ASP A 279     -22.693   6.697 -19.493  1.00  0.00           C  
ATOM   2121  C   ASP A 279     -22.242   6.871 -18.038  1.00  0.00           C  
ATOM   2122  O   ASP A 279     -21.503   7.805 -17.697  1.00  0.00           O  
ATOM   2123  CB  ASP A 279     -24.142   7.201 -19.672  1.00  0.00           C  
ATOM   2124  CG  ASP A 279     -24.594   7.321 -21.131  1.00  0.00           C  
ATOM   2125  OD1 ASP A 279     -23.727   7.376 -22.030  1.00  0.00           O  
ATOM   2126  OD2 ASP A 279     -25.825   7.387 -21.352  1.00  0.00           O  
ATOM   2127  N   GLY A 280     -22.649   5.955 -17.169  1.00  0.00           N  
ATOM   2128  CA  GLY A 280     -22.269   5.947 -15.761  1.00  0.00           C  
ATOM   2129  C   GLY A 280     -20.769   5.753 -15.545  1.00  0.00           C  
ATOM   2130  O   GLY A 280     -20.174   6.478 -14.750  1.00  0.00           O  
ATOM   2131  N   ILE A 281     -20.142   4.825 -16.276  1.00  0.00           N  
ATOM   2132  CA  ILE A 281     -18.687   4.611 -16.215  1.00  0.00           C  
ATOM   2133  C   ILE A 281     -17.931   5.841 -16.726  1.00  0.00           C  
ATOM   2134  O   ILE A 281     -16.976   6.280 -16.083  1.00  0.00           O  
ATOM   2135  CB  ILE A 281     -18.296   3.339 -16.991  1.00  0.00           C  
ATOM   2136  CG1 ILE A 281     -18.781   2.078 -16.249  1.00  0.00           C  
ATOM   2137  CG2 ILE A 281     -16.761   3.246 -17.198  1.00  0.00           C  
ATOM   2138  CD1 ILE A 281     -18.738   0.803 -17.102  1.00  0.00           C  
ATOM   2139  N   ALA A 282     -18.353   6.411 -17.859  1.00  0.00           N  
ATOM   2140  CA  ALA A 282     -17.676   7.546 -18.486  1.00  0.00           C  
ATOM   2141  C   ALA A 282     -17.740   8.830 -17.648  1.00  0.00           C  
ATOM   2142  O   ALA A 282     -16.837   9.661 -17.720  1.00  0.00           O  
ATOM   2143  CB  ALA A 282     -18.299   7.756 -19.874  1.00  0.00           C  
ATOM   2144  N   SER A 283     -18.792   8.992 -16.834  1.00  0.00           N  
ATOM   2145  CA  SER A 283     -19.030  10.203 -16.030  1.00  0.00           C  
ATOM   2146  C   SER A 283     -18.630  10.081 -14.558  1.00  0.00           C  
ATOM   2147  O   SER A 283     -18.528  11.098 -13.864  1.00  0.00           O  
ATOM   2148  CB  SER A 283     -20.493  10.627 -16.161  1.00  0.00           C  
ATOM   2149  OG  SER A 283     -21.347   9.602 -15.708  1.00  0.00           O  
ATOM   2150  N   ALA A 284     -18.379   8.870 -14.059  1.00  0.00           N  
ATOM   2151  CA  ALA A 284     -18.045   8.659 -12.657  1.00  0.00           C  
ATOM   2152  C   ALA A 284     -16.693   9.279 -12.281  1.00  0.00           C  
ATOM   2153  O   ALA A 284     -15.634   8.751 -12.595  1.00  0.00           O  
ATOM   2154  CB  ALA A 284     -18.095   7.164 -12.345  1.00  0.00           C  
ATOM   2155  N   ILE A 285     -16.741  10.379 -11.522  1.00  0.00           N  
ATOM   2156  CA  ILE A 285     -15.571  11.046 -10.951  1.00  0.00           C  
ATOM   2157  C   ILE A 285     -15.796  11.323  -9.468  1.00  0.00           C  
ATOM   2158  O   ILE A 285     -16.922  11.606  -9.039  1.00  0.00           O  
ATOM   2159  CB  ILE A 285     -15.201  12.305 -11.763  1.00  0.00           C  
ATOM   2160  CG1 ILE A 285     -13.792  12.800 -11.370  1.00  0.00           C  
ATOM   2161  CG2 ILE A 285     -16.257  13.420 -11.618  1.00  0.00           C  
ATOM   2162  CD1 ILE A 285     -13.221  13.860 -12.315  1.00  0.00           C  
ATOM   2163  N   LEU A 286     -14.721  11.261  -8.669  1.00  0.00           N  
ATOM   2164  CA  LEU A 286     -14.760  11.609  -7.252  1.00  0.00           C  
ATOM   2165  C   LEU A 286     -13.650  12.629  -6.948  1.00  0.00           C  
ATOM   2166  O   LEU A 286     -12.506  12.393  -7.333  1.00  0.00           O  
ATOM   2167  CB  LEU A 286     -14.631  10.333  -6.414  1.00  0.00           C  
ATOM   2168  CG  LEU A 286     -14.986  10.525  -4.924  1.00  0.00           C  
ATOM   2169  CD1 LEU A 286     -16.491  10.744  -4.720  1.00  0.00           C  
ATOM   2170  CD2 LEU A 286     -14.597   9.287  -4.123  1.00  0.00           C  
ATOM   2171  N   PRO A 287     -13.961  13.733  -6.247  1.00  0.00           N  
ATOM   2172  CA  PRO A 287     -12.953  14.699  -5.828  1.00  0.00           C  
ATOM   2173  C   PRO A 287     -11.797  14.046  -5.062  1.00  0.00           C  
ATOM   2174  O   PRO A 287     -12.005  13.138  -4.256  1.00  0.00           O  
ATOM   2175  CB  PRO A 287     -13.696  15.726  -4.971  1.00  0.00           C  
ATOM   2176  CG  PRO A 287     -15.119  15.669  -5.516  1.00  0.00           C  
ATOM   2177  CD  PRO A 287     -15.286  14.196  -5.869  1.00  0.00           C  
ATOM   2178  N   GLY A 288     -10.575  14.496  -5.333  1.00  0.00           N  
ATOM   2179  CA  GLY A 288      -9.378  13.980  -4.675  1.00  0.00           C  
ATOM   2180  C   GLY A 288      -8.970  12.559  -5.077  1.00  0.00           C  
ATOM   2181  O   GLY A 288      -8.156  11.948  -4.395  1.00  0.00           O  
ATOM   2182  N   ARG A 289      -9.528  11.993  -6.154  1.00  0.00           N  
ATOM   2183  CA  ARG A 289      -9.172  10.656  -6.667  1.00  0.00           C  
ATOM   2184  C   ARG A 289      -8.647  10.760  -8.086  1.00  0.00           C  
ATOM   2185  O   ARG A 289      -9.401  10.613  -9.039  1.00  0.00           O  
ATOM   2186  CB  ARG A 289     -10.369   9.696  -6.555  1.00  0.00           C  
ATOM   2187  CG  ARG A 289     -10.820   9.426  -5.108  1.00  0.00           C  
ATOM   2188  CD  ARG A 289      -9.719   8.734  -4.293  1.00  0.00           C  
ATOM   2189  NE  ARG A 289     -10.217   8.311  -2.986  1.00  0.00           N  
ATOM   2190  CZ  ARG A 289      -9.562   7.551  -2.104  1.00  0.00           C  
ATOM   2191  NH1 ARG A 289      -8.354   7.108  -2.354  1.00  0.00           N  
ATOM   2192  NH2 ARG A 289     -10.109   7.236  -0.977  1.00  0.00           N  
ATOM   2193  N   PHE A 290      -7.354  11.035  -8.203  1.00  0.00           N  
ATOM   2194  CA  PHE A 290      -6.686  11.399  -9.448  1.00  0.00           C  
ATOM   2195  C   PHE A 290      -7.436  12.519 -10.192  1.00  0.00           C  
ATOM   2196  O   PHE A 290      -7.674  12.471 -11.400  1.00  0.00           O  
ATOM   2197  CB  PHE A 290      -6.401  10.150 -10.292  1.00  0.00           C  
ATOM   2198  CG  PHE A 290      -5.247  10.341 -11.238  1.00  0.00           C  
ATOM   2199  CD1 PHE A 290      -5.471  10.659 -12.591  1.00  0.00           C  
ATOM   2200  CD2 PHE A 290      -3.927  10.250 -10.754  1.00  0.00           C  
ATOM   2201  CE1 PHE A 290      -4.386  10.891 -13.447  1.00  0.00           C  
ATOM   2202  CE2 PHE A 290      -2.840  10.482 -11.613  1.00  0.00           C  
ATOM   2203  CZ  PHE A 290      -3.073  10.808 -12.953  1.00  0.00           C  
ATOM   2204  N   GLN A 291      -7.883  13.523  -9.430  1.00  0.00           N  
ATOM   2205  CA  GLN A 291      -8.677  14.623  -9.955  1.00  0.00           C  
ATOM   2206  C   GLN A 291      -7.753  15.665 -10.589  1.00  0.00           C  
ATOM   2207  O   GLN A 291      -7.043  16.363  -9.877  1.00  0.00           O  
ATOM   2208  CB  GLN A 291      -9.527  15.210  -8.824  1.00  0.00           C  
ATOM   2209  CG  GLN A 291     -10.472  16.308  -9.329  1.00  0.00           C  
ATOM   2210  CD  GLN A 291     -11.165  17.062  -8.192  1.00  0.00           C  
ATOM   2211  OE1 GLN A 291     -10.874  16.901  -7.022  1.00  0.00           O  
ATOM   2212  NE2 GLN A 291     -12.101  17.934  -8.505  1.00  0.00           N  
ATOM   2213  N   ILE A 292      -7.824  15.805 -11.905  1.00  0.00           N  
ATOM   2214  CA  ILE A 292      -7.197  16.931 -12.605  1.00  0.00           C  
ATOM   2215  C   ILE A 292      -8.120  18.145 -12.434  1.00  0.00           C  
ATOM   2216  O   ILE A 292      -9.256  18.122 -12.894  1.00  0.00           O  
ATOM   2217  CB  ILE A 292      -6.916  16.589 -14.084  1.00  0.00           C  
ATOM   2218  CG1 ILE A 292      -6.051  15.312 -14.203  1.00  0.00           C  
ATOM   2219  CG2 ILE A 292      -6.224  17.795 -14.757  1.00  0.00           C  
ATOM   2220  CD1 ILE A 292      -5.827  14.819 -15.642  1.00  0.00           C  
ATOM   2221  N   VAL A 293      -7.633  19.190 -11.739  1.00  0.00           N  
ATOM   2222  CA  VAL A 293      -8.440  20.374 -11.392  1.00  0.00           C  
ATOM   2223  C   VAL A 293      -8.124  21.593 -12.246  1.00  0.00           C  
ATOM   2224  O   VAL A 293      -8.955  22.493 -12.372  1.00  0.00           O  
ATOM   2225  CB  VAL A 293      -8.324  20.731  -9.897  1.00  0.00           C  
ATOM   2226  CG1 VAL A 293      -8.931  19.629  -9.021  1.00  0.00           C  
ATOM   2227  CG2 VAL A 293      -6.888  20.983  -9.439  1.00  0.00           C  
ATOM   2228  N   SER A 294      -6.930  21.636 -12.830  1.00  0.00           N  
ATOM   2229  CA  SER A 294      -6.517  22.671 -13.779  1.00  0.00           C  
ATOM   2230  C   SER A 294      -5.402  22.158 -14.686  1.00  0.00           C  
ATOM   2231  O   SER A 294      -4.813  21.109 -14.433  1.00  0.00           O  
ATOM   2232  CB  SER A 294      -6.086  23.943 -13.039  1.00  0.00           C  
ATOM   2233  OG  SER A 294      -4.987  23.717 -12.193  1.00  0.00           O  
ATOM   2234  N   GLU A 295      -5.115  22.919 -15.742  1.00  0.00           N  
ATOM   2235  CA  GLU A 295      -4.004  22.703 -16.675  1.00  0.00           C  
ATOM   2236  C   GLU A 295      -3.119  23.956 -16.729  1.00  0.00           C  
ATOM   2237  O   GLU A 295      -3.548  25.043 -16.353  1.00  0.00           O  
ATOM   2238  CB  GLU A 295      -4.563  22.349 -18.064  1.00  0.00           C  
ATOM   2239  CG  GLU A 295      -5.231  20.964 -18.159  1.00  0.00           C  
ATOM   2240  CD  GLU A 295      -4.234  19.779 -18.131  1.00  0.00           C  
ATOM   2241  OE1 GLU A 295      -4.684  18.615 -18.196  1.00  0.00           O  
ATOM   2242  OE2 GLU A 295      -3.002  19.992 -18.078  1.00  0.00           O  
ATOM   2243  N   SER A 296      -1.870  23.787 -17.194  1.00  0.00           N  
ATOM   2244  CA  SER A 296      -0.898  24.862 -17.429  1.00  0.00           C  
ATOM   2245  C   SER A 296      -0.588  25.781 -16.220  1.00  0.00           C  
ATOM   2246  O   SER A 296      -0.805  26.988 -16.299  1.00  0.00           O  
ATOM   2247  CB  SER A 296      -1.282  25.677 -18.677  1.00  0.00           C  
ATOM   2248  OG  SER A 296      -1.455  24.847 -19.791  1.00  0.00           O  
ATOM   2249  N   PRO A 297      -0.028  25.235 -15.075  1.00  0.00           N  
ATOM   2250  CA  PRO A 297       0.425  23.861 -14.899  1.00  0.00           C  
ATOM   2251  C   PRO A 297      -0.739  22.901 -14.648  1.00  0.00           C  
ATOM   2252  O   PRO A 297      -1.781  23.290 -14.127  1.00  0.00           O  
ATOM   2253  CB  PRO A 297       1.373  23.906 -13.702  1.00  0.00           C  
ATOM   2254  CG  PRO A 297       0.781  25.015 -12.845  1.00  0.00           C  
ATOM   2255  CD  PRO A 297       0.279  26.013 -13.887  1.00  0.00           C  
ATOM   2256  N   ARG A 298      -0.530  21.630 -14.959  1.00  0.00           N  
ATOM   2257  CA  ARG A 298      -1.477  20.587 -14.586  1.00  0.00           C  
ATOM   2258  C   ARG A 298      -1.471  20.405 -13.078  1.00  0.00           C  
ATOM   2259  O   ARG A 298      -0.437  20.119 -12.496  1.00  0.00           O  
ATOM   2260  CB  ARG A 298      -1.138  19.288 -15.324  1.00  0.00           C  
ATOM   2261  CG  ARG A 298      -2.121  18.164 -14.952  1.00  0.00           C  
ATOM   2262  CD  ARG A 298      -1.858  16.925 -15.798  1.00  0.00           C  
ATOM   2263  NE  ARG A 298      -2.232  17.172 -17.186  1.00  0.00           N  
ATOM   2264  CZ  ARG A 298      -1.736  16.641 -18.279  1.00  0.00           C  
ATOM   2265  NH1 ARG A 298      -0.831  15.701 -18.231  1.00  0.00           N  
ATOM   2266  NH2 ARG A 298      -2.158  17.080 -19.423  1.00  0.00           N  
ATOM   2267  N   VAL A 299      -2.640  20.502 -12.438  1.00  0.00           N  
ATOM   2268  CA  VAL A 299      -2.804  20.264 -11.002  1.00  0.00           C  
ATOM   2269  C   VAL A 299      -3.635  19.005 -10.794  1.00  0.00           C  
ATOM   2270  O   VAL A 299      -4.747  18.896 -11.316  1.00  0.00           O  
ATOM   2271  CB  VAL A 299      -3.407  21.472 -10.283  1.00  0.00           C  
ATOM   2272  CG1 VAL A 299      -3.569  21.196  -8.787  1.00  0.00           C  
ATOM   2273  CG2 VAL A 299      -2.516  22.709 -10.434  1.00  0.00           C  
ATOM   2274  N   ILE A 300      -3.102  18.064 -10.015  1.00  0.00           N  
ATOM   2275  CA  ILE A 300      -3.739  16.779  -9.703  1.00  0.00           C  
ATOM   2276  C   ILE A 300      -3.891  16.647  -8.186  1.00  0.00           C  
ATOM   2277  O   ILE A 300      -2.920  16.791  -7.450  1.00  0.00           O  
ATOM   2278  CB  ILE A 300      -2.948  15.592 -10.295  1.00  0.00           C  
ATOM   2279  CG1 ILE A 300      -2.707  15.791 -11.804  1.00  0.00           C  
ATOM   2280  CG2 ILE A 300      -3.703  14.274 -10.014  1.00  0.00           C  
ATOM   2281  CD1 ILE A 300      -1.928  14.658 -12.487  1.00  0.00           C  
ATOM   2282  N   PHE A 301      -5.103  16.312  -7.738  1.00  0.00           N  
ATOM   2283  CA  PHE A 301      -5.380  15.963  -6.355  1.00  0.00           C  
ATOM   2284  C   PHE A 301      -5.570  14.454  -6.223  1.00  0.00           C  
ATOM   2285  O   PHE A 301      -6.443  13.877  -6.876  1.00  0.00           O  
ATOM   2286  CB  PHE A 301      -6.605  16.715  -5.842  1.00  0.00           C  
ATOM   2287  CG  PHE A 301      -6.498  18.228  -5.771  1.00  0.00           C  
ATOM   2288  CD1 PHE A 301      -5.263  18.896  -5.858  1.00  0.00           C  
ATOM   2289  CD2 PHE A 301      -7.669  18.988  -5.597  1.00  0.00           C  
ATOM   2290  CE1 PHE A 301      -5.194  20.291  -5.773  1.00  0.00           C  
ATOM   2291  CE2 PHE A 301      -7.602  20.384  -5.510  1.00  0.00           C  
ATOM   2292  CZ  PHE A 301      -6.367  21.040  -5.604  1.00  0.00           C  
ATOM   2293  N   ASP A 302      -4.783  13.817  -5.348  1.00  0.00           N  
ATOM   2294  CA  ASP A 302      -4.951  12.404  -5.030  1.00  0.00           C  
ATOM   2295  C   ASP A 302      -4.674  12.117  -3.548  1.00  0.00           C  
ATOM   2296  O   ASP A 302      -3.601  12.385  -3.015  1.00  0.00           O  
ATOM   2297  CB  ASP A 302      -4.095  11.522  -5.947  1.00  0.00           C  
ATOM   2298  CG  ASP A 302      -4.580  10.085  -5.839  1.00  0.00           C  
ATOM   2299  OD1 ASP A 302      -4.245   9.415  -4.845  1.00  0.00           O  
ATOM   2300  OD2 ASP A 302      -5.380   9.665  -6.707  1.00  0.00           O  
ATOM   2301  N   VAL A 303      -5.659  11.528  -2.871  1.00  0.00           N  
ATOM   2302  CA  VAL A 303      -5.594  11.240  -1.425  1.00  0.00           C  
ATOM   2303  C   VAL A 303      -4.824   9.963  -1.075  1.00  0.00           C  
ATOM   2304  O   VAL A 303      -4.990   9.426   0.025  1.00  0.00           O  
ATOM   2305  CB  VAL A 303      -7.000  11.239  -0.792  1.00  0.00           C  
ATOM   2306  CG1 VAL A 303      -7.720  12.571  -0.984  1.00  0.00           C  
ATOM   2307  CG2 VAL A 303      -7.893  10.139  -1.361  1.00  0.00           C  
ATOM   2308  N   ALA A 304      -4.018   9.422  -1.986  1.00  0.00           N  
ATOM   2309  CA  ALA A 304      -3.192   8.245  -1.749  1.00  0.00           C  
ATOM   2310  C   ALA A 304      -2.341   8.416  -0.475  1.00  0.00           C  
ATOM   2311  O   ALA A 304      -1.603   9.391  -0.347  1.00  0.00           O  
ATOM   2312  CB  ALA A 304      -2.308   7.990  -2.975  1.00  0.00           C  
ATOM   2313  N   HIS A 305      -2.466   7.473   0.456  1.00  0.00           N  
ATOM   2314  CA  HIS A 305      -1.864   7.554   1.796  1.00  0.00           C  
ATOM   2315  C   HIS A 305      -1.311   6.216   2.315  1.00  0.00           C  
ATOM   2316  O   HIS A 305      -1.072   6.063   3.511  1.00  0.00           O  
ATOM   2317  CB  HIS A 305      -2.909   8.131   2.764  1.00  0.00           C  
ATOM   2318  CG  HIS A 305      -4.168   7.326   2.834  1.00  0.00           C  
ATOM   2319  ND1 HIS A 305      -5.301   7.538   2.089  1.00  0.00           N  
ATOM   2320  CD2 HIS A 305      -4.421   6.219   3.617  1.00  0.00           C  
ATOM   2321  CE1 HIS A 305      -6.203   6.590   2.403  1.00  0.00           C  
ATOM   2322  NE2 HIS A 305      -5.704   5.768   3.325  1.00  0.00           N  
ATOM   2323  N   ASN A 306      -1.132   5.233   1.436  1.00  0.00           N  
ATOM   2324  CA  ASN A 306      -0.515   3.934   1.713  1.00  0.00           C  
ATOM   2325  C   ASN A 306       0.159   3.407   0.432  1.00  0.00           C  
ATOM   2326  O   ASN A 306      -0.159   3.894  -0.657  1.00  0.00           O  
ATOM   2327  CB  ASN A 306      -1.573   2.971   2.297  1.00  0.00           C  
ATOM   2328  CG  ASN A 306      -2.745   2.695   1.381  1.00  0.00           C  
ATOM   2329  OD1 ASN A 306      -2.618   2.422   0.197  1.00  0.00           O  
ATOM   2330  ND2 ASN A 306      -3.945   2.755   1.914  1.00  0.00           N  
ATOM   2331  N   PRO A 307       1.070   2.415   0.538  1.00  0.00           N  
ATOM   2332  CA  PRO A 307       1.823   1.904  -0.616  1.00  0.00           C  
ATOM   2333  C   PRO A 307       0.939   1.399  -1.761  1.00  0.00           C  
ATOM   2334  O   PRO A 307       1.179   1.740  -2.913  1.00  0.00           O  
ATOM   2335  CB  PRO A 307       2.721   0.804  -0.052  1.00  0.00           C  
ATOM   2336  CG  PRO A 307       2.942   1.238   1.395  1.00  0.00           C  
ATOM   2337  CD  PRO A 307       1.597   1.844   1.771  1.00  0.00           C  
ATOM   2338  N   HIS A 308      -0.149   0.692  -1.450  1.00  0.00           N  
ATOM   2339  CA  HIS A 308      -1.067   0.187  -2.477  1.00  0.00           C  
ATOM   2340  C   HIS A 308      -1.749   1.320  -3.279  1.00  0.00           C  
ATOM   2341  O   HIS A 308      -1.926   1.225  -4.493  1.00  0.00           O  
ATOM   2342  CB  HIS A 308      -2.116  -0.709  -1.783  1.00  0.00           C  
ATOM   2343  CG  HIS A 308      -3.196  -1.211  -2.699  1.00  0.00           C  
ATOM   2344  ND1 HIS A 308      -4.309  -0.518  -3.099  1.00  0.00           N  
ATOM   2345  CD2 HIS A 308      -3.285  -2.460  -3.275  1.00  0.00           C  
ATOM   2346  CE1 HIS A 308      -5.042  -1.311  -3.896  1.00  0.00           C  
ATOM   2347  NE2 HIS A 308      -4.446  -2.500  -4.018  1.00  0.00           N  
ATOM   2348  N   ALA A 309      -2.137   2.419  -2.628  1.00  0.00           N  
ATOM   2349  CA  ALA A 309      -2.690   3.580  -3.321  1.00  0.00           C  
ATOM   2350  C   ALA A 309      -1.605   4.356  -4.097  1.00  0.00           C  
ATOM   2351  O   ALA A 309      -1.864   4.853  -5.192  1.00  0.00           O  
ATOM   2352  CB  ALA A 309      -3.409   4.468  -2.301  1.00  0.00           C  
ATOM   2353  N   ALA A 310      -0.386   4.431  -3.549  1.00  0.00           N  
ATOM   2354  CA  ALA A 310       0.755   5.087  -4.181  1.00  0.00           C  
ATOM   2355  C   ALA A 310       1.247   4.340  -5.427  1.00  0.00           C  
ATOM   2356  O   ALA A 310       1.608   4.985  -6.415  1.00  0.00           O  
ATOM   2357  CB  ALA A 310       1.865   5.238  -3.142  1.00  0.00           C  
ATOM   2358  N   GLU A 311       1.189   3.014  -5.437  1.00  0.00           N  
ATOM   2359  CA  GLU A 311       1.442   2.190  -6.628  1.00  0.00           C  
ATOM   2360  C   GLU A 311       0.488   2.562  -7.760  1.00  0.00           C  
ATOM   2361  O   GLU A 311       0.912   2.873  -8.877  1.00  0.00           O  
ATOM   2362  CB  GLU A 311       1.285   0.702  -6.251  1.00  0.00           C  
ATOM   2363  CG  GLU A 311       1.482  -0.238  -7.454  1.00  0.00           C  
ATOM   2364  CD  GLU A 311       1.388  -1.721  -7.088  1.00  0.00           C  
ATOM   2365  OE1 GLU A 311       1.834  -2.544  -7.925  1.00  0.00           O  
ATOM   2366  OE2 GLU A 311       0.870  -2.051  -6.001  1.00  0.00           O  
ATOM   2367  N   TYR A 312      -0.822   2.612  -7.463  1.00  0.00           N  
ATOM   2368  CA  TYR A 312      -1.820   3.014  -8.448  1.00  0.00           C  
ATOM   2369  C   TYR A 312      -1.585   4.445  -8.961  1.00  0.00           C  
ATOM   2370  O   TYR A 312      -1.608   4.679 -10.168  1.00  0.00           O  
ATOM   2371  CB  TYR A 312      -3.229   2.855  -7.860  1.00  0.00           C  
ATOM   2372  CG  TYR A 312      -4.295   3.331  -8.826  1.00  0.00           C  
ATOM   2373  CD1 TYR A 312      -4.820   4.635  -8.726  1.00  0.00           C  
ATOM   2374  CD2 TYR A 312      -4.677   2.509  -9.906  1.00  0.00           C  
ATOM   2375  CE1 TYR A 312      -5.701   5.122  -9.699  1.00  0.00           C  
ATOM   2376  CE2 TYR A 312      -5.553   2.994 -10.891  1.00  0.00           C  
ATOM   2377  CZ  TYR A 312      -6.055   4.310 -10.794  1.00  0.00           C  
ATOM   2378  OH  TYR A 312      -6.878   4.792 -11.775  1.00  0.00           O  
ATOM   2379  N   LEU A 313      -1.331   5.393  -8.050  1.00  0.00           N  
ATOM   2380  CA  LEU A 313      -1.033   6.782  -8.405  1.00  0.00           C  
ATOM   2381  C   LEU A 313       0.205   6.873  -9.306  1.00  0.00           C  
ATOM   2382  O   LEU A 313       0.168   7.548 -10.331  1.00  0.00           O  
ATOM   2383  CB  LEU A 313      -0.877   7.603  -7.110  1.00  0.00           C  
ATOM   2384  CG  LEU A 313      -0.472   9.073  -7.341  1.00  0.00           C  
ATOM   2385  CD1 LEU A 313      -1.445   9.832  -8.242  1.00  0.00           C  
ATOM   2386  CD2 LEU A 313      -0.422   9.797  -5.992  1.00  0.00           C  
ATOM   2387  N   THR A 314       1.264   6.139  -8.968  1.00  0.00           N  
ATOM   2388  CA  THR A 314       2.497   6.062  -9.758  1.00  0.00           C  
ATOM   2389  C   THR A 314       2.230   5.550 -11.173  1.00  0.00           C  
ATOM   2390  O   THR A 314       2.682   6.153 -12.147  1.00  0.00           O  
ATOM   2391  CB  THR A 314       3.528   5.169  -9.044  1.00  0.00           C  
ATOM   2392  OG1 THR A 314       3.854   5.739  -7.800  1.00  0.00           O  
ATOM   2393  CG2 THR A 314       4.830   5.029  -9.825  1.00  0.00           C  
ATOM   2394  N   GLY A 315       1.432   4.490 -11.306  1.00  0.00           N  
ATOM   2395  CA  GLY A 315       1.012   3.973 -12.614  1.00  0.00           C  
ATOM   2396  C   GLY A 315       0.232   5.009 -13.439  1.00  0.00           C  
ATOM   2397  O   GLY A 315       0.522   5.218 -14.616  1.00  0.00           O  
ATOM   2398  N   ARG A 316      -0.715   5.714 -12.808  1.00  0.00           N  
ATOM   2399  CA  ARG A 316      -1.476   6.792 -13.463  1.00  0.00           C  
ATOM   2400  C   ARG A 316      -0.594   7.969 -13.886  1.00  0.00           C  
ATOM   2401  O   ARG A 316      -0.782   8.485 -14.980  1.00  0.00           O  
ATOM   2402  CB  ARG A 316      -2.599   7.289 -12.540  1.00  0.00           C  
ATOM   2403  CG  ARG A 316      -3.763   6.297 -12.383  1.00  0.00           C  
ATOM   2404  CD  ARG A 316      -4.597   6.131 -13.656  1.00  0.00           C  
ATOM   2405  NE  ARG A 316      -5.297   7.372 -14.042  1.00  0.00           N  
ATOM   2406  CZ  ARG A 316      -6.578   7.670 -13.871  1.00  0.00           C  
ATOM   2407  NH1 ARG A 316      -7.404   6.852 -13.298  1.00  0.00           N  
ATOM   2408  NH2 ARG A 316      -7.056   8.801 -14.287  1.00  0.00           N  
ATOM   2409  N   MET A 317       0.371   8.361 -13.060  1.00  0.00           N  
ATOM   2410  CA  MET A 317       1.322   9.420 -13.382  1.00  0.00           C  
ATOM   2411  C   MET A 317       2.227   9.030 -14.558  1.00  0.00           C  
ATOM   2412  O   MET A 317       2.426   9.836 -15.463  1.00  0.00           O  
ATOM   2413  CB  MET A 317       2.160   9.766 -12.146  1.00  0.00           C  
ATOM   2414  CG  MET A 317       1.359  10.506 -11.061  1.00  0.00           C  
ATOM   2415  SD  MET A 317       0.693  12.120 -11.545  1.00  0.00           S  
ATOM   2416  CE  MET A 317       2.228  13.051 -11.764  1.00  0.00           C  
ATOM   2417  N   LYS A 318       2.701   7.786 -14.600  1.00  0.00           N  
ATOM   2418  CA  LYS A 318       3.523   7.265 -15.711  1.00  0.00           C  
ATOM   2419  C   LYS A 318       2.760   7.207 -17.040  1.00  0.00           C  
ATOM   2420  O   LYS A 318       3.374   7.363 -18.090  1.00  0.00           O  
ATOM   2421  CB  LYS A 318       4.075   5.874 -15.362  1.00  0.00           C  
ATOM   2422  CG  LYS A 318       5.228   5.954 -14.342  1.00  0.00           C  
ATOM   2423  CD  LYS A 318       5.783   4.555 -14.009  1.00  0.00           C  
ATOM   2424  CE  LYS A 318       6.943   4.694 -13.018  1.00  0.00           C  
ATOM   2425  NZ  LYS A 318       7.643   3.417 -12.761  1.00  0.00           N  
ATOM   2426  N   ALA A 319       1.447   6.986 -16.998  1.00  0.00           N  
ATOM   2427  CA  ALA A 319       0.601   6.974 -18.187  1.00  0.00           C  
ATOM   2428  C   ALA A 319       0.297   8.382 -18.745  1.00  0.00           C  
ATOM   2429  O   ALA A 319      -0.146   8.510 -19.881  1.00  0.00           O  
ATOM   2430  CB  ALA A 319      -0.685   6.209 -17.849  1.00  0.00           C  
ATOM   2431  N   LEU A 320       0.517   9.439 -17.963  1.00  0.00           N  
ATOM   2432  CA  LEU A 320       0.365  10.803 -18.459  1.00  0.00           C  
ATOM   2433  C   LEU A 320       1.561  11.193 -19.339  1.00  0.00           C  
ATOM   2434  O   LEU A 320       2.700  10.849 -19.024  1.00  0.00           O  
ATOM   2435  CB  LEU A 320       0.208  11.801 -17.300  1.00  0.00           C  
ATOM   2436  CG  LEU A 320      -1.136  11.719 -16.560  1.00  0.00           C  
ATOM   2437  CD1 LEU A 320      -1.095  12.686 -15.379  1.00  0.00           C  
ATOM   2438  CD2 LEU A 320      -2.328  12.107 -17.447  1.00  0.00           C  
ATOM   2439  N   PRO A 321       1.333  11.993 -20.395  1.00  0.00           N  
ATOM   2440  CA  PRO A 321       2.427  12.620 -21.123  1.00  0.00           C  
ATOM   2441  C   PRO A 321       3.265  13.474 -20.166  1.00  0.00           C  
ATOM   2442  O   PRO A 321       2.759  14.419 -19.558  1.00  0.00           O  
ATOM   2443  CB  PRO A 321       1.765  13.459 -22.226  1.00  0.00           C  
ATOM   2444  CG  PRO A 321       0.355  12.876 -22.348  1.00  0.00           C  
ATOM   2445  CD  PRO A 321       0.052  12.379 -20.941  1.00  0.00           C  
ATOM   2446  N   LYS A 322       4.563  13.155 -20.038  1.00  0.00           N  
ATOM   2447  CA  LYS A 322       5.509  13.919 -19.220  1.00  0.00           C  
ATOM   2448  C   LYS A 322       6.161  14.996 -20.086  1.00  0.00           C  
ATOM   2449  O   LYS A 322       7.143  14.727 -20.772  1.00  0.00           O  
ATOM   2450  CB  LYS A 322       6.503  12.982 -18.506  1.00  0.00           C  
ATOM   2451  CG  LYS A 322       7.343  13.770 -17.476  1.00  0.00           C  
ATOM   2452  CD  LYS A 322       8.261  12.910 -16.571  1.00  0.00           C  
ATOM   2453  CE  LYS A 322       8.931  13.870 -15.584  1.00  0.00           C  
ATOM   2454  NZ  LYS A 322       9.758  13.230 -14.504  1.00  0.00           N  
ATOM   2455  N   ASN A 323       5.623  16.215 -20.027  1.00  0.00           N  
ATOM   2456  CA  ASN A 323       6.134  17.362 -20.780  1.00  0.00           C  
ATOM   2457  C   ASN A 323       7.026  18.298 -19.939  1.00  0.00           C  
ATOM   2458  O   ASN A 323       7.697  19.154 -20.486  1.00  0.00           O  
ATOM   2459  CB  ASN A 323       4.937  18.125 -21.375  1.00  0.00           C  
ATOM   2460  CG  ASN A 323       4.136  17.313 -22.387  1.00  0.00           C  
ATOM   2461  OD1 ASN A 323       4.571  16.335 -22.954  1.00  0.00           O  
ATOM   2462  ND2 ASN A 323       2.914  17.734 -22.651  1.00  0.00           N  
ATOM   2463  N   GLY A 324       7.018  18.120 -18.609  1.00  0.00           N  
ATOM   2464  CA  GLY A 324       7.770  18.928 -17.658  1.00  0.00           C  
ATOM   2465  C   GLY A 324       8.049  18.161 -16.368  1.00  0.00           C  
ATOM   2466  O   GLY A 324       8.021  16.929 -16.346  1.00  0.00           O  
ATOM   2467  N   ARG A 325       8.337  18.902 -15.283  1.00  0.00           N  
ATOM   2468  CA  ARG A 325       8.594  18.341 -13.956  1.00  0.00           C  
ATOM   2469  C   ARG A 325       7.298  17.976 -13.248  1.00  0.00           C  
ATOM   2470  O   ARG A 325       6.247  18.570 -13.508  1.00  0.00           O  
ATOM   2471  CB  ARG A 325       9.396  19.346 -13.111  1.00  0.00           C  
ATOM   2472  CG  ARG A 325      10.746  19.721 -13.750  1.00  0.00           C  
ATOM   2473  CD  ARG A 325      11.416  20.857 -12.975  1.00  0.00           C  
ATOM   2474  NE  ARG A 325      10.623  22.090 -13.074  1.00  0.00           N  
ATOM   2475  CZ  ARG A 325      10.630  23.115 -12.235  1.00  0.00           C  
ATOM   2476  NH1 ARG A 325      11.467  23.185 -11.244  1.00  0.00           N  
ATOM   2477  NH2 ARG A 325       9.767  24.078 -12.389  1.00  0.00           N  
ATOM   2478  N   VAL A 326       7.384  17.052 -12.306  1.00  0.00           N  
ATOM   2479  CA  VAL A 326       6.318  16.758 -11.348  1.00  0.00           C  
ATOM   2480  C   VAL A 326       6.743  17.286  -9.981  1.00  0.00           C  
ATOM   2481  O   VAL A 326       7.687  16.781  -9.378  1.00  0.00           O  
ATOM   2482  CB  VAL A 326       5.978  15.263 -11.308  1.00  0.00           C  
ATOM   2483  CG1 VAL A 326       4.866  14.983 -10.290  1.00  0.00           C  
ATOM   2484  CG2 VAL A 326       5.496  14.768 -12.676  1.00  0.00           C  
ATOM   2485  N   LEU A 327       6.052  18.309  -9.490  1.00  0.00           N  
ATOM   2486  CA  LEU A 327       6.262  18.924  -8.186  1.00  0.00           C  
ATOM   2487  C   LEU A 327       5.205  18.382  -7.224  1.00  0.00           C  
ATOM   2488  O   LEU A 327       4.012  18.589  -7.441  1.00  0.00           O  
ATOM   2489  CB  LEU A 327       6.185  20.457  -8.313  1.00  0.00           C  
ATOM   2490  CG  LEU A 327       7.072  21.097  -9.404  1.00  0.00           C  
ATOM   2491  CD1 LEU A 327       6.923  22.614  -9.363  1.00  0.00           C  
ATOM   2492  CD2 LEU A 327       8.551  20.758  -9.236  1.00  0.00           C  
ATOM   2493  N   ALA A 328       5.608  17.674  -6.156  1.00  0.00           N  
ATOM   2494  CA  ALA A 328       4.663  17.076  -5.218  1.00  0.00           C  
ATOM   2495  C   ALA A 328       4.518  17.901  -3.936  1.00  0.00           C  
ATOM   2496  O   ALA A 328       5.466  18.048  -3.167  1.00  0.00           O  
ATOM   2497  CB  ALA A 328       5.062  15.632  -4.925  1.00  0.00           C  
ATOM   2498  N   VAL A 329       3.304  18.380  -3.667  1.00  0.00           N  
ATOM   2499  CA  VAL A 329       2.899  18.911  -2.360  1.00  0.00           C  
ATOM   2500  C   VAL A 329       2.401  17.736  -1.527  1.00  0.00           C  
ATOM   2501  O   VAL A 329       1.399  17.108  -1.873  1.00  0.00           O  
ATOM   2502  CB  VAL A 329       1.809  19.983  -2.493  1.00  0.00           C  
ATOM   2503  CG1 VAL A 329       1.379  20.515  -1.124  1.00  0.00           C  
ATOM   2504  CG2 VAL A 329       2.304  21.167  -3.331  1.00  0.00           C  
ATOM   2505  N   ILE A 330       3.098  17.426  -0.427  1.00  0.00           N  
ATOM   2506  CA  ILE A 330       2.815  16.233   0.364  1.00  0.00           C  
ATOM   2507  C   ILE A 330       2.760  16.527   1.862  1.00  0.00           C  
ATOM   2508  O   ILE A 330       3.600  17.222   2.418  1.00  0.00           O  
ATOM   2509  CB  ILE A 330       3.777  15.093  -0.022  1.00  0.00           C  
ATOM   2510  CG1 ILE A 330       3.300  13.760   0.592  1.00  0.00           C  
ATOM   2511  CG2 ILE A 330       5.239  15.393   0.361  1.00  0.00           C  
ATOM   2512  CD1 ILE A 330       3.847  12.535  -0.129  1.00  0.00           C  
ATOM   2513  N   GLY A 331       1.764  15.942   2.515  1.00  0.00           N  
ATOM   2514  CA  GLY A 331       1.662  15.790   3.960  1.00  0.00           C  
ATOM   2515  C   GLY A 331       1.047  14.434   4.270  1.00  0.00           C  
ATOM   2516  O   GLY A 331       0.136  13.989   3.570  1.00  0.00           O  
ATOM   2517  N   MET A 332       1.538  13.758   5.308  1.00  0.00           N  
ATOM   2518  CA  MET A 332       1.075  12.416   5.688  1.00  0.00           C  
ATOM   2519  C   MET A 332       0.785  12.307   7.184  1.00  0.00           C  
ATOM   2520  O   MET A 332       1.289  13.079   7.999  1.00  0.00           O  
ATOM   2521  CB  MET A 332       2.073  11.338   5.229  1.00  0.00           C  
ATOM   2522  CG  MET A 332       2.176  11.250   3.707  1.00  0.00           C  
ATOM   2523  SD  MET A 332       3.078   9.801   3.083  1.00  0.00           S  
ATOM   2524  CE  MET A 332       1.940   8.468   3.542  1.00  0.00           C  
ATOM   2525  N   LEU A 333      -0.022  11.315   7.546  1.00  0.00           N  
ATOM   2526  CA  LEU A 333      -0.208  10.933   8.946  1.00  0.00           C  
ATOM   2527  C   LEU A 333       0.908   9.961   9.362  1.00  0.00           C  
ATOM   2528  O   LEU A 333       1.273   9.088   8.589  1.00  0.00           O  
ATOM   2529  CB  LEU A 333      -1.601  10.323   9.142  1.00  0.00           C  
ATOM   2530  CG  LEU A 333      -2.774  11.256   8.784  1.00  0.00           C  
ATOM   2531  CD1 LEU A 333      -4.101  10.521   8.991  1.00  0.00           C  
ATOM   2532  CD2 LEU A 333      -2.805  12.529   9.645  1.00  0.00           C  
ATOM   2533  N   HIS A 334       1.429  10.106  10.601  1.00  0.00           N  
ATOM   2534  CA  HIS A 334       2.570   9.315  11.086  1.00  0.00           C  
ATOM   2535  C   HIS A 334       2.275   7.818  11.269  1.00  0.00           C  
ATOM   2536  O   HIS A 334       3.194   7.005  11.317  1.00  0.00           O  
ATOM   2537  CB  HIS A 334       3.083   9.924  12.403  1.00  0.00           C  
ATOM   2538  CG  HIS A 334       2.216   9.601  13.594  1.00  0.00           C  
ATOM   2539  ND1 HIS A 334       2.065   8.356  14.191  1.00  0.00           N  
ATOM   2540  CD2 HIS A 334       1.411  10.459  14.292  1.00  0.00           C  
ATOM   2541  CE1 HIS A 334       1.194   8.471  15.192  1.00  0.00           C  
ATOM   2542  NE2 HIS A 334       0.770   9.731  15.294  1.00  0.00           N  
ATOM   2543  N   ASP A 335       0.992   7.460  11.401  1.00  0.00           N  
ATOM   2544  CA  ASP A 335       0.523   6.080  11.559  1.00  0.00           C  
ATOM   2545  C   ASP A 335       0.345   5.347  10.221  1.00  0.00           C  
ATOM   2546  O   ASP A 335      -0.028   4.174  10.201  1.00  0.00           O  
ATOM   2547  CB  ASP A 335      -0.763   6.065  12.417  1.00  0.00           C  
ATOM   2548  CG  ASP A 335      -1.969   6.771  11.792  1.00  0.00           C  
ATOM   2549  OD1 ASP A 335      -1.813   7.672  10.941  1.00  0.00           O  
ATOM   2550  OD2 ASP A 335      -3.110   6.500  12.207  1.00  0.00           O  
ATOM   2551  N   LYS A 336       0.646   6.021   9.102  1.00  0.00           N  
ATOM   2552  CA  LYS A 336       0.708   5.418   7.780  1.00  0.00           C  
ATOM   2553  C   LYS A 336       2.128   4.936   7.465  1.00  0.00           C  
ATOM   2554  O   LYS A 336       3.099   5.391   8.065  1.00  0.00           O  
ATOM   2555  CB  LYS A 336       0.187   6.402   6.717  1.00  0.00           C  
ATOM   2556  CG  LYS A 336      -1.274   6.854   6.958  1.00  0.00           C  
ATOM   2557  CD  LYS A 336      -2.235   5.675   7.043  1.00  0.00           C  
ATOM   2558  CE  LYS A 336      -3.693   6.128   7.119  1.00  0.00           C  
ATOM   2559  NZ  LYS A 336      -4.598   4.953   7.087  1.00  0.00           N  
ATOM   2560  N   ASP A 337       2.238   4.035   6.497  1.00  0.00           N  
ATOM   2561  CA  ASP A 337       3.527   3.626   5.949  1.00  0.00           C  
ATOM   2562  C   ASP A 337       4.093   4.733   5.040  1.00  0.00           C  
ATOM   2563  O   ASP A 337       3.934   4.721   3.817  1.00  0.00           O  
ATOM   2564  CB  ASP A 337       3.408   2.265   5.248  1.00  0.00           C  
ATOM   2565  CG  ASP A 337       4.769   1.737   4.777  1.00  0.00           C  
ATOM   2566  OD1 ASP A 337       5.789   2.446   4.955  1.00  0.00           O  
ATOM   2567  OD2 ASP A 337       4.783   0.620   4.233  1.00  0.00           O  
ATOM   2568  N   ILE A 338       4.710   5.730   5.664  1.00  0.00           N  
ATOM   2569  CA  ILE A 338       5.321   6.867   4.967  1.00  0.00           C  
ATOM   2570  C   ILE A 338       6.424   6.386   4.030  1.00  0.00           C  
ATOM   2571  O   ILE A 338       6.420   6.754   2.860  1.00  0.00           O  
ATOM   2572  CB  ILE A 338       5.835   7.921   5.978  1.00  0.00           C  
ATOM   2573  CG1 ILE A 338       4.656   8.518   6.782  1.00  0.00           C  
ATOM   2574  CG2 ILE A 338       6.608   9.028   5.257  1.00  0.00           C  
ATOM   2575  CD1 ILE A 338       5.065   9.453   7.927  1.00  0.00           C  
ATOM   2576  N   ALA A 339       7.331   5.540   4.512  1.00  0.00           N  
ATOM   2577  CA  ALA A 339       8.476   5.074   3.739  1.00  0.00           C  
ATOM   2578  C   ALA A 339       8.036   4.303   2.484  1.00  0.00           C  
ATOM   2579  O   ALA A 339       8.439   4.656   1.376  1.00  0.00           O  
ATOM   2580  CB  ALA A 339       9.374   4.225   4.645  1.00  0.00           C  
ATOM   2581  N   GLY A 340       7.153   3.312   2.632  1.00  0.00           N  
ATOM   2582  CA  GLY A 340       6.636   2.541   1.506  1.00  0.00           C  
ATOM   2583  C   GLY A 340       5.796   3.371   0.520  1.00  0.00           C  
ATOM   2584  O   GLY A 340       5.883   3.184  -0.689  1.00  0.00           O  
ATOM   2585  N   THR A 341       5.032   4.344   1.024  1.00  0.00           N  
ATOM   2586  CA  THR A 341       4.255   5.262   0.168  1.00  0.00           C  
ATOM   2587  C   THR A 341       5.181   6.159  -0.657  1.00  0.00           C  
ATOM   2588  O   THR A 341       5.021   6.263  -1.870  1.00  0.00           O  
ATOM   2589  CB  THR A 341       3.296   6.126   1.007  1.00  0.00           C  
ATOM   2590  OG1 THR A 341       2.409   5.304   1.736  1.00  0.00           O  
ATOM   2591  CG2 THR A 341       2.430   7.049   0.153  1.00  0.00           C  
ATOM   2592  N   LEU A 342       6.173   6.775  -0.015  1.00  0.00           N  
ATOM   2593  CA  LEU A 342       7.132   7.656  -0.685  1.00  0.00           C  
ATOM   2594  C   LEU A 342       8.044   6.889  -1.649  1.00  0.00           C  
ATOM   2595  O   LEU A 342       8.372   7.421  -2.705  1.00  0.00           O  
ATOM   2596  CB  LEU A 342       7.968   8.406   0.361  1.00  0.00           C  
ATOM   2597  CG  LEU A 342       7.185   9.448   1.178  1.00  0.00           C  
ATOM   2598  CD1 LEU A 342       8.112  10.089   2.207  1.00  0.00           C  
ATOM   2599  CD2 LEU A 342       6.617  10.550   0.301  1.00  0.00           C  
ATOM   2600  N   ALA A 343       8.389   5.643  -1.334  1.00  0.00           N  
ATOM   2601  CA  ALA A 343       9.198   4.795  -2.204  1.00  0.00           C  
ATOM   2602  C   ALA A 343       8.565   4.666  -3.602  1.00  0.00           C  
ATOM   2603  O   ALA A 343       9.250   4.872  -4.600  1.00  0.00           O  
ATOM   2604  CB  ALA A 343       9.421   3.450  -1.511  1.00  0.00           C  
ATOM   2605  N   TRP A 344       7.246   4.442  -3.694  1.00  0.00           N  
ATOM   2606  CA  TRP A 344       6.539   4.435  -4.978  1.00  0.00           C  
ATOM   2607  C   TRP A 344       6.600   5.790  -5.682  1.00  0.00           C  
ATOM   2608  O   TRP A 344       7.020   5.885  -6.840  1.00  0.00           O  
ATOM   2609  CB  TRP A 344       5.081   3.994  -4.753  1.00  0.00           C  
ATOM   2610  CG  TRP A 344       4.922   2.512  -4.658  1.00  0.00           C  
ATOM   2611  CD1 TRP A 344       4.680   1.785  -3.549  1.00  0.00           C  
ATOM   2612  CD2 TRP A 344       5.031   1.558  -5.760  1.00  0.00           C  
ATOM   2613  NE1 TRP A 344       4.635   0.450  -3.879  1.00  0.00           N  
ATOM   2614  CE2 TRP A 344       4.858   0.262  -5.220  1.00  0.00           C  
ATOM   2615  CE3 TRP A 344       5.283   1.678  -7.150  1.00  0.00           C  
ATOM   2616  CZ2 TRP A 344       4.944  -0.899  -6.022  1.00  0.00           C  
ATOM   2617  CZ3 TRP A 344       5.360   0.519  -7.950  1.00  0.00           C  
ATOM   2618  CH2 TRP A 344       5.202  -0.747  -7.391  1.00  0.00           C  
ATOM   2619  N   LEU A 345       6.245   6.853  -4.988  1.00  0.00           N  
ATOM   2620  CA  LEU A 345       6.092   8.184  -5.566  1.00  0.00           C  
ATOM   2621  C   LEU A 345       7.427   8.793  -6.033  1.00  0.00           C  
ATOM   2622  O   LEU A 345       7.434   9.532  -7.020  1.00  0.00           O  
ATOM   2623  CB  LEU A 345       5.377   9.097  -4.567  1.00  0.00           C  
ATOM   2624  CG  LEU A 345       3.934   8.679  -4.236  1.00  0.00           C  
ATOM   2625  CD1 LEU A 345       3.362   9.614  -3.163  1.00  0.00           C  
ATOM   2626  CD2 LEU A 345       3.014   8.736  -5.461  1.00  0.00           C  
ATOM   2627  N   LYS A 346       8.556   8.439  -5.417  1.00  0.00           N  
ATOM   2628  CA  LYS A 346       9.905   8.860  -5.829  1.00  0.00           C  
ATOM   2629  C   LYS A 346      10.203   8.613  -7.310  1.00  0.00           C  
ATOM   2630  O   LYS A 346      10.974   9.347  -7.913  1.00  0.00           O  
ATOM   2631  CB  LYS A 346      10.979   8.125  -4.998  1.00  0.00           C  
ATOM   2632  CG  LYS A 346      11.247   8.783  -3.640  1.00  0.00           C  
ATOM   2633  CD  LYS A 346      12.245   7.928  -2.831  1.00  0.00           C  
ATOM   2634  CE  LYS A 346      12.502   8.566  -1.472  1.00  0.00           C  
ATOM   2635  NZ  LYS A 346      13.488   7.800  -0.659  1.00  0.00           N  
ATOM   2636  N   SER A 347       9.599   7.580  -7.903  1.00  0.00           N  
ATOM   2637  CA  SER A 347       9.838   7.236  -9.306  1.00  0.00           C  
ATOM   2638  C   SER A 347       9.163   8.173 -10.319  1.00  0.00           C  
ATOM   2639  O   SER A 347       9.456   8.099 -11.509  1.00  0.00           O  
ATOM   2640  CB  SER A 347       9.426   5.783  -9.557  1.00  0.00           C  
ATOM   2641  OG  SER A 347       8.021   5.611  -9.542  1.00  0.00           O  
ATOM   2642  N   VAL A 348       8.246   9.035  -9.857  1.00  0.00           N  
ATOM   2643  CA  VAL A 348       7.468   9.944 -10.721  1.00  0.00           C  
ATOM   2644  C   VAL A 348       7.533  11.407 -10.301  1.00  0.00           C  
ATOM   2645  O   VAL A 348       7.085  12.256 -11.056  1.00  0.00           O  
ATOM   2646  CB  VAL A 348       5.995   9.497 -10.844  1.00  0.00           C  
ATOM   2647  CG1 VAL A 348       5.896   8.153 -11.573  1.00  0.00           C  
ATOM   2648  CG2 VAL A 348       5.276   9.388  -9.498  1.00  0.00           C  
ATOM   2649  N   VAL A 349       8.075  11.708  -9.121  1.00  0.00           N  
ATOM   2650  CA  VAL A 349       8.208  13.070  -8.588  1.00  0.00           C  
ATOM   2651  C   VAL A 349       9.639  13.562  -8.784  1.00  0.00           C  
ATOM   2652  O   VAL A 349      10.587  12.871  -8.409  1.00  0.00           O  
ATOM   2653  CB  VAL A 349       7.784  13.120  -7.111  1.00  0.00           C  
ATOM   2654  CG1 VAL A 349       8.010  14.508  -6.500  1.00  0.00           C  
ATOM   2655  CG2 VAL A 349       6.291  12.775  -6.962  1.00  0.00           C  
ATOM   2656  N   ASP A 350       9.791  14.762  -9.329  1.00  0.00           N  
ATOM   2657  CA  ASP A 350      11.088  15.391  -9.583  1.00  0.00           C  
ATOM   2658  C   ASP A 350      11.537  16.296  -8.414  1.00  0.00           C  
ATOM   2659  O   ASP A 350      12.726  16.375  -8.125  1.00  0.00           O  
ATOM   2660  CB  ASP A 350      11.034  16.177 -10.905  1.00  0.00           C  
ATOM   2661  CG  ASP A 350      10.653  15.324 -12.136  1.00  0.00           C  
ATOM   2662  OD1 ASP A 350      11.436  14.461 -12.592  1.00  0.00           O  
ATOM   2663  OD2 ASP A 350       9.567  15.543 -12.708  1.00  0.00           O  
ATOM   2664  N   ASP A 351      10.604  16.976  -7.719  1.00  0.00           N  
ATOM   2665  CA  ASP A 351      10.887  17.794  -6.530  1.00  0.00           C  
ATOM   2666  C   ASP A 351       9.724  17.745  -5.518  1.00  0.00           C  
ATOM   2667  O   ASP A 351       8.561  17.569  -5.883  1.00  0.00           O  
ATOM   2668  CB  ASP A 351      11.241  19.243  -6.926  1.00  0.00           C  
ATOM   2669  CG  ASP A 351      12.003  20.030  -5.849  1.00  0.00           C  
ATOM   2670  OD1 ASP A 351      12.430  19.422  -4.839  1.00  0.00           O  
ATOM   2671  OD2 ASP A 351      12.180  21.268  -6.013  1.00  0.00           O  
ATOM   2672  N   TRP A 352      10.052  17.875  -4.227  1.00  0.00           N  
ATOM   2673  CA  TRP A 352       9.146  17.660  -3.113  1.00  0.00           C  
ATOM   2674  C   TRP A 352       8.941  18.926  -2.287  1.00  0.00           C  
ATOM   2675  O   TRP A 352       9.895  19.556  -1.835  1.00  0.00           O  
ATOM   2676  CB  TRP A 352       9.675  16.529  -2.232  1.00  0.00           C  
ATOM   2677  CG  TRP A 352       9.709  15.182  -2.888  1.00  0.00           C  
ATOM   2678  CD1 TRP A 352      10.761  14.666  -3.566  1.00  0.00           C  
ATOM   2679  CD2 TRP A 352       8.659  14.170  -2.933  1.00  0.00           C  
ATOM   2680  NE1 TRP A 352      10.444  13.394  -4.013  1.00  0.00           N  
ATOM   2681  CE2 TRP A 352       9.164  13.045  -3.638  1.00  0.00           C  
ATOM   2682  CE3 TRP A 352       7.341  14.097  -2.427  1.00  0.00           C  
ATOM   2683  CZ2 TRP A 352       8.397  11.882  -3.835  1.00  0.00           C  
ATOM   2684  CZ3 TRP A 352       6.571  12.940  -2.623  1.00  0.00           C  
ATOM   2685  CH2 TRP A 352       7.099  11.846  -3.316  1.00  0.00           C  
ATOM   2686  N   TYR A 353       7.687  19.241  -2.008  1.00  0.00           N  
ATOM   2687  CA  TYR A 353       7.239  20.341  -1.164  1.00  0.00           C  
ATOM   2688  C   TYR A 353       6.535  19.751   0.057  1.00  0.00           C  
ATOM   2689  O   TYR A 353       5.320  19.520   0.057  1.00  0.00           O  
ATOM   2690  CB  TYR A 353       6.352  21.281  -1.984  1.00  0.00           C  
ATOM   2691  CG  TYR A 353       7.045  21.964  -3.150  1.00  0.00           C  
ATOM   2692  CD1 TYR A 353       7.439  23.314  -3.067  1.00  0.00           C  
ATOM   2693  CD2 TYR A 353       7.330  21.238  -4.327  1.00  0.00           C  
ATOM   2694  CE1 TYR A 353       8.120  23.927  -4.123  1.00  0.00           C  
ATOM   2695  CE2 TYR A 353       8.025  21.845  -5.378  1.00  0.00           C  
ATOM   2696  CZ  TYR A 353       8.429  23.183  -5.277  1.00  0.00           C  
ATOM   2697  OH  TYR A 353       9.145  23.759  -6.295  1.00  0.00           O  
ATOM   2698  N   CYS A 354       7.323  19.414   1.086  1.00  0.00           N  
ATOM   2699  CA  CYS A 354       6.851  18.702   2.273  1.00  0.00           C  
ATOM   2700  C   CYS A 354       6.229  19.667   3.282  1.00  0.00           C  
ATOM   2701  O   CYS A 354       6.814  20.705   3.606  1.00  0.00           O  
ATOM   2702  CB  CYS A 354       8.010  17.914   2.895  1.00  0.00           C  
ATOM   2703  SG  CYS A 354       8.621  16.663   1.725  1.00  0.00           S  
ATOM   2704  N   ALA A 355       5.075  19.293   3.821  1.00  0.00           N  
ATOM   2705  CA  ALA A 355       4.367  20.062   4.838  1.00  0.00           C  
ATOM   2706  C   ALA A 355       3.940  19.169   6.013  1.00  0.00           C  
ATOM   2707  O   ALA A 355       3.646  17.984   5.812  1.00  0.00           O  
ATOM   2708  CB  ALA A 355       3.173  20.749   4.185  1.00  0.00           C  
ATOM   2709  N   PRO A 356       3.869  19.738   7.239  1.00  0.00           N  
ATOM   2710  CA  PRO A 356       3.291  19.033   8.366  1.00  0.00           C  
ATOM   2711  C   PRO A 356       1.775  18.891   8.194  1.00  0.00           C  
ATOM   2712  O   PRO A 356       1.111  19.712   7.554  1.00  0.00           O  
ATOM   2713  CB  PRO A 356       3.659  19.874   9.591  1.00  0.00           C  
ATOM   2714  CG  PRO A 356       3.691  21.296   9.039  1.00  0.00           C  
ATOM   2715  CD  PRO A 356       4.208  21.105   7.612  1.00  0.00           C  
ATOM   2716  N   LEU A 357       1.213  17.857   8.826  1.00  0.00           N  
ATOM   2717  CA  LEU A 357      -0.224  17.782   9.075  1.00  0.00           C  
ATOM   2718  C   LEU A 357      -0.512  18.078  10.541  1.00  0.00           C  
ATOM   2719  O   LEU A 357       0.253  17.729  11.437  1.00  0.00           O  
ATOM   2720  CB  LEU A 357      -0.797  16.437   8.631  1.00  0.00           C  
ATOM   2721  CG  LEU A 357      -0.839  16.230   7.107  1.00  0.00           C  
ATOM   2722  CD1 LEU A 357      -1.493  14.878   6.806  1.00  0.00           C  
ATOM   2723  CD2 LEU A 357      -1.658  17.304   6.380  1.00  0.00           C  
ATOM   2724  N   GLU A 358      -1.647  18.704  10.784  1.00  0.00           N  
ATOM   2725  CA  GLU A 358      -2.075  19.107  12.115  1.00  0.00           C  
ATOM   2726  C   GLU A 358      -2.515  17.927  12.981  1.00  0.00           C  
ATOM   2727  O   GLU A 358      -2.889  16.845  12.518  1.00  0.00           O  
ATOM   2728  CB  GLU A 358      -3.202  20.147  12.000  1.00  0.00           C  
ATOM   2729  CG  GLU A 358      -2.755  21.424  11.277  1.00  0.00           C  
ATOM   2730  CD  GLU A 358      -3.886  22.461  11.143  1.00  0.00           C  
ATOM   2731  OE1 GLU A 358      -3.652  23.464  10.440  1.00  0.00           O  
ATOM   2732  OE2 GLU A 358      -4.970  22.231  11.738  1.00  0.00           O  
ATOM   2733  N   GLY A 359      -2.504  18.173  14.292  1.00  0.00           N  
ATOM   2734  CA  GLY A 359      -2.978  17.222  15.279  1.00  0.00           C  
ATOM   2735  C   GLY A 359      -1.988  16.102  15.619  1.00  0.00           C  
ATOM   2736  O   GLY A 359      -0.902  16.008  15.064  1.00  0.00           O  
ATOM   2737  N   PRO A 360      -2.373  15.216  16.562  1.00  0.00           N  
ATOM   2738  CA  PRO A 360      -1.456  14.226  17.119  1.00  0.00           C  
ATOM   2739  C   PRO A 360      -1.061  13.126  16.135  1.00  0.00           C  
ATOM   2740  O   PRO A 360      -0.110  12.397  16.389  1.00  0.00           O  
ATOM   2741  CB  PRO A 360      -2.202  13.651  18.335  1.00  0.00           C  
ATOM   2742  CG  PRO A 360      -3.671  13.816  17.957  1.00  0.00           C  
ATOM   2743  CD  PRO A 360      -3.676  15.146  17.186  1.00  0.00           C  
ATOM   2744  N   ARG A 361      -1.783  12.975  15.032  1.00  0.00           N  
ATOM   2745  CA  ARG A 361      -1.525  11.973  13.987  1.00  0.00           C  
ATOM   2746  C   ARG A 361      -0.669  12.510  12.835  1.00  0.00           C  
ATOM   2747  O   ARG A 361      -0.240  11.713  12.008  1.00  0.00           O  
ATOM   2748  CB  ARG A 361      -2.839  11.397  13.453  1.00  0.00           C  
ATOM   2749  CG  ARG A 361      -3.635  10.608  14.506  1.00  0.00           C  
ATOM   2750  CD  ARG A 361      -4.955  10.079  13.927  1.00  0.00           C  
ATOM   2751  NE  ARG A 361      -4.745   9.065  12.884  1.00  0.00           N  
ATOM   2752  CZ  ARG A 361      -5.563   8.735  11.890  1.00  0.00           C  
ATOM   2753  NH1 ARG A 361      -6.719   9.317  11.730  1.00  0.00           N  
ATOM   2754  NH2 ARG A 361      -5.231   7.823  11.039  1.00  0.00           N  
ATOM   2755  N   GLY A 362      -0.467  13.808  12.744  1.00  0.00           N  
ATOM   2756  CA  GLY A 362       0.309  14.417  11.676  1.00  0.00           C  
ATOM   2757  C   GLY A 362       1.795  14.075  11.771  1.00  0.00           C  
ATOM   2758  O   GLY A 362       2.374  14.128  12.848  1.00  0.00           O  
ATOM   2759  N   ALA A 363       2.416  13.730  10.638  1.00  0.00           N  
ATOM   2760  CA  ALA A 363       3.862  13.728  10.510  1.00  0.00           C  
ATOM   2761  C   ALA A 363       4.366  15.160  10.272  1.00  0.00           C  
ATOM   2762  O   ALA A 363       3.638  15.993   9.714  1.00  0.00           O  
ATOM   2763  CB  ALA A 363       4.280  12.783   9.383  1.00  0.00           C  
ATOM   2764  N   THR A 364       5.612  15.456  10.689  1.00  0.00           N  
ATOM   2765  CA  THR A 364       6.259  16.728  10.375  1.00  0.00           C  
ATOM   2766  C   THR A 364       6.816  16.716   8.945  1.00  0.00           C  
ATOM   2767  O   THR A 364       6.962  15.657   8.337  1.00  0.00           O  
ATOM   2768  CB  THR A 364       7.354  17.124  11.383  1.00  0.00           C  
ATOM   2769  OG1 THR A 364       8.557  16.444  11.145  1.00  0.00           O  
ATOM   2770  CG2 THR A 364       6.944  16.899  12.840  1.00  0.00           C  
ATOM   2771  N   ALA A 365       7.137  17.884   8.409  1.00  0.00           N  
ATOM   2772  CA  ALA A 365       7.772  17.989   7.097  1.00  0.00           C  
ATOM   2773  C   ALA A 365       9.148  17.306   7.079  1.00  0.00           C  
ATOM   2774  O   ALA A 365       9.487  16.626   6.111  1.00  0.00           O  
ATOM   2775  CB  ALA A 365       7.861  19.469   6.724  1.00  0.00           C  
ATOM   2776  N   GLU A 366       9.904  17.408   8.174  1.00  0.00           N  
ATOM   2777  CA  GLU A 366      11.210  16.778   8.348  1.00  0.00           C  
ATOM   2778  C   GLU A 366      11.094  15.252   8.333  1.00  0.00           C  
ATOM   2779  O   GLU A 366      11.884  14.592   7.671  1.00  0.00           O  
ATOM   2780  CB  GLU A 366      11.884  17.228   9.656  1.00  0.00           C  
ATOM   2781  CG  GLU A 366      12.183  18.734   9.756  1.00  0.00           C  
ATOM   2782  CD  GLU A 366      10.936  19.606   9.894  1.00  0.00           C  
ATOM   2783  OE1 GLU A 366      10.993  20.780   9.470  1.00  0.00           O  
ATOM   2784  OE2 GLU A 366       9.897  19.089  10.385  1.00  0.00           O  
ATOM   2785  N   GLN A 367      10.068  14.684   8.972  1.00  0.00           N  
ATOM   2786  CA  GLN A 367       9.819  13.237   8.934  1.00  0.00           C  
ATOM   2787  C   GLN A 367       9.544  12.720   7.522  1.00  0.00           C  
ATOM   2788  O   GLN A 367       9.863  11.573   7.214  1.00  0.00           O  
ATOM   2789  CB  GLN A 367       8.623  12.895   9.832  1.00  0.00           C  
ATOM   2790  CG  GLN A 367       8.978  12.945  11.326  1.00  0.00           C  
ATOM   2791  CD  GLN A 367       7.771  12.709  12.226  1.00  0.00           C  
ATOM   2792  OE1 GLN A 367       6.610  12.905  11.877  1.00  0.00           O  
ATOM   2793  NE2 GLN A 367       7.979  12.254  13.433  1.00  0.00           N  
ATOM   2794  N   LEU A 368       8.953  13.538   6.658  1.00  0.00           N  
ATOM   2795  CA  LEU A 368       8.786  13.187   5.252  1.00  0.00           C  
ATOM   2796  C   LEU A 368      10.122  13.298   4.505  1.00  0.00           C  
ATOM   2797  O   LEU A 368      10.483  12.384   3.769  1.00  0.00           O  
ATOM   2798  CB  LEU A 368       7.705  14.062   4.596  1.00  0.00           C  
ATOM   2799  CG  LEU A 368       6.318  13.978   5.244  1.00  0.00           C  
ATOM   2800  CD1 LEU A 368       5.355  14.932   4.538  1.00  0.00           C  
ATOM   2801  CD2 LEU A 368       5.716  12.572   5.166  1.00  0.00           C  
ATOM   2802  N   LEU A 369      10.865  14.379   4.733  1.00  0.00           N  
ATOM   2803  CA  LEU A 369      12.161  14.636   4.101  1.00  0.00           C  
ATOM   2804  C   LEU A 369      13.216  13.580   4.426  1.00  0.00           C  
ATOM   2805  O   LEU A 369      13.995  13.231   3.548  1.00  0.00           O  
ATOM   2806  CB  LEU A 369      12.663  16.027   4.508  1.00  0.00           C  
ATOM   2807  CG  LEU A 369      12.083  17.150   3.645  1.00  0.00           C  
ATOM   2808  CD1 LEU A 369      12.330  18.492   4.320  1.00  0.00           C  
ATOM   2809  CD2 LEU A 369      12.724  17.199   2.265  1.00  0.00           C  
ATOM   2810  N   GLU A 370      13.201  12.992   5.628  1.00  0.00           N  
ATOM   2811  CA  GLU A 370      14.083  11.878   6.005  1.00  0.00           C  
ATOM   2812  C   GLU A 370      13.985  10.684   5.042  1.00  0.00           C  
ATOM   2813  O   GLU A 370      14.948   9.955   4.835  1.00  0.00           O  
ATOM   2814  CB  GLU A 370      13.725  11.401   7.421  1.00  0.00           C  
ATOM   2815  CG  GLU A 370      14.277  12.319   8.524  1.00  0.00           C  
ATOM   2816  CD  GLU A 370      13.804  11.914   9.941  1.00  0.00           C  
ATOM   2817  OE1 GLU A 370      14.103  12.682  10.879  1.00  0.00           O  
ATOM   2818  OE2 GLU A 370      13.148  10.862  10.082  1.00  0.00           O  
ATOM   2819  N   HIS A 371      12.831  10.501   4.412  1.00  0.00           N  
ATOM   2820  CA  HIS A 371      12.616   9.442   3.424  1.00  0.00           C  
ATOM   2821  C   HIS A 371      12.891   9.888   1.981  1.00  0.00           C  
ATOM   2822  O   HIS A 371      12.725   9.086   1.057  1.00  0.00           O  
ATOM   2823  CB  HIS A 371      11.197   8.893   3.570  1.00  0.00           C  
ATOM   2824  CG  HIS A 371      10.939   8.287   4.924  1.00  0.00           C  
ATOM   2825  ND1 HIS A 371      11.577   7.198   5.468  1.00  0.00           N  
ATOM   2826  CD2 HIS A 371      10.033   8.734   5.860  1.00  0.00           C  
ATOM   2827  CE1 HIS A 371      11.075   6.996   6.703  1.00  0.00           C  
ATOM   2828  NE2 HIS A 371      10.129   7.895   6.962  1.00  0.00           N  
ATOM   2829  N   LEU A 372      13.287  11.144   1.761  1.00  0.00           N  
ATOM   2830  CA  LEU A 372      13.462  11.729   0.438  1.00  0.00           C  
ATOM   2831  C   LEU A 372      14.917  12.160   0.223  1.00  0.00           C  
ATOM   2832  O   LEU A 372      15.600  12.580   1.144  1.00  0.00           O  
ATOM   2833  CB  LEU A 372      12.458  12.892   0.268  1.00  0.00           C  
ATOM   2834  CG  LEU A 372      10.973  12.463   0.309  1.00  0.00           C  
ATOM   2835  CD1 LEU A 372      10.069  13.690   0.339  1.00  0.00           C  
ATOM   2836  CD2 LEU A 372      10.577  11.602  -0.889  1.00  0.00           C  
ATOM   2837  N   GLY A 373      15.397  12.035  -0.993  1.00  0.00           N  
ATOM   2838  CA  GLY A 373      16.765  12.462  -1.333  1.00  0.00           C  
ATOM   2839  C   GLY A 373      16.879  13.958  -1.651  1.00  0.00           C  
ATOM   2840  O   GLY A 373      17.977  14.503  -1.655  1.00  0.00           O  
ATOM   2841  N   ASN A 374      15.747  14.608  -1.927  1.00  0.00           N  
ATOM   2842  CA  ASN A 374      15.636  16.013  -2.283  1.00  0.00           C  
ATOM   2843  C   ASN A 374      14.275  16.552  -1.844  1.00  0.00           C  
ATOM   2844  O   ASN A 374      13.335  15.795  -1.638  1.00  0.00           O  
ATOM   2845  CB  ASN A 374      15.848  16.175  -3.803  1.00  0.00           C  
ATOM   2846  CG  ASN A 374      14.791  15.487  -4.660  1.00  0.00           C  
ATOM   2847  OD1 ASN A 374      14.376  14.379  -4.414  1.00  0.00           O  
ATOM   2848  ND2 ASN A 374      14.337  16.120  -5.717  1.00  0.00           N  
ATOM   2849  N   GLY A 375      14.163  17.882  -1.721  1.00  0.00           N  
ATOM   2850  CA  GLY A 375      12.918  18.547  -1.369  1.00  0.00           C  
ATOM   2851  C   GLY A 375      13.109  19.698  -0.397  1.00  0.00           C  
ATOM   2852  O   GLY A 375      14.221  19.999   0.053  1.00  0.00           O  
ATOM   2853  N   LYS A 376      11.990  20.357  -0.073  1.00  0.00           N  
ATOM   2854  CA  LYS A 376      11.928  21.512   0.822  1.00  0.00           C  
ATOM   2855  C   LYS A 376      10.873  21.264   1.899  1.00  0.00           C  
ATOM   2856  O   LYS A 376       9.849  20.644   1.619  1.00  0.00           O  
ATOM   2857  CB  LYS A 376      11.603  22.777   0.002  1.00  0.00           C  
ATOM   2858  CG  LYS A 376      12.633  23.093  -1.100  1.00  0.00           C  
ATOM   2859  CD  LYS A 376      12.086  24.142  -2.078  1.00  0.00           C  
ATOM   2860  CE  LYS A 376      12.966  24.245  -3.316  1.00  0.00           C  
ATOM   2861  NZ  LYS A 376      12.206  24.753  -4.501  1.00  0.00           N  
ATOM   2862  N   SER A 377      11.110  21.774   3.113  1.00  0.00           N  
ATOM   2863  CA  SER A 377      10.111  21.790   4.177  1.00  0.00           C  
ATOM   2864  C   SER A 377       9.396  23.141   4.231  1.00  0.00           C  
ATOM   2865  O   SER A 377       9.986  24.191   3.963  1.00  0.00           O  
ATOM   2866  CB  SER A 377      10.712  21.428   5.538  1.00  0.00           C  
ATOM   2867  OG  SER A 377      11.682  22.355   5.953  1.00  0.00           O  
ATOM   2868  N   PHE A 378       8.125  23.099   4.593  1.00  0.00           N  
ATOM   2869  CA  PHE A 378       7.264  24.257   4.784  1.00  0.00           C  
ATOM   2870  C   PHE A 378       6.501  24.133   6.101  1.00  0.00           C  
ATOM   2871  O   PHE A 378       6.282  23.030   6.592  1.00  0.00           O  
ATOM   2872  CB  PHE A 378       6.302  24.395   3.592  1.00  0.00           C  
ATOM   2873  CG  PHE A 378       6.999  24.631   2.277  1.00  0.00           C  
ATOM   2874  CD1 PHE A 378       7.301  25.940   1.850  1.00  0.00           C  
ATOM   2875  CD2 PHE A 378       7.401  23.541   1.480  1.00  0.00           C  
ATOM   2876  CE1 PHE A 378       8.000  26.156   0.662  1.00  0.00           C  
ATOM   2877  CE2 PHE A 378       8.109  23.763   0.285  1.00  0.00           C  
ATOM   2878  CZ  PHE A 378       8.413  25.066  -0.120  1.00  0.00           C  
ATOM   2879  N   ASP A 379       6.054  25.252   6.656  1.00  0.00           N  
ATOM   2880  CA  ASP A 379       5.327  25.268   7.936  1.00  0.00           C  
ATOM   2881  C   ASP A 379       3.868  24.805   7.807  1.00  0.00           C  
ATOM   2882  O   ASP A 379       3.216  24.473   8.797  1.00  0.00           O  
ATOM   2883  CB  ASP A 379       5.351  26.680   8.527  1.00  0.00           C  
ATOM   2884  CG  ASP A 379       6.753  27.210   8.840  1.00  0.00           C  
ATOM   2885  OD1 ASP A 379       7.633  26.394   9.189  1.00  0.00           O  
ATOM   2886  OD2 ASP A 379       6.924  28.446   8.736  1.00  0.00           O  
ATOM   2887  N   SER A 380       3.317  24.809   6.584  1.00  0.00           N  
ATOM   2888  CA  SER A 380       1.943  24.386   6.319  1.00  0.00           C  
ATOM   2889  C   SER A 380       1.761  23.886   4.884  1.00  0.00           C  
ATOM   2890  O   SER A 380       2.502  24.261   3.975  1.00  0.00           O  
ATOM   2891  CB  SER A 380       0.978  25.545   6.600  1.00  0.00           C  
ATOM   2892  OG  SER A 380       1.157  26.599   5.670  1.00  0.00           O  
ATOM   2893  N   VAL A 381       0.701  23.095   4.674  1.00  0.00           N  
ATOM   2894  CA  VAL A 381       0.291  22.655   3.327  1.00  0.00           C  
ATOM   2895  C   VAL A 381      -0.002  23.850   2.417  1.00  0.00           C  
ATOM   2896  O   VAL A 381       0.381  23.829   1.253  1.00  0.00           O  
ATOM   2897  CB  VAL A 381      -0.923  21.714   3.394  1.00  0.00           C  
ATOM   2898  CG1 VAL A 381      -1.409  21.303   2.001  1.00  0.00           C  
ATOM   2899  CG2 VAL A 381      -0.593  20.428   4.161  1.00  0.00           C  
ATOM   2900  N   ALA A 382      -0.618  24.909   2.937  1.00  0.00           N  
ATOM   2901  CA  ALA A 382      -0.897  26.125   2.172  1.00  0.00           C  
ATOM   2902  C   ALA A 382       0.383  26.792   1.650  1.00  0.00           C  
ATOM   2903  O   ALA A 382       0.449  27.170   0.479  1.00  0.00           O  
ATOM   2904  CB  ALA A 382      -1.712  27.080   3.055  1.00  0.00           C  
ATOM   2905  N   GLN A 383       1.431  26.880   2.477  1.00  0.00           N  
ATOM   2906  CA  GLN A 383       2.715  27.439   2.064  1.00  0.00           C  
ATOM   2907  C   GLN A 383       3.444  26.539   1.053  1.00  0.00           C  
ATOM   2908  O   GLN A 383       3.995  27.042   0.076  1.00  0.00           O  
ATOM   2909  CB  GLN A 383       3.621  27.664   3.278  1.00  0.00           C  
ATOM   2910  CG  GLN A 383       3.160  28.820   4.185  1.00  0.00           C  
ATOM   2911  CD  GLN A 383       4.106  28.970   5.386  1.00  0.00           C  
ATOM   2912  OE1 GLN A 383       5.158  28.369   5.454  1.00  0.00           O  
ATOM   2913  NE2 GLN A 383       3.776  29.765   6.367  1.00  0.00           N  
ATOM   2914  N   ALA A 384       3.399  25.221   1.258  1.00  0.00           N  
ATOM   2915  CA  ALA A 384       3.969  24.265   0.313  1.00  0.00           C  
ATOM   2916  C   ALA A 384       3.274  24.342  -1.059  1.00  0.00           C  
ATOM   2917  O   ALA A 384       3.942  24.351  -2.096  1.00  0.00           O  
ATOM   2918  CB  ALA A 384       3.868  22.857   0.916  1.00  0.00           C  
ATOM   2919  N   TRP A 385       1.946  24.466  -1.058  1.00  0.00           N  
ATOM   2920  CA  TRP A 385       1.146  24.676  -2.261  1.00  0.00           C  
ATOM   2921  C   TRP A 385       1.523  25.967  -2.989  1.00  0.00           C  
ATOM   2922  O   TRP A 385       1.775  25.945  -4.189  1.00  0.00           O  
ATOM   2923  CB  TRP A 385      -0.332  24.693  -1.874  1.00  0.00           C  
ATOM   2924  CG  TRP A 385      -1.239  25.218  -2.943  1.00  0.00           C  
ATOM   2925  CD1 TRP A 385      -1.851  26.426  -2.952  1.00  0.00           C  
ATOM   2926  CD2 TRP A 385      -1.596  24.577  -4.207  1.00  0.00           C  
ATOM   2927  NE1 TRP A 385      -2.577  26.572  -4.119  1.00  0.00           N  
ATOM   2928  CE2 TRP A 385      -2.451  25.467  -4.924  1.00  0.00           C  
ATOM   2929  CE3 TRP A 385      -1.288  23.340  -4.801  1.00  0.00           C  
ATOM   2930  CZ2 TRP A 385      -2.979  25.134  -6.192  1.00  0.00           C  
ATOM   2931  CZ3 TRP A 385      -1.818  23.007  -6.067  1.00  0.00           C  
ATOM   2932  CH2 TRP A 385      -2.648  23.897  -6.742  1.00  0.00           C  
ATOM   2933  N   ASP A 386       1.616  27.087  -2.263  1.00  0.00           N  
ATOM   2934  CA  ASP A 386       1.962  28.375  -2.862  1.00  0.00           C  
ATOM   2935  C   ASP A 386       3.372  28.378  -3.463  1.00  0.00           C  
ATOM   2936  O   ASP A 386       3.558  28.883  -4.576  1.00  0.00           O  
ATOM   2937  CB  ASP A 386       1.822  29.492  -1.813  1.00  0.00           C  
ATOM   2938  CG  ASP A 386       0.370  29.890  -1.570  1.00  0.00           C  
ATOM   2939  OD1 ASP A 386      -0.487  29.667  -2.459  1.00  0.00           O  
ATOM   2940  OD2 ASP A 386       0.071  30.561  -0.559  1.00  0.00           O  
ATOM   2941  N   ALA A 387       4.328  27.758  -2.785  1.00  0.00           N  
ATOM   2942  CA  ALA A 387       5.684  27.616  -3.296  1.00  0.00           C  
ATOM   2943  C   ALA A 387       5.733  26.732  -4.551  1.00  0.00           C  
ATOM   2944  O   ALA A 387       6.326  27.122  -5.551  1.00  0.00           O  
ATOM   2945  CB  ALA A 387       6.571  27.070  -2.173  1.00  0.00           C  
ATOM   2946  N   ALA A 388       5.059  25.570  -4.530  1.00  0.00           N  
ATOM   2947  CA  ALA A 388       5.008  24.682  -5.689  1.00  0.00           C  
ATOM   2948  C   ALA A 388       4.357  25.351  -6.910  1.00  0.00           C  
ATOM   2949  O   ALA A 388       4.871  25.249  -8.018  1.00  0.00           O  
ATOM   2950  CB  ALA A 388       4.267  23.395  -5.299  1.00  0.00           C  
ATOM   2951  N   MET A 389       3.257  26.082  -6.704  1.00  0.00           N  
ATOM   2952  CA  MET A 389       2.583  26.817  -7.775  1.00  0.00           C  
ATOM   2953  C   MET A 389       3.412  27.999  -8.300  1.00  0.00           C  
ATOM   2954  O   MET A 389       3.315  28.324  -9.480  1.00  0.00           O  
ATOM   2955  CB  MET A 389       1.214  27.307  -7.280  1.00  0.00           C  
ATOM   2956  CG  MET A 389       0.197  26.165  -7.152  1.00  0.00           C  
ATOM   2957  SD  MET A 389      -0.236  25.306  -8.706  1.00  0.00           S  
ATOM   2958  CE  MET A 389      -1.018  26.638  -9.641  1.00  0.00           C  
ATOM   2959  N   ALA A 390       4.228  28.630  -7.457  1.00  0.00           N  
ATOM   2960  CA  ALA A 390       5.142  29.691  -7.872  1.00  0.00           C  
ATOM   2961  C   ALA A 390       6.330  29.160  -8.691  1.00  0.00           C  
ATOM   2962  O   ALA A 390       6.765  29.816  -9.632  1.00  0.00           O  
ATOM   2963  CB  ALA A 390       5.605  30.452  -6.625  1.00  0.00           C  
ATOM   2964  N   ASP A 391       6.822  27.967  -8.346  1.00  0.00           N  
ATOM   2965  CA  ASP A 391       7.948  27.324  -9.032  1.00  0.00           C  
ATOM   2966  C   ASP A 391       7.527  26.584 -10.317  1.00  0.00           C  
ATOM   2967  O   ASP A 391       8.360  26.322 -11.196  1.00  0.00           O  
ATOM   2968  CB  ASP A 391       8.650  26.352  -8.060  1.00  0.00           C  
ATOM   2969  CG  ASP A 391       9.493  27.024  -6.952  1.00  0.00           C  
ATOM   2970  OD1 ASP A 391       9.777  28.235  -7.052  1.00  0.00           O  
ATOM   2971  OD2 ASP A 391       9.954  26.286  -6.041  1.00  0.00           O  
ATOM   2972  N   ALA A 392       6.240  26.228 -10.435  1.00  0.00           N  
ATOM   2973  CA  ALA A 392       5.701  25.481 -11.554  1.00  0.00           C  
ATOM   2974  C   ALA A 392       5.621  26.327 -12.828  1.00  0.00           C  
ATOM   2975  O   ALA A 392       5.055  27.419 -12.861  1.00  0.00           O  
ATOM   2976  CB  ALA A 392       4.330  24.906 -11.188  1.00  0.00           C  
ATOM   2977  N   LYS A 393       6.141  25.754 -13.924  1.00  0.00           N  
ATOM   2978  CA  LYS A 393       5.961  26.270 -15.268  1.00  0.00           C  
ATOM   2979  C   LYS A 393       4.702  25.678 -15.911  1.00  0.00           C  
ATOM   2980  O   LYS A 393       4.142  24.712 -15.415  1.00  0.00           O  
ATOM   2981  CB  LYS A 393       7.201  25.980 -16.105  1.00  0.00           C  
ATOM   2982  CG  LYS A 393       8.468  26.605 -15.505  1.00  0.00           C  
ATOM   2983  CD  LYS A 393       9.642  26.262 -16.413  1.00  0.00           C  
ATOM   2984  CE  LYS A 393      10.930  26.807 -15.830  1.00  0.00           C  
ATOM   2985  NZ  LYS A 393      12.071  26.401 -16.693  1.00  0.00           N  
ATOM   2986  N   ALA A 394       4.287  26.231 -17.036  1.00  0.00           N  
ATOM   2987  CA  ALA A 394       3.084  25.789 -17.741  1.00  0.00           C  
ATOM   2988  C   ALA A 394       3.116  24.302 -18.146  1.00  0.00           C  
ATOM   2989  O   ALA A 394       2.081  23.650 -18.162  1.00  0.00           O  
ATOM   2990  CB  ALA A 394       2.896  26.694 -18.960  1.00  0.00           C  
ATOM   2991  N   GLU A 395       4.304  23.769 -18.458  1.00  0.00           N  
ATOM   2992  CA  GLU A 395       4.521  22.367 -18.826  1.00  0.00           C  
ATOM   2993  C   GLU A 395       4.642  21.421 -17.624  1.00  0.00           C  
ATOM   2994  O   GLU A 395       4.613  20.202 -17.808  1.00  0.00           O  
ATOM   2995  CB  GLU A 395       5.756  22.268 -19.747  1.00  0.00           C  
ATOM   2996  CG  GLU A 395       7.124  22.659 -19.130  1.00  0.00           C  
ATOM   2997  CD  GLU A 395       7.504  24.147 -19.230  1.00  0.00           C  
ATOM   2998  OE1 GLU A 395       8.716  24.447 -19.093  1.00  0.00           O  
ATOM   2999  OE2 GLU A 395       6.618  25.006 -19.430  1.00  0.00           O  
ATOM   3000  N   ASP A 396       4.783  21.958 -16.399  1.00  0.00           N  
ATOM   3001  CA  ASP A 396       4.950  21.160 -15.191  1.00  0.00           C  
ATOM   3002  C   ASP A 396       3.611  20.599 -14.682  1.00  0.00           C  
ATOM   3003  O   ASP A 396       2.513  20.988 -15.100  1.00  0.00           O  
ATOM   3004  CB  ASP A 396       5.685  21.978 -14.103  1.00  0.00           C  
ATOM   3005  CG  ASP A 396       7.163  22.278 -14.410  1.00  0.00           C  
ATOM   3006  OD1 ASP A 396       7.830  21.475 -15.102  1.00  0.00           O  
ATOM   3007  OD2 ASP A 396       7.698  23.273 -13.867  1.00  0.00           O  
ATOM   3008  N   THR A 397       3.695  19.658 -13.756  1.00  0.00           N  
ATOM   3009  CA  THR A 397       2.548  19.102 -13.029  1.00  0.00           C  
ATOM   3010  C   THR A 397       2.742  19.303 -11.533  1.00  0.00           C  
ATOM   3011  O   THR A 397       3.775  18.920 -10.994  1.00  0.00           O  
ATOM   3012  CB  THR A 397       2.352  17.613 -13.357  1.00  0.00           C  
ATOM   3013  OG1 THR A 397       2.090  17.458 -14.738  1.00  0.00           O  
ATOM   3014  CG2 THR A 397       1.171  16.984 -12.620  1.00  0.00           C  
ATOM   3015  N   VAL A 398       1.739  19.853 -10.851  1.00  0.00           N  
ATOM   3016  CA  VAL A 398       1.697  19.915  -9.389  1.00  0.00           C  
ATOM   3017  C   VAL A 398       0.777  18.805  -8.873  1.00  0.00           C  
ATOM   3018  O   VAL A 398      -0.428  18.811  -9.127  1.00  0.00           O  
ATOM   3019  CB  VAL A 398       1.275  21.303  -8.877  1.00  0.00           C  
ATOM   3020  CG1 VAL A 398       1.299  21.348  -7.346  1.00  0.00           C  
ATOM   3021  CG2 VAL A 398       2.224  22.386  -9.394  1.00  0.00           C  
ATOM   3022  N   LEU A 399       1.345  17.845  -8.152  1.00  0.00           N  
ATOM   3023  CA  LEU A 399       0.625  16.737  -7.538  1.00  0.00           C  
ATOM   3024  C   LEU A 399       0.442  17.014  -6.046  1.00  0.00           C  
ATOM   3025  O   LEU A 399       1.418  17.090  -5.314  1.00  0.00           O  
ATOM   3026  CB  LEU A 399       1.405  15.434  -7.808  1.00  0.00           C  
ATOM   3027  CG  LEU A 399       0.821  14.192  -7.107  1.00  0.00           C  
ATOM   3028  CD1 LEU A 399      -0.575  13.848  -7.626  1.00  0.00           C  
ATOM   3029  CD2 LEU A 399       1.725  12.988  -7.340  1.00  0.00           C  
ATOM   3030  N   VAL A 400      -0.802  17.108  -5.575  1.00  0.00           N  
ATOM   3031  CA  VAL A 400      -1.129  17.216  -4.148  1.00  0.00           C  
ATOM   3032  C   VAL A 400      -1.564  15.848  -3.646  1.00  0.00           C  
ATOM   3033  O   VAL A 400      -2.568  15.311  -4.111  1.00  0.00           O  
ATOM   3034  CB  VAL A 400      -2.206  18.276  -3.885  1.00  0.00           C  
ATOM   3035  CG1 VAL A 400      -2.443  18.445  -2.378  1.00  0.00           C  
ATOM   3036  CG2 VAL A 400      -1.814  19.637  -4.469  1.00  0.00           C  
ATOM   3037  N   CYS A 401      -0.824  15.266  -2.700  1.00  0.00           N  
ATOM   3038  CA  CYS A 401      -1.055  13.889  -2.257  1.00  0.00           C  
ATOM   3039  C   CYS A 401      -0.610  13.625  -0.809  1.00  0.00           C  
ATOM   3040  O   CYS A 401      -0.204  14.532  -0.082  1.00  0.00           O  
ATOM   3041  CB  CYS A 401      -0.374  12.942  -3.268  1.00  0.00           C  
ATOM   3042  SG  CYS A 401       1.440  13.147  -3.253  1.00  0.00           S  
ATOM   3043  N   GLY A 402      -0.722  12.361  -0.376  1.00  0.00           N  
ATOM   3044  CA  GLY A 402      -0.243  11.848   0.906  1.00  0.00           C  
ATOM   3045  C   GLY A 402      -1.324  11.659   1.973  1.00  0.00           C  
ATOM   3046  O   GLY A 402      -1.217  10.764   2.808  1.00  0.00           O  
ATOM   3047  N   SER A 403      -2.396  12.468   1.940  1.00  0.00           N  
ATOM   3048  CA  SER A 403      -3.519  12.339   2.872  1.00  0.00           C  
ATOM   3049  C   SER A 403      -4.782  13.031   2.350  1.00  0.00           C  
ATOM   3050  O   SER A 403      -4.715  13.951   1.548  1.00  0.00           O  
ATOM   3051  CB  SER A 403      -3.116  12.950   4.219  1.00  0.00           C  
ATOM   3052  OG  SER A 403      -4.139  12.786   5.189  1.00  0.00           O  
ATOM   3053  N   PHE A 404      -5.952  12.620   2.876  1.00  0.00           N  
ATOM   3054  CA  PHE A 404      -7.183  13.395   2.739  1.00  0.00           C  
ATOM   3055  C   PHE A 404      -7.009  14.824   3.275  1.00  0.00           C  
ATOM   3056  O   PHE A 404      -7.479  15.763   2.649  1.00  0.00           O  
ATOM   3057  CB  PHE A 404      -8.327  12.707   3.497  1.00  0.00           C  
ATOM   3058  CG  PHE A 404      -8.973  11.566   2.742  1.00  0.00           C  
ATOM   3059  CD1 PHE A 404     -10.146  11.796   2.003  1.00  0.00           C  
ATOM   3060  CD2 PHE A 404      -8.427  10.271   2.785  1.00  0.00           C  
ATOM   3061  CE1 PHE A 404     -10.766  10.747   1.315  1.00  0.00           C  
ATOM   3062  CE2 PHE A 404      -9.043   9.222   2.094  1.00  0.00           C  
ATOM   3063  CZ  PHE A 404     -10.217   9.452   1.352  1.00  0.00           C  
ATOM   3064  N   HIS A 405      -6.297  14.992   4.405  1.00  0.00           N  
ATOM   3065  CA  HIS A 405      -6.050  16.299   5.010  1.00  0.00           C  
ATOM   3066  C   HIS A 405      -5.212  17.204   4.109  1.00  0.00           C  
ATOM   3067  O   HIS A 405      -5.558  18.370   3.938  1.00  0.00           O  
ATOM   3068  CB  HIS A 405      -5.379  16.113   6.377  1.00  0.00           C  
ATOM   3069  CG  HIS A 405      -6.229  15.351   7.355  1.00  0.00           C  
ATOM   3070  ND1 HIS A 405      -7.427  15.775   7.891  1.00  0.00           N  
ATOM   3071  CD2 HIS A 405      -5.984  14.103   7.876  1.00  0.00           C  
ATOM   3072  CE1 HIS A 405      -7.880  14.811   8.709  1.00  0.00           C  
ATOM   3073  NE2 HIS A 405      -7.035  13.775   8.727  1.00  0.00           N  
ATOM   3074  N   THR A 406      -4.180  16.671   3.462  1.00  0.00           N  
ATOM   3075  CA  THR A 406      -3.335  17.443   2.532  1.00  0.00           C  
ATOM   3076  C   THR A 406      -4.161  17.992   1.366  1.00  0.00           C  
ATOM   3077  O   THR A 406      -4.072  19.173   1.048  1.00  0.00           O  
ATOM   3078  CB  THR A 406      -2.203  16.573   1.974  1.00  0.00           C  
ATOM   3079  OG1 THR A 406      -1.585  15.859   3.012  1.00  0.00           O  
ATOM   3080  CG2 THR A 406      -1.126  17.392   1.273  1.00  0.00           C  
ATOM   3081  N   VAL A 407      -4.996  17.162   0.762  1.00  0.00           N  
ATOM   3082  CA  VAL A 407      -5.873  17.575  -0.343  1.00  0.00           C  
ATOM   3083  C   VAL A 407      -6.928  18.580   0.134  1.00  0.00           C  
ATOM   3084  O   VAL A 407      -7.141  19.590  -0.536  1.00  0.00           O  
ATOM   3085  CB  VAL A 407      -6.513  16.349  -1.013  1.00  0.00           C  
ATOM   3086  CG1 VAL A 407      -7.534  16.744  -2.087  1.00  0.00           C  
ATOM   3087  CG2 VAL A 407      -5.439  15.487  -1.695  1.00  0.00           C  
ATOM   3088  N   ALA A 408      -7.529  18.349   1.312  1.00  0.00           N  
ATOM   3089  CA  ALA A 408      -8.522  19.249   1.889  1.00  0.00           C  
ATOM   3090  C   ALA A 408      -7.961  20.650   2.133  1.00  0.00           C  
ATOM   3091  O   ALA A 408      -8.565  21.622   1.687  1.00  0.00           O  
ATOM   3092  CB  ALA A 408      -9.069  18.638   3.182  1.00  0.00           C  
ATOM   3093  N   HIS A 409      -6.758  20.778   2.711  1.00  0.00           N  
ATOM   3094  CA  HIS A 409      -6.108  22.075   2.926  1.00  0.00           C  
ATOM   3095  C   HIS A 409      -5.913  22.854   1.622  1.00  0.00           C  
ATOM   3096  O   HIS A 409      -6.166  24.059   1.574  1.00  0.00           O  
ATOM   3097  CB  HIS A 409      -4.761  21.883   3.623  1.00  0.00           C  
ATOM   3098  CG  HIS A 409      -4.859  21.660   5.101  1.00  0.00           C  
ATOM   3099  ND1 HIS A 409      -5.368  22.547   6.032  1.00  0.00           N  
ATOM   3100  CD2 HIS A 409      -4.419  20.558   5.794  1.00  0.00           C  
ATOM   3101  CE1 HIS A 409      -5.244  21.996   7.248  1.00  0.00           C  
ATOM   3102  NE2 HIS A 409      -4.669  20.791   7.147  1.00  0.00           N  
ATOM   3103  N   VAL A 410      -5.503  22.197   0.546  1.00  0.00           N  
ATOM   3104  CA  VAL A 410      -5.343  22.877  -0.746  1.00  0.00           C  
ATOM   3105  C   VAL A 410      -6.695  23.284  -1.339  1.00  0.00           C  
ATOM   3106  O   VAL A 410      -6.824  24.400  -1.843  1.00  0.00           O  
ATOM   3107  CB  VAL A 410      -4.524  22.031  -1.737  1.00  0.00           C  
ATOM   3108  CG1 VAL A 410      -4.411  22.724  -3.096  1.00  0.00           C  
ATOM   3109  CG2 VAL A 410      -3.100  21.831  -1.211  1.00  0.00           C  
ATOM   3110  N   MET A 411      -7.715  22.428  -1.232  1.00  0.00           N  
ATOM   3111  CA  MET A 411      -9.076  22.776  -1.667  1.00  0.00           C  
ATOM   3112  C   MET A 411      -9.622  23.989  -0.904  1.00  0.00           C  
ATOM   3113  O   MET A 411     -10.132  24.918  -1.523  1.00  0.00           O  
ATOM   3114  CB  MET A 411     -10.022  21.578  -1.492  1.00  0.00           C  
ATOM   3115  CG  MET A 411      -9.768  20.479  -2.526  1.00  0.00           C  
ATOM   3116  SD  MET A 411     -10.879  19.045  -2.336  1.00  0.00           S  
ATOM   3117  CE  MET A 411     -10.458  18.127  -3.834  1.00  0.00           C  
ATOM   3118  N   GLU A 412      -9.440  24.043   0.422  1.00  0.00           N  
ATOM   3119  CA  GLU A 412      -9.851  25.164   1.265  1.00  0.00           C  
ATOM   3120  C   GLU A 412      -9.143  26.469   0.877  1.00  0.00           C  
ATOM   3121  O   GLU A 412      -9.790  27.511   0.761  1.00  0.00           O  
ATOM   3122  CB  GLU A 412      -9.560  24.840   2.738  1.00  0.00           C  
ATOM   3123  CG  GLU A 412     -10.545  23.805   3.308  1.00  0.00           C  
ATOM   3124  CD  GLU A 412     -10.209  23.366   4.745  1.00  0.00           C  
ATOM   3125  OE1 GLU A 412     -11.051  22.644   5.323  1.00  0.00           O  
ATOM   3126  OE2 GLU A 412      -9.136  23.745   5.258  1.00  0.00           O  
ATOM   3127  N   VAL A 413      -7.831  26.409   0.600  1.00  0.00           N  
ATOM   3128  CA  VAL A 413      -7.073  27.583   0.137  1.00  0.00           C  
ATOM   3129  C   VAL A 413      -7.607  28.097  -1.201  1.00  0.00           C  
ATOM   3130  O   VAL A 413      -7.773  29.314  -1.381  1.00  0.00           O  
ATOM   3131  CB  VAL A 413      -5.572  27.247   0.045  1.00  0.00           C  
ATOM   3132  CG1 VAL A 413      -4.768  28.324  -0.685  1.00  0.00           C  
ATOM   3133  CG2 VAL A 413      -4.968  27.112   1.442  1.00  0.00           C  
ATOM   3134  N   ILE A 414      -7.900  27.213  -2.147  1.00  0.00           N  
ATOM   3135  CA  ILE A 414      -8.442  27.590  -3.453  1.00  0.00           C  
ATOM   3136  C   ILE A 414      -9.843  28.209  -3.305  1.00  0.00           C  
ATOM   3137  O   ILE A 414     -10.123  29.256  -3.895  1.00  0.00           O  
ATOM   3138  CB  ILE A 414      -8.441  26.372  -4.409  1.00  0.00           C  
ATOM   3139  CG1 ILE A 414      -6.987  26.016  -4.788  1.00  0.00           C  
ATOM   3140  CG2 ILE A 414      -9.262  26.656  -5.678  1.00  0.00           C  
ATOM   3141  CD1 ILE A 414      -6.844  24.663  -5.508  1.00  0.00           C  
ATOM   3142  N   ASP A 415     -10.714  27.608  -2.484  1.00  0.00           N  
ATOM   3143  CA  ASP A 415     -12.080  28.087  -2.263  1.00  0.00           C  
ATOM   3144  C   ASP A 415     -12.106  29.430  -1.514  1.00  0.00           C  
ATOM   3145  O   ASP A 415     -12.852  30.339  -1.897  1.00  0.00           O  
ATOM   3146  CB  ASP A 415     -12.901  27.012  -1.532  1.00  0.00           C  
ATOM   3147  CG  ASP A 415     -13.413  25.886  -2.447  1.00  0.00           C  
ATOM   3148  OD1 ASP A 415     -13.322  26.041  -3.691  1.00  0.00           O  
ATOM   3149  OD2 ASP A 415     -13.977  24.915  -1.902  1.00  0.00           O  
ATOM   3150  N   ALA A 416     -11.240  29.621  -0.514  1.00  0.00           N  
ATOM   3151  CA  ALA A 416     -11.093  30.888   0.194  1.00  0.00           C  
ATOM   3152  C   ALA A 416     -10.659  32.019  -0.761  1.00  0.00           C  
ATOM   3153  O   ALA A 416     -11.228  33.115  -0.738  1.00  0.00           O  
ATOM   3154  CB  ALA A 416     -10.088  30.702   1.335  1.00  0.00           C  
ATOM   3155  N   ARG A 417      -9.715  31.743  -1.661  1.00  0.00           N  
ATOM   3156  CA  ARG A 417      -9.261  32.726  -2.660  1.00  0.00           C  
ATOM   3157  C   ARG A 417     -10.342  33.056  -3.696  1.00  0.00           C  
ATOM   3158  O   ARG A 417     -10.451  34.210  -4.105  1.00  0.00           O  
ATOM   3159  CB  ARG A 417      -7.989  32.213  -3.355  1.00  0.00           C  
ATOM   3160  CG  ARG A 417      -6.785  32.281  -2.403  1.00  0.00           C  
ATOM   3161  CD  ARG A 417      -5.543  31.660  -3.043  1.00  0.00           C  
ATOM   3162  NE  ARG A 417      -4.440  31.684  -2.086  1.00  0.00           N  
ATOM   3163  CZ  ARG A 417      -3.218  31.195  -2.218  1.00  0.00           C  
ATOM   3164  NH1 ARG A 417      -2.773  30.636  -3.314  1.00  0.00           N  
ATOM   3165  NH2 ARG A 417      -2.411  31.255  -1.210  1.00  0.00           N  
ATOM   3166  N   ARG A 418     -11.154  32.076  -4.095  1.00  0.00           N  
ATOM   3167  CA  ARG A 418     -12.267  32.302  -5.034  1.00  0.00           C  
ATOM   3168  C   ARG A 418     -13.415  33.101  -4.411  1.00  0.00           C  
ATOM   3169  O   ARG A 418     -14.011  33.926  -5.105  1.00  0.00           O  
ATOM   3170  CB  ARG A 418     -12.807  30.953  -5.532  1.00  0.00           C  
ATOM   3171  CG  ARG A 418     -11.896  30.340  -6.602  1.00  0.00           C  
ATOM   3172  CD  ARG A 418     -12.472  28.990  -7.024  1.00  0.00           C  
ATOM   3173  NE  ARG A 418     -11.697  28.382  -8.112  1.00  0.00           N  
ATOM   3174  CZ  ARG A 418     -11.924  27.193  -8.651  1.00  0.00           C  
ATOM   3175  NH1 ARG A 418     -12.906  26.442  -8.240  1.00  0.00           N  
ATOM   3176  NH2 ARG A 418     -11.161  26.748  -9.606  1.00  0.00           N  
ATOM   3177  N   SER A 419     -13.723  32.860  -3.141  1.00  0.00           N  
ATOM   3178  CA  SER A 419     -14.804  33.544  -2.427  1.00  0.00           C  
ATOM   3179  C   SER A 419     -14.420  34.946  -1.931  1.00  0.00           C  
ATOM   3180  O   SER A 419     -15.253  35.650  -1.373  1.00  0.00           O  
ATOM   3181  CB  SER A 419     -15.337  32.666  -1.286  1.00  0.00           C  
ATOM   3182  OG  SER A 419     -14.291  32.257  -0.436  1.00  0.00           O  
ATOM   3183  N   GLY A 420     -13.177  35.371  -2.165  1.00  0.00           N  
ATOM   3184  CA  GLY A 420     -12.668  36.665  -1.699  1.00  0.00           C  
ATOM   3185  C   GLY A 420     -12.429  36.716  -0.189  1.00  0.00           C  
ATOM   3186  O   GLY A 420     -12.198  37.799   0.359  1.00  0.00           O  
ATOM   3187  N   GLY A 421     -12.497  35.572   0.490  1.00  0.00           N  
ATOM   3188  CA  GLY A 421     -12.081  35.450   1.879  1.00  0.00           C  
ATOM   3189  C   GLY A 421     -10.586  35.748   1.996  1.00  0.00           C  
ATOM   3190  O   GLY A 421      -9.777  35.161   1.286  1.00  0.00           O  
ATOM   3191  N   LYS A 422     -10.226  36.701   2.851  1.00  0.00           N  
ATOM   3192  CA  LYS A 422      -8.849  36.982   3.249  1.00  0.00           C  
ATOM   3193  C   LYS A 422      -8.337  35.957   4.226  1.00  0.00           C  
ATOM   3194  O   LYS A 422      -9.127  35.533   5.095  1.00  0.00           O  
ATOM   3195  CB  LYS A 422      -8.711  38.369   3.885  1.00  0.00           C  
ATOM   3196  CG  LYS A 422      -8.580  39.489   2.848  1.00  0.00           C  
ATOM   3197  CD  LYS A 422      -8.268  40.811   3.581  1.00  0.00           C  
ATOM   3198  CE  LYS A 422      -8.039  41.927   2.580  1.00  0.00           C  
ATOM   3199  NZ  LYS A 422      -7.699  43.194   3.263  1.00  0.00           N  
ATOM   3200  OXT LYS A 422      -7.106  35.663   4.100  1.00  0.00           O  
ATOM   3201  N   MET B   1       5.203   1.362  21.109  1.00  0.00           N  
ATOM   3202  CA  MET B   1       4.661   1.838  19.811  1.00  0.00           C  
ATOM   3203  C   MET B   1       4.344   0.613  18.995  1.00  0.00           C  
ATOM   3204  O   MET B   1       5.057  -0.364  19.158  1.00  0.00           O  
ATOM   3205  CB  MET B   1       5.675   2.727  19.075  1.00  0.00           C  
ATOM   3206  CG  MET B   1       5.855   4.086  19.744  1.00  0.00           C  
ATOM   3207  SD  MET B   1       7.039   5.144  18.870  1.00  0.00           S  
ATOM   3208  CE  MET B   1       7.166   6.536  20.010  1.00  0.00           C  
ATOM   3209  N   ALA B   2       3.285   0.617  18.188  1.00  0.00           N  
ATOM   3210  CA  ALA B   2       3.070  -0.470  17.244  1.00  0.00           C  
ATOM   3211  C   ALA B   2       4.167  -0.412  16.168  1.00  0.00           C  
ATOM   3212  O   ALA B   2       4.503   0.676  15.697  1.00  0.00           O  
ATOM   3213  CB  ALA B   2       1.673  -0.358  16.652  1.00  0.00           C  
ATOM   3214  N   ALA B   3       4.746  -1.550  15.827  1.00  0.00           N  
ATOM   3215  CA  ALA B   3       5.793  -1.638  14.817  1.00  0.00           C  
ATOM   3216  C   ALA B   3       5.259  -1.186  13.451  1.00  0.00           C  
ATOM   3217  O   ALA B   3       4.162  -1.572  13.046  1.00  0.00           O  
ATOM   3218  CB  ALA B   3       6.320  -3.063  14.759  1.00  0.00           C  
ATOM   3219  N   LYS B   4       6.067  -0.419  12.720  1.00  0.00           N  
ATOM   3220  CA  LYS B   4       5.809  -0.176  11.299  1.00  0.00           C  
ATOM   3221  C   LYS B   4       6.060  -1.462  10.519  1.00  0.00           C  
ATOM   3222  O   LYS B   4       7.023  -2.183  10.784  1.00  0.00           O  
ATOM   3223  CB  LYS B   4       6.694   0.957  10.765  1.00  0.00           C  
ATOM   3224  CG  LYS B   4       6.276   2.336  11.301  1.00  0.00           C  
ATOM   3225  CD  LYS B   4       7.138   3.421  10.643  1.00  0.00           C  
ATOM   3226  CE  LYS B   4       6.719   4.822  11.090  1.00  0.00           C  
ATOM   3227  NZ  LYS B   4       7.482   5.866  10.366  1.00  0.00           N  
ATOM   3228  N   ILE B   5       5.208  -1.741   9.549  1.00  0.00           N  
ATOM   3229  CA  ILE B   5       5.348  -2.932   8.717  1.00  0.00           C  
ATOM   3230  C   ILE B   5       6.346  -2.660   7.593  1.00  0.00           C  
ATOM   3231  O   ILE B   5       6.178  -1.708   6.841  1.00  0.00           O  
ATOM   3232  CB  ILE B   5       3.974  -3.384   8.190  1.00  0.00           C  
ATOM   3233  CG1 ILE B   5       2.971  -3.679   9.332  1.00  0.00           C  
ATOM   3234  CG2 ILE B   5       4.117  -4.597   7.277  1.00  0.00           C  
ATOM   3235  CD1 ILE B   5       3.408  -4.765  10.329  1.00  0.00           C  
ATOM   3236  N   ILE B   6       7.346  -3.522   7.460  1.00  0.00           N  
ATOM   3237  CA  ILE B   6       8.222  -3.567   6.291  1.00  0.00           C  
ATOM   3238  C   ILE B   6       7.503  -4.370   5.202  1.00  0.00           C  
ATOM   3239  O   ILE B   6       7.545  -5.606   5.189  1.00  0.00           O  
ATOM   3240  CB  ILE B   6       9.617  -4.126   6.652  1.00  0.00           C  
ATOM   3241  CG1 ILE B   6      10.320  -3.190   7.662  1.00  0.00           C  
ATOM   3242  CG2 ILE B   6      10.477  -4.282   5.387  1.00  0.00           C  
ATOM   3243  CD1 ILE B   6      11.662  -3.716   8.180  1.00  0.00           C  
ATOM   3244  N   ASP B   7       6.823  -3.680   4.299  1.00  0.00           N  
ATOM   3245  CA  ASP B   7       6.023  -4.286   3.234  1.00  0.00           C  
ATOM   3246  C   ASP B   7       6.904  -4.751   2.068  1.00  0.00           C  
ATOM   3247  O   ASP B   7       7.066  -4.100   1.040  1.00  0.00           O  
ATOM   3248  CB  ASP B   7       4.896  -3.346   2.789  1.00  0.00           C  
ATOM   3249  CG  ASP B   7       3.962  -4.008   1.760  1.00  0.00           C  
ATOM   3250  OD1 ASP B   7       4.179  -5.192   1.420  1.00  0.00           O  
ATOM   3251  OD2 ASP B   7       3.031  -3.327   1.293  1.00  0.00           O  
ATOM   3252  N   GLY B   8       7.488  -5.937   2.240  1.00  0.00           N  
ATOM   3253  CA  GLY B   8       8.327  -6.553   1.228  1.00  0.00           C  
ATOM   3254  C   GLY B   8       7.603  -6.881  -0.072  1.00  0.00           C  
ATOM   3255  O   GLY B   8       8.251  -6.934  -1.116  1.00  0.00           O  
ATOM   3256  N   LYS B   9       6.288  -7.065  -0.056  1.00  0.00           N  
ATOM   3257  CA  LYS B   9       5.515  -7.282  -1.286  1.00  0.00           C  
ATOM   3258  C   LYS B   9       5.544  -6.033  -2.168  1.00  0.00           C  
ATOM   3259  O   LYS B   9       5.854  -6.122  -3.354  1.00  0.00           O  
ATOM   3260  CB  LYS B   9       4.075  -7.716  -0.938  1.00  0.00           C  
ATOM   3261  CG  LYS B   9       3.319  -8.109  -2.213  1.00  0.00           C  
ATOM   3262  CD  LYS B   9       1.862  -8.486  -1.932  1.00  0.00           C  
ATOM   3263  CE  LYS B   9       1.211  -8.795  -3.288  1.00  0.00           C  
ATOM   3264  NZ  LYS B   9      -0.234  -9.085  -3.190  1.00  0.00           N  
ATOM   3265  N   THR B  10       5.271  -4.882  -1.580  1.00  0.00           N  
ATOM   3266  CA  THR B  10       5.291  -3.591  -2.271  1.00  0.00           C  
ATOM   3267  C   THR B  10       6.701  -3.237  -2.751  1.00  0.00           C  
ATOM   3268  O   THR B  10       6.879  -2.904  -3.923  1.00  0.00           O  
ATOM   3269  CB  THR B  10       4.714  -2.501  -1.353  1.00  0.00           C  
ATOM   3270  OG1 THR B  10       3.343  -2.782  -1.151  1.00  0.00           O  
ATOM   3271  CG2 THR B  10       4.783  -1.116  -1.986  1.00  0.00           C  
ATOM   3272  N   ILE B  11       7.721  -3.389  -1.905  1.00  0.00           N  
ATOM   3273  CA  ILE B  11       9.111  -3.112  -2.304  1.00  0.00           C  
ATOM   3274  C   ILE B  11       9.574  -4.065  -3.420  1.00  0.00           C  
ATOM   3275  O   ILE B  11      10.210  -3.627  -4.367  1.00  0.00           O  
ATOM   3276  CB  ILE B  11      10.056  -3.155  -1.084  1.00  0.00           C  
ATOM   3277  CG1 ILE B  11       9.681  -2.138   0.020  1.00  0.00           C  
ATOM   3278  CG2 ILE B  11      11.517  -2.935  -1.514  1.00  0.00           C  
ATOM   3279  CD1 ILE B  11       9.600  -0.661  -0.413  1.00  0.00           C  
ATOM   3280  N   ALA B  12       9.216  -5.350  -3.352  1.00  0.00           N  
ATOM   3281  CA  ALA B  12       9.546  -6.306  -4.406  1.00  0.00           C  
ATOM   3282  C   ALA B  12       8.924  -5.914  -5.750  1.00  0.00           C  
ATOM   3283  O   ALA B  12       9.593  -5.976  -6.781  1.00  0.00           O  
ATOM   3284  CB  ALA B  12       9.086  -7.700  -3.977  1.00  0.00           C  
ATOM   3285  N   GLN B  13       7.672  -5.456  -5.744  1.00  0.00           N  
ATOM   3286  CA  GLN B  13       7.010  -4.988  -6.967  1.00  0.00           C  
ATOM   3287  C   GLN B  13       7.663  -3.714  -7.513  1.00  0.00           C  
ATOM   3288  O   GLN B  13       7.778  -3.537  -8.721  1.00  0.00           O  
ATOM   3289  CB  GLN B  13       5.508  -4.790  -6.706  1.00  0.00           C  
ATOM   3290  CG  GLN B  13       4.711  -4.690  -8.018  1.00  0.00           C  
ATOM   3291  CD  GLN B  13       4.780  -5.979  -8.856  1.00  0.00           C  
ATOM   3292  OE1 GLN B  13       5.002  -7.066  -8.341  1.00  0.00           O  
ATOM   3293  NE2 GLN B  13       4.614  -5.912 -10.153  1.00  0.00           N  
ATOM   3294  N   GLN B  14       8.132  -2.858  -6.626  1.00  0.00           N  
ATOM   3295  CA  GLN B  14       8.865  -1.660  -7.007  1.00  0.00           C  
ATOM   3296  C   GLN B  14      10.197  -2.001  -7.688  1.00  0.00           C  
ATOM   3297  O   GLN B  14      10.457  -1.510  -8.788  1.00  0.00           O  
ATOM   3298  CB  GLN B  14       9.065  -0.795  -5.763  1.00  0.00           C  
ATOM   3299  CG  GLN B  14       9.529   0.600  -6.167  1.00  0.00           C  
ATOM   3300  CD  GLN B  14       9.658   1.515  -4.957  1.00  0.00           C  
ATOM   3301  OE1 GLN B  14       9.830   1.103  -3.826  1.00  0.00           O  
ATOM   3302  NE2 GLN B  14       9.574   2.797  -5.188  1.00  0.00           N  
ATOM   3303  N   VAL B  15      10.984  -2.903  -7.101  1.00  0.00           N  
ATOM   3304  CA  VAL B  15      12.243  -3.385  -7.690  1.00  0.00           C  
ATOM   3305  C   VAL B  15      11.985  -4.006  -9.067  1.00  0.00           C  
ATOM   3306  O   VAL B  15      12.668  -3.658 -10.028  1.00  0.00           O  
ATOM   3307  CB  VAL B  15      12.937  -4.386  -6.747  1.00  0.00           C  
ATOM   3308  CG1 VAL B  15      14.148  -5.075  -7.405  1.00  0.00           C  
ATOM   3309  CG2 VAL B  15      13.445  -3.684  -5.488  1.00  0.00           C  
ATOM   3310  N   ARG B  16      10.968  -4.851  -9.206  1.00  0.00           N  
ATOM   3311  CA  ARG B  16      10.592  -5.419 -10.506  1.00  0.00           C  
ATOM   3312  C   ARG B  16      10.216  -4.342 -11.523  1.00  0.00           C  
ATOM   3313  O   ARG B  16      10.647  -4.413 -12.666  1.00  0.00           O  
ATOM   3314  CB  ARG B  16       9.413  -6.389 -10.348  1.00  0.00           C  
ATOM   3315  CG  ARG B  16       9.809  -7.685  -9.638  1.00  0.00           C  
ATOM   3316  CD  ARG B  16       8.562  -8.549  -9.497  1.00  0.00           C  
ATOM   3317  NE  ARG B  16       8.808  -9.741  -8.705  1.00  0.00           N  
ATOM   3318  CZ  ARG B  16       8.030 -10.811  -8.683  1.00  0.00           C  
ATOM   3319  NH1 ARG B  16       6.963 -10.904  -9.427  1.00  0.00           N  
ATOM   3320  NH2 ARG B  16       8.318 -11.808  -7.900  1.00  0.00           N  
ATOM   3321  N   SER B  17       9.454  -3.336 -11.106  1.00  0.00           N  
ATOM   3322  CA  SER B  17       9.039  -2.233 -11.975  1.00  0.00           C  
ATOM   3323  C   SER B  17      10.226  -1.377 -12.437  1.00  0.00           C  
ATOM   3324  O   SER B  17      10.278  -0.964 -13.590  1.00  0.00           O  
ATOM   3325  CB  SER B  17       8.015  -1.343 -11.266  1.00  0.00           C  
ATOM   3326  OG  SER B  17       6.884  -2.093 -10.872  1.00  0.00           O  
ATOM   3327  N   GLU B  18      11.205  -1.151 -11.557  1.00  0.00           N  
ATOM   3328  CA  GLU B  18      12.453  -0.451 -11.894  1.00  0.00           C  
ATOM   3329  C   GLU B  18      13.299  -1.243 -12.895  1.00  0.00           C  
ATOM   3330  O   GLU B  18      13.810  -0.680 -13.863  1.00  0.00           O  
ATOM   3331  CB  GLU B  18      13.263  -0.198 -10.621  1.00  0.00           C  
ATOM   3332  CG  GLU B  18      12.646   0.890  -9.731  1.00  0.00           C  
ATOM   3333  CD  GLU B  18      13.304   0.974  -8.347  1.00  0.00           C  
ATOM   3334  OE1 GLU B  18      12.719   1.612  -7.448  1.00  0.00           O  
ATOM   3335  OE2 GLU B  18      14.399   0.395  -8.122  1.00  0.00           O  
ATOM   3336  N   VAL B  19      13.409  -2.557 -12.698  1.00  0.00           N  
ATOM   3337  CA  VAL B  19      14.085  -3.449 -13.645  1.00  0.00           C  
ATOM   3338  C   VAL B  19      13.377  -3.416 -15.003  1.00  0.00           C  
ATOM   3339  O   VAL B  19      14.038  -3.182 -16.012  1.00  0.00           O  
ATOM   3340  CB  VAL B  19      14.196  -4.876 -13.096  1.00  0.00           C  
ATOM   3341  CG1 VAL B  19      14.718  -5.856 -14.151  1.00  0.00           C  
ATOM   3342  CG2 VAL B  19      15.167  -4.931 -11.909  1.00  0.00           C  
ATOM   3343  N   ALA B  20      12.050  -3.550 -15.034  1.00  0.00           N  
ATOM   3344  CA  ALA B  20      11.266  -3.489 -16.270  1.00  0.00           C  
ATOM   3345  C   ALA B  20      11.480  -2.178 -17.036  1.00  0.00           C  
ATOM   3346  O   ALA B  20      11.658  -2.186 -18.251  1.00  0.00           O  
ATOM   3347  CB  ALA B  20       9.787  -3.685 -15.916  1.00  0.00           C  
ATOM   3348  N   GLN B  21      11.550  -1.042 -16.321  1.00  0.00           N  
ATOM   3349  CA  GLN B  21      11.844   0.262 -16.926  1.00  0.00           C  
ATOM   3350  C   GLN B  21      13.244   0.321 -17.540  1.00  0.00           C  
ATOM   3351  O   GLN B  21      13.407   0.827 -18.646  1.00  0.00           O  
ATOM   3352  CB  GLN B  21      11.671   1.376 -15.875  1.00  0.00           C  
ATOM   3353  CG  GLN B  21      10.445   2.228 -16.180  1.00  0.00           C  
ATOM   3354  CD  GLN B  21      10.254   3.383 -15.198  1.00  0.00           C  
ATOM   3355  OE1 GLN B  21      10.628   3.363 -14.041  1.00  0.00           O  
ATOM   3356  NE2 GLN B  21       9.616   4.455 -15.627  1.00  0.00           N  
ATOM   3357  N   LYS B  22      14.259  -0.225 -16.854  1.00  0.00           N  
ATOM   3358  CA  LYS B  22      15.626  -0.297 -17.378  1.00  0.00           C  
ATOM   3359  C   LYS B  22      15.713  -1.211 -18.605  1.00  0.00           C  
ATOM   3360  O   LYS B  22      16.414  -0.877 -19.551  1.00  0.00           O  
ATOM   3361  CB  LYS B  22      16.599  -0.744 -16.286  1.00  0.00           C  
ATOM   3362  CG  LYS B  22      16.829   0.335 -15.208  1.00  0.00           C  
ATOM   3363  CD  LYS B  22      17.766  -0.207 -14.120  1.00  0.00           C  
ATOM   3364  CE  LYS B  22      18.002   0.837 -13.023  1.00  0.00           C  
ATOM   3365  NZ  LYS B  22      18.922   0.329 -11.964  1.00  0.00           N  
ATOM   3366  N   VAL B  23      14.977  -2.319 -18.615  1.00  0.00           N  
ATOM   3367  CA  VAL B  23      14.880  -3.219 -19.777  1.00  0.00           C  
ATOM   3368  C   VAL B  23      14.244  -2.502 -20.960  1.00  0.00           C  
ATOM   3369  O   VAL B  23      14.797  -2.536 -22.056  1.00  0.00           O  
ATOM   3370  CB  VAL B  23      14.124  -4.504 -19.424  1.00  0.00           C  
ATOM   3371  CG1 VAL B  23      13.894  -5.395 -20.656  1.00  0.00           C  
ATOM   3372  CG2 VAL B  23      14.910  -5.338 -18.407  1.00  0.00           C  
ATOM   3373  N   GLN B  24      13.134  -1.781 -20.763  1.00  0.00           N  
ATOM   3374  CA  GLN B  24      12.516  -0.979 -21.816  1.00  0.00           C  
ATOM   3375  C   GLN B  24      13.473   0.091 -22.370  1.00  0.00           C  
ATOM   3376  O   GLN B  24      13.538   0.267 -23.589  1.00  0.00           O  
ATOM   3377  CB  GLN B  24      11.238  -0.297 -21.307  1.00  0.00           C  
ATOM   3378  CG  GLN B  24      10.037  -1.252 -21.318  1.00  0.00           C  
ATOM   3379  CD  GLN B  24       8.729  -0.543 -20.913  1.00  0.00           C  
ATOM   3380  OE1 GLN B  24       8.701   0.574 -20.447  1.00  0.00           O  
ATOM   3381  NE2 GLN B  24       7.610  -1.188 -21.089  1.00  0.00           N  
ATOM   3382  N   ALA B  25      14.226   0.767 -21.502  1.00  0.00           N  
ATOM   3383  CA  ALA B  25      15.221   1.748 -21.926  1.00  0.00           C  
ATOM   3384  C   ALA B  25      16.336   1.111 -22.776  1.00  0.00           C  
ATOM   3385  O   ALA B  25      16.714   1.671 -23.810  1.00  0.00           O  
ATOM   3386  CB  ALA B  25      15.779   2.458 -20.686  1.00  0.00           C  
ATOM   3387  N   ARG B  26      16.817  -0.086 -22.407  1.00  0.00           N  
ATOM   3388  CA  ARG B  26      17.783  -0.853 -23.208  1.00  0.00           C  
ATOM   3389  C   ARG B  26      17.220  -1.204 -24.584  1.00  0.00           C  
ATOM   3390  O   ARG B  26      17.883  -0.952 -25.586  1.00  0.00           O  
ATOM   3391  CB  ARG B  26      18.217  -2.126 -22.470  1.00  0.00           C  
ATOM   3392  CG  ARG B  26      19.229  -1.830 -21.335  1.00  0.00           C  
ATOM   3393  CD  ARG B  26      19.695  -3.127 -20.643  1.00  0.00           C  
ATOM   3394  NE  ARG B  26      20.428  -4.011 -21.564  1.00  0.00           N  
ATOM   3395  CZ  ARG B  26      21.730  -4.018 -21.859  1.00  0.00           C  
ATOM   3396  NH1 ARG B  26      22.590  -3.236 -21.283  1.00  0.00           N  
ATOM   3397  NH2 ARG B  26      22.177  -4.835 -22.745  1.00  0.00           N  
ATOM   3398  N   ILE B  27      15.986  -1.729 -24.647  1.00  0.00           N  
ATOM   3399  CA  ILE B  27      15.327  -2.076 -25.911  1.00  0.00           C  
ATOM   3400  C   ILE B  27      15.145  -0.833 -26.792  1.00  0.00           C  
ATOM   3401  O   ILE B  27      15.434  -0.878 -27.992  1.00  0.00           O  
ATOM   3402  CB  ILE B  27      13.984  -2.790 -25.648  1.00  0.00           C  
ATOM   3403  CG1 ILE B  27      14.239  -4.168 -24.983  1.00  0.00           C  
ATOM   3404  CG2 ILE B  27      13.175  -2.983 -26.947  1.00  0.00           C  
ATOM   3405  CD1 ILE B  27      12.969  -4.836 -24.437  1.00  0.00           C  
ATOM   3406  N   ALA B  28      14.733   0.300 -26.217  1.00  0.00           N  
ATOM   3407  CA  ALA B  28      14.589   1.562 -26.933  1.00  0.00           C  
ATOM   3408  C   ALA B  28      15.931   2.082 -27.502  1.00  0.00           C  
ATOM   3409  O   ALA B  28      15.946   2.695 -28.567  1.00  0.00           O  
ATOM   3410  CB  ALA B  28      13.951   2.586 -25.989  1.00  0.00           C  
ATOM   3411  N   ALA B  29      17.044   1.783 -26.826  1.00  0.00           N  
ATOM   3412  CA  ALA B  29      18.389   2.085 -27.292  1.00  0.00           C  
ATOM   3413  C   ALA B  29      18.938   1.059 -28.318  1.00  0.00           C  
ATOM   3414  O   ALA B  29      20.086   1.181 -28.745  1.00  0.00           O  
ATOM   3415  CB  ALA B  29      19.298   2.238 -26.073  1.00  0.00           C  
ATOM   3416  N   GLY B  30      18.146   0.056 -28.699  1.00  0.00           N  
ATOM   3417  CA  GLY B  30      18.558  -1.001 -29.631  1.00  0.00           C  
ATOM   3418  C   GLY B  30      19.420  -2.098 -29.001  1.00  0.00           C  
ATOM   3419  O   GLY B  30      20.020  -2.897 -29.726  1.00  0.00           O  
ATOM   3420  N   LEU B  31      19.500  -2.150 -27.673  1.00  0.00           N  
ATOM   3421  CA  LEU B  31      20.232  -3.167 -26.930  1.00  0.00           C  
ATOM   3422  C   LEU B  31      19.361  -4.404 -26.694  1.00  0.00           C  
ATOM   3423  O   LEU B  31      18.135  -4.323 -26.647  1.00  0.00           O  
ATOM   3424  CB  LEU B  31      20.746  -2.584 -25.610  1.00  0.00           C  
ATOM   3425  CG  LEU B  31      21.614  -1.327 -25.753  1.00  0.00           C  
ATOM   3426  CD1 LEU B  31      21.975  -0.792 -24.362  1.00  0.00           C  
ATOM   3427  CD2 LEU B  31      22.900  -1.608 -26.532  1.00  0.00           C  
ATOM   3428  N   ARG B  32      20.000  -5.550 -26.474  1.00  0.00           N  
ATOM   3429  CA  ARG B  32      19.274  -6.768 -26.114  1.00  0.00           C  
ATOM   3430  C   ARG B  32      18.681  -6.673 -24.711  1.00  0.00           C  
ATOM   3431  O   ARG B  32      19.256  -6.044 -23.814  1.00  0.00           O  
ATOM   3432  CB  ARG B  32      20.151  -8.019 -26.311  1.00  0.00           C  
ATOM   3433  CG  ARG B  32      21.299  -8.113 -25.290  1.00  0.00           C  
ATOM   3434  CD  ARG B  32      22.082  -9.416 -25.472  1.00  0.00           C  
ATOM   3435  NE  ARG B  32      23.158  -9.524 -24.474  1.00  0.00           N  
ATOM   3436  CZ  ARG B  32      23.028  -9.948 -23.213  1.00  0.00           C  
ATOM   3437  NH1 ARG B  32      21.899 -10.346 -22.716  1.00  0.00           N  
ATOM   3438  NH2 ARG B  32      24.057  -9.955 -22.436  1.00  0.00           N  
ATOM   3439  N   ALA B  33      17.561  -7.358 -24.504  1.00  0.00           N  
ATOM   3440  CA  ALA B  33      17.048  -7.631 -23.174  1.00  0.00           C  
ATOM   3441  C   ALA B  33      17.977  -8.608 -22.426  1.00  0.00           C  
ATOM   3442  O   ALA B  33      18.612  -9.449 -23.073  1.00  0.00           O  
ATOM   3443  CB  ALA B  33      15.619  -8.173 -23.291  1.00  0.00           C  
ATOM   3444  N   PRO B  34      18.056  -8.537 -21.090  1.00  0.00           N  
ATOM   3445  CA  PRO B  34      18.728  -9.556 -20.297  1.00  0.00           C  
ATOM   3446  C   PRO B  34      18.092 -10.931 -20.498  1.00  0.00           C  
ATOM   3447  O   PRO B  34      16.872 -11.049 -20.666  1.00  0.00           O  
ATOM   3448  CB  PRO B  34      18.635  -9.097 -18.837  1.00  0.00           C  
ATOM   3449  CG  PRO B  34      18.371  -7.602 -18.944  1.00  0.00           C  
ATOM   3450  CD  PRO B  34      17.567  -7.476 -20.241  1.00  0.00           C  
ATOM   3451  N   GLY B  35      18.919 -11.981 -20.467  1.00  0.00           N  
ATOM   3452  CA  GLY B  35      18.500 -13.363 -20.646  1.00  0.00           C  
ATOM   3453  C   GLY B  35      18.726 -14.211 -19.395  1.00  0.00           C  
ATOM   3454  O   GLY B  35      19.844 -14.287 -18.887  1.00  0.00           O  
ATOM   3455  N   LEU B  36      17.690 -14.899 -18.941  1.00  0.00           N  
ATOM   3456  CA  LEU B  36      17.781 -15.867 -17.851  1.00  0.00           C  
ATOM   3457  C   LEU B  36      17.493 -17.284 -18.369  1.00  0.00           C  
ATOM   3458  O   LEU B  36      16.405 -17.567 -18.862  1.00  0.00           O  
ATOM   3459  CB  LEU B  36      16.830 -15.467 -16.711  1.00  0.00           C  
ATOM   3460  CG  LEU B  36      16.914 -16.400 -15.484  1.00  0.00           C  
ATOM   3461  CD1 LEU B  36      18.243 -16.287 -14.749  1.00  0.00           C  
ATOM   3462  CD2 LEU B  36      15.833 -16.058 -14.460  1.00  0.00           C  
ATOM   3463  N   ALA B  37      18.447 -18.197 -18.178  1.00  0.00           N  
ATOM   3464  CA  ALA B  37      18.243 -19.619 -18.387  1.00  0.00           C  
ATOM   3465  C   ALA B  37      17.855 -20.287 -17.059  1.00  0.00           C  
ATOM   3466  O   ALA B  37      18.583 -20.201 -16.073  1.00  0.00           O  
ATOM   3467  CB  ALA B  37      19.493 -20.237 -19.006  1.00  0.00           C  
ATOM   3468  N   VAL B  38      16.719 -20.970 -17.039  1.00  0.00           N  
ATOM   3469  CA  VAL B  38      16.245 -21.717 -15.875  1.00  0.00           C  
ATOM   3470  C   VAL B  38      16.238 -23.209 -16.211  1.00  0.00           C  
ATOM   3471  O   VAL B  38      15.479 -23.646 -17.074  1.00  0.00           O  
ATOM   3472  CB  VAL B  38      14.850 -21.250 -15.405  1.00  0.00           C  
ATOM   3473  CG1 VAL B  38      14.471 -21.957 -14.109  1.00  0.00           C  
ATOM   3474  CG2 VAL B  38      14.815 -19.739 -15.140  1.00  0.00           C  
ATOM   3475  N   VAL B  39      17.077 -23.953 -15.515  1.00  0.00           N  
ATOM   3476  CA  VAL B  39      17.262 -25.389 -15.711  1.00  0.00           C  
ATOM   3477  C   VAL B  39      16.561 -26.141 -14.583  1.00  0.00           C  
ATOM   3478  O   VAL B  39      16.873 -25.956 -13.406  1.00  0.00           O  
ATOM   3479  CB  VAL B  39      18.747 -25.766 -15.806  1.00  0.00           C  
ATOM   3480  CG1 VAL B  39      18.910 -27.242 -16.175  1.00  0.00           C  
ATOM   3481  CG2 VAL B  39      19.483 -24.930 -16.865  1.00  0.00           C  
ATOM   3482  N   LEU B  40      15.624 -27.007 -14.955  1.00  0.00           N  
ATOM   3483  CA  LEU B  40      14.937 -27.925 -14.060  1.00  0.00           C  
ATOM   3484  C   LEU B  40      15.270 -29.356 -14.487  1.00  0.00           C  
ATOM   3485  O   LEU B  40      15.120 -29.691 -15.661  1.00  0.00           O  
ATOM   3486  CB  LEU B  40      13.423 -27.641 -14.117  1.00  0.00           C  
ATOM   3487  CG  LEU B  40      12.577 -28.533 -13.199  1.00  0.00           C  
ATOM   3488  CD1 LEU B  40      12.836 -28.253 -11.720  1.00  0.00           C  
ATOM   3489  CD2 LEU B  40      11.092 -28.293 -13.454  1.00  0.00           C  
ATOM   3490  N   VAL B  41      15.677 -30.204 -13.540  1.00  0.00           N  
ATOM   3491  CA  VAL B  41      15.912 -31.626 -13.779  1.00  0.00           C  
ATOM   3492  C   VAL B  41      14.913 -32.433 -12.968  1.00  0.00           C  
ATOM   3493  O   VAL B  41      14.867 -32.325 -11.742  1.00  0.00           O  
ATOM   3494  CB  VAL B  41      17.365 -32.048 -13.479  1.00  0.00           C  
ATOM   3495  CG1 VAL B  41      17.614 -33.452 -14.025  1.00  0.00           C  
ATOM   3496  CG2 VAL B  41      18.386 -31.110 -14.125  1.00  0.00           C  
ATOM   3497  N   GLY B  42      14.079 -33.216 -13.650  1.00  0.00           N  
ATOM   3498  CA  GLY B  42      12.975 -33.946 -13.047  1.00  0.00           C  
ATOM   3499  C   GLY B  42      11.717 -33.101 -12.836  1.00  0.00           C  
ATOM   3500  O   GLY B  42      11.621 -31.950 -13.252  1.00  0.00           O  
ATOM   3501  N   SER B  43      10.720 -33.700 -12.167  1.00  0.00           N  
ATOM   3502  CA  SER B  43       9.366 -33.153 -12.069  1.00  0.00           C  
ATOM   3503  C   SER B  43       8.873 -32.998 -10.624  1.00  0.00           C  
ATOM   3504  O   SER B  43       7.711 -33.246 -10.322  1.00  0.00           O  
ATOM   3505  CB  SER B  43       8.412 -33.987 -12.945  1.00  0.00           C  
ATOM   3506  OG  SER B  43       8.470 -35.352 -12.587  1.00  0.00           O  
ATOM   3507  N   ASN B  44       9.746 -32.550  -9.707  1.00  0.00           N  
ATOM   3508  CA  ASN B  44       9.335 -32.267  -8.334  1.00  0.00           C  
ATOM   3509  C   ASN B  44       8.311 -31.116  -8.302  1.00  0.00           C  
ATOM   3510  O   ASN B  44       8.636 -30.008  -8.733  1.00  0.00           O  
ATOM   3511  CB  ASN B  44      10.585 -31.979  -7.477  1.00  0.00           C  
ATOM   3512  CG  ASN B  44      10.274 -31.720  -6.004  1.00  0.00           C  
ATOM   3513  OD1 ASN B  44       9.238 -31.205  -5.622  1.00  0.00           O  
ATOM   3514  ND2 ASN B  44      11.191 -32.062  -5.122  1.00  0.00           N  
ATOM   3515  N   PRO B  45       7.099 -31.322  -7.744  1.00  0.00           N  
ATOM   3516  CA  PRO B  45       6.046 -30.303  -7.734  1.00  0.00           C  
ATOM   3517  C   PRO B  45       6.461 -28.987  -7.073  1.00  0.00           C  
ATOM   3518  O   PRO B  45       6.122 -27.907  -7.564  1.00  0.00           O  
ATOM   3519  CB  PRO B  45       4.869 -30.935  -6.986  1.00  0.00           C  
ATOM   3520  CG  PRO B  45       5.079 -32.434  -7.183  1.00  0.00           C  
ATOM   3521  CD  PRO B  45       6.598 -32.576  -7.206  1.00  0.00           C  
ATOM   3522  N   ALA B  46       7.222 -29.045  -5.974  1.00  0.00           N  
ATOM   3523  CA  ALA B  46       7.707 -27.845  -5.294  1.00  0.00           C  
ATOM   3524  C   ALA B  46       8.701 -27.062  -6.175  1.00  0.00           C  
ATOM   3525  O   ALA B  46       8.599 -25.844  -6.294  1.00  0.00           O  
ATOM   3526  CB  ALA B  46       8.332 -28.256  -3.950  1.00  0.00           C  
ATOM   3527  N   SER B  47       9.603 -27.773  -6.858  1.00  0.00           N  
ATOM   3528  CA  SER B  47      10.544 -27.183  -7.811  1.00  0.00           C  
ATOM   3529  C   SER B  47       9.813 -26.554  -8.996  1.00  0.00           C  
ATOM   3530  O   SER B  47      10.148 -25.443  -9.385  1.00  0.00           O  
ATOM   3531  CB  SER B  47      11.543 -28.235  -8.308  1.00  0.00           C  
ATOM   3532  OG  SER B  47      12.274 -28.772  -7.219  1.00  0.00           O  
ATOM   3533  N   GLN B  48       8.775 -27.217  -9.532  1.00  0.00           N  
ATOM   3534  CA  GLN B  48       7.970 -26.677 -10.634  1.00  0.00           C  
ATOM   3535  C   GLN B  48       7.271 -25.364 -10.258  1.00  0.00           C  
ATOM   3536  O   GLN B  48       7.319 -24.409 -11.032  1.00  0.00           O  
ATOM   3537  CB  GLN B  48       6.921 -27.701 -11.082  1.00  0.00           C  
ATOM   3538  CG  GLN B  48       7.533 -28.856 -11.887  1.00  0.00           C  
ATOM   3539  CD  GLN B  48       6.470 -29.834 -12.393  1.00  0.00           C  
ATOM   3540  OE1 GLN B  48       5.318 -29.821 -11.988  1.00  0.00           O  
ATOM   3541  NE2 GLN B  48       6.813 -30.718 -13.295  1.00  0.00           N  
ATOM   3542  N   ILE B  49       6.675 -25.267  -9.060  1.00  0.00           N  
ATOM   3543  CA  ILE B  49       6.035 -24.030  -8.580  1.00  0.00           C  
ATOM   3544  C   ILE B  49       7.063 -22.902  -8.462  1.00  0.00           C  
ATOM   3545  O   ILE B  49       6.821 -21.779  -8.899  1.00  0.00           O  
ATOM   3546  CB  ILE B  49       5.309 -24.289  -7.236  1.00  0.00           C  
ATOM   3547  CG1 ILE B  49       4.114 -25.233  -7.448  1.00  0.00           C  
ATOM   3548  CG2 ILE B  49       4.826 -22.959  -6.603  1.00  0.00           C  
ATOM   3549  CD1 ILE B  49       3.543 -25.818  -6.140  1.00  0.00           C  
ATOM   3550  N   TYR B  50       8.235 -23.212  -7.909  1.00  0.00           N  
ATOM   3551  CA  TYR B  50       9.294 -22.231  -7.712  1.00  0.00           C  
ATOM   3552  C   TYR B  50       9.854 -21.719  -9.053  1.00  0.00           C  
ATOM   3553  O   TYR B  50       9.970 -20.513  -9.266  1.00  0.00           O  
ATOM   3554  CB  TYR B  50      10.385 -22.853  -6.821  1.00  0.00           C  
ATOM   3555  CG  TYR B  50      11.139 -21.826  -6.016  1.00  0.00           C  
ATOM   3556  CD1 TYR B  50      12.463 -21.475  -6.349  1.00  0.00           C  
ATOM   3557  CD2 TYR B  50      10.525 -21.215  -4.902  1.00  0.00           C  
ATOM   3558  CE1 TYR B  50      13.151 -20.533  -5.580  1.00  0.00           C  
ATOM   3559  CE2 TYR B  50      11.209 -20.268  -4.133  1.00  0.00           C  
ATOM   3560  CZ  TYR B  50      12.531 -19.927  -4.470  1.00  0.00           C  
ATOM   3561  OH  TYR B  50      13.208 -18.995  -3.727  1.00  0.00           O  
ATOM   3562  N   VAL B  51      10.114 -22.645  -9.987  1.00  0.00           N  
ATOM   3563  CA  VAL B  51      10.552 -22.319 -11.352  1.00  0.00           C  
ATOM   3564  C   VAL B  51       9.485 -21.513 -12.100  1.00  0.00           C  
ATOM   3565  O   VAL B  51       9.814 -20.511 -12.725  1.00  0.00           O  
ATOM   3566  CB  VAL B  51      10.937 -23.605 -12.103  1.00  0.00           C  
ATOM   3567  CG1 VAL B  51      11.137 -23.383 -13.598  1.00  0.00           C  
ATOM   3568  CG2 VAL B  51      12.243 -24.166 -11.541  1.00  0.00           C  
ATOM   3569  N   ALA B  52       8.211 -21.880 -11.992  1.00  0.00           N  
ATOM   3570  CA  ALA B  52       7.118 -21.140 -12.614  1.00  0.00           C  
ATOM   3571  C   ALA B  52       7.036 -19.692 -12.106  1.00  0.00           C  
ATOM   3572  O   ALA B  52       6.860 -18.773 -12.904  1.00  0.00           O  
ATOM   3573  CB  ALA B  52       5.807 -21.896 -12.372  1.00  0.00           C  
ATOM   3574  N   SER B  53       7.250 -19.468 -10.807  1.00  0.00           N  
ATOM   3575  CA  SER B  53       7.268 -18.108 -10.250  1.00  0.00           C  
ATOM   3576  C   SER B  53       8.433 -17.262 -10.793  1.00  0.00           C  
ATOM   3577  O   SER B  53       8.233 -16.091 -11.117  1.00  0.00           O  
ATOM   3578  CB  SER B  53       7.266 -18.149  -8.714  1.00  0.00           C  
ATOM   3579  OG  SER B  53       8.557 -18.256  -8.158  1.00  0.00           O  
ATOM   3580  N   LYS B  54       9.615 -17.862 -10.962  1.00  0.00           N  
ATOM   3581  CA  LYS B  54      10.793 -17.196 -11.525  1.00  0.00           C  
ATOM   3582  C   LYS B  54      10.587 -16.874 -13.008  1.00  0.00           C  
ATOM   3583  O   LYS B  54      10.842 -15.745 -13.420  1.00  0.00           O  
ATOM   3584  CB  LYS B  54      12.055 -18.057 -11.296  1.00  0.00           C  
ATOM   3585  CG  LYS B  54      12.470 -18.128  -9.809  1.00  0.00           C  
ATOM   3586  CD  LYS B  54      13.685 -19.055  -9.593  1.00  0.00           C  
ATOM   3587  CE  LYS B  54      14.211 -19.011  -8.148  1.00  0.00           C  
ATOM   3588  NZ  LYS B  54      15.515 -19.709  -7.957  1.00  0.00           N  
ATOM   3589  N   ARG B  55      10.043 -17.817 -13.795  1.00  0.00           N  
ATOM   3590  CA  ARG B  55       9.705 -17.605 -15.211  1.00  0.00           C  
ATOM   3591  C   ARG B  55       8.689 -16.474 -15.388  1.00  0.00           C  
ATOM   3592  O   ARG B  55       8.912 -15.578 -16.197  1.00  0.00           O  
ATOM   3593  CB  ARG B  55       9.162 -18.906 -15.838  1.00  0.00           C  
ATOM   3594  CG  ARG B  55      10.255 -19.966 -16.031  1.00  0.00           C  
ATOM   3595  CD  ARG B  55       9.673 -21.285 -16.560  1.00  0.00           C  
ATOM   3596  NE  ARG B  55      10.717 -22.321 -16.682  1.00  0.00           N  
ATOM   3597  CZ  ARG B  55      10.580 -23.615 -16.914  1.00  0.00           C  
ATOM   3598  NH1 ARG B  55       9.445 -24.205 -17.144  1.00  0.00           N  
ATOM   3599  NH2 ARG B  55      11.627 -24.380 -16.910  1.00  0.00           N  
ATOM   3600  N   LYS B  56       7.631 -16.463 -14.580  1.00  0.00           N  
ATOM   3601  CA  LYS B  56       6.618 -15.407 -14.598  1.00  0.00           C  
ATOM   3602  C   LYS B  56       7.215 -14.034 -14.263  1.00  0.00           C  
ATOM   3603  O   LYS B  56       6.869 -13.053 -14.902  1.00  0.00           O  
ATOM   3604  CB  LYS B  56       5.482 -15.780 -13.641  1.00  0.00           C  
ATOM   3605  CG  LYS B  56       4.306 -14.801 -13.766  1.00  0.00           C  
ATOM   3606  CD  LYS B  56       3.156 -15.193 -12.833  1.00  0.00           C  
ATOM   3607  CE  LYS B  56       2.024 -14.187 -13.029  1.00  0.00           C  
ATOM   3608  NZ  LYS B  56       0.881 -14.435 -12.117  1.00  0.00           N  
ATOM   3609  N   ALA B  57       8.132 -13.970 -13.304  1.00  0.00           N  
ATOM   3610  CA  ALA B  57       8.823 -12.731 -12.978  1.00  0.00           C  
ATOM   3611  C   ALA B  57       9.698 -12.229 -14.146  1.00  0.00           C  
ATOM   3612  O   ALA B  57       9.741 -11.030 -14.389  1.00  0.00           O  
ATOM   3613  CB  ALA B  57       9.630 -12.934 -11.695  1.00  0.00           C  
ATOM   3614  N   CYS B  58      10.356 -13.136 -14.891  1.00  0.00           N  
ATOM   3615  CA  CYS B  58      11.118 -12.769 -16.088  1.00  0.00           C  
ATOM   3616  C   CYS B  58      10.224 -12.186 -17.190  1.00  0.00           C  
ATOM   3617  O   CYS B  58      10.557 -11.138 -17.733  1.00  0.00           O  
ATOM   3618  CB  CYS B  58      11.874 -13.990 -16.640  1.00  0.00           C  
ATOM   3619  SG  CYS B  58      13.086 -14.578 -15.428  1.00  0.00           S  
ATOM   3620  N   GLU B  59       9.090 -12.822 -17.479  1.00  0.00           N  
ATOM   3621  CA  GLU B  59       8.117 -12.298 -18.444  1.00  0.00           C  
ATOM   3622  C   GLU B  59       7.606 -10.909 -18.045  1.00  0.00           C  
ATOM   3623  O   GLU B  59       7.537 -10.020 -18.878  1.00  0.00           O  
ATOM   3624  CB  GLU B  59       6.917 -13.252 -18.577  1.00  0.00           C  
ATOM   3625  CG  GLU B  59       7.132 -14.337 -19.627  1.00  0.00           C  
ATOM   3626  CD  GLU B  59       5.920 -15.274 -19.782  1.00  0.00           C  
ATOM   3627  OE1 GLU B  59       5.813 -15.911 -20.850  1.00  0.00           O  
ATOM   3628  OE2 GLU B  59       5.128 -15.391 -18.820  1.00  0.00           O  
ATOM   3629  N   GLU B  60       7.321 -10.712 -16.763  1.00  0.00           N  
ATOM   3630  CA  GLU B  60       6.798  -9.446 -16.231  1.00  0.00           C  
ATOM   3631  C   GLU B  60       7.757  -8.266 -16.442  1.00  0.00           C  
ATOM   3632  O   GLU B  60       7.321  -7.141 -16.684  1.00  0.00           O  
ATOM   3633  CB  GLU B  60       6.485  -9.661 -14.748  1.00  0.00           C  
ATOM   3634  CG  GLU B  60       5.673  -8.521 -14.099  1.00  0.00           C  
ATOM   3635  CD  GLU B  60       5.363  -8.775 -12.605  1.00  0.00           C  
ATOM   3636  OE1 GLU B  60       4.608  -7.980 -12.018  1.00  0.00           O  
ATOM   3637  OE2 GLU B  60       5.891  -9.744 -12.009  1.00  0.00           O  
ATOM   3638  N   VAL B  61       9.077  -8.510 -16.403  1.00  0.00           N  
ATOM   3639  CA  VAL B  61      10.097  -7.462 -16.591  1.00  0.00           C  
ATOM   3640  C   VAL B  61      10.662  -7.394 -18.015  1.00  0.00           C  
ATOM   3641  O   VAL B  61      11.524  -6.563 -18.293  1.00  0.00           O  
ATOM   3642  CB  VAL B  61      11.210  -7.551 -15.531  1.00  0.00           C  
ATOM   3643  CG1 VAL B  61      10.644  -7.477 -14.113  1.00  0.00           C  
ATOM   3644  CG2 VAL B  61      12.061  -8.808 -15.685  1.00  0.00           C  
ATOM   3645  N   GLY B  62      10.183  -8.240 -18.921  1.00  0.00           N  
ATOM   3646  CA  GLY B  62      10.603  -8.262 -20.319  1.00  0.00           C  
ATOM   3647  C   GLY B  62      11.957  -8.945 -20.578  1.00  0.00           C  
ATOM   3648  O   GLY B  62      12.599  -8.657 -21.585  1.00  0.00           O  
ATOM   3649  N   PHE B  63      12.404  -9.839 -19.694  1.00  0.00           N  
ATOM   3650  CA  PHE B  63      13.595 -10.644 -19.942  1.00  0.00           C  
ATOM   3651  C   PHE B  63      13.333 -11.734 -20.984  1.00  0.00           C  
ATOM   3652  O   PHE B  63      12.242 -12.288 -21.076  1.00  0.00           O  
ATOM   3653  CB  PHE B  63      14.103 -11.292 -18.646  1.00  0.00           C  
ATOM   3654  CG  PHE B  63      14.754 -10.388 -17.616  1.00  0.00           C  
ATOM   3655  CD1 PHE B  63      14.959  -9.019 -17.831  1.00  0.00           C  
ATOM   3656  CD2 PHE B  63      15.210 -10.970 -16.422  1.00  0.00           C  
ATOM   3657  CE1 PHE B  63      15.619  -8.236 -16.867  1.00  0.00           C  
ATOM   3658  CE2 PHE B  63      15.867 -10.193 -15.454  1.00  0.00           C  
ATOM   3659  CZ  PHE B  63      16.077  -8.821 -15.675  1.00  0.00           C  
ATOM   3660  N   VAL B  64      14.379 -12.125 -21.691  1.00  0.00           N  
ATOM   3661  CA  VAL B  64      14.368 -13.377 -22.445  1.00  0.00           C  
ATOM   3662  C   VAL B  64      14.522 -14.520 -21.448  1.00  0.00           C  
ATOM   3663  O   VAL B  64      15.576 -14.707 -20.855  1.00  0.00           O  
ATOM   3664  CB  VAL B  64      15.463 -13.400 -23.523  1.00  0.00           C  
ATOM   3665  CG1 VAL B  64      15.461 -14.730 -24.275  1.00  0.00           C  
ATOM   3666  CG2 VAL B  64      15.229 -12.278 -24.544  1.00  0.00           C  
ATOM   3667  N   SER B  65      13.475 -15.312 -21.262  1.00  0.00           N  
ATOM   3668  CA  SER B  65      13.538 -16.514 -20.429  1.00  0.00           C  
ATOM   3669  C   SER B  65      13.713 -17.749 -21.300  1.00  0.00           C  
ATOM   3670  O   SER B  65      12.877 -18.034 -22.162  1.00  0.00           O  
ATOM   3671  CB  SER B  65      12.288 -16.602 -19.545  1.00  0.00           C  
ATOM   3672  OG  SER B  65      12.356 -17.729 -18.691  1.00  0.00           O  
ATOM   3673  N   ARG B  66      14.776 -18.521 -21.062  1.00  0.00           N  
ATOM   3674  CA  ARG B  66      14.931 -19.852 -21.638  1.00  0.00           C  
ATOM   3675  C   ARG B  66      14.726 -20.915 -20.568  1.00  0.00           C  
ATOM   3676  O   ARG B  66      15.433 -20.969 -19.579  1.00  0.00           O  
ATOM   3677  CB  ARG B  66      16.286 -20.032 -22.330  1.00  0.00           C  
ATOM   3678  CG  ARG B  66      16.349 -19.312 -23.687  1.00  0.00           C  
ATOM   3679  CD  ARG B  66      17.556 -19.845 -24.459  1.00  0.00           C  
ATOM   3680  NE  ARG B  66      17.857 -19.053 -25.659  1.00  0.00           N  
ATOM   3681  CZ  ARG B  66      19.045 -19.012 -26.254  1.00  0.00           C  
ATOM   3682  NH1 ARG B  66      19.989 -19.846 -25.945  1.00  0.00           N  
ATOM   3683  NH2 ARG B  66      19.327 -18.095 -27.126  1.00  0.00           N  
ATOM   3684  N   SER B  67      13.770 -21.783 -20.827  1.00  0.00           N  
ATOM   3685  CA  SER B  67      13.408 -22.882 -19.949  1.00  0.00           C  
ATOM   3686  C   SER B  67      13.985 -24.189 -20.466  1.00  0.00           C  
ATOM   3687  O   SER B  67      13.740 -24.552 -21.608  1.00  0.00           O  
ATOM   3688  CB  SER B  67      11.893 -22.965 -19.894  1.00  0.00           C  
ATOM   3689  OG  SER B  67      11.380 -21.824 -19.226  1.00  0.00           O  
ATOM   3690  N   TYR B  68      14.704 -24.893 -19.604  1.00  0.00           N  
ATOM   3691  CA  TYR B  68      15.222 -26.227 -19.870  1.00  0.00           C  
ATOM   3692  C   TYR B  68      14.618 -27.194 -18.854  1.00  0.00           C  
ATOM   3693  O   TYR B  68      15.051 -27.250 -17.704  1.00  0.00           O  
ATOM   3694  CB  TYR B  68      16.749 -26.220 -19.815  1.00  0.00           C  
ATOM   3695  CG  TYR B  68      17.393 -25.335 -20.867  1.00  0.00           C  
ATOM   3696  CD1 TYR B  68      17.767 -25.872 -22.112  1.00  0.00           C  
ATOM   3697  CD2 TYR B  68      17.620 -23.971 -20.604  1.00  0.00           C  
ATOM   3698  CE1 TYR B  68      18.371 -25.060 -23.082  1.00  0.00           C  
ATOM   3699  CE2 TYR B  68      18.218 -23.148 -21.565  1.00  0.00           C  
ATOM   3700  CZ  TYR B  68      18.596 -23.694 -22.808  1.00  0.00           C  
ATOM   3701  OH  TYR B  68      19.191 -22.892 -23.751  1.00  0.00           O  
ATOM   3702  N   ASP B  69      13.603 -27.944 -19.285  1.00  0.00           N  
ATOM   3703  CA  ASP B  69      12.962 -28.985 -18.486  1.00  0.00           C  
ATOM   3704  C   ASP B  69      13.558 -30.338 -18.889  1.00  0.00           C  
ATOM   3705  O   ASP B  69      13.144 -30.964 -19.865  1.00  0.00           O  
ATOM   3706  CB  ASP B  69      11.432 -28.909 -18.638  1.00  0.00           C  
ATOM   3707  CG  ASP B  69      10.858 -27.616 -18.033  1.00  0.00           C  
ATOM   3708  OD1 ASP B  69      11.217 -27.268 -16.890  1.00  0.00           O  
ATOM   3709  OD2 ASP B  69      10.061 -26.899 -18.675  1.00  0.00           O  
ATOM   3710  N   LEU B  70      14.586 -30.769 -18.156  1.00  0.00           N  
ATOM   3711  CA  LEU B  70      15.329 -31.986 -18.430  1.00  0.00           C  
ATOM   3712  C   LEU B  70      14.694 -33.182 -17.710  1.00  0.00           C  
ATOM   3713  O   LEU B  70      14.223 -33.036 -16.581  1.00  0.00           O  
ATOM   3714  CB  LEU B  70      16.810 -31.807 -18.048  1.00  0.00           C  
ATOM   3715  CG  LEU B  70      17.550 -30.666 -18.777  1.00  0.00           C  
ATOM   3716  CD1 LEU B  70      18.993 -30.604 -18.274  1.00  0.00           C  
ATOM   3717  CD2 LEU B  70      17.579 -30.852 -20.287  1.00  0.00           C  
ATOM   3718  N   PRO B  71      14.708 -34.378 -18.324  1.00  0.00           N  
ATOM   3719  CA  PRO B  71      14.185 -35.576 -17.679  1.00  0.00           C  
ATOM   3720  C   PRO B  71      15.044 -35.972 -16.476  1.00  0.00           C  
ATOM   3721  O   PRO B  71      16.241 -35.717 -16.422  1.00  0.00           O  
ATOM   3722  CB  PRO B  71      14.163 -36.651 -18.771  1.00  0.00           C  
ATOM   3723  CG  PRO B  71      15.286 -36.219 -19.711  1.00  0.00           C  
ATOM   3724  CD  PRO B  71      15.233 -34.697 -19.642  1.00  0.00           C  
ATOM   3725  N   GLU B  72      14.439 -36.671 -15.528  1.00  0.00           N  
ATOM   3726  CA  GLU B  72      15.116 -37.161 -14.317  1.00  0.00           C  
ATOM   3727  C   GLU B  72      16.268 -38.136 -14.612  1.00  0.00           C  
ATOM   3728  O   GLU B  72      17.154 -38.347 -13.788  1.00  0.00           O  
ATOM   3729  CB  GLU B  72      14.037 -37.803 -13.428  1.00  0.00           C  
ATOM   3730  CG  GLU B  72      14.441 -37.936 -11.956  1.00  0.00           C  
ATOM   3731  CD  GLU B  72      13.263 -38.377 -11.055  1.00  0.00           C  
ATOM   3732  OE1 GLU B  72      13.333 -38.110  -9.838  1.00  0.00           O  
ATOM   3733  OE2 GLU B  72      12.288 -38.945 -11.596  1.00  0.00           O  
ATOM   3734  N   THR B  73      16.307 -38.701 -15.833  1.00  0.00           N  
ATOM   3735  CA  THR B  73      17.373 -39.578 -16.342  1.00  0.00           C  
ATOM   3736  C   THR B  73      18.598 -38.822 -16.844  1.00  0.00           C  
ATOM   3737  O   THR B  73      19.551 -39.473 -17.273  1.00  0.00           O  
ATOM   3738  CB  THR B  73      16.830 -40.476 -17.461  1.00  0.00           C  
ATOM   3739  OG1 THR B  73      16.271 -39.691 -18.493  1.00  0.00           O  
ATOM   3740  CG2 THR B  73      15.735 -41.418 -16.965  1.00  0.00           C  
ATOM   3741  N   THR B  74      18.594 -37.488 -16.852  1.00  0.00           N  
ATOM   3742  CA  THR B  74      19.721 -36.671 -17.303  1.00  0.00           C  
ATOM   3743  C   THR B  74      20.969 -36.985 -16.479  1.00  0.00           C  
ATOM   3744  O   THR B  74      20.929 -36.969 -15.249  1.00  0.00           O  
ATOM   3745  CB  THR B  74      19.394 -35.173 -17.214  1.00  0.00           C  
ATOM   3746  OG1 THR B  74      18.247 -34.898 -17.990  1.00  0.00           O  
ATOM   3747  CG2 THR B  74      20.504 -34.271 -17.756  1.00  0.00           C  
ATOM   3748  N   SER B  75      22.065 -37.243 -17.150  1.00  0.00           N  
ATOM   3749  CA  SER B  75      23.346 -37.508 -16.510  1.00  0.00           C  
ATOM   3750  C   SER B  75      24.017 -36.217 -16.031  1.00  0.00           C  
ATOM   3751  O   SER B  75      23.770 -35.129 -16.549  1.00  0.00           O  
ATOM   3752  CB  SER B  75      24.255 -38.294 -17.458  1.00  0.00           C  
ATOM   3753  OG  SER B  75      24.606 -37.518 -18.576  1.00  0.00           O  
ATOM   3754  N   GLU B  76      24.947 -36.341 -15.084  1.00  0.00           N  
ATOM   3755  CA  GLU B  76      25.783 -35.205 -14.666  1.00  0.00           C  
ATOM   3756  C   GLU B  76      26.550 -34.604 -15.856  1.00  0.00           C  
ATOM   3757  O   GLU B  76      26.638 -33.388 -15.973  1.00  0.00           O  
ATOM   3758  CB  GLU B  76      26.766 -35.669 -13.573  1.00  0.00           C  
ATOM   3759  CG  GLU B  76      27.578 -34.509 -12.976  1.00  0.00           C  
ATOM   3760  CD  GLU B  76      28.637 -35.020 -11.979  1.00  0.00           C  
ATOM   3761  OE1 GLU B  76      29.828 -35.080 -12.359  1.00  0.00           O  
ATOM   3762  OE2 GLU B  76      28.265 -35.363 -10.839  1.00  0.00           O  
ATOM   3763  N   ALA B  77      27.061 -35.460 -16.752  1.00  0.00           N  
ATOM   3764  CA  ALA B  77      27.826 -35.004 -17.913  1.00  0.00           C  
ATOM   3765  C   ALA B  77      26.978 -34.156 -18.875  1.00  0.00           C  
ATOM   3766  O   ALA B  77      27.416 -33.076 -19.263  1.00  0.00           O  
ATOM   3767  CB  ALA B  77      28.427 -36.227 -18.610  1.00  0.00           C  
ATOM   3768  N   GLU B  78      25.750 -34.585 -19.180  1.00  0.00           N  
ATOM   3769  CA  GLU B  78      24.823 -33.822 -20.032  1.00  0.00           C  
ATOM   3770  C   GLU B  78      24.420 -32.492 -19.389  1.00  0.00           C  
ATOM   3771  O   GLU B  78      24.343 -31.469 -20.070  1.00  0.00           O  
ATOM   3772  CB  GLU B  78      23.555 -34.657 -20.289  1.00  0.00           C  
ATOM   3773  CG  GLU B  78      23.788 -35.855 -21.235  1.00  0.00           C  
ATOM   3774  CD  GLU B  78      22.656 -36.889 -21.150  1.00  0.00           C  
ATOM   3775  OE1 GLU B  78      22.243 -37.414 -22.198  1.00  0.00           O  
ATOM   3776  OE2 GLU B  78      22.244 -37.201 -20.002  1.00  0.00           O  
ATOM   3777  N   LEU B  79      24.211 -32.468 -18.069  1.00  0.00           N  
ATOM   3778  CA  LEU B  79      23.883 -31.239 -17.354  1.00  0.00           C  
ATOM   3779  C   LEU B  79      25.063 -30.253 -17.356  1.00  0.00           C  
ATOM   3780  O   LEU B  79      24.859 -29.061 -17.561  1.00  0.00           O  
ATOM   3781  CB  LEU B  79      23.420 -31.599 -15.934  1.00  0.00           C  
ATOM   3782  CG  LEU B  79      23.001 -30.372 -15.093  1.00  0.00           C  
ATOM   3783  CD1 LEU B  79      21.863 -29.577 -15.721  1.00  0.00           C  
ATOM   3784  CD2 LEU B  79      22.525 -30.864 -13.726  1.00  0.00           C  
ATOM   3785  N   LEU B  80      26.286 -30.749 -17.165  1.00  0.00           N  
ATOM   3786  CA  LEU B  80      27.496 -29.912 -17.229  1.00  0.00           C  
ATOM   3787  C   LEU B  80      27.731 -29.371 -18.639  1.00  0.00           C  
ATOM   3788  O   LEU B  80      28.092 -28.200 -18.776  1.00  0.00           O  
ATOM   3789  CB  LEU B  80      28.710 -30.728 -16.749  1.00  0.00           C  
ATOM   3790  CG  LEU B  80      28.723 -31.040 -15.243  1.00  0.00           C  
ATOM   3791  CD1 LEU B  80      29.865 -32.015 -14.942  1.00  0.00           C  
ATOM   3792  CD2 LEU B  80      28.933 -29.803 -14.383  1.00  0.00           C  
ATOM   3793  N   GLU B  81      27.472 -30.158 -19.688  1.00  0.00           N  
ATOM   3794  CA  GLU B  81      27.583 -29.711 -21.078  1.00  0.00           C  
ATOM   3795  C   GLU B  81      26.554 -28.619 -21.420  1.00  0.00           C  
ATOM   3796  O   GLU B  81      26.881 -27.630 -22.089  1.00  0.00           O  
ATOM   3797  CB  GLU B  81      27.449 -30.939 -21.994  1.00  0.00           C  
ATOM   3798  CG  GLU B  81      27.809 -30.635 -23.459  1.00  0.00           C  
ATOM   3799  CD  GLU B  81      27.848 -31.897 -24.345  1.00  0.00           C  
ATOM   3800  OE1 GLU B  81      28.517 -31.829 -25.406  1.00  0.00           O  
ATOM   3801  OE2 GLU B  81      27.246 -32.921 -23.974  1.00  0.00           O  
ATOM   3802  N   LEU B  82      25.327 -28.735 -20.882  1.00  0.00           N  
ATOM   3803  CA  LEU B  82      24.339 -27.665 -20.982  1.00  0.00           C  
ATOM   3804  C   LEU B  82      24.821 -26.388 -20.284  1.00  0.00           C  
ATOM   3805  O   LEU B  82      24.720 -25.302 -20.858  1.00  0.00           O  
ATOM   3806  CB  LEU B  82      22.992 -28.146 -20.422  1.00  0.00           C  
ATOM   3807  CG  LEU B  82      21.895 -27.053 -20.423  1.00  0.00           C  
ATOM   3808  CD1 LEU B  82      21.571 -26.547 -21.824  1.00  0.00           C  
ATOM   3809  CD2 LEU B  82      20.618 -27.602 -19.806  1.00  0.00           C  
ATOM   3810  N   ILE B  83      25.377 -26.492 -19.077  1.00  0.00           N  
ATOM   3811  CA  ILE B  83      25.913 -25.334 -18.345  1.00  0.00           C  
ATOM   3812  C   ILE B  83      27.068 -24.686 -19.117  1.00  0.00           C  
ATOM   3813  O   ILE B  83      27.094 -23.468 -19.233  1.00  0.00           O  
ATOM   3814  CB  ILE B  83      26.319 -25.727 -16.907  1.00  0.00           C  
ATOM   3815  CG1 ILE B  83      25.040 -26.027 -16.092  1.00  0.00           C  
ATOM   3816  CG2 ILE B  83      27.121 -24.592 -16.226  1.00  0.00           C  
ATOM   3817  CD1 ILE B  83      25.330 -26.733 -14.769  1.00  0.00           C  
ATOM   3818  N   ASP B  84      27.974 -25.476 -19.698  1.00  0.00           N  
ATOM   3819  CA  ASP B  84      29.071 -24.961 -20.519  1.00  0.00           C  
ATOM   3820  C   ASP B  84      28.544 -24.208 -21.751  1.00  0.00           C  
ATOM   3821  O   ASP B  84      29.020 -23.120 -22.082  1.00  0.00           O  
ATOM   3822  CB  ASP B  84      30.005 -26.115 -20.938  1.00  0.00           C  
ATOM   3823  CG  ASP B  84      30.829 -26.705 -19.783  1.00  0.00           C  
ATOM   3824  OD1 ASP B  84      31.020 -26.024 -18.754  1.00  0.00           O  
ATOM   3825  OD2 ASP B  84      31.350 -27.832 -19.907  1.00  0.00           O  
ATOM   3826  N   THR B  85      27.496 -24.738 -22.385  1.00  0.00           N  
ATOM   3827  CA  THR B  85      26.808 -24.079 -23.504  1.00  0.00           C  
ATOM   3828  C   THR B  85      26.191 -22.747 -23.072  1.00  0.00           C  
ATOM   3829  O   THR B  85      26.388 -21.725 -23.740  1.00  0.00           O  
ATOM   3830  CB  THR B  85      25.723 -24.992 -24.095  1.00  0.00           C  
ATOM   3831  OG1 THR B  85      26.282 -26.215 -24.517  1.00  0.00           O  
ATOM   3832  CG2 THR B  85      25.052 -24.380 -25.325  1.00  0.00           C  
ATOM   3833  N   LEU B  86      25.509 -22.711 -21.929  1.00  0.00           N  
ATOM   3834  CA  LEU B  86      24.896 -21.499 -21.389  1.00  0.00           C  
ATOM   3835  C   LEU B  86      25.931 -20.471 -20.913  1.00  0.00           C  
ATOM   3836  O   LEU B  86      25.726 -19.269 -21.073  1.00  0.00           O  
ATOM   3837  CB  LEU B  86      23.942 -21.879 -20.243  1.00  0.00           C  
ATOM   3838  CG  LEU B  86      22.687 -22.664 -20.672  1.00  0.00           C  
ATOM   3839  CD1 LEU B  86      21.927 -23.133 -19.428  1.00  0.00           C  
ATOM   3840  CD2 LEU B  86      21.742 -21.815 -21.526  1.00  0.00           C  
ATOM   3841  N   ASN B  87      27.064 -20.923 -20.363  1.00  0.00           N  
ATOM   3842  CA  ASN B  87      28.191 -20.050 -20.018  1.00  0.00           C  
ATOM   3843  C   ASN B  87      28.745 -19.326 -21.255  1.00  0.00           C  
ATOM   3844  O   ASN B  87      29.057 -18.142 -21.170  1.00  0.00           O  
ATOM   3845  CB  ASN B  87      29.301 -20.880 -19.346  1.00  0.00           C  
ATOM   3846  CG  ASN B  87      29.058 -21.172 -17.871  1.00  0.00           C  
ATOM   3847  OD1 ASN B  87      28.405 -20.446 -17.150  1.00  0.00           O  
ATOM   3848  ND2 ASN B  87      29.671 -22.226 -17.364  1.00  0.00           N  
ATOM   3849  N   ALA B  88      28.820 -20.020 -22.394  1.00  0.00           N  
ATOM   3850  CA  ALA B  88      29.320 -19.465 -23.643  1.00  0.00           C  
ATOM   3851  C   ALA B  88      28.277 -18.650 -24.440  1.00  0.00           C  
ATOM   3852  O   ALA B  88      28.656 -17.921 -25.357  1.00  0.00           O  
ATOM   3853  CB  ALA B  88      29.890 -20.629 -24.465  1.00  0.00           C  
ATOM   3854  N   ASP B  89      26.991 -18.753 -24.113  1.00  0.00           N  
ATOM   3855  CA  ASP B  89      25.925 -18.030 -24.817  1.00  0.00           C  
ATOM   3856  C   ASP B  89      25.868 -16.557 -24.373  1.00  0.00           C  
ATOM   3857  O   ASP B  89      25.411 -16.230 -23.280  1.00  0.00           O  
ATOM   3858  CB  ASP B  89      24.584 -18.752 -24.660  1.00  0.00           C  
ATOM   3859  CG  ASP B  89      23.465 -18.193 -25.553  1.00  0.00           C  
ATOM   3860  OD1 ASP B  89      23.541 -17.013 -25.963  1.00  0.00           O  
ATOM   3861  OD2 ASP B  89      22.493 -18.927 -25.849  1.00  0.00           O  
ATOM   3862  N   ASN B  90      26.293 -15.636 -25.239  1.00  0.00           N  
ATOM   3863  CA  ASN B  90      26.319 -14.197 -24.979  1.00  0.00           C  
ATOM   3864  C   ASN B  90      24.925 -13.568 -24.825  1.00  0.00           C  
ATOM   3865  O   ASN B  90      24.827 -12.406 -24.447  1.00  0.00           O  
ATOM   3866  CB  ASN B  90      27.091 -13.498 -26.110  1.00  0.00           C  
ATOM   3867  CG  ASN B  90      28.559 -13.883 -26.167  1.00  0.00           C  
ATOM   3868  OD1 ASN B  90      29.165 -14.339 -25.219  1.00  0.00           O  
ATOM   3869  ND2 ASN B  90      29.186 -13.692 -27.304  1.00  0.00           N  
ATOM   3870  N   THR B  91      23.847 -14.303 -25.112  1.00  0.00           N  
ATOM   3871  CA  THR B  91      22.470 -13.834 -24.896  1.00  0.00           C  
ATOM   3872  C   THR B  91      21.920 -14.212 -23.526  1.00  0.00           C  
ATOM   3873  O   THR B  91      20.825 -13.774 -23.156  1.00  0.00           O  
ATOM   3874  CB  THR B  91      21.518 -14.315 -25.999  1.00  0.00           C  
ATOM   3875  OG1 THR B  91      21.277 -15.693 -25.943  1.00  0.00           O  
ATOM   3876  CG2 THR B  91      22.043 -13.988 -27.396  1.00  0.00           C  
ATOM   3877  N   ILE B  92      22.657 -15.003 -22.754  1.00  0.00           N  
ATOM   3878  CA  ILE B  92      22.292 -15.441 -21.413  1.00  0.00           C  
ATOM   3879  C   ILE B  92      23.170 -14.731 -20.389  1.00  0.00           C  
ATOM   3880  O   ILE B  92      24.392 -14.868 -20.397  1.00  0.00           O  
ATOM   3881  CB  ILE B  92      22.382 -16.974 -21.293  1.00  0.00           C  
ATOM   3882  CG1 ILE B  92      21.434 -17.700 -22.281  1.00  0.00           C  
ATOM   3883  CG2 ILE B  92      22.127 -17.447 -19.859  1.00  0.00           C  
ATOM   3884  CD1 ILE B  92      19.929 -17.387 -22.101  1.00  0.00           C  
ATOM   3885  N   ASP B  93      22.536 -14.007 -19.469  1.00  0.00           N  
ATOM   3886  CA  ASP B  93      23.184 -13.269 -18.381  1.00  0.00           C  
ATOM   3887  C   ASP B  93      23.125 -14.031 -17.062  1.00  0.00           C  
ATOM   3888  O   ASP B  93      24.074 -13.993 -16.274  1.00  0.00           O  
ATOM   3889  CB  ASP B  93      22.501 -11.910 -18.227  1.00  0.00           C  
ATOM   3890  CG  ASP B  93      22.587 -11.128 -19.524  1.00  0.00           C  
ATOM   3891  OD1 ASP B  93      23.712 -10.784 -19.943  1.00  0.00           O  
ATOM   3892  OD2 ASP B  93      21.541 -10.913 -20.172  1.00  0.00           O  
ATOM   3893  N   GLY B  94      22.036 -14.760 -16.834  1.00  0.00           N  
ATOM   3894  CA  GLY B  94      21.808 -15.566 -15.651  1.00  0.00           C  
ATOM   3895  C   GLY B  94      21.577 -17.031 -15.981  1.00  0.00           C  
ATOM   3896  O   GLY B  94      20.838 -17.360 -16.905  1.00  0.00           O  
ATOM   3897  N   ILE B  95      22.172 -17.912 -15.184  1.00  0.00           N  
ATOM   3898  CA  ILE B  95      21.923 -19.351 -15.206  1.00  0.00           C  
ATOM   3899  C   ILE B  95      21.439 -19.761 -13.828  1.00  0.00           C  
ATOM   3900  O   ILE B  95      22.128 -19.561 -12.823  1.00  0.00           O  
ATOM   3901  CB  ILE B  95      23.162 -20.156 -15.633  1.00  0.00           C  
ATOM   3902  CG1 ILE B  95      23.692 -19.691 -17.007  1.00  0.00           C  
ATOM   3903  CG2 ILE B  95      22.824 -21.657 -15.664  1.00  0.00           C  
ATOM   3904  CD1 ILE B  95      25.091 -20.246 -17.337  1.00  0.00           C  
ATOM   3905  N   LEU B  96      20.263 -20.358 -13.782  1.00  0.00           N  
ATOM   3906  CA  LEU B  96      19.660 -20.853 -12.567  1.00  0.00           C  
ATOM   3907  C   LEU B  96      19.417 -22.348 -12.693  1.00  0.00           C  
ATOM   3908  O   LEU B  96      18.651 -22.787 -13.547  1.00  0.00           O  
ATOM   3909  CB  LEU B  96      18.363 -20.069 -12.332  1.00  0.00           C  
ATOM   3910  CG  LEU B  96      17.809 -20.331 -10.931  1.00  0.00           C  
ATOM   3911  CD1 LEU B  96      18.164 -19.159 -10.013  1.00  0.00           C  
ATOM   3912  CD2 LEU B  96      16.301 -20.508 -10.988  1.00  0.00           C  
ATOM   3913  N   VAL B  97      20.029 -23.136 -11.818  1.00  0.00           N  
ATOM   3914  CA  VAL B  97      19.775 -24.578 -11.708  1.00  0.00           C  
ATOM   3915  C   VAL B  97      18.926 -24.819 -10.463  1.00  0.00           C  
ATOM   3916  O   VAL B  97      19.369 -24.585  -9.337  1.00  0.00           O  
ATOM   3917  CB  VAL B  97      21.080 -25.390 -11.694  1.00  0.00           C  
ATOM   3918  CG1 VAL B  97      20.781 -26.888 -11.611  1.00  0.00           C  
ATOM   3919  CG2 VAL B  97      21.878 -25.148 -12.980  1.00  0.00           C  
ATOM   3920  N   GLN B  98      17.691 -25.270 -10.660  1.00  0.00           N  
ATOM   3921  CA  GLN B  98      16.778 -25.514  -9.556  1.00  0.00           C  
ATOM   3922  C   GLN B  98      17.178 -26.772  -8.777  1.00  0.00           C  
ATOM   3923  O   GLN B  98      17.270 -27.868  -9.320  1.00  0.00           O  
ATOM   3924  CB  GLN B  98      15.329 -25.574 -10.085  1.00  0.00           C  
ATOM   3925  CG  GLN B  98      14.290 -25.725  -8.973  1.00  0.00           C  
ATOM   3926  CD  GLN B  98      14.314 -24.581  -7.948  1.00  0.00           C  
ATOM   3927  OE1 GLN B  98      14.338 -23.406  -8.282  1.00  0.00           O  
ATOM   3928  NE2 GLN B  98      14.307 -24.904  -6.681  1.00  0.00           N  
ATOM   3929  N   LEU B  99      17.341 -26.600  -7.471  1.00  0.00           N  
ATOM   3930  CA  LEU B  99      17.596 -27.705  -6.542  1.00  0.00           C  
ATOM   3931  C   LEU B  99      16.286 -28.275  -5.968  1.00  0.00           C  
ATOM   3932  O   LEU B  99      15.289 -27.557  -5.894  1.00  0.00           O  
ATOM   3933  CB  LEU B  99      18.563 -27.223  -5.447  1.00  0.00           C  
ATOM   3934  CG  LEU B  99      19.960 -26.804  -5.943  1.00  0.00           C  
ATOM   3935  CD1 LEU B  99      20.800 -26.339  -4.758  1.00  0.00           C  
ATOM   3936  CD2 LEU B  99      20.702 -27.944  -6.642  1.00  0.00           C  
ATOM   3937  N   PRO B 100      16.266 -29.541  -5.494  1.00  0.00           N  
ATOM   3938  CA  PRO B 100      17.351 -30.523  -5.532  1.00  0.00           C  
ATOM   3939  C   PRO B 100      17.529 -31.143  -6.928  1.00  0.00           C  
ATOM   3940  O   PRO B 100      16.568 -31.275  -7.683  1.00  0.00           O  
ATOM   3941  CB  PRO B 100      16.963 -31.580  -4.499  1.00  0.00           C  
ATOM   3942  CG  PRO B 100      15.438 -31.583  -4.567  1.00  0.00           C  
ATOM   3943  CD  PRO B 100      15.100 -30.118  -4.849  1.00  0.00           C  
ATOM   3944  N   LEU B 101      18.756 -31.574  -7.227  1.00  0.00           N  
ATOM   3945  CA  LEU B 101      19.058 -32.397  -8.399  1.00  0.00           C  
ATOM   3946  C   LEU B 101      18.805 -33.892  -8.095  1.00  0.00           C  
ATOM   3947  O   LEU B 101      18.799 -34.275  -6.924  1.00  0.00           O  
ATOM   3948  CB  LEU B 101      20.502 -32.130  -8.857  1.00  0.00           C  
ATOM   3949  CG  LEU B 101      20.728 -30.715  -9.435  1.00  0.00           C  
ATOM   3950  CD1 LEU B 101      22.210 -30.497  -9.720  1.00  0.00           C  
ATOM   3951  CD2 LEU B 101      19.957 -30.490 -10.733  1.00  0.00           C  
ATOM   3952  N   PRO B 102      18.618 -34.728  -9.133  1.00  0.00           N  
ATOM   3953  CA  PRO B 102      18.480 -36.175  -8.969  1.00  0.00           C  
ATOM   3954  C   PRO B 102      19.663 -36.808  -8.231  1.00  0.00           C  
ATOM   3955  O   PRO B 102      20.804 -36.337  -8.287  1.00  0.00           O  
ATOM   3956  CB  PRO B 102      18.344 -36.751 -10.386  1.00  0.00           C  
ATOM   3957  CG  PRO B 102      17.771 -35.587 -11.188  1.00  0.00           C  
ATOM   3958  CD  PRO B 102      18.432 -34.372 -10.525  1.00  0.00           C  
ATOM   3959  N   ALA B 103      19.398 -37.942  -7.564  1.00  0.00           N  
ATOM   3960  CA  ALA B 103      20.452 -38.721  -6.939  1.00  0.00           C  
ATOM   3961  C   ALA B 103      21.478 -39.189  -7.990  1.00  0.00           C  
ATOM   3962  O   ALA B 103      21.112 -39.720  -9.034  1.00  0.00           O  
ATOM   3963  CB  ALA B 103      19.813 -39.900  -6.193  1.00  0.00           C  
ATOM   3964  N   GLY B 104      22.760 -39.000  -7.680  1.00  0.00           N  
ATOM   3965  CA  GLY B 104      23.869 -39.332  -8.575  1.00  0.00           C  
ATOM   3966  C   GLY B 104      24.497 -38.130  -9.287  1.00  0.00           C  
ATOM   3967  O   GLY B 104      25.604 -38.266  -9.803  1.00  0.00           O  
ATOM   3968  N   ILE B 105      23.853 -36.967  -9.270  1.00  0.00           N  
ATOM   3969  CA  ILE B 105      24.441 -35.703  -9.735  1.00  0.00           C  
ATOM   3970  C   ILE B 105      25.059 -34.970  -8.542  1.00  0.00           C  
ATOM   3971  O   ILE B 105      24.396 -34.745  -7.526  1.00  0.00           O  
ATOM   3972  CB  ILE B 105      23.398 -34.846 -10.485  1.00  0.00           C  
ATOM   3973  CG1 ILE B 105      22.805 -35.642 -11.675  1.00  0.00           C  
ATOM   3974  CG2 ILE B 105      24.040 -33.536 -10.956  1.00  0.00           C  
ATOM   3975  CD1 ILE B 105      21.792 -34.878 -12.533  1.00  0.00           C  
ATOM   3976  N   ASP B 106      26.332 -34.574  -8.663  1.00  0.00           N  
ATOM   3977  CA  ASP B 106      26.990 -33.741  -7.666  1.00  0.00           C  
ATOM   3978  C   ASP B 106      26.512 -32.279  -7.793  1.00  0.00           C  
ATOM   3979  O   ASP B 106      26.944 -31.526  -8.667  1.00  0.00           O  
ATOM   3980  CB  ASP B 106      28.524 -33.877  -7.753  1.00  0.00           C  
ATOM   3981  CG  ASP B 106      29.262 -33.153  -6.621  1.00  0.00           C  
ATOM   3982  OD1 ASP B 106      28.676 -32.237  -5.999  1.00  0.00           O  
ATOM   3983  OD2 ASP B 106      30.432 -33.505  -6.366  1.00  0.00           O  
ATOM   3984  N   ASN B 107      25.633 -31.878  -6.881  1.00  0.00           N  
ATOM   3985  CA  ASN B 107      25.086 -30.528  -6.827  1.00  0.00           C  
ATOM   3986  C   ASN B 107      26.183 -29.457  -6.782  1.00  0.00           C  
ATOM   3987  O   ASN B 107      26.058 -28.433  -7.435  1.00  0.00           O  
ATOM   3988  CB  ASN B 107      24.197 -30.380  -5.584  1.00  0.00           C  
ATOM   3989  CG  ASN B 107      22.953 -31.252  -5.575  1.00  0.00           C  
ATOM   3990  OD1 ASN B 107      22.506 -31.794  -6.554  1.00  0.00           O  
ATOM   3991  ND2 ASN B 107      22.320 -31.393  -4.427  1.00  0.00           N  
ATOM   3992  N   VAL B 108      27.246 -29.673  -5.992  1.00  0.00           N  
ATOM   3993  CA  VAL B 108      28.327 -28.693  -5.818  1.00  0.00           C  
ATOM   3994  C   VAL B 108      29.057 -28.484  -7.137  1.00  0.00           C  
ATOM   3995  O   VAL B 108      29.204 -27.356  -7.588  1.00  0.00           O  
ATOM   3996  CB  VAL B 108      29.297 -29.119  -4.705  1.00  0.00           C  
ATOM   3997  CG1 VAL B 108      30.450 -28.122  -4.548  1.00  0.00           C  
ATOM   3998  CG2 VAL B 108      28.578 -29.213  -3.359  1.00  0.00           C  
ATOM   3999  N   LYS B 109      29.437 -29.588  -7.796  1.00  0.00           N  
ATOM   4000  CA  LYS B 109      30.138 -29.547  -9.078  1.00  0.00           C  
ATOM   4001  C   LYS B 109      29.316 -28.872 -10.177  1.00  0.00           C  
ATOM   4002  O   LYS B 109      29.868 -28.136 -10.988  1.00  0.00           O  
ATOM   4003  CB  LYS B 109      30.492 -30.985  -9.438  1.00  0.00           C  
ATOM   4004  CG  LYS B 109      31.436 -31.111 -10.640  1.00  0.00           C  
ATOM   4005  CD  LYS B 109      31.663 -32.608 -10.848  1.00  0.00           C  
ATOM   4006  CE  LYS B 109      32.485 -32.923 -12.088  1.00  0.00           C  
ATOM   4007  NZ  LYS B 109      32.343 -34.372 -12.374  1.00  0.00           N  
ATOM   4008  N   VAL B 110      28.009 -29.110 -10.198  1.00  0.00           N  
ATOM   4009  CA  VAL B 110      27.091 -28.472 -11.146  1.00  0.00           C  
ATOM   4010  C   VAL B 110      26.977 -26.970 -10.887  1.00  0.00           C  
ATOM   4011  O   VAL B 110      27.154 -26.184 -11.817  1.00  0.00           O  
ATOM   4012  CB  VAL B 110      25.715 -29.169 -11.113  1.00  0.00           C  
ATOM   4013  CG1 VAL B 110      24.638 -28.398 -11.874  1.00  0.00           C  
ATOM   4014  CG2 VAL B 110      25.818 -30.567 -11.745  1.00  0.00           C  
ATOM   4015  N   LEU B 111      26.746 -26.560  -9.650  1.00  0.00           N  
ATOM   4016  CA  LEU B 111      26.596 -25.139  -9.305  1.00  0.00           C  
ATOM   4017  C   LEU B 111      27.907 -24.361  -9.512  1.00  0.00           C  
ATOM   4018  O   LEU B 111      27.880 -23.246 -10.027  1.00  0.00           O  
ATOM   4019  CB  LEU B 111      26.106 -25.012  -7.848  1.00  0.00           C  
ATOM   4020  CG  LEU B 111      24.666 -25.504  -7.616  1.00  0.00           C  
ATOM   4021  CD1 LEU B 111      24.365 -25.480  -6.115  1.00  0.00           C  
ATOM   4022  CD2 LEU B 111      23.619 -24.648  -8.330  1.00  0.00           C  
ATOM   4023  N   GLU B 112      29.048 -24.949  -9.176  1.00  0.00           N  
ATOM   4024  CA  GLU B 112      30.366 -24.316  -9.373  1.00  0.00           C  
ATOM   4025  C   GLU B 112      30.813 -24.276 -10.846  1.00  0.00           C  
ATOM   4026  O   GLU B 112      31.730 -23.523 -11.176  1.00  0.00           O  
ATOM   4027  CB  GLU B 112      31.421 -25.021  -8.512  1.00  0.00           C  
ATOM   4028  CG  GLU B 112      31.238 -24.745  -7.016  1.00  0.00           C  
ATOM   4029  CD  GLU B 112      32.327 -25.371  -6.124  1.00  0.00           C  
ATOM   4030  OE1 GLU B 112      32.204 -25.217  -4.885  1.00  0.00           O  
ATOM   4031  OE2 GLU B 112      33.275 -25.982  -6.652  1.00  0.00           O  
ATOM   4032  N   ARG B 113      30.160 -25.038 -11.744  1.00  0.00           N  
ATOM   4033  CA  ARG B 113      30.409 -24.937 -13.183  1.00  0.00           C  
ATOM   4034  C   ARG B 113      29.797 -23.673 -13.791  1.00  0.00           C  
ATOM   4035  O   ARG B 113      30.298 -23.207 -14.814  1.00  0.00           O  
ATOM   4036  CB  ARG B 113      29.910 -26.217 -13.891  1.00  0.00           C  
ATOM   4037  CG  ARG B 113      30.250 -26.271 -15.390  1.00  0.00           C  
ATOM   4038  CD  ARG B 113      31.756 -26.341 -15.684  1.00  0.00           C  
ATOM   4039  NE  ARG B 113      32.292 -27.689 -15.406  1.00  0.00           N  
ATOM   4040  CZ  ARG B 113      32.464 -28.673 -16.288  1.00  0.00           C  
ATOM   4041  NH1 ARG B 113      32.227 -28.501 -17.547  1.00  0.00           N  
ATOM   4042  NH2 ARG B 113      32.871 -29.838 -15.917  1.00  0.00           N  
ATOM   4043  N   ILE B 114      28.757 -23.115 -13.183  1.00  0.00           N  
ATOM   4044  CA  ILE B 114      28.155 -21.853 -13.616  1.00  0.00           C  
ATOM   4045  C   ILE B 114      29.211 -20.750 -13.487  1.00  0.00           C  
ATOM   4046  O   ILE B 114      29.859 -20.623 -12.455  1.00  0.00           O  
ATOM   4047  CB  ILE B 114      26.877 -21.528 -12.810  1.00  0.00           C  
ATOM   4048  CG1 ILE B 114      25.831 -22.657 -12.954  1.00  0.00           C  
ATOM   4049  CG2 ILE B 114      26.278 -20.186 -13.262  1.00  0.00           C  
ATOM   4050  CD1 ILE B 114      24.606 -22.514 -12.030  1.00  0.00           C  
ATOM   4051  N   HIS B 115      29.380 -19.944 -14.525  1.00  0.00           N  
ATOM   4052  CA  HIS B 115      30.304 -18.814 -14.455  1.00  0.00           C  
ATOM   4053  C   HIS B 115      29.840 -17.843 -13.347  1.00  0.00           C  
ATOM   4054  O   HIS B 115      28.652 -17.510 -13.314  1.00  0.00           O  
ATOM   4055  CB  HIS B 115      30.392 -18.124 -15.813  1.00  0.00           C  
ATOM   4056  CG  HIS B 115      31.549 -17.163 -15.886  1.00  0.00           C  
ATOM   4057  ND1 HIS B 115      31.566 -15.846 -15.494  1.00  0.00           N  
ATOM   4058  CD2 HIS B 115      32.834 -17.454 -16.294  1.00  0.00           C  
ATOM   4059  CE1 HIS B 115      32.814 -15.360 -15.655  1.00  0.00           C  
ATOM   4060  NE2 HIS B 115      33.598 -16.308 -16.144  1.00  0.00           N  
ATOM   4061  N   PRO B 116      30.725 -17.355 -12.468  1.00  0.00           N  
ATOM   4062  CA  PRO B 116      30.324 -16.481 -11.364  1.00  0.00           C  
ATOM   4063  C   PRO B 116      29.516 -15.249 -11.782  1.00  0.00           C  
ATOM   4064  O   PRO B 116      28.587 -14.855 -11.078  1.00  0.00           O  
ATOM   4065  CB  PRO B 116      31.636 -16.070 -10.686  1.00  0.00           C  
ATOM   4066  CG  PRO B 116      32.540 -17.264 -10.948  1.00  0.00           C  
ATOM   4067  CD  PRO B 116      32.120 -17.723 -12.343  1.00  0.00           C  
ATOM   4068  N   ASP B 117      29.807 -14.690 -12.954  1.00  0.00           N  
ATOM   4069  CA  ASP B 117      29.096 -13.525 -13.498  1.00  0.00           C  
ATOM   4070  C   ASP B 117      27.735 -13.874 -14.124  1.00  0.00           C  
ATOM   4071  O   ASP B 117      27.002 -12.977 -14.555  1.00  0.00           O  
ATOM   4072  CB  ASP B 117      29.994 -12.808 -14.512  1.00  0.00           C  
ATOM   4073  CG  ASP B 117      31.298 -12.273 -13.921  1.00  0.00           C  
ATOM   4074  OD1 ASP B 117      31.421 -12.144 -12.680  1.00  0.00           O  
ATOM   4075  OD2 ASP B 117      32.216 -11.939 -14.697  1.00  0.00           O  
ATOM   4076  N   LYS B 118      27.379 -15.161 -14.172  1.00  0.00           N  
ATOM   4077  CA  LYS B 118      26.059 -15.678 -14.552  1.00  0.00           C  
ATOM   4078  C   LYS B 118      25.331 -16.370 -13.388  1.00  0.00           C  
ATOM   4079  O   LYS B 118      24.192 -16.799 -13.548  1.00  0.00           O  
ATOM   4080  CB  LYS B 118      26.164 -16.606 -15.765  1.00  0.00           C  
ATOM   4081  CG  LYS B 118      26.733 -15.891 -16.997  1.00  0.00           C  
ATOM   4082  CD  LYS B 118      26.547 -16.727 -18.270  1.00  0.00           C  
ATOM   4083  CE  LYS B 118      27.076 -15.943 -19.469  1.00  0.00           C  
ATOM   4084  NZ  LYS B 118      26.713 -16.569 -20.754  1.00  0.00           N  
ATOM   4085  N   ASP B 119      25.982 -16.465 -12.221  1.00  0.00           N  
ATOM   4086  CA  ASP B 119      25.405 -17.015 -10.993  1.00  0.00           C  
ATOM   4087  C   ASP B 119      24.496 -15.979 -10.319  1.00  0.00           C  
ATOM   4088  O   ASP B 119      24.831 -15.329  -9.333  1.00  0.00           O  
ATOM   4089  CB  ASP B 119      26.526 -17.505 -10.073  1.00  0.00           C  
ATOM   4090  CG  ASP B 119      26.017 -17.886  -8.679  1.00  0.00           C  
ATOM   4091  OD1 ASP B 119      24.948 -18.503  -8.572  1.00  0.00           O  
ATOM   4092  OD2 ASP B 119      26.700 -17.494  -7.700  1.00  0.00           O  
ATOM   4093  N   VAL B 120      23.308 -15.810 -10.879  1.00  0.00           N  
ATOM   4094  CA  VAL B 120      22.327 -14.828 -10.391  1.00  0.00           C  
ATOM   4095  C   VAL B 120      21.646 -15.221  -9.077  1.00  0.00           C  
ATOM   4096  O   VAL B 120      21.056 -14.353  -8.427  1.00  0.00           O  
ATOM   4097  CB  VAL B 120      21.274 -14.506 -11.470  1.00  0.00           C  
ATOM   4098  CG1 VAL B 120      21.948 -13.794 -12.658  1.00  0.00           C  
ATOM   4099  CG2 VAL B 120      20.548 -15.754 -11.973  1.00  0.00           C  
ATOM   4100  N   ASP B 121      21.751 -16.468  -8.623  1.00  0.00           N  
ATOM   4101  CA  ASP B 121      21.373 -16.866  -7.260  1.00  0.00           C  
ATOM   4102  C   ASP B 121      22.419 -16.381  -6.234  1.00  0.00           C  
ATOM   4103  O   ASP B 121      22.092 -16.222  -5.052  1.00  0.00           O  
ATOM   4104  CB  ASP B 121      21.143 -18.394  -7.178  1.00  0.00           C  
ATOM   4105  CG  ASP B 121      19.672 -18.868  -7.205  1.00  0.00           C  
ATOM   4106  OD1 ASP B 121      18.729 -18.052  -7.143  1.00  0.00           O  
ATOM   4107  OD2 ASP B 121      19.444 -20.099  -7.229  1.00  0.00           O  
ATOM   4108  N   GLY B 122      23.662 -16.115  -6.662  1.00  0.00           N  
ATOM   4109  CA  GLY B 122      24.733 -15.503  -5.865  1.00  0.00           C  
ATOM   4110  C   GLY B 122      25.434 -16.437  -4.880  1.00  0.00           C  
ATOM   4111  O   GLY B 122      26.191 -15.963  -4.030  1.00  0.00           O  
ATOM   4112  N   PHE B 123      25.191 -17.750  -4.957  1.00  0.00           N  
ATOM   4113  CA  PHE B 123      25.753 -18.728  -4.014  1.00  0.00           C  
ATOM   4114  C   PHE B 123      27.074 -19.358  -4.454  1.00  0.00           C  
ATOM   4115  O   PHE B 123      27.672 -20.097  -3.662  1.00  0.00           O  
ATOM   4116  CB  PHE B 123      24.713 -19.813  -3.700  1.00  0.00           C  
ATOM   4117  CG  PHE B 123      23.505 -19.303  -2.963  1.00  0.00           C  
ATOM   4118  CD1 PHE B 123      23.650 -18.716  -1.695  1.00  0.00           C  
ATOM   4119  CD2 PHE B 123      22.228 -19.380  -3.553  1.00  0.00           C  
ATOM   4120  CE1 PHE B 123      22.540 -18.183  -1.028  1.00  0.00           C  
ATOM   4121  CE2 PHE B 123      21.111 -18.850  -2.895  1.00  0.00           C  
ATOM   4122  CZ  PHE B 123      21.262 -18.237  -1.632  1.00  0.00           C  
ATOM   4123  N   HIS B 124      27.553 -19.069  -5.660  1.00  0.00           N  
ATOM   4124  CA  HIS B 124      28.851 -19.566  -6.106  1.00  0.00           C  
ATOM   4125  C   HIS B 124      29.947 -19.115  -5.122  1.00  0.00           C  
ATOM   4126  O   HIS B 124      29.988 -17.934  -4.749  1.00  0.00           O  
ATOM   4127  CB  HIS B 124      29.132 -19.074  -7.530  1.00  0.00           C  
ATOM   4128  CG  HIS B 124      30.352 -19.702  -8.142  1.00  0.00           C  
ATOM   4129  ND1 HIS B 124      31.660 -19.451  -7.806  1.00  0.00           N  
ATOM   4130  CD2 HIS B 124      30.376 -20.692  -9.105  1.00  0.00           C  
ATOM   4131  CE1 HIS B 124      32.457 -20.265  -8.523  1.00  0.00           C  
ATOM   4132  NE2 HIS B 124      31.710 -21.030  -9.322  1.00  0.00           N  
ATOM   4133  N   PRO B 125      30.858 -19.999  -4.690  1.00  0.00           N  
ATOM   4134  CA  PRO B 125      31.889 -19.653  -3.699  1.00  0.00           C  
ATOM   4135  C   PRO B 125      32.706 -18.405  -4.045  1.00  0.00           C  
ATOM   4136  O   PRO B 125      33.077 -17.649  -3.147  1.00  0.00           O  
ATOM   4137  CB  PRO B 125      32.792 -20.895  -3.624  1.00  0.00           C  
ATOM   4138  CG  PRO B 125      31.843 -22.041  -3.953  1.00  0.00           C  
ATOM   4139  CD  PRO B 125      30.899 -21.423  -4.983  1.00  0.00           C  
ATOM   4140  N   TYR B 126      32.945 -18.148  -5.323  1.00  0.00           N  
ATOM   4141  CA  TYR B 126      33.581 -16.917  -5.786  1.00  0.00           C  
ATOM   4142  C   TYR B 126      32.763 -15.673  -5.403  1.00  0.00           C  
ATOM   4143  O   TYR B 126      33.310 -14.751  -4.808  1.00  0.00           O  
ATOM   4144  CB  TYR B 126      33.800 -16.990  -7.299  1.00  0.00           C  
ATOM   4145  CG  TYR B 126      34.447 -15.741  -7.874  1.00  0.00           C  
ATOM   4146  CD1 TYR B 126      33.643 -14.685  -8.371  1.00  0.00           C  
ATOM   4147  CD2 TYR B 126      35.844 -15.611  -7.882  1.00  0.00           C  
ATOM   4148  CE1 TYR B 126      34.238 -13.524  -8.869  1.00  0.00           C  
ATOM   4149  CE2 TYR B 126      36.452 -14.451  -8.385  1.00  0.00           C  
ATOM   4150  CZ  TYR B 126      35.647 -13.408  -8.885  1.00  0.00           C  
ATOM   4151  OH  TYR B 126      36.228 -12.267  -9.374  1.00  0.00           O  
ATOM   4152  N   ASN B 127      31.468 -15.664  -5.668  1.00  0.00           N  
ATOM   4153  CA  ASN B 127      30.594 -14.525  -5.364  1.00  0.00           C  
ATOM   4154  C   ASN B 127      30.453 -14.292  -3.853  1.00  0.00           C  
ATOM   4155  O   ASN B 127      30.581 -13.160  -3.389  1.00  0.00           O  
ATOM   4156  CB  ASN B 127      29.228 -14.744  -6.046  1.00  0.00           C  
ATOM   4157  CG  ASN B 127      29.290 -14.500  -7.545  1.00  0.00           C  
ATOM   4158  OD1 ASN B 127      30.048 -13.671  -8.027  1.00  0.00           O  
ATOM   4159  ND2 ASN B 127      28.496 -15.211  -8.315  1.00  0.00           N  
ATOM   4160  N   VAL B 128      30.308 -15.371  -3.073  1.00  0.00           N  
ATOM   4161  CA  VAL B 128      30.305 -15.297  -1.600  1.00  0.00           C  
ATOM   4162  C   VAL B 128      31.646 -14.769  -1.078  1.00  0.00           C  
ATOM   4163  O   VAL B 128      31.673 -13.884  -0.224  1.00  0.00           O  
ATOM   4164  CB  VAL B 128      29.975 -16.676  -0.985  1.00  0.00           C  
ATOM   4165  CG1 VAL B 128      29.983 -16.629   0.550  1.00  0.00           C  
ATOM   4166  CG2 VAL B 128      28.582 -17.155  -1.424  1.00  0.00           C  
ATOM   4167  N   GLY B 129      32.765 -15.235  -1.630  1.00  0.00           N  
ATOM   4168  CA  GLY B 129      34.101 -14.754  -1.282  1.00  0.00           C  
ATOM   4169  C   GLY B 129      34.307 -13.272  -1.611  1.00  0.00           C  
ATOM   4170  O   GLY B 129      34.867 -12.525  -0.800  1.00  0.00           O  
ATOM   4171  N   ARG B 130      33.814 -12.812  -2.755  1.00  0.00           N  
ATOM   4172  CA  ARG B 130      33.844 -11.392  -3.152  1.00  0.00           C  
ATOM   4173  C   ARG B 130      33.044 -10.513  -2.180  1.00  0.00           C  
ATOM   4174  O   ARG B 130      33.549  -9.466  -1.775  1.00  0.00           O  
ATOM   4175  CB  ARG B 130      33.322 -11.241  -4.588  1.00  0.00           C  
ATOM   4176  CG  ARG B 130      34.285 -11.790  -5.650  1.00  0.00           C  
ATOM   4177  CD  ARG B 130      35.533 -10.923  -5.850  1.00  0.00           C  
ATOM   4178  NE  ARG B 130      35.186  -9.654  -6.508  1.00  0.00           N  
ATOM   4179  CZ  ARG B 130      36.028  -8.711  -6.902  1.00  0.00           C  
ATOM   4180  NH1 ARG B 130      37.312  -8.800  -6.685  1.00  0.00           N  
ATOM   4181  NH2 ARG B 130      35.573  -7.663  -7.532  1.00  0.00           N  
ATOM   4182  N   LEU B 131      31.876 -10.981  -1.747  1.00  0.00           N  
ATOM   4183  CA  LEU B 131      31.076 -10.311  -0.715  1.00  0.00           C  
ATOM   4184  C   LEU B 131      31.843 -10.218   0.616  1.00  0.00           C  
ATOM   4185  O   LEU B 131      31.965  -9.125   1.177  1.00  0.00           O  
ATOM   4186  CB  LEU B 131      29.731 -11.035  -0.576  1.00  0.00           C  
ATOM   4187  CG  LEU B 131      28.824 -10.503   0.558  1.00  0.00           C  
ATOM   4188  CD1 LEU B 131      28.427  -9.047   0.336  1.00  0.00           C  
ATOM   4189  CD2 LEU B 131      27.561 -11.360   0.655  1.00  0.00           C  
ATOM   4190  N   CYS B 132      32.457 -11.317   1.079  1.00  0.00           N  
ATOM   4191  CA  CYS B 132      33.291 -11.321   2.284  1.00  0.00           C  
ATOM   4192  C   CYS B 132      34.438 -10.297   2.216  1.00  0.00           C  
ATOM   4193  O   CYS B 132      34.801  -9.684   3.216  1.00  0.00           O  
ATOM   4194  CB  CYS B 132      33.891 -12.723   2.484  1.00  0.00           C  
ATOM   4195  SG  CYS B 132      32.622 -13.928   2.987  1.00  0.00           S  
ATOM   4196  N   GLN B 133      35.007 -10.096   1.036  1.00  0.00           N  
ATOM   4197  CA  GLN B 133      36.130  -9.184   0.798  1.00  0.00           C  
ATOM   4198  C   GLN B 133      35.709  -7.722   0.534  1.00  0.00           C  
ATOM   4199  O   GLN B 133      36.552  -6.917   0.142  1.00  0.00           O  
ATOM   4200  CB  GLN B 133      37.002  -9.746  -0.333  1.00  0.00           C  
ATOM   4201  CG  GLN B 133      37.754 -11.012   0.120  1.00  0.00           C  
ATOM   4202  CD  GLN B 133      38.689 -11.556  -0.969  1.00  0.00           C  
ATOM   4203  OE1 GLN B 133      38.660 -11.177  -2.121  1.00  0.00           O  
ATOM   4204  NE2 GLN B 133      39.561 -12.471  -0.620  1.00  0.00           N  
ATOM   4205  N   ARG B 134      34.443  -7.365   0.762  1.00  0.00           N  
ATOM   4206  CA  ARG B 134      33.902  -6.009   0.520  1.00  0.00           C  
ATOM   4207  C   ARG B 134      33.994  -5.550  -0.943  1.00  0.00           C  
ATOM   4208  O   ARG B 134      34.045  -4.359  -1.223  1.00  0.00           O  
ATOM   4209  CB  ARG B 134      34.540  -4.979   1.467  1.00  0.00           C  
ATOM   4210  CG  ARG B 134      34.429  -5.341   2.955  1.00  0.00           C  
ATOM   4211  CD  ARG B 134      35.185  -4.318   3.823  1.00  0.00           C  
ATOM   4212  NE  ARG B 134      36.637  -4.426   3.619  1.00  0.00           N  
ATOM   4213  CZ  ARG B 134      37.563  -3.643   4.163  1.00  0.00           C  
ATOM   4214  NH1 ARG B 134      37.235  -2.672   4.971  1.00  0.00           N  
ATOM   4215  NH2 ARG B 134      38.828  -3.847   3.900  1.00  0.00           N  
ATOM   4216  N   ALA B 135      34.023  -6.497  -1.858  1.00  0.00           N  
ATOM   4217  CA  ALA B 135      34.037  -6.254  -3.296  1.00  0.00           C  
ATOM   4218  C   ALA B 135      32.976  -7.137  -3.979  1.00  0.00           C  
ATOM   4219  O   ALA B 135      33.319  -7.947  -4.842  1.00  0.00           O  
ATOM   4220  CB  ALA B 135      35.476  -6.466  -3.801  1.00  0.00           C  
ATOM   4221  N   PRO B 136      31.709  -7.038  -3.548  1.00  0.00           N  
ATOM   4222  CA  PRO B 136      30.652  -7.905  -4.028  1.00  0.00           C  
ATOM   4223  C   PRO B 136      30.463  -7.758  -5.539  1.00  0.00           C  
ATOM   4224  O   PRO B 136      30.685  -6.689  -6.118  1.00  0.00           O  
ATOM   4225  CB  PRO B 136      29.396  -7.515  -3.236  1.00  0.00           C  
ATOM   4226  CG  PRO B 136      29.639  -6.046  -2.893  1.00  0.00           C  
ATOM   4227  CD  PRO B 136      31.157  -6.005  -2.674  1.00  0.00           C  
ATOM   4228  N   ARG B 137      30.047  -8.848  -6.156  1.00  0.00           N  
ATOM   4229  CA  ARG B 137      29.516  -8.890  -7.525  1.00  0.00           C  
ATOM   4230  C   ARG B 137      28.040  -9.266  -7.442  1.00  0.00           C  
ATOM   4231  O   ARG B 137      27.277  -8.513  -6.820  1.00  0.00           O  
ATOM   4232  CB  ARG B 137      30.363  -9.818  -8.406  1.00  0.00           C  
ATOM   4233  CG  ARG B 137      31.701  -9.178  -8.780  1.00  0.00           C  
ATOM   4234  CD  ARG B 137      32.349  -9.904  -9.955  1.00  0.00           C  
ATOM   4235  NE  ARG B 137      32.981  -8.935 -10.865  1.00  0.00           N  
ATOM   4236  CZ  ARG B 137      33.227  -9.114 -12.143  1.00  0.00           C  
ATOM   4237  NH1 ARG B 137      33.068 -10.254 -12.727  1.00  0.00           N  
ATOM   4238  NH2 ARG B 137      33.620  -8.133 -12.882  1.00  0.00           N  
ATOM   4239  N   LEU B 138      27.648 -10.399  -8.015  1.00  0.00           N  
ATOM   4240  CA  LEU B 138      26.329 -10.959  -7.778  1.00  0.00           C  
ATOM   4241  C   LEU B 138      26.258 -11.489  -6.345  1.00  0.00           C  
ATOM   4242  O   LEU B 138      27.179 -12.154  -5.870  1.00  0.00           O  
ATOM   4243  CB  LEU B 138      26.023 -12.048  -8.819  1.00  0.00           C  
ATOM   4244  CG  LEU B 138      26.053 -11.544 -10.273  1.00  0.00           C  
ATOM   4245  CD1 LEU B 138      25.833 -12.701 -11.235  1.00  0.00           C  
ATOM   4246  CD2 LEU B 138      24.987 -10.480 -10.543  1.00  0.00           C  
ATOM   4247  N   ARG B 139      25.191 -11.142  -5.634  1.00  0.00           N  
ATOM   4248  CA  ARG B 139      25.044 -11.415  -4.203  1.00  0.00           C  
ATOM   4249  C   ARG B 139      23.894 -12.372  -3.950  1.00  0.00           C  
ATOM   4250  O   ARG B 139      22.898 -12.299  -4.677  1.00  0.00           O  
ATOM   4251  CB  ARG B 139      24.837 -10.103  -3.438  1.00  0.00           C  
ATOM   4252  CG  ARG B 139      26.030  -9.150  -3.580  1.00  0.00           C  
ATOM   4253  CD  ARG B 139      25.854  -7.932  -2.687  1.00  0.00           C  
ATOM   4254  NE  ARG B 139      25.393  -6.762  -3.431  1.00  0.00           N  
ATOM   4255  CZ  ARG B 139      25.161  -5.582  -2.888  1.00  0.00           C  
ATOM   4256  NH1 ARG B 139      25.170  -5.409  -1.594  1.00  0.00           N  
ATOM   4257  NH2 ARG B 139      24.926  -4.539  -3.640  1.00  0.00           N  
ATOM   4258  N   PRO B 140      23.956 -13.204  -2.893  1.00  0.00           N  
ATOM   4259  CA  PRO B 140      22.858 -14.095  -2.542  1.00  0.00           C  
ATOM   4260  C   PRO B 140      21.525 -13.350  -2.402  1.00  0.00           C  
ATOM   4261  O   PRO B 140      21.425 -12.374  -1.654  1.00  0.00           O  
ATOM   4262  CB  PRO B 140      23.280 -14.780  -1.247  1.00  0.00           C  
ATOM   4263  CG  PRO B 140      24.807 -14.788  -1.345  1.00  0.00           C  
ATOM   4264  CD  PRO B 140      25.101 -13.460  -2.032  1.00  0.00           C  
ATOM   4265  N   CYS B 141      20.498 -13.821  -3.111  1.00  0.00           N  
ATOM   4266  CA  CYS B 141      19.252 -13.084  -3.307  1.00  0.00           C  
ATOM   4267  C   CYS B 141      18.544 -12.692  -1.998  1.00  0.00           C  
ATOM   4268  O   CYS B 141      18.132 -11.548  -1.846  1.00  0.00           O  
ATOM   4269  CB  CYS B 141      18.302 -13.928  -4.175  1.00  0.00           C  
ATOM   4270  SG  CYS B 141      18.962 -14.116  -5.846  1.00  0.00           S  
ATOM   4271  N   THR B 142      18.393 -13.613  -1.043  1.00  0.00           N  
ATOM   4272  CA  THR B 142      17.669 -13.318   0.201  1.00  0.00           C  
ATOM   4273  C   THR B 142      18.391 -12.290   1.080  1.00  0.00           C  
ATOM   4274  O   THR B 142      17.767 -11.290   1.428  1.00  0.00           O  
ATOM   4275  CB  THR B 142      17.314 -14.600   0.974  1.00  0.00           C  
ATOM   4276  OG1 THR B 142      16.578 -15.475   0.156  1.00  0.00           O  
ATOM   4277  CG2 THR B 142      16.460 -14.316   2.205  1.00  0.00           C  
ATOM   4278  N   PRO B 143      19.697 -12.434   1.404  1.00  0.00           N  
ATOM   4279  CA  PRO B 143      20.439 -11.413   2.133  1.00  0.00           C  
ATOM   4280  C   PRO B 143      20.462 -10.055   1.432  1.00  0.00           C  
ATOM   4281  O   PRO B 143      20.219  -9.035   2.073  1.00  0.00           O  
ATOM   4282  CB  PRO B 143      21.858 -11.978   2.299  1.00  0.00           C  
ATOM   4283  CG  PRO B 143      21.640 -13.480   2.270  1.00  0.00           C  
ATOM   4284  CD  PRO B 143      20.502 -13.641   1.270  1.00  0.00           C  
ATOM   4285  N   ARG B 144      20.695 -10.014   0.124  1.00  0.00           N  
ATOM   4286  CA  ARG B 144      20.670  -8.749  -0.631  1.00  0.00           C  
ATOM   4287  C   ARG B 144      19.283  -8.113  -0.614  1.00  0.00           C  
ATOM   4288  O   ARG B 144      19.192  -6.909  -0.398  1.00  0.00           O  
ATOM   4289  CB  ARG B 144      21.196  -8.960  -2.058  1.00  0.00           C  
ATOM   4290  CG  ARG B 144      21.137  -7.690  -2.934  1.00  0.00           C  
ATOM   4291  CD  ARG B 144      21.889  -6.483  -2.353  1.00  0.00           C  
ATOM   4292  NE  ARG B 144      21.709  -5.274  -3.162  1.00  0.00           N  
ATOM   4293  CZ  ARG B 144      21.735  -4.011  -2.714  1.00  0.00           C  
ATOM   4294  NH1 ARG B 144      22.032  -3.717  -1.482  1.00  0.00           N  
ATOM   4295  NH2 ARG B 144      21.440  -3.019  -3.488  1.00  0.00           N  
ATOM   4296  N   GLY B 145      18.230  -8.910  -0.770  1.00  0.00           N  
ATOM   4297  CA  GLY B 145      16.854  -8.430  -0.687  1.00  0.00           C  
ATOM   4298  C   GLY B 145      16.501  -7.831   0.679  1.00  0.00           C  
ATOM   4299  O   GLY B 145      15.802  -6.828   0.742  1.00  0.00           O  
ATOM   4300  N   ILE B 146      17.038  -8.387   1.776  1.00  0.00           N  
ATOM   4301  CA  ILE B 146      16.890  -7.811   3.120  1.00  0.00           C  
ATOM   4302  C   ILE B 146      17.595  -6.458   3.213  1.00  0.00           C  
ATOM   4303  O   ILE B 146      17.009  -5.505   3.724  1.00  0.00           O  
ATOM   4304  CB  ILE B 146      17.395  -8.788   4.199  1.00  0.00           C  
ATOM   4305  CG1 ILE B 146      16.465 -10.020   4.283  1.00  0.00           C  
ATOM   4306  CG2 ILE B 146      17.477  -8.105   5.575  1.00  0.00           C  
ATOM   4307  CD1 ILE B 146      17.085 -11.215   5.022  1.00  0.00           C  
ATOM   4308  N   VAL B 147      18.810  -6.332   2.681  1.00  0.00           N  
ATOM   4309  CA  VAL B 147      19.518  -5.042   2.634  1.00  0.00           C  
ATOM   4310  C   VAL B 147      18.718  -4.029   1.814  1.00  0.00           C  
ATOM   4311  O   VAL B 147      18.531  -2.901   2.268  1.00  0.00           O  
ATOM   4312  CB  VAL B 147      20.947  -5.194   2.099  1.00  0.00           C  
ATOM   4313  CG1 VAL B 147      21.659  -3.848   1.953  1.00  0.00           C  
ATOM   4314  CG2 VAL B 147      21.787  -6.050   3.044  1.00  0.00           C  
ATOM   4315  N   THR B 148      18.148  -4.429   0.685  1.00  0.00           N  
ATOM   4316  CA  THR B 148      17.275  -3.567  -0.120  1.00  0.00           C  
ATOM   4317  C   THR B 148      16.045  -3.108   0.677  1.00  0.00           C  
ATOM   4318  O   THR B 148      15.703  -1.938   0.604  1.00  0.00           O  
ATOM   4319  CB  THR B 148      16.821  -4.268  -1.408  1.00  0.00           C  
ATOM   4320  OG1 THR B 148      17.947  -4.684  -2.153  1.00  0.00           O  
ATOM   4321  CG2 THR B 148      16.006  -3.359  -2.323  1.00  0.00           C  
ATOM   4322  N   LEU B 149      15.416  -3.970   1.475  1.00  0.00           N  
ATOM   4323  CA  LEU B 149      14.317  -3.559   2.350  1.00  0.00           C  
ATOM   4324  C   LEU B 149      14.759  -2.461   3.321  1.00  0.00           C  
ATOM   4325  O   LEU B 149      14.102  -1.431   3.405  1.00  0.00           O  
ATOM   4326  CB  LEU B 149      13.745  -4.752   3.134  1.00  0.00           C  
ATOM   4327  CG  LEU B 149      12.922  -5.753   2.300  1.00  0.00           C  
ATOM   4328  CD1 LEU B 149      12.531  -6.953   3.171  1.00  0.00           C  
ATOM   4329  CD2 LEU B 149      11.646  -5.121   1.743  1.00  0.00           C  
ATOM   4330  N   LEU B 150      15.901  -2.650   4.008  1.00  0.00           N  
ATOM   4331  CA  LEU B 150      16.435  -1.670   4.951  1.00  0.00           C  
ATOM   4332  C   LEU B 150      16.752  -0.336   4.258  1.00  0.00           C  
ATOM   4333  O   LEU B 150      16.348   0.719   4.754  1.00  0.00           O  
ATOM   4334  CB  LEU B 150      17.677  -2.247   5.653  1.00  0.00           C  
ATOM   4335  CG  LEU B 150      17.423  -3.512   6.494  1.00  0.00           C  
ATOM   4336  CD1 LEU B 150      18.748  -4.107   6.969  1.00  0.00           C  
ATOM   4337  CD2 LEU B 150      16.564  -3.242   7.725  1.00  0.00           C  
ATOM   4338  N   GLU B 151      17.370  -0.368   3.080  1.00  0.00           N  
ATOM   4339  CA  GLU B 151      17.663   0.810   2.256  1.00  0.00           C  
ATOM   4340  C   GLU B 151      16.379   1.562   1.859  1.00  0.00           C  
ATOM   4341  O   GLU B 151      16.299   2.784   1.984  1.00  0.00           O  
ATOM   4342  CB  GLU B 151      18.429   0.381   0.979  1.00  0.00           C  
ATOM   4343  CG  GLU B 151      19.889  -0.050   1.209  1.00  0.00           C  
ATOM   4344  CD  GLU B 151      20.551  -0.736  -0.018  1.00  0.00           C  
ATOM   4345  OE1 GLU B 151      21.753  -1.067   0.039  1.00  0.00           O  
ATOM   4346  OE2 GLU B 151      19.873  -1.005  -1.039  1.00  0.00           O  
ATOM   4347  N   ARG B 152      15.339   0.849   1.422  1.00  0.00           N  
ATOM   4348  CA  ARG B 152      14.077   1.454   0.967  1.00  0.00           C  
ATOM   4349  C   ARG B 152      13.245   2.067   2.092  1.00  0.00           C  
ATOM   4350  O   ARG B 152      12.480   2.991   1.836  1.00  0.00           O  
ATOM   4351  CB  ARG B 152      13.231   0.424   0.203  1.00  0.00           C  
ATOM   4352  CG  ARG B 152      13.846  -0.017  -1.142  1.00  0.00           C  
ATOM   4353  CD  ARG B 152      13.880   1.080  -2.186  1.00  0.00           C  
ATOM   4354  NE  ARG B 152      14.535   0.573  -3.397  1.00  0.00           N  
ATOM   4355  CZ  ARG B 152      14.078   0.597  -4.640  1.00  0.00           C  
ATOM   4356  NH1 ARG B 152      12.939   1.119  -4.975  1.00  0.00           N  
ATOM   4357  NH2 ARG B 152      14.793   0.088  -5.581  1.00  0.00           N  
ATOM   4358  N   TYR B 153      13.418   1.576   3.307  1.00  0.00           N  
ATOM   4359  CA  TYR B 153      12.830   2.155   4.516  1.00  0.00           C  
ATOM   4360  C   TYR B 153      13.719   3.224   5.165  1.00  0.00           C  
ATOM   4361  O   TYR B 153      13.402   3.688   6.256  1.00  0.00           O  
ATOM   4362  CB  TYR B 153      12.408   1.034   5.471  1.00  0.00           C  
ATOM   4363  CG  TYR B 153      11.055   0.449   5.114  1.00  0.00           C  
ATOM   4364  CD1 TYR B 153       9.887   0.973   5.691  1.00  0.00           C  
ATOM   4365  CD2 TYR B 153      10.950  -0.584   4.169  1.00  0.00           C  
ATOM   4366  CE1 TYR B 153       8.624   0.483   5.320  1.00  0.00           C  
ATOM   4367  CE2 TYR B 153       9.687  -1.082   3.791  1.00  0.00           C  
ATOM   4368  CZ  TYR B 153       8.526  -0.538   4.356  1.00  0.00           C  
ATOM   4369  OH  TYR B 153       7.297  -0.986   3.954  1.00  0.00           O  
ATOM   4370  N   ASN B 154      14.806   3.613   4.511  1.00  0.00           N  
ATOM   4371  CA  ASN B 154      15.789   4.588   5.006  1.00  0.00           C  
ATOM   4372  C   ASN B 154      16.292   4.258   6.426  1.00  0.00           C  
ATOM   4373  O   ASN B 154      16.517   5.151   7.240  1.00  0.00           O  
ATOM   4374  CB  ASN B 154      15.250   6.018   4.858  1.00  0.00           C  
ATOM   4375  CG  ASN B 154      15.254   6.545   3.437  1.00  0.00           C  
ATOM   4376  OD1 ASN B 154      15.128   5.868   2.438  1.00  0.00           O  
ATOM   4377  ND2 ASN B 154      15.393   7.851   3.290  1.00  0.00           N  
ATOM   4378  N   ILE B 155      16.461   2.981   6.732  1.00  0.00           N  
ATOM   4379  CA  ILE B 155      17.020   2.525   8.004  1.00  0.00           C  
ATOM   4380  C   ILE B 155      18.539   2.639   7.911  1.00  0.00           C  
ATOM   4381  O   ILE B 155      19.173   1.912   7.141  1.00  0.00           O  
ATOM   4382  CB  ILE B 155      16.532   1.103   8.334  1.00  0.00           C  
ATOM   4383  CG1 ILE B 155      15.004   1.113   8.575  1.00  0.00           C  
ATOM   4384  CG2 ILE B 155      17.271   0.566   9.569  1.00  0.00           C  
ATOM   4385  CD1 ILE B 155      14.359  -0.272   8.666  1.00  0.00           C  
ATOM   4386  N   ASP B 156      19.120   3.541   8.721  1.00  0.00           N  
ATOM   4387  CA  ASP B 156      20.565   3.643   8.835  1.00  0.00           C  
ATOM   4388  C   ASP B 156      21.121   2.414   9.564  1.00  0.00           C  
ATOM   4389  O   ASP B 156      20.809   2.152  10.723  1.00  0.00           O  
ATOM   4390  CB  ASP B 156      20.981   4.954   9.519  1.00  0.00           C  
ATOM   4391  CG  ASP B 156      22.506   5.148   9.530  1.00  0.00           C  
ATOM   4392  OD1 ASP B 156      23.222   4.338   8.891  1.00  0.00           O  
ATOM   4393  OD2 ASP B 156      22.962   6.114  10.179  1.00  0.00           O  
ATOM   4394  N   THR B 157      21.929   1.644   8.851  1.00  0.00           N  
ATOM   4395  CA  THR B 157      22.517   0.396   9.344  1.00  0.00           C  
ATOM   4396  C   THR B 157      23.860   0.599  10.027  1.00  0.00           C  
ATOM   4397  O   THR B 157      24.319  -0.278  10.756  1.00  0.00           O  
ATOM   4398  CB  THR B 157      22.652  -0.626   8.205  1.00  0.00           C  
ATOM   4399  OG1 THR B 157      23.363  -0.070   7.124  1.00  0.00           O  
ATOM   4400  CG2 THR B 157      21.298  -1.081   7.674  1.00  0.00           C  
ATOM   4401  N   PHE B 158      24.516   1.745   9.831  1.00  0.00           N  
ATOM   4402  CA  PHE B 158      25.836   1.993  10.388  1.00  0.00           C  
ATOM   4403  C   PHE B 158      25.787   2.088  11.912  1.00  0.00           C  
ATOM   4404  O   PHE B 158      25.114   2.929  12.499  1.00  0.00           O  
ATOM   4405  CB  PHE B 158      26.475   3.235   9.751  1.00  0.00           C  
ATOM   4406  CG  PHE B 158      27.112   2.954   8.403  1.00  0.00           C  
ATOM   4407  CD1 PHE B 158      28.493   2.669   8.307  1.00  0.00           C  
ATOM   4408  CD2 PHE B 158      26.337   2.947   7.232  1.00  0.00           C  
ATOM   4409  CE1 PHE B 158      29.088   2.389   7.074  1.00  0.00           C  
ATOM   4410  CE2 PHE B 158      26.921   2.664   5.986  1.00  0.00           C  
ATOM   4411  CZ  PHE B 158      28.299   2.383   5.911  1.00  0.00           C  
ATOM   4412  N   GLY B 159      26.538   1.209  12.575  1.00  0.00           N  
ATOM   4413  CA  GLY B 159      26.634   1.163  14.033  1.00  0.00           C  
ATOM   4414  C   GLY B 159      25.547   0.351  14.735  1.00  0.00           C  
ATOM   4415  O   GLY B 159      25.669   0.138  15.947  1.00  0.00           O  
ATOM   4416  N   LEU B 160      24.542  -0.161  14.037  1.00  0.00           N  
ATOM   4417  CA  LEU B 160      23.537  -1.033  14.646  1.00  0.00           C  
ATOM   4418  C   LEU B 160      24.170  -2.325  15.179  1.00  0.00           C  
ATOM   4419  O   LEU B 160      24.988  -2.960  14.515  1.00  0.00           O  
ATOM   4420  CB  LEU B 160      22.412  -1.380  13.651  1.00  0.00           C  
ATOM   4421  CG  LEU B 160      21.525  -0.208  13.198  1.00  0.00           C  
ATOM   4422  CD1 LEU B 160      20.439  -0.742  12.268  1.00  0.00           C  
ATOM   4423  CD2 LEU B 160      20.847   0.510  14.357  1.00  0.00           C  
ATOM   4424  N   ASN B 161      23.735  -2.760  16.362  1.00  0.00           N  
ATOM   4425  CA  ASN B 161      24.035  -4.094  16.855  1.00  0.00           C  
ATOM   4426  C   ASN B 161      23.081  -5.102  16.205  1.00  0.00           C  
ATOM   4427  O   ASN B 161      21.928  -5.254  16.615  1.00  0.00           O  
ATOM   4428  CB  ASN B 161      23.979  -4.110  18.384  1.00  0.00           C  
ATOM   4429  CG  ASN B 161      24.408  -5.458  18.929  1.00  0.00           C  
ATOM   4430  OD1 ASN B 161      25.352  -6.082  18.469  1.00  0.00           O  
ATOM   4431  ND2 ASN B 161      23.728  -5.949  19.942  1.00  0.00           N  
ATOM   4432  N   ALA B 162      23.556  -5.779  15.170  1.00  0.00           N  
ATOM   4433  CA  ALA B 162      22.780  -6.730  14.398  1.00  0.00           C  
ATOM   4434  C   ALA B 162      23.022  -8.170  14.866  1.00  0.00           C  
ATOM   4435  O   ALA B 162      24.160  -8.629  15.001  1.00  0.00           O  
ATOM   4436  CB  ALA B 162      23.077  -6.548  12.909  1.00  0.00           C  
ATOM   4437  N   VAL B 163      21.955  -8.922  15.075  1.00  0.00           N  
ATOM   4438  CA  VAL B 163      22.002 -10.333  15.468  1.00  0.00           C  
ATOM   4439  C   VAL B 163      21.305 -11.179  14.409  1.00  0.00           C  
ATOM   4440  O   VAL B 163      20.115 -11.032  14.158  1.00  0.00           O  
ATOM   4441  CB  VAL B 163      21.410 -10.560  16.866  1.00  0.00           C  
ATOM   4442  CG1 VAL B 163      21.470 -12.039  17.265  1.00  0.00           C  
ATOM   4443  CG2 VAL B 163      22.185  -9.768  17.925  1.00  0.00           C  
ATOM   4444  N   VAL B 164      22.052 -12.108  13.825  1.00  0.00           N  
ATOM   4445  CA  VAL B 164      21.512 -13.121  12.918  1.00  0.00           C  
ATOM   4446  C   VAL B 164      21.262 -14.405  13.702  1.00  0.00           C  
ATOM   4447  O   VAL B 164      22.167 -14.930  14.362  1.00  0.00           O  
ATOM   4448  CB  VAL B 164      22.439 -13.384  11.723  1.00  0.00           C  
ATOM   4449  CG1 VAL B 164      21.793 -14.351  10.723  1.00  0.00           C  
ATOM   4450  CG2 VAL B 164      22.772 -12.094  10.968  1.00  0.00           C  
ATOM   4451  N   ILE B 165      20.048 -14.948  13.619  1.00  0.00           N  
ATOM   4452  CA  ILE B 165      19.674 -16.231  14.220  1.00  0.00           C  
ATOM   4453  C   ILE B 165      19.581 -17.279  13.112  1.00  0.00           C  
ATOM   4454  O   ILE B 165      18.694 -17.244  12.268  1.00  0.00           O  
ATOM   4455  CB  ILE B 165      18.387 -16.126  15.057  1.00  0.00           C  
ATOM   4456  CG1 ILE B 165      18.504 -14.956  16.058  1.00  0.00           C  
ATOM   4457  CG2 ILE B 165      18.160 -17.465  15.788  1.00  0.00           C  
ATOM   4458  CD1 ILE B 165      17.332 -14.850  17.039  1.00  0.00           C  
ATOM   4459  N   GLY B 166      20.512 -18.217  13.146  1.00  0.00           N  
ATOM   4460  CA  GLY B 166      20.716 -19.217  12.108  1.00  0.00           C  
ATOM   4461  C   GLY B 166      21.938 -18.909  11.246  1.00  0.00           C  
ATOM   4462  O   GLY B 166      22.141 -17.802  10.777  1.00  0.00           O  
ATOM   4463  N   ALA B 167      22.766 -19.927  11.028  1.00  0.00           N  
ATOM   4464  CA  ALA B 167      24.031 -19.812  10.298  1.00  0.00           C  
ATOM   4465  C   ALA B 167      24.058 -20.691   9.036  1.00  0.00           C  
ATOM   4466  O   ALA B 167      25.049 -21.368   8.749  1.00  0.00           O  
ATOM   4467  CB  ALA B 167      25.188 -20.092  11.274  1.00  0.00           C  
ATOM   4468  N   SER B 168      22.937 -20.720   8.296  1.00  0.00           N  
ATOM   4469  CA  SER B 168      22.820 -21.477   7.046  1.00  0.00           C  
ATOM   4470  C   SER B 168      23.696 -20.878   5.944  1.00  0.00           C  
ATOM   4471  O   SER B 168      24.030 -19.692   5.963  1.00  0.00           O  
ATOM   4472  CB  SER B 168      21.355 -21.554   6.599  1.00  0.00           C  
ATOM   4473  OG  SER B 168      20.872 -20.269   6.253  1.00  0.00           O  
ATOM   4474  N   ASN B 169      24.064 -21.703   4.951  1.00  0.00           N  
ATOM   4475  CA  ASN B 169      24.828 -21.238   3.791  1.00  0.00           C  
ATOM   4476  C   ASN B 169      24.001 -20.339   2.860  1.00  0.00           C  
ATOM   4477  O   ASN B 169      24.564 -19.497   2.180  1.00  0.00           O  
ATOM   4478  CB  ASN B 169      25.377 -22.448   3.020  1.00  0.00           C  
ATOM   4479  CG  ASN B 169      26.456 -23.216   3.769  1.00  0.00           C  
ATOM   4480  OD1 ASN B 169      26.983 -22.810   4.790  1.00  0.00           O  
ATOM   4481  ND2 ASN B 169      26.814 -24.383   3.261  1.00  0.00           N  
ATOM   4482  N   ILE B 170      22.681 -20.518   2.862  1.00  0.00           N  
ATOM   4483  CA  ILE B 170      21.746 -19.826   1.972  1.00  0.00           C  
ATOM   4484  C   ILE B 170      21.296 -18.463   2.502  1.00  0.00           C  
ATOM   4485  O   ILE B 170      20.987 -17.574   1.717  1.00  0.00           O  
ATOM   4486  CB  ILE B 170      20.524 -20.722   1.628  1.00  0.00           C  
ATOM   4487  CG1 ILE B 170      20.133 -21.694   2.778  1.00  0.00           C  
ATOM   4488  CG2 ILE B 170      20.803 -21.490   0.325  1.00  0.00           C  
ATOM   4489  CD1 ILE B 170      18.818 -22.436   2.533  1.00  0.00           C  
ATOM   4490  N   VAL B 171      21.276 -18.269   3.833  1.00  0.00           N  
ATOM   4491  CA  VAL B 171      20.838 -16.999   4.435  1.00  0.00           C  
ATOM   4492  C   VAL B 171      21.828 -16.518   5.494  1.00  0.00           C  
ATOM   4493  O   VAL B 171      22.511 -15.525   5.274  1.00  0.00           O  
ATOM   4494  CB  VAL B 171      19.403 -17.070   4.986  1.00  0.00           C  
ATOM   4495  CG1 VAL B 171      18.959 -15.701   5.530  1.00  0.00           C  
ATOM   4496  CG2 VAL B 171      18.400 -17.501   3.917  1.00  0.00           C  
ATOM   4497  N   GLY B 172      21.952 -17.204   6.627  1.00  0.00           N  
ATOM   4498  CA  GLY B 172      22.602 -16.643   7.810  1.00  0.00           C  
ATOM   4499  C   GLY B 172      24.069 -16.241   7.610  1.00  0.00           C  
ATOM   4500  O   GLY B 172      24.485 -15.174   8.061  1.00  0.00           O  
ATOM   4501  N   ARG B 173      24.871 -17.071   6.904  1.00  0.00           N  
ATOM   4502  CA  ARG B 173      26.285 -16.763   6.630  1.00  0.00           C  
ATOM   4503  C   ARG B 173      26.452 -15.581   5.670  1.00  0.00           C  
ATOM   4504  O   ARG B 173      27.112 -14.622   6.078  1.00  0.00           O  
ATOM   4505  CB  ARG B 173      27.045 -18.001   6.137  1.00  0.00           C  
ATOM   4506  CG  ARG B 173      27.220 -19.047   7.237  1.00  0.00           C  
ATOM   4507  CD  ARG B 173      27.879 -20.299   6.654  1.00  0.00           C  
ATOM   4508  NE  ARG B 173      28.099 -21.321   7.688  1.00  0.00           N  
ATOM   4509  CZ  ARG B 173      29.260 -21.697   8.207  1.00  0.00           C  
ATOM   4510  NH1 ARG B 173      30.390 -21.196   7.802  1.00  0.00           N  
ATOM   4511  NH2 ARG B 173      29.281 -22.585   9.148  1.00  0.00           N  
ATOM   4512  N   PRO B 174      25.869 -15.587   4.469  1.00  0.00           N  
ATOM   4513  CA  PRO B 174      25.974 -14.430   3.584  1.00  0.00           C  
ATOM   4514  C   PRO B 174      25.302 -13.178   4.167  1.00  0.00           C  
ATOM   4515  O   PRO B 174      25.845 -12.091   4.007  1.00  0.00           O  
ATOM   4516  CB  PRO B 174      25.354 -14.873   2.253  1.00  0.00           C  
ATOM   4517  CG  PRO B 174      24.417 -16.014   2.640  1.00  0.00           C  
ATOM   4518  CD  PRO B 174      25.136 -16.657   3.816  1.00  0.00           C  
ATOM   4519  N   MET B 175      24.220 -13.313   4.933  1.00  0.00           N  
ATOM   4520  CA  MET B 175      23.599 -12.190   5.648  1.00  0.00           C  
ATOM   4521  C   MET B 175      24.590 -11.484   6.568  1.00  0.00           C  
ATOM   4522  O   MET B 175      24.642 -10.265   6.592  1.00  0.00           O  
ATOM   4523  CB  MET B 175      22.405 -12.692   6.454  1.00  0.00           C  
ATOM   4524  CG  MET B 175      21.563 -11.549   7.049  1.00  0.00           C  
ATOM   4525  SD  MET B 175      20.550 -10.701   5.812  1.00  0.00           S  
ATOM   4526  CE  MET B 175      21.455  -9.171   5.560  1.00  0.00           C  
ATOM   4527  N   SER B 176      25.418 -12.243   7.294  1.00  0.00           N  
ATOM   4528  CA  SER B 176      26.417 -11.633   8.172  1.00  0.00           C  
ATOM   4529  C   SER B 176      27.439 -10.781   7.414  1.00  0.00           C  
ATOM   4530  O   SER B 176      27.876  -9.759   7.923  1.00  0.00           O  
ATOM   4531  CB  SER B 176      27.111 -12.696   9.031  1.00  0.00           C  
ATOM   4532  OG  SER B 176      28.012 -13.516   8.323  1.00  0.00           O  
ATOM   4533  N   MET B 177      27.781 -11.176   6.198  1.00  0.00           N  
ATOM   4534  CA  MET B 177      28.707 -10.419   5.355  1.00  0.00           C  
ATOM   4535  C   MET B 177      28.051  -9.179   4.740  1.00  0.00           C  
ATOM   4536  O   MET B 177      28.700  -8.140   4.646  1.00  0.00           O  
ATOM   4537  CB  MET B 177      29.286 -11.315   4.258  1.00  0.00           C  
ATOM   4538  CG  MET B 177      30.063 -12.520   4.806  1.00  0.00           C  
ATOM   4539  SD  MET B 177      31.506 -12.093   5.816  1.00  0.00           S  
ATOM   4540  CE  MET B 177      30.995 -12.745   7.400  1.00  0.00           C  
ATOM   4541  N   GLU B 178      26.763  -9.249   4.388  1.00  0.00           N  
ATOM   4542  CA  GLU B 178      25.988  -8.074   3.972  1.00  0.00           C  
ATOM   4543  C   GLU B 178      25.849  -7.059   5.122  1.00  0.00           C  
ATOM   4544  O   GLU B 178      26.063  -5.873   4.923  1.00  0.00           O  
ATOM   4545  CB  GLU B 178      24.596  -8.496   3.471  1.00  0.00           C  
ATOM   4546  CG  GLU B 178      24.603  -9.132   2.068  1.00  0.00           C  
ATOM   4547  CD  GLU B 178      24.886  -8.143   0.908  1.00  0.00           C  
ATOM   4548  OE1 GLU B 178      24.924  -8.593  -0.257  1.00  0.00           O  
ATOM   4549  OE2 GLU B 178      25.066  -6.932   1.125  1.00  0.00           O  
ATOM   4550  N   LEU B 179      25.581  -7.528   6.346  1.00  0.00           N  
ATOM   4551  CA  LEU B 179      25.489  -6.651   7.519  1.00  0.00           C  
ATOM   4552  C   LEU B 179      26.829  -5.980   7.855  1.00  0.00           C  
ATOM   4553  O   LEU B 179      26.856  -4.797   8.187  1.00  0.00           O  
ATOM   4554  CB  LEU B 179      24.986  -7.451   8.724  1.00  0.00           C  
ATOM   4555  CG  LEU B 179      23.531  -7.915   8.611  1.00  0.00           C  
ATOM   4556  CD1 LEU B 179      23.247  -8.890   9.758  1.00  0.00           C  
ATOM   4557  CD2 LEU B 179      22.535  -6.762   8.679  1.00  0.00           C  
ATOM   4558  N   LEU B 180      27.950  -6.709   7.740  1.00  0.00           N  
ATOM   4559  CA  LEU B 180      29.282  -6.119   7.898  1.00  0.00           C  
ATOM   4560  C   LEU B 180      29.581  -5.077   6.811  1.00  0.00           C  
ATOM   4561  O   LEU B 180      30.183  -4.046   7.103  1.00  0.00           O  
ATOM   4562  CB  LEU B 180      30.352  -7.224   7.866  1.00  0.00           C  
ATOM   4563  CG  LEU B 180      30.467  -8.038   9.170  1.00  0.00           C  
ATOM   4564  CD1 LEU B 180      31.387  -9.234   8.934  1.00  0.00           C  
ATOM   4565  CD2 LEU B 180      31.066  -7.206  10.306  1.00  0.00           C  
ATOM   4566  N   LEU B 181      29.154  -5.330   5.569  1.00  0.00           N  
ATOM   4567  CA  LEU B 181      29.279  -4.377   4.476  1.00  0.00           C  
ATOM   4568  C   LEU B 181      28.433  -3.123   4.721  1.00  0.00           C  
ATOM   4569  O   LEU B 181      28.882  -2.014   4.435  1.00  0.00           O  
ATOM   4570  CB  LEU B 181      28.893  -5.087   3.160  1.00  0.00           C  
ATOM   4571  CG  LEU B 181      29.134  -4.244   1.896  1.00  0.00           C  
ATOM   4572  CD1 LEU B 181      30.625  -3.995   1.646  1.00  0.00           C  
ATOM   4573  CD2 LEU B 181      28.573  -4.982   0.685  1.00  0.00           C  
ATOM   4574  N   ALA B 182      27.264  -3.291   5.340  1.00  0.00           N  
ATOM   4575  CA  ALA B 182      26.351  -2.231   5.748  1.00  0.00           C  
ATOM   4576  C   ALA B 182      26.733  -1.550   7.084  1.00  0.00           C  
ATOM   4577  O   ALA B 182      25.941  -0.802   7.646  1.00  0.00           O  
ATOM   4578  CB  ALA B 182      24.939  -2.825   5.766  1.00  0.00           C  
ATOM   4579  N   GLY B 183      27.913  -1.819   7.634  1.00  0.00           N  
ATOM   4580  CA  GLY B 183      28.452  -1.150   8.826  1.00  0.00           C  
ATOM   4581  C   GLY B 183      27.858  -1.595  10.169  1.00  0.00           C  
ATOM   4582  O   GLY B 183      28.121  -0.955  11.185  1.00  0.00           O  
ATOM   4583  N   CYS B 184      27.105  -2.687  10.211  1.00  0.00           N  
ATOM   4584  CA  CYS B 184      26.590  -3.229  11.467  1.00  0.00           C  
ATOM   4585  C   CYS B 184      27.698  -3.906  12.294  1.00  0.00           C  
ATOM   4586  O   CYS B 184      28.562  -4.614  11.767  1.00  0.00           O  
ATOM   4587  CB  CYS B 184      25.469  -4.237  11.212  1.00  0.00           C  
ATOM   4588  SG  CYS B 184      24.032  -3.500  10.398  1.00  0.00           S  
ATOM   4589  N   THR B 185      27.586  -3.804  13.629  1.00  0.00           N  
ATOM   4590  CA  THR B 185      28.246  -4.749  14.549  1.00  0.00           C  
ATOM   4591  C   THR B 185      27.478  -6.067  14.490  1.00  0.00           C  
ATOM   4592  O   THR B 185      26.355  -6.151  14.967  1.00  0.00           O  
ATOM   4593  CB  THR B 185      28.284  -4.196  15.969  1.00  0.00           C  
ATOM   4594  OG1 THR B 185      29.043  -3.004  15.976  1.00  0.00           O  
ATOM   4595  CG2 THR B 185      28.959  -5.151  16.953  1.00  0.00           C  
ATOM   4596  N   THR B 186      28.066  -7.090  13.887  1.00  0.00           N  
ATOM   4597  CA  THR B 186      27.323  -8.295  13.494  1.00  0.00           C  
ATOM   4598  C   THR B 186      27.614  -9.488  14.394  1.00  0.00           C  
ATOM   4599  O   THR B 186      28.750  -9.959  14.475  1.00  0.00           O  
ATOM   4600  CB  THR B 186      27.593  -8.640  12.024  1.00  0.00           C  
ATOM   4601  OG1 THR B 186      27.287  -7.529  11.217  1.00  0.00           O  
ATOM   4602  CG2 THR B 186      26.725  -9.794  11.535  1.00  0.00           C  
ATOM   4603  N   THR B 187      26.580 -10.034  15.023  1.00  0.00           N  
ATOM   4604  CA  THR B 187      26.636 -11.284  15.789  1.00  0.00           C  
ATOM   4605  C   THR B 187      25.883 -12.390  15.052  1.00  0.00           C  
ATOM   4606  O   THR B 187      24.714 -12.237  14.724  1.00  0.00           O  
ATOM   4607  CB  THR B 187      26.069 -11.086  17.200  1.00  0.00           C  
ATOM   4608  OG1 THR B 187      26.829 -10.120  17.888  1.00  0.00           O  
ATOM   4609  CG2 THR B 187      26.123 -12.357  18.047  1.00  0.00           C  
ATOM   4610  N   VAL B 188      26.524 -13.539  14.838  1.00  0.00           N  
ATOM   4611  CA  VAL B 188      25.875 -14.715  14.246  1.00  0.00           C  
ATOM   4612  C   VAL B 188      25.619 -15.756  15.324  1.00  0.00           C  
ATOM   4613  O   VAL B 188      26.549 -16.288  15.930  1.00  0.00           O  
ATOM   4614  CB  VAL B 188      26.679 -15.306  13.074  1.00  0.00           C  
ATOM   4615  CG1 VAL B 188      25.912 -16.454  12.407  1.00  0.00           C  
ATOM   4616  CG2 VAL B 188      26.955 -14.248  12.004  1.00  0.00           C  
ATOM   4617  N   THR B 189      24.345 -16.063  15.556  1.00  0.00           N  
ATOM   4618  CA  THR B 189      23.916 -17.101  16.489  1.00  0.00           C  
ATOM   4619  C   THR B 189      23.422 -18.334  15.741  1.00  0.00           C  
ATOM   4620  O   THR B 189      23.068 -18.293  14.562  1.00  0.00           O  
ATOM   4621  CB  THR B 189      22.880 -16.591  17.497  1.00  0.00           C  
ATOM   4622  OG1 THR B 189      21.650 -16.364  16.859  1.00  0.00           O  
ATOM   4623  CG2 THR B 189      23.298 -15.295  18.195  1.00  0.00           C  
ATOM   4624  N   HIS B 190      23.418 -19.479  16.428  1.00  0.00           N  
ATOM   4625  CA  HIS B 190      23.058 -20.764  15.847  1.00  0.00           C  
ATOM   4626  C   HIS B 190      22.649 -21.757  16.954  1.00  0.00           C  
ATOM   4627  O   HIS B 190      22.676 -21.420  18.138  1.00  0.00           O  
ATOM   4628  CB  HIS B 190      24.248 -21.292  15.015  1.00  0.00           C  
ATOM   4629  CG  HIS B 190      25.574 -21.265  15.738  1.00  0.00           C  
ATOM   4630  ND1 HIS B 190      25.870 -21.834  16.942  1.00  0.00           N  
ATOM   4631  CD2 HIS B 190      26.707 -20.606  15.336  1.00  0.00           C  
ATOM   4632  CE1 HIS B 190      27.145 -21.535  17.264  1.00  0.00           C  
ATOM   4633  NE2 HIS B 190      27.691 -20.790  16.305  1.00  0.00           N  
ATOM   4634  N   ARG B 191      22.341 -23.004  16.591  1.00  0.00           N  
ATOM   4635  CA  ARG B 191      21.896 -24.058  17.535  1.00  0.00           C  
ATOM   4636  C   ARG B 191      22.815 -24.320  18.741  1.00  0.00           C  
ATOM   4637  O   ARG B 191      22.380 -24.950  19.697  1.00  0.00           O  
ATOM   4638  CB  ARG B 191      21.651 -25.367  16.766  1.00  0.00           C  
ATOM   4639  CG  ARG B 191      22.944 -26.023  16.246  1.00  0.00           C  
ATOM   4640  CD  ARG B 191      22.638 -27.314  15.495  1.00  0.00           C  
ATOM   4641  NE  ARG B 191      23.875 -27.983  15.058  1.00  0.00           N  
ATOM   4642  CZ  ARG B 191      23.960 -29.038  14.258  1.00  0.00           C  
ATOM   4643  NH1 ARG B 191      22.895 -29.601  13.758  1.00  0.00           N  
ATOM   4644  NH2 ARG B 191      25.117 -29.536  13.949  1.00  0.00           N  
ATOM   4645  N   PHE B 192      24.071 -23.897  18.690  1.00  0.00           N  
ATOM   4646  CA  PHE B 192      25.037 -24.053  19.778  1.00  0.00           C  
ATOM   4647  C   PHE B 192      25.220 -22.782  20.620  1.00  0.00           C  
ATOM   4648  O   PHE B 192      25.984 -22.796  21.585  1.00  0.00           O  
ATOM   4649  CB  PHE B 192      26.375 -24.524  19.193  1.00  0.00           C  
ATOM   4650  CG  PHE B 192      26.305 -25.784  18.360  1.00  0.00           C  
ATOM   4651  CD1 PHE B 192      25.999 -27.020  18.968  1.00  0.00           C  
ATOM   4652  CD2 PHE B 192      26.586 -25.741  16.977  1.00  0.00           C  
ATOM   4653  CE1 PHE B 192      26.011 -28.193  18.213  1.00  0.00           C  
ATOM   4654  CE2 PHE B 192      26.598 -26.916  16.215  1.00  0.00           C  
ATOM   4655  CZ  PHE B 192      26.325 -28.152  16.834  1.00  0.00           C  
ATOM   4656  N   THR B 193      24.544 -21.691  20.281  1.00  0.00           N  
ATOM   4657  CA  THR B 193      24.601 -20.439  21.032  1.00  0.00           C  
ATOM   4658  C   THR B 193      23.982 -20.634  22.413  1.00  0.00           C  
ATOM   4659  O   THR B 193      22.865 -21.122  22.558  1.00  0.00           O  
ATOM   4660  CB  THR B 193      23.900 -19.302  20.276  1.00  0.00           C  
ATOM   4661  OG1 THR B 193      24.594 -19.098  19.060  1.00  0.00           O  
ATOM   4662  CG2 THR B 193      23.925 -17.972  21.032  1.00  0.00           C  
ATOM   4663  N   LYS B 194      24.727 -20.237  23.442  1.00  0.00           N  
ATOM   4664  CA  LYS B 194      24.249 -20.231  24.822  1.00  0.00           C  
ATOM   4665  C   LYS B 194      23.506 -18.927  25.099  1.00  0.00           C  
ATOM   4666  O   LYS B 194      23.952 -17.873  24.655  1.00  0.00           O  
ATOM   4667  CB  LYS B 194      25.418 -20.412  25.806  1.00  0.00           C  
ATOM   4668  CG  LYS B 194      26.090 -21.788  25.643  1.00  0.00           C  
ATOM   4669  CD  LYS B 194      27.214 -21.940  26.673  1.00  0.00           C  
ATOM   4670  CE  LYS B 194      27.896 -23.291  26.507  1.00  0.00           C  
ATOM   4671  NZ  LYS B 194      29.001 -23.472  27.483  1.00  0.00           N  
ATOM   4672  N   ASN B 195      22.434 -19.005  25.872  1.00  0.00           N  
ATOM   4673  CA  ASN B 195      21.634 -17.859  26.300  1.00  0.00           C  
ATOM   4674  C   ASN B 195      21.207 -16.948  25.131  1.00  0.00           C  
ATOM   4675  O   ASN B 195      21.477 -15.745  25.131  1.00  0.00           O  
ATOM   4676  CB  ASN B 195      22.365 -17.131  27.450  1.00  0.00           C  
ATOM   4677  CG  ASN B 195      21.427 -16.209  28.212  1.00  0.00           C  
ATOM   4678  OD1 ASN B 195      20.220 -16.331  28.144  1.00  0.00           O  
ATOM   4679  ND2 ASN B 195      21.958 -15.299  28.997  1.00  0.00           N  
ATOM   4680  N   LEU B 196      20.544 -17.528  24.132  1.00  0.00           N  
ATOM   4681  CA  LEU B 196      20.110 -16.816  22.920  1.00  0.00           C  
ATOM   4682  C   LEU B 196      19.309 -15.551  23.248  1.00  0.00           C  
ATOM   4683  O   LEU B 196      19.542 -14.517  22.630  1.00  0.00           O  
ATOM   4684  CB  LEU B 196      19.281 -17.786  22.057  1.00  0.00           C  
ATOM   4685  CG  LEU B 196      18.800 -17.182  20.719  1.00  0.00           C  
ATOM   4686  CD1 LEU B 196      19.975 -16.806  19.815  1.00  0.00           C  
ATOM   4687  CD2 LEU B 196      17.929 -18.196  19.980  1.00  0.00           C  
ATOM   4688  N   ARG B 197      18.446 -15.607  24.276  1.00  0.00           N  
ATOM   4689  CA  ARG B 197      17.648 -14.471  24.744  1.00  0.00           C  
ATOM   4690  C   ARG B 197      18.491 -13.221  25.007  1.00  0.00           C  
ATOM   4691  O   ARG B 197      18.096 -12.146  24.592  1.00  0.00           O  
ATOM   4692  CB  ARG B 197      16.859 -14.897  25.982  1.00  0.00           C  
ATOM   4693  CG  ARG B 197      16.001 -13.750  26.534  1.00  0.00           C  
ATOM   4694  CD  ARG B 197      15.077 -14.215  27.663  1.00  0.00           C  
ATOM   4695  NE  ARG B 197      14.318 -13.082  28.164  1.00  0.00           N  
ATOM   4696  CZ  ARG B 197      13.182 -13.069  28.850  1.00  0.00           C  
ATOM   4697  NH1 ARG B 197      12.641 -14.164  29.289  1.00  0.00           N  
ATOM   4698  NH2 ARG B 197      12.600 -11.935  29.076  1.00  0.00           N  
ATOM   4699  N   HIS B 198      19.666 -13.362  25.627  1.00  0.00           N  
ATOM   4700  CA  HIS B 198      20.553 -12.231  25.894  1.00  0.00           C  
ATOM   4701  C   HIS B 198      21.022 -11.539  24.609  1.00  0.00           C  
ATOM   4702  O   HIS B 198      21.100 -10.311  24.560  1.00  0.00           O  
ATOM   4703  CB  HIS B 198      21.757 -12.720  26.708  1.00  0.00           C  
ATOM   4704  CG  HIS B 198      22.744 -11.630  26.993  1.00  0.00           C  
ATOM   4705  ND1 HIS B 198      22.547 -10.531  27.798  1.00  0.00           N  
ATOM   4706  CD2 HIS B 198      24.010 -11.505  26.468  1.00  0.00           C  
ATOM   4707  CE1 HIS B 198      23.649  -9.773  27.758  1.00  0.00           C  
ATOM   4708  NE2 HIS B 198      24.560 -10.341  26.964  1.00  0.00           N  
ATOM   4709  N   HIS B 199      21.307 -12.314  23.560  1.00  0.00           N  
ATOM   4710  CA  HIS B 199      21.671 -11.745  22.265  1.00  0.00           C  
ATOM   4711  C   HIS B 199      20.486 -11.023  21.616  1.00  0.00           C  
ATOM   4712  O   HIS B 199      20.650  -9.911  21.134  1.00  0.00           O  
ATOM   4713  CB  HIS B 199      22.226 -12.837  21.346  1.00  0.00           C  
ATOM   4714  CG  HIS B 199      23.537 -13.400  21.821  1.00  0.00           C  
ATOM   4715  ND1 HIS B 199      24.773 -12.802  21.667  1.00  0.00           N  
ATOM   4716  CD2 HIS B 199      23.749 -14.574  22.497  1.00  0.00           C  
ATOM   4717  CE1 HIS B 199      25.698 -13.603  22.220  1.00  0.00           C  
ATOM   4718  NE2 HIS B 199      25.113 -14.690  22.739  1.00  0.00           N  
ATOM   4719  N   VAL B 200      19.290 -11.618  21.677  1.00  0.00           N  
ATOM   4720  CA  VAL B 200      18.062 -11.036  21.115  1.00  0.00           C  
ATOM   4721  C   VAL B 200      17.685  -9.730  21.823  1.00  0.00           C  
ATOM   4722  O   VAL B 200      17.424  -8.734  21.159  1.00  0.00           O  
ATOM   4723  CB  VAL B 200      16.900 -12.046  21.179  1.00  0.00           C  
ATOM   4724  CG1 VAL B 200      15.609 -11.465  20.599  1.00  0.00           C  
ATOM   4725  CG2 VAL B 200      17.217 -13.312  20.380  1.00  0.00           C  
ATOM   4726  N   GLU B 201      17.740  -9.700  23.157  1.00  0.00           N  
ATOM   4727  CA  GLU B 201      17.402  -8.516  23.964  1.00  0.00           C  
ATOM   4728  C   GLU B 201      18.321  -7.308  23.703  1.00  0.00           C  
ATOM   4729  O   GLU B 201      17.943  -6.174  24.000  1.00  0.00           O  
ATOM   4730  CB  GLU B 201      17.436  -8.884  25.451  1.00  0.00           C  
ATOM   4731  CG  GLU B 201      16.221  -9.715  25.881  1.00  0.00           C  
ATOM   4732  CD  GLU B 201      16.273 -10.233  27.338  1.00  0.00           C  
ATOM   4733  OE1 GLU B 201      15.201 -10.608  27.868  1.00  0.00           O  
ATOM   4734  OE2 GLU B 201      17.372 -10.315  27.928  1.00  0.00           O  
ATOM   4735  N   ASN B 202      19.516  -7.534  23.152  1.00  0.00           N  
ATOM   4736  CA  ASN B 202      20.475  -6.485  22.820  1.00  0.00           C  
ATOM   4737  C   ASN B 202      20.507  -6.125  21.325  1.00  0.00           C  
ATOM   4738  O   ASN B 202      21.276  -5.240  20.938  1.00  0.00           O  
ATOM   4739  CB  ASN B 202      21.865  -6.883  23.350  1.00  0.00           C  
ATOM   4740  CG  ASN B 202      21.933  -6.825  24.864  1.00  0.00           C  
ATOM   4741  OD1 ASN B 202      21.908  -5.775  25.473  1.00  0.00           O  
ATOM   4742  ND2 ASN B 202      22.028  -7.955  25.524  1.00  0.00           N  
ATOM   4743  N   ALA B 203      19.719  -6.780  20.473  1.00  0.00           N  
ATOM   4744  CA  ALA B 203      19.730  -6.554  19.032  1.00  0.00           C  
ATOM   4745  C   ALA B 203      18.929  -5.294  18.662  1.00  0.00           C  
ATOM   4746  O   ALA B 203      17.728  -5.229  18.904  1.00  0.00           O  
ATOM   4747  CB  ALA B 203      19.191  -7.802  18.326  1.00  0.00           C  
ATOM   4748  N   ASP B 204      19.597  -4.327  18.019  1.00  0.00           N  
ATOM   4749  CA  ASP B 204      18.928  -3.221  17.337  1.00  0.00           C  
ATOM   4750  C   ASP B 204      18.284  -3.700  16.027  1.00  0.00           C  
ATOM   4751  O   ASP B 204      17.183  -3.276  15.670  1.00  0.00           O  
ATOM   4752  CB  ASP B 204      19.942  -2.106  17.023  1.00  0.00           C  
ATOM   4753  CG  ASP B 204      20.647  -1.581  18.265  1.00  0.00           C  
ATOM   4754  OD1 ASP B 204      19.943  -1.226  19.231  1.00  0.00           O  
ATOM   4755  OD2 ASP B 204      21.899  -1.559  18.262  1.00  0.00           O  
ATOM   4756  N   LEU B 205      18.965  -4.624  15.346  1.00  0.00           N  
ATOM   4757  CA  LEU B 205      18.491  -5.302  14.149  1.00  0.00           C  
ATOM   4758  C   LEU B 205      18.551  -6.813  14.369  1.00  0.00           C  
ATOM   4759  O   LEU B 205      19.618  -7.376  14.603  1.00  0.00           O  
ATOM   4760  CB  LEU B 205      19.339  -4.833  12.957  1.00  0.00           C  
ATOM   4761  CG  LEU B 205      19.077  -5.564  11.629  1.00  0.00           C  
ATOM   4762  CD1 LEU B 205      17.653  -5.396  11.135  1.00  0.00           C  
ATOM   4763  CD2 LEU B 205      20.018  -5.023  10.554  1.00  0.00           C  
ATOM   4764  N   LEU B 206      17.402  -7.481  14.276  1.00  0.00           N  
ATOM   4765  CA  LEU B 206      17.287  -8.926  14.435  1.00  0.00           C  
ATOM   4766  C   LEU B 206      16.878  -9.567  13.113  1.00  0.00           C  
ATOM   4767  O   LEU B 206      15.832  -9.226  12.558  1.00  0.00           O  
ATOM   4768  CB  LEU B 206      16.280  -9.214  15.563  1.00  0.00           C  
ATOM   4769  CG  LEU B 206      16.210 -10.701  15.937  1.00  0.00           C  
ATOM   4770  CD1 LEU B 206      17.460 -11.141  16.707  1.00  0.00           C  
ATOM   4771  CD2 LEU B 206      14.994 -10.964  16.820  1.00  0.00           C  
ATOM   4772  N   ILE B 207      17.662 -10.532  12.639  1.00  0.00           N  
ATOM   4773  CA  ILE B 207      17.363 -11.299  11.427  1.00  0.00           C  
ATOM   4774  C   ILE B 207      17.232 -12.770  11.807  1.00  0.00           C  
ATOM   4775  O   ILE B 207      18.209 -13.396  12.223  1.00  0.00           O  
ATOM   4776  CB  ILE B 207      18.408 -11.059  10.327  1.00  0.00           C  
ATOM   4777  CG1 ILE B 207      18.525  -9.538  10.050  1.00  0.00           C  
ATOM   4778  CG2 ILE B 207      18.019 -11.847   9.059  1.00  0.00           C  
ATOM   4779  CD1 ILE B 207      19.480  -9.165   8.919  1.00  0.00           C  
ATOM   4780  N   VAL B 208      16.027 -13.322  11.678  1.00  0.00           N  
ATOM   4781  CA  VAL B 208      15.708 -14.685  12.105  1.00  0.00           C  
ATOM   4782  C   VAL B 208      15.493 -15.577  10.893  1.00  0.00           C  
ATOM   4783  O   VAL B 208      14.600 -15.328  10.089  1.00  0.00           O  
ATOM   4784  CB  VAL B 208      14.509 -14.734  13.068  1.00  0.00           C  
ATOM   4785  CG1 VAL B 208      14.446 -16.102  13.748  1.00  0.00           C  
ATOM   4786  CG2 VAL B 208      14.634 -13.673  14.168  1.00  0.00           C  
ATOM   4787  N   ALA B 209      16.315 -16.617  10.745  1.00  0.00           N  
ATOM   4788  CA  ALA B 209      16.332 -17.519   9.601  1.00  0.00           C  
ATOM   4789  C   ALA B 209      16.620 -18.968  10.039  1.00  0.00           C  
ATOM   4790  O   ALA B 209      17.662 -19.547   9.703  1.00  0.00           O  
ATOM   4791  CB  ALA B 209      17.345 -16.986   8.586  1.00  0.00           C  
ATOM   4792  N   VAL B 210      15.714 -19.537  10.842  1.00  0.00           N  
ATOM   4793  CA  VAL B 210      15.843 -20.895  11.395  1.00  0.00           C  
ATOM   4794  C   VAL B 210      14.847 -21.897  10.814  1.00  0.00           C  
ATOM   4795  O   VAL B 210      15.078 -23.100  10.923  1.00  0.00           O  
ATOM   4796  CB  VAL B 210      15.790 -20.904  12.941  1.00  0.00           C  
ATOM   4797  CG1 VAL B 210      16.950 -20.102  13.534  1.00  0.00           C  
ATOM   4798  CG2 VAL B 210      14.479 -20.374  13.513  1.00  0.00           C  
ATOM   4799  N   GLY B 211      13.753 -21.417  10.196  1.00  0.00           N  
ATOM   4800  CA  GLY B 211      12.707 -22.266   9.629  1.00  0.00           C  
ATOM   4801  C   GLY B 211      11.899 -23.008  10.693  1.00  0.00           C  
ATOM   4802  O   GLY B 211      11.613 -24.201  10.551  1.00  0.00           O  
ATOM   4803  N   LYS B 212      11.593 -22.335  11.813  1.00  0.00           N  
ATOM   4804  CA  LYS B 212      10.814 -22.896  12.925  1.00  0.00           C  
ATOM   4805  C   LYS B 212       9.739 -21.917  13.377  1.00  0.00           C  
ATOM   4806  O   LYS B 212      10.090 -20.847  13.889  1.00  0.00           O  
ATOM   4807  CB  LYS B 212      11.723 -23.250  14.108  1.00  0.00           C  
ATOM   4808  CG  LYS B 212      12.586 -24.466  13.817  1.00  0.00           C  
ATOM   4809  CD  LYS B 212      13.339 -24.873  15.096  1.00  0.00           C  
ATOM   4810  CE  LYS B 212      14.180 -26.108  14.832  1.00  0.00           C  
ATOM   4811  NZ  LYS B 212      14.825 -26.571  16.072  1.00  0.00           N  
ATOM   4812  N   PRO B 213       8.452 -22.288  13.274  1.00  0.00           N  
ATOM   4813  CA  PRO B 213       7.348 -21.399  13.619  1.00  0.00           C  
ATOM   4814  C   PRO B 213       7.423 -20.957  15.084  1.00  0.00           C  
ATOM   4815  O   PRO B 213       7.528 -21.796  15.980  1.00  0.00           O  
ATOM   4816  CB  PRO B 213       6.073 -22.193  13.311  1.00  0.00           C  
ATOM   4817  CG  PRO B 213       6.507 -23.652  13.387  1.00  0.00           C  
ATOM   4818  CD  PRO B 213       7.949 -23.596  12.889  1.00  0.00           C  
ATOM   4819  N   GLY B 214       7.378 -19.651  15.316  1.00  0.00           N  
ATOM   4820  CA  GLY B 214       7.373 -19.051  16.651  1.00  0.00           C  
ATOM   4821  C   GLY B 214       8.608 -19.366  17.504  1.00  0.00           C  
ATOM   4822  O   GLY B 214       8.511 -19.439  18.728  1.00  0.00           O  
ATOM   4823  N   PHE B 215       9.777 -19.585  16.873  1.00  0.00           N  
ATOM   4824  CA  PHE B 215      11.005 -19.941  17.585  1.00  0.00           C  
ATOM   4825  C   PHE B 215      11.490 -18.825  18.521  1.00  0.00           C  
ATOM   4826  O   PHE B 215      12.041 -19.112  19.585  1.00  0.00           O  
ATOM   4827  CB  PHE B 215      12.088 -20.302  16.563  1.00  0.00           C  
ATOM   4828  CG  PHE B 215      13.395 -20.728  17.187  1.00  0.00           C  
ATOM   4829  CD1 PHE B 215      14.506 -19.862  17.178  1.00  0.00           C  
ATOM   4830  CD2 PHE B 215      13.507 -21.981  17.811  1.00  0.00           C  
ATOM   4831  CE1 PHE B 215      15.716 -20.247  17.784  1.00  0.00           C  
ATOM   4832  CE2 PHE B 215      14.707 -22.374  18.420  1.00  0.00           C  
ATOM   4833  CZ  PHE B 215      15.808 -21.504  18.405  1.00  0.00           C  
ATOM   4834  N   ILE B 216      11.276 -17.562  18.154  1.00  0.00           N  
ATOM   4835  CA  ILE B 216      11.610 -16.395  18.959  1.00  0.00           C  
ATOM   4836  C   ILE B 216      10.329 -15.807  19.559  1.00  0.00           C  
ATOM   4837  O   ILE B 216       9.499 -15.292  18.815  1.00  0.00           O  
ATOM   4838  CB  ILE B 216      12.413 -15.364  18.146  1.00  0.00           C  
ATOM   4839  CG1 ILE B 216      13.729 -15.951  17.605  1.00  0.00           C  
ATOM   4840  CG2 ILE B 216      12.708 -14.102  18.980  1.00  0.00           C  
ATOM   4841  CD1 ILE B 216      14.689 -16.502  18.678  1.00  0.00           C  
ATOM   4842  N   PRO B 217      10.170 -15.867  20.907  1.00  0.00           N  
ATOM   4843  CA  PRO B 217       9.079 -15.190  21.589  1.00  0.00           C  
ATOM   4844  C   PRO B 217       9.164 -13.673  21.397  1.00  0.00           C  
ATOM   4845  O   PRO B 217      10.248 -13.100  21.468  1.00  0.00           O  
ATOM   4846  CB  PRO B 217       9.196 -15.572  23.071  1.00  0.00           C  
ATOM   4847  CG  PRO B 217      10.057 -16.833  23.059  1.00  0.00           C  
ATOM   4848  CD  PRO B 217      10.974 -16.607  21.865  1.00  0.00           C  
ATOM   4849  N   GLY B 218       8.021 -13.006  21.201  1.00  0.00           N  
ATOM   4850  CA  GLY B 218       7.983 -11.567  20.975  1.00  0.00           C  
ATOM   4851  C   GLY B 218       8.433 -10.726  22.167  1.00  0.00           C  
ATOM   4852  O   GLY B 218       8.956  -9.624  21.989  1.00  0.00           O  
ATOM   4853  N   ASP B 219       8.326 -11.254  23.398  1.00  0.00           N  
ATOM   4854  CA  ASP B 219       8.790 -10.581  24.621  1.00  0.00           C  
ATOM   4855  C   ASP B 219      10.319 -10.534  24.762  1.00  0.00           C  
ATOM   4856  O   ASP B 219      10.833  -9.837  25.637  1.00  0.00           O  
ATOM   4857  CB  ASP B 219       8.134 -11.224  25.854  1.00  0.00           C  
ATOM   4858  CG  ASP B 219       8.620 -12.649  26.127  1.00  0.00           C  
ATOM   4859  OD1 ASP B 219       8.513 -13.481  25.197  1.00  0.00           O  
ATOM   4860  OD2 ASP B 219       9.107 -12.910  27.252  1.00  0.00           O  
ATOM   4861  N   TRP B 220      11.059 -11.232  23.880  1.00  0.00           N  
ATOM   4862  CA  TRP B 220      12.515 -11.160  23.815  1.00  0.00           C  
ATOM   4863  C   TRP B 220      13.014  -9.967  22.988  1.00  0.00           C  
ATOM   4864  O   TRP B 220      14.171  -9.575  23.132  1.00  0.00           O  
ATOM   4865  CB  TRP B 220      13.076 -12.456  23.222  1.00  0.00           C  
ATOM   4866  CG  TRP B 220      12.944 -13.693  24.051  1.00  0.00           C  
ATOM   4867  CD1 TRP B 220      12.120 -13.883  25.112  1.00  0.00           C  
ATOM   4868  CD2 TRP B 220      13.673 -14.954  23.891  1.00  0.00           C  
ATOM   4869  NE1 TRP B 220      12.279 -15.158  25.610  1.00  0.00           N  
ATOM   4870  CE2 TRP B 220      13.224 -15.848  24.887  1.00  0.00           C  
ATOM   4871  CE3 TRP B 220      14.666 -15.405  22.988  1.00  0.00           C  
ATOM   4872  CZ2 TRP B 220      13.737 -17.160  25.002  1.00  0.00           C  
ATOM   4873  CZ3 TRP B 220      15.175 -16.708  23.108  1.00  0.00           C  
ATOM   4874  CH2 TRP B 220      14.712 -17.561  24.102  1.00  0.00           C  
ATOM   4875  N   ILE B 221      12.172  -9.411  22.132  1.00  0.00           N  
ATOM   4876  CA  ILE B 221      12.538  -8.331  21.225  1.00  0.00           C  
ATOM   4877  C   ILE B 221      12.879  -7.070  22.031  1.00  0.00           C  
ATOM   4878  O   ILE B 221      12.118  -6.653  22.912  1.00  0.00           O  
ATOM   4879  CB  ILE B 221      11.416  -8.082  20.195  1.00  0.00           C  
ATOM   4880  CG1 ILE B 221      11.063  -9.360  19.385  1.00  0.00           C  
ATOM   4881  CG2 ILE B 221      11.767  -6.939  19.242  1.00  0.00           C  
ATOM   4882  CD1 ILE B 221      12.229  -9.997  18.624  1.00  0.00           C  
ATOM   4883  N   LYS B 222      14.009  -6.458  21.706  1.00  0.00           N  
ATOM   4884  CA  LYS B 222      14.408  -5.159  22.244  1.00  0.00           C  
ATOM   4885  C   LYS B 222      13.398  -4.102  21.811  1.00  0.00           C  
ATOM   4886  O   LYS B 222      12.975  -4.068  20.656  1.00  0.00           O  
ATOM   4887  CB  LYS B 222      15.837  -4.831  21.777  1.00  0.00           C  
ATOM   4888  CG  LYS B 222      16.355  -3.494  22.328  1.00  0.00           C  
ATOM   4889  CD  LYS B 222      17.788  -3.240  21.839  1.00  0.00           C  
ATOM   4890  CE  LYS B 222      18.303  -1.892  22.336  1.00  0.00           C  
ATOM   4891  NZ  LYS B 222      19.684  -1.643  21.857  1.00  0.00           N  
ATOM   4892  N   GLU B 223      13.022  -3.229  22.730  1.00  0.00           N  
ATOM   4893  CA  GLU B 223      12.122  -2.128  22.419  1.00  0.00           C  
ATOM   4894  C   GLU B 223      12.752  -1.187  21.387  1.00  0.00           C  
ATOM   4895  O   GLU B 223      13.875  -0.715  21.565  1.00  0.00           O  
ATOM   4896  CB  GLU B 223      11.698  -1.445  23.724  1.00  0.00           C  
ATOM   4897  CG  GLU B 223      10.454  -0.570  23.550  1.00  0.00           C  
ATOM   4898  CD  GLU B 223       9.724  -0.315  24.877  1.00  0.00           C  
ATOM   4899  OE1 GLU B 223       8.526   0.050  24.807  1.00  0.00           O  
ATOM   4900  OE2 GLU B 223      10.334  -0.511  25.950  1.00  0.00           O  
ATOM   4901  N   GLY B 224      12.056  -0.972  20.278  1.00  0.00           N  
ATOM   4902  CA  GLY B 224      12.537  -0.205  19.129  1.00  0.00           C  
ATOM   4903  C   GLY B 224      13.333  -0.996  18.086  1.00  0.00           C  
ATOM   4904  O   GLY B 224      13.705  -0.413  17.079  1.00  0.00           O  
ATOM   4905  N   ALA B 225      13.567  -2.301  18.292  1.00  0.00           N  
ATOM   4906  CA  ALA B 225      14.321  -3.120  17.349  1.00  0.00           C  
ATOM   4907  C   ALA B 225      13.660  -3.207  15.963  1.00  0.00           C  
ATOM   4908  O   ALA B 225      12.441  -3.134  15.822  1.00  0.00           O  
ATOM   4909  CB  ALA B 225      14.539  -4.520  17.929  1.00  0.00           C  
ATOM   4910  N   ILE B 226      14.483  -3.447  14.948  1.00  0.00           N  
ATOM   4911  CA  ILE B 226      14.050  -3.816  13.605  1.00  0.00           C  
ATOM   4912  C   ILE B 226      14.072  -5.339  13.517  1.00  0.00           C  
ATOM   4913  O   ILE B 226      15.107  -5.962  13.733  1.00  0.00           O  
ATOM   4914  CB  ILE B 226      14.970  -3.175  12.552  1.00  0.00           C  
ATOM   4915  CG1 ILE B 226      15.018  -1.628  12.670  1.00  0.00           C  
ATOM   4916  CG2 ILE B 226      14.515  -3.568  11.137  1.00  0.00           C  
ATOM   4917  CD1 ILE B 226      16.402  -1.086  12.316  1.00  0.00           C  
ATOM   4918  N   VAL B 227      12.937  -5.953  13.200  1.00  0.00           N  
ATOM   4919  CA  VAL B 227      12.786  -7.413  13.154  1.00  0.00           C  
ATOM   4920  C   VAL B 227      12.549  -7.871  11.723  1.00  0.00           C  
ATOM   4921  O   VAL B 227      11.528  -7.561  11.112  1.00  0.00           O  
ATOM   4922  CB  VAL B 227      11.671  -7.893  14.099  1.00  0.00           C  
ATOM   4923  CG1 VAL B 227      11.547  -9.424  14.079  1.00  0.00           C  
ATOM   4924  CG2 VAL B 227      11.956  -7.479  15.547  1.00  0.00           C  
ATOM   4925  N   ILE B 228      13.489  -8.646  11.203  1.00  0.00           N  
ATOM   4926  CA  ILE B 228      13.426  -9.264   9.883  1.00  0.00           C  
ATOM   4927  C   ILE B 228      13.206 -10.773  10.066  1.00  0.00           C  
ATOM   4928  O   ILE B 228      14.107 -11.502  10.469  1.00  0.00           O  
ATOM   4929  CB  ILE B 228      14.688  -8.956   9.065  1.00  0.00           C  
ATOM   4930  CG1 ILE B 228      15.028  -7.446   8.980  1.00  0.00           C  
ATOM   4931  CG2 ILE B 228      14.577  -9.560   7.665  1.00  0.00           C  
ATOM   4932  CD1 ILE B 228      13.963  -6.570   8.305  1.00  0.00           C  
ATOM   4933  N   ASP B 229      12.002 -11.230   9.749  1.00  0.00           N  
ATOM   4934  CA  ASP B 229      11.624 -12.636   9.817  1.00  0.00           C  
ATOM   4935  C   ASP B 229      11.746 -13.282   8.429  1.00  0.00           C  
ATOM   4936  O   ASP B 229      10.989 -12.976   7.507  1.00  0.00           O  
ATOM   4937  CB  ASP B 229      10.221 -12.757  10.423  1.00  0.00           C
[truncated: 418,091 more chars]
