# Supplementary material for: Conserved interfaces mediate multiple protein–protein interactions in a prokaryotic metabolon
Source: Mol Syst Biol. 2025 Sep 3;21(11):1490–521. doi: 10.1038/s44320-025-00139-9 (PMC12583656; doi:10.1038/s44320-025-00139-9)
Supplement: Supplementary file 12 — Source data Fig. 7 [file 44320_2025_139_MOESM12_ESM.zip › Figure7_data/Fig7A/4_4.pdb]

COMPND    14b917c071ca930e 
AUTHOR    GENERATED BY OPEN BABEL 3.1.1
ATOM      1  N   MET A   1     -19.491 -24.361  15.244  1.00  0.00           N  
ATOM      2  CA  MET A   1     -18.674 -23.138  15.279  1.00  0.00           C  
ATOM      3  C   MET A   1     -18.569 -22.693  16.725  1.00  0.00           C  
ATOM      4  O   MET A   1     -19.594 -22.450  17.349  1.00  0.00           O  
ATOM      5  CB  MET A   1     -19.304 -22.014  14.448  1.00  0.00           C  
ATOM      6  CG  MET A   1     -18.951 -22.113  12.961  1.00  0.00           C  
ATOM      7  SD  MET A   1     -19.749 -20.799  12.016  1.00  0.00           S  
ATOM      8  CE  MET A   1     -19.661 -21.492  10.350  1.00  0.00           C  
ATOM      9  N   ILE A   2     -17.355 -22.649  17.279  1.00  0.00           N  
ATOM     10  CA  ILE A   2     -17.128 -22.131  18.626  1.00  0.00           C  
ATOM     11  C   ILE A   2     -17.306 -20.616  18.532  1.00  0.00           C  
ATOM     12  O   ILE A   2     -16.588 -19.962  17.783  1.00  0.00           O  
ATOM     13  CB  ILE A   2     -15.740 -22.553  19.157  1.00  0.00           C  
ATOM     14  CG1 ILE A   2     -15.643 -24.097  19.240  1.00  0.00           C  
ATOM     15  CG2 ILE A   2     -15.493 -21.925  20.546  1.00  0.00           C  
ATOM     16  CD1 ILE A   2     -14.249 -24.625  19.599  1.00  0.00           C  
ATOM     17  N   ILE A   3     -18.280 -20.064  19.267  1.00  0.00           N  
ATOM     18  CA  ILE A   3     -18.404 -18.619  19.438  1.00  0.00           C  
ATOM     19  C   ILE A   3     -17.182 -18.202  20.264  1.00  0.00           C  
ATOM     20  O   ILE A   3     -17.195 -18.360  21.489  1.00  0.00           O  
ATOM     21  CB  ILE A   3     -19.748 -18.237  20.101  1.00  0.00           C  
ATOM     22  CG1 ILE A   3     -20.943 -18.673  19.217  1.00  0.00           C  
ATOM     23  CG2 ILE A   3     -19.788 -16.718  20.357  1.00  0.00           C  
ATOM     24  CD1 ILE A   3     -22.314 -18.485  19.887  1.00  0.00           C  
ATOM     25  N   LYS A   4     -16.111 -17.730  19.591  1.00  0.00           N  
ATOM     26  CA  LYS A   4     -14.961 -17.151  20.283  1.00  0.00           C  
ATOM     27  C   LYS A   4     -15.469 -15.925  21.041  1.00  0.00           C  
ATOM     28  O   LYS A   4     -15.914 -14.955  20.436  1.00  0.00           O  
ATOM     29  CB  LYS A   4     -13.815 -16.812  19.317  1.00  0.00           C  
ATOM     30  CG  LYS A   4     -13.014 -18.060  18.888  1.00  0.00           C  
ATOM     31  CD  LYS A   4     -11.793 -17.670  18.032  1.00  0.00           C  
ATOM     32  CE  LYS A   4     -10.922 -18.887  17.703  1.00  0.00           C  
ATOM     33  NZ  LYS A   4      -9.714 -18.506  16.924  1.00  0.00           N  
ATOM     34  N   ARG A   5     -15.492 -16.023  22.381  1.00  0.00           N  
ATOM     35  CA  ARG A   5     -15.829 -14.888  23.239  1.00  0.00           C  
ATOM     36  C   ARG A   5     -14.666 -13.908  23.190  1.00  0.00           C  
ATOM     37  O   ARG A   5     -13.510 -14.335  23.132  1.00  0.00           O  
ATOM     38  CB  ARG A   5     -16.095 -15.348  24.682  1.00  0.00           C  
ATOM     39  CG  ARG A   5     -17.425 -16.107  24.812  1.00  0.00           C  
ATOM     40  CD  ARG A   5     -17.673 -16.462  26.275  1.00  0.00           C  
ATOM     41  NE  ARG A   5     -18.970 -17.143  26.457  1.00  0.00           N  
ATOM     42  CZ  ARG A   5     -19.468 -17.577  27.615  1.00  0.00           C  
ATOM     43  NH1 ARG A   5     -18.810 -17.446  28.735  1.00  0.00           N  
ATOM     44  NH2 ARG A   5     -20.631 -18.146  27.641  1.00  0.00           N  
ATOM     45  N   THR A   6     -14.972 -12.618  23.278  1.00  0.00           N  
ATOM     46  CA  THR A   6     -13.978 -11.566  23.500  1.00  0.00           C  
ATOM     47  C   THR A   6     -13.149 -11.913  24.739  1.00  0.00           C  
ATOM     48  O   THR A   6     -13.736 -12.181  25.797  1.00  0.00           O  
ATOM     49  CB  THR A   6     -14.670 -10.207  23.707  1.00  0.00           C  
ATOM     50  OG1 THR A   6     -15.553  -9.963  22.635  1.00  0.00           O  
ATOM     51  CG2 THR A   6     -13.674  -9.066  23.772  1.00  0.00           C  
ATOM     52  N   PRO A   7     -11.815 -11.958  24.623  1.00  0.00           N  
ATOM     53  CA  PRO A   7     -10.950 -12.186  25.773  1.00  0.00           C  
ATOM     54  C   PRO A   7     -11.157 -11.104  26.847  1.00  0.00           C  
ATOM     55  O   PRO A   7     -11.548  -9.975  26.549  1.00  0.00           O  
ATOM     56  CB  PRO A   7      -9.523 -12.202  25.233  1.00  0.00           C  
ATOM     57  CG  PRO A   7      -9.687 -12.487  23.747  1.00  0.00           C  
ATOM     58  CD  PRO A   7     -11.018 -11.840  23.413  1.00  0.00           C  
ATOM     59  N   GLN A   8     -10.892 -11.458  28.102  1.00  0.00           N  
ATOM     60  CA  GLN A   8     -10.943 -10.544  29.242  1.00  0.00           C  
ATOM     61  C   GLN A   8      -9.525 -10.187  29.696  1.00  0.00           C  
ATOM     62  O   GLN A   8      -8.564 -10.847  29.310  1.00  0.00           O  
ATOM     63  CB  GLN A   8     -11.747 -11.205  30.383  1.00  0.00           C  
ATOM     64  CG  GLN A   8     -13.190 -11.563  29.997  1.00  0.00           C  
ATOM     65  CD  GLN A   8     -14.025 -10.334  29.636  1.00  0.00           C  
ATOM     66  OE1 GLN A   8     -14.120  -9.382  30.393  1.00  0.00           O  
ATOM     67  NE2 GLN A   8     -14.646 -10.311  28.478  1.00  0.00           N  
ATOM     68  N   ALA A   9      -9.384  -9.197  30.575  1.00  0.00           N  
ATOM     69  CA  ALA A   9      -8.088  -8.777  31.123  1.00  0.00           C  
ATOM     70  C   ALA A   9      -7.264  -9.931  31.743  1.00  0.00           C  
ATOM     71  O   ALA A   9      -6.044  -9.947  31.644  1.00  0.00           O  
ATOM     72  CB  ALA A   9      -8.347  -7.681  32.154  1.00  0.00           C  
ATOM     73  N   ALA A  10      -7.942 -10.922  32.352  1.00  0.00           N  
ATOM     74  CA  ALA A  10      -7.307 -12.102  32.944  1.00  0.00           C  
ATOM     75  C   ALA A  10      -7.123 -13.283  31.963  1.00  0.00           C  
ATOM     76  O   ALA A  10      -6.660 -14.349  32.371  1.00  0.00           O  
ATOM     77  CB  ALA A  10      -8.122 -12.512  34.174  1.00  0.00           C  
ATOM     78  N   SER A  11      -7.511 -13.143  30.692  1.00  0.00           N  
ATOM     79  CA  SER A  11      -7.333 -14.199  29.688  1.00  0.00           C  
ATOM     80  C   SER A  11      -5.847 -14.365  29.330  1.00  0.00           C  
ATOM     81  O   SER A  11      -5.118 -13.376  29.313  1.00  0.00           O  
ATOM     82  CB  SER A  11      -8.135 -13.903  28.419  1.00  0.00           C  
ATOM     83  OG  SER A  11      -9.516 -13.812  28.719  1.00  0.00           O  
ATOM     84  N   PRO A  12      -5.383 -15.583  28.982  1.00  0.00           N  
ATOM     85  CA  PRO A  12      -4.022 -15.791  28.519  1.00  0.00           C  
ATOM     86  C   PRO A  12      -3.705 -14.955  27.277  1.00  0.00           C  
ATOM     87  O   PRO A  12      -4.556 -14.798  26.403  1.00  0.00           O  
ATOM     88  CB  PRO A  12      -3.908 -17.289  28.212  1.00  0.00           C  
ATOM     89  CG  PRO A  12      -5.014 -17.913  29.050  1.00  0.00           C  
ATOM     90  CD  PRO A  12      -6.102 -16.838  29.058  1.00  0.00           C  
ATOM     91  N   LEU A  13      -2.466 -14.492  27.151  1.00  0.00           N  
ATOM     92  CA  LEU A  13      -2.024 -13.727  25.977  1.00  0.00           C  
ATOM     93  C   LEU A  13      -2.275 -14.495  24.666  1.00  0.00           C  
ATOM     94  O   LEU A  13      -2.786 -13.913  23.709  1.00  0.00           O  
ATOM     95  CB  LEU A  13      -0.544 -13.348  26.139  1.00  0.00           C  
ATOM     96  CG  LEU A  13       0.022 -12.524  24.967  1.00  0.00           C  
ATOM     97  CD1 LEU A  13      -0.701 -11.187  24.770  1.00  0.00           C  
ATOM     98  CD2 LEU A  13       1.496 -12.217  25.214  1.00  0.00           C  
ATOM     99  N   ALA A  14      -2.041 -15.806  24.647  1.00  0.00           N  
ATOM    100  CA  ALA A  14      -2.321 -16.646  23.480  1.00  0.00           C  
ATOM    101  C   ALA A  14      -3.797 -16.585  23.021  1.00  0.00           C  
ATOM    102  O   ALA A  14      -4.084 -16.628  21.826  1.00  0.00           O  
ATOM    103  CB  ALA A  14      -1.917 -18.086  23.821  1.00  0.00           C  
ATOM    104  N   SER A  15      -4.736 -16.428  23.949  1.00  0.00           N  
ATOM    105  CA  SER A  15      -6.157 -16.252  23.620  1.00  0.00           C  
ATOM    106  C   SER A  15      -6.419 -14.900  22.957  1.00  0.00           C  
ATOM    107  O   SER A  15      -7.206 -14.822  22.022  1.00  0.00           O  
ATOM    108  CB  SER A  15      -7.040 -16.380  24.870  1.00  0.00           C  
ATOM    109  OG  SER A  15      -6.865 -17.651  25.464  1.00  0.00           O  
ATOM    110  N   TRP A  16      -5.737 -13.843  23.417  1.00  0.00           N  
ATOM    111  CA  TRP A  16      -5.799 -12.519  22.801  1.00  0.00           C  
ATOM    112  C   TRP A  16      -5.181 -12.507  21.407  1.00  0.00           C  
ATOM    113  O   TRP A  16      -5.796 -11.999  20.479  1.00  0.00           O  
ATOM    114  CB  TRP A  16      -5.111 -11.497  23.705  1.00  0.00           C  
ATOM    115  CG  TRP A  16      -6.031 -10.915  24.728  1.00  0.00           C  
ATOM    116  CD1 TRP A  16      -6.106 -11.230  26.034  1.00  0.00           C  
ATOM    117  CD2 TRP A  16      -7.064  -9.901  24.485  1.00  0.00           C  
ATOM    118  NE1 TRP A  16      -7.102 -10.478  26.637  1.00  0.00           N  
ATOM    119  CE2 TRP A  16      -7.718  -9.656  25.719  1.00  0.00           C  
ATOM    120  CE3 TRP A  16      -7.488  -9.182  23.349  1.00  0.00           C  
ATOM    121  CZ2 TRP A  16      -8.783  -8.734  25.827  1.00  0.00           C  
ATOM    122  CZ3 TRP A  16      -8.547  -8.261  23.457  1.00  0.00           C  
ATOM    123  CH2 TRP A  16      -9.179  -8.047  24.684  1.00  0.00           C  
ATOM    124  N   LEU A  17      -4.014 -13.119  21.232  1.00  0.00           N  
ATOM    125  CA  LEU A  17      -3.364 -13.218  19.921  1.00  0.00           C  
ATOM    126  C   LEU A  17      -4.258 -13.970  18.927  1.00  0.00           C  
ATOM    127  O   LEU A  17      -4.524 -13.457  17.844  1.00  0.00           O  
ATOM    128  CB  LEU A  17      -1.987 -13.876  20.068  1.00  0.00           C  
ATOM    129  CG  LEU A  17      -0.994 -13.085  20.936  1.00  0.00           C  
ATOM    130  CD1 LEU A  17       0.342 -13.834  20.984  1.00  0.00           C  
ATOM    131  CD2 LEU A  17      -0.759 -11.671  20.424  1.00  0.00           C  
ATOM    132  N   SER A  18      -4.830 -15.097  19.313  1.00  0.00           N  
ATOM    133  CA  SER A  18      -5.787 -15.822  18.482  1.00  0.00           C  
ATOM    134  C   SER A  18      -7.036 -14.994  18.160  1.00  0.00           C  
ATOM    135  O   SER A  18      -7.590 -15.121  17.067  1.00  0.00           O  
ATOM    136  CB  SER A  18      -6.197 -17.127  19.167  1.00  0.00           C  
ATOM    137  OG  SER A  18      -6.971 -17.938  18.284  1.00  0.00           O  
ATOM    138  N   TYR A  19      -7.507 -14.153  19.096  1.00  0.00           N  
ATOM    139  CA  TYR A  19      -8.621 -13.240  18.849  1.00  0.00           C  
ATOM    140  C   TYR A  19      -8.247 -12.166  17.825  1.00  0.00           C  
ATOM    141  O   TYR A  19      -8.981 -11.981  16.858  1.00  0.00           O  
ATOM    142  CB  TYR A  19      -9.096 -12.640  20.171  1.00  0.00           C  
ATOM    143  CG  TYR A  19     -10.146 -11.565  20.021  1.00  0.00           C  
ATOM    144  CD1 TYR A  19      -9.824 -10.211  20.244  1.00  0.00           C  
ATOM    145  CD2 TYR A  19     -11.457 -11.913  19.632  1.00  0.00           C  
ATOM    146  CE1 TYR A  19     -10.800  -9.216  20.091  1.00  0.00           C  
ATOM    147  CE2 TYR A  19     -12.432 -10.920  19.477  1.00  0.00           C  
ATOM    148  CZ  TYR A  19     -12.106  -9.572  19.708  1.00  0.00           C  
ATOM    149  OH  TYR A  19     -13.060  -8.605  19.548  1.00  0.00           O  
ATOM    150  N   LEU A  20      -7.092 -11.511  17.982  1.00  0.00           N  
ATOM    151  CA  LEU A  20      -6.598 -10.471  17.075  1.00  0.00           C  
ATOM    152  C   LEU A  20      -6.309 -11.020  15.668  1.00  0.00           C  
ATOM    153  O   LEU A  20      -6.674 -10.394  14.681  1.00  0.00           O  
ATOM    154  CB  LEU A  20      -5.327  -9.838  17.673  1.00  0.00           C  
ATOM    155  CG  LEU A  20      -5.524  -9.094  19.003  1.00  0.00           C  
ATOM    156  CD1 LEU A  20      -4.177  -8.574  19.501  1.00  0.00           C  
ATOM    157  CD2 LEU A  20      -6.476  -7.917  18.884  1.00  0.00           C  
ATOM    158  N   GLU A  21      -5.734 -12.221  15.569  1.00  0.00           N  
ATOM    159  CA  GLU A  21      -5.500 -12.911  14.296  1.00  0.00           C  
ATOM    160  C   GLU A  21      -6.796 -13.295  13.567  1.00  0.00           C  
ATOM    161  O   GLU A  21      -6.806 -13.428  12.347  1.00  0.00           O  
ATOM    162  CB  GLU A  21      -4.727 -14.200  14.565  1.00  0.00           C  
ATOM    163  CG  GLU A  21      -3.257 -13.976  14.917  1.00  0.00           C  
ATOM    164  CD  GLU A  21      -2.592 -15.257  15.438  1.00  0.00           C  
ATOM    165  OE1 GLU A  21      -1.424 -15.155  15.871  1.00  0.00           O  
ATOM    166  OE2 GLU A  21      -3.271 -16.313  15.450  1.00  0.00           O  
ATOM    167  N   ASN A  22      -7.896 -13.472  14.301  1.00  0.00           N  
ATOM    168  CA  ASN A  22      -9.219 -13.765  13.753  1.00  0.00           C  
ATOM    169  C   ASN A  22     -10.122 -12.530  13.650  1.00  0.00           C  
ATOM    170  O   ASN A  22     -11.293 -12.677  13.304  1.00  0.00           O  
ATOM    171  CB  ASN A  22      -9.875 -14.905  14.538  1.00  0.00           C  
ATOM    172  CG  ASN A  22      -9.194 -16.245  14.302  1.00  0.00           C  
ATOM    173  OD1 ASN A  22      -9.431 -16.927  13.332  1.00  0.00           O  
ATOM    174  ND2 ASN A  22      -8.374 -16.699  15.215  1.00  0.00           N  
ATOM    175  N   LEU A  23      -9.608 -11.331  13.975  1.00  0.00           N  
ATOM    176  CA  LEU A  23     -10.305 -10.094  13.625  1.00  0.00           C  
ATOM    177  C   LEU A  23     -10.377  -9.980  12.102  1.00  0.00           C  
ATOM    178  O   LEU A  23      -9.468 -10.387  11.387  1.00  0.00           O  
ATOM    179  CB  LEU A  23      -9.620  -8.864  14.245  1.00  0.00           C  
ATOM    180  CG  LEU A  23      -9.899  -8.694  15.749  1.00  0.00           C  
ATOM    181  CD1 LEU A  23      -9.017  -7.583  16.314  1.00  0.00           C  
ATOM    182  CD2 LEU A  23     -11.359  -8.326  16.032  1.00  0.00           C  
ATOM    183  N   HIS A  24     -11.476  -9.419  11.606  1.00  0.00           N  
ATOM    184  CA  HIS A  24     -11.826  -9.371  10.182  1.00  0.00           C  
ATOM    185  C   HIS A  24     -10.726  -8.819   9.277  1.00  0.00           C  
ATOM    186  O   HIS A  24     -10.550  -9.295   8.153  1.00  0.00           O  
ATOM    187  CB  HIS A  24     -13.107  -8.547  10.030  1.00  0.00           C  
ATOM    188  CG  HIS A  24     -14.338  -9.263  10.516  1.00  0.00           C  
ATOM    189  ND1 HIS A  24     -14.830 -10.442  10.009  1.00  0.00           N  
ATOM    190  CD2 HIS A  24     -15.193  -8.886  11.522  1.00  0.00           C  
ATOM    191  CE1 HIS A  24     -15.941 -10.765  10.691  1.00  0.00           C  
ATOM    192  NE2 HIS A  24     -16.199  -9.838  11.616  1.00  0.00           N  
ATOM    193  N   SER A  25      -9.967  -7.863   9.753  1.00  0.00           N  
ATOM    194  CA  SER A  25      -8.832  -7.300   9.047  1.00  0.00           C  
ATOM    195  C   SER A  25      -7.548  -8.090   9.278  1.00  0.00           C  
ATOM    196  O   SER A  25      -6.563  -7.540   9.773  1.00  0.00           O  
ATOM    197  CB  SER A  25      -8.646  -5.858   9.469  1.00  0.00           C  
ATOM    198  OG  SER A  25      -8.544  -5.801  10.871  1.00  0.00           O  
ATOM    199  N   LYS A  26      -7.548  -9.380   8.933  1.00  0.00           N  
ATOM    200  CA  LYS A  26      -6.262  -9.990   8.638  1.00  0.00           C  
ATOM    201  C   LYS A  26      -5.592  -9.082   7.608  1.00  0.00           C  
ATOM    202  O   LYS A  26      -6.191  -8.783   6.574  1.00  0.00           O  
ATOM    203  CB  LYS A  26      -6.404 -11.425   8.106  1.00  0.00           C  
ATOM    204  CG  LYS A  26      -6.618 -12.418   9.248  1.00  0.00           C  
ATOM    205  CD  LYS A  26      -6.590 -13.870   8.738  1.00  0.00           C  
ATOM    206  CE  LYS A  26      -6.681 -14.826   9.931  1.00  0.00           C  
ATOM    207  NZ  LYS A  26      -6.539 -16.236   9.527  1.00  0.00           N  
ATOM    208  N   THR A  27      -4.383  -8.659   7.903  1.00  0.00           N  
ATOM    209  CA  THR A  27      -3.451  -8.171   6.891  1.00  0.00           C  
ATOM    210  C   THR A  27      -3.268  -9.315   5.910  1.00  0.00           C  
ATOM    211  O   THR A  27      -2.426 -10.187   6.084  1.00  0.00           O  
ATOM    212  CB  THR A  27      -2.104  -7.736   7.498  1.00  0.00           C  
ATOM    213  OG1 THR A  27      -2.069  -7.932   8.890  1.00  0.00           O  
ATOM    214  CG2 THR A  27      -1.841  -6.255   7.240  1.00  0.00           C  
ATOM    215  N   ILE A  28      -4.195  -9.382   4.958  1.00  0.00           N  
ATOM    216  CA  ILE A  28      -4.068 -10.291   3.840  1.00  0.00           C  
ATOM    217  C   ILE A  28      -2.806  -9.829   3.129  1.00  0.00           C  
ATOM    218  O   ILE A  28      -2.671  -8.641   2.840  1.00  0.00           O  
ATOM    219  CB  ILE A  28      -5.333 -10.234   2.960  1.00  0.00           C  
ATOM    220  CG1 ILE A  28      -6.463 -10.987   3.695  1.00  0.00           C  
ATOM    221  CG2 ILE A  28      -5.074 -10.858   1.604  1.00  0.00           C  
ATOM    222  CD1 ILE A  28      -7.763 -11.088   2.899  1.00  0.00           C  
ATOM    223  N   ASP A  29      -1.896 -10.770   2.911  1.00  0.00           N  
ATOM    224  CA  ASP A  29      -0.679 -10.465   2.174  1.00  0.00           C  
ATOM    225  C   ASP A  29      -1.051  -9.798   0.860  1.00  0.00           C  
ATOM    226  O   ASP A  29      -1.810 -10.353   0.056  1.00  0.00           O  
ATOM    227  CB  ASP A  29       0.145 -11.717   1.923  1.00  0.00           C  
ATOM    228  CG  ASP A  29       1.112 -11.955   3.064  1.00  0.00           C  
ATOM    229  OD1 ASP A  29       1.719 -10.967   3.543  1.00  0.00           O  
ATOM    230  OD2 ASP A  29       1.228 -13.119   3.482  1.00  0.00           O  
ATOM    231  N   LEU A  30      -0.531  -8.603   0.684  1.00  0.00           N  
ATOM    232  CA  LEU A  30      -0.736  -7.860  -0.541  1.00  0.00           C  
ATOM    233  C   LEU A  30       0.086  -8.515  -1.629  1.00  0.00           C  
ATOM    234  O   LEU A  30       1.291  -8.695  -1.512  1.00  0.00           O  
ATOM    235  CB  LEU A  30      -0.361  -6.408  -0.314  1.00  0.00           C  
ATOM    236  CG  LEU A  30      -1.511  -5.730   0.441  1.00  0.00           C  
ATOM    237  CD1 LEU A  30      -0.933  -4.976   1.600  1.00  0.00           C  
ATOM    238  CD2 LEU A  30      -2.299  -4.817  -0.494  1.00  0.00           C  
ATOM    239  N   GLY A  31      -0.633  -8.879  -2.667  1.00  0.00           N  
ATOM    240  CA  GLY A  31      -0.084  -9.668  -3.741  1.00  0.00           C  
ATOM    241  C   GLY A  31      -1.195 -10.419  -4.465  1.00  0.00           C  
ATOM    242  O   GLY A  31      -2.346 -10.454  -4.019  1.00  0.00           O  
ATOM    243  N   LEU A  32      -0.842 -11.022  -5.589  1.00  0.00           N  
ATOM    244  CA  LEU A  32      -1.782 -11.744  -6.430  1.00  0.00           C  
ATOM    245  C   LEU A  32      -1.665 -13.269  -6.290  1.00  0.00           C  
ATOM    246  O   LEU A  32      -2.437 -13.997  -6.903  1.00  0.00           O  
ATOM    247  CB  LEU A  32      -1.631 -11.281  -7.884  1.00  0.00           C  
ATOM    248  CG  LEU A  32      -1.924  -9.785  -8.109  1.00  0.00           C  
ATOM    249  CD1 LEU A  32      -1.783  -9.456  -9.603  1.00  0.00           C  
ATOM    250  CD2 LEU A  32      -3.338  -9.376  -7.671  1.00  0.00           C  
ATOM    251  N   GLU A  33      -0.753 -13.775  -5.462  1.00  0.00           N  
ATOM    252  CA  GLU A  33      -0.464 -15.201  -5.334  1.00  0.00           C  
ATOM    253  C   GLU A  33      -1.688 -15.995  -4.869  1.00  0.00           C  
ATOM    254  O   GLU A  33      -2.030 -17.017  -5.455  1.00  0.00           O  
ATOM    255  CB  GLU A  33       0.706 -15.442  -4.363  1.00  0.00           C  
ATOM    256  CG  GLU A  33       2.051 -14.858  -4.824  1.00  0.00           C  
ATOM    257  CD  GLU A  33       2.221 -13.355  -4.556  1.00  0.00           C  
ATOM    258  OE1 GLU A  33       3.294 -12.839  -4.930  1.00  0.00           O  
ATOM    259  OE2 GLU A  33       1.281 -12.730  -4.013  1.00  0.00           O  
ATOM    260  N   ARG A  34      -2.406 -15.499  -3.848  1.00  0.00           N  
ATOM    261  CA  ARG A  34      -3.598 -16.156  -3.307  1.00  0.00           C  
ATOM    262  C   ARG A  34      -4.699 -16.265  -4.354  1.00  0.00           C  
ATOM    263  O   ARG A  34      -5.190 -17.362  -4.628  1.00  0.00           O  
ATOM    264  CB  ARG A  34      -4.131 -15.396  -2.077  1.00  0.00           C  
ATOM    265  CG  ARG A  34      -3.195 -15.435  -0.856  1.00  0.00           C  
ATOM    266  CD  ARG A  34      -3.769 -14.656   0.338  1.00  0.00           C  
ATOM    267  NE  ARG A  34      -3.953 -13.226   0.016  1.00  0.00           N  
ATOM    268  CZ  ARG A  34      -5.061 -12.631  -0.422  1.00  0.00           C  
ATOM    269  NH1 ARG A  34      -6.222 -13.215  -0.444  1.00  0.00           N  
ATOM    270  NH2 ARG A  34      -5.017 -11.413  -0.860  1.00  0.00           N  
ATOM    271  N   VAL A  35      -5.076 -15.129  -4.946  1.00  0.00           N  
ATOM    272  CA  VAL A  35      -6.148 -15.077  -5.944  1.00  0.00           C  
ATOM    273  C   VAL A  35      -5.760 -15.833  -7.224  1.00  0.00           C  
ATOM    274  O   VAL A  35      -6.588 -16.555  -7.771  1.00  0.00           O  
ATOM    275  CB  VAL A  35      -6.611 -13.626  -6.192  1.00  0.00           C  
ATOM    276  CG1 VAL A  35      -5.524 -12.708  -6.738  1.00  0.00           C  
ATOM    277  CG2 VAL A  35      -7.820 -13.574  -7.112  1.00  0.00           C  
ATOM    278  N   SER A  36      -4.489 -15.777  -7.637  1.00  0.00           N  
ATOM    279  CA  SER A  36      -3.969 -16.535  -8.781  1.00  0.00           C  
ATOM    280  C   SER A  36      -4.035 -18.040  -8.548  1.00  0.00           C  
ATOM    281  O   SER A  36      -4.423 -18.783  -9.450  1.00  0.00           O  
ATOM    282  CB  SER A  36      -2.503 -16.154  -9.072  1.00  0.00           C  
ATOM    283  OG  SER A  36      -2.420 -14.800  -9.436  1.00  0.00           O  
ATOM    284  N   LEU A  37      -3.713 -18.502  -7.338  1.00  0.00           N  
ATOM    285  CA  LEU A  37      -3.788 -19.917  -6.991  1.00  0.00           C  
ATOM    286  C   LEU A  37      -5.228 -20.437  -7.055  1.00  0.00           C  
ATOM    287  O   LEU A  37      -5.473 -21.510  -7.613  1.00  0.00           O  
ATOM    288  CB  LEU A  37      -3.143 -20.125  -5.611  1.00  0.00           C  
ATOM    289  CG  LEU A  37      -3.059 -21.603  -5.181  1.00  0.00           C  
ATOM    290  CD1 LEU A  37      -2.190 -22.434  -6.112  1.00  0.00           C  
ATOM    291  CD2 LEU A  37      -2.464 -21.699  -3.777  1.00  0.00           C  
ATOM    292  N   VAL A  38      -6.199 -19.675  -6.535  1.00  0.00           N  
ATOM    293  CA  VAL A  38      -7.618 -20.054  -6.620  1.00  0.00           C  
ATOM    294  C   VAL A  38      -8.111 -20.010  -8.074  1.00  0.00           C  
ATOM    295  O   VAL A  38      -8.777 -20.944  -8.516  1.00  0.00           O  
ATOM    296  CB  VAL A  38      -8.503 -19.192  -5.698  1.00  0.00           C  
ATOM    297  CG1 VAL A  38      -9.957 -19.683  -5.721  1.00  0.00           C  
ATOM    298  CG2 VAL A  38      -8.040 -19.272  -4.238  1.00  0.00           C  
ATOM    299  N   ALA A  39      -7.713 -18.993  -8.853  1.00  0.00           N  
ATOM    300  CA  ALA A  39      -8.048 -18.905 -10.274  1.00  0.00           C  
ATOM    301  C   ALA A  39      -7.493 -20.086 -11.085  1.00  0.00           C  
ATOM    302  O   ALA A  39      -8.191 -20.631 -11.941  1.00  0.00           O  
ATOM    303  CB  ALA A  39      -7.523 -17.575 -10.819  1.00  0.00           C  
ATOM    304  N   ALA A  40      -6.270 -20.524 -10.780  1.00  0.00           N  
ATOM    305  CA  ALA A  40      -5.664 -21.695 -11.407  1.00  0.00           C  
ATOM    306  C   ALA A  40      -6.431 -22.984 -11.071  1.00  0.00           C  
ATOM    307  O   ALA A  40      -6.717 -23.776 -11.972  1.00  0.00           O  
ATOM    308  CB  ALA A  40      -4.188 -21.776 -10.982  1.00  0.00           C  
ATOM    309  N   ARG A  41      -6.852 -23.167  -9.811  1.00  0.00           N  
ATOM    310  CA  ARG A  41      -7.702 -24.299  -9.388  1.00  0.00           C  
ATOM    311  C   ARG A  41      -9.042 -24.324 -10.129  1.00  0.00           C  
ATOM    312  O   ARG A  41      -9.508 -25.393 -10.507  1.00  0.00           O  
ATOM    313  CB  ARG A  41      -7.955 -24.240  -7.873  1.00  0.00           C  
ATOM    314  CG  ARG A  41      -6.715 -24.589  -7.032  1.00  0.00           C  
ATOM    315  CD  ARG A  41      -7.026 -24.343  -5.554  1.00  0.00           C  
ATOM    316  NE  ARG A  41      -5.867 -24.625  -4.687  1.00  0.00           N  
ATOM    317  CZ  ARG A  41      -5.845 -24.534  -3.363  1.00  0.00           C  
ATOM    318  NH1 ARG A  41      -6.915 -24.181  -2.687  1.00  0.00           N  
ATOM    319  NH2 ARG A  41      -4.762 -24.793  -2.704  1.00  0.00           N  
ATOM    320  N   LEU A  42      -9.633 -23.168 -10.360  1.00  0.00           N  
ATOM    321  CA  LEU A  42     -10.887 -23.006 -11.092  1.00  0.00           C  
ATOM    322  C   LEU A  42     -10.725 -23.112 -12.621  1.00  0.00           C  
ATOM    323  O   LEU A  42     -11.712 -23.271 -13.334  1.00  0.00           O  
ATOM    324  CB  LEU A  42     -11.501 -21.643 -10.718  1.00  0.00           C  
ATOM    325  CG  LEU A  42     -12.033 -21.557  -9.280  1.00  0.00           C  
ATOM    326  CD1 LEU A  42     -12.289 -20.095  -8.925  1.00  0.00           C  
ATOM    327  CD2 LEU A  42     -13.347 -22.323  -9.136  1.00  0.00           C  
ATOM    328  N   GLY A  43      -9.499 -23.004 -13.135  1.00  0.00           N  
ATOM    329  CA  GLY A  43      -9.223 -22.989 -14.585  1.00  0.00           C  
ATOM    330  C   GLY A  43      -9.754 -21.743 -15.298  1.00  0.00           C  
ATOM    331  O   GLY A  43     -10.154 -21.831 -16.462  1.00  0.00           O  
ATOM    332  N   VAL A  44      -9.762 -20.575 -14.627  1.00  0.00           N  
ATOM    333  CA  VAL A  44     -10.385 -19.338 -15.122  1.00  0.00           C  
ATOM    334  C   VAL A  44      -9.406 -18.218 -15.490  1.00  0.00           C  
ATOM    335  O   VAL A  44      -9.842 -17.138 -15.883  1.00  0.00           O  
ATOM    336  CB  VAL A  44     -11.483 -18.817 -14.169  1.00  0.00           C  
ATOM    337  CG1 VAL A  44     -12.590 -19.855 -13.975  1.00  0.00           C  
ATOM    338  CG2 VAL A  44     -10.918 -18.411 -12.803  1.00  0.00           C  
ATOM    339  N   LEU A  45      -8.093 -18.460 -15.439  1.00  0.00           N  
ATOM    340  CA  LEU A  45      -7.047 -17.475 -15.798  1.00  0.00           C  
ATOM    341  C   LEU A  45      -7.113 -16.989 -17.254  1.00  0.00           C  
ATOM    342  O   LEU A  45      -6.611 -15.913 -17.573  1.00  0.00           O  
ATOM    343  CB  LEU A  45      -5.663 -18.083 -15.523  1.00  0.00           C  
ATOM    344  CG  LEU A  45      -5.282 -18.146 -14.037  1.00  0.00           C  
ATOM    345  CD1 LEU A  45      -4.000 -18.968 -13.872  1.00  0.00           C  
ATOM    346  CD2 LEU A  45      -5.030 -16.756 -13.447  1.00  0.00           C  
ATOM    347  N   LYS A  46      -7.742 -17.768 -18.158  1.00  0.00           N  
ATOM    348  CA  LYS A  46      -8.046 -17.325 -19.522  1.00  0.00           C  
ATOM    349  C   LYS A  46      -9.567 -17.369 -19.723  1.00  0.00           C  
ATOM    350  O   LYS A  46     -10.091 -18.367 -20.217  1.00  0.00           O  
ATOM    351  CB  LYS A  46      -7.243 -18.170 -20.532  1.00  0.00           C  
ATOM    352  CG  LYS A  46      -7.216 -17.580 -21.952  1.00  0.00           C  
ATOM    353  CD  LYS A  46      -6.370 -16.301 -22.092  1.00  0.00           C  
ATOM    354  CE  LYS A  46      -6.304 -15.814 -23.551  1.00  0.00           C  
ATOM    355  NZ  LYS A  46      -5.598 -14.516 -23.718  1.00  0.00           N  
ATOM    356  N   PRO A  47     -10.310 -16.305 -19.328  1.00  0.00           N  
ATOM    357  CA  PRO A  47     -11.776 -16.296 -19.347  1.00  0.00           C  
ATOM    358  C   PRO A  47     -12.370 -16.300 -20.765  1.00  0.00           C  
ATOM    359  O   PRO A  47     -13.492 -16.743 -20.958  1.00  0.00           O  
ATOM    360  CB  PRO A  47     -12.178 -15.045 -18.563  1.00  0.00           C  
ATOM    361  CG  PRO A  47     -11.000 -14.094 -18.779  1.00  0.00           C  
ATOM    362  CD  PRO A  47      -9.806 -15.046 -18.785  1.00  0.00           C  
ATOM    363  N   ALA A  48     -11.610 -15.824 -21.758  1.00  0.00           N  
ATOM    364  CA  ALA A  48     -11.933 -15.868 -23.181  1.00  0.00           C  
ATOM    365  C   ALA A  48     -10.647 -15.972 -24.023  1.00  0.00           C  
ATOM    366  O   ALA A  48      -9.561 -15.693 -23.509  1.00  0.00           O  
ATOM    367  CB  ALA A  48     -12.742 -14.617 -23.545  1.00  0.00           C  
ATOM    368  N   PRO A  49     -10.734 -16.322 -25.316  1.00  0.00           N  
ATOM    369  CA  PRO A  49      -9.583 -16.325 -26.216  1.00  0.00           C  
ATOM    370  C   PRO A  49      -8.876 -14.965 -26.326  1.00  0.00           C  
ATOM    371  O   PRO A  49      -7.654 -14.927 -26.438  1.00  0.00           O  
ATOM    372  CB  PRO A  49     -10.131 -16.769 -27.573  1.00  0.00           C  
ATOM    373  CG  PRO A  49     -11.347 -17.611 -27.200  1.00  0.00           C  
ATOM    374  CD  PRO A  49     -11.896 -16.886 -25.972  1.00  0.00           C  
ATOM    375  N   PHE A  50      -9.631 -13.863 -26.246  1.00  0.00           N  
ATOM    376  CA  PHE A  50      -9.114 -12.496 -26.297  1.00  0.00           C  
ATOM    377  C   PHE A  50      -9.570 -11.693 -25.070  1.00  0.00           C  
ATOM    378  O   PHE A  50     -10.737 -11.725 -24.694  1.00  0.00           O  
ATOM    379  CB  PHE A  50      -9.541 -11.831 -27.606  1.00  0.00           C  
ATOM    380  CG  PHE A  50      -8.628 -10.690 -27.994  1.00  0.00           C  
ATOM    381  CD1 PHE A  50      -8.772  -9.425 -27.404  1.00  0.00           C  
ATOM    382  CD2 PHE A  50      -7.579 -10.918 -28.903  1.00  0.00           C  
ATOM    383  CE1 PHE A  50      -7.865  -8.399 -27.714  1.00  0.00           C  
ATOM    384  CE2 PHE A  50      -6.674  -9.898 -29.220  1.00  0.00           C  
ATOM    385  CZ  PHE A  50      -6.810  -8.636 -28.621  1.00  0.00           C  
ATOM    386  N   VAL A  51      -8.634 -10.955 -24.436  1.00  0.00           N  
ATOM    387  CA  VAL A  51      -8.891 -10.172 -23.219  1.00  0.00           C  
ATOM    388  C   VAL A  51      -8.355  -8.752 -23.361  1.00  0.00           C  
ATOM    389  O   VAL A  51      -7.170  -8.544 -23.612  1.00  0.00           O  
ATOM    390  CB  VAL A  51      -8.321 -10.853 -21.966  1.00  0.00           C  
ATOM    391  CG1 VAL A  51      -8.608 -10.042 -20.693  1.00  0.00           C  
ATOM    392  CG2 VAL A  51      -8.923 -12.250 -21.749  1.00  0.00           C  
ATOM    393  N   PHE A  52      -9.226  -7.767 -23.123  1.00  0.00           N  
ATOM    394  CA  PHE A  52      -8.835  -6.386 -22.859  1.00  0.00           C  
ATOM    395  C   PHE A  52      -8.841  -6.145 -21.348  1.00  0.00           C  
ATOM    396  O   PHE A  52      -9.813  -6.485 -20.680  1.00  0.00           O  
ATOM    397  CB  PHE A  52      -9.792  -5.402 -23.545  1.00  0.00           C  
ATOM    398  CG  PHE A  52      -9.802  -5.464 -25.058  1.00  0.00           C  
ATOM    399  CD1 PHE A  52      -9.046  -4.538 -25.803  1.00  0.00           C  
ATOM    400  CD2 PHE A  52     -10.579  -6.419 -25.730  1.00  0.00           C  
ATOM    401  CE1 PHE A  52      -9.069  -4.566 -27.201  1.00  0.00           C  
ATOM    402  CE2 PHE A  52     -10.602  -6.457 -27.129  1.00  0.00           C  
ATOM    403  CZ  PHE A  52      -9.848  -5.535 -27.867  1.00  0.00           C  
ATOM    404  N   THR A  53      -7.800  -5.507 -20.812  1.00  0.00           N  
ATOM    405  CA  THR A  53      -7.787  -5.010 -19.426  1.00  0.00           C  
ATOM    406  C   THR A  53      -7.659  -3.495 -19.439  1.00  0.00           C  
ATOM    407  O   THR A  53      -6.771  -2.949 -20.090  1.00  0.00           O  
ATOM    408  CB  THR A  53      -6.698  -5.675 -18.582  1.00  0.00           C  
ATOM    409  OG1 THR A  53      -6.899  -7.073 -18.575  1.00  0.00           O  
ATOM    410  CG2 THR A  53      -6.750  -5.236 -17.123  1.00  0.00           C  
ATOM    411  N   VAL A  54      -8.549  -2.789 -18.720  1.00  0.00           N  
ATOM    412  CA  VAL A  54      -8.685  -1.331 -18.791  1.00  0.00           C  
ATOM    413  C   VAL A  54      -8.466  -0.696 -17.421  1.00  0.00           C  
ATOM    414  O   VAL A  54      -9.330  -0.738 -16.549  1.00  0.00           O  
ATOM    415  CB  VAL A  54     -10.033  -0.919 -19.418  1.00  0.00           C  
ATOM    416  CG1 VAL A  54     -10.096   0.594 -19.617  1.00  0.00           C  
ATOM    417  CG2 VAL A  54     -10.249  -1.574 -20.790  1.00  0.00           C  
ATOM    418  N   ALA A  55      -7.312  -0.052 -17.254  1.00  0.00           N  
ATOM    419  CA  ALA A  55      -6.958   0.786 -16.119  1.00  0.00           C  
ATOM    420  C   ALA A  55      -7.184   2.276 -16.436  1.00  0.00           C  
ATOM    421  O   ALA A  55      -7.445   2.677 -17.570  1.00  0.00           O  
ATOM    422  CB  ALA A  55      -5.502   0.504 -15.728  1.00  0.00           C  
ATOM    423  N   GLY A  56      -7.049   3.120 -15.410  1.00  0.00           N  
ATOM    424  CA  GLY A  56      -7.205   4.569 -15.530  1.00  0.00           C  
ATOM    425  C   GLY A  56      -7.865   5.164 -14.288  1.00  0.00           C  
ATOM    426  O   GLY A  56      -8.573   4.467 -13.565  1.00  0.00           O  
ATOM    427  N   THR A  57      -7.649   6.462 -14.033  1.00  0.00           N  
ATOM    428  CA  THR A  57      -8.329   7.145 -12.920  1.00  0.00           C  
ATOM    429  C   THR A  57      -9.802   7.357 -13.261  1.00  0.00           C  
ATOM    430  O   THR A  57     -10.674   6.835 -12.572  1.00  0.00           O  
ATOM    431  CB  THR A  57      -7.635   8.463 -12.559  1.00  0.00           C  
ATOM    432  OG1 THR A  57      -6.277   8.227 -12.318  1.00  0.00           O  
ATOM    433  CG2 THR A  57      -8.228   9.070 -11.290  1.00  0.00           C  
ATOM    434  N   ASN A  58     -10.070   8.027 -14.373  1.00  0.00           N  
ATOM    435  CA  ASN A  58     -11.406   8.224 -14.913  1.00  0.00           C  
ATOM    436  C   ASN A  58     -11.519   7.624 -16.324  1.00  0.00           C  
ATOM    437  O   ASN A  58     -10.531   7.461 -17.031  1.00  0.00           O  
ATOM    438  CB  ASN A  58     -11.739   9.726 -14.905  1.00  0.00           C  
ATOM    439  CG  ASN A  58     -11.778  10.285 -13.493  1.00  0.00           C  
ATOM    440  OD1 ASN A  58     -12.477   9.789 -12.625  1.00  0.00           O  
ATOM    441  ND2 ASN A  58     -11.032  11.339 -13.225  1.00  0.00           N  
ATOM    442  N   GLY A  59     -12.737   7.290 -16.731  1.00  0.00           N  
ATOM    443  CA  GLY A  59     -13.042   6.829 -18.090  1.00  0.00           C  
ATOM    444  C   GLY A  59     -12.997   5.318 -18.316  1.00  0.00           C  
ATOM    445  O   GLY A  59     -13.423   4.882 -19.387  1.00  0.00           O  
ATOM    446  N   LYS A  60     -12.564   4.504 -17.347  1.00  0.00           N  
ATOM    447  CA  LYS A  60     -12.528   3.028 -17.467  1.00  0.00           C  
ATOM    448  C   LYS A  60     -13.856   2.442 -17.955  1.00  0.00           C  
ATOM    449  O   LYS A  60     -13.907   1.870 -19.041  1.00  0.00           O  
ATOM    450  CB  LYS A  60     -12.141   2.375 -16.136  1.00  0.00           C  
ATOM    451  CG  LYS A  60     -10.737   2.748 -15.629  1.00  0.00           C  
ATOM    452  CD  LYS A  60     -10.312   1.835 -14.470  1.00  0.00           C  
ATOM    453  CE  LYS A  60     -11.186   1.951 -13.205  1.00  0.00           C  
ATOM    454  NZ  LYS A  60     -10.822   3.128 -12.389  1.00  0.00           N  
ATOM    455  N   GLY A  61     -14.943   2.664 -17.211  1.00  0.00           N  
ATOM    456  CA  GLY A  61     -16.248   2.071 -17.524  1.00  0.00           C  
ATOM    457  C   GLY A  61     -16.810   2.468 -18.889  1.00  0.00           C  
ATOM    458  O   GLY A  61     -17.383   1.633 -19.592  1.00  0.00           O  
ATOM    459  N   THR A  62     -16.631   3.720 -19.307  1.00  0.00           N  
ATOM    460  CA  THR A  62     -17.112   4.183 -20.626  1.00  0.00           C  
ATOM    461  C   THR A  62     -16.224   3.723 -21.782  1.00  0.00           C  
ATOM    462  O   THR A  62     -16.737   3.481 -22.870  1.00  0.00           O  
ATOM    463  CB  THR A  62     -17.300   5.706 -20.666  1.00  0.00           C  
ATOM    464  OG1 THR A  62     -16.180   6.367 -20.144  1.00  0.00           O  
ATOM    465  CG2 THR A  62     -18.502   6.133 -19.827  1.00  0.00           C  
ATOM    466  N   THR A  63     -14.916   3.522 -21.555  1.00  0.00           N  
ATOM    467  CA  THR A  63     -14.027   2.868 -22.525  1.00  0.00           C  
ATOM    468  C   THR A  63     -14.418   1.402 -22.710  1.00  0.00           C  
ATOM    469  O   THR A  63     -14.611   0.967 -23.836  1.00  0.00           O  
ATOM    470  CB  THR A  63     -12.558   2.999 -22.093  1.00  0.00           C  
ATOM    471  OG1 THR A  63     -12.225   4.357 -21.980  1.00  0.00           O  
ATOM    472  CG2 THR A  63     -11.580   2.387 -23.087  1.00  0.00           C  
ATOM    473  N   CYS A  64     -14.643   0.669 -21.607  1.00  0.00           N  
ATOM    474  CA  CYS A  64     -15.147  -0.708 -21.649  1.00  0.00           C  
ATOM    475  C   CYS A  64     -16.487  -0.803 -22.392  1.00  0.00           C  
ATOM    476  O   CYS A  64     -16.659  -1.666 -23.253  1.00  0.00           O  
ATOM    477  CB  CYS A  64     -15.308  -1.248 -20.223  1.00  0.00           C  
ATOM    478  SG  CYS A  64     -13.707  -1.364 -19.376  1.00  0.00           S  
ATOM    479  N   ARG A  65     -17.422   0.111 -22.104  1.00  0.00           N  
ATOM    480  CA  ARG A  65     -18.738   0.146 -22.772  1.00  0.00           C  
ATOM    481  C   ARG A  65     -18.619   0.401 -24.276  1.00  0.00           C  
ATOM    482  O   ARG A  65     -19.373  -0.193 -25.042  1.00  0.00           O  
ATOM    483  CB  ARG A  65     -19.642   1.182 -22.090  1.00  0.00           C  
ATOM    484  CG  ARG A  65     -21.039   1.325 -22.742  1.00  0.00           C  
ATOM    485  CD  ARG A  65     -21.851   0.021 -22.814  1.00  0.00           C  
ATOM    486  NE  ARG A  65     -22.294  -0.411 -21.473  1.00  0.00           N  
ATOM    487  CZ  ARG A  65     -23.552  -0.558 -21.059  1.00  0.00           C  
ATOM    488  NH1 ARG A  65     -24.560  -0.366 -21.848  1.00  0.00           N  
ATOM    489  NH2 ARG A  65     -23.806  -0.900 -19.849  1.00  0.00           N  
ATOM    490  N   THR A  66     -17.702   1.261 -24.715  1.00  0.00           N  
ATOM    491  CA  THR A  66     -17.476   1.522 -26.143  1.00  0.00           C  
ATOM    492  C   THR A  66     -16.903   0.285 -26.842  1.00  0.00           C  
ATOM    493  O   THR A  66     -17.400  -0.100 -27.891  1.00  0.00           O  
ATOM    494  CB  THR A  66     -16.569   2.734 -26.355  1.00  0.00           C  
ATOM    495  OG1 THR A  66     -17.103   3.859 -25.705  1.00  0.00           O  
ATOM    496  CG2 THR A  66     -16.439   3.097 -27.836  1.00  0.00           C  
ATOM    497  N   LEU A  67     -15.904  -0.379 -26.240  1.00  0.00           N  
ATOM    498  CA  LEU A  67     -15.362  -1.647 -26.740  1.00  0.00           C  
ATOM    499  C   LEU A  67     -16.466  -2.711 -26.853  1.00  0.00           C  
ATOM    500  O   LEU A  67     -16.631  -3.309 -27.908  1.00  0.00           O  
ATOM    501  CB  LEU A  67     -14.250  -2.155 -25.808  1.00  0.00           C  
ATOM    502  CG  LEU A  67     -12.905  -1.420 -25.948  1.00  0.00           C  
ATOM    503  CD1 LEU A  67     -11.981  -1.806 -24.798  1.00  0.00           C  
ATOM    504  CD2 LEU A  67     -12.212  -1.790 -27.259  1.00  0.00           C  
ATOM    505  N   GLU A  68     -17.254  -2.904 -25.792  1.00  0.00           N  
ATOM    506  CA  GLU A  68     -18.395  -3.829 -25.746  1.00  0.00           C  
ATOM    507  C   GLU A  68     -19.388  -3.548 -26.877  1.00  0.00           C  
ATOM    508  O   GLU A  68     -19.751  -4.452 -27.623  1.00  0.00           O  
ATOM    509  CB  GLU A  68     -19.060  -3.701 -24.363  1.00  0.00           C  
ATOM    510  CG  GLU A  68     -20.348  -4.524 -24.167  1.00  0.00           C  
ATOM    511  CD  GLU A  68     -20.975  -4.237 -22.783  1.00  0.00           C  
ATOM    512  OE1 GLU A  68     -21.467  -5.176 -22.130  1.00  0.00           O  
ATOM    513  OE2 GLU A  68     -20.967  -3.072 -22.327  1.00  0.00           O  
ATOM    514  N   SER A  69     -19.789  -2.283 -27.039  1.00  0.00           N  
ATOM    515  CA  SER A  69     -20.780  -1.880 -28.035  1.00  0.00           C  
ATOM    516  C   SER A  69     -20.309  -2.151 -29.467  1.00  0.00           C  
ATOM    517  O   SER A  69     -21.063  -2.698 -30.271  1.00  0.00           O  
ATOM    518  CB  SER A  69     -21.112  -0.398 -27.835  1.00  0.00           C  
ATOM    519  OG  SER A  69     -22.251  -0.030 -28.584  1.00  0.00           O  
ATOM    520  N   ILE A  70     -19.053  -1.829 -29.790  1.00  0.00           N  
ATOM    521  CA  ILE A  70     -18.486  -2.075 -31.121  1.00  0.00           C  
ATOM    522  C   ILE A  70     -18.328  -3.574 -31.387  1.00  0.00           C  
ATOM    523  O   ILE A  70     -18.723  -4.068 -32.441  1.00  0.00           O  
ATOM    524  CB  ILE A  70     -17.149  -1.335 -31.300  1.00  0.00           C  
ATOM    525  CG1 ILE A  70     -17.325   0.200 -31.242  1.00  0.00           C  
ATOM    526  CG2 ILE A  70     -16.519  -1.719 -32.649  1.00  0.00           C  
ATOM    527  CD1 ILE A  70     -16.007   0.968 -31.077  1.00  0.00           C  
ATOM    528  N   LEU A  71     -17.776  -4.329 -30.423  1.00  0.00           N  
ATOM    529  CA  LEU A  71     -17.541  -5.762 -30.576  1.00  0.00           C  
ATOM    530  C   LEU A  71     -18.858  -6.543 -30.702  1.00  0.00           C  
ATOM    531  O   LEU A  71     -18.948  -7.457 -31.517  1.00  0.00           O  
ATOM    532  CB  LEU A  71     -16.712  -6.265 -29.387  1.00  0.00           C  
ATOM    533  CG  LEU A  71     -15.239  -5.824 -29.419  1.00  0.00           C  
ATOM    534  CD1 LEU A  71     -14.598  -6.087 -28.062  1.00  0.00           C  
ATOM    535  CD2 LEU A  71     -14.449  -6.588 -30.472  1.00  0.00           C  
ATOM    536  N   MET A  72     -19.902  -6.160 -29.957  1.00  0.00           N  
ATOM    537  CA  MET A  72     -21.234  -6.737 -30.109  1.00  0.00           C  
ATOM    538  C   MET A  72     -21.841  -6.407 -31.482  1.00  0.00           C  
ATOM    539  O   MET A  72     -22.414  -7.285 -32.115  1.00  0.00           O  
ATOM    540  CB  MET A  72     -22.163  -6.250 -29.001  1.00  0.00           C  
ATOM    541  CG  MET A  72     -21.886  -6.944 -27.662  1.00  0.00           C  
ATOM    542  SD  MET A  72     -22.988  -6.413 -26.315  1.00  0.00           S  
ATOM    543  CE  MET A  72     -24.606  -6.789 -27.043  1.00  0.00           C  
ATOM    544  N   ALA A  73     -21.692  -5.167 -31.980  1.00  0.00           N  
ATOM    545  CA  ALA A  73     -22.143  -4.786 -33.318  1.00  0.00           C  
ATOM    546  C   ALA A  73     -21.399  -5.560 -34.426  1.00  0.00           C  
ATOM    547  O   ALA A  73     -21.978  -5.859 -35.466  1.00  0.00           O  
ATOM    548  CB  ALA A  73     -21.975  -3.271 -33.482  1.00  0.00           C  
ATOM    549  N   ALA A  74     -20.149  -5.962 -34.173  1.00  0.00           N  
ATOM    550  CA  ALA A  74     -19.369  -6.823 -35.053  1.00  0.00           C  
ATOM    551  C   ALA A  74     -19.732  -8.320 -34.954  1.00  0.00           C  
ATOM    552  O   ALA A  74     -19.219  -9.123 -35.725  1.00  0.00           O  
ATOM    553  CB  ALA A  74     -17.892  -6.578 -34.779  1.00  0.00           C  
ATOM    554  N   GLY A  75     -20.606  -8.713 -34.015  1.00  0.00           N  
ATOM    555  CA  GLY A  75     -21.108 -10.087 -33.848  1.00  0.00           C  
ATOM    556  C   GLY A  75     -20.329 -10.957 -32.857  1.00  0.00           C  
ATOM    557  O   GLY A  75     -20.629 -12.150 -32.746  1.00  0.00           O  
ATOM    558  N   TYR A  76     -19.368 -10.399 -32.109  1.00  0.00           N  
ATOM    559  CA  TYR A  76     -18.648 -11.125 -31.070  1.00  0.00           C  
ATOM    560  C   TYR A  76     -19.530 -11.374 -29.833  1.00  0.00           C  
ATOM    561  O   TYR A  76     -20.399 -10.580 -29.482  1.00  0.00           O  
ATOM    562  CB  TYR A  76     -17.371 -10.377 -30.673  1.00  0.00           C  
ATOM    563  CG  TYR A  76     -16.319 -10.335 -31.751  1.00  0.00           C  
ATOM    564  CD1 TYR A  76     -15.390 -11.387 -31.873  1.00  0.00           C  
ATOM    565  CD2 TYR A  76     -16.243  -9.254 -32.651  1.00  0.00           C  
ATOM    566  CE1 TYR A  76     -14.398 -11.362 -32.870  1.00  0.00           C  
ATOM    567  CE2 TYR A  76     -15.260  -9.219 -33.656  1.00  0.00           C  
ATOM    568  CZ  TYR A  76     -14.340 -10.279 -33.763  1.00  0.00           C  
ATOM    569  OH  TYR A  76     -13.379 -10.247 -34.737  1.00  0.00           O  
ATOM    570  N   LYS A  77     -19.256 -12.480 -29.120  1.00  0.00           N  
ATOM    571  CA  LYS A  77     -19.797 -12.733 -27.781  1.00  0.00           C  
ATOM    572  C   LYS A  77     -18.886 -12.078 -26.744  1.00  0.00           C  
ATOM    573  O   LYS A  77     -17.752 -12.516 -26.538  1.00  0.00           O  
ATOM    574  CB  LYS A  77     -19.924 -14.226 -27.519  1.00  0.00           C  
ATOM    575  CG  LYS A  77     -20.956 -14.890 -28.434  1.00  0.00           C  
ATOM    576  CD  LYS A  77     -20.974 -16.391 -28.121  1.00  0.00           C  
ATOM    577  CE  LYS A  77     -21.895 -17.129 -29.067  1.00  0.00           C  
ATOM    578  NZ  LYS A  77     -21.753 -18.583 -28.847  1.00  0.00           N  
ATOM    579  N   VAL A  78     -19.392 -11.047 -26.072  1.00  0.00           N  
ATOM    580  CA  VAL A  78     -18.599 -10.178 -25.198  1.00  0.00           C  
ATOM    581  C   VAL A  78     -19.059 -10.275 -23.748  1.00  0.00           C  
ATOM    582  O   VAL A  78     -20.254 -10.219 -23.457  1.00  0.00           O  
ATOM    583  CB  VAL A  78     -18.623  -8.720 -25.686  1.00  0.00           C  
ATOM    584  CG1 VAL A  78     -17.620  -7.860 -24.914  1.00  0.00           C  
ATOM    585  CG2 VAL A  78     -18.269  -8.612 -27.180  1.00  0.00           C  
ATOM    586  N   GLY A  79     -18.100 -10.379 -22.833  1.00  0.00           N  
ATOM    587  CA  GLY A  79     -18.296 -10.205 -21.398  1.00  0.00           C  
ATOM    588  C   GLY A  79     -17.590  -8.956 -20.882  1.00  0.00           C  
ATOM    589  O   GLY A  79     -16.479  -8.654 -21.301  1.00  0.00           O  
ATOM    590  N   VAL A  80     -18.224  -8.248 -19.959  1.00  0.00           N  
ATOM    591  CA  VAL A  80     -17.624  -7.070 -19.303  1.00  0.00           C  
ATOM    592  C   VAL A  80     -17.741  -7.194 -17.798  1.00  0.00           C  
ATOM    593  O   VAL A  80     -18.843  -7.349 -17.266  1.00  0.00           O  
ATOM    594  CB  VAL A  80     -18.241  -5.738 -19.772  1.00  0.00           C  
ATOM    595  CG1 VAL A  80     -17.490  -4.539 -19.187  1.00  0.00           C  
ATOM    596  CG2 VAL A  80     -18.227  -5.607 -21.295  1.00  0.00           C  
ATOM    597  N   TYR A  81     -16.608  -7.096 -17.104  1.00  0.00           N  
ATOM    598  CA  TYR A  81     -16.530  -6.918 -15.656  1.00  0.00           C  
ATOM    599  C   TYR A  81     -16.281  -5.445 -15.342  1.00  0.00           C  
ATOM    600  O   TYR A  81     -15.360  -4.851 -15.894  1.00  0.00           O  
ATOM    601  CB  TYR A  81     -15.434  -7.816 -15.084  1.00  0.00           C  
ATOM    602  CG  TYR A  81     -15.283  -7.744 -13.573  1.00  0.00           C  
ATOM    603  CD1 TYR A  81     -14.016  -7.494 -13.001  1.00  0.00           C  
ATOM    604  CD2 TYR A  81     -16.388  -7.954 -12.737  1.00  0.00           C  
ATOM    605  CE1 TYR A  81     -13.860  -7.478 -11.606  1.00  0.00           C  
ATOM    606  CE2 TYR A  81     -16.248  -7.927 -11.332  1.00  0.00           C  
ATOM    607  CZ  TYR A  81     -14.977  -7.697 -10.771  1.00  0.00           C  
ATOM    608  OH  TYR A  81     -14.828  -7.697  -9.411  1.00  0.00           O  
ATOM    609  N   SER A  82     -17.098  -4.856 -14.466  1.00  0.00           N  
ATOM    610  CA  SER A  82     -16.993  -3.449 -14.081  1.00  0.00           C  
ATOM    611  C   SER A  82     -17.209  -3.241 -12.583  1.00  0.00           C  
ATOM    612  O   SER A  82     -17.866  -4.039 -11.913  1.00  0.00           O  
ATOM    613  CB  SER A  82     -17.966  -2.585 -14.897  1.00  0.00           C  
ATOM    614  OG  SER A  82     -19.316  -2.920 -14.622  1.00  0.00           O  
ATOM    615  N   SER A  83     -16.666  -2.138 -12.050  1.00  0.00           N  
ATOM    616  CA  SER A  83     -16.841  -1.753 -10.646  1.00  0.00           C  
ATOM    617  C   SER A  83     -16.701  -0.243 -10.452  1.00  0.00           C  
ATOM    618  O   SER A  83     -16.000   0.417 -11.224  1.00  0.00           O  
ATOM    619  CB  SER A  83     -15.838  -2.508  -9.769  1.00  0.00           C  
ATOM    620  OG  SER A  83     -14.506  -2.181 -10.121  1.00  0.00           O  
ATOM    621  N   PRO A  84     -17.340   0.359  -9.422  1.00  0.00           N  
ATOM    622  CA  PRO A  84     -18.383  -0.221  -8.580  1.00  0.00           C  
ATOM    623  C   PRO A  84     -19.710  -0.376  -9.348  1.00  0.00           C  
ATOM    624  O   PRO A  84     -19.786  -0.109 -10.546  1.00  0.00           O  
ATOM    625  CB  PRO A  84     -18.499   0.743  -7.399  1.00  0.00           C  
ATOM    626  CG  PRO A  84     -18.199   2.099  -8.041  1.00  0.00           C  
ATOM    627  CD  PRO A  84     -17.146   1.760  -9.090  1.00  0.00           C  
ATOM    628  N   HIS A  85     -20.763  -0.829  -8.642  1.00  0.00           N  
ATOM    629  CA  HIS A  85     -22.142  -0.770  -9.134  1.00  0.00           C  
ATOM    630  C   HIS A  85     -22.866   0.449  -8.554  1.00  0.00           C  
ATOM    631  O   HIS A  85     -22.427   1.005  -7.547  1.00  0.00           O  
ATOM    632  CB  HIS A  85     -22.879  -2.074  -8.813  1.00  0.00           C  
ATOM    633  CG  HIS A  85     -22.894  -2.425  -7.347  1.00  0.00           C  
ATOM    634  ND1 HIS A  85     -21.907  -3.113  -6.678  1.00  0.00           N  
ATOM    635  CD2 HIS A  85     -23.883  -2.165  -6.439  1.00  0.00           C  
ATOM    636  CE1 HIS A  85     -22.299  -3.271  -5.399  1.00  0.00           C  
ATOM    637  NE2 HIS A  85     -23.495  -2.703  -5.211  1.00  0.00           N  
ATOM    638  N   LEU A  86     -23.966   0.843  -9.173  1.00  0.00           N  
ATOM    639  CA  LEU A  86     -24.838   1.922  -8.697  1.00  0.00           C  
ATOM    640  C   LEU A  86     -25.887   1.377  -7.715  1.00  0.00           C  
ATOM    641  O   LEU A  86     -25.868   1.734  -6.541  1.00  0.00           O  
ATOM    642  CB  LEU A  86     -25.479   2.631  -9.903  1.00  0.00           C  
ATOM    643  CG  LEU A  86     -24.506   3.530 -10.686  1.00  0.00           C  
ATOM    644  CD1 LEU A  86     -25.094   3.877 -12.042  1.00  0.00           C  
ATOM    645  CD2 LEU A  86     -24.236   4.842  -9.928  1.00  0.00           C  
ATOM    646  N   VAL A  87     -26.755   0.476  -8.182  1.00  0.00           N  
ATOM    647  CA  VAL A  87     -27.915  -0.030  -7.431  1.00  0.00           C  
ATOM    648  C   VAL A  87     -27.813  -1.533  -7.162  1.00  0.00           C  
ATOM    649  O   VAL A  87     -28.048  -1.983  -6.042  1.00  0.00           O  
ATOM    650  CB  VAL A  87     -29.221   0.298  -8.183  1.00  0.00           C  
ATOM    651  CG1 VAL A  87     -30.458  -0.178  -7.416  1.00  0.00           C  
ATOM    652  CG2 VAL A  87     -29.362   1.811  -8.422  1.00  0.00           C  
ATOM    653  N   ARG A  88     -27.442  -2.332  -8.162  1.00  0.00           N  
ATOM    654  CA  ARG A  88     -27.417  -3.798  -8.078  1.00  0.00           C  
ATOM    655  C   ARG A  88     -26.014  -4.349  -8.267  1.00  0.00           C  
ATOM    656  O   ARG A  88     -25.306  -3.965  -9.197  1.00  0.00           O  
ATOM    657  CB  ARG A  88     -28.361  -4.409  -9.121  1.00  0.00           C  
ATOM    658  CG  ARG A  88     -29.823  -3.978  -8.960  1.00  0.00           C  
ATOM    659  CD  ARG A  88     -30.704  -4.612 -10.052  1.00  0.00           C  
ATOM    660  NE  ARG A  88     -30.294  -4.194 -11.399  1.00  0.00           N  
ATOM    661  CZ  ARG A  88     -30.478  -3.005 -11.964  1.00  0.00           C  
ATOM    662  NH1 ARG A  88     -31.184  -2.066 -11.388  1.00  0.00           N  
ATOM    663  NH2 ARG A  88     -29.945  -2.764 -13.116  1.00  0.00           N  
ATOM    664  N   TYR A  89     -25.639  -5.344  -7.453  1.00  0.00           N  
ATOM    665  CA  TYR A  89     -24.373  -6.061  -7.639  1.00  0.00           C  
ATOM    666  C   TYR A  89     -24.266  -6.707  -9.034  1.00  0.00           C  
ATOM    667  O   TYR A  89     -23.188  -6.737  -9.619  1.00  0.00           O  
ATOM    668  CB  TYR A  89     -24.212  -7.112  -6.540  1.00  0.00           C  
ATOM    669  CG  TYR A  89     -22.896  -7.839  -6.626  1.00  0.00           C  
ATOM    670  CD1 TYR A  89     -22.769  -8.997  -7.417  1.00  0.00           C  
ATOM    671  CD2 TYR A  89     -21.757  -7.320  -5.984  1.00  0.00           C  
ATOM    672  CE1 TYR A  89     -21.520  -9.626  -7.575  1.00  0.00           C  
ATOM    673  CE2 TYR A  89     -20.502  -7.937  -6.131  1.00  0.00           C  
ATOM    674  CZ  TYR A  89     -20.389  -9.087  -6.934  1.00  0.00           C  
ATOM    675  OH  TYR A  89     -19.170  -9.680  -7.104  1.00  0.00           O  
ATOM    676  N   THR A  90     -25.389  -7.160  -9.581  1.00  0.00           N  
ATOM    677  CA  THR A  90     -25.474  -7.795 -10.900  1.00  0.00           C  
ATOM    678  C   THR A  90     -25.028  -6.886 -12.057  1.00  0.00           C  
ATOM    679  O   THR A  90     -24.619  -7.398 -13.101  1.00  0.00           O  
ATOM    680  CB  THR A  90     -26.902  -8.302 -11.170  1.00  0.00           C  
ATOM    681  OG1 THR A  90     -27.845  -7.282 -10.933  1.00  0.00           O  
ATOM    682  CG2 THR A  90     -27.271  -9.457 -10.238  1.00  0.00           C  
ATOM    683  N   GLU A  91     -24.984  -5.563 -11.862  1.00  0.00           N  
ATOM    684  CA  GLU A  91     -24.414  -4.615 -12.832  1.00  0.00           C  
ATOM    685  C   GLU A  91     -22.927  -4.869 -13.117  1.00  0.00           C  
ATOM    686  O   GLU A  91     -22.435  -4.525 -14.189  1.00  0.00           O  
ATOM    687  CB  GLU A  91     -24.535  -3.178 -12.282  1.00  0.00           C  
ATOM    688  CG  GLU A  91     -25.971  -2.645 -12.178  1.00  0.00           C  
ATOM    689  CD  GLU A  91     -26.041  -1.383 -11.312  1.00  0.00           C  
ATOM    690  OE1 GLU A  91     -27.032  -1.240 -10.570  1.00  0.00           O  
ATOM    691  OE2 GLU A  91     -25.079  -0.568 -11.347  1.00  0.00           O  
ATOM    692  N   ARG A  92     -22.197  -5.491 -12.164  1.00  0.00           N  
ATOM    693  CA  ARG A  92     -20.745  -5.692 -12.272  1.00  0.00           C  
ATOM    694  C   ARG A  92     -20.344  -6.704 -13.347  1.00  0.00           C  
ATOM    695  O   ARG A  92     -19.191  -6.696 -13.765  1.00  0.00           O  
ATOM    696  CB  ARG A  92     -20.171  -6.124 -10.921  1.00  0.00           C  
ATOM    697  CG  ARG A  92     -20.274  -5.016  -9.858  1.00  0.00           C  
ATOM    698  CD  ARG A  92     -19.507  -5.451  -8.605  1.00  0.00           C  
ATOM    699  NE  ARG A  92     -19.429  -4.379  -7.605  1.00  0.00           N  
ATOM    700  CZ  ARG A  92     -18.355  -4.012  -6.915  1.00  0.00           C  
ATOM    701  NH1 ARG A  92     -17.192  -4.577  -7.074  1.00  0.00           N  
ATOM    702  NH2 ARG A  92     -18.434  -3.050  -6.048  1.00  0.00           N  
ATOM    703  N   VAL A  93     -21.264  -7.573 -13.778  1.00  0.00           N  
ATOM    704  CA  VAL A  93     -20.995  -8.618 -14.779  1.00  0.00           C  
ATOM    705  C   VAL A  93     -22.044  -8.544 -15.881  1.00  0.00           C  
ATOM    706  O   VAL A  93     -23.207  -8.874 -15.663  1.00  0.00           O  
ATOM    707  CB  VAL A  93     -20.954 -10.018 -14.141  1.00  0.00           C  
ATOM    708  CG1 VAL A  93     -20.633 -11.093 -15.187  1.00  0.00           C  
ATOM    709  CG2 VAL A  93     -19.873 -10.112 -13.045  1.00  0.00           C  
ATOM    710  N   ARG A  94     -21.632  -8.158 -17.079  1.00  0.00           N  
ATOM    711  CA  ARG A  94     -22.481  -8.190 -18.270  1.00  0.00           C  
ATOM    712  C   ARG A  94     -22.008  -9.268 -19.239  1.00  0.00           C  
ATOM    713  O   ARG A  94     -20.808  -9.396 -19.483  1.00  0.00           O  
ATOM    714  CB  ARG A  94     -22.530  -6.815 -18.958  1.00  0.00           C  
ATOM    715  CG  ARG A  94     -23.125  -5.736 -18.039  1.00  0.00           C  
ATOM    716  CD  ARG A  94     -23.429  -4.445 -18.805  1.00  0.00           C  
ATOM    717  NE  ARG A  94     -22.247  -3.862 -19.453  1.00  0.00           N  
ATOM    718  CZ  ARG A  94     -21.303  -3.108 -18.897  1.00  0.00           C  
ATOM    719  NH1 ARG A  94     -21.330  -2.765 -17.636  1.00  0.00           N  
ATOM    720  NH2 ARG A  94     -20.321  -2.694 -19.630  1.00  0.00           N  
ATOM    721  N   VAL A  95     -22.950  -9.986 -19.820  1.00  0.00           N  
ATOM    722  CA  VAL A  95     -22.746 -10.925 -20.927  1.00  0.00           C  
ATOM    723  C   VAL A  95     -23.700 -10.531 -22.051  1.00  0.00           C  
ATOM    724  O   VAL A  95     -24.904 -10.421 -21.822  1.00  0.00           O  
ATOM    725  CB  VAL A  95     -22.951 -12.380 -20.476  1.00  0.00           C  
ATOM    726  CG1 VAL A  95     -22.878 -13.354 -21.662  1.00  0.00           C  
ATOM    727  CG2 VAL A  95     -21.871 -12.791 -19.463  1.00  0.00           C  
ATOM    728  N   GLN A  96     -23.156 -10.286 -23.233  1.00  0.00           N  
ATOM    729  CA  GLN A  96     -23.926  -9.718 -24.358  1.00  0.00           C  
ATOM    730  C   GLN A  96     -24.693  -8.434 -23.970  1.00  0.00           C  
ATOM    731  O   GLN A  96     -25.861  -8.263 -24.307  1.00  0.00           O  
ATOM    732  CB  GLN A  96     -24.813 -10.804 -24.994  1.00  0.00           C  
ATOM    733  CG  GLN A  96     -24.019 -11.950 -25.637  1.00  0.00           C  
ATOM    734  CD  GLN A  96     -23.245 -11.471 -26.864  1.00  0.00           C  
ATOM    735  OE1 GLN A  96     -22.157 -10.920 -26.775  1.00  0.00           O  
ATOM    736  NE2 GLN A  96     -23.790 -11.629 -28.048  1.00  0.00           N  
ATOM    737  N   GLY A  97     -24.036  -7.558 -23.210  1.00  0.00           N  
ATOM    738  CA  GLY A  97     -24.594  -6.274 -22.759  1.00  0.00           C  
ATOM    739  C   GLY A  97     -25.659  -6.366 -21.658  1.00  0.00           C  
ATOM    740  O   GLY A  97     -26.171  -5.329 -21.243  1.00  0.00           O  
ATOM    741  N   GLN A  98     -26.000  -7.567 -21.176  1.00  0.00           N  
ATOM    742  CA  GLN A  98     -27.048  -7.802 -20.182  1.00  0.00           C  
ATOM    743  C   GLN A  98     -26.475  -8.277 -18.841  1.00  0.00           C  
ATOM    744  O   GLN A  98     -25.484  -9.008 -18.797  1.00  0.00           O  
ATOM    745  CB  GLN A  98     -28.067  -8.826 -20.707  1.00  0.00           C  
ATOM    746  CG  GLN A  98     -28.774  -8.388 -22.006  1.00  0.00           C  
ATOM    747  CD  GLN A  98     -29.553  -7.085 -21.853  1.00  0.00           C  
ATOM    748  OE1 GLN A  98     -30.287  -6.875 -20.897  1.00  0.00           O  
ATOM    749  NE2 GLN A  98     -29.424  -6.171 -22.780  1.00  0.00           N  
ATOM    750  N   GLU A  99     -27.151  -7.893 -17.756  1.00  0.00           N  
ATOM    751  CA  GLU A  99     -26.923  -8.463 -16.433  1.00  0.00           C  
ATOM    752  C   GLU A  99     -27.353  -9.939 -16.397  1.00  0.00           C  
ATOM    753  O   GLU A  99     -28.319 -10.348 -17.049  1.00  0.00           O  
ATOM    754  CB  GLU A  99     -27.681  -7.658 -15.367  1.00  0.00           C  
ATOM    755  CG  GLU A  99     -27.147  -6.226 -15.204  1.00  0.00           C  
ATOM    756  CD  GLU A  99     -27.975  -5.396 -14.201  1.00  0.00           C  
ATOM    757  OE1 GLU A  99     -28.174  -4.185 -14.447  1.00  0.00           O  
ATOM    758  OE2 GLU A  99     -28.437  -5.929 -13.170  1.00  0.00           O  
ATOM    759  N   LEU A 100     -26.636 -10.745 -15.613  1.00  0.00           N  
ATOM    760  CA  LEU A 100     -27.022 -12.123 -15.337  1.00  0.00           C  
ATOM    761  C   LEU A 100     -28.022 -12.177 -14.164  1.00  0.00           C  
ATOM    762  O   LEU A 100     -27.997 -11.306 -13.295  1.00  0.00           O  
ATOM    763  CB  LEU A 100     -25.770 -12.966 -15.055  1.00  0.00           C  
ATOM    764  CG  LEU A 100     -24.793 -13.068 -16.247  1.00  0.00           C  
ATOM    765  CD1 LEU A 100     -23.556 -13.858 -15.824  1.00  0.00           C  
ATOM    766  CD2 LEU A 100     -25.423 -13.773 -17.457  1.00  0.00           C  
ATOM    767  N   PRO A 101     -28.885 -13.216 -14.094  1.00  0.00           N  
ATOM    768  CA  PRO A 101     -29.776 -13.398 -12.954  1.00  0.00           C  
ATOM    769  C   PRO A 101     -28.983 -13.651 -11.669  1.00  0.00           C  
ATOM    770  O   PRO A 101     -27.924 -14.290 -11.696  1.00  0.00           O  
ATOM    771  CB  PRO A 101     -30.683 -14.571 -13.336  1.00  0.00           C  
ATOM    772  CG  PRO A 101     -29.810 -15.390 -14.293  1.00  0.00           C  
ATOM    773  CD  PRO A 101     -29.016 -14.318 -15.028  1.00  0.00           C  
ATOM    774  N   GLU A 102     -29.535 -13.252 -10.516  1.00  0.00           N  
ATOM    775  CA  GLU A 102     -28.907 -13.457  -9.206  1.00  0.00           C  
ATOM    776  C   GLU A 102     -28.494 -14.916  -8.953  1.00  0.00           C  
ATOM    777  O   GLU A 102     -27.444 -15.181  -8.376  1.00  0.00           O  
ATOM    778  CB  GLU A 102     -29.858 -13.031  -8.087  1.00  0.00           C  
ATOM    779  CG  GLU A 102     -30.162 -11.525  -8.044  1.00  0.00           C  
ATOM    780  CD  GLU A 102     -30.905 -11.125  -6.763  1.00  0.00           C  
ATOM    781  OE1 GLU A 102     -30.962  -9.917  -6.476  1.00  0.00           O  
ATOM    782  OE2 GLU A 102     -31.381 -12.040  -6.030  1.00  0.00           O  
ATOM    783  N   SER A 103     -29.289 -15.887  -9.441  1.00  0.00           N  
ATOM    784  CA  SER A 103     -29.002 -17.318  -9.305  1.00  0.00           C  
ATOM    785  C   SER A 103     -27.707 -17.757  -9.999  1.00  0.00           C  
ATOM    786  O   SER A 103     -27.073 -18.702  -9.542  1.00  0.00           O  
ATOM    787  CB  SER A 103     -30.173 -18.136  -9.845  1.00  0.00           C  
ATOM    788  OG  SER A 103     -30.448 -17.804 -11.196  1.00  0.00           O  
ATOM    789  N   ALA A 104     -27.289 -17.080 -11.066  1.00  0.00           N  
ATOM    790  CA  ALA A 104     -26.004 -17.345 -11.708  1.00  0.00           C  
ATOM    791  C   ALA A 104     -24.843 -16.876 -10.817  1.00  0.00           C  
ATOM    792  O   ALA A 104     -23.867 -17.599 -10.637  1.00  0.00           O  
ATOM    793  CB  ALA A 104     -25.981 -16.678 -13.092  1.00  0.00           C  
ATOM    794  N   HIS A 105     -24.995 -15.709 -10.185  1.00  0.00           N  
ATOM    795  CA  HIS A 105     -24.013 -15.178  -9.244  1.00  0.00           C  
ATOM    796  C   HIS A 105     -23.871 -16.066  -8.004  1.00  0.00           C  
ATOM    797  O   HIS A 105     -22.755 -16.383  -7.617  1.00  0.00           O  
ATOM    798  CB  HIS A 105     -24.390 -13.746  -8.844  1.00  0.00           C  
ATOM    799  CG  HIS A 105     -24.121 -12.750  -9.925  1.00  0.00           C  
ATOM    800  ND1 HIS A 105     -22.944 -12.045 -10.099  1.00  0.00           N  
ATOM    801  CD2 HIS A 105     -24.970 -12.365 -10.931  1.00  0.00           C  
ATOM    802  CE1 HIS A 105     -23.091 -11.248 -11.168  1.00  0.00           C  
ATOM    803  NE2 HIS A 105     -24.309 -11.419 -11.708  1.00  0.00           N  
ATOM    804  N   THR A 106     -24.988 -16.512  -7.395  1.00  0.00           N  
ATOM    805  CA  THR A 106     -24.937 -17.368  -6.201  1.00  0.00           C  
ATOM    806  C   THR A 106     -24.329 -18.738  -6.495  1.00  0.00           C  
ATOM    807  O   THR A 106     -23.565 -19.247  -5.677  1.00  0.00           O  
ATOM    808  CB  THR A 106     -26.309 -17.532  -5.547  1.00  0.00           C  
ATOM    809  OG1 THR A 106     -27.242 -18.103  -6.429  1.00  0.00           O  
ATOM    810  CG2 THR A 106     -26.887 -16.196  -5.090  1.00  0.00           C  
ATOM    811  N   ALA A 107     -24.610 -19.322  -7.665  1.00  0.00           N  
ATOM    812  CA  ALA A 107     -23.970 -20.559  -8.102  1.00  0.00           C  
ATOM    813  C   ALA A 107     -22.454 -20.361  -8.291  1.00  0.00           C  
ATOM    814  O   ALA A 107     -21.659 -21.165  -7.796  1.00  0.00           O  
ATOM    815  CB  ALA A 107     -24.645 -21.047  -9.384  1.00  0.00           C  
ATOM    816  N   SER A 108     -22.042 -19.265  -8.923  1.00  0.00           N  
ATOM    817  CA  SER A 108     -20.633 -18.918  -9.109  1.00  0.00           C  
ATOM    818  C   SER A 108     -19.911 -18.724  -7.771  1.00  0.00           C  
ATOM    819  O   SER A 108     -18.855 -19.320  -7.552  1.00  0.00           O  
ATOM    820  CB  SER A 108     -20.523 -17.667  -9.974  1.00  0.00           C  
ATOM    821  OG  SER A 108     -19.177 -17.332 -10.210  1.00  0.00           O  
ATOM    822  N   PHE A 109     -20.504 -17.985  -6.835  1.00  0.00           N  
ATOM    823  CA  PHE A 109     -19.919 -17.789  -5.508  1.00  0.00           C  
ATOM    824  C   PHE A 109     -19.724 -19.109  -4.750  1.00  0.00           C  
ATOM    825  O   PHE A 109     -18.705 -19.277  -4.080  1.00  0.00           O  
ATOM    826  CB  PHE A 109     -20.774 -16.829  -4.688  1.00  0.00           C  
ATOM    827  CG  PHE A 109     -20.812 -15.377  -5.135  1.00  0.00           C  
ATOM    828  CD1 PHE A 109     -19.680 -14.754  -5.673  1.00  0.00           C  
ATOM    829  CD2 PHE A 109     -21.988 -14.624  -4.937  1.00  0.00           C  
ATOM    830  CE1 PHE A 109     -19.723 -13.398  -6.035  1.00  0.00           C  
ATOM    831  CE2 PHE A 109     -22.034 -13.273  -5.292  1.00  0.00           C  
ATOM    832  CZ  PHE A 109     -20.904 -12.652  -5.849  1.00  0.00           C  
ATOM    833  N   ALA A 110     -20.650 -20.063  -4.876  1.00  0.00           N  
ATOM    834  CA  ALA A 110     -20.505 -21.378  -4.253  1.00  0.00           C  
ATOM    835  C   ALA A 110     -19.315 -22.169  -4.829  1.00  0.00           C  
ATOM    836  O   ALA A 110     -18.616 -22.847  -4.075  1.00  0.00           O  
ATOM    837  CB  ALA A 110     -21.825 -22.136  -4.398  1.00  0.00           C  
ATOM    838  N   GLU A 111     -19.034 -22.033  -6.137  1.00  0.00           N  
ATOM    839  CA  GLU A 111     -17.844 -22.628  -6.759  1.00  0.00           C  
ATOM    840  C   GLU A 111     -16.549 -21.987  -6.240  1.00  0.00           C  
ATOM    841  O   GLU A 111     -15.591 -22.696  -5.919  1.00  0.00           O  
ATOM    842  CB  GLU A 111     -17.917 -22.497  -8.289  1.00  0.00           C  
ATOM    843  CG  GLU A 111     -19.057 -23.302  -8.931  1.00  0.00           C  
ATOM    844  CD  GLU A 111     -18.938 -24.821  -8.742  1.00  0.00           C  
ATOM    845  OE1 GLU A 111     -19.995 -25.485  -8.739  1.00  0.00           O  
ATOM    846  OE2 GLU A 111     -17.791 -25.314  -8.620  1.00  0.00           O  
ATOM    847  N   ILE A 112     -16.520 -20.657  -6.086  1.00  0.00           N  
ATOM    848  CA  ILE A 112     -15.361 -19.953  -5.521  1.00  0.00           C  
ATOM    849  C   ILE A 112     -15.109 -20.392  -4.070  1.00  0.00           C  
ATOM    850  O   ILE A 112     -13.973 -20.711  -3.713  1.00  0.00           O  
ATOM    851  CB  ILE A 112     -15.515 -18.416  -5.589  1.00  0.00           C  
ATOM    852  CG1 ILE A 112     -15.870 -17.863  -6.992  1.00  0.00           C  
ATOM    853  CG2 ILE A 112     -14.231 -17.714  -5.087  1.00  0.00           C  
ATOM    854  CD1 ILE A 112     -15.094 -18.463  -8.151  1.00  0.00           C  
ATOM    855  N   GLU A 113     -16.166 -20.467  -3.247  1.00  0.00           N  
ATOM    856  CA  GLU A 113     -16.076 -20.890  -1.852  1.00  0.00           C  
ATOM    857  C   GLU A 113     -15.524 -22.318  -1.714  1.00  0.00           C  
ATOM    858  O   GLU A 113     -14.697 -22.585  -0.846  1.00  0.00           O  
ATOM    859  CB  GLU A 113     -17.450 -20.777  -1.186  1.00  0.00           C  
ATOM    860  CG  GLU A 113     -17.455 -21.094   0.325  1.00  0.00           C  
ATOM    861  CD  GLU A 113     -16.619 -20.126   1.179  1.00  0.00           C  
ATOM    862  OE1 GLU A 113     -16.325 -20.474   2.344  1.00  0.00           O  
ATOM    863  OE2 GLU A 113     -16.262 -19.020   0.717  1.00  0.00           O  
ATOM    864  N   SER A 114     -15.937 -23.218  -2.606  1.00  0.00           N  
ATOM    865  CA  SER A 114     -15.429 -24.591  -2.642  1.00  0.00           C  
ATOM    866  C   SER A 114     -13.965 -24.657  -3.091  1.00  0.00           C  
ATOM    867  O   SER A 114     -13.175 -25.417  -2.527  1.00  0.00           O  
ATOM    868  CB  SER A 114     -16.313 -25.434  -3.569  1.00  0.00           C  
ATOM    869  OG  SER A 114     -15.930 -26.796  -3.485  1.00  0.00           O  
ATOM    870  N   ALA A 115     -13.581 -23.864  -4.090  1.00  0.00           N  
ATOM    871  CA  ALA A 115     -12.240 -23.913  -4.673  1.00  0.00           C  
ATOM    872  C   ALA A 115     -11.164 -23.242  -3.805  1.00  0.00           C  
ATOM    873  O   ALA A 115     -10.005 -23.674  -3.828  1.00  0.00           O  
ATOM    874  CB  ALA A 115     -12.301 -23.276  -6.057  1.00  0.00           C  
ATOM    875  N   ARG A 116     -11.522 -22.190  -3.036  1.00  0.00           N  
ATOM    876  CA  ARG A 116     -10.536 -21.453  -2.233  1.00  0.00           C  
ATOM    877  C   ARG A 116      -9.971 -22.278  -1.073  1.00  0.00           C  
ATOM    878  O   ARG A 116      -8.838 -22.032  -0.675  1.00  0.00           O  
ATOM    879  CB  ARG A 116     -11.101 -20.098  -1.786  1.00  0.00           C  
ATOM    880  CG  ARG A 116     -12.062 -20.188  -0.602  1.00  0.00           C  
ATOM    881  CD  ARG A 116     -12.579 -18.801  -0.196  1.00  0.00           C  
ATOM    882  NE  ARG A 116     -13.448 -18.890   0.976  1.00  0.00           N  
ATOM    883  CZ  ARG A 116     -13.086 -18.905   2.257  1.00  0.00           C  
ATOM    884  NH1 ARG A 116     -11.847 -18.789   2.642  1.00  0.00           N  
ATOM    885  NH2 ARG A 116     -13.997 -19.048   3.160  1.00  0.00           N  
ATOM    886  N   GLY A 117     -10.734 -23.232  -0.531  1.00  0.00           N  
ATOM    887  CA  GLY A 117     -10.350 -23.968   0.672  1.00  0.00           C  
ATOM    888  C   GLY A 117     -10.042 -23.012   1.833  1.00  0.00           C  
ATOM    889  O   GLY A 117     -10.878 -22.187   2.198  1.00  0.00           O  
ATOM    890  N   ASP A 118      -8.817 -23.086   2.366  1.00  0.00           N  
ATOM    891  CA  ASP A 118      -8.348 -22.232   3.465  1.00  0.00           C  
ATOM    892  C   ASP A 118      -7.742 -20.894   3.007  1.00  0.00           C  
ATOM    893  O   ASP A 118      -7.317 -20.087   3.828  1.00  0.00           O  
ATOM    894  CB  ASP A 118      -7.350 -23.027   4.327  1.00  0.00           C  
ATOM    895  CG  ASP A 118      -7.975 -24.268   4.964  1.00  0.00           C  
ATOM    896  OD1 ASP A 118      -9.143 -24.175   5.409  1.00  0.00           O  
ATOM    897  OD2 ASP A 118      -7.281 -25.305   4.992  1.00  0.00           O  
ATOM    898  N   ILE A 119      -7.696 -20.637   1.700  1.00  0.00           N  
ATOM    899  CA  ILE A 119      -7.142 -19.389   1.158  1.00  0.00           C  
ATOM    900  C   ILE A 119      -8.129 -18.252   1.423  1.00  0.00           C  
ATOM    901  O   ILE A 119      -9.252 -18.242   0.901  1.00  0.00           O  
ATOM    902  CB  ILE A 119      -6.773 -19.522  -0.333  1.00  0.00           C  
ATOM    903  CG1 ILE A 119      -5.728 -20.646  -0.531  1.00  0.00           C  
ATOM    904  CG2 ILE A 119      -6.221 -18.187  -0.869  1.00  0.00           C  
ATOM    905  CD1 ILE A 119      -5.403 -20.947  -1.991  1.00  0.00           C  
ATOM    906  N   SER A 120      -7.703 -17.257   2.195  1.00  0.00           N  
ATOM    907  CA  SER A 120      -8.479 -16.037   2.397  1.00  0.00           C  
ATOM    908  C   SER A 120      -8.536 -15.215   1.106  1.00  0.00           C  
ATOM    909  O   SER A 120      -7.540 -15.111   0.395  1.00  0.00           O  
ATOM    910  CB  SER A 120      -7.881 -15.193   3.527  1.00  0.00           C  
ATOM    911  OG  SER A 120      -7.941 -15.912   4.752  1.00  0.00           O  
ATOM    912  N   LEU A 121      -9.685 -14.606   0.824  1.00  0.00           N  
ATOM    913  CA  LEU A 121      -9.898 -13.713  -0.319  1.00  0.00           C  
ATOM    914  C   LEU A 121     -10.542 -12.410   0.154  1.00  0.00           C  
ATOM    915  O   LEU A 121     -11.380 -12.423   1.058  1.00  0.00           O  
ATOM    916  CB  LEU A 121     -10.794 -14.407  -1.359  1.00  0.00           C  
ATOM    917  CG  LEU A 121     -10.192 -15.651  -2.036  1.00  0.00           C  
ATOM    918  CD1 LEU A 121     -11.254 -16.322  -2.907  1.00  0.00           C  
ATOM    919  CD2 LEU A 121      -8.992 -15.313  -2.922  1.00  0.00           C  
ATOM    920  N   THR A 122     -10.185 -11.297  -0.485  1.00  0.00           N  
ATOM    921  CA  THR A 122     -10.899 -10.030  -0.294  1.00  0.00           C  
ATOM    922  C   THR A 122     -12.263 -10.069  -0.988  1.00  0.00           C  
ATOM    923  O   THR A 122     -12.517 -10.904  -1.863  1.00  0.00           O  
ATOM    924  CB  THR A 122     -10.104  -8.804  -0.776  1.00  0.00           C  
ATOM    925  OG1 THR A 122     -10.059  -8.753  -2.174  1.00  0.00           O  
ATOM    926  CG2 THR A 122      -8.682  -8.734  -0.242  1.00  0.00           C  
ATOM    927  N   TYR A 123     -13.145  -9.128  -0.638  1.00  0.00           N  
ATOM    928  CA  TYR A 123     -14.418  -8.939  -1.342  1.00  0.00           C  
ATOM    929  C   TYR A 123     -14.216  -8.780  -2.854  1.00  0.00           C  
ATOM    930  O   TYR A 123     -14.932  -9.398  -3.648  1.00  0.00           O  
ATOM    931  CB  TYR A 123     -15.100  -7.702  -0.748  1.00  0.00           C  
ATOM    932  CG  TYR A 123     -16.390  -7.316  -1.445  1.00  0.00           C  
ATOM    933  CD1 TYR A 123     -16.376  -6.462  -2.568  1.00  0.00           C  
ATOM    934  CD2 TYR A 123     -17.622  -7.819  -0.975  1.00  0.00           C  
ATOM    935  CE1 TYR A 123     -17.575  -6.119  -3.215  1.00  0.00           C  
ATOM    936  CE2 TYR A 123     -18.823  -7.474  -1.617  1.00  0.00           C  
ATOM    937  CZ  TYR A 123     -18.795  -6.626  -2.735  1.00  0.00           C  
ATOM    938  OH  TYR A 123     -19.963  -6.292  -3.366  1.00  0.00           O  
ATOM    939  N   PHE A 124     -13.228  -7.988  -3.275  1.00  0.00           N  
ATOM    940  CA  PHE A 124     -12.966  -7.719  -4.685  1.00  0.00           C  
ATOM    941  C   PHE A 124     -12.298  -8.905  -5.404  1.00  0.00           C  
ATOM    942  O   PHE A 124     -12.675  -9.217  -6.526  1.00  0.00           O  
ATOM    943  CB  PHE A 124     -12.134  -6.440  -4.826  1.00  0.00           C  
ATOM    944  CG  PHE A 124     -12.033  -5.973  -6.258  1.00  0.00           C  
ATOM    945  CD1 PHE A 124     -10.858  -6.195  -7.003  1.00  0.00           C  
ATOM    946  CD2 PHE A 124     -13.148  -5.378  -6.883  1.00  0.00           C  
ATOM    947  CE1 PHE A 124     -10.798  -5.832  -8.360  1.00  0.00           C  
ATOM    948  CE2 PHE A 124     -13.085  -5.013  -8.243  1.00  0.00           C  
ATOM    949  CZ  PHE A 124     -11.914  -5.251  -8.973  1.00  0.00           C  
ATOM    950  N   GLU A 125     -11.376  -9.612  -4.757  1.00  0.00           N  
ATOM    951  CA  GLU A 125     -10.799 -10.865  -5.267  1.00  0.00           C  
ATOM    952  C   GLU A 125     -11.887 -11.919  -5.488  1.00  0.00           C  
ATOM    953  O   GLU A 125     -11.963 -12.531  -6.550  1.00  0.00           O  
ATOM    954  CB  GLU A 125      -9.766 -11.405  -4.266  1.00  0.00           C  
ATOM    955  CG  GLU A 125      -8.457 -10.617  -4.229  1.00  0.00           C  
ATOM    956  CD  GLU A 125      -7.561 -11.014  -3.039  1.00  0.00           C  
ATOM    957  OE1 GLU A 125      -6.348 -10.722  -3.058  1.00  0.00           O  
ATOM    958  OE2 GLU A 125      -8.057 -11.622  -2.061  1.00  0.00           O  
ATOM    959  N   TYR A 126     -12.786 -12.097  -4.499  1.00  0.00           N  
ATOM    960  CA  TYR A 126     -13.882 -13.058  -4.584  1.00  0.00           C  
ATOM    961  C   TYR A 126     -14.849 -12.716  -5.722  1.00  0.00           C  
ATOM    962  O   TYR A 126     -15.192 -13.570  -6.538  1.00  0.00           O  
ATOM    963  CB  TYR A 126     -14.590 -13.105  -3.218  1.00  0.00           C  
ATOM    964  CG  TYR A 126     -15.304 -14.397  -2.921  1.00  0.00           C  
ATOM    965  CD1 TYR A 126     -16.366 -14.863  -3.729  1.00  0.00           C  
ATOM    966  CD2 TYR A 126     -14.930 -15.144  -1.785  1.00  0.00           C  
ATOM    967  CE1 TYR A 126     -17.039 -16.051  -3.421  1.00  0.00           C  
ATOM    968  CE2 TYR A 126     -15.603 -16.329  -1.460  1.00  0.00           C  
ATOM    969  CZ  TYR A 126     -16.659 -16.782  -2.283  1.00  0.00           C  
ATOM    970  OH  TYR A 126     -17.328 -17.931  -1.964  1.00  0.00           O  
ATOM    971  N   GLY A 127     -15.239 -11.444  -5.831  1.00  0.00           N  
ATOM    972  CA  GLY A 127     -16.083 -10.950  -6.922  1.00  0.00           C  
ATOM    973  C   GLY A 127     -15.422 -11.094  -8.300  1.00  0.00           C  
ATOM    974  O   GLY A 127     -16.089 -11.474  -9.258  1.00  0.00           O  
ATOM    975  N   THR A 128     -14.119 -10.862  -8.391  1.00  0.00           N  
ATOM    976  CA  THR A 128     -13.348 -11.008  -9.636  1.00  0.00           C  
ATOM    977  C   THR A 128     -13.269 -12.464 -10.076  1.00  0.00           C  
ATOM    978  O   THR A 128     -13.587 -12.772 -11.221  1.00  0.00           O  
ATOM    979  CB  THR A 128     -11.939 -10.410  -9.502  1.00  0.00           C  
ATOM    980  OG1 THR A 128     -12.042  -9.047  -9.152  1.00  0.00           O  
ATOM    981  CG2 THR A 128     -11.151 -10.476 -10.812  1.00  0.00           C  
ATOM    982  N   LEU A 129     -12.944 -13.382  -9.174  1.00  0.00           N  
ATOM    983  CA  LEU A 129     -12.958 -14.817  -9.464  1.00  0.00           C  
ATOM    984  C   LEU A 129     -14.340 -15.291  -9.922  1.00  0.00           C  
ATOM    985  O   LEU A 129     -14.445 -16.058 -10.881  1.00  0.00           O  
ATOM    986  CB  LEU A 129     -12.514 -15.601  -8.222  1.00  0.00           C  
ATOM    987  CG  LEU A 129     -11.023 -15.470  -7.875  1.00  0.00           C  
ATOM    988  CD1 LEU A 129     -10.769 -16.151  -6.526  1.00  0.00           C  
ATOM    989  CD2 LEU A 129     -10.126 -16.128  -8.914  1.00  0.00           C  
ATOM    990  N   SER A 130     -15.402 -14.799  -9.284  1.00  0.00           N  
ATOM    991  CA  SER A 130     -16.776 -15.118  -9.673  1.00  0.00           C  
ATOM    992  C   SER A 130     -17.110 -14.616 -11.086  1.00  0.00           C  
ATOM    993  O   SER A 130     -17.674 -15.358 -11.880  1.00  0.00           O  
ATOM    994  CB  SER A 130     -17.754 -14.537  -8.650  1.00  0.00           C  
ATOM    995  OG  SER A 130     -19.084 -14.895  -8.978  1.00  0.00           O  
ATOM    996  N   ALA A 131     -16.691 -13.395 -11.439  1.00  0.00           N  
ATOM    997  CA  ALA A 131     -16.858 -12.867 -12.791  1.00  0.00           C  
ATOM    998  C   ALA A 131     -16.113 -13.721 -13.832  1.00  0.00           C  
ATOM    999  O   ALA A 131     -16.698 -14.104 -14.841  1.00  0.00           O  
ATOM   1000  CB  ALA A 131     -16.401 -11.409 -12.814  1.00  0.00           C  
ATOM   1001  N   LEU A 132     -14.868 -14.087 -13.550  1.00  0.00           N  
ATOM   1002  CA  LEU A 132     -14.067 -14.950 -14.429  1.00  0.00           C  
ATOM   1003  C   LEU A 132     -14.716 -16.330 -14.615  1.00  0.00           C  
ATOM   1004  O   LEU A 132     -14.742 -16.851 -15.732  1.00  0.00           O  
ATOM   1005  CB  LEU A 132     -12.648 -15.096 -13.861  1.00  0.00           C  
ATOM   1006  CG  LEU A 132     -11.798 -13.803 -13.836  1.00  0.00           C  
ATOM   1007  CD1 LEU A 132     -10.442 -14.105 -13.190  1.00  0.00           C  
ATOM   1008  CD2 LEU A 132     -11.551 -13.229 -15.229  1.00  0.00           C  
ATOM   1009  N   TRP A 133     -15.283 -16.905 -13.547  1.00  0.00           N  
ATOM   1010  CA  TRP A 133     -16.045 -18.156 -13.627  1.00  0.00           C  
ATOM   1011  C   TRP A 133     -17.267 -18.015 -14.531  1.00  0.00           C  
ATOM   1012  O   TRP A 133     -17.444 -18.810 -15.451  1.00  0.00           O  
ATOM   1013  CB  TRP A 133     -16.449 -18.601 -12.220  1.00  0.00           C  
ATOM   1014  CG  TRP A 133     -17.248 -19.864 -12.206  1.00  0.00           C  
ATOM   1015  CD1 TRP A 133     -18.601 -19.955 -12.190  1.00  0.00           C  
ATOM   1016  CD2 TRP A 133     -16.750 -21.244 -12.241  1.00  0.00           C  
ATOM   1017  NE1 TRP A 133     -18.974 -21.293 -12.202  1.00  0.00           N  
ATOM   1018  CE2 TRP A 133     -17.870 -22.110 -12.236  1.00  0.00           C  
ATOM   1019  CE3 TRP A 133     -15.462 -21.814 -12.271  1.00  0.00           C  
ATOM   1020  CZ2 TRP A 133     -17.718 -23.516 -12.262  1.00  0.00           C  
ATOM   1021  CZ3 TRP A 133     -15.312 -23.214 -12.294  1.00  0.00           C  
ATOM   1022  CH2 TRP A 133     -16.428 -24.049 -12.294  1.00  0.00           C  
ATOM   1023  N   LEU A 134     -18.080 -16.974 -14.328  1.00  0.00           N  
ATOM   1024  CA  LEU A 134     -19.266 -16.693 -15.135  1.00  0.00           C  
ATOM   1025  C   LEU A 134     -18.913 -16.510 -16.622  1.00  0.00           C  
ATOM   1026  O   LEU A 134     -19.588 -17.069 -17.485  1.00  0.00           O  
ATOM   1027  CB  LEU A 134     -19.974 -15.441 -14.587  1.00  0.00           C  
ATOM   1028  CG  LEU A 134     -20.677 -15.669 -13.236  1.00  0.00           C  
ATOM   1029  CD1 LEU A 134     -21.102 -14.322 -12.642  1.00  0.00           C  
ATOM   1030  CD2 LEU A 134     -21.918 -16.541 -13.377  1.00  0.00           C  
ATOM   1031  N   PHE A 135     -17.821 -15.809 -16.928  1.00  0.00           N  
ATOM   1032  CA  PHE A 135     -17.352 -15.651 -18.301  1.00  0.00           C  
ATOM   1033  C   PHE A 135     -16.885 -16.970 -18.907  1.00  0.00           C  
ATOM   1034  O   PHE A 135     -17.244 -17.280 -20.044  1.00  0.00           O  
ATOM   1035  CB  PHE A 135     -16.235 -14.606 -18.349  1.00  0.00           C  
ATOM   1036  CG  PHE A 135     -16.632 -13.202 -17.953  1.00  0.00           C  
ATOM   1037  CD1 PHE A 135     -17.905 -12.681 -18.276  1.00  0.00           C  
ATOM   1038  CD2 PHE A 135     -15.714 -12.381 -17.267  1.00  0.00           C  
ATOM   1039  CE1 PHE A 135     -18.253 -11.373 -17.916  1.00  0.00           C  
ATOM   1040  CE2 PHE A 135     -16.051 -11.071 -16.907  1.00  0.00           C  
ATOM   1041  CZ  PHE A 135     -17.327 -10.567 -17.226  1.00  0.00           C  
ATOM   1042  N   LYS A 136     -16.145 -17.780 -18.147  1.00  0.00           N  
ATOM   1043  CA  LYS A 136     -15.682 -19.082 -18.615  1.00  0.00           C  
ATOM   1044  C   LYS A 136     -16.854 -20.002 -18.990  1.00  0.00           C  
ATOM   1045  O   LYS A 136     -16.801 -20.649 -20.031  1.00  0.00           O  
ATOM   1046  CB  LYS A 136     -14.786 -19.718 -17.541  1.00  0.00           C  
ATOM   1047  CG  LYS A 136     -13.936 -20.880 -18.075  1.00  0.00           C  
ATOM   1048  CD  LYS A 136     -12.830 -20.386 -19.012  1.00  0.00           C  
ATOM   1049  CE  LYS A 136     -11.874 -21.504 -19.393  1.00  0.00           C  
ATOM   1050  NZ  LYS A 136     -10.688 -20.967 -20.101  1.00  0.00           N  
ATOM   1051  N   GLN A 137     -17.915 -20.008 -18.177  1.00  0.00           N  
ATOM   1052  CA  GLN A 137     -19.126 -20.789 -18.457  1.00  0.00           C  
ATOM   1053  C   GLN A 137     -19.917 -20.253 -19.663  1.00  0.00           C  
ATOM   1054  O   GLN A 137     -20.571 -21.029 -20.356  1.00  0.00           O  
ATOM   1055  CB  GLN A 137     -20.033 -20.823 -17.213  1.00  0.00           C  
ATOM   1056  CG  GLN A 137     -19.398 -21.475 -15.968  1.00  0.00           C  
ATOM   1057  CD  GLN A 137     -18.815 -22.868 -16.223  1.00  0.00           C  
ATOM   1058  OE1 GLN A 137     -19.399 -23.691 -16.896  1.00  0.00           O  
ATOM   1059  NE2 GLN A 137     -17.648 -23.149 -15.707  1.00  0.00           N  
ATOM   1060  N   ALA A 138     -19.850 -18.957 -19.947  1.00  0.00           N  
ATOM   1061  CA  ALA A 138     -20.604 -18.317 -21.022  1.00  0.00           C  
ATOM   1062  C   ALA A 138     -20.026 -18.546 -22.435  1.00  0.00           C  
ATOM   1063  O   ALA A 138     -20.683 -18.193 -23.411  1.00  0.00           O  
ATOM   1064  CB  ALA A 138     -20.747 -16.828 -20.692  1.00  0.00           C  
ATOM   1065  N   GLN A 139     -18.833 -19.146 -22.575  1.00  0.00           N  
ATOM   1066  CA  GLN A 139     -18.169 -19.430 -23.865  1.00  0.00           C  
ATOM   1067  C   GLN A 139     -18.089 -18.179 -24.771  1.00  0.00           C  
ATOM   1068  O   GLN A 139     -18.636 -18.145 -25.878  1.00  0.00           O  
ATOM   1069  CB  GLN A 139     -18.848 -20.620 -24.570  1.00  0.00           C  
ATOM   1070  CG  GLN A 139     -18.808 -21.932 -23.762  1.00  0.00           C  
ATOM   1071  CD  GLN A 139     -17.453 -22.633 -23.842  1.00  0.00           C  
ATOM   1072  OE1 GLN A 139     -16.923 -22.913 -24.899  1.00  0.00           O  
ATOM   1073  NE2 GLN A 139     -16.856 -22.969 -22.722  1.00  0.00           N  
ATOM   1074  N   LEU A 140     -17.411 -17.150 -24.257  1.00  0.00           N  
ATOM   1075  CA  LEU A 140     -17.275 -15.853 -24.908  1.00  0.00           C  
ATOM   1076  C   LEU A 140     -16.092 -15.821 -25.883  1.00  0.00           C  
ATOM   1077  O   LEU A 140     -15.133 -16.576 -25.732  1.00  0.00           O  
ATOM   1078  CB  LEU A 140     -17.116 -14.766 -23.826  1.00  0.00           C  
ATOM   1079  CG  LEU A 140     -18.283 -14.719 -22.822  1.00  0.00           C  
ATOM   1080  CD1 LEU A 140     -17.967 -13.728 -21.702  1.00  0.00           C  
ATOM   1081  CD2 LEU A 140     -19.599 -14.298 -23.486  1.00  0.00           C  
ATOM   1082  N   ASP A 141     -16.142 -14.898 -26.845  1.00  0.00           N  
ATOM   1083  CA  ASP A 141     -15.025 -14.606 -27.751  1.00  0.00           C  
ATOM   1084  C   ASP A 141     -14.060 -13.587 -27.117  1.00  0.00           C  
ATOM   1085  O   ASP A 141     -12.842 -13.729 -27.218  1.00  0.00           O  
ATOM   1086  CB  ASP A 141     -15.570 -14.051 -29.076  1.00  0.00           C  
ATOM   1087  CG  ASP A 141     -16.587 -14.974 -29.755  1.00  0.00           C  
ATOM   1088  OD1 ASP A 141     -16.259 -16.163 -29.970  1.00  0.00           O  
ATOM   1089  OD2 ASP A 141     -17.689 -14.482 -30.060  1.00  0.00           O  
ATOM   1090  N   VAL A 142     -14.617 -12.576 -26.443  1.00  0.00           N  
ATOM   1091  CA  VAL A 142     -13.864 -11.469 -25.847  1.00  0.00           C  
ATOM   1092  C   VAL A 142     -14.349 -11.196 -24.427  1.00  0.00           C  
ATOM   1093  O   VAL A 142     -15.548 -11.115 -24.171  1.00  0.00           O  
ATOM   1094  CB  VAL A 142     -13.963 -10.186 -26.696  1.00  0.00           C  
ATOM   1095  CG1 VAL A 142     -13.060  -9.077 -26.139  1.00  0.00           C  
ATOM   1096  CG2 VAL A 142     -13.559 -10.420 -28.158  1.00  0.00           C  
ATOM   1097  N   VAL A 143     -13.412 -10.981 -23.499  1.00  0.00           N  
ATOM   1098  CA  VAL A 143     -13.682 -10.450 -22.156  1.00  0.00           C  
ATOM   1099  C   VAL A 143     -12.983  -9.107 -21.977  1.00  0.00           C  
ATOM   1100  O   VAL A 143     -11.833  -8.934 -22.358  1.00  0.00           O  
ATOM   1101  CB  VAL A 143     -13.307 -11.477 -21.068  1.00  0.00           C  
ATOM   1102  CG1 VAL A 143     -13.201 -10.866 -19.664  1.00  0.00           C  
ATOM   1103  CG2 VAL A 143     -14.385 -12.568 -21.002  1.00  0.00           C  
ATOM   1104  N   ILE A 144     -13.695  -8.152 -21.375  1.00  0.00           N  
ATOM   1105  CA  ILE A 144     -13.195  -6.824 -21.037  1.00  0.00           C  
ATOM   1106  C   ILE A 144     -13.212  -6.677 -19.516  1.00  0.00           C  
ATOM   1107  O   ILE A 144     -14.280  -6.748 -18.891  1.00  0.00           O  
ATOM   1108  CB  ILE A 144     -14.024  -5.725 -21.732  1.00  0.00           C  
ATOM   1109  CG1 ILE A 144     -14.121  -5.946 -23.267  1.00  0.00           C  
ATOM   1110  CG2 ILE A 144     -13.405  -4.345 -21.432  1.00  0.00           C  
ATOM   1111  CD1 ILE A 144     -15.204  -5.090 -23.933  1.00  0.00           C  
ATOM   1112  N   LEU A 145     -12.039  -6.488 -18.908  1.00  0.00           N  
ATOM   1113  CA  LEU A 145     -11.867  -6.359 -17.461  1.00  0.00           C  
ATOM   1114  C   LEU A 145     -11.576  -4.907 -17.098  1.00  0.00           C  
ATOM   1115  O   LEU A 145     -10.521  -4.367 -17.455  1.00  0.00           O  
ATOM   1116  CB  LEU A 145     -10.733  -7.292 -16.997  1.00  0.00           C  
ATOM   1117  CG  LEU A 145     -10.952  -8.794 -17.300  1.00  0.00           C  
ATOM   1118  CD1 LEU A 145      -9.739  -9.592 -16.830  1.00  0.00           C  
ATOM   1119  CD2 LEU A 145     -12.193  -9.355 -16.611  1.00  0.00           C  
ATOM   1120  N   GLU A 146     -12.494  -4.259 -16.380  1.00  0.00           N  
ATOM   1121  CA  GLU A 146     -12.231  -2.972 -15.750  1.00  0.00           C  
ATOM   1122  C   GLU A 146     -11.434  -3.189 -14.460  1.00  0.00           C  
ATOM   1123  O   GLU A 146     -11.897  -3.854 -13.543  1.00  0.00           O  
ATOM   1124  CB  GLU A 146     -13.546  -2.210 -15.502  1.00  0.00           C  
ATOM   1125  CG  GLU A 146     -13.292  -0.822 -14.892  1.00  0.00           C  
ATOM   1126  CD  GLU A 146     -14.571   0.006 -14.653  1.00  0.00           C  
ATOM   1127  OE1 GLU A 146     -14.463   1.049 -13.970  1.00  0.00           O  
ATOM   1128  OE2 GLU A 146     -15.653  -0.357 -15.163  1.00  0.00           O  
ATOM   1129  N   VAL A 147     -10.239  -2.603 -14.379  1.00  0.00           N  
ATOM   1130  CA  VAL A 147      -9.412  -2.612 -13.170  1.00  0.00           C  
ATOM   1131  C   VAL A 147     -10.156  -1.904 -12.033  1.00  0.00           C  
ATOM   1132  O   VAL A 147     -10.644  -0.787 -12.206  1.00  0.00           O  
ATOM   1133  CB  VAL A 147      -8.053  -1.942 -13.451  1.00  0.00           C  
ATOM   1134  CG1 VAL A 147      -7.208  -1.777 -12.191  1.00  0.00           C  
ATOM   1135  CG2 VAL A 147      -7.245  -2.781 -14.444  1.00  0.00           C  
ATOM   1136  N   GLY A 148     -10.231  -2.539 -10.859  1.00  0.00           N  
ATOM   1137  CA  GLY A 148     -10.874  -1.985  -9.678  1.00  0.00           C  
ATOM   1138  C   GLY A 148     -10.102  -0.799  -9.095  1.00  0.00           C  
ATOM   1139  O   GLY A 148     -10.644   0.301  -8.974  1.00  0.00           O  
ATOM   1140  N   LEU A 149      -8.807  -1.028  -8.801  1.00  0.00           N  
ATOM   1141  CA  LEU A 149      -7.911  -0.019  -8.238  1.00  0.00           C  
ATOM   1142  C   LEU A 149      -6.467  -0.228  -8.712  1.00  0.00           C  
ATOM   1143  O   LEU A 149      -5.954  -1.350  -8.714  1.00  0.00           O  
ATOM   1144  CB  LEU A 149      -8.002  -0.090  -6.700  1.00  0.00           C  
ATOM   1145  CG  LEU A 149      -7.206   0.998  -5.965  1.00  0.00           C  
ATOM   1146  CD1 LEU A 149      -7.743   2.403  -6.266  1.00  0.00           C  
ATOM   1147  CD2 LEU A 149      -7.293   0.774  -4.454  1.00  0.00           C  
ATOM   1148  N   GLY A 150      -5.796   0.864  -9.096  1.00  0.00           N  
ATOM   1149  CA  GLY A 150      -4.415   0.801  -9.554  1.00  0.00           C  
ATOM   1150  C   GLY A 150      -4.245   0.013 -10.857  1.00  0.00           C  
ATOM   1151  O   GLY A 150      -4.694   0.467 -11.922  1.00  0.00           O  
ATOM   1152  N   GLY A 151      -3.630  -1.141 -10.771  1.00  0.00           N  
ATOM   1153  CA  GLY A 151      -3.362  -2.022 -11.904  1.00  0.00           C  
ATOM   1154  C   GLY A 151      -2.497  -3.215 -11.518  1.00  0.00           C  
ATOM   1155  O   GLY A 151      -2.970  -4.343 -11.572  1.00  0.00           O  
ATOM   1156  N   ARG A 152      -1.262  -2.963 -11.091  1.00  0.00           N  
ATOM   1157  CA  ARG A 152      -0.249  -3.989 -10.800  1.00  0.00           C  
ATOM   1158  C   ARG A 152      -0.733  -5.074  -9.837  1.00  0.00           C  
ATOM   1159  O   ARG A 152      -0.544  -6.258 -10.119  1.00  0.00           O  
ATOM   1160  CB  ARG A 152       1.003  -3.283 -10.252  1.00  0.00           C  
ATOM   1161  CG  ARG A 152       2.178  -4.242  -9.995  1.00  0.00           C  
ATOM   1162  CD  ARG A 152       3.449  -3.478  -9.581  1.00  0.00           C  
ATOM   1163  NE  ARG A 152       3.261  -2.760  -8.317  1.00  0.00           N  
ATOM   1164  CZ  ARG A 152       3.553  -3.171  -7.096  1.00  0.00           C  
ATOM   1165  NH1 ARG A 152       4.137  -4.315  -6.865  1.00  0.00           N  
ATOM   1166  NH2 ARG A 152       3.261  -2.418  -6.075  1.00  0.00           N  
ATOM   1167  N   LEU A 153      -1.370  -4.672  -8.740  1.00  0.00           N  
ATOM   1168  CA  LEU A 153      -1.861  -5.550  -7.667  1.00  0.00           C  
ATOM   1169  C   LEU A 153      -3.392  -5.717  -7.673  1.00  0.00           C  
ATOM   1170  O   LEU A 153      -3.959  -6.259  -6.721  1.00  0.00           O  
ATOM   1171  CB  LEU A 153      -1.372  -5.027  -6.306  1.00  0.00           C  
ATOM   1172  CG  LEU A 153       0.155  -4.943  -6.155  1.00  0.00           C  
ATOM   1173  CD1 LEU A 153       0.467  -4.358  -4.777  1.00  0.00           C  
ATOM   1174  CD2 LEU A 153       0.830  -6.306  -6.299  1.00  0.00           C  
ATOM   1175  N   ASP A 154      -4.079  -5.239  -8.714  1.00  0.00           N  
ATOM   1176  CA  ASP A 154      -5.519  -5.428  -8.837  1.00  0.00           C  
ATOM   1177  C   ASP A 154      -5.831  -6.883  -9.189  1.00  0.00           C  
ATOM   1178  O   ASP A 154      -5.147  -7.496 -10.009  1.00  0.00           O  
ATOM   1179  CB  ASP A 154      -6.087  -4.464  -9.880  1.00  0.00           C  
ATOM   1180  CG  ASP A 154      -7.615  -4.497  -9.860  1.00  0.00           C  
ATOM   1181  OD1 ASP A 154      -8.210  -5.133 -10.757  1.00  0.00           O  
ATOM   1182  OD2 ASP A 154      -8.212  -3.881  -8.951  1.00  0.00           O  
ATOM   1183  N   ALA A 155      -6.897  -7.443  -8.601  1.00  0.00           N  
ATOM   1184  CA  ALA A 155      -7.266  -8.840  -8.823  1.00  0.00           C  
ATOM   1185  C   ALA A 155      -7.493  -9.188 -10.307  1.00  0.00           C  
ATOM   1186  O   ALA A 155      -7.269 -10.322 -10.713  1.00  0.00           O  
ATOM   1187  CB  ALA A 155      -8.516  -9.146  -7.991  1.00  0.00           C  
ATOM   1188  N   THR A 156      -7.882  -8.217 -11.142  1.00  0.00           N  
ATOM   1189  CA  THR A 156      -8.007  -8.425 -12.591  1.00  0.00           C  
ATOM   1190  C   THR A 156      -6.666  -8.697 -13.279  1.00  0.00           C  
ATOM   1191  O   THR A 156      -6.640  -9.332 -14.330  1.00  0.00           O  
ATOM   1192  CB  THR A 156      -8.689  -7.236 -13.281  1.00  0.00           C  
ATOM   1193  OG1 THR A 156      -7.939  -6.054 -13.120  1.00  0.00           O  
ATOM   1194  CG2 THR A 156     -10.104  -6.986 -12.765  1.00  0.00           C  
ATOM   1195  N   ASN A 157      -5.544  -8.287 -12.675  1.00  0.00           N  
ATOM   1196  CA  ASN A 157      -4.207  -8.436 -13.242  1.00  0.00           C  
ATOM   1197  C   ASN A 157      -3.614  -9.855 -13.111  1.00  0.00           C  
ATOM   1198  O   ASN A 157      -2.504 -10.103 -13.585  1.00  0.00           O  
ATOM   1199  CB  ASN A 157      -3.293  -7.350 -12.660  1.00  0.00           C  
ATOM   1200  CG  ASN A 157      -2.034  -7.138 -13.479  1.00  0.00           C  
ATOM   1201  OD1 ASN A 157      -2.014  -7.201 -14.702  1.00  0.00           O  
ATOM   1202  ND2 ASN A 157      -0.937  -6.842 -12.833  1.00  0.00           N  
ATOM   1203  N   ILE A 158      -4.358 -10.811 -12.525  1.00  0.00           N  
ATOM   1204  CA  ILE A 158      -4.020 -12.238 -12.612  1.00  0.00           C  
ATOM   1205  C   ILE A 158      -4.251 -12.796 -14.029  1.00  0.00           C  
ATOM   1206  O   ILE A 158      -3.727 -13.858 -14.366  1.00  0.00           O  
ATOM   1207  CB  ILE A 158      -4.809 -13.091 -11.590  1.00  0.00           C  
ATOM   1208  CG1 ILE A 158      -6.303 -13.211 -11.960  1.00  0.00           C  
ATOM   1209  CG2 ILE A 158      -4.584 -12.553 -10.167  1.00  0.00           C  
ATOM   1210  CD1 ILE A 158      -7.167 -13.959 -10.949  1.00  0.00           C  
ATOM   1211  N   VAL A 159      -5.047 -12.090 -14.846  1.00  0.00           N  
ATOM   1212  CA  VAL A 159      -5.326 -12.447 -16.233  1.00  0.00           C  
ATOM   1213  C   VAL A 159      -4.338 -11.722 -17.143  1.00  0.00           C  
ATOM   1214  O   VAL A 159      -4.167 -10.506 -17.051  1.00  0.00           O  
ATOM   1215  CB  VAL A 159      -6.783 -12.111 -16.610  1.00  0.00           C  
ATOM   1216  CG1 VAL A 159      -7.087 -12.478 -18.068  1.00  0.00           C  
ATOM   1217  CG2 VAL A 159      -7.775 -12.881 -15.725  1.00  0.00           C  
ATOM   1218  N   ASP A 160      -3.715 -12.453 -18.055  1.00  0.00           N  
ATOM   1219  CA  ASP A 160      -2.845 -11.863 -19.070  1.00  0.00           C  
ATOM   1220  C   ASP A 160      -3.683 -11.227 -20.180  1.00  0.00           C  
ATOM   1221  O   ASP A 160      -4.315 -11.909 -20.984  1.00  0.00           O  
ATOM   1222  CB  ASP A 160      -1.855 -12.906 -19.607  1.00  0.00           C  
ATOM   1223  CG  ASP A 160      -0.818 -13.307 -18.565  1.00  0.00           C  
ATOM   1224  OD1 ASP A 160      -0.457 -12.439 -17.725  1.00  0.00           O  
ATOM   1225  OD2 ASP A 160      -0.350 -14.464 -18.635  1.00  0.00           O  
ATOM   1226  N   ALA A 161      -3.683  -9.886 -20.211  1.00  0.00           N  
ATOM   1227  CA  ALA A 161      -4.366  -9.117 -21.238  1.00  0.00           C  
ATOM   1228  C   ALA A 161      -3.677  -9.273 -22.600  1.00  0.00           C  
ATOM   1229  O   ALA A 161      -2.453  -9.176 -22.713  1.00  0.00           O  
ATOM   1230  CB  ALA A 161      -4.436  -7.652 -20.807  1.00  0.00           C  
ATOM   1231  N   ASP A 162      -4.474  -9.446 -23.653  1.00  0.00           N  
ATOM   1232  CA  ASP A 162      -4.005  -9.386 -25.036  1.00  0.00           C  
ATOM   1233  C   ASP A 162      -3.835  -7.929 -25.510  1.00  0.00           C  
ATOM   1234  O   ASP A 162      -2.969  -7.661 -26.337  1.00  0.00           O  
ATOM   1235  CB  ASP A 162      -4.983 -10.159 -25.934  1.00  0.00           C  
ATOM   1236  CG  ASP A 162      -5.017 -11.655 -25.598  1.00  0.00           C  
ATOM   1237  OD1 ASP A 162      -4.042 -12.370 -25.933  1.00  0.00           O  
ATOM   1238  OD2 ASP A 162      -6.004 -12.109 -24.989  1.00  0.00           O  
ATOM   1239  N   VAL A 163      -4.624  -7.003 -24.951  1.00  0.00           N  
ATOM   1240  CA  VAL A 163      -4.436  -5.541 -25.053  1.00  0.00           C  
ATOM   1241  C   VAL A 163      -4.687  -4.916 -23.685  1.00  0.00           C  
ATOM   1242  O   VAL A 163      -5.744  -5.119 -23.092  1.00  0.00           O  
ATOM   1243  CB  VAL A 163      -5.365  -4.904 -26.110  1.00  0.00           C  
ATOM   1244  CG1 VAL A 163      -5.220  -3.380 -26.152  1.00  0.00           C  
ATOM   1245  CG2 VAL A 163      -5.073  -5.427 -27.521  1.00  0.00           C  
ATOM   1246  N   ALA A 164      -3.740  -4.123 -23.201  1.00  0.00           N  
ATOM   1247  CA  ALA A 164      -3.881  -3.335 -21.985  1.00  0.00           C  
ATOM   1248  C   ALA A 164      -4.154  -1.860 -22.318  1.00  0.00           C  
ATOM   1249  O   ALA A 164      -3.630  -1.327 -23.294  1.00  0.00           O  
ATOM   1250  CB  ALA A 164      -2.626  -3.513 -21.135  1.00  0.00           C  
ATOM   1251  N   VAL A 165      -4.956  -1.188 -21.505  1.00  0.00           N  
ATOM   1252  CA  VAL A 165      -5.359   0.203 -21.722  1.00  0.00           C  
ATOM   1253  C   VAL A 165      -5.204   1.008 -20.436  1.00  0.00           C  
ATOM   1254  O   VAL A 165      -5.663   0.589 -19.380  1.00  0.00           O  
ATOM   1255  CB  VAL A 165      -6.810   0.293 -22.232  1.00  0.00           C  
ATOM   1256  CG1 VAL A 165      -7.184   1.727 -22.599  1.00  0.00           C  
ATOM   1257  CG2 VAL A 165      -7.061  -0.584 -23.473  1.00  0.00           C  
ATOM   1258  N   VAL A 166      -4.618   2.202 -20.539  1.00  0.00           N  
ATOM   1259  CA  VAL A 166      -4.641   3.234 -19.495  1.00  0.00           C  
ATOM   1260  C   VAL A 166      -5.404   4.439 -20.039  1.00  0.00           C  
ATOM   1261  O   VAL A 166      -4.951   5.102 -20.967  1.00  0.00           O  
ATOM   1262  CB  VAL A 166      -3.222   3.617 -19.026  1.00  0.00           C  
ATOM   1263  CG1 VAL A 166      -3.274   4.730 -17.976  1.00  0.00           C  
ATOM   1264  CG2 VAL A 166      -2.499   2.416 -18.402  1.00  0.00           C  
ATOM   1265  N   THR A 167      -6.591   4.722 -19.481  1.00  0.00           N  
ATOM   1266  CA  THR A 167      -7.501   5.747 -20.025  1.00  0.00           C  
ATOM   1267  C   THR A 167      -7.101   7.169 -19.644  1.00  0.00           C  
ATOM   1268  O   THR A 167      -7.136   8.057 -20.489  1.00  0.00           O  
ATOM   1269  CB  THR A 167      -8.947   5.503 -19.599  1.00  0.00           C  
ATOM   1270  OG1 THR A 167      -9.073   5.528 -18.193  1.00  0.00           O  
ATOM   1271  CG2 THR A 167      -9.466   4.152 -20.072  1.00  0.00           C  
ATOM   1272  N   SER A 168      -6.744   7.387 -18.380  1.00  0.00           N  
ATOM   1273  CA  SER A 168      -6.347   8.691 -17.853  1.00  0.00           C  
ATOM   1274  C   SER A 168      -5.559   8.540 -16.555  1.00  0.00           C  
ATOM   1275  O   SER A 168      -5.741   7.562 -15.819  1.00  0.00           O  
ATOM   1276  CB  SER A 168      -7.578   9.579 -17.601  1.00  0.00           C  
ATOM   1277  OG  SER A 168      -8.409   9.038 -16.589  1.00  0.00           O  
ATOM   1278  N   ILE A 169      -4.723   9.532 -16.247  1.00  0.00           N  
ATOM   1279  CA  ILE A 169      -3.964   9.644 -14.992  1.00  0.00           C  
ATOM   1280  C   ILE A 169      -4.358  10.942 -14.293  1.00  0.00           C  
ATOM   1281  O   ILE A 169      -4.124  12.033 -14.816  1.00  0.00           O  
ATOM   1282  CB  ILE A 169      -2.453   9.576 -15.252  1.00  0.00           C  
ATOM   1283  CG1 ILE A 169      -2.022   8.286 -15.989  1.00  0.00           C  
ATOM   1284  CG2 ILE A 169      -1.669   9.722 -13.935  1.00  0.00           C  
ATOM   1285  CD1 ILE A 169      -2.291   6.984 -15.241  1.00  0.00           C  
ATOM   1286  N   ALA A 170      -4.934  10.823 -13.101  1.00  0.00           N  
ATOM   1287  CA  ALA A 170      -5.244  11.942 -12.231  1.00  0.00           C  
ATOM   1288  C   ALA A 170      -5.192  11.494 -10.767  1.00  0.00           C  
ATOM   1289  O   ALA A 170      -5.300  10.300 -10.471  1.00  0.00           O  
ATOM   1290  CB  ALA A 170      -6.620  12.507 -12.605  1.00  0.00           C  
ATOM   1291  N   LEU A 171      -5.045  12.448  -9.848  1.00  0.00           N  
ATOM   1292  CA  LEU A 171      -5.114  12.189  -8.410  1.00  0.00           C  
ATOM   1293  C   LEU A 171      -6.556  11.825  -8.025  1.00  0.00           C  
ATOM   1294  O   LEU A 171      -7.505  12.493  -8.447  1.00  0.00           O  
ATOM   1295  CB  LEU A 171      -4.605  13.417  -7.628  1.00  0.00           C  
ATOM   1296  CG  LEU A 171      -3.160  13.839  -7.945  1.00  0.00           C  
ATOM   1297  CD1 LEU A 171      -2.797  15.124  -7.197  1.00  0.00           C  
ATOM   1298  CD2 LEU A 171      -2.134  12.771  -7.548  1.00  0.00           C  
ATOM   1299  N   ASP A 172      -6.715  10.753  -7.232  1.00  0.00           N  
ATOM   1300  CA  ASP A 172      -8.017  10.300  -6.712  1.00  0.00           C  
ATOM   1301  C   ASP A 172      -7.819   9.434  -5.455  1.00  0.00           C  
ATOM   1302  O   ASP A 172      -8.101   9.870  -4.343  1.00  0.00           O  
ATOM   1303  CB  ASP A 172      -8.797   9.548  -7.812  1.00  0.00           C  
ATOM   1304  CG  ASP A 172     -10.203   9.113  -7.370  1.00  0.00           C  
ATOM   1305  OD1 ASP A 172     -10.761   9.716  -6.443  1.00  0.00           O  
ATOM   1306  OD2 ASP A 172     -10.773   8.179  -7.975  1.00  0.00           O  
ATOM   1307  N   HIS A 173      -7.254   8.209  -5.607  1.00  0.00           N  
ATOM   1308  CA  HIS A 173      -6.923   7.298  -4.518  1.00  0.00           C  
ATOM   1309  C   HIS A 173      -5.451   7.447  -4.095  1.00  0.00           C  
ATOM   1310  O   HIS A 173      -4.666   6.508  -4.179  1.00  0.00           O  
ATOM   1311  CB  HIS A 173      -7.281   5.860  -4.918  1.00  0.00           C  
ATOM   1312  CG  HIS A 173      -8.760   5.633  -5.091  1.00  0.00           C  
ATOM   1313  ND1 HIS A 173      -9.709   5.688  -4.096  1.00  0.00           N  
ATOM   1314  CD2 HIS A 173      -9.406   5.266  -6.242  1.00  0.00           C  
ATOM   1315  CE1 HIS A 173     -10.886   5.349  -4.628  1.00  0.00           C  
ATOM   1316  NE2 HIS A 173     -10.745   5.083  -5.938  1.00  0.00           N  
ATOM   1317  N   THR A 174      -5.072   8.651  -3.631  1.00  0.00           N  
ATOM   1318  CA  THR A 174      -3.688   8.988  -3.284  1.00  0.00           C  
ATOM   1319  C   THR A 174      -3.078   8.062  -2.226  1.00  0.00           C  
ATOM   1320  O   THR A 174      -1.889   7.761  -2.290  1.00  0.00           O  
ATOM   1321  CB  THR A 174      -3.593  10.438  -2.766  1.00  0.00           C  
ATOM   1322  OG1 THR A 174      -4.517  10.655  -1.719  1.00  0.00           O  
ATOM   1323  CG2 THR A 174      -3.915  11.443  -3.869  1.00  0.00           C  
ATOM   1324  N   ASP A 175      -3.905   7.561  -1.293  1.00  0.00           N  
ATOM   1325  CA  ASP A 175      -3.470   6.724  -0.167  1.00  0.00           C  
ATOM   1326  C   ASP A 175      -2.898   5.362  -0.588  1.00  0.00           C  
ATOM   1327  O   ASP A 175      -2.069   4.796   0.121  1.00  0.00           O  
ATOM   1328  CB  ASP A 175      -4.646   6.526   0.795  1.00  0.00           C  
ATOM   1329  CG  ASP A 175      -5.118   7.820   1.450  1.00  0.00           C  
ATOM   1330  OD1 ASP A 175      -4.293   8.767   1.526  1.00  0.00           O  
ATOM   1331  OD2 ASP A 175      -6.292   7.855   1.864  1.00  0.00           O  
ATOM   1332  N   TRP A 176      -3.347   4.850  -1.744  1.00  0.00           N  
ATOM   1333  CA  TRP A 176      -2.941   3.525  -2.237  1.00  0.00           C  
ATOM   1334  C   TRP A 176      -1.957   3.584  -3.400  1.00  0.00           C  
ATOM   1335  O   TRP A 176      -1.076   2.732  -3.511  1.00  0.00           O  
ATOM   1336  CB  TRP A 176      -4.195   2.758  -2.671  1.00  0.00           C  
ATOM   1337  CG  TRP A 176      -4.574   1.635  -1.776  1.00  0.00           C  
ATOM   1338  CD1 TRP A 176      -5.251   1.770  -0.615  1.00  0.00           C  
ATOM   1339  CD2 TRP A 176      -4.319   0.203  -1.961  1.00  0.00           C  
ATOM   1340  NE1 TRP A 176      -5.453   0.512  -0.078  1.00  0.00           N  
ATOM   1341  CE2 TRP A 176      -4.911  -0.462  -0.866  1.00  0.00           C  
ATOM   1342  CE3 TRP A 176      -3.673  -0.571  -2.948  1.00  0.00           C  
ATOM   1343  CZ2 TRP A 176      -4.880  -1.880  -0.742  1.00  0.00           C  
ATOM   1344  CZ3 TRP A 176      -3.637  -1.980  -2.826  1.00  0.00           C  
ATOM   1345  CH2 TRP A 176      -4.228  -2.620  -1.735  1.00  0.00           C  
ATOM   1346  N   LEU A 177      -2.124   4.525  -4.319  1.00  0.00           N  
ATOM   1347  CA  LEU A 177      -1.388   4.549  -5.583  1.00  0.00           C  
ATOM   1348  C   LEU A 177      -0.152   5.461  -5.551  1.00  0.00           C  
ATOM   1349  O   LEU A 177       0.573   5.558  -6.534  1.00  0.00           O  
ATOM   1350  CB  LEU A 177      -2.343   4.918  -6.726  1.00  0.00           C  
ATOM   1351  CG  LEU A 177      -3.529   3.962  -6.888  1.00  0.00           C  
ATOM   1352  CD1 LEU A 177      -4.374   4.405  -8.090  1.00  0.00           C  
ATOM   1353  CD2 LEU A 177      -3.090   2.512  -7.123  1.00  0.00           C  
ATOM   1354  N   GLY A 178       0.076   6.080  -4.419  1.00  0.00           N  
ATOM   1355  CA  GLY A 178       1.059   7.136  -4.283  1.00  0.00           C  
ATOM   1356  C   GLY A 178       0.449   8.529  -4.519  1.00  0.00           C  
ATOM   1357  O   GLY A 178      -0.646   8.671  -5.068  1.00  0.00           O  
ATOM   1358  N   PRO A 179       1.164   9.587  -4.097  1.00  0.00           N  
ATOM   1359  CA  PRO A 179       0.630  10.939  -4.055  1.00  0.00           C  
ATOM   1360  C   PRO A 179       0.838  11.750  -5.345  1.00  0.00           C  
ATOM   1361  O   PRO A 179       0.452  12.919  -5.393  1.00  0.00           O  
ATOM   1362  CB  PRO A 179       1.344  11.570  -2.861  1.00  0.00           C  
ATOM   1363  CG  PRO A 179       2.729  10.925  -2.940  1.00  0.00           C  
ATOM   1364  CD  PRO A 179       2.423   9.504  -3.382  1.00  0.00           C  
ATOM   1365  N   ASP A 180       1.461  11.171  -6.372  1.00  0.00           N  
ATOM   1366  CA  ASP A 180       1.818  11.864  -7.601  1.00  0.00           C  
ATOM   1367  C   ASP A 180       1.449  11.060  -8.859  1.00  0.00           C  
ATOM   1368  O   ASP A 180       1.146   9.859  -8.821  1.00  0.00           O  
ATOM   1369  CB  ASP A 180       3.306  12.257  -7.564  1.00  0.00           C  
ATOM   1370  CG  ASP A 180       4.221  11.048  -7.369  1.00  0.00           C  
ATOM   1371  OD1 ASP A 180       4.193  10.160  -8.252  1.00  0.00           O  
ATOM   1372  OD2 ASP A 180       4.894  10.986  -6.317  1.00  0.00           O  
ATOM   1373  N   ARG A 181       1.447  11.749 -10.007  1.00  0.00           N  
ATOM   1374  CA  ARG A 181       1.071  11.168 -11.302  1.00  0.00           C  
ATOM   1375  C   ARG A 181       2.043  10.084 -11.762  1.00  0.00           C  
ATOM   1376  O   ARG A 181       1.596   9.120 -12.387  1.00  0.00           O  
ATOM   1377  CB  ARG A 181       0.964  12.271 -12.357  1.00  0.00           C  
ATOM   1378  CG  ARG A 181      -0.265  13.162 -12.153  1.00  0.00           C  
ATOM   1379  CD  ARG A 181      -0.289  14.344 -13.133  1.00  0.00           C  
ATOM   1380  NE  ARG A 181      -0.220  13.933 -14.534  1.00  0.00           N  
ATOM   1381  CZ  ARG A 181      -1.230  13.728 -15.384  1.00  0.00           C  
ATOM   1382  NH1 ARG A 181      -2.468  13.851 -15.018  1.00  0.00           N  
ATOM   1383  NH2 ARG A 181      -0.996  13.413 -16.608  1.00  0.00           N  
ATOM   1384  N   GLU A 182       3.322  10.201 -11.446  1.00  0.00           N  
ATOM   1385  CA  GLU A 182       4.356   9.220 -11.768  1.00  0.00           C  
ATOM   1386  C   GLU A 182       4.095   7.884 -11.049  1.00  0.00           C  
ATOM   1387  O   GLU A 182       4.058   6.837 -11.690  1.00  0.00           O  
ATOM   1388  CB  GLU A 182       5.747   9.767 -11.397  1.00  0.00           C  
ATOM   1389  CG  GLU A 182       6.284  10.863 -12.332  1.00  0.00           C  
ATOM   1390  CD  GLU A 182       5.531  12.205 -12.283  1.00  0.00           C  
ATOM   1391  OE1 GLU A 182       5.650  12.951 -13.286  1.00  0.00           O  
ATOM   1392  OE2 GLU A 182       4.810  12.462 -11.289  1.00  0.00           O  
ATOM   1393  N   SER A 183       3.826   7.927  -9.748  1.00  0.00           N  
ATOM   1394  CA  SER A 183       3.488   6.741  -8.953  1.00  0.00           C  
ATOM   1395  C   SER A 183       2.185   6.089  -9.440  1.00  0.00           C  
ATOM   1396  O   SER A 183       2.131   4.882  -9.675  1.00  0.00           O  
ATOM   1397  CB  SER A 183       3.366   7.123  -7.471  1.00  0.00           C  
ATOM   1398  OG  SER A 183       4.567   7.687  -6.999  1.00  0.00           O  
ATOM   1399  N   ILE A 184       1.145   6.894  -9.681  1.00  0.00           N  
ATOM   1400  CA  ILE A 184      -0.133   6.419 -10.224  1.00  0.00           C  
ATOM   1401  C   ILE A 184       0.054   5.777 -11.607  1.00  0.00           C  
ATOM   1402  O   ILE A 184      -0.532   4.736 -11.907  1.00  0.00           O  
ATOM   1403  CB  ILE A 184      -1.151   7.592 -10.284  1.00  0.00           C  
ATOM   1404  CG1 ILE A 184      -1.532   8.067  -8.867  1.00  0.00           C  
ATOM   1405  CG2 ILE A 184      -2.427   7.194 -11.054  1.00  0.00           C  
ATOM   1406  CD1 ILE A 184      -2.239   9.438  -8.847  1.00  0.00           C  
ATOM   1407  N   GLY A 185       0.872   6.395 -12.472  1.00  0.00           N  
ATOM   1408  CA  GLY A 185       1.189   5.888 -13.803  1.00  0.00           C  
ATOM   1409  C   GLY A 185       1.880   4.529 -13.752  1.00  0.00           C  
ATOM   1410  O   GLY A 185       1.451   3.597 -14.435  1.00  0.00           O  
ATOM   1411  N   ARG A 186       2.883   4.393 -12.900  1.00  0.00           N  
ATOM   1412  CA  ARG A 186       3.645   3.154 -12.709  1.00  0.00           C  
ATOM   1413  C   ARG A 186       2.751   2.003 -12.238  1.00  0.00           C  
ATOM   1414  O   ARG A 186       2.799   0.926 -12.827  1.00  0.00           O  
ATOM   1415  CB  ARG A 186       4.819   3.435 -11.749  1.00  0.00           C  
ATOM   1416  CG  ARG A 186       5.757   2.217 -11.641  1.00  0.00           C  
ATOM   1417  CD  ARG A 186       6.985   2.513 -10.778  1.00  0.00           C  
ATOM   1418  NE  ARG A 186       8.027   3.300 -11.452  1.00  0.00           N  
ATOM   1419  CZ  ARG A 186       8.997   2.827 -12.222  1.00  0.00           C  
ATOM   1420  NH1 ARG A 186       9.113   1.560 -12.531  1.00  0.00           N  
ATOM   1421  NH2 ARG A 186       9.908   3.627 -12.714  1.00  0.00           N  
ATOM   1422  N   GLU A 187       1.898   2.234 -11.251  1.00  0.00           N  
ATOM   1423  CA  GLU A 187       0.956   1.222 -10.761  1.00  0.00           C  
ATOM   1424  C   GLU A 187      -0.021   0.762 -11.854  1.00  0.00           C  
ATOM   1425  O   GLU A 187      -0.213  -0.439 -12.062  1.00  0.00           O  
ATOM   1426  CB  GLU A 187       0.178   1.755  -9.544  1.00  0.00           C  
ATOM   1427  CG  GLU A 187       0.988   1.700  -8.244  1.00  0.00           C  
ATOM   1428  CD  GLU A 187       1.432   0.267  -7.893  1.00  0.00           C  
ATOM   1429  OE1 GLU A 187       2.609   0.076  -7.513  1.00  0.00           O  
ATOM   1430  OE2 GLU A 187       0.641  -0.674  -8.063  1.00  0.00           O  
ATOM   1431  N   LYS A 188      -0.598   1.700 -12.612  1.00  0.00           N  
ATOM   1432  CA  LYS A 188      -1.533   1.358 -13.689  1.00  0.00           C  
ATOM   1433  C   LYS A 188      -0.863   0.598 -14.834  1.00  0.00           C  
ATOM   1434  O   LYS A 188      -1.451  -0.339 -15.370  1.00  0.00           O  
ATOM   1435  CB  LYS A 188      -2.247   2.616 -14.199  1.00  0.00           C  
ATOM   1436  CG  LYS A 188      -3.197   3.169 -13.126  1.00  0.00           C  
ATOM   1437  CD  LYS A 188      -4.002   4.368 -13.643  1.00  0.00           C  
ATOM   1438  CE  LYS A 188      -4.680   5.119 -12.490  1.00  0.00           C  
ATOM   1439  NZ  LYS A 188      -5.579   4.270 -11.680  1.00  0.00           N  
ATOM   1440  N   ALA A 189       0.370   0.942 -15.176  1.00  0.00           N  
ATOM   1441  CA  ALA A 189       1.142   0.248 -16.201  1.00  0.00           C  
ATOM   1442  C   ALA A 189       1.507  -1.200 -15.814  1.00  0.00           C  
ATOM   1443  O   ALA A 189       1.899  -1.994 -16.669  1.00  0.00           O  
ATOM   1444  CB  ALA A 189       2.376   1.091 -16.513  1.00  0.00           C  
ATOM   1445  N   GLY A 190       1.306  -1.600 -14.556  1.00  0.00           N  
ATOM   1446  CA  GLY A 190       1.475  -2.974 -14.097  1.00  0.00           C  
ATOM   1447  C   GLY A 190       0.623  -4.020 -14.830  1.00  0.00           C  
ATOM   1448  O   GLY A 190       0.972  -5.199 -14.818  1.00  0.00           O  
ATOM   1449  N   ILE A 191      -0.452  -3.605 -15.522  1.00  0.00           N  
ATOM   1450  CA  ILE A 191      -1.285  -4.498 -16.354  1.00  0.00           C  
ATOM   1451  C   ILE A 191      -0.674  -4.811 -17.732  1.00  0.00           C  
ATOM   1452  O   ILE A 191      -1.200  -5.657 -18.456  1.00  0.00           O  
ATOM   1453  CB  ILE A 191      -2.720  -3.952 -16.518  1.00  0.00           C  
ATOM   1454  CG1 ILE A 191      -2.766  -2.695 -17.417  1.00  0.00           C  
ATOM   1455  CG2 ILE A 191      -3.359  -3.686 -15.145  1.00  0.00           C  
ATOM   1456  CD1 ILE A 191      -4.171  -2.220 -17.766  1.00  0.00           C  
ATOM   1457  N   PHE A 192       0.397  -4.132 -18.118  1.00  0.00           N  
ATOM   1458  CA  PHE A 192       1.043  -4.362 -19.405  1.00  0.00           C  
ATOM   1459  C   PHE A 192       1.677  -5.750 -19.475  1.00  0.00           C  
ATOM   1460  O   PHE A 192       2.068  -6.331 -18.452  1.00  0.00           O  
ATOM   1461  CB  PHE A 192       2.070  -3.250 -19.706  1.00  0.00           C  
ATOM   1462  CG  PHE A 192       1.556  -1.835 -19.856  1.00  0.00           C  
ATOM   1463  CD1 PHE A 192       0.181  -1.526 -19.904  1.00  0.00           C  
ATOM   1464  CD2 PHE A 192       2.486  -0.781 -19.985  1.00  0.00           C  
ATOM   1465  CE1 PHE A 192      -0.254  -0.196 -20.073  1.00  0.00           C  
ATOM   1466  CE2 PHE A 192       2.059   0.542 -20.157  1.00  0.00           C  
ATOM   1467  CZ  PHE A 192       0.688   0.831 -20.205  1.00  0.00           C  
ATOM   1468  N   ARG A 193       1.790  -6.291 -20.690  1.00  0.00           N  
ATOM   1469  CA  ARG A 193       2.400  -7.602 -20.959  1.00  0.00           C  
ATOM   1470  C   ARG A 193       3.395  -7.523 -22.103  1.00  0.00           C  
ATOM   1471  O   ARG A 193       3.251  -6.700 -23.004  1.00  0.00           O  
ATOM   1472  CB  ARG A 193       1.312  -8.649 -21.245  1.00  0.00           C  
ATOM   1473  CG  ARG A 193       0.415  -8.976 -20.047  1.00  0.00           C  
ATOM   1474  CD  ARG A 193       1.186  -9.601 -18.878  1.00  0.00           C  
ATOM   1475  NE  ARG A 193       0.301 -10.031 -17.804  1.00  0.00           N  
ATOM   1476  CZ  ARG A 193      -0.139  -9.330 -16.774  1.00  0.00           C  
ATOM   1477  NH1 ARG A 193       0.184  -8.076 -16.595  1.00  0.00           N  
ATOM   1478  NH2 ARG A 193      -0.913  -9.884 -15.899  1.00  0.00           N  
ATOM   1479  N   SER A 194       4.394  -8.394 -22.069  1.00  0.00           N  
ATOM   1480  CA  SER A 194       5.411  -8.505 -23.108  1.00  0.00           C  
ATOM   1481  C   SER A 194       4.785  -8.784 -24.481  1.00  0.00           C  
ATOM   1482  O   SER A 194       3.876  -9.607 -24.588  1.00  0.00           O  
ATOM   1483  CB  SER A 194       6.403  -9.613 -22.760  1.00  0.00           C  
ATOM   1484  OG  SER A 194       7.481  -9.603 -23.671  1.00  0.00           O  
ATOM   1485  N   GLU A 195       5.257  -8.071 -25.495  1.00  0.00           N  
ATOM   1486  CA  GLU A 195       4.812  -8.178 -26.894  1.00  0.00           C  
ATOM   1487  C   GLU A 195       3.308  -7.926 -27.125  1.00  0.00           C  
ATOM   1488  O   GLU A 195       2.776  -8.233 -28.195  1.00  0.00           O  
ATOM   1489  CB  GLU A 195       5.274  -9.503 -27.518  1.00  0.00           C  
ATOM   1490  CG  GLU A 195       6.790  -9.725 -27.412  1.00  0.00           C  
ATOM   1491  CD  GLU A 195       7.262 -10.959 -28.185  1.00  0.00           C  
ATOM   1492  OE1 GLU A 195       8.471 -11.010 -28.505  1.00  0.00           O  
ATOM   1493  OE2 GLU A 195       6.428 -11.851 -28.483  1.00  0.00           O  
ATOM   1494  N   LYS A 196       2.598  -7.328 -26.147  1.00  0.00           N  
ATOM   1495  CA  LYS A 196       1.186  -6.969 -26.256  1.00  0.00           C  
ATOM   1496  C   LYS A 196       1.008  -5.451 -26.324  1.00  0.00           C  
ATOM   1497  O   LYS A 196       1.750  -4.731 -25.669  1.00  0.00           O  
ATOM   1498  CB  LYS A 196       0.384  -7.573 -25.088  1.00  0.00           C  
ATOM   1499  CG  LYS A 196       0.451  -9.108 -25.010  1.00  0.00           C  
ATOM   1500  CD  LYS A 196      -0.160  -9.791 -26.235  1.00  0.00           C  
ATOM   1501  CE  LYS A 196      -0.212 -11.302 -26.015  1.00  0.00           C  
ATOM   1502  NZ  LYS A 196      -1.163 -11.951 -26.949  1.00  0.00           N  
ATOM   1503  N   PRO A 197       0.015  -4.950 -27.090  1.00  0.00           N  
ATOM   1504  CA  PRO A 197      -0.272  -3.518 -27.148  1.00  0.00           C  
ATOM   1505  C   PRO A 197      -0.614  -2.936 -25.771  1.00  0.00           C  
ATOM   1506  O   PRO A 197      -1.426  -3.492 -25.030  1.00  0.00           O  
ATOM   1507  CB  PRO A 197      -1.418  -3.356 -28.140  1.00  0.00           C  
ATOM   1508  CG  PRO A 197      -1.300  -4.589 -29.030  1.00  0.00           C  
ATOM   1509  CD  PRO A 197      -0.794  -5.661 -28.063  1.00  0.00           C  
ATOM   1510  N   ALA A 198      -0.011  -1.782 -25.473  1.00  0.00           N  
ATOM   1511  CA  ALA A 198      -0.276  -0.967 -24.305  1.00  0.00           C  
ATOM   1512  C   ALA A 198      -0.783   0.403 -24.768  1.00  0.00           C  
ATOM   1513  O   ALA A 198       0.002   1.262 -25.187  1.00  0.00           O  
ATOM   1514  CB  ALA A 198       1.003  -0.894 -23.471  1.00  0.00           C  
ATOM   1515  N   ILE A 199      -2.097   0.602 -24.721  1.00  0.00           N  
ATOM   1516  CA  ILE A 199      -2.749   1.810 -25.220  1.00  0.00           C  
ATOM   1517  C   ILE A 199      -2.838   2.846 -24.109  1.00  0.00           C  
ATOM   1518  O   ILE A 199      -3.392   2.564 -23.046  1.00  0.00           O  
ATOM   1519  CB  ILE A 199      -4.145   1.490 -25.789  1.00  0.00           C  
ATOM   1520  CG1 ILE A 199      -4.144   0.326 -26.802  1.00  0.00           C  
ATOM   1521  CG2 ILE A 199      -4.772   2.745 -26.423  1.00  0.00           C  
ATOM   1522  CD1 ILE A 199      -3.201   0.503 -27.990  1.00  0.00           C  
ATOM   1523  N   VAL A 200      -2.354   4.064 -24.363  1.00  0.00           N  
ATOM   1524  CA  VAL A 200      -2.436   5.175 -23.414  1.00  0.00           C  
ATOM   1525  C   VAL A 200      -3.274   6.307 -23.998  1.00  0.00           C  
ATOM   1526  O   VAL A 200      -2.880   6.949 -24.976  1.00  0.00           O  
ATOM   1527  CB  VAL A 200      -1.050   5.651 -22.960  1.00  0.00           C  
ATOM   1528  CG1 VAL A 200      -1.181   6.741 -21.895  1.00  0.00           C  
ATOM   1529  CG2 VAL A 200      -0.243   4.492 -22.362  1.00  0.00           C  
ATOM   1530  N   GLY A 201      -4.441   6.552 -23.395  1.00  0.00           N  
ATOM   1531  CA  GLY A 201      -5.348   7.644 -23.744  1.00  0.00           C  
ATOM   1532  C   GLY A 201      -5.066   8.953 -23.008  1.00  0.00           C  
ATOM   1533  O   GLY A 201      -5.552  10.000 -23.431  1.00  0.00           O  
ATOM   1534  N   GLU A 202      -4.270   8.914 -21.936  1.00  0.00           N  
ATOM   1535  CA  GLU A 202      -3.832  10.099 -21.199  1.00  0.00           C  
ATOM   1536  C   GLU A 202      -2.900  10.969 -22.065  1.00  0.00           C  
ATOM   1537  O   GLU A 202      -1.832  10.506 -22.459  1.00  0.00           O  
ATOM   1538  CB  GLU A 202      -3.116   9.656 -19.911  1.00  0.00           C  
ATOM   1539  CG  GLU A 202      -2.544  10.825 -19.085  1.00  0.00           C  
ATOM   1540  CD  GLU A 202      -3.585  11.910 -18.803  1.00  0.00           C  
ATOM   1541  OE1 GLU A 202      -3.312  13.083 -19.137  1.00  0.00           O  
ATOM   1542  OE2 GLU A 202      -4.673  11.582 -18.286  1.00  0.00           O  
ATOM   1543  N   PRO A 203      -3.284  12.232 -22.391  1.00  0.00           N  
ATOM   1544  CA  PRO A 203      -2.460  13.101 -23.230  1.00  0.00           C  
ATOM   1545  C   PRO A 203      -1.171  13.563 -22.544  1.00  0.00           C  
ATOM   1546  O   PRO A 203      -0.152  13.713 -23.203  1.00  0.00           O  
ATOM   1547  CB  PRO A 203      -3.363  14.282 -23.590  1.00  0.00           C  
ATOM   1548  CG  PRO A 203      -4.345  14.357 -22.417  1.00  0.00           C  
ATOM   1549  CD  PRO A 203      -4.525  12.889 -22.020  1.00  0.00           C  
ATOM   1550  N   GLU A 204      -1.202  13.760 -21.218  1.00  0.00           N  
ATOM   1551  CA  GLU A 204      -0.048  14.096 -20.387  1.00  0.00           C  
ATOM   1552  C   GLU A 204       0.475  12.836 -19.686  1.00  0.00           C  
ATOM   1553  O   GLU A 204       0.394  12.692 -18.464  1.00  0.00           O  
ATOM   1554  CB  GLU A 204      -0.393  15.208 -19.385  1.00  0.00           C  
ATOM   1555  CG  GLU A 204      -0.767  16.534 -20.060  1.00  0.00           C  
ATOM   1556  CD  GLU A 204      -1.022  17.663 -19.044  1.00  0.00           C  
ATOM   1557  OE1 GLU A 204      -1.358  18.769 -19.512  1.00  0.00           O  
ATOM   1558  OE2 GLU A 204      -0.878  17.419 -17.825  1.00  0.00           O  
ATOM   1559  N   MET A 205       0.984  11.898 -20.479  1.00  0.00           N  
ATOM   1560  CA  MET A 205       1.444  10.605 -19.968  1.00  0.00           C  
ATOM   1561  C   MET A 205       2.674  10.766 -19.054  1.00  0.00           C  
ATOM   1562  O   MET A 205       3.716  11.234 -19.525  1.00  0.00           O  
ATOM   1563  CB  MET A 205       1.754   9.683 -21.145  1.00  0.00           C  
ATOM   1564  CG  MET A 205       2.057   8.249 -20.698  1.00  0.00           C  
ATOM   1565  SD  MET A 205       2.650   7.155 -22.032  1.00  0.00           S  
ATOM   1566  CE  MET A 205       4.345   7.758 -22.135  1.00  0.00           C  
ATOM   1567  N   PRO A 206       2.622  10.308 -17.784  1.00  0.00           N  
ATOM   1568  CA  PRO A 206       3.801  10.221 -16.930  1.00  0.00           C  
ATOM   1569  C   PRO A 206       4.891   9.346 -17.554  1.00  0.00           C  
ATOM   1570  O   PRO A 206       4.593   8.299 -18.135  1.00  0.00           O  
ATOM   1571  CB  PRO A 206       3.313   9.633 -15.602  1.00  0.00           C  
ATOM   1572  CG  PRO A 206       1.839   9.992 -15.578  1.00  0.00           C  
ATOM   1573  CD  PRO A 206       1.441   9.918 -17.053  1.00  0.00           C  
ATOM   1574  N   SER A 207       6.159   9.735 -17.399  1.00  0.00           N  
ATOM   1575  CA  SER A 207       7.304   8.990 -17.945  1.00  0.00           C  
ATOM   1576  C   SER A 207       7.378   7.546 -17.436  1.00  0.00           C  
ATOM   1577  O   SER A 207       7.718   6.646 -18.195  1.00  0.00           O  
ATOM   1578  CB  SER A 207       8.606   9.714 -17.615  1.00  0.00           C  
ATOM   1579  OG  SER A 207       8.717   9.943 -16.226  1.00  0.00           O  
ATOM   1580  N   THR A 208       6.941   7.309 -16.195  1.00  0.00           N  
ATOM   1581  CA  THR A 208       6.910   5.978 -15.579  1.00  0.00           C  
ATOM   1582  C   THR A 208       6.088   4.948 -16.369  1.00  0.00           C  
ATOM   1583  O   THR A 208       6.417   3.770 -16.338  1.00  0.00           O  
ATOM   1584  CB  THR A 208       6.328   6.048 -14.162  1.00  0.00           C  
ATOM   1585  OG1 THR A 208       5.061   6.674 -14.189  1.00  0.00           O  
ATOM   1586  CG2 THR A 208       7.228   6.845 -13.210  1.00  0.00           C  
ATOM   1587  N   ILE A 209       5.063   5.366 -17.123  1.00  0.00           N  
ATOM   1588  CA  ILE A 209       4.297   4.456 -17.984  1.00  0.00           C  
ATOM   1589  C   ILE A 209       5.168   3.949 -19.141  1.00  0.00           C  
ATOM   1590  O   ILE A 209       5.110   2.773 -19.476  1.00  0.00           O  
ATOM   1591  CB  ILE A 209       3.008   5.129 -18.504  1.00  0.00           C  
ATOM   1592  CG1 ILE A 209       2.057   5.440 -17.325  1.00  0.00           C  
ATOM   1593  CG2 ILE A 209       2.293   4.238 -19.539  1.00  0.00           C  
ATOM   1594  CD1 ILE A 209       0.733   6.103 -17.719  1.00  0.00           C  
ATOM   1595  N   ALA A 210       5.988   4.828 -19.738  1.00  0.00           N  
ATOM   1596  CA  ALA A 210       6.930   4.446 -20.784  1.00  0.00           C  
ATOM   1597  C   ALA A 210       8.044   3.541 -20.230  1.00  0.00           C  
ATOM   1598  O   ALA A 210       8.375   2.540 -20.859  1.00  0.00           O  
ATOM   1599  CB  ALA A 210       7.494   5.703 -21.445  1.00  0.00           C  
ATOM   1600  N   ASP A 211       8.551   3.848 -19.029  1.00  0.00           N  
ATOM   1601  CA  ASP A 211       9.560   3.034 -18.357  1.00  0.00           C  
ATOM   1602  C   ASP A 211       9.054   1.604 -18.130  1.00  0.00           C  
ATOM   1603  O   ASP A 211       9.691   0.645 -18.556  1.00  0.00           O  
ATOM   1604  CB  ASP A 211       9.958   3.665 -17.009  1.00  0.00           C  
ATOM   1605  CG  ASP A 211      10.522   5.086 -17.107  1.00  0.00           C  
ATOM   1606  OD1 ASP A 211      11.057   5.437 -18.179  1.00  0.00           O  
ATOM   1607  OD2 ASP A 211      10.381   5.820 -16.091  1.00  0.00           O  
ATOM   1608  N   VAL A 212       7.849   1.448 -17.557  1.00  0.00           N  
ATOM   1609  CA  VAL A 212       7.248   0.127 -17.322  1.00  0.00           C  
ATOM   1610  C   VAL A 212       6.966  -0.612 -18.635  1.00  0.00           C  
ATOM   1611  O   VAL A 212       7.169  -1.825 -18.713  1.00  0.00           O  
ATOM   1612  CB  VAL A 212       5.962   0.241 -16.482  1.00  0.00           C  
ATOM   1613  CG1 VAL A 212       5.233  -1.100 -16.342  1.00  0.00           C  
ATOM   1614  CG2 VAL A 212       6.277   0.716 -15.059  1.00  0.00           C  
ATOM   1615  N   ALA A 213       6.514   0.096 -19.686  1.00  0.00           N  
ATOM   1616  CA  ALA A 213       6.310  -0.522 -20.995  1.00  0.00           C  
ATOM   1617  C   ALA A 213       7.624  -1.076 -21.567  1.00  0.00           C  
ATOM   1618  O   ALA A 213       7.651  -2.191 -22.087  1.00  0.00           O  
ATOM   1619  CB  ALA A 213       5.668   0.493 -21.942  1.00  0.00           C  
ATOM   1620  N   GLN A 214       8.723  -0.327 -21.418  1.00  0.00           N  
ATOM   1621  CA  GLN A 214      10.044  -0.746 -21.865  1.00  0.00           C  
ATOM   1622  C   GLN A 214      10.593  -1.911 -21.026  1.00  0.00           C  
ATOM   1623  O   GLN A 214      11.069  -2.894 -21.591  1.00  0.00           O  
ATOM   1624  CB  GLN A 214      10.974   0.478 -21.848  1.00  0.00           C  
ATOM   1625  CG  GLN A 214      12.336   0.158 -22.482  1.00  0.00           C  
ATOM   1626  CD  GLN A 214      13.260   1.380 -22.591  1.00  0.00           C  
ATOM   1627  OE1 GLN A 214      12.928   2.501 -22.271  1.00  0.00           O  
ATOM   1628  NE2 GLN A 214      14.461   1.195 -23.071  1.00  0.00           N  
ATOM   1629  N   GLU A 215      10.470  -1.845 -19.704  1.00  0.00           N  
ATOM   1630  CA  GLU A 215      10.863  -2.909 -18.771  1.00  0.00           C  
ATOM   1631  C   GLU A 215      10.162  -4.236 -19.077  1.00  0.00           C  
ATOM   1632  O   GLU A 215      10.777  -5.300 -19.043  1.00  0.00           O  
ATOM   1633  CB  GLU A 215      10.516  -2.485 -17.325  1.00  0.00           C  
ATOM   1634  CG  GLU A 215      11.423  -1.408 -16.717  1.00  0.00           C  
ATOM   1635  CD  GLU A 215      10.855  -0.798 -15.411  1.00  0.00           C  
ATOM   1636  OE1 GLU A 215      11.332   0.273 -14.975  1.00  0.00           O  
ATOM   1637  OE2 GLU A 215       9.907  -1.385 -14.829  1.00  0.00           O  
ATOM   1638  N   LYS A 216       8.868  -4.178 -19.435  1.00  0.00           N  
ATOM   1639  CA  LYS A 216       8.059  -5.360 -19.751  1.00  0.00           C  
ATOM   1640  C   LYS A 216       8.149  -5.804 -21.219  1.00  0.00           C  
ATOM   1641  O   LYS A 216       7.693  -6.896 -21.537  1.00  0.00           O  
ATOM   1642  CB  LYS A 216       6.602  -5.108 -19.342  1.00  0.00           C  
ATOM   1643  CG  LYS A 216       6.466  -5.058 -17.808  1.00  0.00           C  
ATOM   1644  CD  LYS A 216       4.992  -4.886 -17.408  1.00  0.00           C  
ATOM   1645  CE  LYS A 216       4.847  -5.018 -15.890  1.00  0.00           C  
ATOM   1646  NZ  LYS A 216       3.804  -5.993 -15.524  1.00  0.00           N  
ATOM   1647  N   GLY A 217       8.679  -4.963 -22.109  1.00  0.00           N  
ATOM   1648  CA  GLY A 217       8.658  -5.201 -23.554  1.00  0.00           C  
ATOM   1649  C   GLY A 217       7.260  -5.081 -24.172  1.00  0.00           C  
ATOM   1650  O   GLY A 217       6.948  -5.782 -25.133  1.00  0.00           O  
ATOM   1651  N   ALA A 218       6.397  -4.216 -23.622  1.00  0.00           N  
ATOM   1652  CA  ALA A 218       5.073  -3.949 -24.159  1.00  0.00           C  
ATOM   1653  C   ALA A 218       5.128  -2.979 -25.354  1.00  0.00           C  
ATOM   1654  O   ALA A 218       5.982  -2.099 -25.425  1.00  0.00           O  
ATOM   1655  CB  ALA A 218       4.164  -3.432 -23.034  1.00  0.00           C  
ATOM   1656  N   LEU A 219       4.182  -3.108 -26.284  1.00  0.00           N  
ATOM   1657  CA  LEU A 219       4.074  -2.285 -27.488  1.00  0.00           C  
ATOM   1658  C   LEU A 219       3.285  -1.003 -27.186  1.00  0.00           C  
ATOM   1659  O   LEU A 219       2.068  -0.953 -27.380  1.00  0.00           O  
ATOM   1660  CB  LEU A 219       3.448  -3.114 -28.626  1.00  0.00           C  
ATOM   1661  CG  LEU A 219       4.172  -4.437 -28.960  1.00  0.00           C  
ATOM   1662  CD1 LEU A 219       3.394  -5.182 -30.042  1.00  0.00           C  
ATOM   1663  CD2 LEU A 219       5.600  -4.209 -29.449  1.00  0.00           C  
ATOM   1664  N   LEU A 220       3.968   0.032 -26.711  1.00  0.00           N  
ATOM   1665  CA  LEU A 220       3.356   1.288 -26.285  1.00  0.00           C  
ATOM   1666  C   LEU A 220       2.743   2.046 -27.475  1.00  0.00           C  
ATOM   1667  O   LEU A 220       3.425   2.336 -28.454  1.00  0.00           O  
ATOM   1668  CB  LEU A 220       4.406   2.117 -25.537  1.00  0.00           C  
ATOM   1669  CG  LEU A 220       3.845   3.374 -24.841  1.00  0.00           C  
ATOM   1670  CD1 LEU A 220       2.912   3.025 -23.682  1.00  0.00           C  
ATOM   1671  CD2 LEU A 220       4.992   4.202 -24.271  1.00  0.00           C  
ATOM   1672  N   GLN A 221       1.466   2.426 -27.363  1.00  0.00           N  
ATOM   1673  CA  GLN A 221       0.740   3.243 -28.342  1.00  0.00           C  
ATOM   1674  C   GLN A 221       0.051   4.423 -27.644  1.00  0.00           C  
ATOM   1675  O   GLN A 221      -1.007   4.292 -27.039  1.00  0.00           O  
ATOM   1676  CB  GLN A 221      -0.265   2.391 -29.135  1.00  0.00           C  
ATOM   1677  CG  GLN A 221       0.398   1.281 -29.963  1.00  0.00           C  
ATOM   1678  CD  GLN A 221      -0.587   0.574 -30.901  1.00  0.00           C  
ATOM   1679  OE1 GLN A 221      -1.658   1.068 -31.227  1.00  0.00           O  
ATOM   1680  NE2 GLN A 221      -0.248  -0.596 -31.374  1.00  0.00           N  
ATOM   1681  N   ARG A 222       0.670   5.589 -27.723  1.00  0.00           N  
ATOM   1682  CA  ARG A 222       0.286   6.798 -27.000  1.00  0.00           C  
ATOM   1683  C   ARG A 222      -0.582   7.713 -27.847  1.00  0.00           C  
ATOM   1684  O   ARG A 222      -0.302   7.929 -29.028  1.00  0.00           O  
ATOM   1685  CB  ARG A 222       1.547   7.561 -26.570  1.00  0.00           C  
ATOM   1686  CG  ARG A 222       2.472   6.738 -25.668  1.00  0.00           C  
ATOM   1687  CD  ARG A 222       3.850   7.378 -25.555  1.00  0.00           C  
ATOM   1688  NE  ARG A 222       4.600   7.213 -26.805  1.00  0.00           N  
ATOM   1689  CZ  ARG A 222       5.849   7.567 -27.036  1.00  0.00           C  
ATOM   1690  NH1 ARG A 222       6.576   8.150 -26.131  1.00  0.00           N  
ATOM   1691  NH2 ARG A 222       6.363   7.329 -28.207  1.00  0.00           N  
ATOM   1692  N   ARG A 223      -1.574   8.331 -27.221  1.00  0.00           N  
ATOM   1693  CA  ARG A 223      -2.306   9.449 -27.820  1.00  0.00           C  
ATOM   1694  C   ARG A 223      -1.335  10.590 -28.149  1.00  0.00           C  
ATOM   1695  O   ARG A 223      -0.520  10.962 -27.323  1.00  0.00           O  
ATOM   1696  CB  ARG A 223      -3.416   9.901 -26.870  1.00  0.00           C  
ATOM   1697  CG  ARG A 223      -4.203  11.098 -27.433  1.00  0.00           C  
ATOM   1698  CD  ARG A 223      -5.308  11.516 -26.473  1.00  0.00           C  
ATOM   1699  NE  ARG A 223      -5.887  12.805 -26.864  1.00  0.00           N  
ATOM   1700  CZ  ARG A 223      -6.705  13.538 -26.140  1.00  0.00           C  
ATOM   1701  NH1 ARG A 223      -7.160  13.125 -24.986  1.00  0.00           N  
ATOM   1702  NH2 ARG A 223      -7.076  14.707 -26.551  1.00  0.00           N  
ATOM   1703  N   GLY A 224      -1.467  11.137 -29.356  1.00  0.00           N  
ATOM   1704  CA  GLY A 224      -0.611  12.223 -29.858  1.00  0.00           C  
ATOM   1705  C   GLY A 224       0.732  11.772 -30.431  1.00  0.00           C  
ATOM   1706  O   GLY A 224       1.481  12.619 -30.918  1.00  0.00           O  
ATOM   1707  N   VAL A 225       1.034  10.464 -30.398  1.00  0.00           N  
ATOM   1708  CA  VAL A 225       2.288   9.910 -30.929  1.00  0.00           C  
ATOM   1709  C   VAL A 225       2.008   8.786 -31.923  1.00  0.00           C  
ATOM   1710  O   VAL A 225       2.112   9.011 -33.121  1.00  0.00           O  
ATOM   1711  CB  VAL A 225       3.249   9.464 -29.798  1.00  0.00           C  
ATOM   1712  CG1 VAL A 225       4.622   9.087 -30.382  1.00  0.00           C  
ATOM   1713  CG2 VAL A 225       3.469  10.566 -28.751  1.00  0.00           C  
ATOM   1714  N   GLU A 226       1.612   7.610 -31.457  1.00  0.00           N  
ATOM   1715  CA  GLU A 226       1.314   6.462 -32.321  1.00  0.00           C  
ATOM   1716  C   GLU A 226      -0.118   6.515 -32.897  1.00  0.00           C  
ATOM   1717  O   GLU A 226      -0.381   5.960 -33.970  1.00  0.00           O  
ATOM   1718  CB  GLU A 226       1.537   5.142 -31.568  1.00  0.00           C  
ATOM   1719  CG  GLU A 226       3.017   4.844 -31.237  1.00  0.00           C  
ATOM   1720  CD  GLU A 226       3.614   5.672 -30.077  1.00  0.00           C  
ATOM   1721  OE1 GLU A 226       4.850   5.842 -30.017  1.00  0.00           O  
ATOM   1722  OE2 GLU A 226       2.864   6.152 -29.202  1.00  0.00           O  
ATOM   1723  N   TRP A 227      -1.035   7.191 -32.213  1.00  0.00           N  
ATOM   1724  CA  TRP A 227      -2.393   7.438 -32.683  1.00  0.00           C  
ATOM   1725  C   TRP A 227      -2.887   8.814 -32.240  1.00  0.00           C  
ATOM   1726  O   TRP A 227      -2.382   9.398 -31.274  1.00  0.00           O  
ATOM   1727  CB  TRP A 227      -3.334   6.331 -32.192  1.00  0.00           C  
ATOM   1728  CG  TRP A 227      -3.504   6.243 -30.703  1.00  0.00           C  
ATOM   1729  CD1 TRP A 227      -2.734   5.505 -29.873  1.00  0.00           C  
ATOM   1730  CD2 TRP A 227      -4.512   6.882 -29.863  1.00  0.00           C  
ATOM   1731  NE1 TRP A 227      -3.198   5.633 -28.577  1.00  0.00           N  
ATOM   1732  CE2 TRP A 227      -4.290   6.465 -28.521  1.00  0.00           C  
ATOM   1733  CE3 TRP A 227      -5.594   7.758 -30.113  1.00  0.00           C  
ATOM   1734  CZ2 TRP A 227      -5.126   6.888 -27.458  1.00  0.00           C  
ATOM   1735  CZ3 TRP A 227      -6.416   8.182 -29.056  1.00  0.00           C  
ATOM   1736  CH2 TRP A 227      -6.184   7.749 -27.746  1.00  0.00           C  
ATOM   1737  N   ASN A 228      -3.912   9.339 -32.936  1.00  0.00           N  
ATOM   1738  CA  ASN A 228      -4.528  10.600 -32.571  1.00  0.00           C  
ATOM   1739  C   ASN A 228      -5.981  10.677 -33.050  1.00  0.00           C  
ATOM   1740  O   ASN A 228      -6.446   9.821 -33.807  1.00  0.00           O  
ATOM   1741  CB  ASN A 228      -3.670  11.754 -33.120  1.00  0.00           C  
ATOM   1742  CG  ASN A 228      -3.739  13.002 -32.264  1.00  0.00           C  
ATOM   1743  OD1 ASN A 228      -4.544  13.153 -31.363  1.00  0.00           O  
ATOM   1744  ND2 ASN A 228      -2.855  13.944 -32.506  1.00  0.00           N  
ATOM   1745  N   TYR A 229      -6.690  11.721 -32.635  1.00  0.00           N  
ATOM   1746  CA  TYR A 229      -8.023  12.036 -33.133  1.00  0.00           C  
ATOM   1747  C   TYR A 229      -8.241  13.552 -33.175  1.00  0.00           C  
ATOM   1748  O   TYR A 229      -7.579  14.313 -32.469  1.00  0.00           O  
ATOM   1749  CB  TYR A 229      -9.091  11.327 -32.300  1.00  0.00           C  
ATOM   1750  CG  TYR A 229      -9.263  11.862 -30.891  1.00  0.00           C  
ATOM   1751  CD1 TYR A 229      -8.443  11.390 -29.837  1.00  0.00           C  
ATOM   1752  CD2 TYR A 229     -10.250  12.830 -30.618  1.00  0.00           C  
ATOM   1753  CE1 TYR A 229      -8.613  11.877 -28.540  1.00  0.00           C  
ATOM   1754  CE2 TYR A 229     -10.427  13.323 -29.321  1.00  0.00           C  
ATOM   1755  CZ  TYR A 229      -9.610  12.847 -28.278  1.00  0.00           C  
ATOM   1756  OH  TYR A 229      -9.797  13.318 -27.011  1.00  0.00           O  
ATOM   1757  N   SER A 230      -9.195  13.967 -33.998  1.00  0.00           N  
ATOM   1758  CA  SER A 230      -9.664  15.351 -34.089  1.00  0.00           C  
ATOM   1759  C   SER A 230     -11.189  15.372 -34.058  1.00  0.00           C  
ATOM   1760  O   SER A 230     -11.820  14.459 -34.581  1.00  0.00           O  
ATOM   1761  CB  SER A 230      -9.121  16.016 -35.361  1.00  0.00           C  
ATOM   1762  OG  SER A 230      -9.541  15.321 -36.514  1.00  0.00           O  
ATOM   1763  N   VAL A 231     -11.773  16.406 -33.447  1.00  0.00           N  
ATOM   1764  CA  VAL A 231     -13.223  16.534 -33.244  1.00  0.00           C  
ATOM   1765  C   VAL A 231     -13.710  17.819 -33.892  1.00  0.00           C  
ATOM   1766  O   VAL A 231     -13.041  18.851 -33.803  1.00  0.00           O  
ATOM   1767  CB  VAL A 231     -13.575  16.491 -31.743  1.00  0.00           C  
ATOM   1768  CG1 VAL A 231     -15.088  16.425 -31.513  1.00  0.00           C  
ATOM   1769  CG2 VAL A 231     -12.957  15.274 -31.041  1.00  0.00           C  
ATOM   1770  N   THR A 232     -14.863  17.753 -34.539  1.00  0.00           N  
ATOM   1771  CA  THR A 232     -15.611  18.905 -35.045  1.00  0.00           C  
ATOM   1772  C   THR A 232     -16.928  19.050 -34.266  1.00  0.00           C  
ATOM   1773  O   THR A 232     -17.196  18.290 -33.336  1.00  0.00           O  
ATOM   1774  CB  THR A 232     -15.875  18.792 -36.562  1.00  0.00           C  
ATOM   1775  OG1 THR A 232     -16.927  17.906 -36.815  1.00  0.00           O  
ATOM   1776  CG2 THR A 232     -14.645  18.368 -37.370  1.00  0.00           C  
ATOM   1777  N   ASP A 233     -17.786  20.002 -34.653  1.00  0.00           N  
ATOM   1778  CA  ASP A 233     -19.102  20.170 -34.018  1.00  0.00           C  
ATOM   1779  C   ASP A 233     -20.105  19.058 -34.379  1.00  0.00           C  
ATOM   1780  O   ASP A 233     -21.155  18.942 -33.758  1.00  0.00           O  
ATOM   1781  CB  ASP A 233     -19.681  21.538 -34.411  1.00  0.00           C  
ATOM   1782  CG  ASP A 233     -18.852  22.725 -33.909  1.00  0.00           C  
ATOM   1783  OD1 ASP A 233     -18.200  22.591 -32.858  1.00  0.00           O  
ATOM   1784  OD2 ASP A 233     -18.890  23.774 -34.594  1.00  0.00           O  
ATOM   1785  N   HIS A 234     -19.795  18.237 -35.390  1.00  0.00           N  
ATOM   1786  CA  HIS A 234     -20.747  17.290 -35.984  1.00  0.00           C  
ATOM   1787  C   HIS A 234     -20.235  15.853 -36.044  1.00  0.00           C  
ATOM   1788  O   HIS A 234     -21.038  14.918 -36.040  1.00  0.00           O  
ATOM   1789  CB  HIS A 234     -21.109  17.781 -37.393  1.00  0.00           C  
ATOM   1790  CG  HIS A 234     -21.615  19.199 -37.433  1.00  0.00           C  
ATOM   1791  ND1 HIS A 234     -22.412  19.804 -36.491  1.00  0.00           N  
ATOM   1792  CD2 HIS A 234     -21.322  20.160 -38.372  1.00  0.00           C  
ATOM   1793  CE1 HIS A 234     -22.579  21.089 -36.847  1.00  0.00           C  
ATOM   1794  NE2 HIS A 234     -21.944  21.339 -37.986  1.00  0.00           N  
ATOM   1795  N   ASP A 235     -18.927  15.669 -36.118  1.00  0.00           N  
ATOM   1796  CA  ASP A 235     -18.275  14.373 -36.248  1.00  0.00           C  
ATOM   1797  C   ASP A 235     -16.854  14.408 -35.658  1.00  0.00           C  
ATOM   1798  O   ASP A 235     -16.426  15.384 -35.039  1.00  0.00           O  
ATOM   1799  CB  ASP A 235     -18.300  13.932 -37.724  1.00  0.00           C  
ATOM   1800  CG  ASP A 235     -17.525  14.833 -38.696  1.00  0.00           C  
ATOM   1801  OD1 ASP A 235     -16.704  15.655 -38.250  1.00  0.00           O  
ATOM   1802  OD2 ASP A 235     -17.731  14.657 -39.913  1.00  0.00           O  
ATOM   1803  N   TRP A 236     -16.132  13.316 -35.821  1.00  0.00           N  
ATOM   1804  CA  TRP A 236     -14.722  13.228 -35.456  1.00  0.00           C  
ATOM   1805  C   TRP A 236     -13.978  12.258 -36.366  1.00  0.00           C  
ATOM   1806  O   TRP A 236     -14.573  11.405 -37.027  1.00  0.00           O  
ATOM   1807  CB  TRP A 236     -14.587  12.854 -33.974  1.00  0.00           C  
ATOM   1808  CG  TRP A 236     -15.054  11.485 -33.590  1.00  0.00           C  
ATOM   1809  CD1 TRP A 236     -16.344  11.054 -33.580  1.00  0.00           C  
ATOM   1810  CD2 TRP A 236     -14.248  10.350 -33.125  1.00  0.00           C  
ATOM   1811  NE1 TRP A 236     -16.385   9.741 -33.132  1.00  0.00           N  
ATOM   1812  CE2 TRP A 236     -15.123   9.281 -32.829  1.00  0.00           C  
ATOM   1813  CE3 TRP A 236     -12.866  10.163 -32.903  1.00  0.00           C  
ATOM   1814  CZ2 TRP A 236     -14.655   8.051 -32.321  1.00  0.00           C  
ATOM   1815  CZ3 TRP A 236     -12.396   8.937 -32.402  1.00  0.00           C  
ATOM   1816  CH2 TRP A 236     -13.282   7.897 -32.115  1.00  0.00           C  
ATOM   1817  N   ALA A 237     -12.650  12.398 -36.411  1.00  0.00           N  
ATOM   1818  CA  ALA A 237     -11.765  11.523 -37.161  1.00  0.00           C  
ATOM   1819  C   ALA A 237     -10.726  10.877 -36.235  1.00  0.00           C  
ATOM   1820  O   ALA A 237     -10.267  11.498 -35.277  1.00  0.00           O  
ATOM   1821  CB  ALA A 237     -11.122  12.316 -38.293  1.00  0.00           C  
ATOM   1822  N   PHE A 238     -10.343   9.646 -36.535  1.00  0.00           N  
ATOM   1823  CA  PHE A 238      -9.304   8.893 -35.829  1.00  0.00           C  
ATOM   1824  C   PHE A 238      -8.191   8.500 -36.806  1.00  0.00           C  
ATOM   1825  O   PHE A 238      -8.476   8.109 -37.940  1.00  0.00           O  
ATOM   1826  CB  PHE A 238      -9.939   7.658 -35.177  1.00  0.00           C  
ATOM   1827  CG  PHE A 238      -8.943   6.783 -34.450  1.00  0.00           C  
ATOM   1828  CD1 PHE A 238      -8.186   5.831 -35.161  1.00  0.00           C  
ATOM   1829  CD2 PHE A 238      -8.733   6.935 -33.068  1.00  0.00           C  
ATOM   1830  CE1 PHE A 238      -7.216   5.061 -34.502  1.00  0.00           C  
ATOM   1831  CE2 PHE A 238      -7.776   6.164 -32.406  1.00  0.00           C  
ATOM   1832  CZ  PHE A 238      -7.011   5.229 -33.119  1.00  0.00           C  
ATOM   1833  N   SER A 239      -6.939   8.539 -36.374  1.00  0.00           N  
ATOM   1834  CA  SER A 239      -5.791   8.135 -37.182  1.00  0.00           C  
ATOM   1835  C   SER A 239      -4.765   7.341 -36.378  1.00  0.00           C  
ATOM   1836  O   SER A 239      -4.434   7.705 -35.251  1.00  0.00           O  
ATOM   1837  CB  SER A 239      -5.124   9.357 -37.822  1.00  0.00           C  
ATOM   1838  OG  SER A 239      -4.660  10.258 -36.836  1.00  0.00           O  
ATOM   1839  N   ASP A 240      -4.230   6.284 -36.989  1.00  0.00           N  
ATOM   1840  CA  ASP A 240      -3.121   5.478 -36.481  1.00  0.00           C  
ATOM   1841  C   ASP A 240      -2.280   4.911 -37.648  1.00  0.00           C  
ATOM   1842  O   ASP A 240      -2.452   5.297 -38.812  1.00  0.00           O  
ATOM   1843  CB  ASP A 240      -3.657   4.380 -35.548  1.00  0.00           C  
ATOM   1844  CG  ASP A 240      -4.518   3.306 -36.226  1.00  0.00           C  
ATOM   1845  OD1 ASP A 240      -4.554   3.218 -37.469  1.00  0.00           O  
ATOM   1846  OD2 ASP A 240      -5.171   2.536 -35.499  1.00  0.00           O  
ATOM   1847  N   ALA A 241      -1.382   3.973 -37.348  1.00  0.00           N  
ATOM   1848  CA  ALA A 241      -0.539   3.318 -38.351  1.00  0.00           C  
ATOM   1849  C   ALA A 241      -1.333   2.494 -39.389  1.00  0.00           C  
ATOM   1850  O   ALA A 241      -0.806   2.205 -40.462  1.00  0.00           O  
ATOM   1851  CB  ALA A 241       0.474   2.440 -37.614  1.00  0.00           C  
ATOM   1852  N   HIS A 242      -2.582   2.126 -39.106  1.00  0.00           N  
ATOM   1853  CA  HIS A 242      -3.449   1.388 -40.030  1.00  0.00           C  
ATOM   1854  C   HIS A 242      -4.256   2.297 -40.961  1.00  0.00           C  
ATOM   1855  O   HIS A 242      -4.956   1.803 -41.847  1.00  0.00           O  
ATOM   1856  CB  HIS A 242      -4.370   0.446 -39.239  1.00  0.00           C  
ATOM   1857  CG  HIS A 242      -3.636  -0.493 -38.328  1.00  0.00           C  
ATOM   1858  ND1 HIS A 242      -2.883  -1.580 -38.720  1.00  0.00           N  
ATOM   1859  CD2 HIS A 242      -3.573  -0.428 -36.956  1.00  0.00           C  
ATOM   1860  CE1 HIS A 242      -2.387  -2.157 -37.607  1.00  0.00           C  
ATOM   1861  NE2 HIS A 242      -2.788  -1.486 -36.523  1.00  0.00           N  
ATOM   1862  N   GLY A 243      -4.182   3.618 -40.780  1.00  0.00           N  
ATOM   1863  CA  GLY A 243      -4.863   4.611 -41.601  1.00  0.00           C  
ATOM   1864  C   GLY A 243      -5.753   5.554 -40.795  1.00  0.00           C  
ATOM   1865  O   GLY A 243      -5.561   5.758 -39.599  1.00  0.00           O  
ATOM   1866  N   THR A 244      -6.733   6.160 -41.491  1.00  0.00           N  
ATOM   1867  CA  THR A 244      -7.650   7.148 -40.928  1.00  0.00           C  
ATOM   1868  C   THR A 244      -9.100   6.692 -41.102  1.00  0.00           C  
ATOM   1869  O   THR A 244      -9.477   6.186 -42.153  1.00  0.00           O  
ATOM   1870  CB  THR A 244      -7.424   8.530 -41.563  1.00  0.00           C  
ATOM   1871  OG1 THR A 244      -6.068   8.897 -41.424  1.00  0.00           O  
ATOM   1872  CG2 THR A 244      -8.235   9.637 -40.917  1.00  0.00           C  
ATOM   1873  N   LEU A 245      -9.915   6.876 -40.050  1.00  0.00           N  
ATOM   1874  CA  LEU A 245     -11.371   6.776 -40.095  1.00  0.00           C  
ATOM   1875  C   LEU A 245     -11.947   8.182 -39.969  1.00  0.00           C  
ATOM   1876  O   LEU A 245     -11.731   8.849 -38.953  1.00  0.00           O  
ATOM   1877  CB  LEU A 245     -11.869   5.860 -38.966  1.00  0.00           C  
ATOM   1878  CG  LEU A 245     -11.444   4.390 -39.087  1.00  0.00           C  
ATOM   1879  CD1 LEU A 245     -11.851   3.634 -37.824  1.00  0.00           C  
ATOM   1880  CD2 LEU A 245     -12.104   3.697 -40.275  1.00  0.00           C  
ATOM   1881  N   GLU A 246     -12.668   8.643 -40.985  1.00  0.00           N  
ATOM   1882  CA  GLU A 246     -13.265   9.976 -41.050  1.00  0.00           C  
ATOM   1883  C   GLU A 246     -14.779   9.927 -40.803  1.00  0.00           C  
ATOM   1884  O   GLU A 246     -15.408   8.871 -40.915  1.00  0.00           O  
ATOM   1885  CB  GLU A 246     -12.950  10.636 -42.397  1.00  0.00           C  
ATOM   1886  CG  GLU A 246     -11.446  10.863 -42.611  1.00  0.00           C  
ATOM   1887  CD  GLU A 246     -11.128  11.651 -43.897  1.00  0.00           C  
ATOM   1888  OE1 GLU A 246      -9.928  12.013 -44.060  1.00  0.00           O  
ATOM   1889  OE2 GLU A 246     -12.045  11.881 -44.715  1.00  0.00           O  
ATOM   1890  N   ASN A 247     -15.369  11.074 -40.482  1.00  0.00           N  
ATOM   1891  CA  ASN A 247     -16.813  11.261 -40.312  1.00  0.00           C  
ATOM   1892  C   ASN A 247     -17.429  10.251 -39.322  1.00  0.00           C  
ATOM   1893  O   ASN A 247     -18.501   9.699 -39.565  1.00  0.00           O  
ATOM   1894  CB  ASN A 247     -17.512  11.270 -41.681  1.00  0.00           C  
ATOM   1895  CG  ASN A 247     -16.968  12.272 -42.688  1.00  0.00           C  
ATOM   1896  OD1 ASN A 247     -15.975  12.939 -42.511  1.00  0.00           O  
ATOM   1897  ND2 ASN A 247     -17.599  12.380 -43.828  1.00  0.00           N  
ATOM   1898  N   LEU A 248     -16.729   9.966 -38.219  1.00  0.00           N  
ATOM   1899  CA  LEU A 248     -17.236   9.103 -37.152  1.00  0.00           C  
ATOM   1900  C   LEU A 248     -18.333   9.834 -36.368  1.00  0.00           C  
ATOM   1901  O   LEU A 248     -18.201  11.032 -36.105  1.00  0.00           O  
ATOM   1902  CB  LEU A 248     -16.090   8.661 -36.230  1.00  0.00           C  
ATOM   1903  CG  LEU A 248     -15.047   7.747 -36.896  1.00  0.00           C  
ATOM   1904  CD1 LEU A 248     -13.872   7.525 -35.949  1.00  0.00           C  
ATOM   1905  CD2 LEU A 248     -15.629   6.376 -37.251  1.00  0.00           C  
ATOM   1906  N   PRO A 249     -19.422   9.146 -35.965  1.00  0.00           N  
ATOM   1907  CA  PRO A 249     -20.480   9.768 -35.177  1.00  0.00           C  
ATOM   1908  C   PRO A 249     -19.960  10.192 -33.801  1.00  0.00           C  
ATOM   1909  O   PRO A 249     -19.207   9.455 -33.158  1.00  0.00           O  
ATOM   1910  CB  PRO A 249     -21.581   8.717 -35.079  1.00  0.00           C  
ATOM   1911  CG  PRO A 249     -20.820   7.393 -35.197  1.00  0.00           C  
ATOM   1912  CD  PRO A 249     -19.684   7.731 -36.151  1.00  0.00           C  
ATOM   1913  N   LEU A 250     -20.398  11.367 -33.319  1.00  0.00           N  
ATOM   1914  CA  LEU A 250     -20.072  11.831 -31.978  1.00  0.00           C  
ATOM   1915  C   LEU A 250     -20.598  10.835 -30.925  1.00  0.00           C  
ATOM   1916  O   LEU A 250     -21.761  10.430 -30.989  1.00  0.00           O  
ATOM   1917  CB  LEU A 250     -20.641  13.238 -31.732  1.00  0.00           C  
ATOM   1918  CG  LEU A 250     -19.956  14.358 -32.552  1.00  0.00           C  
ATOM   1919  CD1 LEU A 250     -20.686  15.679 -32.317  1.00  0.00           C  
ATOM   1920  CD2 LEU A 250     -18.495  14.553 -32.170  1.00  0.00           C  
ATOM   1921  N   PRO A 251     -19.777  10.432 -29.957  1.00  0.00           N  
ATOM   1922  CA  PRO A 251     -20.186   9.487 -28.933  1.00  0.00           C  
ATOM   1923  C   PRO A 251     -21.069  10.150 -27.873  1.00  0.00           C  
ATOM   1924  O   PRO A 251     -20.955  11.341 -27.582  1.00  0.00           O  
ATOM   1925  CB  PRO A 251     -18.876   8.955 -28.349  1.00  0.00           C  
ATOM   1926  CG  PRO A 251     -17.940  10.152 -28.476  1.00  0.00           C  
ATOM   1927  CD  PRO A 251     -18.376  10.809 -29.786  1.00  0.00           C  
ATOM   1928  N   LEU A 252     -21.903   9.336 -27.209  1.00  0.00           N  
ATOM   1929  CA  LEU A 252     -22.648   9.739 -26.008  1.00  0.00           C  
ATOM   1930  C   LEU A 252     -21.763   9.729 -24.746  1.00  0.00           C  
ATOM   1931  O   LEU A 252     -22.014  10.465 -23.795  1.00  0.00           O  
ATOM   1932  CB  LEU A 252     -23.846   8.785 -25.831  1.00  0.00           C  
ATOM   1933  CG  LEU A 252     -24.842   8.762 -27.010  1.00  0.00           C  
ATOM   1934  CD1 LEU A 252     -25.897   7.688 -26.783  1.00  0.00           C  
ATOM   1935  CD2 LEU A 252     -25.543  10.109 -27.182  1.00  0.00           C  
ATOM   1936  N   VAL A 253     -20.706   8.901 -24.746  1.00  0.00           N  
ATOM   1937  CA  VAL A 253     -19.679   8.839 -23.700  1.00  0.00           C  
ATOM   1938  C   VAL A 253     -18.652   9.982 -23.873  1.00  0.00           C  
ATOM   1939  O   VAL A 253     -18.663  10.664 -24.903  1.00  0.00           O  
ATOM   1940  CB  VAL A 253     -18.989   7.465 -23.686  1.00  0.00           C  
ATOM   1941  CG1 VAL A 253     -19.998   6.341 -23.453  1.00  0.00           C  
ATOM   1942  CG2 VAL A 253     -18.189   7.165 -24.952  1.00  0.00           C  
ATOM   1943  N   PRO A 254     -17.751  10.217 -22.916  1.00  0.00           N  
ATOM   1944  CA  PRO A 254     -16.672  11.180 -23.103  1.00  0.00           C  
ATOM   1945  C   PRO A 254     -15.824  10.868 -24.347  1.00  0.00           C  
ATOM   1946  O   PRO A 254     -15.294   9.767 -24.479  1.00  0.00           O  
ATOM   1947  CB  PRO A 254     -15.841  11.140 -21.818  1.00  0.00           C  
ATOM   1948  CG  PRO A 254     -16.854  10.672 -20.761  1.00  0.00           C  
ATOM   1949  CD  PRO A 254     -17.749   9.713 -21.547  1.00  0.00           C  
ATOM   1950  N   GLN A 255     -15.651  11.867 -25.221  1.00  0.00           N  
ATOM   1951  CA  GLN A 255     -14.914  11.736 -26.488  1.00  0.00           C  
ATOM   1952  C   GLN A 255     -13.523  11.085 -26.352  1.00  0.00           C  
ATOM   1953  O   GLN A 255     -13.208  10.203 -27.149  1.00  0.00           O  
ATOM   1954  CB  GLN A 255     -14.813  13.135 -27.134  1.00  0.00           C  
ATOM   1955  CG  GLN A 255     -14.059  13.139 -28.473  1.00  0.00           C  
ATOM   1956  CD  GLN A 255     -14.804  12.336 -29.540  1.00  0.00           C  
ATOM   1957  OE1 GLN A 255     -15.890  12.703 -29.938  1.00  0.00           O  
ATOM   1958  NE2 GLN A 255     -14.260  11.241 -30.001  1.00  0.00           N  
ATOM   1959  N   PRO A 256     -12.692  11.430 -25.330  1.00  0.00           N  
ATOM   1960  CA  PRO A 256     -11.391  10.785 -25.162  1.00  0.00           C  
ATOM   1961  C   PRO A 256     -11.496   9.270 -24.953  1.00  0.00           C  
ATOM   1962  O   PRO A 256     -10.663   8.519 -25.453  1.00  0.00           O  
ATOM   1963  CB  PRO A 256     -10.739  11.460 -23.948  1.00  0.00           C  
ATOM   1964  CG  PRO A 256     -11.441  12.817 -23.862  1.00  0.00           C  
ATOM   1965  CD  PRO A 256     -12.852  12.493 -24.351  1.00  0.00           C  
ATOM   1966  N   ASN A 257     -12.531   8.803 -24.259  1.00  0.00           N  
ATOM   1967  CA  ASN A 257     -12.713   7.387 -23.934  1.00  0.00           C  
ATOM   1968  C   ASN A 257     -13.157   6.584 -25.168  1.00  0.00           C  
ATOM   1969  O   ASN A 257     -12.683   5.474 -25.371  1.00  0.00           O  
ATOM   1970  CB  ASN A 257     -13.708   7.238 -22.780  1.00  0.00           C  
ATOM   1971  CG  ASN A 257     -13.320   8.033 -21.537  1.00  0.00           C  
ATOM   1972  OD1 ASN A 257     -12.190   8.424 -21.308  1.00  0.00           O  
ATOM   1973  ND2 ASN A 257     -14.280   8.316 -20.688  1.00  0.00           N  
ATOM   1974  N   ALA A 258     -14.012   7.168 -26.027  1.00  0.00           N  
ATOM   1975  CA  ALA A 258     -14.371   6.572 -27.307  1.00  0.00           C  
ATOM   1976  C   ALA A 258     -13.140   6.432 -28.229  1.00  0.00           C  
ATOM   1977  O   ALA A 258     -12.935   5.380 -28.822  1.00  0.00           O  
ATOM   1978  CB  ALA A 258     -15.464   7.424 -27.959  1.00  0.00           C  
ATOM   1979  N   ALA A 259     -12.290   7.463 -28.286  1.00  0.00           N  
ATOM   1980  CA  ALA A 259     -11.055   7.420 -29.063  1.00  0.00           C  
ATOM   1981  C   ALA A 259     -10.060   6.376 -28.521  1.00  0.00           C  
ATOM   1982  O   ALA A 259      -9.510   5.603 -29.295  1.00  0.00           O  
ATOM   1983  CB  ALA A 259     -10.456   8.833 -29.091  1.00  0.00           C  
ATOM   1984  N   THR A 260      -9.896   6.295 -27.199  1.00  0.00           N  
ATOM   1985  CA  THR A 260      -9.038   5.292 -26.548  1.00  0.00           C  
ATOM   1986  C   THR A 260      -9.546   3.868 -26.798  1.00  0.00           C  
ATOM   1987  O   THR A 260      -8.752   2.980 -27.096  1.00  0.00           O  
ATOM   1988  CB  THR A 260      -8.938   5.564 -25.038  1.00  0.00           C  
ATOM   1989  OG1 THR A 260      -8.432   6.856 -24.806  1.00  0.00           O  
ATOM   1990  CG2 THR A 260      -7.993   4.589 -24.329  1.00  0.00           C  
ATOM   1991  N   ALA A 261     -10.858   3.645 -26.742  1.00  0.00           N  
ATOM   1992  CA  ALA A 261     -11.464   2.363 -27.078  1.00  0.00           C  
ATOM   1993  C   ALA A 261     -11.205   1.968 -28.540  1.00  0.00           C  
ATOM   1994  O   ALA A 261     -10.834   0.826 -28.819  1.00  0.00           O  
ATOM   1995  CB  ALA A 261     -12.966   2.424 -26.781  1.00  0.00           C  
ATOM   1996  N   LEU A 262     -11.317   2.931 -29.473  1.00  0.00           N  
ATOM   1997  CA  LEU A 262     -11.041   2.689 -30.886  1.00  0.00           C  
ATOM   1998  C   LEU A 262      -9.562   2.366 -31.135  1.00  0.00           C  
ATOM   1999  O   LEU A 262      -9.259   1.450 -31.888  1.00  0.00           O  
ATOM   2000  CB  LEU A 262     -11.538   3.896 -31.702  1.00  0.00           C  
ATOM   2001  CG  LEU A 262     -11.408   3.722 -33.221  1.00  0.00           C  
ATOM   2002  CD1 LEU A 262     -12.115   2.476 -33.751  1.00  0.00           C  
ATOM   2003  CD2 LEU A 262     -12.024   4.936 -33.929  1.00  0.00           C  
ATOM   2004  N   ALA A 263      -8.635   3.060 -30.452  1.00  0.00           N  
ATOM   2005  CA  ALA A 263      -7.217   2.751 -30.510  1.00  0.00           C  
ATOM   2006  C   ALA A 263      -6.917   1.326 -30.022  1.00  0.00           C  
ATOM   2007  O   ALA A 263      -6.222   0.572 -30.707  1.00  0.00           O  
ATOM   2008  CB  ALA A 263      -6.444   3.798 -29.692  1.00  0.00           C  
ATOM   2009  N   ALA A 264      -7.503   0.919 -28.881  1.00  0.00           N  
ATOM   2010  CA  ALA A 264      -7.363  -0.427 -28.342  1.00  0.00           C  
ATOM   2011  C   ALA A 264      -7.938  -1.496 -29.277  1.00  0.00           C  
ATOM   2012  O   ALA A 264      -7.318  -2.535 -29.501  1.00  0.00           O  
ATOM   2013  CB  ALA A 264      -8.041  -0.464 -26.968  1.00  0.00           C  
ATOM   2014  N   LEU A 265      -9.110  -1.229 -29.865  1.00  0.00           N  
ATOM   2015  CA  LEU A 265      -9.753  -2.132 -30.816  1.00  0.00           C  
ATOM   2016  C   LEU A 265      -8.890  -2.343 -32.065  1.00  0.00           C  
ATOM   2017  O   LEU A 265      -8.652  -3.478 -32.462  1.00  0.00           O  
ATOM   2018  CB  LEU A 265     -11.123  -1.554 -31.176  1.00  0.00           C  
ATOM   2019  CG  LEU A 265     -11.920  -2.466 -32.126  1.00  0.00           C  
ATOM   2020  CD1 LEU A 265     -12.370  -3.746 -31.436  1.00  0.00           C  
ATOM   2021  CD2 LEU A 265     -13.142  -1.706 -32.626  1.00  0.00           C  
ATOM   2022  N   ARG A 266      -8.371  -1.261 -32.665  1.00  0.00           N  
ATOM   2023  CA  ARG A 266      -7.521  -1.334 -33.863  1.00  0.00           C  
ATOM   2024  C   ARG A 266      -6.183  -2.013 -33.572  1.00  0.00           C  
ATOM   2025  O   ARG A 266      -5.723  -2.798 -34.395  1.00  0.00           O  
ATOM   2026  CB  ARG A 266      -7.330   0.067 -34.443  1.00  0.00           C  
ATOM   2027  CG  ARG A 266      -8.640   0.577 -35.088  1.00  0.00           C  
ATOM   2028  CD  ARG A 266      -8.545   2.039 -35.503  1.00  0.00           C  
ATOM   2029  NE  ARG A 266      -7.551   2.259 -36.558  1.00  0.00           N  
ATOM   2030  CZ  ARG A 266      -7.700   2.107 -37.863  1.00  0.00           C  
ATOM   2031  NH1 ARG A 266      -8.822   1.718 -38.403  1.00  0.00           N  
ATOM   2032  NH2 ARG A 266      -6.706   2.352 -38.646  1.00  0.00           N  
ATOM   2033  N   ALA A 267      -5.604  -1.787 -32.389  1.00  0.00           N  
ATOM   2034  CA  ALA A 267      -4.387  -2.469 -31.953  1.00  0.00           C  
ATOM   2035  C   ALA A 267      -4.590  -3.967 -31.669  1.00  0.00           C  
ATOM   2036  O   ALA A 267      -3.638  -4.730 -31.745  1.00  0.00           O  
ATOM   2037  CB  ALA A 267      -3.856  -1.750 -30.708  1.00  0.00           C  
ATOM   2038  N   SER A 268      -5.825  -4.395 -31.372  1.00  0.00           N  
ATOM   2039  CA  SER A 268      -6.122  -5.802 -31.075  1.00  0.00           C  
ATOM   2040  C   SER A 268      -5.959  -6.738 -32.273  1.00  0.00           C  
ATOM   2041  O   SER A 268      -5.747  -7.938 -32.104  1.00  0.00           O  
ATOM   2042  CB  SER A 268      -7.546  -5.939 -30.527  1.00  0.00           C  
ATOM   2043  OG  SER A 268      -8.530  -5.823 -31.533  1.00  0.00           O  
ATOM   2044  N   GLY A 269      -6.105  -6.207 -33.509  1.00  0.00           N  
ATOM   2045  CA  GLY A 269      -6.168  -7.005 -34.726  1.00  0.00           C  
ATOM   2046  C   GLY A 269      -7.468  -7.806 -34.909  1.00  0.00           C  
ATOM   2047  O   GLY A 269      -7.567  -8.560 -35.871  1.00  0.00           O  
ATOM   2048  N   LEU A 270      -8.457  -7.640 -34.016  1.00  0.00           N  
ATOM   2049  CA  LEU A 270      -9.778  -8.243 -34.197  1.00  0.00           C  
ATOM   2050  C   LEU A 270     -10.462  -7.647 -35.430  1.00  0.00           C  
ATOM   2051  O   LEU A 270     -10.449  -6.432 -35.646  1.00  0.00           O  
ATOM   2052  CB  LEU A 270     -10.656  -8.055 -32.944  1.00  0.00           C  
ATOM   2053  CG  LEU A 270     -10.151  -8.803 -31.692  1.00  0.00           C  
ATOM   2054  CD1 LEU A 270     -11.008  -8.416 -30.487  1.00  0.00           C  
ATOM   2055  CD2 LEU A 270     -10.221 -10.319 -31.844  1.00  0.00           C  
ATOM   2056  N   GLU A 271     -11.080  -8.502 -36.237  1.00  0.00           N  
ATOM   2057  CA  GLU A 271     -11.753  -8.084 -37.461  1.00  0.00           C  
ATOM   2058  C   GLU A 271     -13.088  -7.415 -37.120  1.00  0.00           C  
ATOM   2059  O   GLU A 271     -13.998  -8.049 -36.587  1.00  0.00           O  
ATOM   2060  CB  GLU A 271     -11.873  -9.292 -38.403  1.00  0.00           C  
ATOM   2061  CG  GLU A 271     -11.886  -8.870 -39.877  1.00  0.00           C  
ATOM   2062  CD  GLU A 271     -11.916 -10.065 -40.848  1.00  0.00           C  
ATOM   2063  OE1 GLU A 271     -11.600  -9.846 -42.042  1.00  0.00           O  
ATOM   2064  OE2 GLU A 271     -12.276 -11.185 -40.426  1.00  0.00           O  
ATOM   2065  N   VAL A 272     -13.198  -6.115 -37.396  1.00  0.00           N  
ATOM   2066  CA  VAL A 272     -14.392  -5.308 -37.129  1.00  0.00           C  
ATOM   2067  C   VAL A 272     -14.650  -4.395 -38.324  1.00  0.00           C  
ATOM   2068  O   VAL A 272     -13.771  -3.645 -38.749  1.00  0.00           O  
ATOM   2069  CB  VAL A 272     -14.241  -4.481 -35.835  1.00  0.00           C  
ATOM   2070  CG1 VAL A 272     -15.509  -3.682 -35.538  1.00  0.00           C  
ATOM   2071  CG2 VAL A 272     -13.977  -5.371 -34.621  1.00  0.00           C  
ATOM   2072  N   SER A 273     -15.860  -4.443 -38.876  1.00  0.00           N  
ATOM   2073  CA  SER A 273     -16.247  -3.581 -39.992  1.00  0.00           C  
ATOM   2074  C   SER A 273     -16.378  -2.117 -39.567  1.00  0.00           C  
ATOM   2075  O   SER A 273     -16.715  -1.802 -38.421  1.00  0.00           O  
ATOM   2076  CB  SER A 273     -17.543  -4.075 -40.642  1.00  0.00           C  
ATOM   2077  OG  SER A 273     -18.658  -3.860 -39.803  1.00  0.00           O  
ATOM   2078  N   GLU A 274     -16.196  -1.191 -40.506  1.00  0.00           N  
ATOM   2079  CA  GLU A 274     -16.400   0.238 -40.235  1.00  0.00           C  
ATOM   2080  C   GLU A 274     -17.840   0.539 -39.783  1.00  0.00           C  
ATOM   2081  O   GLU A 274     -18.052   1.372 -38.908  1.00  0.00           O  
ATOM   2082  CB  GLU A 274     -16.028   1.040 -41.487  1.00  0.00           C  
ATOM   2083  CG  GLU A 274     -15.899   2.532 -41.159  1.00  0.00           C  
ATOM   2084  CD  GLU A 274     -15.592   3.403 -42.388  1.00  0.00           C  
ATOM   2085  OE1 GLU A 274     -16.141   4.515 -42.427  1.00  0.00           O  
ATOM   2086  OE2 GLU A 274     -14.843   2.949 -43.269  1.00  0.00           O  
ATOM   2087  N   ASN A 275     -18.845  -0.182 -40.299  1.00  0.00           N  
ATOM   2088  CA  ASN A 275     -20.231  -0.041 -39.847  1.00  0.00           C  
ATOM   2089  C   ASN A 275     -20.387  -0.434 -38.372  1.00  0.00           C  
ATOM   2090  O   ASN A 275     -21.007   0.318 -37.618  1.00  0.00           O  
ATOM   2091  CB  ASN A 275     -21.159  -0.883 -40.732  1.00  0.00           C  
ATOM   2092  CG  ASN A 275     -21.365  -0.302 -42.123  1.00  0.00           C  
ATOM   2093  OD1 ASN A 275     -20.962   0.792 -42.461  1.00  0.00           O  
ATOM   2094  ND2 ASN A 275     -22.028  -1.045 -42.983  1.00  0.00           N  
ATOM   2095  N   ALA A 276     -19.775  -1.532 -37.935  1.00  0.00           N  
ATOM   2096  CA  ALA A 276     -19.810  -1.940 -36.534  1.00  0.00           C  
ATOM   2097  C   ALA A 276     -19.130  -0.902 -35.616  1.00  0.00           C  
ATOM   2098  O   ALA A 276     -19.632  -0.618 -34.530  1.00  0.00           O  
ATOM   2099  CB  ALA A 276     -19.156  -3.319 -36.400  1.00  0.00           C  
ATOM   2100  N   ILE A 277     -18.029  -0.282 -36.073  1.00  0.00           N  
ATOM   2101  CA  ILE A 277     -17.373   0.820 -35.353  1.00  0.00           C  
ATOM   2102  C   ILE A 277     -18.342   2.004 -35.206  1.00  0.00           C  
ATOM   2103  O   ILE A 277     -18.539   2.495 -34.095  1.00  0.00           O  
ATOM   2104  CB  ILE A 277     -16.061   1.231 -36.062  1.00  0.00           C  
ATOM   2105  CG1 ILE A 277     -15.017   0.100 -35.943  1.00  0.00           C  
ATOM   2106  CG2 ILE A 277     -15.494   2.546 -35.475  1.00  0.00           C  
ATOM   2107  CD1 ILE A 277     -13.775   0.290 -36.832  1.00  0.00           C  
ATOM   2108  N   ARG A 278     -18.969   2.439 -36.303  1.00  0.00           N  
ATOM   2109  CA  ARG A 278     -19.893   3.574 -36.318  1.00  0.00           C  
ATOM   2110  C   ARG A 278     -21.121   3.324 -35.441  1.00  0.00           C  
ATOM   2111  O   ARG A 278     -21.427   4.151 -34.583  1.00  0.00           O  
ATOM   2112  CB  ARG A 278     -20.314   3.878 -37.769  1.00  0.00           C  
ATOM   2113  CG  ARG A 278     -19.168   4.494 -38.586  1.00  0.00           C  
ATOM   2114  CD  ARG A 278     -19.552   4.615 -40.069  1.00  0.00           C  
ATOM   2115  NE  ARG A 278     -18.469   5.233 -40.847  1.00  0.00           N  
ATOM   2116  CZ  ARG A 278     -18.172   6.527 -40.921  1.00  0.00           C  
ATOM   2117  NH1 ARG A 278     -18.905   7.453 -40.372  1.00  0.00           N  
ATOM   2118  NH2 ARG A 278     -17.111   6.900 -41.555  1.00  0.00           N  
ATOM   2119  N   ASP A 279     -21.784   2.179 -35.589  1.00  0.00           N  
ATOM   2120  CA  ASP A 279     -22.968   1.812 -34.817  1.00  0.00           C  
ATOM   2121  C   ASP A 279     -22.638   1.644 -33.323  1.00  0.00           C  
ATOM   2122  O   ASP A 279     -23.370   2.132 -32.455  1.00  0.00           O  
ATOM   2123  CB  ASP A 279     -23.568   0.506 -35.372  1.00  0.00           C  
ATOM   2124  CG  ASP A 279     -24.199   0.645 -36.759  1.00  0.00           C  
ATOM   2125  OD1 ASP A 279     -24.464   1.787 -37.202  1.00  0.00           O  
ATOM   2126  OD2 ASP A 279     -24.465  -0.415 -37.376  1.00  0.00           O  
ATOM   2127  N   GLY A 280     -21.512   1.027 -33.015  1.00  0.00           N  
ATOM   2128  CA  GLY A 280     -21.038   0.834 -31.647  1.00  0.00           C  
ATOM   2129  C   GLY A 280     -20.728   2.158 -30.936  1.00  0.00           C  
ATOM   2130  O   GLY A 280     -21.139   2.341 -29.789  1.00  0.00           O  
ATOM   2131  N   ILE A 281     -20.068   3.099 -31.612  1.00  0.00           N  
ATOM   2132  CA  ILE A 281     -19.794   4.440 -31.067  1.00  0.00           C  
ATOM   2133  C   ILE A 281     -21.101   5.208 -30.819  1.00  0.00           C  
ATOM   2134  O   ILE A 281     -21.268   5.812 -29.764  1.00  0.00           O  
ATOM   2135  CB  ILE A 281     -18.845   5.227 -31.995  1.00  0.00           C  
ATOM   2136  CG1 ILE A 281     -17.424   4.624 -31.944  1.00  0.00           C  
ATOM   2137  CG2 ILE A 281     -18.782   6.724 -31.608  1.00  0.00           C  
ATOM   2138  CD1 ILE A 281     -16.518   5.107 -33.085  1.00  0.00           C  
ATOM   2139  N   ALA A 282     -22.031   5.191 -31.788  1.00  0.00           N  
ATOM   2140  CA  ALA A 282     -23.270   5.954 -31.715  1.00  0.00           C  
ATOM   2141  C   ALA A 282     -24.231   5.456 -30.616  1.00  0.00           C  
ATOM   2142  O   ALA A 282     -25.001   6.243 -30.067  1.00  0.00           O  
ATOM   2143  CB  ALA A 282     -23.946   5.900 -33.093  1.00  0.00           C  
ATOM   2144  N   SER A 283     -24.174   4.166 -30.270  1.00  0.00           N  
ATOM   2145  CA  SER A 283     -25.079   3.522 -29.304  1.00  0.00           C  
ATOM   2146  C   SER A 283     -24.497   3.352 -27.894  1.00  0.00           C  
ATOM   2147  O   SER A 283     -25.255   3.120 -26.952  1.00  0.00           O  
ATOM   2148  CB  SER A 283     -25.557   2.179 -29.852  1.00  0.00           C  
ATOM   2149  OG  SER A 283     -24.484   1.308 -30.083  1.00  0.00           O  
ATOM   2150  N   ALA A 284     -23.183   3.498 -27.713  1.00  0.00           N  
ATOM   2151  CA  ALA A 284     -22.538   3.306 -26.427  1.00  0.00           C  
ATOM   2152  C   ALA A 284     -22.989   4.355 -25.395  1.00  0.00           C  
ATOM   2153  O   ALA A 284     -22.639   5.530 -25.488  1.00  0.00           O  
ATOM   2154  CB  ALA A 284     -21.022   3.294 -26.606  1.00  0.00           C  
ATOM   2155  N   ILE A 285     -23.721   3.902 -24.361  1.00  0.00           N  
ATOM   2156  CA  ILE A 285     -24.148   4.733 -23.229  1.00  0.00           C  
ATOM   2157  C   ILE A 285     -23.928   3.982 -21.913  1.00  0.00           C  
ATOM   2158  O   ILE A 285     -24.055   2.759 -21.853  1.00  0.00           O  
ATOM   2159  CB  ILE A 285     -25.613   5.210 -23.414  1.00  0.00           C  
ATOM   2160  CG1 ILE A 285     -25.948   6.308 -22.389  1.00  0.00           C  
ATOM   2161  CG2 ILE A 285     -26.607   4.045 -23.347  1.00  0.00           C  
ATOM   2162  CD1 ILE A 285     -27.262   7.053 -22.682  1.00  0.00           C  
ATOM   2163  N   LEU A 286     -23.601   4.717 -20.827  1.00  0.00           N  
ATOM   2164  CA  LEU A 286     -23.464   4.154 -19.485  1.00  0.00           C  
ATOM   2165  C   LEU A 286     -24.265   5.001 -18.483  1.00  0.00           C  
ATOM   2166  O   LEU A 286     -24.090   6.220 -18.461  1.00  0.00           O  
ATOM   2167  CB  LEU A 286     -21.976   4.060 -19.122  1.00  0.00           C  
ATOM   2168  CG  LEU A 286     -21.679   3.182 -17.891  1.00  0.00           C  
ATOM   2169  CD1 LEU A 286     -21.984   1.705 -18.150  1.00  0.00           C  
ATOM   2170  CD2 LEU A 286     -20.199   3.268 -17.534  1.00  0.00           C  
ATOM   2171  N   PRO A 287     -25.135   4.388 -17.645  1.00  0.00           N  
ATOM   2172  CA  PRO A 287     -25.867   5.108 -16.613  1.00  0.00           C  
ATOM   2173  C   PRO A 287     -24.945   5.898 -15.674  1.00  0.00           C  
ATOM   2174  O   PRO A 287     -23.849   5.455 -15.348  1.00  0.00           O  
ATOM   2175  CB  PRO A 287     -26.672   4.040 -15.859  1.00  0.00           C  
ATOM   2176  CG  PRO A 287     -26.857   2.943 -16.900  1.00  0.00           C  
ATOM   2177  CD  PRO A 287     -25.551   2.994 -17.687  1.00  0.00           C  
ATOM   2178  N   GLY A 288     -25.387   7.077 -15.251  1.00  0.00           N  
ATOM   2179  CA  GLY A 288     -24.630   7.939 -14.343  1.00  0.00           C  
ATOM   2180  C   GLY A 288     -23.391   8.601 -14.959  1.00  0.00           C  
ATOM   2181  O   GLY A 288     -22.570   9.158 -14.231  1.00  0.00           O  
ATOM   2182  N   ARG A 289     -23.219   8.561 -16.290  1.00  0.00           N  
ATOM   2183  CA  ARG A 289     -22.109   9.230 -16.987  1.00  0.00           C  
ATOM   2184  C   ARG A 289     -22.661  10.320 -17.910  1.00  0.00           C  
ATOM   2185  O   ARG A 289     -22.897  10.074 -19.086  1.00  0.00           O  
ATOM   2186  CB  ARG A 289     -21.243   8.212 -17.738  1.00  0.00           C  
ATOM   2187  CG  ARG A 289     -20.493   7.229 -16.816  1.00  0.00           C  
ATOM   2188  CD  ARG A 289     -19.459   7.951 -15.940  1.00  0.00           C  
ATOM   2189  NE  ARG A 289     -18.554   6.988 -15.291  1.00  0.00           N  
ATOM   2190  CZ  ARG A 289     -17.465   7.287 -14.591  1.00  0.00           C  
ATOM   2191  NH1 ARG A 289     -17.097   8.523 -14.384  1.00  0.00           N  
ATOM   2192  NH2 ARG A 289     -16.739   6.336 -14.088  1.00  0.00           N  
ATOM   2193  N   PHE A 290     -22.864  11.502 -17.343  1.00  0.00           N  
ATOM   2194  CA  PHE A 290     -23.574  12.616 -17.974  1.00  0.00           C  
ATOM   2195  C   PHE A 290     -24.928  12.178 -18.563  1.00  0.00           C  
ATOM   2196  O   PHE A 290     -25.296  12.511 -19.687  1.00  0.00           O  
ATOM   2197  CB  PHE A 290     -22.657  13.353 -18.957  1.00  0.00           C  
ATOM   2198  CG  PHE A 290     -23.104  14.771 -19.228  1.00  0.00           C  
ATOM   2199  CD1 PHE A 290     -23.831  15.084 -20.393  1.00  0.00           C  
ATOM   2200  CD2 PHE A 290     -22.841  15.775 -18.284  1.00  0.00           C  
ATOM   2201  CE1 PHE A 290     -24.274  16.384 -20.621  1.00  0.00           C  
ATOM   2202  CE2 PHE A 290     -23.287  17.084 -18.511  1.00  0.00           C  
ATOM   2203  CZ  PHE A 290     -24.010  17.392 -19.676  1.00  0.00           C  
ATOM   2204  N   GLN A 291     -25.674  11.377 -17.801  1.00  0.00           N  
ATOM   2205  CA  GLN A 291     -26.958  10.825 -18.219  1.00  0.00           C  
ATOM   2206  C   GLN A 291     -28.054  11.877 -18.040  1.00  0.00           C  
ATOM   2207  O   GLN A 291     -28.395  12.225 -16.913  1.00  0.00           O  
ATOM   2208  CB  GLN A 291     -27.229   9.550 -17.416  1.00  0.00           C  
ATOM   2209  CG  GLN A 291     -28.494   8.829 -17.886  1.00  0.00           C  
ATOM   2210  CD  GLN A 291     -28.878   7.639 -16.994  1.00  0.00           C  
ATOM   2211  OE1 GLN A 291     -28.322   7.415 -15.929  1.00  0.00           O  
ATOM   2212  NE2 GLN A 291     -29.848   6.859 -17.385  1.00  0.00           N  
ATOM   2213  N   ILE A 292     -28.631  12.334 -19.131  1.00  0.00           N  
ATOM   2214  CA  ILE A 292     -29.859  13.140 -19.087  1.00  0.00           C  
ATOM   2215  C   ILE A 292     -31.041  12.180 -18.882  1.00  0.00           C  
ATOM   2216  O   ILE A 292     -31.306  11.331 -19.729  1.00  0.00           O  
ATOM   2217  CB  ILE A 292     -30.017  14.012 -20.348  1.00  0.00           C  
ATOM   2218  CG1 ILE A 292     -28.791  14.936 -20.532  1.00  0.00           C  
ATOM   2219  CG2 ILE A 292     -31.315  14.840 -20.241  1.00  0.00           C  
ATOM   2220  CD1 ILE A 292     -28.800  15.771 -21.817  1.00  0.00           C  
ATOM   2221  N   VAL A 293     -31.718  12.307 -17.733  1.00  0.00           N  
ATOM   2222  CA  VAL A 293     -32.782  11.378 -17.290  1.00  0.00           C  
ATOM   2223  C   VAL A 293     -34.169  11.897 -17.653  1.00  0.00           C  
ATOM   2224  O   VAL A 293     -35.058  11.120 -17.990  1.00  0.00           O  
ATOM   2225  CB  VAL A 293     -32.682  11.140 -15.770  1.00  0.00           C  
ATOM   2226  CG1 VAL A 293     -33.690  10.097 -15.281  1.00  0.00           C  
ATOM   2227  CG2 VAL A 293     -31.282  10.646 -15.378  1.00  0.00           C  
ATOM   2228  N   SER A 294     -34.354  13.205 -17.566  1.00  0.00           N  
ATOM   2229  CA  SER A 294     -35.608  13.877 -17.899  1.00  0.00           C  
ATOM   2230  C   SER A 294     -35.358  15.322 -18.327  1.00  0.00           C  
ATOM   2231  O   SER A 294     -34.256  15.846 -18.171  1.00  0.00           O  
ATOM   2232  CB  SER A 294     -36.588  13.805 -16.723  1.00  0.00           C  
ATOM   2233  OG  SER A 294     -36.067  14.419 -15.567  1.00  0.00           O  
ATOM   2234  N   GLU A 295     -36.388  15.969 -18.852  1.00  0.00           N  
ATOM   2235  CA  GLU A 295     -36.408  17.385 -19.220  1.00  0.00           C  
ATOM   2236  C   GLU A 295     -37.516  18.122 -18.460  1.00  0.00           C  
ATOM   2237  O   GLU A 295     -38.441  17.497 -17.955  1.00  0.00           O  
ATOM   2238  CB  GLU A 295     -36.584  17.511 -20.746  1.00  0.00           C  
ATOM   2239  CG  GLU A 295     -35.401  16.996 -21.582  1.00  0.00           C  
ATOM   2240  CD  GLU A 295     -34.153  17.903 -21.553  1.00  0.00           C  
ATOM   2241  OE1 GLU A 295     -33.146  17.569 -22.216  1.00  0.00           O  
ATOM   2242  OE2 GLU A 295     -34.166  18.976 -20.911  1.00  0.00           O  
ATOM   2243  N   SER A 296     -37.427  19.455 -18.386  1.00  0.00           N  
ATOM   2244  CA  SER A 296     -38.424  20.352 -17.792  1.00  0.00           C  
ATOM   2245  C   SER A 296     -38.823  20.035 -16.334  1.00  0.00           C  
ATOM   2246  O   SER A 296     -39.992  19.764 -16.059  1.00  0.00           O  
ATOM   2247  CB  SER A 296     -39.652  20.475 -18.705  1.00  0.00           C  
ATOM   2248  OG  SER A 296     -39.282  20.933 -19.978  1.00  0.00           O  
ATOM   2249  N   PRO A 297     -37.870  20.116 -15.334  1.00  0.00           N  
ATOM   2250  CA  PRO A 297     -36.486  20.560 -15.479  1.00  0.00           C  
ATOM   2251  C   PRO A 297     -35.601  19.474 -16.094  1.00  0.00           C  
ATOM   2252  O   PRO A 297     -35.886  18.279 -15.976  1.00  0.00           O  
ATOM   2253  CB  PRO A 297     -36.034  20.908 -14.062  1.00  0.00           C  
ATOM   2254  CG  PRO A 297     -36.815  19.924 -13.199  1.00  0.00           C  
ATOM   2255  CD  PRO A 297     -38.151  19.826 -13.936  1.00  0.00           C  
ATOM   2256  N   ARG A 298     -34.481  19.876 -16.696  1.00  0.00           N  
ATOM   2257  CA  ARG A 298     -33.453  18.926 -17.120  1.00  0.00           C  
ATOM   2258  C   ARG A 298     -32.788  18.304 -15.898  1.00  0.00           C  
ATOM   2259  O   ARG A 298     -32.207  19.012 -15.090  1.00  0.00           O  
ATOM   2260  CB  ARG A 298     -32.444  19.633 -18.031  1.00  0.00           C  
ATOM   2261  CG  ARG A 298     -31.324  18.683 -18.462  1.00  0.00           C  
ATOM   2262  CD  ARG A 298     -30.427  19.345 -19.508  1.00  0.00           C  
ATOM   2263  NE  ARG A 298     -31.150  19.461 -20.767  1.00  0.00           N  
ATOM   2264  CZ  ARG A 298     -30.922  20.261 -21.781  1.00  0.00           C  
ATOM   2265  NH1 ARG A 298     -29.895  21.069 -21.796  1.00  0.00           N  
ATOM   2266  NH2 ARG A 298     -31.742  20.242 -22.785  1.00  0.00           N  
ATOM   2267  N   VAL A 299     -32.826  16.976 -15.794  1.00  0.00           N  
ATOM   2268  CA  VAL A 299     -32.143  16.216 -14.740  1.00  0.00           C  
ATOM   2269  C   VAL A 299     -30.955  15.479 -15.338  1.00  0.00           C  
ATOM   2270  O   VAL A 299     -31.114  14.727 -16.298  1.00  0.00           O  
ATOM   2271  CB  VAL A 299     -33.101  15.258 -14.017  1.00  0.00           C  
ATOM   2272  CG1 VAL A 299     -32.373  14.454 -12.942  1.00  0.00           C  
ATOM   2273  CG2 VAL A 299     -34.240  16.024 -13.341  1.00  0.00           C  
ATOM   2274  N   ILE A 300     -29.763  15.684 -14.759  1.00  0.00           N  
ATOM   2275  CA  ILE A 300     -28.506  15.054 -15.184  1.00  0.00           C  
ATOM   2276  C   ILE A 300     -27.910  14.272 -14.015  1.00  0.00           C  
ATOM   2277  O   ILE A 300     -27.742  14.827 -12.929  1.00  0.00           O  
ATOM   2278  CB  ILE A 300     -27.511  16.098 -15.737  1.00  0.00           C  
ATOM   2279  CG1 ILE A 300     -28.144  16.929 -16.877  1.00  0.00           C  
ATOM   2280  CG2 ILE A 300     -26.223  15.394 -16.220  1.00  0.00           C  
ATOM   2281  CD1 ILE A 300     -27.247  18.039 -17.430  1.00  0.00           C  
ATOM   2282  N   PHE A 301     -27.544  13.013 -14.259  1.00  0.00           N  
ATOM   2283  CA  PHE A 301     -26.785  12.196 -13.316  1.00  0.00           C  
ATOM   2284  C   PHE A 301     -25.337  12.069 -13.779  1.00  0.00           C  
ATOM   2285  O   PHE A 301     -25.086  11.610 -14.897  1.00  0.00           O  
ATOM   2286  CB  PHE A 301     -27.432  10.817 -13.147  1.00  0.00           C  
ATOM   2287  CG  PHE A 301     -28.828  10.779 -12.558  1.00  0.00           C  
ATOM   2288  CD1 PHE A 301     -29.398  11.876 -11.889  1.00  0.00           C  
ATOM   2289  CD2 PHE A 301     -29.570   9.590 -12.659  1.00  0.00           C  
ATOM   2290  CE1 PHE A 301     -30.689  11.800 -11.337  1.00  0.00           C  
ATOM   2291  CE2 PHE A 301     -30.864   9.507 -12.110  1.00  0.00           C  
ATOM   2292  CZ  PHE A 301     -31.418  10.616 -11.456  1.00  0.00           C  
ATOM   2293  N   ASP A 302     -24.391  12.441 -12.929  1.00  0.00           N  
ATOM   2294  CA  ASP A 302     -22.969  12.257 -13.201  1.00  0.00           C  
ATOM   2295  C   ASP A 302     -22.189  11.908 -11.921  1.00  0.00           C  
ATOM   2296  O   ASP A 302     -22.183  12.658 -10.943  1.00  0.00           O  
ATOM   2297  CB  ASP A 302     -22.369  13.485 -13.898  1.00  0.00           C  
ATOM   2298  CG  ASP A 302     -21.028  13.106 -14.509  1.00  0.00           C  
ATOM   2299  OD1 ASP A 302     -20.027  13.020 -13.760  1.00  0.00           O  
ATOM   2300  OD2 ASP A 302     -20.995  12.831 -15.730  1.00  0.00           O  
ATOM   2301  N   VAL A 303     -21.494  10.766 -11.938  1.00  0.00           N  
ATOM   2302  CA  VAL A 303     -20.748  10.232 -10.787  1.00  0.00           C  
ATOM   2303  C   VAL A 303     -19.382  10.890 -10.563  1.00  0.00           C  
ATOM   2304  O   VAL A 303     -18.543  10.334  -9.855  1.00  0.00           O  
ATOM   2305  CB  VAL A 303     -20.624   8.697 -10.865  1.00  0.00           C  
ATOM   2306  CG1 VAL A 303     -21.993   8.020 -10.883  1.00  0.00           C  
ATOM   2307  CG2 VAL A 303     -19.844   8.233 -12.101  1.00  0.00           C  
ATOM   2308  N   ALA A 304     -19.112  12.046 -11.172  1.00  0.00           N  
ATOM   2309  CA  ALA A 304     -17.866  12.777 -11.001  1.00  0.00           C  
ATOM   2310  C   ALA A 304     -17.560  13.019  -9.508  1.00  0.00           C  
ATOM   2311  O   ALA A 304     -18.387  13.568  -8.787  1.00  0.00           O  
ATOM   2312  CB  ALA A 304     -17.950  14.105 -11.761  1.00  0.00           C  
ATOM   2313  N   HIS A 305     -16.359  12.604  -9.067  1.00  0.00           N  
ATOM   2314  CA  HIS A 305     -15.961  12.616  -7.652  1.00  0.00           C  
ATOM   2315  C   HIS A 305     -14.489  13.011  -7.427  1.00  0.00           C  
ATOM   2316  O   HIS A 305     -13.937  12.755  -6.357  1.00  0.00           O  
ATOM   2317  CB  HIS A 305     -16.272  11.248  -7.037  1.00  0.00           C  
ATOM   2318  CG  HIS A 305     -15.624  10.098  -7.763  1.00  0.00           C  
ATOM   2319  ND1 HIS A 305     -16.227   9.321  -8.728  1.00  0.00           N  
ATOM   2320  CD2 HIS A 305     -14.338   9.646  -7.633  1.00  0.00           C  
ATOM   2321  CE1 HIS A 305     -15.336   8.428  -9.156  1.00  0.00           C  
ATOM   2322  NE2 HIS A 305     -14.172   8.597  -8.522  1.00  0.00           N  
ATOM   2323  N   ASN A 306     -13.839  13.598  -8.421  1.00  0.00           N  
ATOM   2324  CA  ASN A 306     -12.482  14.134  -8.348  1.00  0.00           C  
ATOM   2325  C   ASN A 306     -12.342  15.332  -9.311  1.00  0.00           C  
ATOM   2326  O   ASN A 306     -13.183  15.496 -10.200  1.00  0.00           O  
ATOM   2327  CB  ASN A 306     -11.465  13.002  -8.620  1.00  0.00           C  
ATOM   2328  CG  ASN A 306     -11.604  12.358  -9.982  1.00  0.00           C  
ATOM   2329  OD1 ASN A 306     -11.707  13.000 -11.011  1.00  0.00           O  
ATOM   2330  ND2 ASN A 306     -11.589  11.049 -10.016  1.00  0.00           N  
ATOM   2331  N   PRO A 307     -11.297  16.168  -9.175  1.00  0.00           N  
ATOM   2332  CA  PRO A 307     -11.139  17.373  -9.991  1.00  0.00           C  
ATOM   2333  C   PRO A 307     -11.108  17.105 -11.501  1.00  0.00           C  
ATOM   2334  O   PRO A 307     -11.764  17.813 -12.258  1.00  0.00           O  
ATOM   2335  CB  PRO A 307      -9.840  18.031  -9.501  1.00  0.00           C  
ATOM   2336  CG  PRO A 307      -9.758  17.577  -8.048  1.00  0.00           C  
ATOM   2337  CD  PRO A 307     -10.316  16.156  -8.096  1.00  0.00           C  
ATOM   2338  N   HIS A 308     -10.430  16.038 -11.945  1.00  0.00           N  
ATOM   2339  CA  HIS A 308     -10.351  15.679 -13.362  1.00  0.00           C  
ATOM   2340  C   HIS A 308     -11.732  15.337 -13.962  1.00  0.00           C  
ATOM   2341  O   HIS A 308     -12.066  15.760 -15.069  1.00  0.00           O  
ATOM   2342  CB  HIS A 308      -9.371  14.509 -13.507  1.00  0.00           C  
ATOM   2343  CG  HIS A 308      -9.273  13.956 -14.899  1.00  0.00           C  
ATOM   2344  ND1 HIS A 308     -10.092  12.996 -15.442  1.00  0.00           N  
ATOM   2345  CD2 HIS A 308      -8.352  14.284 -15.860  1.00  0.00           C  
ATOM   2346  CE1 HIS A 308      -9.675  12.754 -16.695  1.00  0.00           C  
ATOM   2347  NE2 HIS A 308      -8.615  13.517 -16.971  1.00  0.00           N  
ATOM   2348  N   ALA A 309     -12.583  14.602 -13.234  1.00  0.00           N  
ATOM   2349  CA  ALA A 309     -13.942  14.318 -13.667  1.00  0.00           C  
ATOM   2350  C   ALA A 309     -14.851  15.567 -13.593  1.00  0.00           C  
ATOM   2351  O   ALA A 309     -15.695  15.768 -14.461  1.00  0.00           O  
ATOM   2352  CB  ALA A 309     -14.493  13.155 -12.832  1.00  0.00           C  
ATOM   2353  N   ALA A 310     -14.642  16.418 -12.581  1.00  0.00           N  
ATOM   2354  CA  ALA A 310     -15.385  17.665 -12.411  1.00  0.00           C  
ATOM   2355  C   ALA A 310     -15.055  18.699 -13.496  1.00  0.00           C  
ATOM   2356  O   ALA A 310     -15.947  19.403 -13.967  1.00  0.00           O  
ATOM   2357  CB  ALA A 310     -15.104  18.213 -11.009  1.00  0.00           C  
ATOM   2358  N   GLU A 311     -13.795  18.761 -13.951  1.00  0.00           N  
ATOM   2359  CA  GLU A 311     -13.389  19.566 -15.105  1.00  0.00           C  
ATOM   2360  C   GLU A 311     -14.143  19.133 -16.367  1.00  0.00           C  
ATOM   2361  O   GLU A 311     -14.759  19.967 -17.051  1.00  0.00           O  
ATOM   2362  CB  GLU A 311     -11.870  19.441 -15.302  1.00  0.00           C  
ATOM   2363  CG  GLU A 311     -11.387  20.245 -16.523  1.00  0.00           C  
ATOM   2364  CD  GLU A 311      -9.869  20.239 -16.698  1.00  0.00           C  
ATOM   2365  OE1 GLU A 311      -9.390  21.144 -17.425  1.00  0.00           O  
ATOM   2366  OE2 GLU A 311      -9.195  19.364 -16.119  1.00  0.00           O  
ATOM   2367  N   TYR A 312     -14.188  17.828 -16.654  1.00  0.00           N  
ATOM   2368  CA  TYR A 312     -14.932  17.293 -17.786  1.00  0.00           C  
ATOM   2369  C   TYR A 312     -16.439  17.605 -17.692  1.00  0.00           C  
ATOM   2370  O   TYR A 312     -17.037  18.083 -18.662  1.00  0.00           O  
ATOM   2371  CB  TYR A 312     -14.684  15.785 -17.908  1.00  0.00           C  
ATOM   2372  CG  TYR A 312     -15.472  15.173 -19.045  1.00  0.00           C  
ATOM   2373  CD1 TYR A 312     -16.731  14.595 -18.807  1.00  0.00           C  
ATOM   2374  CD2 TYR A 312     -14.993  15.282 -20.369  1.00  0.00           C  
ATOM   2375  CE1 TYR A 312     -17.523  14.136 -19.887  1.00  0.00           C  
ATOM   2376  CE2 TYR A 312     -15.775  14.839 -21.443  1.00  0.00           C  
ATOM   2377  CZ  TYR A 312     -17.038  14.278 -21.201  1.00  0.00           C  
ATOM   2378  OH  TYR A 312     -17.821  13.888 -22.253  1.00  0.00           O  
ATOM   2379  N   LEU A 313     -17.048  17.378 -16.513  1.00  0.00           N  
ATOM   2380  CA  LEU A 313     -18.449  17.695 -16.255  1.00  0.00           C  
ATOM   2381  C   LEU A 313     -18.740  19.188 -16.463  1.00  0.00           C  
ATOM   2382  O   LEU A 313     -19.703  19.545 -17.132  1.00  0.00           O  
ATOM   2383  CB  LEU A 313     -18.805  17.220 -14.833  1.00  0.00           C  
ATOM   2384  CG  LEU A 313     -20.235  17.570 -14.378  1.00  0.00           C  
ATOM   2385  CD1 LEU A 313     -21.308  17.029 -15.317  1.00  0.00           C  
ATOM   2386  CD2 LEU A 313     -20.474  16.979 -12.989  1.00  0.00           C  
ATOM   2387  N   THR A 314     -17.862  20.058 -15.958  1.00  0.00           N  
ATOM   2388  CA  THR A 314     -17.950  21.513 -16.133  1.00  0.00           C  
ATOM   2389  C   THR A 314     -17.937  21.907 -17.610  1.00  0.00           C  
ATOM   2390  O   THR A 314     -18.762  22.712 -18.050  1.00  0.00           O  
ATOM   2391  CB  THR A 314     -16.803  22.204 -15.383  1.00  0.00           C  
ATOM   2392  OG1 THR A 314     -16.929  21.969 -13.999  1.00  0.00           O  
ATOM   2393  CG2 THR A 314     -16.790  23.716 -15.567  1.00  0.00           C  
ATOM   2394  N   GLY A 315     -17.051  21.298 -18.405  1.00  0.00           N  
ATOM   2395  CA  GLY A 315     -17.006  21.502 -19.853  1.00  0.00           C  
ATOM   2396  C   GLY A 315     -18.304  21.077 -20.551  1.00  0.00           C  
ATOM   2397  O   GLY A 315     -18.859  21.830 -21.351  1.00  0.00           O  
ATOM   2398  N   ARG A 316     -18.847  19.901 -20.197  1.00  0.00           N  
ATOM   2399  CA  ARG A 316     -20.128  19.400 -20.720  1.00  0.00           C  
ATOM   2400  C   ARG A 316     -21.308  20.298 -20.341  1.00  0.00           C  
ATOM   2401  O   ARG A 316     -22.148  20.575 -21.191  1.00  0.00           O  
ATOM   2402  CB  ARG A 316     -20.385  17.962 -20.233  1.00  0.00           C  
ATOM   2403  CG  ARG A 316     -19.466  16.908 -20.877  1.00  0.00           C  
ATOM   2404  CD  ARG A 316     -19.788  16.652 -22.361  1.00  0.00           C  
ATOM   2405  NE  ARG A 316     -21.117  16.059 -22.561  1.00  0.00           N  
ATOM   2406  CZ  ARG A 316     -21.419  14.806 -22.903  1.00  0.00           C  
ATOM   2407  NH1 ARG A 316     -20.509  13.902 -23.069  1.00  0.00           N  
ATOM   2408  NH2 ARG A 316     -22.648  14.457 -23.090  1.00  0.00           N  
ATOM   2409  N   MET A 317     -21.359  20.780 -19.101  1.00  0.00           N  
ATOM   2410  CA  MET A 317     -22.394  21.704 -18.636  1.00  0.00           C  
ATOM   2411  C   MET A 317     -22.342  23.044 -19.384  1.00  0.00           C  
ATOM   2412  O   MET A 317     -23.377  23.543 -19.813  1.00  0.00           O  
ATOM   2413  CB  MET A 317     -22.247  21.926 -17.127  1.00  0.00           C  
ATOM   2414  CG  MET A 317     -22.650  20.697 -16.295  1.00  0.00           C  
ATOM   2415  SD  MET A 317     -24.401  20.209 -16.424  1.00  0.00           S  
ATOM   2416  CE  MET A 317     -25.186  21.618 -15.600  1.00  0.00           C  
ATOM   2417  N   LYS A 318     -21.137  23.587 -19.614  1.00  0.00           N  
ATOM   2418  CA  LYS A 318     -20.965  24.831 -20.371  1.00  0.00           C  
ATOM   2419  C   LYS A 318     -21.362  24.715 -21.843  1.00  0.00           C  
ATOM   2420  O   LYS A 318     -21.773  25.709 -22.432  1.00  0.00           O  
ATOM   2421  CB  LYS A 318     -19.499  25.309 -20.266  1.00  0.00           C  
ATOM   2422  CG  LYS A 318     -19.203  25.927 -18.896  1.00  0.00           C  
ATOM   2423  CD  LYS A 318     -17.721  26.294 -18.747  1.00  0.00           C  
ATOM   2424  CE  LYS A 318     -17.504  26.913 -17.367  1.00  0.00           C  
ATOM   2425  NZ  LYS A 318     -16.070  27.085 -17.022  1.00  0.00           N  
ATOM   2426  N   ALA A 319     -21.259  23.521 -22.428  1.00  0.00           N  
ATOM   2427  CA  ALA A 319     -21.679  23.260 -23.802  1.00  0.00           C  
ATOM   2428  C   ALA A 319     -23.210  23.150 -23.959  1.00  0.00           C  
ATOM   2429  O   ALA A 319     -23.724  23.249 -25.069  1.00  0.00           O  
ATOM   2430  CB  ALA A 319     -20.959  21.998 -24.298  1.00  0.00           C  
ATOM   2431  N   LEU A 320     -23.957  22.950 -22.861  1.00  0.00           N  
ATOM   2432  CA  LEU A 320     -25.415  22.958 -22.897  1.00  0.00           C  
ATOM   2433  C   LEU A 320     -25.949  24.406 -22.914  1.00  0.00           C  
ATOM   2434  O   LEU A 320     -25.400  25.283 -22.243  1.00  0.00           O  
ATOM   2435  CB  LEU A 320     -26.001  22.181 -21.704  1.00  0.00           C  
ATOM   2436  CG  LEU A 320     -25.751  20.668 -21.732  1.00  0.00           C  
ATOM   2437  CD1 LEU A 320     -26.368  20.054 -20.468  1.00  0.00           C  
ATOM   2438  CD2 LEU A 320     -26.380  19.979 -22.941  1.00  0.00           C  
ATOM   2439  N   PRO A 321     -27.086  24.658 -23.599  1.00  0.00           N  
ATOM   2440  CA  PRO A 321     -27.799  25.917 -23.466  1.00  0.00           C  
ATOM   2441  C   PRO A 321     -28.216  26.135 -22.005  1.00  0.00           C  
ATOM   2442  O   PRO A 321     -28.916  25.299 -21.427  1.00  0.00           O  
ATOM   2443  CB  PRO A 321     -29.017  25.810 -24.394  1.00  0.00           C  
ATOM   2444  CG  PRO A 321     -28.648  24.675 -25.361  1.00  0.00           C  
ATOM   2445  CD  PRO A 321     -27.761  23.769 -24.516  1.00  0.00           C  
ATOM   2446  N   LYS A 322     -27.818  27.269 -21.395  1.00  0.00           N  
ATOM   2447  CA  LYS A 322     -28.234  27.662 -20.050  1.00  0.00           C  
ATOM   2448  C   LYS A 322     -29.436  28.605 -20.152  1.00  0.00           C  
ATOM   2449  O   LYS A 322     -29.261  29.806 -20.367  1.00  0.00           O  
ATOM   2450  CB  LYS A 322     -27.043  28.253 -19.262  1.00  0.00           C  
ATOM   2451  CG  LYS A 322     -27.441  28.524 -17.801  1.00  0.00           C  
ATOM   2452  CD  LYS A 322     -26.268  28.934 -16.892  1.00  0.00           C  
ATOM   2453  CE  LYS A 322     -26.826  29.102 -15.473  1.00  0.00           C  
ATOM   2454  NZ  LYS A 322     -25.810  29.327 -14.424  1.00  0.00           N  
ATOM   2455  N   ASN A 323     -30.642  28.063 -19.970  1.00  0.00           N  
ATOM   2456  CA  ASN A 323     -31.894  28.825 -20.008  1.00  0.00           C  
ATOM   2457  C   ASN A 323     -32.380  29.259 -18.616  1.00  0.00           C  
ATOM   2458  O   ASN A 323     -33.164  30.200 -18.504  1.00  0.00           O  
ATOM   2459  CB  ASN A 323     -32.955  27.975 -20.716  1.00  0.00           C  
ATOM   2460  CG  ASN A 323     -32.618  27.683 -22.175  1.00  0.00           C  
ATOM   2461  OD1 ASN A 323     -31.930  28.419 -22.853  1.00  0.00           O  
ATOM   2462  ND2 ASN A 323     -33.123  26.588 -22.695  1.00  0.00           N  
ATOM   2463  N   GLY A 324     -31.922  28.591 -17.564  1.00  0.00           N  
ATOM   2464  CA  GLY A 324     -32.267  28.862 -16.178  1.00  0.00           C  
ATOM   2465  C   GLY A 324     -31.082  28.648 -15.234  1.00  0.00           C  
ATOM   2466  O   GLY A 324     -29.917  28.770 -15.634  1.00  0.00           O  
ATOM   2467  N   ARG A 325     -31.368  28.335 -13.965  1.00  0.00           N  
ATOM   2468  CA  ARG A 325     -30.364  28.025 -12.936  1.00  0.00           C  
ATOM   2469  C   ARG A 325     -29.911  26.569 -13.046  1.00  0.00           C  
ATOM   2470  O   ARG A 325     -30.638  25.711 -13.538  1.00  0.00           O  
ATOM   2471  CB  ARG A 325     -30.937  28.310 -11.542  1.00  0.00           C  
ATOM   2472  CG  ARG A 325     -31.356  29.782 -11.353  1.00  0.00           C  
ATOM   2473  CD  ARG A 325     -32.015  29.985  -9.984  1.00  0.00           C  
ATOM   2474  NE  ARG A 325     -33.265  29.222  -9.872  1.00  0.00           N  
ATOM   2475  CZ  ARG A 325     -33.757  28.623  -8.794  1.00  0.00           C  
ATOM   2476  NH1 ARG A 325     -33.228  28.783  -7.605  1.00  0.00           N  
ATOM   2477  NH2 ARG A 325     -34.783  27.851  -8.910  1.00  0.00           N  
ATOM   2478  N   VAL A 326     -28.725  26.294 -12.525  1.00  0.00           N  
ATOM   2479  CA  VAL A 326     -28.241  24.940 -12.266  1.00  0.00           C  
ATOM   2480  C   VAL A 326     -28.262  24.701 -10.757  1.00  0.00           C  
ATOM   2481  O   VAL A 326     -27.525  25.348 -10.015  1.00  0.00           O  
ATOM   2482  CB  VAL A 326     -26.846  24.699 -12.860  1.00  0.00           C  
ATOM   2483  CG1 VAL A 326     -26.337  23.291 -12.546  1.00  0.00           C  
ATOM   2484  CG2 VAL A 326     -26.864  24.863 -14.382  1.00  0.00           C  
ATOM   2485  N   LEU A 327     -29.118  23.784 -10.295  1.00  0.00           N  
ATOM   2486  CA  LEU A 327     -29.235  23.352  -8.906  1.00  0.00           C  
ATOM   2487  C   LEU A 327     -28.477  22.029  -8.763  1.00  0.00           C  
ATOM   2488  O   LEU A 327     -28.806  21.064  -9.450  1.00  0.00           O  
ATOM   2489  CB  LEU A 327     -30.712  23.210  -8.510  1.00  0.00           C  
ATOM   2490  CG  LEU A 327     -31.570  24.497  -8.630  1.00  0.00           C  
ATOM   2491  CD1 LEU A 327     -32.184  24.658 -10.020  1.00  0.00           C  
ATOM   2492  CD2 LEU A 327     -32.729  24.453  -7.651  1.00  0.00           C  
ATOM   2493  N   ALA A 328     -27.462  21.959  -7.892  1.00  0.00           N  
ATOM   2494  CA  ALA A 328     -26.678  20.744  -7.691  1.00  0.00           C  
ATOM   2495  C   ALA A 328     -27.070  20.027  -6.395  1.00  0.00           C  
ATOM   2496  O   ALA A 328     -26.928  20.573  -5.305  1.00  0.00           O  
ATOM   2497  CB  ALA A 328     -25.189  21.069  -7.733  1.00  0.00           C  
ATOM   2498  N   VAL A 329     -27.513  18.769  -6.516  1.00  0.00           N  
ATOM   2499  CA  VAL A 329     -27.635  17.822  -5.410  1.00  0.00           C  
ATOM   2500  C   VAL A 329     -26.313  17.085  -5.291  1.00  0.00           C  
ATOM   2501  O   VAL A 329     -25.908  16.391  -6.226  1.00  0.00           O  
ATOM   2502  CB  VAL A 329     -28.795  16.840  -5.635  1.00  0.00           C  
ATOM   2503  CG1 VAL A 329     -28.890  15.809  -4.512  1.00  0.00           C  
ATOM   2504  CG2 VAL A 329     -30.135  17.579  -5.718  1.00  0.00           C  
ATOM   2505  N   ILE A 330     -25.616  17.248  -4.159  1.00  0.00           N  
ATOM   2506  CA  ILE A 330     -24.264  16.724  -4.002  1.00  0.00           C  
ATOM   2507  C   ILE A 330     -24.053  16.043  -2.653  1.00  0.00           C  
ATOM   2508  O   ILE A 330     -24.452  16.543  -1.609  1.00  0.00           O  
ATOM   2509  CB  ILE A 330     -23.229  17.827  -4.316  1.00  0.00           C  
ATOM   2510  CG1 ILE A 330     -21.815  17.230  -4.408  1.00  0.00           C  
ATOM   2511  CG2 ILE A 330     -23.284  18.998  -3.307  1.00  0.00           C  
ATOM   2512  CD1 ILE A 330     -20.819  18.126  -5.136  1.00  0.00           C  
ATOM   2513  N   GLY A 331     -23.388  14.885  -2.704  1.00  0.00           N  
ATOM   2514  CA  GLY A 331     -22.769  14.208  -1.571  1.00  0.00           C  
ATOM   2515  C   GLY A 331     -21.436  13.632  -2.026  1.00  0.00           C  
ATOM   2516  O   GLY A 331     -21.308  13.179  -3.167  1.00  0.00           O  
ATOM   2517  N   MET A 332     -20.408  13.672  -1.167  1.00  0.00           N  
ATOM   2518  CA  MET A 332     -19.064  13.183  -1.481  1.00  0.00           C  
ATOM   2519  C   MET A 332     -18.499  12.309  -0.358  1.00  0.00           C  
ATOM   2520  O   MET A 332     -18.940  12.383   0.786  1.00  0.00           O  
ATOM   2521  CB  MET A 332     -18.115  14.351  -1.796  1.00  0.00           C  
ATOM   2522  CG  MET A 332     -18.516  15.114  -3.068  1.00  0.00           C  
ATOM   2523  SD  MET A 332     -17.287  16.302  -3.677  1.00  0.00           S  
ATOM   2524  CE  MET A 332     -15.994  15.176  -4.243  1.00  0.00           C  
ATOM   2525  N   LEU A 333     -17.504  11.495  -0.679  1.00  0.00           N  
ATOM   2526  CA  LEU A 333     -16.706  10.776   0.308  1.00  0.00           C  
ATOM   2527  C   LEU A 333     -15.552  11.675   0.781  1.00  0.00           C  
ATOM   2528  O   LEU A 333     -14.988  12.419  -0.020  1.00  0.00           O  
ATOM   2529  CB  LEU A 333     -16.198   9.457  -0.283  1.00  0.00           C  
ATOM   2530  CG  LEU A 333     -17.294   8.490  -0.769  1.00  0.00           C  
ATOM   2531  CD1 LEU A 333     -16.661   7.238  -1.364  1.00  0.00           C  
ATOM   2532  CD2 LEU A 333     -18.232   8.053   0.359  1.00  0.00           C  
ATOM   2533  N   HIS A 334     -15.189  11.596   2.083  1.00  0.00           N  
ATOM   2534  CA  HIS A 334     -14.166  12.467   2.688  1.00  0.00           C  
ATOM   2535  C   HIS A 334     -12.736  12.191   2.191  1.00  0.00           C  
ATOM   2536  O   HIS A 334     -11.881  13.067   2.277  1.00  0.00           O  
ATOM   2537  CB  HIS A 334     -14.230  12.367   4.215  1.00  0.00           C  
ATOM   2538  CG  HIS A 334     -13.723  11.060   4.762  1.00  0.00           C  
ATOM   2539  ND1 HIS A 334     -12.410  10.639   4.817  1.00  0.00           N  
ATOM   2540  CD2 HIS A 334     -14.483  10.035   5.272  1.00  0.00           C  
ATOM   2541  CE1 HIS A 334     -12.385   9.397   5.343  1.00  0.00           C  
ATOM   2542  NE2 HIS A 334     -13.630   9.004   5.631  1.00  0.00           N  
ATOM   2543  N   ASP A 335     -12.476  10.991   1.651  1.00  0.00           N  
ATOM   2544  CA  ASP A 335     -11.186  10.580   1.086  1.00  0.00           C  
ATOM   2545  C   ASP A 335     -10.948  11.114  -0.338  1.00  0.00           C  
ATOM   2546  O   ASP A 335      -9.894  10.863  -0.935  1.00  0.00           O  
ATOM   2547  CB  ASP A 335     -11.071   9.038   1.140  1.00  0.00           C  
ATOM   2548  CG  ASP A 335     -12.066   8.303   0.239  1.00  0.00           C  
ATOM   2549  OD1 ASP A 335     -13.182   8.808   0.006  1.00  0.00           O  
ATOM   2550  OD2 ASP A 335     -11.765   7.173  -0.211  1.00  0.00           O  
ATOM   2551  N   LYS A 336     -11.900  11.872  -0.888  1.00  0.00           N  
ATOM   2552  CA  LYS A 336     -11.780  12.551  -2.181  1.00  0.00           C  
ATOM   2553  C   LYS A 336     -11.307  13.997  -2.003  1.00  0.00           C  
ATOM   2554  O   LYS A 336     -11.510  14.601  -0.956  1.00  0.00           O  
ATOM   2555  CB  LYS A 336     -13.117  12.488  -2.943  1.00  0.00           C  
ATOM   2556  CG  LYS A 336     -13.635  11.047  -3.167  1.00  0.00           C  
ATOM   2557  CD  LYS A 336     -12.605  10.165  -3.865  1.00  0.00           C  
ATOM   2558  CE  LYS A 336     -13.144   8.765  -4.113  1.00  0.00           C  
ATOM   2559  NZ  LYS A 336     -12.092   7.928  -4.726  1.00  0.00           N  
ATOM   2560  N   ASP A 337     -10.722  14.562  -3.053  1.00  0.00           N  
ATOM   2561  CA  ASP A 337     -10.432  16.001  -3.110  1.00  0.00           C  
ATOM   2562  C   ASP A 337     -11.739  16.791  -3.297  1.00  0.00           C  
ATOM   2563  O   ASP A 337     -12.125  17.191  -4.403  1.00  0.00           O  
ATOM   2564  CB  ASP A 337      -9.386  16.304  -4.191  1.00  0.00           C  
ATOM   2565  CG  ASP A 337      -9.006  17.793  -4.260  1.00  0.00           C  
ATOM   2566  OD1 ASP A 337      -9.512  18.586  -3.430  1.00  0.00           O  
ATOM   2567  OD2 ASP A 337      -8.252  18.151  -5.179  1.00  0.00           O  
ATOM   2568  N   ILE A 338     -12.447  17.003  -2.182  1.00  0.00           N  
ATOM   2569  CA  ILE A 338     -13.691  17.768  -2.144  1.00  0.00           C  
ATOM   2570  C   ILE A 338     -13.446  19.200  -2.616  1.00  0.00           C  
ATOM   2571  O   ILE A 338     -14.166  19.696  -3.479  1.00  0.00           O  
ATOM   2572  CB  ILE A 338     -14.312  17.722  -0.724  1.00  0.00           C  
ATOM   2573  CG1 ILE A 338     -14.708  16.273  -0.353  1.00  0.00           C  
ATOM   2574  CG2 ILE A 338     -15.522  18.662  -0.632  1.00  0.00           C  
ATOM   2575  CD1 ILE A 338     -15.177  16.089   1.098  1.00  0.00           C  
ATOM   2576  N   ALA A 339     -12.406  19.851  -2.100  1.00  0.00           N  
ATOM   2577  CA  ALA A 339     -12.107  21.246  -2.409  1.00  0.00           C  
ATOM   2578  C   ALA A 339     -11.844  21.450  -3.915  1.00  0.00           C  
ATOM   2579  O   ALA A 339     -12.475  22.302  -4.546  1.00  0.00           O  
ATOM   2580  CB  ALA A 339     -10.920  21.703  -1.551  1.00  0.00           C  
ATOM   2581  N   GLY A 340     -10.958  20.635  -4.506  1.00  0.00           N  
ATOM   2582  CA  GLY A 340     -10.627  20.698  -5.931  1.00  0.00           C  
ATOM   2583  C   GLY A 340     -11.819  20.345  -6.834  1.00  0.00           C  
ATOM   2584  O   GLY A 340     -12.048  21.005  -7.848  1.00  0.00           O  
ATOM   2585  N   THR A 341     -12.621  19.353  -6.447  1.00  0.00           N  
ATOM   2586  CA  THR A 341     -13.832  18.959  -7.195  1.00  0.00           C  
ATOM   2587  C   THR A 341     -14.865  20.084  -7.200  1.00  0.00           C  
ATOM   2588  O   THR A 341     -15.361  20.479  -8.255  1.00  0.00           O  
ATOM   2589  CB  THR A 341     -14.447  17.674  -6.604  1.00  0.00           C  
ATOM   2590  OG1 THR A 341     -13.496  16.633  -6.646  1.00  0.00           O  
ATOM   2591  CG2 THR A 341     -15.661  17.184  -7.382  1.00  0.00           C  
ATOM   2592  N   LEU A 342     -15.156  20.659  -6.027  1.00  0.00           N  
ATOM   2593  CA  LEU A 342     -16.104  21.762  -5.902  1.00  0.00           C  
ATOM   2594  C   LEU A 342     -15.611  23.046  -6.574  1.00  0.00           C  
ATOM   2595  O   LEU A 342     -16.427  23.783  -7.129  1.00  0.00           O  
ATOM   2596  CB  LEU A 342     -16.410  22.007  -4.410  1.00  0.00           C  
ATOM   2597  CG  LEU A 342     -17.181  20.871  -3.715  1.00  0.00           C  
ATOM   2598  CD1 LEU A 342     -17.377  21.223  -2.241  1.00  0.00           C  
ATOM   2599  CD2 LEU A 342     -18.561  20.637  -4.328  1.00  0.00           C  
ATOM   2600  N   ALA A 343     -14.301  23.302  -6.600  1.00  0.00           N  
ATOM   2601  CA  ALA A 343     -13.733  24.473  -7.262  1.00  0.00           C  
ATOM   2602  C   ALA A 343     -14.070  24.517  -8.762  1.00  0.00           C  
ATOM   2603  O   ALA A 343     -14.418  25.579  -9.283  1.00  0.00           O  
ATOM   2604  CB  ALA A 343     -12.219  24.494  -7.023  1.00  0.00           C  
ATOM   2605  N   TRP A 344     -14.050  23.373  -9.457  1.00  0.00           N  
ATOM   2606  CA  TRP A 344     -14.505  23.274 -10.847  1.00  0.00           C  
ATOM   2607  C   TRP A 344     -16.010  23.511 -10.972  1.00  0.00           C  
ATOM   2608  O   TRP A 344     -16.452  24.392 -11.727  1.00  0.00           O  
ATOM   2609  CB  TRP A 344     -14.100  21.913 -11.423  1.00  0.00           C  
ATOM   2610  CG  TRP A 344     -12.686  21.862 -11.890  1.00  0.00           C  
ATOM   2611  CD1 TRP A 344     -11.657  21.217 -11.304  1.00  0.00           C  
ATOM   2612  CD2 TRP A 344     -12.134  22.522 -13.077  1.00  0.00           C  
ATOM   2613  NE1 TRP A 344     -10.502  21.416 -12.038  1.00  0.00           N  
ATOM   2614  CE2 TRP A 344     -10.746  22.218 -13.132  1.00  0.00           C  
ATOM   2615  CE3 TRP A 344     -12.673  23.332 -14.089  1.00  0.00           C  
ATOM   2616  CZ2 TRP A 344      -9.911  22.716 -14.164  1.00  0.00           C  
ATOM   2617  CZ3 TRP A 344     -11.846  23.829 -15.114  1.00  0.00           C  
ATOM   2618  CH2 TRP A 344     -10.478  23.532 -15.147  1.00  0.00           C  
ATOM   2619  N   LEU A 345     -16.819  22.795 -10.194  1.00  0.00           N  
ATOM   2620  CA  LEU A 345     -18.281  22.823 -10.298  1.00  0.00           C  
ATOM   2621  C   LEU A 345     -18.905  24.178  -9.938  1.00  0.00           C  
ATOM   2622  O   LEU A 345     -19.925  24.553 -10.519  1.00  0.00           O  
ATOM   2623  CB  LEU A 345     -18.876  21.693  -9.443  1.00  0.00           C  
ATOM   2624  CG  LEU A 345     -18.517  20.270  -9.912  1.00  0.00           C  
ATOM   2625  CD1 LEU A 345     -19.111  19.260  -8.932  1.00  0.00           C  
ATOM   2626  CD2 LEU A 345     -19.059  19.962 -11.300  1.00  0.00           C  
ATOM   2627  N   LYS A 346     -18.271  24.970  -9.055  1.00  0.00           N  
ATOM   2628  CA  LYS A 346     -18.699  26.350  -8.726  1.00  0.00           C  
ATOM   2629  C   LYS A 346     -18.901  27.247  -9.943  1.00  0.00           C  
ATOM   2630  O   LYS A 346     -19.702  28.169  -9.893  1.00  0.00           O  
ATOM   2631  CB  LYS A 346     -17.642  27.010  -7.828  1.00  0.00           C  
ATOM   2632  CG  LYS A 346     -17.823  26.651  -6.348  1.00  0.00           C  
ATOM   2633  CD  LYS A 346     -16.649  27.216  -5.543  1.00  0.00           C  
ATOM   2634  CE  LYS A 346     -16.848  26.871  -4.074  1.00  0.00           C  
ATOM   2635  NZ  LYS A 346     -15.731  27.350  -3.234  1.00  0.00           N  
ATOM   2636  N   SER A 347     -18.187  26.990 -11.038  1.00  0.00           N  
ATOM   2637  CA  SER A 347     -18.292  27.812 -12.246  1.00  0.00           C  
ATOM   2638  C   SER A 347     -19.564  27.558 -13.076  1.00  0.00           C  
ATOM   2639  O   SER A 347     -19.842  28.328 -13.999  1.00  0.00           O  
ATOM   2640  CB  SER A 347     -17.041  27.632 -13.100  1.00  0.00           C  
ATOM   2641  OG  SER A 347     -17.005  26.397 -13.782  1.00  0.00           O  
ATOM   2642  N   VAL A 348     -20.311  26.483 -12.765  1.00  0.00           N  
ATOM   2643  CA  VAL A 348     -21.526  26.086 -13.505  1.00  0.00           C  
ATOM   2644  C   VAL A 348     -22.761  25.891 -12.629  1.00  0.00           C  
ATOM   2645  O   VAL A 348     -23.856  25.808 -13.165  1.00  0.00           O  
ATOM   2646  CB  VAL A 348     -21.286  24.822 -14.357  1.00  0.00           C  
ATOM   2647  CG1 VAL A 348     -20.291  25.105 -15.481  1.00  0.00           C  
ATOM   2648  CG2 VAL A 348     -20.784  23.619 -13.543  1.00  0.00           C  
ATOM   2649  N   VAL A 349     -22.602  25.820 -11.301  1.00  0.00           N  
ATOM   2650  CA  VAL A 349     -23.693  25.654 -10.332  1.00  0.00           C  
ATOM   2651  C   VAL A 349     -24.085  27.011  -9.748  1.00  0.00           C  
ATOM   2652  O   VAL A 349     -23.218  27.767  -9.317  1.00  0.00           O  
ATOM   2653  CB  VAL A 349     -23.310  24.648  -9.239  1.00  0.00           C  
ATOM   2654  CG1 VAL A 349     -24.407  24.503  -8.175  1.00  0.00           C  
ATOM   2655  CG2 VAL A 349     -23.052  23.254  -9.843  1.00  0.00           C  
ATOM   2656  N   ASP A 350     -25.390  27.304  -9.701  1.00  0.00           N  
ATOM   2657  CA  ASP A 350     -25.934  28.525  -9.116  1.00  0.00           C  
ATOM   2658  C   ASP A 350     -26.372  28.311  -7.651  1.00  0.00           C  
ATOM   2659  O   ASP A 350     -26.119  29.162  -6.801  1.00  0.00           O  
ATOM   2660  CB  ASP A 350     -27.108  29.027  -9.967  1.00  0.00           C  
ATOM   2661  CG  ASP A 350     -26.744  29.303 -11.432  1.00  0.00           C  
ATOM   2662  OD1 ASP A 350     -25.979  30.239 -11.733  1.00  0.00           O  
ATOM   2663  OD2 ASP A 350     -27.263  28.599 -12.318  1.00  0.00           O  
ATOM   2664  N   ASP A 351     -27.007  27.160  -7.341  1.00  0.00           N  
ATOM   2665  CA  ASP A 351     -27.518  26.814  -6.021  1.00  0.00           C  
ATOM   2666  C   ASP A 351     -27.109  25.395  -5.618  1.00  0.00           C  
ATOM   2667  O   ASP A 351     -27.233  24.444  -6.394  1.00  0.00           O  
ATOM   2668  CB  ASP A 351     -29.054  26.945  -5.993  1.00  0.00           C  
ATOM   2669  CG  ASP A 351     -29.574  28.378  -6.092  1.00  0.00           C  
ATOM   2670  OD1 ASP A 351     -29.286  29.170  -5.160  1.00  0.00           O  
ATOM   2671  OD2 ASP A 351     -30.328  28.674  -7.033  1.00  0.00           O  
ATOM   2672  N   TRP A 352     -26.635  25.227  -4.369  1.00  0.00           N  
ATOM   2673  CA  TRP A 352     -26.131  23.967  -3.828  1.00  0.00           C  
ATOM   2674  C   TRP A 352     -27.096  23.350  -2.822  1.00  0.00           C  
ATOM   2675  O   TRP A 352     -27.509  24.009  -1.861  1.00  0.00           O  
ATOM   2676  CB  TRP A 352     -24.761  24.206  -3.199  1.00  0.00           C  
ATOM   2677  CG  TRP A 352     -23.683  24.577  -4.161  1.00  0.00           C  
ATOM   2678  CD1 TRP A 352     -23.288  25.833  -4.465  1.00  0.00           C  
ATOM   2679  CD2 TRP A 352     -22.857  23.678  -4.964  1.00  0.00           C  
ATOM   2680  NE1 TRP A 352     -22.262  25.778  -5.389  1.00  0.00           N  
ATOM   2681  CE2 TRP A 352     -21.958  24.473  -5.716  1.00  0.00           C  
ATOM   2682  CE3 TRP A 352     -22.780  22.277  -5.106  1.00  0.00           C  
ATOM   2683  CZ2 TRP A 352     -21.000  23.897  -6.582  1.00  0.00           C  
ATOM   2684  CZ3 TRP A 352     -21.831  21.701  -5.971  1.00  0.00           C  
ATOM   2685  CH2 TRP A 352     -20.954  22.504  -6.697  1.00  0.00           C  
ATOM   2686  N   TYR A 353     -27.381  22.057  -2.988  1.00  0.00           N  
ATOM   2687  CA  TYR A 353     -28.182  21.217  -2.104  1.00  0.00           C  
ATOM   2688  C   TYR A 353     -27.275  20.106  -1.571  1.00  0.00           C  
ATOM   2689  O   TYR A 353     -27.142  19.045  -2.183  1.00  0.00           O  
ATOM   2690  CB  TYR A 353     -29.403  20.683  -2.855  1.00  0.00           C  
ATOM   2691  CG  TYR A 353     -30.379  21.751  -3.313  1.00  0.00           C  
ATOM   2692  CD1 TYR A 353     -31.596  21.942  -2.638  1.00  0.00           C  
ATOM   2693  CD2 TYR A 353     -30.072  22.576  -4.410  1.00  0.00           C  
ATOM   2694  CE1 TYR A 353     -32.486  22.944  -3.033  1.00  0.00           C  
ATOM   2695  CE2 TYR A 353     -30.953  23.596  -4.806  1.00  0.00           C  
ATOM   2696  CZ  TYR A 353     -32.159  23.789  -4.116  1.00  0.00           C  
ATOM   2697  OH  TYR A 353     -32.995  24.801  -4.479  1.00  0.00           O  
ATOM   2698  N   CYS A 354     -26.588  20.370  -0.439  1.00  0.00           N  
ATOM   2699  CA  CYS A 354     -25.592  19.475   0.131  1.00  0.00           C  
ATOM   2700  C   CYS A 354     -26.244  18.441   1.051  1.00  0.00           C  
ATOM   2701  O   CYS A 354     -27.072  18.781   1.893  1.00  0.00           O  
ATOM   2702  CB  CYS A 354     -24.537  20.297   0.885  1.00  0.00           C  
ATOM   2703  SG  CYS A 354     -23.715  21.470  -0.242  1.00  0.00           S  
ATOM   2704  N   ALA A 355     -25.833  17.178   0.921  1.00  0.00           N  
ATOM   2705  CA  ALA A 355     -26.282  16.070   1.749  1.00  0.00           C  
ATOM   2706  C   ALA A 355     -25.091  15.244   2.264  1.00  0.00           C  
ATOM   2707  O   ALA A 355     -24.063  15.172   1.581  1.00  0.00           O  
ATOM   2708  CB  ALA A 355     -27.243  15.210   0.931  1.00  0.00           C  
ATOM   2709  N   PRO A 356     -25.222  14.604   3.438  1.00  0.00           N  
ATOM   2710  CA  PRO A 356     -24.241  13.629   3.900  1.00  0.00           C  
ATOM   2711  C   PRO A 356     -24.310  12.353   3.053  1.00  0.00           C  
ATOM   2712  O   PRO A 356     -25.344  12.025   2.460  1.00  0.00           O  
ATOM   2713  CB  PRO A 356     -24.597  13.368   5.367  1.00  0.00           C  
ATOM   2714  CG  PRO A 356     -26.119  13.535   5.387  1.00  0.00           C  
ATOM   2715  CD  PRO A 356     -26.360  14.639   4.349  1.00  0.00           C  
ATOM   2716  N   LEU A 357     -23.210  11.599   3.042  1.00  0.00           N  
ATOM   2717  CA  LEU A 357     -23.220  10.195   2.655  1.00  0.00           C  
ATOM   2718  C   LEU A 357     -23.052   9.323   3.896  1.00  0.00           C  
ATOM   2719  O   LEU A 357     -22.366   9.705   4.845  1.00  0.00           O  
ATOM   2720  CB  LEU A 357     -22.154   9.904   1.588  1.00  0.00           C  
ATOM   2721  CG  LEU A 357     -22.413  10.558   0.222  1.00  0.00           C  
ATOM   2722  CD1 LEU A 357     -21.301  10.168  -0.750  1.00  0.00           C  
ATOM   2723  CD2 LEU A 357     -23.738  10.123  -0.406  1.00  0.00           C  
ATOM   2724  N   GLU A 358     -23.668   8.146   3.907  1.00  0.00           N  
ATOM   2725  CA  GLU A 358     -23.622   7.218   5.026  1.00  0.00           C  
ATOM   2726  C   GLU A 358     -22.269   6.507   5.140  1.00  0.00           C  
ATOM   2727  O   GLU A 358     -21.479   6.412   4.208  1.00  0.00           O  
ATOM   2728  CB  GLU A 358     -24.763   6.191   4.949  1.00  0.00           C  
ATOM   2729  CG  GLU A 358     -26.176   6.799   4.864  1.00  0.00           C  
ATOM   2730  CD  GLU A 358     -26.595   7.199   3.447  1.00  0.00           C  
ATOM   2731  OE1 GLU A 358     -27.803   7.411   3.220  1.00  0.00           O  
ATOM   2732  OE2 GLU A 358     -25.712   7.288   2.563  1.00  0.00           O  
ATOM   2733  N   GLY A 359     -22.049   5.932   6.332  1.00  0.00           N  
ATOM   2734  CA  GLY A 359     -20.849   5.159   6.616  1.00  0.00           C  
ATOM   2735  C   GLY A 359     -19.638   6.016   7.001  1.00  0.00           C  
ATOM   2736  O   GLY A 359     -19.687   7.242   6.974  1.00  0.00           O  
ATOM   2737  N   PRO A 360     -18.527   5.362   7.366  1.00  0.00           N  
ATOM   2738  CA  PRO A 360     -17.355   6.057   7.899  1.00  0.00           C  
ATOM   2739  C   PRO A 360     -16.638   6.935   6.862  1.00  0.00           C  
ATOM   2740  O   PRO A 360     -15.899   7.836   7.239  1.00  0.00           O  
ATOM   2741  CB  PRO A 360     -16.442   4.943   8.432  1.00  0.00           C  
ATOM   2742  CG  PRO A 360     -16.813   3.734   7.573  1.00  0.00           C  
ATOM   2743  CD  PRO A 360     -18.315   3.926   7.354  1.00  0.00           C  
ATOM   2744  N   ARG A 361     -16.850   6.697   5.569  1.00  0.00           N  
ATOM   2745  CA  ARG A 361     -16.231   7.442   4.462  1.00  0.00           C  
ATOM   2746  C   ARG A 361     -17.031   8.661   4.019  1.00  0.00           C  
ATOM   2747  O   ARG A 361     -16.518   9.460   3.231  1.00  0.00           O  
ATOM   2748  CB  ARG A 361     -16.027   6.518   3.255  1.00  0.00           C  
ATOM   2749  CG  ARG A 361     -15.125   5.311   3.560  1.00  0.00           C  
ATOM   2750  CD  ARG A 361     -14.960   4.446   2.316  1.00  0.00           C  
ATOM   2751  NE  ARG A 361     -14.177   5.123   1.277  1.00  0.00           N  
ATOM   2752  CZ  ARG A 361     -14.063   4.772   0.007  1.00  0.00           C  
ATOM   2753  NH1 ARG A 361     -14.675   3.722  -0.474  1.00  0.00           N  
ATOM   2754  NH2 ARG A 361     -13.336   5.480  -0.795  1.00  0.00           N  
ATOM   2755  N   GLY A 362     -18.273   8.792   4.439  1.00  0.00           N  
ATOM   2756  CA  GLY A 362     -19.137   9.880   4.011  1.00  0.00           C  
ATOM   2757  C   GLY A 362     -18.710  11.221   4.598  1.00  0.00           C  
ATOM   2758  O   GLY A 362     -18.512  11.330   5.806  1.00  0.00           O  
ATOM   2759  N   ALA A 363     -18.578  12.245   3.751  1.00  0.00           N  
ATOM   2760  CA  ALA A 363     -18.500  13.621   4.220  1.00  0.00           C  
ATOM   2761  C   ALA A 363     -19.885  14.099   4.690  1.00  0.00           C  
ATOM   2762  O   ALA A 363     -20.915  13.663   4.171  1.00  0.00           O  
ATOM   2763  CB  ALA A 363     -17.932  14.515   3.120  1.00  0.00           C  
ATOM   2764  N   THR A 364     -19.909  15.010   5.666  1.00  0.00           N  
ATOM   2765  CA  THR A 364     -21.139  15.666   6.108  1.00  0.00           C  
ATOM   2766  C   THR A 364     -21.556  16.766   5.126  1.00  0.00           C  
ATOM   2767  O   THR A 364     -20.749  17.261   4.338  1.00  0.00           O  
ATOM   2768  CB  THR A 364     -21.022  16.236   7.531  1.00  0.00           C  
ATOM   2769  OG1 THR A 364     -20.126  17.319   7.563  1.00  0.00           O  
ATOM   2770  CG2 THR A 364     -20.543  15.197   8.547  1.00  0.00           C  
ATOM   2771  N   ALA A 365     -22.817  17.176   5.174  1.00  0.00           N  
ATOM   2772  CA  ALA A 365     -23.294  18.303   4.370  1.00  0.00           C  
ATOM   2773  C   ALA A 365     -22.562  19.604   4.727  1.00  0.00           C  
ATOM   2774  O   ALA A 365     -22.235  20.392   3.843  1.00  0.00           O  
ATOM   2775  CB  ALA A 365     -24.807  18.420   4.561  1.00  0.00           C  
ATOM   2776  N   GLU A 366     -22.243  19.795   6.006  1.00  0.00           N  
ATOM   2777  CA  GLU A 366     -21.479  20.937   6.522  1.00  0.00           C  
ATOM   2778  C   GLU A 366     -20.057  20.970   5.956  1.00  0.00           C  
ATOM   2779  O   GLU A 366     -19.610  22.026   5.518  1.00  0.00           O  
ATOM   2780  CB  GLU A 366     -21.437  20.909   8.058  1.00  0.00           C  
ATOM   2781  CG  GLU A 366     -22.793  21.167   8.750  1.00  0.00           C  
ATOM   2782  CD  GLU A 366     -23.841  20.080   8.509  1.00  0.00           C  
ATOM   2783  OE1 GLU A 366     -25.043  20.442   8.437  1.00  0.00           O  
ATOM   2784  OE2 GLU A 366     -23.458  18.895   8.325  1.00  0.00           O  
ATOM   2785  N   GLN A 367     -19.360  19.825   5.866  1.00  0.00           N  
ATOM   2786  CA  GLN A 367     -18.036  19.743   5.253  1.00  0.00           C  
ATOM   2787  C   GLN A 367     -18.048  20.172   3.782  1.00  0.00           C  
ATOM   2788  O   GLN A 367     -17.108  20.812   3.318  1.00  0.00           O  
ATOM   2789  CB  GLN A 367     -17.501  18.303   5.360  1.00  0.00           C  
ATOM   2790  CG  GLN A 367     -16.975  17.980   6.763  1.00  0.00           C  
ATOM   2791  CD  GLN A 367     -16.611  16.499   6.918  1.00  0.00           C  
ATOM   2792  OE1 GLN A 367     -17.248  15.610   6.374  1.00  0.00           O  
ATOM   2793  NE2 GLN A 367     -15.586  16.183   7.668  1.00  0.00           N  
ATOM   2794  N   LEU A 368     -19.106  19.851   3.037  1.00  0.00           N  
ATOM   2795  CA  LEU A 368     -19.261  20.330   1.661  1.00  0.00           C  
ATOM   2796  C   LEU A 368     -19.513  21.847   1.636  1.00  0.00           C  
ATOM   2797  O   LEU A 368     -18.900  22.561   0.846  1.00  0.00           O  
ATOM   2798  CB  LEU A 368     -20.393  19.573   0.959  1.00  0.00           C  
ATOM   2799  CG  LEU A 368     -20.194  18.041   0.863  1.00  0.00           C  
ATOM   2800  CD1 LEU A 368     -21.393  17.421   0.148  1.00  0.00           C  
ATOM   2801  CD2 LEU A 368     -18.930  17.665   0.094  1.00  0.00           C  
ATOM   2802  N   LEU A 369     -20.389  22.349   2.524  1.00  0.00           N  
ATOM   2803  CA  LEU A 369     -20.734  23.765   2.627  1.00  0.00           C  
ATOM   2804  C   LEU A 369     -19.550  24.654   2.997  1.00  0.00           C  
ATOM   2805  O   LEU A 369     -19.454  25.763   2.479  1.00  0.00           O  
ATOM   2806  CB  LEU A 369     -21.872  23.950   3.641  1.00  0.00           C  
ATOM   2807  CG  LEU A 369     -23.264  23.654   3.059  1.00  0.00           C  
ATOM   2808  CD1 LEU A 369     -24.275  23.592   4.192  1.00  0.00           C  
ATOM   2809  CD2 LEU A 369     -23.711  24.749   2.090  1.00  0.00           C  
ATOM   2810  N   GLU A 370     -18.605  24.174   3.823  1.00  0.00           N  
ATOM   2811  CA  GLU A 370     -17.375  24.907   4.170  1.00  0.00           C  
ATOM   2812  C   GLU A 370     -16.555  25.306   2.936  1.00  0.00           C  
ATOM   2813  O   GLU A 370     -15.914  26.359   2.916  1.00  0.00           O  
ATOM   2814  CB  GLU A 370     -16.503  24.049   5.097  1.00  0.00           C  
ATOM   2815  CG  GLU A 370     -17.016  24.029   6.541  1.00  0.00           C  
ATOM   2816  CD  GLU A 370     -16.173  23.129   7.468  1.00  0.00           C  
ATOM   2817  OE1 GLU A 370     -16.541  23.043   8.659  1.00  0.00           O  
ATOM   2818  OE2 GLU A 370     -15.165  22.554   6.997  1.00  0.00           O  
ATOM   2819  N   HIS A 371     -16.612  24.509   1.865  1.00  0.00           N  
ATOM   2820  CA  HIS A 371     -15.944  24.819   0.606  1.00  0.00           C  
ATOM   2821  C   HIS A 371     -16.776  25.718  -0.322  1.00  0.00           C  
ATOM   2822  O   HIS A 371     -16.265  26.167  -1.354  1.00  0.00           O  
ATOM   2823  CB  HIS A 371     -15.547  23.517  -0.091  1.00  0.00           C  
ATOM   2824  CG  HIS A 371     -14.571  22.702   0.711  1.00  0.00           C  
ATOM   2825  ND1 HIS A 371     -13.282  23.064   1.038  1.00  0.00           N  
ATOM   2826  CD2 HIS A 371     -14.808  21.475   1.274  1.00  0.00           C  
ATOM   2827  CE1 HIS A 371     -12.756  22.079   1.780  1.00  0.00           C  
ATOM   2828  NE2 HIS A 371     -13.651  21.091   1.937  1.00  0.00           N  
ATOM   2829  N   LEU A 372     -18.047  25.990   0.013  1.00  0.00           N  
ATOM   2830  CA  LEU A 372     -19.003  26.706  -0.821  1.00  0.00           C  
ATOM   2831  C   LEU A 372     -19.324  28.094  -0.237  1.00  0.00           C  
ATOM   2832  O   LEU A 372     -19.306  28.299   0.968  1.00  0.00           O  
ATOM   2833  CB  LEU A 372     -20.253  25.834  -1.018  1.00  0.00           C  
ATOM   2834  CG  LEU A 372     -19.987  24.508  -1.775  1.00  0.00           C  
ATOM   2835  CD1 LEU A 372     -21.228  23.635  -1.764  1.00  0.00           C  
ATOM   2836  CD2 LEU A 372     -19.578  24.750  -3.229  1.00  0.00           C  
ATOM   2837  N   GLY A 373     -19.608  29.050  -1.090  1.00  0.00           N  
ATOM   2838  CA  GLY A 373     -20.001  30.401  -0.659  1.00  0.00           C  
ATOM   2839  C   GLY A 373     -21.491  30.543  -0.355  1.00  0.00           C  
ATOM   2840  O   GLY A 373     -21.904  31.504   0.283  1.00  0.00           O  
ATOM   2841  N   ASN A 374     -22.301  29.593  -0.836  1.00  0.00           N  
ATOM   2842  CA  ASN A 374     -23.746  29.541  -0.685  1.00  0.00           C  
ATOM   2843  C   ASN A 374     -24.216  28.086  -0.747  1.00  0.00           C  
ATOM   2844  O   ASN A 374     -23.545  27.234  -1.327  1.00  0.00           O  
ATOM   2845  CB  ASN A 374     -24.412  30.397  -1.787  1.00  0.00           C  
ATOM   2846  CG  ASN A 374     -24.190  29.874  -3.206  1.00  0.00           C  
ATOM   2847  OD1 ASN A 374     -23.147  29.371  -3.568  1.00  0.00           O  
ATOM   2848  ND2 ASN A 374     -25.177  29.987  -4.059  1.00  0.00           N  
ATOM   2849  N   GLY A 375     -25.384  27.797  -0.182  1.00  0.00           N  
ATOM   2850  CA  GLY A 375     -25.958  26.466  -0.236  1.00  0.00           C  
ATOM   2851  C   GLY A 375     -26.884  26.175   0.936  1.00  0.00           C  
ATOM   2852  O   GLY A 375     -27.005  26.960   1.882  1.00  0.00           O  
ATOM   2853  N   LYS A 376     -27.540  25.014   0.854  1.00  0.00           N  
ATOM   2854  CA  LYS A 376     -28.398  24.471   1.908  1.00  0.00           C  
ATOM   2855  C   LYS A 376     -27.856  23.107   2.332  1.00  0.00           C  
ATOM   2856  O   LYS A 376     -27.422  22.327   1.491  1.00  0.00           O  
ATOM   2857  CB  LYS A 376     -29.851  24.367   1.406  1.00  0.00           C  
ATOM   2858  CG  LYS A 376     -30.484  25.718   1.022  1.00  0.00           C  
ATOM   2859  CD  LYS A 376     -31.884  25.485   0.426  1.00  0.00           C  
ATOM   2860  CE  LYS A 376     -32.517  26.770  -0.105  1.00  0.00           C  
ATOM   2861  NZ  LYS A 376     -33.760  26.483  -0.878  1.00  0.00           N  
ATOM   2862  N   SER A 377     -27.923  22.821   3.639  1.00  0.00           N  
ATOM   2863  CA  SER A 377     -27.638  21.512   4.224  1.00  0.00           C  
ATOM   2864  C   SER A 377     -28.941  20.716   4.388  1.00  0.00           C  
ATOM   2865  O   SER A 377     -29.970  21.284   4.750  1.00  0.00           O  
ATOM   2866  CB  SER A 377     -26.921  21.683   5.565  1.00  0.00           C  
ATOM   2867  OG  SER A 377     -26.730  20.426   6.178  1.00  0.00           O  
ATOM   2868  N   PHE A 378     -28.879  19.415   4.127  1.00  0.00           N  
ATOM   2869  CA  PHE A 378     -29.976  18.463   4.289  1.00  0.00           C  
ATOM   2870  C   PHE A 378     -29.493  17.226   5.047  1.00  0.00           C  
ATOM   2871  O   PHE A 378     -28.309  16.901   5.025  1.00  0.00           O  
ATOM   2872  CB  PHE A 378     -30.545  18.082   2.918  1.00  0.00           C  
ATOM   2873  CG  PHE A 378     -31.149  19.242   2.166  1.00  0.00           C  
ATOM   2874  CD1 PHE A 378     -32.505  19.580   2.348  1.00  0.00           C  
ATOM   2875  CD2 PHE A 378     -30.350  20.027   1.317  1.00  0.00           C  
ATOM   2876  CE1 PHE A 378     -33.044  20.684   1.695  1.00  0.00           C  
ATOM   2877  CE2 PHE A 378     -30.893  21.144   0.661  1.00  0.00           C  
ATOM   2878  CZ  PHE A 378     -32.240  21.470   0.851  1.00  0.00           C  
ATOM   2879  N   ASP A 379     -30.413  16.486   5.677  1.00  0.00           N  
ATOM   2880  CA  ASP A 379     -30.092  15.284   6.465  1.00  0.00           C  
ATOM   2881  C   ASP A 379     -29.840  14.048   5.590  1.00  0.00           C  
ATOM   2882  O   ASP A 379     -29.312  13.039   6.064  1.00  0.00           O  
ATOM   2883  CB  ASP A 379     -31.226  14.985   7.450  1.00  0.00           C  
ATOM   2884  CG  ASP A 379     -31.496  16.110   8.460  1.00  0.00           C  
ATOM   2885  OD1 ASP A 379     -30.531  16.774   8.872  1.00  0.00           O  
ATOM   2886  OD2 ASP A 379     -32.689  16.267   8.805  1.00  0.00           O  
ATOM   2887  N   SER A 380     -30.256  14.080   4.317  1.00  0.00           N  
ATOM   2888  CA  SER A 380     -30.071  12.975   3.382  1.00  0.00           C  
ATOM   2889  C   SER A 380     -30.082  13.432   1.923  1.00  0.00           C  
ATOM   2890  O   SER A 380     -30.675  14.459   1.578  1.00  0.00           O  
ATOM   2891  CB  SER A 380     -31.154  11.907   3.595  1.00  0.00           C  
ATOM   2892  OG  SER A 380     -32.437  12.396   3.234  1.00  0.00           O  
ATOM   2893  N   VAL A 381     -29.507  12.604   1.035  1.00  0.00           N  
ATOM   2894  CA  VAL A 381     -29.563  12.827  -0.422  1.00  0.00           C  
ATOM   2895  C   VAL A 381     -31.013  12.877  -0.915  1.00  0.00           C  
ATOM   2896  O   VAL A 381     -31.345  13.721  -1.742  1.00  0.00           O  
ATOM   2897  CB  VAL A 381     -28.780  11.738  -1.181  1.00  0.00           C  
ATOM   2898  CG1 VAL A 381     -28.922  11.873  -2.695  1.00  0.00           C  
ATOM   2899  CG2 VAL A 381     -27.284  11.810  -0.853  1.00  0.00           C  
ATOM   2900  N   ALA A 382     -31.900  12.038  -0.370  1.00  0.00           N  
ATOM   2901  CA  ALA A 382     -33.317  12.035  -0.728  1.00  0.00           C  
ATOM   2902  C   ALA A 382     -33.999  13.380  -0.414  1.00  0.00           C  
ATOM   2903  O   ALA A 382     -34.742  13.901  -1.245  1.00  0.00           O  
ATOM   2904  CB  ALA A 382     -34.006  10.873  -0.002  1.00  0.00           C  
ATOM   2905  N   GLN A 383     -33.707  13.978   0.748  1.00  0.00           N  
ATOM   2906  CA  GLN A 383     -34.251  15.292   1.114  1.00  0.00           C  
ATOM   2907  C   GLN A 383     -33.663  16.417   0.245  1.00  0.00           C  
ATOM   2908  O   GLN A 383     -34.404  17.304  -0.178  1.00  0.00           O  
ATOM   2909  CB  GLN A 383     -33.972  15.592   2.588  1.00  0.00           C  
ATOM   2910  CG  GLN A 383     -34.835  14.767   3.560  1.00  0.00           C  
ATOM   2911  CD  GLN A 383     -34.527  15.146   5.015  1.00  0.00           C  
ATOM   2912  OE1 GLN A 383     -33.769  16.048   5.292  1.00  0.00           O  
ATOM   2913  NE2 GLN A 383     -35.107  14.488   5.984  1.00  0.00           N  
ATOM   2914  N   ALA A 384     -32.361  16.372  -0.043  1.00  0.00           N  
ATOM   2915  CA  ALA A 384     -31.716  17.336  -0.932  1.00  0.00           C  
ATOM   2916  C   ALA A 384     -32.299  17.276  -2.351  1.00  0.00           C  
ATOM   2917  O   ALA A 384     -32.590  18.313  -2.951  1.00  0.00           O  
ATOM   2918  CB  ALA A 384     -30.205  17.071  -0.925  1.00  0.00           C  
ATOM   2919  N   TRP A 385     -32.524  16.061  -2.869  1.00  0.00           N  
ATOM   2920  CA  TRP A 385     -33.191  15.822  -4.153  1.00  0.00           C  
ATOM   2921  C   TRP A 385     -34.605  16.391  -4.176  1.00  0.00           C  
ATOM   2922  O   TRP A 385     -34.958  17.126  -5.093  1.00  0.00           O  
ATOM   2923  CB  TRP A 385     -33.206  14.320  -4.428  1.00  0.00           C  
ATOM   2924  CG  TRP A 385     -34.117  13.909  -5.549  1.00  0.00           C  
ATOM   2925  CD1 TRP A 385     -35.298  13.277  -5.417  1.00  0.00           C  
ATOM   2926  CD2 TRP A 385     -33.942  14.155  -6.983  1.00  0.00           C  
ATOM   2927  NE1 TRP A 385     -35.864  13.087  -6.668  1.00  0.00           N  
ATOM   2928  CE2 TRP A 385     -35.071  13.612  -7.654  1.00  0.00           C  
ATOM   2929  CE3 TRP A 385     -32.939  14.763  -7.764  1.00  0.00           C  
ATOM   2930  CZ2 TRP A 385     -35.205  13.676  -9.057  1.00  0.00           C  
ATOM   2931  CZ3 TRP A 385     -33.074  14.828  -9.165  1.00  0.00           C  
ATOM   2932  CH2 TRP A 385     -34.196  14.292  -9.798  1.00  0.00           C  
ATOM   2933  N   ASP A 386     -35.426  16.113  -3.151  1.00  0.00           N  
ATOM   2934  CA  ASP A 386     -36.802  16.595  -3.089  1.00  0.00           C  
ATOM   2935  C   ASP A 386     -36.884  18.122  -3.019  1.00  0.00           C  
ATOM   2936  O   ASP A 386     -37.709  18.730  -3.702  1.00  0.00           O  
ATOM   2937  CB  ASP A 386     -37.512  15.981  -1.874  1.00  0.00           C  
ATOM   2938  CG  ASP A 386     -37.940  14.542  -2.133  1.00  0.00           C  
ATOM   2939  OD1 ASP A 386     -38.078  14.148  -3.310  1.00  0.00           O  
ATOM   2940  OD2 ASP A 386     -38.273  13.810  -1.174  1.00  0.00           O  
ATOM   2941  N   ALA A 387     -35.975  18.744  -2.238  1.00  0.00           N  
ATOM   2942  CA  ALA A 387     -35.899  20.190  -2.154  1.00  0.00           C  
ATOM   2943  C   ALA A 387     -35.463  20.820  -3.484  1.00  0.00           C  
ATOM   2944  O   ALA A 387     -36.095  21.772  -3.949  1.00  0.00           O  
ATOM   2945  CB  ALA A 387     -34.951  20.555  -1.008  1.00  0.00           C  
ATOM   2946  N   ALA A 388     -34.441  20.268  -4.145  1.00  0.00           N  
ATOM   2947  CA  ALA A 388     -33.981  20.760  -5.443  1.00  0.00           C  
ATOM   2948  C   ALA A 388     -35.071  20.640  -6.521  1.00  0.00           C  
ATOM   2949  O   ALA A 388     -35.309  21.586  -7.266  1.00  0.00           O  
ATOM   2950  CB  ALA A 388     -32.708  20.004  -5.843  1.00  0.00           C  
ATOM   2951  N   MET A 389     -35.782  19.507  -6.568  1.00  0.00           N  
ATOM   2952  CA  MET A 389     -36.880  19.294  -7.510  1.00  0.00           C  
ATOM   2953  C   MET A 389     -38.099  20.180  -7.221  1.00  0.00           C  
ATOM   2954  O   MET A 389     -38.788  20.586  -8.152  1.00  0.00           O  
ATOM   2955  CB  MET A 389     -37.284  17.817  -7.514  1.00  0.00           C  
ATOM   2956  CG  MET A 389     -36.238  16.917  -8.183  1.00  0.00           C  
ATOM   2957  SD  MET A 389     -35.945  17.237  -9.957  1.00  0.00           S  
ATOM   2958  CE  MET A 389     -37.531  16.731 -10.655  1.00  0.00           C  
ATOM   2959  N   ALA A 390     -38.347  20.523  -5.952  1.00  0.00           N  
ATOM   2960  CA  ALA A 390     -39.405  21.455  -5.572  1.00  0.00           C  
ATOM   2961  C   ALA A 390     -39.065  22.916  -5.936  1.00  0.00           C  
ATOM   2962  O   ALA A 390     -39.961  23.669  -6.321  1.00  0.00           O  
ATOM   2963  CB  ALA A 390     -39.673  21.301  -4.071  1.00  0.00           C  
ATOM   2964  N   ASP A 391     -37.781  23.301  -5.839  1.00  0.00           N  
ATOM   2965  CA  ASP A 391     -37.310  24.651  -6.152  1.00  0.00           C  
ATOM   2966  C   ASP A 391     -37.058  24.866  -7.659  1.00  0.00           C  
ATOM   2967  O   ASP A 391     -37.052  26.011  -8.137  1.00  0.00           O  
ATOM   2968  CB  ASP A 391     -36.032  24.941  -5.338  1.00  0.00           C  
ATOM   2969  CG  ASP A 391     -36.232  25.164  -3.824  1.00  0.00           C  
ATOM   2970  OD1 ASP A 391     -37.378  25.386  -3.381  1.00  0.00           O  
ATOM   2971  OD2 ASP A 391     -35.203  25.224  -3.097  1.00  0.00           O  
ATOM   2972  N   ALA A 392     -36.841  23.780  -8.428  1.00  0.00           N  
ATOM   2973  CA  ALA A 392     -36.528  23.834  -9.842  1.00  0.00           C  
ATOM   2974  C   ALA A 392     -37.746  24.222 -10.694  1.00  0.00           C  
ATOM   2975  O   ALA A 392     -38.822  23.646 -10.596  1.00  0.00           O  
ATOM   2976  CB  ALA A 392     -35.943  22.488 -10.303  1.00  0.00           C  
ATOM   2977  N   LYS A 393     -37.515  25.166 -11.608  1.00  0.00           N  
ATOM   2978  CA  LYS A 393     -38.463  25.524 -12.654  1.00  0.00           C  
ATOM   2979  C   LYS A 393     -38.204  24.710 -13.923  1.00  0.00           C  
ATOM   2980  O   LYS A 393     -37.168  24.063 -14.059  1.00  0.00           O  
ATOM   2981  CB  LYS A 393     -38.385  27.023 -12.929  1.00  0.00           C  
ATOM   2982  CG  LYS A 393     -38.707  27.848 -11.680  1.00  0.00           C  
ATOM   2983  CD  LYS A 393     -38.616  29.329 -12.052  1.00  0.00           C  
ATOM   2984  CE  LYS A 393     -38.879  30.193 -10.831  1.00  0.00           C  
ATOM   2985  NZ  LYS A 393     -38.707  31.613 -11.198  1.00  0.00           N  
ATOM   2986  N   ALA A 394     -39.125  24.765 -14.874  1.00  0.00           N  
ATOM   2987  CA  ALA A 394     -39.003  24.021 -16.132  1.00  0.00           C  
ATOM   2988  C   ALA A 394     -37.736  24.376 -16.942  1.00  0.00           C  
ATOM   2989  O   ALA A 394     -37.180  23.511 -17.613  1.00  0.00           O  
ATOM   2990  CB  ALA A 394     -40.274  24.274 -16.953  1.00  0.00           C  
ATOM   2991  N   GLU A 395     -37.275  25.629 -16.866  1.00  0.00           N  
ATOM   2992  CA  GLU A 395     -36.067  26.121 -17.529  1.00  0.00           C  
ATOM   2993  C   GLU A 395     -34.757  25.819 -16.775  1.00  0.00           C  
ATOM   2994  O   GLU A 395     -33.677  26.022 -17.332  1.00  0.00           O  
ATOM   2995  CB  GLU A 395     -36.208  27.636 -17.796  1.00  0.00           C  
ATOM   2996  CG  GLU A 395     -36.314  28.559 -16.556  1.00  0.00           C  
ATOM   2997  CD  GLU A 395     -37.738  28.801 -16.027  1.00  0.00           C  
ATOM   2998  OE1 GLU A 395     -37.932  29.835 -15.348  1.00  0.00           O  
ATOM   2999  OE2 GLU A 395     -38.651  27.987 -16.291  1.00  0.00           O  
ATOM   3000  N   ASP A 396     -34.854  25.345 -15.521  1.00  0.00           N  
ATOM   3001  CA  ASP A 396     -33.694  25.026 -14.682  1.00  0.00           C  
ATOM   3002  C   ASP A 396     -33.112  23.639 -15.017  1.00  0.00           C  
ATOM   3003  O   ASP A 396     -33.701  22.823 -15.739  1.00  0.00           O  
ATOM   3004  CB  ASP A 396     -34.062  25.160 -13.185  1.00  0.00           C  
ATOM   3005  CG  ASP A 396     -34.311  26.599 -12.698  1.00  0.00           C  
ATOM   3006  OD1 ASP A 396     -33.751  27.557 -13.271  1.00  0.00           O  
ATOM   3007  OD2 ASP A 396     -35.011  26.772 -11.674  1.00  0.00           O  
ATOM   3008  N   THR A 397     -31.925  23.360 -14.501  1.00  0.00           N  
ATOM   3009  CA  THR A 397     -31.274  22.046 -14.556  1.00  0.00           C  
ATOM   3010  C   THR A 397     -30.964  21.568 -13.143  1.00  0.00           C  
ATOM   3011  O   THR A 397     -30.343  22.297 -12.373  1.00  0.00           O  
ATOM   3012  CB  THR A 397     -29.990  22.097 -15.399  1.00  0.00           C  
ATOM   3013  OG1 THR A 397     -30.303  22.468 -16.721  1.00  0.00           O  
ATOM   3014  CG2 THR A 397     -29.262  20.762 -15.479  1.00  0.00           C  
ATOM   3015  N   VAL A 398     -31.339  20.337 -12.812  1.00  0.00           N  
ATOM   3016  CA  VAL A 398     -30.919  19.659 -11.578  1.00  0.00           C  
ATOM   3017  C   VAL A 398     -29.795  18.683 -11.912  1.00  0.00           C  
ATOM   3018  O   VAL A 398     -29.986  17.720 -12.649  1.00  0.00           O  
ATOM   3019  CB  VAL A 398     -32.096  18.963 -10.865  1.00  0.00           C  
ATOM   3020  CG1 VAL A 398     -31.642  18.313  -9.559  1.00  0.00           C  
ATOM   3021  CG2 VAL A 398     -33.202  19.972 -10.532  1.00  0.00           C  
ATOM   3022  N   LEU A 399     -28.598  18.930 -11.368  1.00  0.00           N  
ATOM   3023  CA  LEU A 399     -27.420  18.087 -11.517  1.00  0.00           C  
ATOM   3024  C   LEU A 399     -27.216  17.278 -10.232  1.00  0.00           C  
ATOM   3025  O   LEU A 399     -26.971  17.850  -9.187  1.00  0.00           O  
ATOM   3026  CB  LEU A 399     -26.214  18.989 -11.846  1.00  0.00           C  
ATOM   3027  CG  LEU A 399     -24.863  18.246 -11.891  1.00  0.00           C  
ATOM   3028  CD1 LEU A 399     -24.809  17.220 -13.015  1.00  0.00           C  
ATOM   3029  CD2 LEU A 399     -23.738  19.257 -12.098  1.00  0.00           C  
ATOM   3030  N   VAL A 400     -27.262  15.942 -10.318  1.00  0.00           N  
ATOM   3031  CA  VAL A 400     -26.933  15.042  -9.209  1.00  0.00           C  
ATOM   3032  C   VAL A 400     -25.522  14.515  -9.419  1.00  0.00           C  
ATOM   3033  O   VAL A 400     -25.256  13.863 -10.428  1.00  0.00           O  
ATOM   3034  CB  VAL A 400     -27.940  13.889  -9.082  1.00  0.00           C  
ATOM   3035  CG1 VAL A 400     -27.638  13.025  -7.861  1.00  0.00           C  
ATOM   3036  CG2 VAL A 400     -29.382  14.403  -8.968  1.00  0.00           C  
ATOM   3037  N   CYS A 401     -24.603  14.805  -8.491  1.00  0.00           N  
ATOM   3038  CA  CYS A 401     -23.181  14.500  -8.660  1.00  0.00           C  
ATOM   3039  C   CYS A 401     -22.432  14.322  -7.329  1.00  0.00           C  
ATOM   3040  O   CYS A 401     -23.028  14.384  -6.253  1.00  0.00           O  
ATOM   3041  CB  CYS A 401     -22.554  15.589  -9.550  1.00  0.00           C  
ATOM   3042  SG  CYS A 401     -22.577  17.219  -8.734  1.00  0.00           S  
ATOM   3043  N   GLY A 402     -21.112  14.093  -7.412  1.00  0.00           N  
ATOM   3044  CA  GLY A 402     -20.177  14.029  -6.284  1.00  0.00           C  
ATOM   3045  C   GLY A 402     -19.742  12.619  -5.887  1.00  0.00           C  
ATOM   3046  O   GLY A 402     -18.615  12.436  -5.428  1.00  0.00           O  
ATOM   3047  N   SER A 403     -20.602  11.610  -6.106  1.00  0.00           N  
ATOM   3048  CA  SER A 403     -20.272  10.210  -5.818  1.00  0.00           C  
ATOM   3049  C   SER A 403     -21.186   9.243  -6.577  1.00  0.00           C  
ATOM   3050  O   SER A 403     -22.298   9.586  -6.966  1.00  0.00           O  
ATOM   3051  CB  SER A 403     -20.396   9.969  -4.308  1.00  0.00           C  
ATOM   3052  OG  SER A 403     -20.026   8.646  -3.968  1.00  0.00           O  
ATOM   3053  N   PHE A 404     -20.730   7.982  -6.737  1.00  0.00           N  
ATOM   3054  CA  PHE A 404     -21.609   6.881  -7.146  1.00  0.00           C  
ATOM   3055  C   PHE A 404     -22.779   6.708  -6.156  1.00  0.00           C  
ATOM   3056  O   PHE A 404     -23.899   6.493  -6.589  1.00  0.00           O  
ATOM   3057  CB  PHE A 404     -20.806   5.574  -7.232  1.00  0.00           C  
ATOM   3058  CG  PHE A 404     -20.069   5.381  -8.544  1.00  0.00           C  
ATOM   3059  CD1 PHE A 404     -20.622   4.551  -9.538  1.00  0.00           C  
ATOM   3060  CD2 PHE A 404     -18.846   6.031  -8.793  1.00  0.00           C  
ATOM   3061  CE1 PHE A 404     -19.949   4.367 -10.767  1.00  0.00           C  
ATOM   3062  CE2 PHE A 404     -18.182   5.859 -10.014  1.00  0.00           C  
ATOM   3063  CZ  PHE A 404     -18.736   5.024 -10.999  1.00  0.00           C  
ATOM   3064  N   HIS A 405     -22.519   6.869  -4.850  1.00  0.00           N  
ATOM   3065  CA  HIS A 405     -23.539   6.754  -3.803  1.00  0.00           C  
ATOM   3066  C   HIS A 405     -24.628   7.824  -3.942  1.00  0.00           C  
ATOM   3067  O   HIS A 405     -25.811   7.505  -3.888  1.00  0.00           O  
ATOM   3068  CB  HIS A 405     -22.879   6.821  -2.426  1.00  0.00           C  
ATOM   3069  CG  HIS A 405     -21.918   5.701  -2.177  1.00  0.00           C  
ATOM   3070  ND1 HIS A 405     -22.242   4.377  -1.962  1.00  0.00           N  
ATOM   3071  CD2 HIS A 405     -20.538   5.772  -2.146  1.00  0.00           C  
ATOM   3072  CE1 HIS A 405     -21.105   3.680  -1.803  1.00  0.00           C  
ATOM   3073  NE2 HIS A 405     -20.040   4.498  -1.906  1.00  0.00           N  
ATOM   3074  N   THR A 406     -24.254   9.071  -4.205  1.00  0.00           N  
ATOM   3075  CA  THR A 406     -25.218  10.172  -4.398  1.00  0.00           C  
ATOM   3076  C   THR A 406     -26.163   9.887  -5.572  1.00  0.00           C  
ATOM   3077  O   THR A 406     -27.370  10.022  -5.446  1.00  0.00           O  
ATOM   3078  CB  THR A 406     -24.492  11.496  -4.661  1.00  0.00           C  
ATOM   3079  OG1 THR A 406     -23.433  11.672  -3.749  1.00  0.00           O  
ATOM   3080  CG2 THR A 406     -25.415  12.705  -4.519  1.00  0.00           C  
ATOM   3081  N   VAL A 407     -25.607   9.445  -6.705  1.00  0.00           N  
ATOM   3082  CA  VAL A 407     -26.407   9.100  -7.888  1.00  0.00           C  
ATOM   3083  C   VAL A 407     -27.294   7.876  -7.619  1.00  0.00           C  
ATOM   3084  O   VAL A 407     -28.469   7.898  -7.967  1.00  0.00           O  
ATOM   3085  CB  VAL A 407     -25.498   8.890  -9.112  1.00  0.00           C  
ATOM   3086  CG1 VAL A 407     -26.268   8.370 -10.331  1.00  0.00           C  
ATOM   3087  CG2 VAL A 407     -24.836  10.216  -9.522  1.00  0.00           C  
ATOM   3088  N   ALA A 408     -26.756   6.835  -6.952  1.00  0.00           N  
ATOM   3089  CA  ALA A 408     -27.500   5.627  -6.616  1.00  0.00           C  
ATOM   3090  C   ALA A 408     -28.713   5.933  -5.717  1.00  0.00           C  
ATOM   3091  O   ALA A 408     -29.817   5.505  -6.034  1.00  0.00           O  
ATOM   3092  CB  ALA A 408     -26.548   4.620  -5.957  1.00  0.00           C  
ATOM   3093  N   HIS A 409     -28.546   6.760  -4.671  1.00  0.00           N  
ATOM   3094  CA  HIS A 409     -29.651   7.157  -3.791  1.00  0.00           C  
ATOM   3095  C   HIS A 409     -30.790   7.847  -4.545  1.00  0.00           C  
ATOM   3096  O   HIS A 409     -31.962   7.552  -4.307  1.00  0.00           O  
ATOM   3097  CB  HIS A 409     -29.133   8.083  -2.684  1.00  0.00           C  
ATOM   3098  CG  HIS A 409     -28.282   7.395  -1.649  1.00  0.00           C  
ATOM   3099  ND1 HIS A 409     -27.382   8.006  -0.811  1.00  0.00           N  
ATOM   3100  CD2 HIS A 409     -28.253   6.060  -1.366  1.00  0.00           C  
ATOM   3101  CE1 HIS A 409     -26.820   7.063  -0.041  1.00  0.00           C  
ATOM   3102  NE2 HIS A 409     -27.319   5.862  -0.360  1.00  0.00           N  
ATOM   3103  N   VAL A 410     -30.476   8.728  -5.488  1.00  0.00           N  
ATOM   3104  CA  VAL A 410     -31.520   9.382  -6.286  1.00  0.00           C  
ATOM   3105  C   VAL A 410     -32.207   8.391  -7.232  1.00  0.00           C  
ATOM   3106  O   VAL A 410     -33.433   8.430  -7.366  1.00  0.00           O  
ATOM   3107  CB  VAL A 410     -30.973  10.607  -7.039  1.00  0.00           C  
ATOM   3108  CG1 VAL A 410     -32.057  11.247  -7.913  1.00  0.00           C  
ATOM   3109  CG2 VAL A 410     -30.502  11.675  -6.049  1.00  0.00           C  
ATOM   3110  N   MET A 411     -31.451   7.471  -7.858  1.00  0.00           N  
ATOM   3111  CA  MET A 411     -32.036   6.403  -8.681  1.00  0.00           C  
ATOM   3112  C   MET A 411     -32.989   5.524  -7.864  1.00  0.00           C  
ATOM   3113  O   MET A 411     -34.114   5.275  -8.300  1.00  0.00           O  
ATOM   3114  CB  MET A 411     -30.925   5.545  -9.317  1.00  0.00           C  
ATOM   3115  CG  MET A 411     -30.189   6.267 -10.443  1.00  0.00           C  
ATOM   3116  SD  MET A 411     -28.855   5.266 -11.179  1.00  0.00           S  
ATOM   3117  CE  MET A 411     -28.373   6.335 -12.553  1.00  0.00           C  
ATOM   3118  N   GLU A 412     -32.582   5.103  -6.652  1.00  0.00           N  
ATOM   3119  CA  GLU A 412     -33.400   4.292  -5.746  1.00  0.00           C  
ATOM   3120  C   GLU A 412     -34.680   5.020  -5.315  1.00  0.00           C  
ATOM   3121  O   GLU A 412     -35.763   4.436  -5.325  1.00  0.00           O  
ATOM   3122  CB  GLU A 412     -32.580   3.916  -4.507  1.00  0.00           C  
ATOM   3123  CG  GLU A 412     -31.511   2.859  -4.824  1.00  0.00           C  
ATOM   3124  CD  GLU A 412     -30.645   2.496  -3.608  1.00  0.00           C  
ATOM   3125  OE1 GLU A 412     -29.909   1.491  -3.732  1.00  0.00           O  
ATOM   3126  OE2 GLU A 412     -30.728   3.195  -2.578  1.00  0.00           O  
ATOM   3127  N   VAL A 413     -34.591   6.321  -4.984  1.00  0.00           N  
ATOM   3128  CA  VAL A 413     -35.764   7.137  -4.650  1.00  0.00           C  
ATOM   3129  C   VAL A 413     -36.749   7.208  -5.820  1.00  0.00           C  
ATOM   3130  O   VAL A 413     -37.962   7.069  -5.619  1.00  0.00           O  
ATOM   3131  CB  VAL A 413     -35.330   8.544  -4.206  1.00  0.00           C  
ATOM   3132  CG1 VAL A 413     -36.502   9.533  -4.126  1.00  0.00           C  
ATOM   3133  CG2 VAL A 413     -34.699   8.504  -2.814  1.00  0.00           C  
ATOM   3134  N   ILE A 414     -36.258   7.396  -7.043  1.00  0.00           N  
ATOM   3135  CA  ILE A 414     -37.104   7.439  -8.240  1.00  0.00           C  
ATOM   3136  C   ILE A 414     -37.787   6.086  -8.474  1.00  0.00           C  
ATOM   3137  O   ILE A 414     -39.002   6.045  -8.721  1.00  0.00           O  
ATOM   3138  CB  ILE A 414     -36.278   7.901  -9.465  1.00  0.00           C  
ATOM   3139  CG1 ILE A 414     -35.928   9.398  -9.324  1.00  0.00           C  
ATOM   3140  CG2 ILE A 414     -37.047   7.663 -10.776  1.00  0.00           C  
ATOM   3141  CD1 ILE A 414     -34.882   9.888 -10.336  1.00  0.00           C  
ATOM   3142  N   ASP A 415     -37.046   4.972  -8.343  1.00  0.00           N  
ATOM   3143  CA  ASP A 415     -37.587   3.627  -8.556  1.00  0.00           C  
ATOM   3144  C   ASP A 415     -38.583   3.213  -7.466  1.00  0.00           C  
ATOM   3145  O   ASP A 415     -39.651   2.665  -7.766  1.00  0.00           O  
ATOM   3146  CB  ASP A 415     -36.435   2.618  -8.674  1.00  0.00           C  
ATOM   3147  CG  ASP A 415     -35.761   2.615 -10.059  1.00  0.00           C  
ATOM   3148  OD1 ASP A 415     -36.349   3.195 -11.011  1.00  0.00           O  
ATOM   3149  OD2 ASP A 415     -34.708   1.967 -10.182  1.00  0.00           O  
ATOM   3150  N   ALA A 416     -38.331   3.557  -6.189  1.00  0.00           N  
ATOM   3151  CA  ALA A 416     -39.257   3.329  -5.090  1.00  0.00           C  
ATOM   3152  C   ALA A 416     -40.590   4.091  -5.294  1.00  0.00           C  
ATOM   3153  O   ALA A 416     -41.667   3.541  -5.070  1.00  0.00           O  
ATOM   3154  CB  ALA A 416     -38.579   3.728  -3.779  1.00  0.00           C  
ATOM   3155  N   ARG A 417     -40.526   5.326  -5.779  1.00  0.00           N  
ATOM   3156  CA  ARG A 417     -41.732   6.128  -6.068  1.00  0.00           C  
ATOM   3157  C   ARG A 417     -42.500   5.613  -7.285  1.00  0.00           C  
ATOM   3158  O   ARG A 417     -43.721   5.687  -7.300  1.00  0.00           O  
ATOM   3159  CB  ARG A 417     -41.348   7.598  -6.260  1.00  0.00           C  
ATOM   3160  CG  ARG A 417     -40.959   8.226  -4.921  1.00  0.00           C  
ATOM   3161  CD  ARG A 417     -40.426   9.639  -5.140  1.00  0.00           C  
ATOM   3162  NE  ARG A 417     -39.974  10.187  -3.858  1.00  0.00           N  
ATOM   3163  CZ  ARG A 417     -39.440  11.370  -3.625  1.00  0.00           C  
ATOM   3164  NH1 ARG A 417     -39.266  12.287  -4.546  1.00  0.00           N  
ATOM   3165  NH2 ARG A 417     -39.047  11.637  -2.434  1.00  0.00           N  
ATOM   3166  N   ARG A 418     -41.808   5.087  -8.295  1.00  0.00           N  
ATOM   3167  CA  ARG A 418     -42.456   4.485  -9.467  1.00  0.00           C  
ATOM   3168  C   ARG A 418     -43.154   3.160  -9.139  1.00  0.00           C  
ATOM   3169  O   ARG A 418     -44.218   2.899  -9.690  1.00  0.00           O  
ATOM   3170  CB  ARG A 418     -41.422   4.246 -10.574  1.00  0.00           C  
ATOM   3171  CG  ARG A 418     -41.068   5.539 -11.317  1.00  0.00           C  
ATOM   3172  CD  ARG A 418     -39.961   5.233 -12.328  1.00  0.00           C  
ATOM   3173  NE  ARG A 418     -39.645   6.393 -13.172  1.00  0.00           N  
ATOM   3174  CZ  ARG A 418     -38.684   6.447 -14.084  1.00  0.00           C  
ATOM   3175  NH1 ARG A 418     -37.905   5.416 -14.319  1.00  0.00           N  
ATOM   3176  NH2 ARG A 418     -38.497   7.533 -14.770  1.00  0.00           N  
ATOM   3177  N   SER A 419     -42.553   2.337  -8.265  1.00  0.00           N  
ATOM   3178  CA  SER A 419     -43.111   1.050  -7.850  1.00  0.00           C  
ATOM   3179  C   SER A 419     -44.210   1.198  -6.795  1.00  0.00           C  
ATOM   3180  O   SER A 419     -45.252   0.551  -6.919  1.00  0.00           O  
ATOM   3181  CB  SER A 419     -42.007   0.105  -7.366  1.00  0.00           C  
ATOM   3182  OG  SER A 419     -41.202   0.723  -6.389  1.00  0.00           O  
ATOM   3183  N   GLY A 420     -44.031   2.088  -5.810  1.00  0.00           N  
ATOM   3184  CA  GLY A 420     -45.050   2.384  -4.803  1.00  0.00           C  
ATOM   3185  C   GLY A 420     -46.248   3.197  -5.318  1.00  0.00           C  
ATOM   3186  O   GLY A 420     -47.288   3.235  -4.671  1.00  0.00           O  
ATOM   3187  N   GLY A 421     -46.106   3.830  -6.483  1.00  0.00           N  
ATOM   3188  CA  GLY A 421     -47.195   4.522  -7.175  1.00  0.00           C  
ATOM   3189  C   GLY A 421     -48.063   3.609  -8.053  1.00  0.00           C  
ATOM   3190  O   GLY A 421     -48.923   4.113  -8.773  1.00  0.00           O  
ATOM   3191  N   LYS A 422     -47.839   2.289  -8.036  1.00  0.00           N  
ATOM   3192  CA  LYS A 422     -48.697   1.280  -8.664  1.00  0.00           C  
ATOM   3193  C   LYS A 422     -49.530   0.528  -7.631  1.00  0.00           C  
ATOM   3194  O   LYS A 422     -48.994   0.229  -6.546  1.00  0.00           O  
ATOM   3195  CB  LYS A 422     -47.885   0.268  -9.480  1.00  0.00           C  
ATOM   3196  CG  LYS A 422     -47.516   0.813 -10.860  1.00  0.00           C  
ATOM   3197  CD  LYS A 422     -46.894  -0.321 -11.680  1.00  0.00           C  
ATOM   3198  CE  LYS A 422     -46.608   0.153 -13.105  1.00  0.00           C  
ATOM   3199  NZ  LYS A 422     -46.059  -0.948 -13.916  1.00  0.00           N  
ATOM   3200  OXT LYS A 422     -50.710   0.244  -7.999  1.00  0.00           O  
ATOM   3201  N   MET B   1     -25.569 -15.098  19.170  1.00  0.00           N  
ATOM   3202  CA  MET B   1     -24.827 -14.899  17.907  1.00  0.00           C  
ATOM   3203  C   MET B   1     -25.363 -15.888  16.894  1.00  0.00           C  
ATOM   3204  O   MET B   1     -25.312 -17.088  17.135  1.00  0.00           O  
ATOM   3205  CB  MET B   1     -23.327 -15.122  18.095  1.00  0.00           C  
ATOM   3206  CG  MET B   1     -22.616 -13.891  18.654  1.00  0.00           C  
ATOM   3207  SD  MET B   1     -20.857 -14.235  18.957  1.00  0.00           S  
ATOM   3208  CE  MET B   1     -20.376 -12.723  19.829  1.00  0.00           C  
ATOM   3209  N   ILE B   2     -25.945 -15.401  15.794  1.00  0.00           N  
ATOM   3210  CA  ILE B   2     -26.392 -16.254  14.696  1.00  0.00           C  
ATOM   3211  C   ILE B   2     -25.133 -16.776  14.005  1.00  0.00           C  
ATOM   3212  O   ILE B   2     -24.331 -15.977  13.517  1.00  0.00           O  
ATOM   3213  CB  ILE B   2     -27.342 -15.490  13.746  1.00  0.00           C  
ATOM   3214  CG1 ILE B   2     -28.601 -15.022  14.510  1.00  0.00           C  
ATOM   3215  CG2 ILE B   2     -27.738 -16.391  12.560  1.00  0.00           C  
ATOM   3216  CD1 ILE B   2     -29.528 -14.107  13.694  1.00  0.00           C  
ATOM   3217  N   ILE B   3     -24.931 -18.095  14.002  1.00  0.00           N  
ATOM   3218  CA  ILE B   3     -23.886 -18.725  13.198  1.00  0.00           C  
ATOM   3219  C   ILE B   3     -24.316 -18.518  11.747  1.00  0.00           C  
ATOM   3220  O   ILE B   3     -25.151 -19.265  11.237  1.00  0.00           O  
ATOM   3221  CB  ILE B   3     -23.710 -20.212  13.576  1.00  0.00           C  
ATOM   3222  CG1 ILE B   3     -23.262 -20.362  15.050  1.00  0.00           C  
ATOM   3223  CG2 ILE B   3     -22.697 -20.869  12.635  1.00  0.00           C  
ATOM   3224  CD1 ILE B   3     -23.219 -21.821  15.554  1.00  0.00           C  
ATOM   3225  N   LYS B   4     -23.771 -17.475  11.085  1.00  0.00           N  
ATOM   3226  CA  LYS B   4     -23.971 -17.287   9.649  1.00  0.00           C  
ATOM   3227  C   LYS B   4     -23.349 -18.497   8.954  1.00  0.00           C  
ATOM   3228  O   LYS B   4     -22.139 -18.702   9.013  1.00  0.00           O  
ATOM   3229  CB  LYS B   4     -23.382 -15.952   9.158  1.00  0.00           C  
ATOM   3230  CG  LYS B   4     -24.272 -14.742   9.528  1.00  0.00           C  
ATOM   3231  CD  LYS B   4     -23.727 -13.443   8.886  1.00  0.00           C  
ATOM   3232  CE  LYS B   4     -24.653 -12.246   9.135  1.00  0.00           C  
ATOM   3233  NZ  LYS B   4     -24.156 -11.011   8.453  1.00  0.00           N  
ATOM   3234  N   ARG B   5     -24.196 -19.351   8.367  1.00  0.00           N  
ATOM   3235  CA  ARG B   5     -23.746 -20.473   7.542  1.00  0.00           C  
ATOM   3236  C   ARG B   5     -23.231 -19.911   6.227  1.00  0.00           C  
ATOM   3237  O   ARG B   5     -23.790 -18.936   5.724  1.00  0.00           O  
ATOM   3238  CB  ARG B   5     -24.895 -21.471   7.301  1.00  0.00           C  
ATOM   3239  CG  ARG B   5     -25.249 -22.262   8.574  1.00  0.00           C  
ATOM   3240  CD  ARG B   5     -26.331 -23.294   8.261  1.00  0.00           C  
ATOM   3241  NE  ARG B   5     -26.668 -24.116   9.437  1.00  0.00           N  
ATOM   3242  CZ  ARG B   5     -27.560 -25.087   9.488  1.00  0.00           C  
ATOM   3243  NH1 ARG B   5     -28.262 -25.409   8.439  1.00  0.00           N  
ATOM   3244  NH2 ARG B   5     -27.757 -25.742  10.588  1.00  0.00           N  
ATOM   3245  N   THR B   6     -22.225 -20.569   5.661  1.00  0.00           N  
ATOM   3246  CA  THR B   6     -21.783 -20.320   4.288  1.00  0.00           C  
ATOM   3247  C   THR B   6     -22.990 -20.437   3.349  1.00  0.00           C  
ATOM   3248  O   THR B   6     -23.686 -21.459   3.404  1.00  0.00           O  
ATOM   3249  CB  THR B   6     -20.709 -21.327   3.873  1.00  0.00           C  
ATOM   3250  OG1 THR B   6     -19.679 -21.339   4.839  1.00  0.00           O  
ATOM   3251  CG2 THR B   6     -20.086 -20.999   2.523  1.00  0.00           C  
ATOM   3252  N   PRO B   7     -23.259 -19.408   2.532  1.00  0.00           N  
ATOM   3253  CA  PRO B   7     -24.334 -19.486   1.551  1.00  0.00           C  
ATOM   3254  C   PRO B   7     -24.113 -20.651   0.578  1.00  0.00           C  
ATOM   3255  O   PRO B   7     -22.986 -21.072   0.319  1.00  0.00           O  
ATOM   3256  CB  PRO B   7     -24.346 -18.129   0.836  1.00  0.00           C  
ATOM   3257  CG  PRO B   7     -23.627 -17.190   1.796  1.00  0.00           C  
ATOM   3258  CD  PRO B   7     -22.618 -18.104   2.483  1.00  0.00           C  
ATOM   3259  N   GLN B   8     -25.217 -21.177   0.029  1.00  0.00           N  
ATOM   3260  CA  GLN B   8     -25.201 -22.228  -0.984  1.00  0.00           C  
ATOM   3261  C   GLN B   8     -25.544 -21.642  -2.363  1.00  0.00           C  
ATOM   3262  O   GLN B   8     -26.046 -20.523  -2.454  1.00  0.00           O  
ATOM   3263  CB  GLN B   8     -26.201 -23.331  -0.587  1.00  0.00           C  
ATOM   3264  CG  GLN B   8     -25.903 -23.966   0.780  1.00  0.00           C  
ATOM   3265  CD  GLN B   8     -24.536 -24.671   0.811  1.00  0.00           C  
ATOM   3266  OE1 GLN B   8     -24.240 -25.525  -0.011  1.00  0.00           O  
ATOM   3267  NE2 GLN B   8     -23.682 -24.341   1.745  1.00  0.00           N  
ATOM   3268  N   ALA B   9     -25.368 -22.420  -3.425  1.00  0.00           N  
ATOM   3269  CA  ALA B   9     -25.696 -21.994  -4.795  1.00  0.00           C  
ATOM   3270  C   ALA B   9     -27.144 -21.477  -4.960  1.00  0.00           C  
ATOM   3271  O   ALA B   9     -27.391 -20.551  -5.728  1.00  0.00           O  
ATOM   3272  CB  ALA B   9     -25.436 -23.182  -5.732  1.00  0.00           C  
ATOM   3273  N   ALA B  10     -28.094 -22.045  -4.208  1.00  0.00           N  
ATOM   3274  CA  ALA B  10     -29.502 -21.627  -4.212  1.00  0.00           C  
ATOM   3275  C   ALA B  10     -29.838 -20.502  -3.204  1.00  0.00           C  
ATOM   3276  O   ALA B  10     -30.999 -20.121  -3.085  1.00  0.00           O  
ATOM   3277  CB  ALA B  10     -30.363 -22.876  -3.976  1.00  0.00           C  
ATOM   3278  N   SER B  11     -28.856 -19.990  -2.456  1.00  0.00           N  
ATOM   3279  CA  SER B  11     -29.088 -18.897  -1.505  1.00  0.00           C  
ATOM   3280  C   SER B  11     -29.331 -17.576  -2.246  1.00  0.00           C  
ATOM   3281  O   SER B  11     -28.747 -17.360  -3.306  1.00  0.00           O  
ATOM   3282  CB  SER B  11     -27.910 -18.734  -0.545  1.00  0.00           C  
ATOM   3283  OG  SER B  11     -27.704 -19.933   0.186  1.00  0.00           O  
ATOM   3284  N   PRO B  12     -30.157 -16.656  -1.701  1.00  0.00           N  
ATOM   3285  CA  PRO B  12     -30.346 -15.342  -2.287  1.00  0.00           C  
ATOM   3286  C   PRO B  12     -29.029 -14.566  -2.423  1.00  0.00           C  
ATOM   3287  O   PRO B  12     -28.180 -14.647  -1.536  1.00  0.00           O  
ATOM   3288  CB  PRO B  12     -31.324 -14.607  -1.357  1.00  0.00           C  
ATOM   3289  CG  PRO B  12     -32.051 -15.739  -0.629  1.00  0.00           C  
ATOM   3290  CD  PRO B  12     -30.982 -16.825  -0.522  1.00  0.00           C  
ATOM   3291  N   LEU B  13     -28.900 -13.750  -3.466  1.00  0.00           N  
ATOM   3292  CA  LEU B  13     -27.717 -12.907  -3.664  1.00  0.00           C  
ATOM   3293  C   LEU B  13     -27.446 -12.011  -2.449  1.00  0.00           C  
ATOM   3294  O   LEU B  13     -26.308 -11.923  -2.005  1.00  0.00           O  
ATOM   3295  CB  LEU B  13     -27.882 -12.083  -4.953  1.00  0.00           C  
ATOM   3296  CG  LEU B  13     -26.686 -11.168  -5.273  1.00  0.00           C  
ATOM   3297  CD1 LEU B  13     -25.379 -11.946  -5.470  1.00  0.00           C  
ATOM   3298  CD2 LEU B  13     -26.959 -10.381  -6.546  1.00  0.00           C  
ATOM   3299  N   ALA B  14     -28.480 -11.433  -1.829  1.00  0.00           N  
ATOM   3300  CA  ALA B  14     -28.340 -10.630  -0.620  1.00  0.00           C  
ATOM   3301  C   ALA B  14     -27.659 -11.390   0.544  1.00  0.00           C  
ATOM   3302  O   ALA B  14     -26.900 -10.805   1.311  1.00  0.00           O  
ATOM   3303  CB  ALA B  14     -29.732 -10.141  -0.212  1.00  0.00           C  
ATOM   3304  N   SER B  15     -27.879 -12.697   0.655  1.00  0.00           N  
ATOM   3305  CA  SER B  15     -27.205 -13.535   1.657  1.00  0.00           C  
ATOM   3306  C   SER B  15     -25.720 -13.697   1.351  1.00  0.00           C  
ATOM   3307  O   SER B  15     -24.901 -13.670   2.270  1.00  0.00           O  
ATOM   3308  CB  SER B  15     -27.855 -14.917   1.749  1.00  0.00           C  
ATOM   3309  OG  SER B  15     -29.226 -14.800   2.095  1.00  0.00           O  
ATOM   3310  N   TRP B  16     -25.362 -13.831   0.069  1.00  0.00           N  
ATOM   3311  CA  TRP B  16     -23.974 -13.876  -0.382  1.00  0.00           C  
ATOM   3312  C   TRP B  16     -23.262 -12.542  -0.168  1.00  0.00           C  
ATOM   3313  O   TRP B  16     -22.168 -12.526   0.382  1.00  0.00           O  
ATOM   3314  CB  TRP B  16     -23.912 -14.296  -1.850  1.00  0.00           C  
ATOM   3315  CG  TRP B  16     -23.865 -15.773  -2.020  1.00  0.00           C  
ATOM   3316  CD1 TRP B  16     -24.880 -16.583  -2.393  1.00  0.00           C  
ATOM   3317  CD2 TRP B  16     -22.705 -16.638  -1.795  1.00  0.00           C  
ATOM   3318  NE1 TRP B  16     -24.438 -17.893  -2.421  1.00  0.00           N  
ATOM   3319  CE2 TRP B  16     -23.110 -17.973  -2.053  1.00  0.00           C  
ATOM   3320  CE3 TRP B  16     -21.377 -16.411  -1.399  1.00  0.00           C  
ATOM   3321  CZ2 TRP B  16     -22.224 -19.061  -1.919  1.00  0.00           C  
ATOM   3322  CZ3 TRP B  16     -20.487 -17.492  -1.265  1.00  0.00           C  
ATOM   3323  CH2 TRP B  16     -20.917 -18.799  -1.519  1.00  0.00           C  
ATOM   3324  N   LEU B  17     -23.891 -11.433  -0.520  1.00  0.00           N  
ATOM   3325  CA  LEU B  17     -23.319 -10.096  -0.304  1.00  0.00           C  
ATOM   3326  C   LEU B  17     -23.069  -9.846   1.186  1.00  0.00           C  
ATOM   3327  O   LEU B  17     -21.958  -9.487   1.562  1.00  0.00           O  
ATOM   3328  CB  LEU B  17     -24.240  -9.034  -0.917  1.00  0.00           C  
ATOM   3329  CG  LEU B  17     -24.400  -9.132  -2.441  1.00  0.00           C  
ATOM   3330  CD1 LEU B  17     -25.319  -8.012  -2.932  1.00  0.00           C  
ATOM   3331  CD2 LEU B  17     -23.076  -9.062  -3.194  1.00  0.00           C  
ATOM   3332  N   SER B  18     -24.033 -10.160   2.049  1.00  0.00           N  
ATOM   3333  CA  SER B  18     -23.843 -10.071   3.500  1.00  0.00           C  
ATOM   3334  C   SER B  18     -22.719 -10.983   4.006  1.00  0.00           C  
ATOM   3335  O   SER B  18     -22.025 -10.628   4.954  1.00  0.00           O  
ATOM   3336  CB  SER B  18     -25.154 -10.403   4.223  1.00  0.00           C  
ATOM   3337  OG  SER B  18     -25.033 -10.149   5.618  1.00  0.00           O  
ATOM   3338  N   TYR B  19     -22.542 -12.170   3.409  1.00  0.00           N  
ATOM   3339  CA  TYR B  19     -21.433 -13.060   3.741  1.00  0.00           C  
ATOM   3340  C   TYR B  19     -20.084 -12.465   3.334  1.00  0.00           C  
ATOM   3341  O   TYR B  19     -19.179 -12.411   4.158  1.00  0.00           O  
ATOM   3342  CB  TYR B  19     -21.672 -14.437   3.114  1.00  0.00           C  
ATOM   3343  CG  TYR B  19     -20.524 -15.403   3.275  1.00  0.00           C  
ATOM   3344  CD1 TYR B  19     -19.702 -15.724   2.172  1.00  0.00           C  
ATOM   3345  CD2 TYR B  19     -20.249 -15.975   4.528  1.00  0.00           C  
ATOM   3346  CE1 TYR B  19     -18.626 -16.601   2.323  1.00  0.00           C  
ATOM   3347  CE2 TYR B  19     -19.171 -16.855   4.690  1.00  0.00           C  
ATOM   3348  CZ  TYR B  19     -18.359 -17.176   3.587  1.00  0.00           C  
ATOM   3349  OH  TYR B  19     -17.301 -18.023   3.746  1.00  0.00           O  
ATOM   3350  N   LEU B  20     -19.967 -11.952   2.101  1.00  0.00           N  
ATOM   3351  CA  LEU B  20     -18.749 -11.329   1.578  1.00  0.00           C  
ATOM   3352  C   LEU B  20     -18.369 -10.056   2.348  1.00  0.00           C  
ATOM   3353  O   LEU B  20     -17.212  -9.862   2.687  1.00  0.00           O  
ATOM   3354  CB  LEU B  20     -18.926 -11.024   0.080  1.00  0.00           C  
ATOM   3355  CG  LEU B  20     -19.121 -12.239  -0.831  1.00  0.00           C  
ATOM   3356  CD1 LEU B  20     -19.360 -11.771  -2.266  1.00  0.00           C  
ATOM   3357  CD2 LEU B  20     -17.929 -13.187  -0.822  1.00  0.00           C  
ATOM   3358  N   GLU B  21     -19.352  -9.223   2.702  1.00  0.00           N  
ATOM   3359  CA  GLU B  21     -19.156  -8.025   3.533  1.00  0.00           C  
ATOM   3360  C   GLU B  21     -18.691  -8.348   4.954  1.00  0.00           C  
ATOM   3361  O   GLU B  21     -18.047  -7.523   5.602  1.00  0.00           O  
ATOM   3362  CB  GLU B  21     -20.476  -7.270   3.633  1.00  0.00           C  
ATOM   3363  CG  GLU B  21     -20.868  -6.541   2.349  1.00  0.00           C  
ATOM   3364  CD  GLU B  21     -22.322  -6.034   2.399  1.00  0.00           C  
ATOM   3365  OE1 GLU B  21     -22.781  -5.526   1.363  1.00  0.00           O  
ATOM   3366  OE2 GLU B  21     -22.970  -6.208   3.458  1.00  0.00           O  
ATOM   3367  N   ASN B  22     -19.011  -9.545   5.464  1.00  0.00           N  
ATOM   3368  CA  ASN B  22     -18.593 -10.031   6.771  1.00  0.00           C  
ATOM   3369  C   ASN B  22     -17.389 -10.986   6.703  1.00  0.00           C  
ATOM   3370  O   ASN B  22     -17.015 -11.551   7.735  1.00  0.00           O  
ATOM   3371  CB  ASN B  22     -19.786 -10.650   7.514  1.00  0.00           C  
ATOM   3372  CG  ASN B  22     -20.813  -9.612   7.942  1.00  0.00           C  
ATOM   3373  OD1 ASN B  22     -20.670  -8.931   8.932  1.00  0.00           O  
ATOM   3374  ND2 ASN B  22     -21.924  -9.508   7.249  1.00  0.00           N  
ATOM   3375  N   LEU B  23     -16.799 -11.202   5.515  1.00  0.00           N  
ATOM   3376  CA  LEU B  23     -15.498 -11.864   5.427  1.00  0.00           C  
ATOM   3377  C   LEU B  23     -14.448 -10.995   6.117  1.00  0.00           C  
ATOM   3378  O   LEU B  23     -14.526  -9.772   6.115  1.00  0.00           O  
ATOM   3379  CB  LEU B  23     -15.111 -12.148   3.966  1.00  0.00           C  
ATOM   3380  CG  LEU B  23     -15.833 -13.361   3.361  1.00  0.00           C  
ATOM   3381  CD1 LEU B  23     -15.550 -13.438   1.859  1.00  0.00           C  
ATOM   3382  CD2 LEU B  23     -15.391 -14.680   3.992  1.00  0.00           C  
ATOM   3383  N   HIS B  24     -13.452 -11.650   6.712  1.00  0.00           N  
ATOM   3384  CA  HIS B  24     -12.433 -11.027   7.558  1.00  0.00           C  
ATOM   3385  C   HIS B  24     -11.723  -9.825   6.926  1.00  0.00           C  
ATOM   3386  O   HIS B  24     -11.431  -8.854   7.616  1.00  0.00           O  
ATOM   3387  CB  HIS B  24     -11.412 -12.098   7.952  1.00  0.00           C  
ATOM   3388  CG  HIS B  24     -11.953 -13.107   8.930  1.00  0.00           C  
ATOM   3389  ND1 HIS B  24     -12.472 -12.825  10.168  1.00  0.00           N  
ATOM   3390  CD2 HIS B  24     -12.014 -14.472   8.781  1.00  0.00           C  
ATOM   3391  CE1 HIS B  24     -12.831 -13.990  10.748  1.00  0.00           C  
ATOM   3392  NE2 HIS B  24     -12.572 -15.012   9.936  1.00  0.00           N  
ATOM   3393  N   SER B  25     -11.496  -9.869   5.632  1.00  0.00           N  
ATOM   3394  CA  SER B  25     -10.955  -8.758   4.862  1.00  0.00           C  
ATOM   3395  C   SER B  25     -12.042  -7.747   4.475  1.00  0.00           C  
ATOM   3396  O   SER B  25     -12.219  -7.469   3.290  1.00  0.00           O  
ATOM   3397  CB  SER B  25     -10.241  -9.285   3.634  1.00  0.00           C  
ATOM   3398  OG  SER B  25     -11.118 -10.103   2.906  1.00  0.00           O  
ATOM   3399  N   LYS B  26     -12.755  -7.188   5.455  1.00  0.00           N  
ATOM   3400  CA  LYS B  26     -13.340  -5.883   5.201  1.00  0.00           C  
ATOM   3401  C   LYS B  26     -12.193  -5.018   4.699  1.00  0.00           C  
ATOM   3402  O   LYS B  26     -11.159  -4.922   5.362  1.00  0.00           O  
ATOM   3403  CB  LYS B  26     -13.982  -5.277   6.457  1.00  0.00           C  
ATOM   3404  CG  LYS B  26     -15.378  -5.856   6.704  1.00  0.00           C  
ATOM   3405  CD  LYS B  26     -16.079  -5.118   7.844  1.00  0.00           C  
ATOM   3406  CE  LYS B  26     -17.505  -5.639   7.987  1.00  0.00           C  
ATOM   3407  NZ  LYS B  26     -18.284  -4.889   8.996  1.00  0.00           N  
ATOM   3408  N   THR B  27     -12.397  -4.417   3.545  1.00  0.00           N  
ATOM   3409  CA  THR B  27     -11.615  -3.260   3.123  1.00  0.00           C  
ATOM   3410  C   THR B  27     -11.825  -2.205   4.199  1.00  0.00           C  
ATOM   3411  O   THR B  27     -12.757  -1.419   4.155  1.00  0.00           O  
ATOM   3412  CB  THR B  27     -12.061  -2.730   1.739  1.00  0.00           C  
ATOM   3413  OG1 THR B  27     -13.050  -3.553   1.166  1.00  0.00           O  
ATOM   3414  CG2 THR B  27     -10.886  -2.691   0.773  1.00  0.00           C  
ATOM   3415  N   ILE B  28     -11.025  -2.331   5.258  1.00  0.00           N  
ATOM   3416  CA  ILE B  28     -10.953  -1.294   6.262  1.00  0.00           C  
ATOM   3417  C   ILE B  28     -10.452  -0.084   5.503  1.00  0.00           C  
ATOM   3418  O   ILE B  28      -9.449  -0.184   4.795  1.00  0.00           O  
ATOM   3419  CB  ILE B  28     -10.033  -1.726   7.422  1.00  0.00           C  
ATOM   3420  CG1 ILE B  28     -10.803  -2.753   8.285  1.00  0.00           C  
ATOM   3421  CG2 ILE B  28      -9.617  -0.521   8.254  1.00  0.00           C  
ATOM   3422  CD1 ILE B  28     -10.082  -3.153   9.565  1.00  0.00           C  
ATOM   3423  N   ASP B  29     -11.188   1.018   5.613  1.00  0.00           N  
ATOM   3424  CA  ASP B  29     -10.768   2.263   4.998  1.00  0.00           C  
ATOM   3425  C   ASP B  29      -9.328   2.547   5.400  1.00  0.00           C  
ATOM   3426  O   ASP B  29      -8.998   2.630   6.587  1.00  0.00           O  
ATOM   3427  CB  ASP B  29     -11.682   3.420   5.404  1.00  0.00           C  
ATOM   3428  CG  ASP B  29     -12.789   3.615   4.388  1.00  0.00           C  
ATOM   3429  OD1 ASP B  29     -12.504   3.523   3.168  1.00  0.00           O  
ATOM   3430  OD2 ASP B  29     -13.940   3.845   4.817  1.00  0.00           O  
ATOM   3431  N   LEU B  30      -8.479   2.630   4.387  1.00  0.00           N  
ATOM   3432  CA  LEU B  30      -7.087   2.948   4.584  1.00  0.00           C  
ATOM   3433  C   LEU B  30      -7.003   4.408   4.998  1.00  0.00           C  
ATOM   3434  O   LEU B  30      -7.438   5.300   4.287  1.00  0.00           O  
ATOM   3435  CB  LEU B  30      -6.310   2.647   3.308  1.00  0.00           C  
ATOM   3436  CG  LEU B  30      -6.062   1.137   3.193  1.00  0.00           C  
ATOM   3437  CD1 LEU B  30      -6.280   0.699   1.766  1.00  0.00           C  
ATOM   3438  CD2 LEU B  30      -4.644   0.801   3.653  1.00  0.00           C  
ATOM   3439  N   GLY B  31      -6.459   4.590   6.184  1.00  0.00           N  
ATOM   3440  CA  GLY B  31      -6.427   5.880   6.828  1.00  0.00           C  
ATOM   3441  C   GLY B  31      -6.210   5.712   8.327  1.00  0.00           C  
ATOM   3442  O   GLY B  31      -6.253   4.599   8.868  1.00  0.00           O  
ATOM   3443  N   LEU B  32      -5.974   6.828   8.997  1.00  0.00           N  
ATOM   3444  CA  LEU B  32      -5.701   6.852  10.429  1.00  0.00           C  
ATOM   3445  C   LEU B  32      -6.902   7.335  11.259  1.00  0.00           C  
ATOM   3446  O   LEU B  32      -6.809   7.361  12.484  1.00  0.00           O  
ATOM   3447  CB  LEU B  32      -4.437   7.686  10.690  1.00  0.00           C  
ATOM   3448  CG  LEU B  32      -3.168   7.144  10.019  1.00  0.00           C  
ATOM   3449  CD1 LEU B  32      -1.976   8.029  10.391  1.00  0.00           C  
ATOM   3450  CD2 LEU B  32      -2.830   5.708  10.448  1.00  0.00           C  
ATOM   3451  N   GLU B  33      -8.028   7.672  10.642  1.00  0.00           N  
ATOM   3452  CA  GLU B  33      -9.190   8.247  11.318  1.00  0.00           C  
ATOM   3453  C   GLU B  33      -9.751   7.306  12.391  1.00  0.00           C  
ATOM   3454  O   GLU B  33      -9.996   7.726  13.519  1.00  0.00           O  
ATOM   3455  CB  GLU B  33     -10.302   8.594  10.312  1.00  0.00           C  
ATOM   3456  CG  GLU B  33      -9.931   9.697   9.309  1.00  0.00           C  
ATOM   3457  CD  GLU B  33      -9.110   9.219   8.105  1.00  0.00           C  
ATOM   3458  OE1 GLU B  33      -8.792  10.086   7.252  1.00  0.00           O  
ATOM   3459  OE2 GLU B  33      -8.775   8.011   8.042  1.00  0.00           O  
ATOM   3460  N   ARG B  34      -9.912   6.010  12.068  1.00  0.00           N  
ATOM   3461  CA  ARG B  34     -10.441   5.009  13.003  1.00  0.00           C  
ATOM   3462  C   ARG B  34      -9.539   4.858  14.234  1.00  0.00           C  
ATOM   3463  O   ARG B  34     -10.014   4.995  15.357  1.00  0.00           O  
ATOM   3464  CB  ARG B  34     -10.587   3.644  12.308  1.00  0.00           C  
ATOM   3465  CG  ARG B  34     -11.658   3.616  11.212  1.00  0.00           C  
ATOM   3466  CD  ARG B  34     -11.774   2.239  10.553  1.00  0.00           C  
ATOM   3467  NE  ARG B  34     -10.509   1.857   9.900  1.00  0.00           N  
ATOM   3468  CZ  ARG B  34      -9.526   1.103  10.399  1.00  0.00           C  
ATOM   3469  NH1 ARG B  34      -9.631   0.441  11.506  1.00  0.00           N  
ATOM   3470  NH2 ARG B  34      -8.389   1.027   9.778  1.00  0.00           N  
ATOM   3471  N   VAL B  35      -8.266   4.583  14.011  1.00  0.00           N  
ATOM   3472  CA  VAL B  35      -7.299   4.372  15.098  1.00  0.00           C  
ATOM   3473  C   VAL B  35      -7.069   5.655  15.902  1.00  0.00           C  
ATOM   3474  O   VAL B  35      -7.008   5.595  17.129  1.00  0.00           O  
ATOM   3475  CB  VAL B  35      -6.001   3.726  14.560  1.00  0.00           C  
ATOM   3476  CG1 VAL B  35      -5.249   4.581  13.542  1.00  0.00           C  
ATOM   3477  CG2 VAL B  35      -5.056   3.358  15.697  1.00  0.00           C  
ATOM   3478  N   SER B  36      -7.064   6.825  15.246  1.00  0.00           N  
ATOM   3479  CA  SER B  36      -6.962   8.128  15.911  1.00  0.00           C  
ATOM   3480  C   SER B  36      -8.160   8.406  16.822  1.00  0.00           C  
ATOM   3481  O   SER B  36      -7.987   8.881  17.941  1.00  0.00           O  
ATOM   3482  CB  SER B  36      -6.864   9.267  14.887  1.00  0.00           C  
ATOM   3483  OG  SER B  36      -5.691   9.136  14.130  1.00  0.00           O  
ATOM   3484  N   LEU B  37      -9.368   8.064  16.386  1.00  0.00           N  
ATOM   3485  CA  LEU B  37     -10.578   8.244  17.183  1.00  0.00           C  
ATOM   3486  C   LEU B  37     -10.550   7.375  18.454  1.00  0.00           C  
ATOM   3487  O   LEU B  37     -10.876   7.857  19.538  1.00  0.00           O  
ATOM   3488  CB  LEU B  37     -11.805   7.951  16.305  1.00  0.00           C  
ATOM   3489  CG  LEU B  37     -13.148   8.214  17.001  1.00  0.00           C  
ATOM   3490  CD1 LEU B  37     -13.328   9.680  17.403  1.00  0.00           C  
ATOM   3491  CD2 LEU B  37     -14.297   7.846  16.063  1.00  0.00           C  
ATOM   3492  N   VAL B  38     -10.120   6.111  18.337  1.00  0.00           N  
ATOM   3493  CA  VAL B  38      -9.987   5.229  19.510  1.00  0.00           C  
ATOM   3494  C   VAL B  38      -8.859   5.719  20.434  1.00  0.00           C  
ATOM   3495  O   VAL B  38      -9.056   5.780  21.647  1.00  0.00           O  
ATOM   3496  CB  VAL B  38      -9.786   3.756  19.109  1.00  0.00           C  
ATOM   3497  CG1 VAL B  38      -9.763   2.851  20.343  1.00  0.00           C  
ATOM   3498  CG2 VAL B  38     -10.931   3.260  18.219  1.00  0.00           C  
ATOM   3499  N   ALA B  39      -7.720   6.158  19.883  1.00  0.00           N  
ATOM   3500  CA  ALA B  39      -6.628   6.732  20.662  1.00  0.00           C  
ATOM   3501  C   ALA B  39      -7.051   7.995  21.430  1.00  0.00           C  
ATOM   3502  O   ALA B  39      -6.690   8.158  22.599  1.00  0.00           O  
ATOM   3503  CB  ALA B  39      -5.456   7.035  19.726  1.00  0.00           C  
ATOM   3504  N   ALA B  40      -7.855   8.857  20.808  1.00  0.00           N  
ATOM   3505  CA  ALA B  40      -8.406  10.044  21.456  1.00  0.00           C  
ATOM   3506  C   ALA B  40      -9.345   9.672  22.621  1.00  0.00           C  
ATOM   3507  O   ALA B  40      -9.227  10.242  23.705  1.00  0.00           O  
ATOM   3508  CB  ALA B  40      -9.110  10.908  20.402  1.00  0.00           C  
ATOM   3509  N   ARG B  41     -10.215   8.671  22.442  1.00  0.00           N  
ATOM   3510  CA  ARG B  41     -11.088   8.146  23.517  1.00  0.00           C  
ATOM   3511  C   ARG B  41     -10.288   7.600  24.701  1.00  0.00           C  
ATOM   3512  O   ARG B  41     -10.678   7.806  25.844  1.00  0.00           O  
ATOM   3513  CB  ARG B  41     -11.999   7.036  22.960  1.00  0.00           C  
ATOM   3514  CG  ARG B  41     -13.106   7.566  22.043  1.00  0.00           C  
ATOM   3515  CD  ARG B  41     -13.849   6.376  21.420  1.00  0.00           C  
ATOM   3516  NE  ARG B  41     -14.917   6.806  20.494  1.00  0.00           N  
ATOM   3517  CZ  ARG B  41     -15.748   6.001  19.838  1.00  0.00           C  
ATOM   3518  NH1 ARG B  41     -15.696   4.708  19.974  1.00  0.00           N  
ATOM   3519  NH2 ARG B  41     -16.644   6.501  19.026  1.00  0.00           N  
ATOM   3520  N   LEU B  42      -9.173   6.938  24.440  1.00  0.00           N  
ATOM   3521  CA  LEU B  42      -8.270   6.396  25.450  1.00  0.00           C  
ATOM   3522  C   LEU B  42      -7.362   7.464  26.095  1.00  0.00           C  
ATOM   3523  O   LEU B  42      -6.749   7.206  27.133  1.00  0.00           O  
ATOM   3524  CB  LEU B  42      -7.410   5.299  24.796  1.00  0.00           C  
ATOM   3525  CG  LEU B  42      -8.187   4.018  24.427  1.00  0.00           C  
ATOM   3526  CD1 LEU B  42      -7.335   3.170  23.494  1.00  0.00           C  
ATOM   3527  CD2 LEU B  42      -8.506   3.201  25.674  1.00  0.00           C  
ATOM   3528  N   GLY B  43      -7.233   8.644  25.482  1.00  0.00           N  
ATOM   3529  CA  GLY B  43      -6.329   9.702  25.945  1.00  0.00           C  
ATOM   3530  C   GLY B  43      -4.842   9.352  25.792  1.00  0.00           C  
ATOM   3531  O   GLY B  43      -4.028   9.769  26.612  1.00  0.00           O  
ATOM   3532  N   VAL B  44      -4.475   8.589  24.751  1.00  0.00           N  
ATOM   3533  CA  VAL B  44      -3.118   8.037  24.572  1.00  0.00           C  
ATOM   3534  C   VAL B  44      -2.326   8.636  23.402  1.00  0.00           C  
ATOM   3535  O   VAL B  44      -1.198   8.213  23.161  1.00  0.00           O  
ATOM   3536  CB  VAL B  44      -3.128   6.496  24.490  1.00  0.00           C  
ATOM   3537  CG1 VAL B  44      -3.715   5.884  25.765  1.00  0.00           C  
ATOM   3538  CG2 VAL B  44      -3.892   5.973  23.266  1.00  0.00           C  
ATOM   3539  N   LEU B  45      -2.854   9.655  22.706  1.00  0.00           N  
ATOM   3540  CA  LEU B  45      -2.176  10.326  21.583  1.00  0.00           C  
ATOM   3541  C   LEU B  45      -0.842  10.999  21.962  1.00  0.00           C  
ATOM   3542  O   LEU B  45       0.001  11.219  21.100  1.00  0.00           O  
ATOM   3543  CB  LEU B  45      -3.122  11.377  20.972  1.00  0.00           C  
ATOM   3544  CG  LEU B  45      -4.255  10.790  20.115  1.00  0.00           C  
ATOM   3545  CD1 LEU B  45      -5.253  11.893  19.760  1.00  0.00           C  
ATOM   3546  CD2 LEU B  45      -3.728  10.187  18.812  1.00  0.00           C  
ATOM   3547  N   LYS B  46      -0.631  11.309  23.247  1.00  0.00           N  
ATOM   3548  CA  LYS B  46       0.662  11.764  23.765  1.00  0.00           C  
ATOM   3549  C   LYS B  46       1.145  10.777  24.841  1.00  0.00           C  
ATOM   3550  O   LYS B  46       0.891  10.995  26.025  1.00  0.00           O  
ATOM   3551  CB  LYS B  46       0.542  13.221  24.247  1.00  0.00           C  
ATOM   3552  CG  LYS B  46       1.897  13.916  24.490  1.00  0.00           C  
ATOM   3553  CD  LYS B  46       2.690  14.223  23.199  1.00  0.00           C  
ATOM   3554  CE  LYS B  46       3.969  15.003  23.489  1.00  0.00           C  
ATOM   3555  NZ  LYS B  46       4.829  15.224  22.283  1.00  0.00           N  
ATOM   3556  N   PRO B  47       1.802   9.658  24.448  1.00  0.00           N  
ATOM   3557  CA  PRO B  47       2.183   8.587  25.372  1.00  0.00           C  
ATOM   3558  C   PRO B  47       3.270   8.992  26.370  1.00  0.00           C  
ATOM   3559  O   PRO B  47       3.358   8.423  27.453  1.00  0.00           O  
ATOM   3560  CB  PRO B  47       2.640   7.429  24.471  1.00  0.00           C  
ATOM   3561  CG  PRO B  47       3.159   8.138  23.226  1.00  0.00           C  
ATOM   3562  CD  PRO B  47       2.200   9.323  23.087  1.00  0.00           C  
ATOM   3563  N   ALA B  48       4.084  10.005  26.038  1.00  0.00           N  
ATOM   3564  CA  ALA B  48       5.081  10.626  26.900  1.00  0.00           C  
ATOM   3565  C   ALA B  48       5.259  12.112  26.531  1.00  0.00           C  
ATOM   3566  O   ALA B  48       4.847  12.522  25.443  1.00  0.00           O  
ATOM   3567  CB  ALA B  48       6.402   9.855  26.769  1.00  0.00           C  
ATOM   3568  N   PRO B  49       5.899  12.927  27.375  1.00  0.00           N  
ATOM   3569  CA  PRO B  49       6.223  14.319  27.056  1.00  0.00           C  
ATOM   3570  C   PRO B  49       7.075  14.482  25.793  1.00  0.00           C  
ATOM   3571  O   PRO B  49       6.878  15.443  25.057  1.00  0.00           O  
ATOM   3572  CB  PRO B  49       6.949  14.866  28.292  1.00  0.00           C  
ATOM   3573  CG  PRO B  49       6.409  14.003  29.423  1.00  0.00           C  
ATOM   3574  CD  PRO B  49       6.231  12.636  28.755  1.00  0.00           C  
ATOM   3575  N   PHE B  50       7.981  13.525  25.525  1.00  0.00           N  
ATOM   3576  CA  PHE B  50       8.847  13.508  24.345  1.00  0.00           C  
ATOM   3577  C   PHE B  50       8.700  12.195  23.563  1.00  0.00           C  
ATOM   3578  O   PHE B  50       8.714  11.113  24.151  1.00  0.00           O  
ATOM   3579  CB  PHE B  50      10.297  13.768  24.766  1.00  0.00           C  
ATOM   3580  CG  PHE B  50      11.124  14.323  23.632  1.00  0.00           C  
ATOM   3581  CD1 PHE B  50      11.658  13.470  22.656  1.00  0.00           C  
ATOM   3582  CD2 PHE B  50      11.318  15.712  23.521  1.00  0.00           C  
ATOM   3583  CE1 PHE B  50      12.361  14.002  21.562  1.00  0.00           C  
ATOM   3584  CE2 PHE B  50      12.025  16.248  22.432  1.00  0.00           C  
ATOM   3585  CZ  PHE B  50      12.536  15.393  21.444  1.00  0.00           C  
ATOM   3586  N   VAL B  51       8.559  12.283  22.240  1.00  0.00           N  
ATOM   3587  CA  VAL B  51       8.365  11.118  21.359  1.00  0.00           C  
ATOM   3588  C   VAL B  51       9.319  11.151  20.174  1.00  0.00           C  
ATOM   3589  O   VAL B  51       9.343  12.114  19.409  1.00  0.00           O  
ATOM   3590  CB  VAL B  51       6.903  11.007  20.879  1.00  0.00           C  
ATOM   3591  CG1 VAL B  51       6.699   9.782  19.977  1.00  0.00           C  
ATOM   3592  CG2 VAL B  51       5.934  10.870  22.058  1.00  0.00           C  
ATOM   3593  N   PHE B  52      10.065  10.059  19.980  1.00  0.00           N  
ATOM   3594  CA  PHE B  52      10.762   9.759  18.738  1.00  0.00           C  
ATOM   3595  C   PHE B  52       9.920   8.777  17.915  1.00  0.00           C  
ATOM   3596  O   PHE B  52       9.469   7.764  18.445  1.00  0.00           O  
ATOM   3597  CB  PHE B  52      12.140   9.151  19.016  1.00  0.00           C  
ATOM   3598  CG  PHE B  52      13.111  10.065  19.730  1.00  0.00           C  
ATOM   3599  CD1 PHE B  52      14.076  10.775  18.994  1.00  0.00           C  
ATOM   3600  CD2 PHE B  52      13.080  10.182  21.130  1.00  0.00           C  
ATOM   3601  CE1 PHE B  52      15.001  11.600  19.652  1.00  0.00           C  
ATOM   3602  CE2 PHE B  52      14.002  11.009  21.792  1.00  0.00           C  
ATOM   3603  CZ  PHE B  52      14.958  11.725  21.056  1.00  0.00           C  
ATOM   3604  N   THR B  53       9.756   9.030  16.620  1.00  0.00           N  
ATOM   3605  CA  THR B  53       9.179   8.054  15.681  1.00  0.00           C  
ATOM   3606  C   THR B  53      10.219   7.685  14.628  1.00  0.00           C  
ATOM   3607  O   THR B  53      10.815   8.564  14.013  1.00  0.00           O  
ATOM   3608  CB  THR B  53       7.884   8.564  15.042  1.00  0.00           C  
ATOM   3609  OG1 THR B  53       6.948   8.845  16.056  1.00  0.00           O  
ATOM   3610  CG2 THR B  53       7.227   7.519  14.148  1.00  0.00           C  
ATOM   3611  N   VAL B  54      10.450   6.378  14.424  1.00  0.00           N  
ATOM   3612  CA  VAL B  54      11.557   5.864  13.604  1.00  0.00           C  
ATOM   3613  C   VAL B  54      11.036   5.014  12.449  1.00  0.00           C  
ATOM   3614  O   VAL B  54      10.635   3.868  12.634  1.00  0.00           O  
ATOM   3615  CB  VAL B  54      12.593   5.112  14.466  1.00  0.00           C  
ATOM   3616  CG1 VAL B  54      13.810   4.709  13.625  1.00  0.00           C  
ATOM   3617  CG2 VAL B  54      13.103   5.976  15.633  1.00  0.00           C  
ATOM   3618  N   ALA B  55      11.093   5.570  11.249  1.00  0.00           N  
ATOM   3619  CA  ALA B  55      10.832   4.893   9.984  1.00  0.00           C  
ATOM   3620  C   ALA B  55      12.148   4.444   9.312  1.00  0.00           C  
ATOM   3621  O   ALA B  55      13.251   4.807   9.725  1.00  0.00           O  
ATOM   3622  CB  ALA B  55      10.028   5.830   9.076  1.00  0.00           C  
ATOM   3623  N   GLY B  56      12.025   3.664   8.241  1.00  0.00           N  
ATOM   3624  CA  GLY B  56      13.153   3.174   7.460  1.00  0.00           C  
ATOM   3625  C   GLY B  56      12.911   1.762   6.943  1.00  0.00           C  
ATOM   3626  O   GLY B  56      12.113   1.017   7.518  1.00  0.00           O  
ATOM   3627  N   THR B  57      13.595   1.361   5.875  1.00  0.00           N  
ATOM   3628  CA  THR B  57      13.499  -0.012   5.365  1.00  0.00           C  
ATOM   3629  C   THR B  57      14.235  -0.970   6.298  1.00  0.00           C  
ATOM   3630  O   THR B  57      13.612  -1.865   6.879  1.00  0.00           O  
ATOM   3631  CB  THR B  57      14.011  -0.127   3.921  1.00  0.00           C  
ATOM   3632  OG1 THR B  57      13.358   0.823   3.128  1.00  0.00           O  
ATOM   3633  CG2 THR B  57      13.722  -1.506   3.344  1.00  0.00           C  
ATOM   3634  N   ASN B  58      15.515  -0.713   6.536  1.00  0.00           N  
ATOM   3635  CA  ASN B  58      16.343  -1.444   7.493  1.00  0.00           C  
ATOM   3636  C   ASN B  58      16.893  -0.499   8.571  1.00  0.00           C  
ATOM   3637  O   ASN B  58      17.021   0.704   8.362  1.00  0.00           O  
ATOM   3638  CB  ASN B  58      17.462  -2.168   6.729  1.00  0.00           C  
ATOM   3639  CG  ASN B  58      16.913  -3.215   5.777  1.00  0.00           C  
ATOM   3640  OD1 ASN B  58      16.152  -4.100   6.146  1.00  0.00           O  
ATOM   3641  ND2 ASN B  58      17.281  -3.156   4.521  1.00  0.00           N  
ATOM   3642  N   GLY B  59      17.223  -1.052   9.732  1.00  0.00           N  
ATOM   3643  CA  GLY B  59      17.884  -0.325  10.820  1.00  0.00           C  
ATOM   3644  C   GLY B  59      16.963   0.322  11.858  1.00  0.00           C  
ATOM   3645  O   GLY B  59      17.476   0.788  12.870  1.00  0.00           O  
ATOM   3646  N   LYS B  60      15.630   0.317  11.677  1.00  0.00           N  
ATOM   3647  CA  LYS B  60      14.673   0.883  12.642  1.00  0.00           C  
ATOM   3648  C   LYS B  60      14.910   0.377  14.074  1.00  0.00           C  
ATOM   3649  O   LYS B  60      15.243   1.168  14.947  1.00  0.00           O  
ATOM   3650  CB  LYS B  60      13.224   0.577  12.229  1.00  0.00           C  
ATOM   3651  CG  LYS B  60      12.807   1.182  10.881  1.00  0.00           C  
ATOM   3652  CD  LYS B  60      11.287   1.088  10.676  1.00  0.00           C  
ATOM   3653  CE  LYS B  60      10.738  -0.349  10.612  1.00  0.00           C  
ATOM   3654  NZ  LYS B  60      10.916  -0.955   9.278  1.00  0.00           N  
ATOM   3655  N   GLY B  61      14.826  -0.943  14.288  1.00  0.00           N  
ATOM   3656  CA  GLY B  61      14.940  -1.533  15.623  1.00  0.00           C  
ATOM   3657  C   GLY B  61      16.268  -1.261  16.331  1.00  0.00           C  
ATOM   3658  O   GLY B  61      16.296  -1.006  17.534  1.00  0.00           O  
ATOM   3659  N   THR B  62      17.392  -1.263  15.596  1.00  0.00           N  
ATOM   3660  CA  THR B  62      18.708  -0.978  16.188  1.00  0.00           C  
ATOM   3661  C   THR B  62      18.946   0.512  16.437  1.00  0.00           C  
ATOM   3662  O   THR B  62      19.631   0.854  17.401  1.00  0.00           O  
ATOM   3663  CB  THR B  62      19.857  -1.564  15.351  1.00  0.00           C  
ATOM   3664  OG1 THR B  62      19.707  -1.247  13.993  1.00  0.00           O  
ATOM   3665  CG2 THR B  62      19.884  -3.085  15.451  1.00  0.00           C  
ATOM   3666  N   THR B  63      18.337   1.397  15.649  1.00  0.00           N  
ATOM   3667  CA  THR B  63      18.306   2.843  15.934  1.00  0.00           C  
ATOM   3668  C   THR B  63      17.485   3.116  17.202  1.00  0.00           C  
ATOM   3669  O   THR B  63      17.986   3.783  18.103  1.00  0.00           O  
ATOM   3670  CB  THR B  63      17.745   3.623  14.732  1.00  0.00           C  
ATOM   3671  OG1 THR B  63      18.541   3.376  13.603  1.00  0.00           O  
ATOM   3672  CG2 THR B  63      17.751   5.134  14.952  1.00  0.00           C  
ATOM   3673  N   CYS B  64      16.295   2.526  17.327  1.00  0.00           N  
ATOM   3674  CA  CYS B  64      15.480   2.609  18.540  1.00  0.00           C  
ATOM   3675  C   CYS B  64      16.239   2.086  19.777  1.00  0.00           C  
ATOM   3676  O   CYS B  64      16.240   2.743  20.815  1.00  0.00           O  
ATOM   3677  CB  CYS B  64      14.182   1.810  18.353  1.00  0.00           C  
ATOM   3678  SG  CYS B  64      13.150   2.527  17.045  1.00  0.00           S  
ATOM   3679  N   ARG B  65      16.916   0.938  19.646  1.00  0.00           N  
ATOM   3680  CA  ARG B  65      17.703   0.356  20.753  1.00  0.00           C  
ATOM   3681  C   ARG B  65      18.862   1.265  21.178  1.00  0.00           C  
ATOM   3682  O   ARG B  65      19.136   1.351  22.366  1.00  0.00           O  
ATOM   3683  CB  ARG B  65      18.188  -1.042  20.350  1.00  0.00           C  
ATOM   3684  CG  ARG B  65      19.071  -1.730  21.430  1.00  0.00           C  
ATOM   3685  CD  ARG B  65      18.413  -1.861  22.811  1.00  0.00           C  
ATOM   3686  NE  ARG B  65      17.315  -2.851  22.790  1.00  0.00           N  
ATOM   3687  CZ  ARG B  65      17.247  -3.997  23.472  1.00  0.00           C  
ATOM   3688  NH1 ARG B  65      18.199  -4.371  24.262  1.00  0.00           N  
ATOM   3689  NH2 ARG B  65      16.229  -4.771  23.363  1.00  0.00           N  
ATOM   3690  N   THR B  66      19.527   1.931  20.247  1.00  0.00           N  
ATOM   3691  CA  THR B  66      20.614   2.872  20.569  1.00  0.00           C  
ATOM   3692  C   THR B  66      20.072   4.099  21.303  1.00  0.00           C  
ATOM   3693  O   THR B  66      20.626   4.476  22.330  1.00  0.00           O  
ATOM   3694  CB  THR B  66      21.387   3.288  19.312  1.00  0.00           C  
ATOM   3695  OG1 THR B  66      21.878   2.151  18.641  1.00  0.00           O  
ATOM   3696  CG2 THR B  66      22.599   4.158  19.652  1.00  0.00           C  
ATOM   3697  N   LEU B  67      18.966   4.683  20.835  1.00  0.00           N  
ATOM   3698  CA  LEU B  67      18.273   5.769  21.534  1.00  0.00           C  
ATOM   3699  C   LEU B  67      17.873   5.357  22.960  1.00  0.00           C  
ATOM   3700  O   LEU B  67      18.198   6.056  23.908  1.00  0.00           O  
ATOM   3701  CB  LEU B  67      17.021   6.201  20.745  1.00  0.00           C  
ATOM   3702  CG  LEU B  67      17.305   7.047  19.488  1.00  0.00           C  
ATOM   3703  CD1 LEU B  67      16.036   7.166  18.650  1.00  0.00           C  
ATOM   3704  CD2 LEU B  67      17.757   8.460  19.873  1.00  0.00           C  
ATOM   3705  N   GLU B  68      17.220   4.197  23.103  1.00  0.00           N  
ATOM   3706  CA  GLU B  68      16.818   3.629  24.395  1.00  0.00           C  
ATOM   3707  C   GLU B  68      18.016   3.476  25.336  1.00  0.00           C  
ATOM   3708  O   GLU B  68      17.966   3.930  26.473  1.00  0.00           O  
ATOM   3709  CB  GLU B  68      16.147   2.265  24.128  1.00  0.00           C  
ATOM   3710  CG  GLU B  68      15.746   1.461  25.372  1.00  0.00           C  
ATOM   3711  CD  GLU B  68      15.177   0.078  24.975  1.00  0.00           C  
ATOM   3712  OE1 GLU B  68      14.196  -0.386  25.571  1.00  0.00           O  
ATOM   3713  OE2 GLU B  68      15.699  -0.563  24.025  1.00  0.00           O  
ATOM   3714  N   SER B  69      19.111   2.882  24.863  1.00  0.00           N  
ATOM   3715  CA  SER B  69      20.300   2.618  25.670  1.00  0.00           C  
ATOM   3716  C   SER B  69      20.954   3.906  26.182  1.00  0.00           C  
ATOM   3717  O   SER B  69      21.286   3.997  27.360  1.00  0.00           O  
ATOM   3718  CB  SER B  69      21.289   1.787  24.843  1.00  0.00           C  
ATOM   3719  OG  SER B  69      22.316   1.282  25.663  1.00  0.00           O  
ATOM   3720  N   ILE B  70      21.087   4.923  25.322  1.00  0.00           N  
ATOM   3721  CA  ILE B  70      21.670   6.210  25.716  1.00  0.00           C  
ATOM   3722  C   ILE B  70      20.752   6.954  26.690  1.00  0.00           C  
ATOM   3723  O   ILE B  70      21.208   7.449  27.719  1.00  0.00           O  
ATOM   3724  CB  ILE B  70      21.978   7.078  24.477  1.00  0.00           C  
ATOM   3725  CG1 ILE B  70      23.064   6.432  23.582  1.00  0.00           C  
ATOM   3726  CG2 ILE B  70      22.459   8.473  24.916  1.00  0.00           C  
ATOM   3727  CD1 ILE B  70      23.164   7.069  22.186  1.00  0.00           C  
ATOM   3728  N   LEU B  71      19.451   7.028  26.396  1.00  0.00           N  
ATOM   3729  CA  LEU B  71      18.484   7.741  27.236  1.00  0.00           C  
ATOM   3730  C   LEU B  71      18.333   7.081  28.619  1.00  0.00           C  
ATOM   3731  O   LEU B  71      18.258   7.786  29.628  1.00  0.00           O  
ATOM   3732  CB  LEU B  71      17.128   7.798  26.513  1.00  0.00           C  
ATOM   3733  CG  LEU B  71      17.107   8.766  25.315  1.00  0.00           C  
ATOM   3734  CD1 LEU B  71      15.858   8.518  24.478  1.00  0.00           C  
ATOM   3735  CD2 LEU B  71      17.088  10.230  25.768  1.00  0.00           C  
ATOM   3736  N   MET B  72      18.367   5.752  28.704  1.00  0.00           N  
ATOM   3737  CA  MET B  72      18.388   5.035  29.979  1.00  0.00           C  
ATOM   3738  C   MET B  72      19.688   5.297  30.755  1.00  0.00           C  
ATOM   3739  O   MET B  72      19.630   5.529  31.960  1.00  0.00           O  
ATOM   3740  CB  MET B  72      18.209   3.533  29.755  1.00  0.00           C  
ATOM   3741  CG  MET B  72      16.762   3.156  29.433  1.00  0.00           C  
ATOM   3742  SD  MET B  72      16.510   1.369  29.189  1.00  0.00           S  
ATOM   3743  CE  MET B  72      17.129   0.726  30.772  1.00  0.00           C  
ATOM   3744  N   ALA B  73      20.847   5.314  30.089  1.00  0.00           N  
ATOM   3745  CA  ALA B  73      22.121   5.660  30.719  1.00  0.00           C  
ATOM   3746  C   ALA B  73      22.135   7.112  31.237  1.00  0.00           C  
ATOM   3747  O   ALA B  73      22.766   7.397  32.251  1.00  0.00           O  
ATOM   3748  CB  ALA B  73      23.252   5.401  29.715  1.00  0.00           C  
ATOM   3749  N   ALA B  74      21.383   8.003  30.591  1.00  0.00           N  
ATOM   3750  CA  ALA B  74      21.178   9.377  31.049  1.00  0.00           C  
ATOM   3751  C   ALA B  74      20.148   9.518  32.192  1.00  0.00           C  
ATOM   3752  O   ALA B  74      19.978  10.610  32.730  1.00  0.00           O  
ATOM   3753  CB  ALA B  74      20.800  10.236  29.838  1.00  0.00           C  
ATOM   3754  N   GLY B  75      19.460   8.437  32.588  1.00  0.00           N  
ATOM   3755  CA  GLY B  75      18.506   8.397  33.699  1.00  0.00           C  
ATOM   3756  C   GLY B  75      17.042   8.658  33.328  1.00  0.00           C  
ATOM   3757  O   GLY B  75      16.209   8.736  34.227  1.00  0.00           O  
ATOM   3758  N   TYR B  76      16.704   8.748  32.029  1.00  0.00           N  
ATOM   3759  CA  TYR B  76      15.326   8.890  31.581  1.00  0.00           C  
ATOM   3760  C   TYR B  76      14.532   7.580  31.749  1.00  0.00           C  
ATOM   3761  O   TYR B  76      15.071   6.473  31.639  1.00  0.00           O  
ATOM   3762  CB  TYR B  76      15.273   9.357  30.125  1.00  0.00           C  
ATOM   3763  CG  TYR B  76      15.765  10.770  29.911  1.00  0.00           C  
ATOM   3764  CD1 TYR B  76      14.888  11.860  30.056  1.00  0.00           C  
ATOM   3765  CD2 TYR B  76      17.109  11.016  29.562  1.00  0.00           C  
ATOM   3766  CE1 TYR B  76      15.338  13.176  29.856  1.00  0.00           C  
ATOM   3767  CE2 TYR B  76      17.571  12.330  29.362  1.00  0.00           C  
ATOM   3768  CZ  TYR B  76      16.682  13.405  29.508  1.00  0.00           C  
ATOM   3769  OH  TYR B  76      17.124  14.687  29.311  1.00  0.00           O  
ATOM   3770  N   LYS B  77      13.212   7.698  31.970  1.00  0.00           N  
ATOM   3771  CA  LYS B  77      12.276   6.580  31.872  1.00  0.00           C  
ATOM   3772  C   LYS B  77      11.821   6.430  30.426  1.00  0.00           C  
ATOM   3773  O   LYS B  77      11.097   7.283  29.906  1.00  0.00           O  
ATOM   3774  CB  LYS B  77      11.082   6.793  32.790  1.00  0.00           C  
ATOM   3775  CG  LYS B  77      11.472   6.782  34.277  1.00  0.00           C  
ATOM   3776  CD  LYS B  77      10.214   7.044  35.097  1.00  0.00           C  
ATOM   3777  CE  LYS B  77      10.546   7.150  36.580  1.00  0.00           C  
ATOM   3778  NZ  LYS B  77       9.339   7.576  37.320  1.00  0.00           N  
ATOM   3779  N   VAL B  78      12.217   5.330  29.789  1.00  0.00           N  
ATOM   3780  CA  VAL B  78      12.045   5.123  28.350  1.00  0.00           C  
ATOM   3781  C   VAL B  78      11.124   3.951  28.054  1.00  0.00           C  
ATOM   3782  O   VAL B  78      11.257   2.876  28.641  1.00  0.00           O  
ATOM   3783  CB  VAL B  78      13.406   4.943  27.645  1.00  0.00           C  
ATOM   3784  CG1 VAL B  78      13.247   4.963  26.122  1.00  0.00           C  
ATOM   3785  CG2 VAL B  78      14.398   6.056  28.018  1.00  0.00           C  
ATOM   3786  N   GLY B  79      10.206   4.145  27.104  1.00  0.00           N  
ATOM   3787  CA  GLY B  79       9.415   3.090  26.481  1.00  0.00           C  
ATOM   3788  C   GLY B  79       9.775   2.916  25.010  1.00  0.00           C  
ATOM   3789  O   GLY B  79       9.995   3.901  24.309  1.00  0.00           O  
ATOM   3790  N   VAL B  80       9.818   1.674  24.544  1.00  0.00           N  
ATOM   3791  CA  VAL B  80      10.058   1.363  23.123  1.00  0.00           C  
ATOM   3792  C   VAL B  80       8.984   0.413  22.604  1.00  0.00           C  
ATOM   3793  O   VAL B  80       8.801  -0.673  23.154  1.00  0.00           O  
ATOM   3794  CB  VAL B  80      11.451   0.773  22.866  1.00  0.00           C  
ATOM   3795  CG1 VAL B  80      11.727   0.604  21.366  1.00  0.00           C  
ATOM   3796  CG2 VAL B  80      12.562   1.662  23.444  1.00  0.00           C  
ATOM   3797  N   TYR B  81       8.319   0.809  21.522  1.00  0.00           N  
ATOM   3798  CA  TYR B  81       7.456  -0.057  20.719  1.00  0.00           C  
ATOM   3799  C   TYR B  81       8.220  -0.516  19.480  1.00  0.00           C  
ATOM   3800  O   TYR B  81       8.781   0.313  18.768  1.00  0.00           O  
ATOM   3801  CB  TYR B  81       6.174   0.693  20.348  1.00  0.00           C  
ATOM   3802  CG  TYR B  81       5.181  -0.118  19.536  1.00  0.00           C  
ATOM   3803  CD1 TYR B  81       4.665   0.400  18.329  1.00  0.00           C  
ATOM   3804  CD2 TYR B  81       4.743  -1.370  19.993  1.00  0.00           C  
ATOM   3805  CE1 TYR B  81       3.712  -0.322  17.600  1.00  0.00           C  
ATOM   3806  CE2 TYR B  81       3.793  -2.110  19.260  1.00  0.00           C  
ATOM   3807  CZ  TYR B  81       3.279  -1.576  18.071  1.00  0.00           C  
ATOM   3808  OH  TYR B  81       2.328  -2.280  17.365  1.00  0.00           O  
ATOM   3809  N   SER B  82       8.257  -1.830  19.232  1.00  0.00           N  
ATOM   3810  CA  SER B  82       8.961  -2.418  18.096  1.00  0.00           C  
ATOM   3811  C   SER B  82       8.164  -3.536  17.433  1.00  0.00           C  
ATOM   3812  O   SER B  82       7.307  -4.171  18.060  1.00  0.00           O  
ATOM   3813  CB  SER B  82      10.347  -2.911  18.518  1.00  0.00           C  
ATOM   3814  OG  SER B  82      10.264  -3.965  19.462  1.00  0.00           O  
ATOM   3815  N   SER B  83       8.452  -3.797  16.152  1.00  0.00           N  
ATOM   3816  CA  SER B  83       7.827  -4.884  15.393  1.00  0.00           C  
ATOM   3817  C   SER B  83       8.735  -5.376  14.255  1.00  0.00           C  
ATOM   3818  O   SER B  83       9.543  -4.604  13.746  1.00  0.00           O  
ATOM   3819  CB  SER B  83       6.468  -4.429  14.847  1.00  0.00           C  
ATOM   3820  OG  SER B  83       6.612  -3.333  13.968  1.00  0.00           O  
ATOM   3821  N   PRO B  84       8.621  -6.649  13.818  1.00  0.00           N  
ATOM   3822  CA  PRO B  84       7.901  -7.738  14.470  1.00  0.00           C  
ATOM   3823  C   PRO B  84       8.622  -8.213  15.745  1.00  0.00           C  
ATOM   3824  O   PRO B  84       9.630  -7.633  16.154  1.00  0.00           O  
ATOM   3825  CB  PRO B  84       7.809  -8.831  13.394  1.00  0.00           C  
ATOM   3826  CG  PRO B  84       9.125  -8.651  12.634  1.00  0.00           C  
ATOM   3827  CD  PRO B  84       9.336  -7.144  12.646  1.00  0.00           C  
ATOM   3828  N   HIS B  85       8.099  -9.268  16.392  1.00  0.00           N  
ATOM   3829  CA  HIS B  85       8.803 -10.010  17.435  1.00  0.00           C  
ATOM   3830  C   HIS B  85       9.454 -11.268  16.858  1.00  0.00           C  
ATOM   3831  O   HIS B  85       9.068 -11.731  15.785  1.00  0.00           O  
ATOM   3832  CB  HIS B  85       7.853 -10.337  18.593  1.00  0.00           C  
ATOM   3833  CG  HIS B  85       6.626 -11.111  18.174  1.00  0.00           C  
ATOM   3834  ND1 HIS B  85       5.452 -10.560  17.696  1.00  0.00           N  
ATOM   3835  CD2 HIS B  85       6.441 -12.474  18.223  1.00  0.00           C  
ATOM   3836  CE1 HIS B  85       4.580 -11.562  17.479  1.00  0.00           C  
ATOM   3837  NE2 HIS B  85       5.151 -12.735  17.780  1.00  0.00           N  
ATOM   3838  N   LEU B  86      10.418 -11.833  17.576  1.00  0.00           N  
ATOM   3839  CA  LEU B  86      11.075 -13.090  17.226  1.00  0.00           C  
ATOM   3840  C   LEU B  86      10.287 -14.286  17.797  1.00  0.00           C  
ATOM   3841  O   LEU B  86       9.756 -15.080  17.036  1.00  0.00           O  
ATOM   3842  CB  LEU B  86      12.533 -13.064  17.720  1.00  0.00           C  
ATOM   3843  CG  LEU B  86      13.447 -12.159  16.877  1.00  0.00           C  
ATOM   3844  CD1 LEU B  86      14.743 -11.878  17.632  1.00  0.00           C  
ATOM   3845  CD2 LEU B  86      13.810 -12.817  15.544  1.00  0.00           C  
ATOM   3846  N   VAL B  87      10.185 -14.371  19.123  1.00  0.00           N  
ATOM   3847  CA  VAL B  87       9.606 -15.517  19.846  1.00  0.00           C  
ATOM   3848  C   VAL B  87       8.344 -15.138  20.613  1.00  0.00           C  
ATOM   3849  O   VAL B  87       7.343 -15.846  20.558  1.00  0.00           O  
ATOM   3850  CB  VAL B  87      10.661 -16.131  20.790  1.00  0.00           C  
ATOM   3851  CG1 VAL B  87      10.125 -17.348  21.535  1.00  0.00           C  
ATOM   3852  CG2 VAL B  87      11.928 -16.554  20.028  1.00  0.00           C  
ATOM   3853  N   ARG B  88       8.358 -14.010  21.331  1.00  0.00           N  
ATOM   3854  CA  ARG B  88       7.263 -13.589  22.213  1.00  0.00           C  
ATOM   3855  C   ARG B  88       6.662 -12.264  21.770  1.00  0.00           C  
ATOM   3856  O   ARG B  88       7.379 -11.310  21.489  1.00  0.00           O  
ATOM   3857  CB  ARG B  88       7.758 -13.472  23.663  1.00  0.00           C  
ATOM   3858  CG  ARG B  88       8.307 -14.786  24.234  1.00  0.00           C  
ATOM   3859  CD  ARG B  88       8.808 -14.589  25.676  1.00  0.00           C  
ATOM   3860  NE  ARG B  88       9.905 -13.614  25.742  1.00  0.00           N  
ATOM   3861  CZ  ARG B  88      11.165 -13.788  25.352  1.00  0.00           C  
ATOM   3862  NH1 ARG B  88      11.599 -14.947  24.930  1.00  0.00           N  
ATOM   3863  NH2 ARG B  88      11.977 -12.781  25.371  1.00  0.00           N  
ATOM   3864  N   TYR B  89       5.322 -12.166  21.799  1.00  0.00           N  
ATOM   3865  CA  TYR B  89       4.636 -10.898  21.538  1.00  0.00           C  
ATOM   3866  C   TYR B  89       5.081  -9.781  22.507  1.00  0.00           C  
ATOM   3867  O   TYR B  89       5.191  -8.620  22.106  1.00  0.00           O  
ATOM   3868  CB  TYR B  89       3.128 -11.111  21.620  1.00  0.00           C  
ATOM   3869  CG  TYR B  89       2.348  -9.848  21.304  1.00  0.00           C  
ATOM   3870  CD1 TYR B  89       2.030  -8.927  22.323  1.00  0.00           C  
ATOM   3871  CD2 TYR B  89       2.014  -9.542  19.969  1.00  0.00           C  
ATOM   3872  CE1 TYR B  89       1.393  -7.720  22.016  1.00  0.00           C  
ATOM   3873  CE2 TYR B  89       1.373  -8.336  19.655  1.00  0.00           C  
ATOM   3874  CZ  TYR B  89       1.069  -7.423  20.679  1.00  0.00           C  
ATOM   3875  OH  TYR B  89       0.457  -6.238  20.370  1.00  0.00           O  
ATOM   3876  N   THR B  90       5.400 -10.145  23.750  1.00  0.00           N  
ATOM   3877  CA  THR B  90       5.861  -9.217  24.797  1.00  0.00           C  
ATOM   3878  C   THR B  90       7.155  -8.486  24.447  1.00  0.00           C  
ATOM   3879  O   THR B  90       7.391  -7.401  24.973  1.00  0.00           O  
ATOM   3880  CB  THR B  90       6.026  -9.958  26.133  1.00  0.00           C  
ATOM   3881  OG1 THR B  90       6.814 -11.120  25.964  1.00  0.00           O  
ATOM   3882  CG2 THR B  90       4.680 -10.428  26.695  1.00  0.00           C  
ATOM   3883  N   GLU B  91       7.948  -8.983  23.490  1.00  0.00           N  
ATOM   3884  CA  GLU B  91       9.121  -8.281  22.956  1.00  0.00           C  
ATOM   3885  C   GLU B  91       8.774  -6.931  22.310  1.00  0.00           C  
ATOM   3886  O   GLU B  91       9.610  -6.032  22.257  1.00  0.00           O  
ATOM   3887  CB  GLU B  91       9.806  -9.140  21.874  1.00  0.00           C  
ATOM   3888  CG  GLU B  91      10.457 -10.427  22.389  1.00  0.00           C  
ATOM   3889  CD  GLU B  91      10.787 -11.389  21.243  1.00  0.00           C  
ATOM   3890  OE1 GLU B  91      10.635 -12.612  21.429  1.00  0.00           O  
ATOM   3891  OE2 GLU B  91      11.148 -10.916  20.137  1.00  0.00           O  
ATOM   3892  N   ARG B  92       7.526  -6.771  21.829  1.00  0.00           N  
ATOM   3893  CA  ARG B  92       7.100  -5.573  21.099  1.00  0.00           C  
ATOM   3894  C   ARG B  92       7.008  -4.315  21.971  1.00  0.00           C  
ATOM   3895  O   ARG B  92       7.010  -3.216  21.420  1.00  0.00           O  
ATOM   3896  CB  ARG B  92       5.749  -5.818  20.410  1.00  0.00           C  
ATOM   3897  CG  ARG B  92       5.839  -6.877  19.295  1.00  0.00           C  
ATOM   3898  CD  ARG B  92       4.513  -6.908  18.532  1.00  0.00           C  
ATOM   3899  NE  ARG B  92       4.579  -7.784  17.352  1.00  0.00           N  
ATOM   3900  CZ  ARG B  92       4.129  -7.513  16.129  1.00  0.00           C  
ATOM   3901  NH1 ARG B  92       3.561  -6.385  15.830  1.00  0.00           N  
ATOM   3902  NH2 ARG B  92       4.250  -8.386  15.185  1.00  0.00           N  
ATOM   3903  N   VAL B  93       6.907  -4.463  23.289  1.00  0.00           N  
ATOM   3904  CA  VAL B  93       6.770  -3.344  24.229  1.00  0.00           C  
ATOM   3905  C   VAL B  93       7.812  -3.487  25.335  1.00  0.00           C  
ATOM   3906  O   VAL B  93       7.714  -4.373  26.180  1.00  0.00           O  
ATOM   3907  CB  VAL B  93       5.353  -3.262  24.818  1.00  0.00           C  
ATOM   3908  CG1 VAL B  93       5.213  -2.071  25.775  1.00  0.00           C  
ATOM   3909  CG2 VAL B  93       4.294  -3.094  23.718  1.00  0.00           C  
ATOM   3910  N   ARG B  94       8.791  -2.582  25.363  1.00  0.00           N  
ATOM   3911  CA  ARG B  94       9.777  -2.486  26.439  1.00  0.00           C  
ATOM   3912  C   ARG B  94       9.553  -1.226  27.263  1.00  0.00           C  
ATOM   3913  O   ARG B  94       9.330  -0.154  26.706  1.00  0.00           O  
ATOM   3914  CB  ARG B  94      11.215  -2.538  25.896  1.00  0.00           C  
ATOM   3915  CG  ARG B  94      11.511  -3.855  25.166  1.00  0.00           C  
ATOM   3916  CD  ARG B  94      13.003  -4.026  24.871  1.00  0.00           C  
ATOM   3917  NE  ARG B  94      13.539  -2.947  24.032  1.00  0.00           N  
ATOM   3918  CZ  ARG B  94      13.462  -2.808  22.715  1.00  0.00           C  
ATOM   3919  NH1 ARG B  94      12.867  -3.684  21.955  1.00  0.00           N  
ATOM   3920  NH2 ARG B  94      13.999  -1.771  22.150  1.00  0.00           N  
ATOM   3921  N   VAL B  95       9.652  -1.358  28.582  1.00  0.00           N  
ATOM   3922  CA  VAL B  95       9.683  -0.252  29.541  1.00  0.00           C  
ATOM   3923  C   VAL B  95      10.939  -0.412  30.386  1.00  0.00           C  
ATOM   3924  O   VAL B  95      11.164  -1.475  30.967  1.00  0.00           O  
ATOM   3925  CB  VAL B  95       8.411  -0.217  30.404  1.00  0.00           C  
ATOM   3926  CG1 VAL B  95       8.502   0.845  31.504  1.00  0.00           C  
ATOM   3927  CG2 VAL B  95       7.183   0.112  29.535  1.00  0.00           C  
ATOM   3928  N   GLN B  96      11.783   0.622  30.424  1.00  0.00           N  
ATOM   3929  CA  GLN B  96      13.113   0.543  31.042  1.00  0.00           C  
ATOM   3930  C   GLN B  96      13.947  -0.648  30.527  1.00  0.00           C  
ATOM   3931  O   GLN B  96      14.572  -1.373  31.300  1.00  0.00           O  
ATOM   3932  CB  GLN B  96      13.006   0.608  32.576  1.00  0.00           C  
ATOM   3933  CG  GLN B  96      12.430   1.935  33.090  1.00  0.00           C  
ATOM   3934  CD  GLN B  96      13.402   3.090  32.839  1.00  0.00           C  
ATOM   3935  OE1 GLN B  96      13.452   3.667  31.765  1.00  0.00           O  
ATOM   3936  NE2 GLN B  96      14.225   3.447  33.795  1.00  0.00           N  
ATOM   3937  N   GLY B  97      13.891  -0.900  29.213  1.00  0.00           N  
ATOM   3938  CA  GLY B  97      14.627  -1.980  28.545  1.00  0.00           C  
ATOM   3939  C   GLY B  97      14.086  -3.391  28.778  1.00  0.00           C  
ATOM   3940  O   GLY B  97      14.662  -4.342  28.249  1.00  0.00           O  
ATOM   3941  N   GLN B  98      13.003  -3.552  29.545  1.00  0.00           N  
ATOM   3942  CA  GLN B  98      12.431  -4.847  29.909  1.00  0.00           C  
ATOM   3943  C   GLN B  98      11.064  -5.078  29.258  1.00  0.00           C  
ATOM   3944  O   GLN B  98      10.275  -4.150  29.086  1.00  0.00           O  
ATOM   3945  CB  GLN B  98      12.311  -4.973  31.435  1.00  0.00           C  
ATOM   3946  CG  GLN B  98      13.662  -4.852  32.179  1.00  0.00           C  
ATOM   3947  CD  GLN B  98      14.667  -5.938  31.766  1.00  0.00           C  
ATOM   3948  OE1 GLN B  98      14.345  -7.107  31.651  1.00  0.00           O  
ATOM   3949  NE2 GLN B  98      15.904  -5.573  31.526  1.00  0.00           N  
ATOM   3950  N   GLU B  99      10.772  -6.340  28.958  1.00  0.00           N  
ATOM   3951  CA  GLU B  99       9.434  -6.786  28.589  1.00  0.00           C  
ATOM   3952  C   GLU B  99       8.483  -6.666  29.791  1.00  0.00           C  
ATOM   3953  O   GLU B  99       8.864  -6.873  30.945  1.00  0.00           O  
ATOM   3954  CB  GLU B  99       9.475  -8.237  28.075  1.00  0.00           C  
ATOM   3955  CG  GLU B  99      10.242  -8.380  26.750  1.00  0.00           C  
ATOM   3956  CD  GLU B  99      10.363  -9.840  26.289  1.00  0.00           C  
ATOM   3957  OE1 GLU B  99      11.419 -10.218  25.730  1.00  0.00           O  
ATOM   3958  OE2 GLU B  99       9.419 -10.644  26.474  1.00  0.00           O  
ATOM   3959  N   LEU B 100       7.213  -6.356  29.499  1.00  0.00           N  
ATOM   3960  CA  LEU B 100       6.151  -6.382  30.503  1.00  0.00           C  
ATOM   3961  C   LEU B 100       5.576  -7.803  30.638  1.00  0.00           C  
ATOM   3962  O   LEU B 100       5.603  -8.574  29.674  1.00  0.00           O  
ATOM   3963  CB  LEU B 100       5.068  -5.354  30.133  1.00  0.00           C  
ATOM   3964  CG  LEU B 100       5.560  -3.891  30.126  1.00  0.00           C  
ATOM   3965  CD1 LEU B 100       4.413  -2.981  29.673  1.00  0.00           C  
ATOM   3966  CD2 LEU B 100       6.009  -3.419  31.509  1.00  0.00           C  
ATOM   3967  N   PRO B 101       5.012  -8.167  31.815  1.00  0.00           N  
ATOM   3968  CA  PRO B 101       4.340  -9.451  31.976  1.00  0.00           C  
ATOM   3969  C   PRO B 101       3.102  -9.550  31.070  1.00  0.00           C  
ATOM   3970  O   PRO B 101       2.419  -8.554  30.830  1.00  0.00           O  
ATOM   3971  CB  PRO B 101       3.986  -9.537  33.463  1.00  0.00           C  
ATOM   3972  CG  PRO B 101       3.843  -8.071  33.876  1.00  0.00           C  
ATOM   3973  CD  PRO B 101       4.896  -7.368  33.021  1.00  0.00           C  
ATOM   3974  N   GLU B 102       2.756 -10.770  30.640  1.00  0.00           N  
ATOM   3975  CA  GLU B 102       1.582 -11.018  29.788  1.00  0.00           C  
ATOM   3976  C   GLU B 102       0.289 -10.416  30.357  1.00  0.00           C  
ATOM   3977  O   GLU B 102      -0.539  -9.901  29.606  1.00  0.00           O  
ATOM   3978  CB  GLU B 102       1.365 -12.530  29.603  1.00  0.00           C  
ATOM   3979  CG  GLU B 102       2.468 -13.234  28.810  1.00  0.00           C  
ATOM   3980  CD  GLU B 102       2.067 -14.678  28.444  1.00  0.00           C  
ATOM   3981  OE1 GLU B 102       2.742 -15.253  27.562  1.00  0.00           O  
ATOM   3982  OE2 GLU B 102       1.074 -15.191  29.007  1.00  0.00           O  
ATOM   3983  N   SER B 103       0.120 -10.421  31.687  1.00  0.00           N  
ATOM   3984  CA  SER B 103      -1.043  -9.849  32.367  1.00  0.00           C  
ATOM   3985  C   SER B 103      -1.209  -8.339  32.147  1.00  0.00           C  
ATOM   3986  O   SER B 103      -2.332  -7.850  32.158  1.00  0.00           O  
ATOM   3987  CB  SER B 103      -0.977 -10.142  33.862  1.00  0.00           C  
ATOM   3988  OG  SER B 103       0.229  -9.644  34.425  1.00  0.00           O  
ATOM   3989  N   ALA B 104      -0.117  -7.604  31.937  1.00  0.00           N  
ATOM   3990  CA  ALA B 104      -0.190  -6.188  31.591  1.00  0.00           C  
ATOM   3991  C   ALA B 104      -0.739  -6.001  30.164  1.00  0.00           C  
ATOM   3992  O   ALA B 104      -1.607  -5.163  29.936  1.00  0.00           O  
ATOM   3993  CB  ALA B 104       1.194  -5.549  31.763  1.00  0.00           C  
ATOM   3994  N   HIS B 105      -0.299  -6.856  29.226  1.00  0.00           N  
ATOM   3995  CA  HIS B 105      -0.793  -6.854  27.852  1.00  0.00           C  
ATOM   3996  C   HIS B 105      -2.280  -7.215  27.773  1.00  0.00           C  
ATOM   3997  O   HIS B 105      -3.034  -6.518  27.110  1.00  0.00           O  
ATOM   3998  CB  HIS B 105       0.044  -7.805  26.995  1.00  0.00           C  
ATOM   3999  CG  HIS B 105       1.407  -7.271  26.671  1.00  0.00           C  
ATOM   4000  ND1 HIS B 105       1.730  -6.511  25.559  1.00  0.00           N  
ATOM   4001  CD2 HIS B 105       2.549  -7.421  27.408  1.00  0.00           C  
ATOM   4002  CE1 HIS B 105       3.037  -6.223  25.626  1.00  0.00           C  
ATOM   4003  NE2 HIS B 105       3.566  -6.756  26.737  1.00  0.00           N  
ATOM   4004  N   THR B 106      -2.722  -8.259  28.480  1.00  0.00           N  
ATOM   4005  CA  THR B 106      -4.130  -8.674  28.449  1.00  0.00           C  
ATOM   4006  C   THR B 106      -5.059  -7.628  29.086  1.00  0.00           C  
ATOM   4007  O   THR B 106      -6.144  -7.394  28.569  1.00  0.00           O  
ATOM   4008  CB  THR B 106      -4.354 -10.035  29.121  1.00  0.00           C  
ATOM   4009  OG1 THR B 106      -3.935 -10.027  30.467  1.00  0.00           O  
ATOM   4010  CG2 THR B 106      -3.580 -11.152  28.417  1.00  0.00           C  
ATOM   4011  N   ALA B 107      -4.620  -6.962  30.163  1.00  0.00           N  
ATOM   4012  CA  ALA B 107      -5.354  -5.843  30.745  1.00  0.00           C  
ATOM   4013  C   ALA B 107      -5.458  -4.665  29.765  1.00  0.00           C  
ATOM   4014  O   ALA B 107      -6.548  -4.130  29.559  1.00  0.00           O  
ATOM   4015  CB  ALA B 107      -4.678  -5.438  32.064  1.00  0.00           C  
ATOM   4016  N   SER B 108      -4.362  -4.320  29.092  1.00  0.00           N  
ATOM   4017  CA  SER B 108      -4.338  -3.270  28.071  1.00  0.00           C  
ATOM   4018  C   SER B 108      -5.270  -3.586  26.898  1.00  0.00           C  
ATOM   4019  O   SER B 108      -6.087  -2.756  26.525  1.00  0.00           O  
ATOM   4020  CB  SER B 108      -2.905  -3.058  27.588  1.00  0.00           C  
ATOM   4021  OG  SER B 108      -2.840  -2.010  26.645  1.00  0.00           O  
ATOM   4022  N   PHE B 109      -5.228  -4.817  26.377  1.00  0.00           N  
ATOM   4023  CA  PHE B 109      -6.120  -5.229  25.292  1.00  0.00           C  
ATOM   4024  C   PHE B 109      -7.605  -5.128  25.675  1.00  0.00           C  
ATOM   4025  O   PHE B 109      -8.413  -4.720  24.849  1.00  0.00           O  
ATOM   4026  CB  PHE B 109      -5.783  -6.654  24.850  1.00  0.00           C  
ATOM   4027  CG  PHE B 109      -4.453  -6.860  24.145  1.00  0.00           C  
ATOM   4028  CD1 PHE B 109      -3.931  -5.893  23.279  1.00  0.00           C  
ATOM   4029  CD2 PHE B 109      -3.773  -8.082  24.311  1.00  0.00           C  
ATOM   4030  CE1 PHE B 109      -2.720  -6.122  22.597  1.00  0.00           C  
ATOM   4031  CE2 PHE B 109      -2.570  -8.319  23.630  1.00  0.00           C  
ATOM   4032  CZ  PHE B 109      -2.037  -7.345  22.773  1.00  0.00           C  
ATOM   4033  N   ALA B 110      -7.963  -5.456  26.919  1.00  0.00           N  
ATOM   4034  CA  ALA B 110      -9.334  -5.310  27.389  1.00  0.00           C  
ATOM   4035  C   ALA B 110      -9.800  -3.840  27.412  1.00  0.00           C  
ATOM   4036  O   ALA B 110     -10.949  -3.561  27.071  1.00  0.00           O  
ATOM   4037  CB  ALA B 110      -9.451  -5.977  28.763  1.00  0.00           C  
ATOM   4038  N   GLU B 111      -8.906  -2.892  27.733  1.00  0.00           N  
ATOM   4039  CA  GLU B 111      -9.194  -1.456  27.646  1.00  0.00           C  
ATOM   4040  C   GLU B 111      -9.405  -1.002  26.196  1.00  0.00           C  
ATOM   4041  O   GLU B 111     -10.351  -0.264  25.913  1.00  0.00           O  
ATOM   4042  CB  GLU B 111      -8.067  -0.637  28.292  1.00  0.00           C  
ATOM   4043  CG  GLU B 111      -7.927  -0.847  29.815  1.00  0.00           C  
ATOM   4044  CD  GLU B 111      -9.150  -0.394  30.616  1.00  0.00           C  
ATOM   4045  OE1 GLU B 111      -9.371  -0.969  31.704  1.00  0.00           O  
ATOM   4046  OE2 GLU B 111      -9.846   0.546  30.170  1.00  0.00           O  
ATOM   4047  N   ILE B 112      -8.578  -1.488  25.257  1.00  0.00           N  
ATOM   4048  CA  ILE B 112      -8.745  -1.182  23.830  1.00  0.00           C  
ATOM   4049  C   ILE B 112     -10.084  -1.723  23.313  1.00  0.00           C  
ATOM   4050  O   ILE B 112     -10.827  -0.997  22.645  1.00  0.00           O  
ATOM   4051  CB  ILE B 112      -7.576  -1.727  22.975  1.00  0.00           C  
ATOM   4052  CG1 ILE B 112      -6.174  -1.320  23.469  1.00  0.00           C  
ATOM   4053  CG2 ILE B 112      -7.741  -1.289  21.500  1.00  0.00           C  
ATOM   4054  CD1 ILE B 112      -6.006   0.138  23.882  1.00  0.00           C  
ATOM   4055  N   GLU B 113     -10.425  -2.974  23.658  1.00  0.00           N  
ATOM   4056  CA  GLU B 113     -11.680  -3.607  23.241  1.00  0.00           C  
ATOM   4057  C   GLU B 113     -12.912  -2.840  23.756  1.00  0.00           C  
ATOM   4058  O   GLU B 113     -13.876  -2.664  23.019  1.00  0.00           O  
ATOM   4059  CB  GLU B 113     -11.701  -5.061  23.735  1.00  0.00           C  
ATOM   4060  CG  GLU B 113     -12.930  -5.867  23.260  1.00  0.00           C  
ATOM   4061  CD  GLU B 113     -13.016  -6.058  21.739  1.00  0.00           C  
ATOM   4062  OE1 GLU B 113     -14.090  -6.458  21.256  1.00  0.00           O  
ATOM   4063  OE2 GLU B 113     -12.022  -5.829  21.014  1.00  0.00           O  
ATOM   4064  N   SER B 114     -12.849  -2.340  24.984  1.00  0.00           N  
ATOM   4065  CA  SER B 114     -13.917  -1.519  25.567  1.00  0.00           C  
ATOM   4066  C   SER B 114     -14.022  -0.142  24.901  1.00  0.00           C  
ATOM   4067  O   SER B 114     -15.130   0.337  24.645  1.00  0.00           O  
ATOM   4068  CB  SER B 114     -13.674  -1.360  27.071  1.00  0.00           C  
ATOM   4069  OG  SER B 114     -14.780  -0.712  27.668  1.00  0.00           O  
ATOM   4070  N   ALA B 115     -12.896   0.490  24.593  1.00  0.00           N  
ATOM   4071  CA  ALA B 115     -12.873   1.844  24.043  1.00  0.00           C  
ATOM   4072  C   ALA B 115     -13.238   1.919  22.548  1.00  0.00           C  
ATOM   4073  O   ALA B 115     -13.810   2.916  22.115  1.00  0.00           O  
ATOM   4074  CB  ALA B 115     -11.484   2.429  24.290  1.00  0.00           C  
ATOM   4075  N   ARG B 116     -12.929   0.872  21.761  1.00  0.00           N  
ATOM   4076  CA  ARG B 116     -13.180   0.895  20.309  1.00  0.00           C  
ATOM   4077  C   ARG B 116     -14.672   0.869  19.964  1.00  0.00           C  
ATOM   4078  O   ARG B 116     -15.045   1.390  18.916  1.00  0.00           O  
ATOM   4079  CB  ARG B 116     -12.389  -0.216  19.602  1.00  0.00           C  
ATOM   4080  CG  ARG B 116     -12.999  -1.611  19.737  1.00  0.00           C  
ATOM   4081  CD  ARG B 116     -12.155  -2.656  19.003  1.00  0.00           C  
ATOM   4082  NE  ARG B 116     -12.777  -3.981  19.079  1.00  0.00           N  
ATOM   4083  CZ  ARG B 116     -13.714  -4.490  18.294  1.00  0.00           C  
ATOM   4084  NH1 ARG B 116     -14.194  -3.857  17.262  1.00  0.00           N  
ATOM   4085  NH2 ARG B 116     -14.173  -5.666  18.555  1.00  0.00           N  
ATOM   4086  N   GLY B 117     -15.522   0.274  20.810  1.00  0.00           N  
ATOM   4087  CA  GLY B 117     -16.933   0.066  20.505  1.00  0.00           C  
ATOM   4088  C   GLY B 117     -17.108  -0.690  19.186  1.00  0.00           C  
ATOM   4089  O   GLY B 117     -16.567  -1.780  19.016  1.00  0.00           O  
ATOM   4090  N   ASP B 118     -17.820  -0.082  18.220  1.00  0.00           N  
ATOM   4091  CA  ASP B 118     -18.067  -0.661  16.892  1.00  0.00           C  
ATOM   4092  C   ASP B 118     -16.964  -0.349  15.862  1.00  0.00           C  
ATOM   4093  O   ASP B 118     -17.044  -0.783  14.715  1.00  0.00           O  
ATOM   4094  CB  ASP B 118     -19.443  -0.189  16.393  1.00  0.00           C  
ATOM   4095  CG  ASP B 118     -20.583  -0.637  17.297  1.00  0.00           C  
ATOM   4096  OD1 ASP B 118     -20.536  -1.792  17.777  1.00  0.00           O  
ATOM   4097  OD2 ASP B 118     -21.515   0.174  17.501  1.00  0.00           O  
ATOM   4098  N   ILE B 119     -15.925   0.385  16.249  1.00  0.00           N  
ATOM   4099  CA  ILE B 119     -14.828   0.734  15.342  1.00  0.00           C  
ATOM   4100  C   ILE B 119     -13.958  -0.507  15.119  1.00  0.00           C  
ATOM   4101  O   ILE B 119     -13.335  -1.026  16.046  1.00  0.00           O  
ATOM   4102  CB  ILE B 119     -14.015   1.935  15.857  1.00  0.00           C  
ATOM   4103  CG1 ILE B 119     -14.930   3.181  16.011  1.00  0.00           C  
ATOM   4104  CG2 ILE B 119     -12.857   2.256  14.893  1.00  0.00           C  
ATOM   4105  CD1 ILE B 119     -14.238   4.386  16.650  1.00  0.00           C  
ATOM   4106  N   SER B 120     -13.885  -0.962  13.865  1.00  0.00           N  
ATOM   4107  CA  SER B 120     -12.965  -2.031  13.480  1.00  0.00           C  
ATOM   4108  C   SER B 120     -11.511  -1.553  13.565  1.00  0.00           C  
ATOM   4109  O   SER B 120     -11.210  -0.426  13.189  1.00  0.00           O  
ATOM   4110  CB  SER B 120     -13.267  -2.528  12.066  1.00  0.00           C  
ATOM   4111  OG  SER B 120     -14.576  -3.096  12.016  1.00  0.00           O  
ATOM   4112  N   LEU B 121     -10.613  -2.426  14.029  1.00  0.00           N  
ATOM   4113  CA  LEU B 121      -9.176  -2.169  14.101  1.00  0.00           C  
ATOM   4114  C   LEU B 121      -8.416  -3.335  13.456  1.00  0.00           C  
ATOM   4115  O   LEU B 121      -8.824  -4.485  13.590  1.00  0.00           O  
ATOM   4116  CB  LEU B 121      -8.745  -1.998  15.565  1.00  0.00           C  
ATOM   4117  CG  LEU B 121      -9.315  -0.761  16.286  1.00  0.00           C  
ATOM   4118  CD1 LEU B 121      -8.944  -0.825  17.765  1.00  0.00           C  
ATOM   4119  CD2 LEU B 121      -8.769   0.552  15.709  1.00  0.00           C  
ATOM   4120  N   THR B 122      -7.296  -3.040  12.801  1.00  0.00           N  
ATOM   4121  CA  THR B 122      -6.362  -4.078  12.350  1.00  0.00           C  
ATOM   4122  C   THR B 122      -5.591  -4.662  13.544  1.00  0.00           C  
ATOM   4123  O   THR B 122      -5.533  -4.070  14.620  1.00  0.00           O  
ATOM   4124  CB  THR B 122      -5.366  -3.582  11.288  1.00  0.00           C  
ATOM   4125  OG1 THR B 122      -4.414  -2.726  11.846  1.00  0.00           O  
ATOM   4126  CG2 THR B 122      -6.018  -2.869  10.106  1.00  0.00           C  
ATOM   4127  N   TYR B 123      -4.949  -5.816  13.339  1.00  0.00           N  
ATOM   4128  CA  TYR B 123      -4.035  -6.399  14.325  1.00  0.00           C  
ATOM   4129  C   TYR B 123      -2.960  -5.391  14.775  1.00  0.00           C  
ATOM   4130  O   TYR B 123      -2.690  -5.259  15.965  1.00  0.00           O  
ATOM   4131  CB  TYR B 123      -3.387  -7.641  13.695  1.00  0.00           C  
ATOM   4132  CG  TYR B 123      -2.339  -8.299  14.569  1.00  0.00           C  
ATOM   4133  CD1 TYR B 123      -0.997  -7.875  14.521  1.00  0.00           C  
ATOM   4134  CD2 TYR B 123      -2.703  -9.341  15.437  1.00  0.00           C  
ATOM   4135  CE1 TYR B 123      -0.029  -8.481  15.342  1.00  0.00           C  
ATOM   4136  CE2 TYR B 123      -1.743  -9.958  16.258  1.00  0.00           C  
ATOM   4137  CZ  TYR B 123      -0.404  -9.528  16.209  1.00  0.00           C  
ATOM   4138  OH  TYR B 123       0.538 -10.121  17.010  1.00  0.00           O  
ATOM   4139  N   PHE B 124      -2.362  -4.651  13.820  1.00  0.00           N  
ATOM   4140  CA  PHE B 124      -1.295  -3.705  14.113  1.00  0.00           C  
ATOM   4141  C   PHE B 124      -1.812  -2.415  14.773  1.00  0.00           C  
ATOM   4142  O   PHE B 124      -1.190  -1.924  15.712  1.00  0.00           O  
ATOM   4143  CB  PHE B 124      -0.503  -3.403  12.832  1.00  0.00           C  
ATOM   4144  CG  PHE B 124       0.755  -2.625  13.110  1.00  0.00           C  
ATOM   4145  CD1 PHE B 124       0.819  -1.239  12.837  1.00  0.00           C  
ATOM   4146  CD2 PHE B 124       1.862  -3.258  13.705  1.00  0.00           C  
ATOM   4147  CE1 PHE B 124       1.967  -0.503  13.169  1.00  0.00           C  
ATOM   4148  CE2 PHE B 124       3.012  -2.526  14.042  1.00  0.00           C  
ATOM   4149  CZ  PHE B 124       3.061  -1.148  13.779  1.00  0.00           C  
ATOM   4150  N   GLU B 125      -2.961  -1.901  14.367  1.00  0.00           N  
ATOM   4151  CA  GLU B 125      -3.643  -0.777  15.027  1.00  0.00           C  
ATOM   4152  C   GLU B 125      -3.968  -1.120  16.492  1.00  0.00           C  
ATOM   4153  O   GLU B 125      -3.666  -0.359  17.399  1.00  0.00           O  
ATOM   4154  CB  GLU B 125      -4.947  -0.442  14.286  1.00  0.00           C  
ATOM   4155  CG  GLU B 125      -4.739   0.267  12.946  1.00  0.00           C  
ATOM   4156  CD  GLU B 125      -6.045   0.349  12.106  1.00  0.00           C  
ATOM   4157  OE1 GLU B 125      -6.117   1.160  11.163  1.00  0.00           O  
ATOM   4158  OE2 GLU B 125      -6.997  -0.412  12.381  1.00  0.00           O  
ATOM   4159  N   TYR B 126      -4.538  -2.314  16.733  1.00  0.00           N  
ATOM   4160  CA  TYR B 126      -4.893  -2.779  18.069  1.00  0.00           C  
ATOM   4161  C   TYR B 126      -3.651  -2.919  18.964  1.00  0.00           C  
ATOM   4162  O   TYR B 126      -3.626  -2.426  20.089  1.00  0.00           O  
ATOM   4163  CB  TYR B 126      -5.662  -4.098  17.937  1.00  0.00           C  
ATOM   4164  CG  TYR B 126      -6.600  -4.407  19.084  1.00  0.00           C  
ATOM   4165  CD1 TYR B 126      -6.125  -4.572  20.392  1.00  0.00           C  
ATOM   4166  CD2 TYR B 126      -7.979  -4.565  18.824  1.00  0.00           C  
ATOM   4167  CE1 TYR B 126      -6.999  -4.887  21.437  1.00  0.00           C  
ATOM   4168  CE2 TYR B 126      -8.860  -4.893  19.853  1.00  0.00           C  
ATOM   4169  CZ  TYR B 126      -8.371  -5.056  21.168  1.00  0.00           C  
ATOM   4170  OH  TYR B 126      -9.216  -5.398  22.174  1.00  0.00           O  
ATOM   4171  N   GLY B 127      -2.590  -3.551  18.443  1.00  0.00           N  
ATOM   4172  CA  GLY B 127      -1.312  -3.674  19.142  1.00  0.00           C  
ATOM   4173  C   GLY B 127      -0.651  -2.320  19.430  1.00  0.00           C  
ATOM   4174  O   GLY B 127      -0.111  -2.119  20.516  1.00  0.00           O  
ATOM   4175  N   THR B 128      -0.743  -1.368  18.495  1.00  0.00           N  
ATOM   4176  CA  THR B 128      -0.204  -0.014  18.659  1.00  0.00           C  
ATOM   4177  C   THR B 128      -0.954   0.757  19.742  1.00  0.00           C  
ATOM   4178  O   THR B 128      -0.324   1.303  20.641  1.00  0.00           O  
ATOM   4179  CB  THR B 128      -0.220   0.762  17.334  1.00  0.00           C  
ATOM   4180  OG1 THR B 128       0.524   0.053  16.374  1.00  0.00           O  
ATOM   4181  CG2 THR B 128       0.416   2.143  17.464  1.00  0.00           C  
ATOM   4182  N   LEU B 129      -2.285   0.743  19.727  1.00  0.00           N  
ATOM   4183  CA  LEU B 129      -3.092   1.358  20.781  1.00  0.00           C  
ATOM   4184  C   LEU B 129      -2.785   0.752  22.158  1.00  0.00           C  
ATOM   4185  O   LEU B 129      -2.662   1.484  23.143  1.00  0.00           O  
ATOM   4186  CB  LEU B 129      -4.584   1.186  20.458  1.00  0.00           C  
ATOM   4187  CG  LEU B 129      -5.087   2.034  19.281  1.00  0.00           C  
ATOM   4188  CD1 LEU B 129      -6.526   1.629  18.963  1.00  0.00           C  
ATOM   4189  CD2 LEU B 129      -5.072   3.533  19.591  1.00  0.00           C  
ATOM   4190  N   SER B 130      -2.605  -0.572  22.229  1.00  0.00           N  
ATOM   4191  CA  SER B 130      -2.227  -1.252  23.466  1.00  0.00           C  
ATOM   4192  C   SER B 130      -0.852  -0.808  23.978  1.00  0.00           C  
ATOM   4193  O   SER B 130      -0.702  -0.522  25.158  1.00  0.00           O  
ATOM   4194  CB  SER B 130      -2.261  -2.769  23.252  1.00  0.00           C  
ATOM   4195  OG  SER B 130      -1.988  -3.442  24.464  1.00  0.00           O  
ATOM   4196  N   ALA B 131       0.139  -0.675  23.084  1.00  0.00           N  
ATOM   4197  CA  ALA B 131       1.453  -0.151  23.460  1.00  0.00           C  
ATOM   4198  C   ALA B 131       1.368   1.287  23.997  1.00  0.00           C  
ATOM   4199  O   ALA B 131       1.913   1.578  25.056  1.00  0.00           O  
ATOM   4200  CB  ALA B 131       2.382  -0.253  22.249  1.00  0.00           C  
ATOM   4201  N   LEU B 132       0.614   2.152  23.322  1.00  0.00           N  
ATOM   4202  CA  LEU B 132       0.400   3.536  23.764  1.00  0.00           C  
ATOM   4203  C   LEU B 132      -0.288   3.596  25.136  1.00  0.00           C  
ATOM   4204  O   LEU B 132       0.100   4.411  25.977  1.00  0.00           O  
ATOM   4205  CB  LEU B 132      -0.433   4.293  22.711  1.00  0.00           C  
ATOM   4206  CG  LEU B 132       0.250   4.499  21.341  1.00  0.00           C  
ATOM   4207  CD1 LEU B 132      -0.727   5.213  20.398  1.00  0.00           C  
ATOM   4208  CD2 LEU B 132       1.520   5.342  21.437  1.00  0.00           C  
ATOM   4209  N   TRP B 133      -1.264   2.718  25.392  1.00  0.00           N  
ATOM   4210  CA  TRP B 133      -1.906   2.592  26.708  1.00  0.00           C  
ATOM   4211  C   TRP B 133      -0.904   2.188  27.783  1.00  0.00           C  
ATOM   4212  O   TRP B 133      -0.800   2.845  28.816  1.00  0.00           O  
ATOM   4213  CB  TRP B 133      -3.059   1.592  26.627  1.00  0.00           C  
ATOM   4214  CG  TRP B 133      -3.768   1.383  27.932  1.00  0.00           C  
ATOM   4215  CD1 TRP B 133      -3.503   0.406  28.826  1.00  0.00           C  
ATOM   4216  CD2 TRP B 133      -4.830   2.195  28.514  1.00  0.00           C  
ATOM   4217  NE1 TRP B 133      -4.348   0.543  29.922  1.00  0.00           N  
ATOM   4218  CE2 TRP B 133      -5.175   1.629  29.769  1.00  0.00           C  
ATOM   4219  CE3 TRP B 133      -5.537   3.344  28.085  1.00  0.00           C  
ATOM   4220  CZ2 TRP B 133      -6.187   2.187  30.584  1.00  0.00           C  
ATOM   4221  CZ3 TRP B 133      -6.543   3.892  28.895  1.00  0.00           C  
ATOM   4222  CH2 TRP B 133      -6.866   3.323  30.135  1.00  0.00           C  
ATOM   4223  N   LEU B 134      -0.109   1.133  27.542  1.00  0.00           N  
ATOM   4224  CA  LEU B 134       0.918   0.651  28.463  1.00  0.00           C  
ATOM   4225  C   LEU B 134       1.954   1.746  28.788  1.00  0.00           C  
ATOM   4226  O   LEU B 134       2.303   1.935  29.949  1.00  0.00           O  
ATOM   4227  CB  LEU B 134       1.597  -0.589  27.866  1.00  0.00           C  
ATOM   4228  CG  LEU B 134       0.705  -1.842  27.849  1.00  0.00           C  
ATOM   4229  CD1 LEU B 134       1.355  -2.928  26.994  1.00  0.00           C  
ATOM   4230  CD2 LEU B 134       0.486  -2.406  29.256  1.00  0.00           C  
ATOM   4231  N   PHE B 135       2.387   2.516  27.788  1.00  0.00           N  
ATOM   4232  CA  PHE B 135       3.304   3.637  27.994  1.00  0.00           C  
ATOM   4233  C   PHE B 135       2.665   4.754  28.814  1.00  0.00           C  
ATOM   4234  O   PHE B 135       3.298   5.265  29.744  1.00  0.00           O  
ATOM   4235  CB  PHE B 135       3.795   4.168  26.649  1.00  0.00           C  
ATOM   4236  CG  PHE B 135       4.624   3.199  25.823  1.00  0.00           C  
ATOM   4237  CD1 PHE B 135       5.509   2.298  26.435  1.00  0.00           C  
ATOM   4238  CD2 PHE B 135       4.512   3.223  24.421  1.00  0.00           C  
ATOM   4239  CE1 PHE B 135       6.270   1.419  25.656  1.00  0.00           C  
ATOM   4240  CE2 PHE B 135       5.271   2.354  23.643  1.00  0.00           C  
ATOM   4241  CZ  PHE B 135       6.152   1.445  24.250  1.00  0.00           C  
ATOM   4242  N   LYS B 136       1.399   5.098  28.537  1.00  0.00           N  
ATOM   4243  CA  LYS B 136       0.683   6.127  29.288  1.00  0.00           C  
ATOM   4244  C   LYS B 136       0.575   5.777  30.775  1.00  0.00           C  
ATOM   4245  O   LYS B 136       0.808   6.634  31.617  1.00  0.00           O  
ATOM   4246  CB  LYS B 136      -0.703   6.343  28.658  1.00  0.00           C  
ATOM   4247  CG  LYS B 136      -1.368   7.657  29.108  1.00  0.00           C  
ATOM   4248  CD  LYS B 136      -0.668   8.873  28.483  1.00  0.00           C  
ATOM   4249  CE  LYS B 136      -1.430  10.161  28.771  1.00  0.00           C  
ATOM   4250  NZ  LYS B 136      -0.882  11.271  27.961  1.00  0.00           N  
ATOM   4251  N   GLN B 137       0.287   4.503  31.087  1.00  0.00           N  
ATOM   4252  CA  GLN B 137       0.223   4.019  32.468  1.00  0.00           C  
ATOM   4253  C   GLN B 137       1.596   3.991  33.160  1.00  0.00           C  
ATOM   4254  O   GLN B 137       1.671   4.162  34.376  1.00  0.00           O  
ATOM   4255  CB  GLN B 137      -0.416   2.615  32.499  1.00  0.00           C  
ATOM   4256  CG  GLN B 137      -1.857   2.550  31.970  1.00  0.00           C  
ATOM   4257  CD  GLN B 137      -2.815   3.559  32.618  1.00  0.00           C  
ATOM   4258  OE1 GLN B 137      -2.803   3.776  33.814  1.00  0.00           O  
ATOM   4259  NE2 GLN B 137      -3.640   4.207  31.840  1.00  0.00           N  
ATOM   4260  N   ALA B 138       2.679   3.803  32.407  1.00  0.00           N  
ATOM   4261  CA  ALA B 138       4.034   3.689  32.949  1.00  0.00           C  
ATOM   4262  C   ALA B 138       4.677   5.033  33.355  1.00  0.00           C  
ATOM   4263  O   ALA B 138       5.740   5.026  33.979  1.00  0.00           O  
ATOM   4264  CB  ALA B 138       4.891   2.922  31.945  1.00  0.00           C  
ATOM   4265  N   GLN B 139       4.059   6.184  33.056  1.00  0.00           N  
ATOM   4266  CA  GLN B 139       4.555   7.527  33.391  1.00  0.00           C  
ATOM   4267  C   GLN B 139       6.020   7.746  32.947  1.00  0.00           C  
ATOM   4268  O   GLN B 139       6.911   7.996  33.757  1.00  0.00           O  
ATOM   4269  CB  GLN B 139       4.350   7.820  34.892  1.00  0.00           C  
ATOM   4270  CG  GLN B 139       2.875   7.779  35.351  1.00  0.00           C  
ATOM   4271  CD  GLN B 139       2.111   9.048  34.978  1.00  0.00           C  
ATOM   4272  OE1 GLN B 139       2.498  10.155  35.292  1.00  0.00           O  
ATOM   4273  NE2 GLN B 139       0.987   8.923  34.315  1.00  0.00           N  
ATOM   4274  N   LEU B 140       6.239   7.614  31.630  1.00  0.00           N  
ATOM   4275  CA  LEU B 140       7.550   7.699  30.998  1.00  0.00           C  
ATOM   4276  C   LEU B 140       7.932   9.147  30.667  1.00  0.00           C  
ATOM   4277  O   LEU B 140       7.064   9.997  30.480  1.00  0.00           O  
ATOM   4278  CB  LEU B 140       7.548   6.833  29.730  1.00  0.00           C  
ATOM   4279  CG  LEU B 140       7.192   5.353  29.983  1.00  0.00           C  
ATOM   4280  CD1 LEU B 140       7.062   4.620  28.662  1.00  0.00           C  
ATOM   4281  CD2 LEU B 140       8.249   4.644  30.832  1.00  0.00           C  
ATOM   4282  N   ASP B 141       9.243   9.397  30.545  1.00  0.00           N  
ATOM   4283  CA  ASP B 141       9.776  10.672  30.060  1.00  0.00           C  
ATOM   4284  C   ASP B 141       9.834  10.693  28.520  1.00  0.00           C  
ATOM   4285  O   ASP B 141       9.505  11.697  27.893  1.00  0.00           O  
ATOM   4286  CB  ASP B 141      11.188  10.885  30.635  1.00  0.00           C  
ATOM   4287  CG  ASP B 141      11.246  10.829  32.163  1.00  0.00           C  
ATOM   4288  OD1 ASP B 141      10.476  11.571  32.811  1.00  0.00           O  
ATOM   4289  OD2 ASP B 141      12.070  10.041  32.680  1.00  0.00           O  
ATOM   4290  N   VAL B 142      10.225   9.560  27.920  1.00  0.00           N  
ATOM   4291  CA  VAL B 142      10.418   9.420  26.475  1.00  0.00           C  
ATOM   4292  C   VAL B 142       9.776   8.125  25.977  1.00  0.00           C  
ATOM   4293  O   VAL B 142       9.948   7.063  26.571  1.00  0.00           O  
ATOM   4294  CB  VAL B 142      11.911   9.454  26.087  1.00  0.00           C  
ATOM   4295  CG1 VAL B 142      12.092   9.447  24.569  1.00  0.00           C  
ATOM   4296  CG2 VAL B 142      12.626  10.699  26.633  1.00  0.00           C  
ATOM   4297  N   VAL B 143       9.077   8.202  24.835  1.00  0.00           N  
ATOM   4298  CA  VAL B 143       8.618   7.030  24.072  1.00  0.00           C  
ATOM   4299  C   VAL B 143       9.275   7.020  22.698  1.00  0.00           C  
ATOM   4300  O   VAL B 143       9.368   8.043  22.032  1.00  0.00           O  
ATOM   4301  CB  VAL B 143       7.080   6.980  24.004  1.00  0.00           C  
ATOM   4302  CG1 VAL B 143       6.546   6.021  22.932  1.00  0.00           C  
ATOM   4303  CG2 VAL B 143       6.532   6.482  25.348  1.00  0.00           C  
ATOM   4304  N   ILE B 144       9.713   5.839  22.270  1.00  0.00           N  
ATOM   4305  CA  ILE B 144      10.303   5.590  20.955  1.00  0.00           C  
ATOM   4306  C   ILE B 144       9.394   4.625  20.194  1.00  0.00           C  
ATOM   4307  O   ILE B 144       9.188   3.489  20.630  1.00  0.00           O  
ATOM   4308  CB  ILE B 144      11.749   5.056  21.078  1.00  0.00           C  
ATOM   4309  CG1 ILE B 144      12.637   5.967  21.960  1.00  0.00           C  
ATOM   4310  CG2 ILE B 144      12.360   4.897  19.675  1.00  0.00           C  
ATOM   4311  CD1 ILE B 144      13.950   5.298  22.386  1.00  0.00           C  
ATOM   4312  N   LEU B 145       8.839   5.075  19.067  1.00  0.00           N  
ATOM   4313  CA  LEU B 145       7.915   4.306  18.239  1.00  0.00           C  
ATOM   4314  C   LEU B 145       8.624   3.845  16.962  1.00  0.00           C  
ATOM   4315  O   LEU B 145       8.986   4.667  16.116  1.00  0.00           O  
ATOM   4316  CB  LEU B 145       6.672   5.151  17.917  1.00  0.00           C  
ATOM   4317  CG  LEU B 145       5.872   5.646  19.145  1.00  0.00           C  
ATOM   4318  CD1 LEU B 145       4.702   6.509  18.685  1.00  0.00           C  
ATOM   4319  CD2 LEU B 145       5.320   4.493  19.984  1.00  0.00           C  
ATOM   4320  N   GLU B 146       8.818   2.541  16.812  1.00  0.00           N  
ATOM   4321  CA  GLU B 146       9.239   1.961  15.542  1.00  0.00           C  
ATOM   4322  C   GLU B 146       8.026   1.848  14.604  1.00  0.00           C  
ATOM   4323  O   GLU B 146       7.053   1.160  14.916  1.00  0.00           O  
ATOM   4324  CB  GLU B 146       9.919   0.599  15.776  1.00  0.00           C  
ATOM   4325  CG  GLU B 146      10.431  -0.016  14.457  1.00  0.00           C  
ATOM   4326  CD  GLU B 146      11.149  -1.372  14.629  1.00  0.00           C  
ATOM   4327  OE1 GLU B 146      11.393  -2.029  13.591  1.00  0.00           O  
ATOM   4328  OE2 GLU B 146      11.493  -1.753  15.764  1.00  0.00           O  
ATOM   4329  N   VAL B 147       8.097   2.486  13.444  1.00  0.00           N  
ATOM   4330  CA  VAL B 147       7.084   2.383  12.389  1.00  0.00           C  
ATOM   4331  C   VAL B 147       6.994   0.933  11.902  1.00  0.00           C  
ATOM   4332  O   VAL B 147       8.015   0.324  11.572  1.00  0.00           O  
ATOM   4333  CB  VAL B 147       7.408   3.344  11.230  1.00  0.00           C  
ATOM   4334  CG1 VAL B 147       6.478   3.165  10.033  1.00  0.00           C  
ATOM   4335  CG2 VAL B 147       7.292   4.797  11.699  1.00  0.00           C  
ATOM   4336  N   GLY B 148       5.781   0.377  11.833  1.00  0.00           N  
ATOM   4337  CA  GLY B 148       5.542  -0.984  11.354  1.00  0.00           C  
ATOM   4338  C   GLY B 148       5.801  -1.124   9.859  1.00  0.00           C  
ATOM   4339  O   GLY B 148       6.628  -1.940   9.444  1.00  0.00           O  
ATOM   4340  N   LEU B 149       5.131  -0.273   9.057  1.00  0.00           N  
ATOM   4341  CA  LEU B 149       5.246  -0.257   7.596  1.00  0.00           C  
ATOM   4342  C   LEU B 149       5.073   1.160   7.037  1.00  0.00           C  
ATOM   4343  O   LEU B 149       4.154   1.880   7.429  1.00  0.00           O  
ATOM   4344  CB  LEU B 149       4.192  -1.222   7.017  1.00  0.00           C  
ATOM   4345  CG  LEU B 149       4.287  -1.410   5.492  1.00  0.00           C  
ATOM   4346  CD1 LEU B 149       5.600  -2.070   5.078  1.00  0.00           C  
ATOM   4347  CD2 LEU B 149       3.137  -2.299   5.020  1.00  0.00           C  
ATOM   4348  N   GLY B 150       5.931   1.542   6.096  1.00  0.00           N  
ATOM   4349  CA  GLY B 150       5.860   2.858   5.469  1.00  0.00           C  
ATOM   4350  C   GLY B 150       6.134   4.000   6.442  1.00  0.00           C  
ATOM   4351  O   GLY B 150       7.268   4.169   6.903  1.00  0.00           O  
ATOM   4352  N   GLY B 151       5.110   4.763   6.751  1.00  0.00           N  
ATOM   4353  CA  GLY B 151       5.176   5.918   7.646  1.00  0.00           C  
ATOM   4354  C   GLY B 151       3.867   6.696   7.683  1.00  0.00           C  
ATOM   4355  O   GLY B 151       3.222   6.734   8.722  1.00  0.00           O  
ATOM   4356  N   ARG B 152       3.463   7.265   6.553  1.00  0.00           N  
ATOM   4357  CA  ARG B 152       2.298   8.172   6.440  1.00  0.00           C  
ATOM   4358  C   ARG B 152       1.005   7.573   7.009  1.00  0.00           C  
ATOM   4359  O   ARG B 152       0.312   8.251   7.758  1.00  0.00           O  
ATOM   4360  CB  ARG B 152       2.127   8.542   4.955  1.00  0.00           C  
ATOM   4361  CG  ARG B 152       1.000   9.555   4.710  1.00  0.00           C  
ATOM   4362  CD  ARG B 152       0.952   9.997   3.239  1.00  0.00           C  
ATOM   4363  NE  ARG B 152       0.672   8.876   2.338  1.00  0.00           N  
ATOM   4364  CZ  ARG B 152      -0.507   8.493   1.877  1.00  0.00           C  
ATOM   4365  NH1 ARG B 152      -1.624   9.127   2.154  1.00  0.00           N  
ATOM   4366  NH2 ARG B 152      -0.585   7.453   1.116  1.00  0.00           N  
ATOM   4367  N   LEU B 153       0.712   6.320   6.666  1.00  0.00           N  
ATOM   4368  CA  LEU B 153      -0.500   5.591   7.061  1.00  0.00           C  
ATOM   4369  C   LEU B 153      -0.236   4.515   8.130  1.00  0.00           C  
ATOM   4370  O   LEU B 153      -1.113   3.695   8.408  1.00  0.00           O  
ATOM   4371  CB  LEU B 153      -1.166   4.984   5.812  1.00  0.00           C  
ATOM   4372  CG  LEU B 153      -1.584   5.991   4.733  1.00  0.00           C  
ATOM   4373  CD1 LEU B 153      -2.202   5.232   3.563  1.00  0.00           C  
ATOM   4374  CD2 LEU B 153      -2.594   7.012   5.251  1.00  0.00           C  
ATOM   4375  N   ASP B 154       0.960   4.483   8.723  1.00  0.00           N  
ATOM   4376  CA  ASP B 154       1.257   3.553   9.797  1.00  0.00           C  
ATOM   4377  C   ASP B 154       0.550   3.982  11.090  1.00  0.00           C  
ATOM   4378  O   ASP B 154       0.501   5.175  11.415  1.00  0.00           O  
ATOM   4379  CB  ASP B 154       2.774   3.450  10.003  1.00  0.00           C  
ATOM   4380  CG  ASP B 154       3.112   2.323  10.980  1.00  0.00           C  
ATOM   4381  OD1 ASP B 154       3.401   2.623  12.150  1.00  0.00           O  
ATOM   4382  OD2 ASP B 154       3.091   1.148  10.557  1.00  0.00           O  
ATOM   4383  N   ALA B 155       0.024   3.024  11.859  1.00  0.00           N  
ATOM   4384  CA  ALA B 155      -0.719   3.317  13.085  1.00  0.00           C  
ATOM   4385  C   ALA B 155       0.091   4.143  14.106  1.00  0.00           C  
ATOM   4386  O   ALA B 155      -0.491   4.911  14.871  1.00  0.00           O  
ATOM   4387  CB  ALA B 155      -1.181   1.995  13.699  1.00  0.00           C  
ATOM   4388  N   THR B 156       1.424   4.054  14.094  1.00  0.00           N  
ATOM   4389  CA  THR B 156       2.276   4.889  14.956  1.00  0.00           C  
ATOM   4390  C   THR B 156       2.219   6.377  14.591  1.00  0.00           C  
ATOM   4391  O   THR B 156       2.472   7.224  15.443  1.00  0.00           O  
ATOM   4392  CB  THR B 156       3.740   4.426  14.923  1.00  0.00           C  
ATOM   4393  OG1 THR B 156       4.275   4.515  13.624  1.00  0.00           O  
ATOM   4394  CG2 THR B 156       3.918   2.990  15.422  1.00  0.00           C  
ATOM   4395  N   ASN B 157       1.829   6.714  13.360  1.00  0.00           N  
ATOM   4396  CA  ASN B 157       1.775   8.089  12.867  1.00  0.00           C  
ATOM   4397  C   ASN B 157       0.548   8.890  13.351  1.00  0.00           C  
ATOM   4398  O   ASN B 157       0.421  10.069  13.024  1.00  0.00           O  
ATOM   4399  CB  ASN B 157       1.922   8.077  11.338  1.00  0.00           C  
ATOM   4400  CG  ASN B 157       2.309   9.427  10.767  1.00  0.00           C  
ATOM   4401  OD1 ASN B 157       3.081  10.189  11.332  1.00  0.00           O  
ATOM   4402  ND2 ASN B 157       1.810   9.766   9.603  1.00  0.00           N  
ATOM   4403  N   ILE B 158      -0.337   8.281  14.162  1.00  0.00           N  
ATOM   4404  CA  ILE B 158      -1.362   9.027  14.909  1.00  0.00           C  
ATOM   4405  C   ILE B 158      -0.747   9.880  16.027  1.00  0.00           C  
ATOM   4406  O   ILE B 158      -1.394  10.796  16.535  1.00  0.00           O  
ATOM   4407  CB  ILE B 158      -2.451   8.104  15.486  1.00  0.00           C  
ATOM   4408  CG1 ILE B 158      -1.928   7.257  16.668  1.00  0.00           C  
ATOM   4409  CG2 ILE B 158      -3.081   7.250  14.373  1.00  0.00           C  
ATOM   4410  CD1 ILE B 158      -2.916   6.249  17.247  1.00  0.00           C  
ATOM   4411  N   VAL B 159       0.485   9.553  16.440  1.00  0.00           N  
ATOM   4412  CA  VAL B 159       1.230  10.289  17.461  1.00  0.00           C  
ATOM   4413  C   VAL B 159       2.107  11.336  16.779  1.00  0.00           C  
ATOM   4414  O   VAL B 159       2.858  11.028  15.861  1.00  0.00           O  
ATOM   4415  CB  VAL B 159       2.074   9.336  18.333  1.00  0.00           C  
ATOM   4416  CG1 VAL B 159       2.864  10.097  19.398  1.00  0.00           C  
ATOM   4417  CG2 VAL B 159       1.178   8.315  19.051  1.00  0.00           C  
ATOM   4418  N   ASP B 160       2.053  12.572  17.263  1.00  0.00           N  
ATOM   4419  CA  ASP B 160       2.935  13.634  16.787  1.00  0.00           C  
ATOM   4420  C   ASP B 160       4.329  13.479  17.404  1.00  0.00           C  
ATOM   4421  O   ASP B 160       4.538  13.706  18.594  1.00  0.00           O  
ATOM   4422  CB  ASP B 160       2.323  15.012  17.066  1.00  0.00           C  
ATOM   4423  CG  ASP B 160       1.087  15.272  16.204  1.00  0.00           C  
ATOM   4424  OD1 ASP B 160       1.051  14.767  15.053  1.00  0.00           O  
ATOM   4425  OD2 ASP B 160       0.207  16.013  16.678  1.00  0.00           O  
ATOM   4426  N   ALA B 161       5.294  13.076  16.563  1.00  0.00           N  
ATOM   4427  CA  ALA B 161       6.684  12.947  16.958  1.00  0.00           C  
ATOM   4428  C   ALA B 161       7.317  14.324  17.227  1.00  0.00           C  
ATOM   4429  O   ALA B 161       7.161  15.259  16.445  1.00  0.00           O  
ATOM   4430  CB  ALA B 161       7.450  12.177  15.875  1.00  0.00           C  
ATOM   4431  N   ASP B 162       8.093  14.411  18.304  1.00  0.00           N  
ATOM   4432  CA  ASP B 162       8.941  15.565  18.591  1.00  0.00           C  
ATOM   4433  C   ASP B 162      10.243  15.522  17.753  1.00  0.00           C  
ATOM   4434  O   ASP B 162      10.766  16.566  17.391  1.00  0.00           O  
ATOM   4435  CB  ASP B 162       9.242  15.620  20.090  1.00  0.00           C  
ATOM   4436  CG  ASP B 162       7.973  15.847  20.928  1.00  0.00           C  
ATOM   4437  OD1 ASP B 162       7.446  16.987  20.916  1.00  0.00           O  
ATOM   4438  OD2 ASP B 162       7.508  14.898  21.589  1.00  0.00           O  
ATOM   4439  N   VAL B 163      10.715  14.314  17.419  1.00  0.00           N  
ATOM   4440  CA  VAL B 163      11.760  14.060  16.411  1.00  0.00           C  
ATOM   4441  C   VAL B 163      11.347  12.863  15.562  1.00  0.00           C  
ATOM   4442  O   VAL B 163      11.058  11.793  16.089  1.00  0.00           O  
ATOM   4443  CB  VAL B 163      13.140  13.804  17.050  1.00  0.00           C  
ATOM   4444  CG1 VAL B 163      14.208  13.459  16.003  1.00  0.00           C  
ATOM   4445  CG2 VAL B 163      13.643  15.026  17.827  1.00  0.00           C  
ATOM   4446  N   ALA B 164      11.344  13.022  14.237  1.00  0.00           N  
ATOM   4447  CA  ALA B 164      11.117  11.945  13.285  1.00  0.00           C  
ATOM   4448  C   ALA B 164      12.446  11.482  12.659  1.00  0.00           C  
ATOM   4449  O   ALA B 164      13.343  12.287  12.426  1.00  0.00           O  
ATOM   4450  CB  ALA B 164      10.117  12.419  12.226  1.00  0.00           C  
ATOM   4451  N   VAL B 165      12.563  10.194  12.375  1.00  0.00           N  
ATOM   4452  CA  VAL B 165      13.793   9.586  11.834  1.00  0.00           C  
ATOM   4453  C   VAL B 165      13.454   8.684  10.650  1.00  0.00           C  
ATOM   4454  O   VAL B 165      12.563   7.846  10.745  1.00  0.00           O  
ATOM   4455  CB  VAL B 165      14.545   8.794  12.918  1.00  0.00           C  
ATOM   4456  CG1 VAL B 165      15.889   8.284  12.399  1.00  0.00           C  
ATOM   4457  CG2 VAL B 165      14.818   9.624  14.183  1.00  0.00           C  
ATOM   4458  N   VAL B 166      14.221   8.810   9.568  1.00  0.00           N  
ATOM   4459  CA  VAL B 166      14.246   7.846   8.461  1.00  0.00           C  
ATOM   4460  C   VAL B 166      15.642   7.228   8.406  1.00  0.00           C  
ATOM   4461  O   VAL B 166      16.620   7.910   8.108  1.00  0.00           O  
ATOM   4462  CB  VAL B 166      13.865   8.499   7.120  1.00  0.00           C  
ATOM   4463  CG1 VAL B 166      13.949   7.482   5.970  1.00  0.00           C  
ATOM   4464  CG2 VAL B 166      12.424   9.029   7.153  1.00  0.00           C  
ATOM   4465  N   THR B 167      15.756   5.929   8.729  1.00  0.00           N  
ATOM   4466  CA  THR B 167      17.060   5.267   8.886  1.00  0.00           C  
ATOM   4467  C   THR B 167      17.713   4.888   7.560  1.00  0.00           C  
ATOM   4468  O   THR B 167      18.907   5.079   7.390  1.00  0.00           O  
ATOM   4469  CB  THR B 167      16.958   4.015   9.769  1.00  0.00           C  
ATOM   4470  OG1 THR B 167      16.065   3.070   9.210  1.00  0.00           O  
ATOM   4471  CG2 THR B 167      16.449   4.342  11.172  1.00  0.00           C  
ATOM   4472  N   SER B 168      16.932   4.327   6.636  1.00  0.00           N  
ATOM   4473  CA  SER B 168      17.397   3.897   5.315  1.00  0.00           C  
ATOM   4474  C   SER B 168      16.233   3.753   4.343  1.00  0.00           C  
ATOM   4475  O   SER B 168      15.100   3.484   4.759  1.00  0.00           O  
ATOM   4476  CB  SER B 168      18.153   2.562   5.407  1.00  0.00           C  
ATOM   4477  OG  SER B 168      17.301   1.512   5.825  1.00  0.00           O  
ATOM   4478  N   ILE B 169      16.522   3.881   3.051  1.00  0.00           N  
ATOM   4479  CA  ILE B 169      15.576   3.658   1.950  1.00  0.00           C  
ATOM   4480  C   ILE B 169      16.115   2.548   1.045  1.00  0.00           C  
ATOM   4481  O   ILE B 169      17.171   2.688   0.435  1.00  0.00           O  
ATOM   4482  CB  ILE B 169      15.334   4.959   1.162  1.00  0.00           C  
ATOM   4483  CG1 ILE B 169      14.814   6.117   2.039  1.00  0.00           C  
ATOM   4484  CG2 ILE B 169      14.368   4.699  -0.007  1.00  0.00           C  
ATOM   4485  CD1 ILE B 169      13.465   5.868   2.718  1.00  0.00           C  
ATOM   4486  N   ALA B 170      15.374   1.453   0.961  1.00  0.00           N  
ATOM   4487  CA  ALA B 170      15.661   0.353   0.052  1.00  0.00           C  
ATOM   4488  C   ALA B 170      14.351  -0.351  -0.338  1.00  0.00           C  
ATOM   4489  O   ALA B 170      13.340  -0.233   0.357  1.00  0.00           O  
ATOM   4490  CB  ALA B 170      16.645  -0.615   0.722  1.00  0.00           C  
ATOM   4491  N   LEU B 171      14.386  -1.093  -1.447  1.00  0.00           N  
ATOM   4492  CA  LEU B 171      13.265  -1.925  -1.869  1.00  0.00           C  
ATOM   4493  C   LEU B 171      13.101  -3.102  -0.893  1.00  0.00           C  
ATOM   4494  O   LEU B 171      14.083  -3.762  -0.539  1.00  0.00           O  
ATOM   4495  CB  LEU B 171      13.482  -2.405  -3.317  1.00  0.00           C  
ATOM   4496  CG  LEU B 171      13.632  -1.279  -4.362  1.00  0.00           C  
ATOM   4497  CD1 LEU B 171      13.952  -1.866  -5.728  1.00  0.00           C  
ATOM   4498  CD2 LEU B 171      12.365  -0.438  -4.500  1.00  0.00           C  
ATOM   4499  N   ASP B 172      11.865  -3.361  -0.446  1.00  0.00           N  
ATOM   4500  CA  ASP B 172      11.510  -4.488   0.429  1.00  0.00           C  
ATOM   4501  C   ASP B 172      10.015  -4.819   0.295  1.00  0.00           C  
ATOM   4502  O   ASP B 172       9.640  -5.819  -0.311  1.00  0.00           O  
ATOM   4503  CB  ASP B 172      11.902  -4.172   1.886  1.00  0.00           C  
ATOM   4504  CG  ASP B 172      11.619  -5.326   2.854  1.00  0.00           C  
ATOM   4505  OD1 ASP B 172      11.533  -6.489   2.418  1.00  0.00           O  
ATOM   4506  OD2 ASP B 172      11.504  -5.083   4.080  1.00  0.00           O  
ATOM   4507  N   HIS B 173       9.125  -3.932   0.810  1.00  0.00           N  
ATOM   4508  CA  HIS B 173       7.669  -4.042   0.690  1.00  0.00           C  
ATOM   4509  C   HIS B 173       7.155  -3.240  -0.518  1.00  0.00           C  
ATOM   4510  O   HIS B 173       6.359  -2.320  -0.380  1.00  0.00           O  
ATOM   4511  CB  HIS B 173       7.008  -3.615   2.009  1.00  0.00           C  
ATOM   4512  CG  HIS B 173       7.308  -4.543   3.157  1.00  0.00           C  
ATOM   4513  ND1 HIS B 173       6.882  -5.843   3.277  1.00  0.00           N  
ATOM   4514  CD2 HIS B 173       7.982  -4.237   4.314  1.00  0.00           C  
ATOM   4515  CE1 HIS B 173       7.275  -6.303   4.472  1.00  0.00           C  
ATOM   4516  NE2 HIS B 173       7.951  -5.350   5.133  1.00  0.00           N  
ATOM   4517  N   THR B 174       7.634  -3.613  -1.724  1.00  0.00           N  
ATOM   4518  CA  THR B 174       7.310  -2.905  -2.968  1.00  0.00           C  
ATOM   4519  C   THR B 174       5.810  -2.794  -3.239  1.00  0.00           C  
ATOM   4520  O   THR B 174       5.355  -1.785  -3.763  1.00  0.00           O  
ATOM   4521  CB  THR B 174       7.961  -3.608  -4.174  1.00  0.00           C  
ATOM   4522  OG1 THR B 174       7.634  -4.986  -4.193  1.00  0.00           O  
ATOM   4523  CG2 THR B 174       9.488  -3.509  -4.130  1.00  0.00           C  
ATOM   4524  N   ASP B 175       5.038  -3.800  -2.809  1.00  0.00           N  
ATOM   4525  CA  ASP B 175       3.597  -3.910  -3.055  1.00  0.00           C  
ATOM   4526  C   ASP B 175       2.755  -2.818  -2.372  1.00  0.00           C  
ATOM   4527  O   ASP B 175       1.684  -2.463  -2.861  1.00  0.00           O  
ATOM   4528  CB  ASP B 175       3.127  -5.296  -2.596  1.00  0.00           C  
ATOM   4529  CG  ASP B 175       3.761  -6.437  -3.392  1.00  0.00           C  
ATOM   4530  OD1 ASP B 175       4.220  -6.185  -4.531  1.00  0.00           O  
ATOM   4531  OD2 ASP B 175       3.784  -7.566  -2.852  1.00  0.00           O  
ATOM   4532  N   TRP B 176       3.264  -2.278  -1.240  1.00  0.00           N  
ATOM   4533  CA  TRP B 176       2.554  -1.261  -0.454  1.00  0.00           C  
ATOM   4534  C   TRP B 176       3.129   0.144  -0.609  1.00  0.00           C  
ATOM   4535  O   TRP B 176       2.385   1.124  -0.576  1.00  0.00           O  
ATOM   4536  CB  TRP B 176       2.575  -1.658   1.025  1.00  0.00           C  
ATOM   4537  CG  TRP B 176       1.273  -2.095   1.577  1.00  0.00           C  
ATOM   4538  CD1 TRP B 176       0.770  -3.335   1.440  1.00  0.00           C  
ATOM   4539  CD2 TRP B 176       0.308  -1.323   2.362  1.00  0.00           C  
ATOM   4540  NE1 TRP B 176      -0.442  -3.386   2.091  1.00  0.00           N  
ATOM   4541  CE2 TRP B 176      -0.770  -2.192   2.666  1.00  0.00           C  
ATOM   4542  CE3 TRP B 176       0.241  -0.003   2.847  1.00  0.00           C  
ATOM   4543  CZ2 TRP B 176      -1.904  -1.782   3.420  1.00  0.00           C  
ATOM   4544  CZ3 TRP B 176      -0.882   0.414   3.609  1.00  0.00           C  
ATOM   4545  CH2 TRP B 176      -1.946  -0.463   3.879  1.00  0.00           C  
ATOM   4546  N   LEU B 177       4.440   0.262  -0.689  1.00  0.00           N  
ATOM   4547  CA  LEU B 177       5.123   1.560  -0.607  1.00  0.00           C  
ATOM   4548  C   LEU B 177       5.445   2.165  -1.972  1.00  0.00           C  
ATOM   4549  O   LEU B 177       5.994   3.260  -2.057  1.00  0.00           O  
ATOM   4550  CB  LEU B 177       6.376   1.415   0.270  1.00  0.00           C  
ATOM   4551  CG  LEU B 177       6.088   0.943   1.705  1.00  0.00           C  
ATOM   4552  CD1 LEU B 177       7.405   0.901   2.491  1.00  0.00           C  
ATOM   4553  CD2 LEU B 177       5.117   1.870   2.455  1.00  0.00           C  
ATOM   4554  N   GLY B 178       5.084   1.464  -3.019  1.00  0.00           N  
ATOM   4555  CA  GLY B 178       5.480   1.786  -4.376  1.00  0.00           C  
ATOM   4556  C   GLY B 178       6.753   1.040  -4.797  1.00  0.00           C  
ATOM   4557  O   GLY B 178       7.501   0.512  -3.958  1.00  0.00           O  
ATOM   4558  N   PRO B 179       7.029   0.983  -6.108  1.00  0.00           N  
ATOM   4559  CA  PRO B 179       8.081   0.140  -6.667  1.00  0.00           C  
ATOM   4560  C   PRO B 179       9.458   0.803  -6.738  1.00  0.00           C  
ATOM   4561  O   PRO B 179      10.399   0.184  -7.218  1.00  0.00           O  
ATOM   4562  CB  PRO B 179       7.541  -0.221  -8.052  1.00  0.00           C  
ATOM   4563  CG  PRO B 179       6.805   1.049  -8.462  1.00  0.00           C  
ATOM   4564  CD  PRO B 179       6.182   1.527  -7.158  1.00  0.00           C  
ATOM   4565  N   ASP B 180       9.595   2.057  -6.291  1.00  0.00           N  
ATOM   4566  CA  ASP B 180      10.822   2.835  -6.407  1.00  0.00           C  
ATOM   4567  C   ASP B 180      11.182   3.558  -5.099  1.00  0.00           C  
ATOM   4568  O   ASP B 180      10.392   3.688  -4.162  1.00  0.00           O  
ATOM   4569  CB  ASP B 180      10.717   3.798  -7.607  1.00  0.00           C  
ATOM   4570  CG  ASP B 180       9.521   4.735  -7.492  1.00  0.00           C  
ATOM   4571  OD1 ASP B 180       9.481   5.503  -6.512  1.00  0.00           O  
ATOM   4572  OD2 ASP B 180       8.625   4.642  -8.355  1.00  0.00           O  
ATOM   4573  N   ARG B 181      12.437   4.018  -5.015  1.00  0.00           N  
ATOM   4574  CA  ARG B 181      12.982   4.697  -3.830  1.00  0.00           C  
ATOM   4575  C   ARG B 181      12.289   6.031  -3.546  1.00  0.00           C  
ATOM   4576  O   ARG B 181      12.133   6.375  -2.376  1.00  0.00           O  
ATOM   4577  CB  ARG B 181      14.488   4.905  -4.002  1.00  0.00           C  
ATOM   4578  CG  ARG B 181      15.284   3.589  -3.885  1.00  0.00           C  
ATOM   4579  CD  ARG B 181      16.773   3.803  -4.190  1.00  0.00           C  
ATOM   4580  NE  ARG B 181      17.408   4.804  -3.323  1.00  0.00           N  
ATOM   4581  CZ  ARG B 181      18.048   4.600  -2.180  1.00  0.00           C  
ATOM   4582  NH1 ARG B 181      18.165   3.420  -1.648  1.00  0.00           N  
ATOM   4583  NH2 ARG B 181      18.603   5.590  -1.556  1.00  0.00           N  
ATOM   4584  N   GLU B 182      11.859   6.746  -4.574  1.00  0.00           N  
ATOM   4585  CA  GLU B 182      11.139   8.010  -4.455  1.00  0.00           C  
ATOM   4586  C   GLU B 182       9.779   7.809  -3.756  1.00  0.00           C  
ATOM   4587  O   GLU B 182       9.480   8.493  -2.777  1.00  0.00           O  
ATOM   4588  CB  GLU B 182      10.932   8.649  -5.839  1.00  0.00           C  
ATOM   4589  CG  GLU B 182      12.202   9.270  -6.462  1.00  0.00           C  
ATOM   4590  CD  GLU B 182      13.283   8.265  -6.882  1.00  0.00           C  
ATOM   4591  OE1 GLU B 182      14.449   8.714  -7.000  1.00  0.00           O  
ATOM   4592  OE2 GLU B 182      12.980   7.058  -7.029  1.00  0.00           O  
ATOM   4593  N   SER B 183       9.005   6.821  -4.190  1.00  0.00           N  
ATOM   4594  CA  SER B 183       7.720   6.465  -3.574  1.00  0.00           C  
ATOM   4595  C   SER B 183       7.900   5.996  -2.120  1.00  0.00           C  
ATOM   4596  O   SER B 183       7.227   6.474  -1.213  1.00  0.00           O  
ATOM   4597  CB  SER B 183       7.027   5.367  -4.398  1.00  0.00           C  
ATOM   4598  OG  SER B 183       6.823   5.801  -5.728  1.00  0.00           O  
ATOM   4599  N   ILE B 184       8.883   5.125  -1.870  1.00  0.00           N  
ATOM   4600  CA  ILE B 184       9.223   4.650  -0.524  1.00  0.00           C  
ATOM   4601  C   ILE B 184       9.651   5.819   0.377  1.00  0.00           C  
ATOM   4602  O   ILE B 184       9.259   5.884   1.543  1.00  0.00           O  
ATOM   4603  CB  ILE B 184      10.333   3.575  -0.603  1.00  0.00           C  
ATOM   4604  CG1 ILE B 184       9.811   2.292  -1.300  1.00  0.00           C  
ATOM   4605  CG2 ILE B 184      10.878   3.207   0.791  1.00  0.00           C  
ATOM   4606  CD1 ILE B 184      10.931   1.339  -1.742  1.00  0.00           C  
ATOM   4607  N   GLY B 185      10.459   6.737  -0.148  1.00  0.00           N  
ATOM   4608  CA  GLY B 185      10.915   7.925   0.572  1.00  0.00           C  
ATOM   4609  C   GLY B 185       9.755   8.833   0.976  1.00  0.00           C  
ATOM   4610  O   GLY B 185       9.658   9.220   2.140  1.00  0.00           O  
ATOM   4611  N   ARG B 186       8.852   9.107   0.050  1.00  0.00           N  
ATOM   4612  CA  ARG B 186       7.665   9.941   0.278  1.00  0.00           C  
ATOM   4613  C   ARG B 186       6.755   9.358   1.364  1.00  0.00           C  
ATOM   4614  O   ARG B 186       6.375  10.087   2.289  1.00  0.00           O  
ATOM   4615  CB  ARG B 186       6.939  10.155  -1.057  1.00  0.00           C  
ATOM   4616  CG  ARG B 186       5.788  11.162  -0.921  1.00  0.00           C  
ATOM   4617  CD  ARG B 186       5.125  11.457  -2.265  1.00  0.00           C  
ATOM   4618  NE  ARG B 186       5.901  12.368  -3.126  1.00  0.00           N  
ATOM   4619  CZ  ARG B 186       5.843  13.706  -3.134  1.00  0.00           C  
ATOM   4620  NH1 ARG B 186       5.108  14.374  -2.284  1.00  0.00           N  
ATOM   4621  NH2 ARG B 186       6.513  14.389  -3.998  1.00  0.00           N  
ATOM   4622  N   GLU B 187       6.467   8.071   1.317  1.00  0.00           N  
ATOM   4623  CA  GLU B 187       5.649   7.401   2.339  1.00  0.00           C  
ATOM   4624  C   GLU B 187       6.295   7.473   3.736  1.00  0.00           C  
ATOM   4625  O   GLU B 187       5.633   7.834   4.712  1.00  0.00           O  
ATOM   4626  CB  GLU B 187       5.402   5.932   1.943  1.00  0.00           C  
ATOM   4627  CG  GLU B 187       4.304   5.774   0.883  1.00  0.00           C  
ATOM   4628  CD  GLU B 187       2.956   6.355   1.354  1.00  0.00           C  
ATOM   4629  OE1 GLU B 187       2.298   7.068   0.567  1.00  0.00           O  
ATOM   4630  OE2 GLU B 187       2.585   6.167   2.532  1.00  0.00           O  
ATOM   4631  N   LYS B 188       7.600   7.200   3.841  1.00  0.00           N  
ATOM   4632  CA  LYS B 188       8.305   7.260   5.127  1.00  0.00           C  
ATOM   4633  C   LYS B 188       8.378   8.678   5.698  1.00  0.00           C  
ATOM   4634  O   LYS B 188       8.217   8.847   6.900  1.00  0.00           O  
ATOM   4635  CB  LYS B 188       9.704   6.642   4.997  1.00  0.00           C  
ATOM   4636  CG  LYS B 188       9.610   5.124   4.767  1.00  0.00           C  
ATOM   4637  CD  LYS B 188      10.992   4.475   4.733  1.00  0.00           C  
ATOM   4638  CE  LYS B 188      10.925   3.057   4.158  1.00  0.00           C  
ATOM   4639  NZ  LYS B 188      10.020   2.159   4.910  1.00  0.00           N  
ATOM   4640  N   ALA B 189       8.547   9.682   4.852  1.00  0.00           N  
ATOM   4641  CA  ALA B 189       8.555  11.086   5.263  1.00  0.00           C  
ATOM   4642  C   ALA B 189       7.188  11.577   5.789  1.00  0.00           C  
ATOM   4643  O   ALA B 189       7.107  12.624   6.425  1.00  0.00           O  
ATOM   4644  CB  ALA B 189       9.062  11.920   4.082  1.00  0.00           C  
ATOM   4645  N   GLY B 190       6.121  10.805   5.615  1.00  0.00           N  
ATOM   4646  CA  GLY B 190       4.803  11.088   6.179  1.00  0.00           C  
ATOM   4647  C   GLY B 190       4.770  11.210   7.712  1.00  0.00           C  
ATOM   4648  O   GLY B 190       3.847  11.835   8.242  1.00  0.00           O  
ATOM   4649  N   ILE B 191       5.777  10.704   8.430  1.00  0.00           N  
ATOM   4650  CA  ILE B 191       5.912  10.867   9.888  1.00  0.00           C  
ATOM   4651  C   ILE B 191       6.459  12.239  10.313  1.00  0.00           C  
ATOM   4652  O   ILE B 191       6.472  12.544  11.506  1.00  0.00           O  
ATOM   4653  CB  ILE B 191       6.756   9.734  10.518  1.00  0.00           C  
ATOM   4654  CG1 ILE B 191       8.250   9.852  10.150  1.00  0.00           C  
ATOM   4655  CG2 ILE B 191       6.186   8.356  10.137  1.00  0.00           C  
ATOM   4656  CD1 ILE B 191       9.162   8.871  10.885  1.00  0.00           C  
ATOM   4657  N   PHE B 192       6.935  13.046   9.381  1.00  0.00           N  
ATOM   4658  CA  PHE B 192       7.481  14.360   9.688  1.00  0.00           C  
ATOM   4659  C   PHE B 192       6.395  15.306  10.211  1.00  0.00           C  
ATOM   4660  O   PHE B 192       5.209  15.164   9.882  1.00  0.00           O  
ATOM   4661  CB  PHE B 192       8.206  14.948   8.469  1.00  0.00           C  
ATOM   4662  CG  PHE B 192       9.436  14.216   7.960  1.00  0.00           C  
ATOM   4663  CD1 PHE B 192      10.025  13.141   8.648  1.00  0.00           C  
ATOM   4664  CD2 PHE B 192      10.036  14.651   6.750  1.00  0.00           C  
ATOM   4665  CE1 PHE B 192      11.173  12.510   8.155  1.00  0.00           C  
ATOM   4666  CE2 PHE B 192      11.185  14.029   6.254  1.00  0.00           C  
ATOM   4667  CZ  PHE B 192      11.754  12.958   6.955  1.00  0.00           C  
ATOM   4668  N   ARG B 193       6.797  16.276  11.026  1.00  0.00           N  
ATOM   4669  CA  ARG B 193       5.906  17.299  11.598  1.00  0.00           C  
ATOM   4670  C   ARG B 193       6.489  18.693  11.430  1.00  0.00           C  
ATOM   4671  O   ARG B 193       7.702  18.865  11.399  1.00  0.00           O  
ATOM   4672  CB  ARG B 193       5.627  16.992  13.077  1.00  0.00           C  
ATOM   4673  CG  ARG B 193       4.817  15.716  13.318  1.00  0.00           C  
ATOM   4674  CD  ARG B 193       3.412  15.788  12.714  1.00  0.00           C  
ATOM   4675  NE  ARG B 193       2.603  14.613  13.062  1.00  0.00           N  
ATOM   4676  CZ  ARG B 193       2.523  13.455  12.437  1.00  0.00           C  
ATOM   4677  NH1 ARG B 193       3.212  13.202  11.353  1.00  0.00           N  
ATOM   4678  NH2 ARG B 193       1.748  12.529  12.889  1.00  0.00           N  
ATOM   4679  N   SER B 194       5.612  19.678  11.342  1.00  0.00           N  
ATOM   4680  CA  SER B 194       5.983  21.081  11.242  1.00  0.00           C  
ATOM   4681  C   SER B 194       6.846  21.526  12.424  1.00  0.00           C  
ATOM   4682  O   SER B 194       6.557  21.180  13.571  1.00  0.00           O  
ATOM   4683  CB  SER B 194       4.722  21.946  11.156  1.00  0.00           C  
ATOM   4684  OG  SER B 194       5.081  23.286  10.875  1.00  0.00           O  
ATOM   4685  N   GLU B 195       7.919  22.261  12.132  1.00  0.00           N  
ATOM   4686  CA  GLU B 195       8.878  22.805  13.103  1.00  0.00           C  
ATOM   4687  C   GLU B 195       9.581  21.753  13.983  1.00  0.00           C  
ATOM   4688  O   GLU B 195      10.211  22.094  14.985  1.00  0.00           O  
ATOM   4689  CB  GLU B 195       8.241  23.926  13.935  1.00  0.00           C  
ATOM   4690  CG  GLU B 195       7.644  25.050  13.074  1.00  0.00           C  
ATOM   4691  CD  GLU B 195       7.158  26.241  13.915  1.00  0.00           C  
ATOM   4692  OE1 GLU B 195       7.021  27.332  13.327  1.00  0.00           O  
ATOM   4693  OE2 GLU B 195       6.937  26.068  15.137  1.00  0.00           O  
ATOM   4694  N   LYS B 196       9.518  20.462  13.617  1.00  0.00           N  
ATOM   4695  CA  LYS B 196      10.193  19.370  14.324  1.00  0.00           C  
ATOM   4696  C   LYS B 196      11.347  18.802  13.494  1.00  0.00           C  
ATOM   4697  O   LYS B 196      11.233  18.729  12.272  1.00  0.00           O  
ATOM   4698  CB  LYS B 196       9.185  18.272  14.698  1.00  0.00           C  
ATOM   4699  CG  LYS B 196       8.044  18.752  15.610  1.00  0.00           C  
ATOM   4700  CD  LYS B 196       8.534  19.231  16.967  1.00  0.00           C  
ATOM   4701  CE  LYS B 196       7.341  19.535  17.874  1.00  0.00           C  
ATOM   4702  NZ  LYS B 196       7.745  19.576  19.300  1.00  0.00           N  
ATOM   4703  N   PRO B 197      12.456  18.374  14.133  1.00  0.00           N  
ATOM   4704  CA  PRO B 197      13.563  17.753  13.420  1.00  0.00           C  
ATOM   4705  C   PRO B 197      13.139  16.494  12.653  1.00  0.00           C  
ATOM   4706  O   PRO B 197      12.452  15.626  13.189  1.00  0.00           O  
ATOM   4707  CB  PRO B 197      14.627  17.443  14.477  1.00  0.00           C  
ATOM   4708  CG  PRO B 197      14.330  18.448  15.585  1.00  0.00           C  
ATOM   4709  CD  PRO B 197      12.804  18.575  15.522  1.00  0.00           C  
ATOM   4710  N   ALA B 198      13.600  16.401  11.405  1.00  0.00           N  
ATOM   4711  CA  ALA B 198      13.453  15.251  10.536  1.00  0.00           C  
ATOM   4712  C   ALA B 198      14.853  14.717  10.181  1.00  0.00           C  
ATOM   4713  O   ALA B 198      15.548  15.276   9.331  1.00  0.00           O  
ATOM   4714  CB  ALA B 198      12.642  15.678   9.305  1.00  0.00           C  
ATOM   4715  N   ILE B 199      15.282  13.660  10.855  1.00  0.00           N  
ATOM   4716  CA  ILE B 199      16.624  13.095  10.716  1.00  0.00           C  
ATOM   4717  C   ILE B 199      16.625  12.042   9.614  1.00  0.00           C  
ATOM   4718  O   ILE B 199      15.851  11.091   9.671  1.00  0.00           O  
ATOM   4719  CB  ILE B 199      17.120  12.507  12.049  1.00  0.00           C  
ATOM   4720  CG1 ILE B 199      16.967  13.475  13.240  1.00  0.00           C  
ATOM   4721  CG2 ILE B 199      18.574  12.034  11.929  1.00  0.00           C  
ATOM   4722  CD1 ILE B 199      17.662  14.833  13.065  1.00  0.00           C  
ATOM   4723  N   VAL B 200      17.536  12.176   8.647  1.00  0.00           N  
ATOM   4724  CA  VAL B 200      17.698  11.199   7.563  1.00  0.00           C  
ATOM   4725  C   VAL B 200      19.094  10.579   7.629  1.00  0.00           C  
ATOM   4726  O   VAL B 200      20.103  11.252   7.407  1.00  0.00           O  
ATOM   4727  CB  VAL B 200      17.400  11.811   6.189  1.00  0.00           C  
ATOM   4728  CG1 VAL B 200      17.488  10.743   5.100  1.00  0.00           C  
ATOM   4729  CG2 VAL B 200      15.994  12.415   6.154  1.00  0.00           C  
ATOM   4730  N   GLY B 201      19.144   9.281   7.941  1.00  0.00           N  
ATOM   4731  CA  GLY B 201      20.368   8.478   7.965  1.00  0.00           C  
ATOM   4732  C   GLY B 201      20.729   7.840   6.623  1.00  0.00           C  
ATOM   4733  O   GLY B 201      21.859   7.402   6.450  1.00  0.00           O  
ATOM   4734  N   GLU B 202      19.790   7.794   5.673  1.00  0.00           N  
ATOM   4735  CA  GLU B 202      20.023   7.309   4.311  1.00  0.00           C  
ATOM   4736  C   GLU B 202      20.997   8.240   3.561  1.00  0.00           C  
ATOM   4737  O   GLU B 202      20.670   9.410   3.357  1.00  0.00           O  
ATOM   4738  CB  GLU B 202      18.674   7.203   3.582  1.00  0.00           C  
ATOM   4739  CG  GLU B 202      18.794   6.767   2.113  1.00  0.00           C  
ATOM   4740  CD  GLU B 202      19.619   5.484   1.949  1.00  0.00           C  
ATOM   4741  OE1 GLU B 202      20.599   5.520   1.174  1.00  0.00           O  
ATOM   4742  OE2 GLU B 202      19.297   4.476   2.613  1.00  0.00           O  
ATOM   4743  N   PRO B 203      22.185   7.750   3.142  1.00  0.00           N  
ATOM   4744  CA  PRO B 203      23.160   8.590   2.440  1.00  0.00           C  
ATOM   4745  C   PRO B 203      22.710   8.984   1.027  1.00  0.00           C  
ATOM   4746  O   PRO B 203      23.012  10.088   0.584  1.00  0.00           O  
ATOM   4747  CB  PRO B 203      24.446   7.758   2.410  1.00  0.00           C  
ATOM   4748  CG  PRO B 203      23.952   6.312   2.463  1.00  0.00           C  
ATOM   4749  CD  PRO B 203      22.704   6.409   3.334  1.00  0.00           C  
ATOM   4750  N   GLU B 204      21.977   8.105   0.333  1.00  0.00           N  
ATOM   4751  CA  GLU B 204      21.378   8.366  -0.976  1.00  0.00           C  
ATOM   4752  C   GLU B 204      19.894   8.727  -0.812  1.00  0.00           C  
ATOM   4753  O   GLU B 204      18.998   7.982  -1.208  1.00  0.00           O  
ATOM   4754  CB  GLU B 204      21.568   7.160  -1.908  1.00  0.00           C  
ATOM   4755  CG  GLU B 204      23.037   6.884  -2.232  1.00  0.00           C  
ATOM   4756  CD  GLU B 204      23.220   5.741  -3.237  1.00  0.00           C  
ATOM   4757  OE1 GLU B 204      24.397   5.414  -3.529  1.00  0.00           O  
ATOM   4758  OE2 GLU B 204      22.201   5.194  -3.721  1.00  0.00           O  
ATOM   4759  N   MET B 205      19.635   9.871  -0.177  1.00  0.00           N  
ATOM   4760  CA  MET B 205      18.277  10.317   0.129  1.00  0.00           C  
ATOM   4761  C   MET B 205      17.478  10.634  -1.149  1.00  0.00           C  
ATOM   4762  O   MET B 205      17.873  11.531  -1.895  1.00  0.00           O  
ATOM   4763  CB  MET B 205      18.347  11.541   1.046  1.00  0.00           C  
ATOM   4764  CG  MET B 205      16.972  11.946   1.578  1.00  0.00           C  
ATOM   4765  SD  MET B 205      16.957  13.516   2.481  1.00  0.00           S  
ATOM   4766  CE  MET B 205      17.032  14.646   1.078  1.00  0.00           C  
ATOM   4767  N   PRO B 206      16.326   9.971  -1.393  1.00  0.00           N  
ATOM   4768  CA  PRO B 206      15.410  10.361  -2.458  1.00  0.00           C  
ATOM   4769  C   PRO B 206      14.949  11.818  -2.302  1.00  0.00           C  
ATOM   4770  O   PRO B 206      14.665  12.271  -1.189  1.00  0.00           O  
ATOM   4771  CB  PRO B 206      14.226   9.397  -2.358  1.00  0.00           C  
ATOM   4772  CG  PRO B 206      14.821   8.172  -1.676  1.00  0.00           C  
ATOM   4773  CD  PRO B 206      15.847   8.779  -0.730  1.00  0.00           C  
ATOM   4774  N   SER B 207      14.824  12.545  -3.416  1.00  0.00           N  
ATOM   4775  CA  SER B 207      14.384  13.948  -3.420  1.00  0.00           C  
ATOM   4776  C   SER B 207      13.007  14.143  -2.771  1.00  0.00           C  
ATOM   4777  O   SER B 207      12.798  15.134  -2.074  1.00  0.00           O  
ATOM   4778  CB  SER B 207      14.365  14.483  -4.855  1.00  0.00           C  
ATOM   4779  OG  SER B 207      13.564  13.659  -5.683  1.00  0.00           O  
ATOM   4780  N   THR B 208      12.117  13.157  -2.899  1.00  0.00           N  
ATOM   4781  CA  THR B 208      10.777  13.176  -2.301  1.00  0.00           C  
ATOM   4782  C   THR B 208      10.780  13.365  -0.777  1.00  0.00           C  
ATOM   4783  O   THR B 208       9.841  13.949  -0.239  1.00  0.00           O  
ATOM   4784  CB  THR B 208      10.028  11.878  -2.614  1.00  0.00           C  
ATOM   4785  OG1 THR B 208      10.790  10.764  -2.206  1.00  0.00           O  
ATOM   4786  CG2 THR B 208       9.732  11.726  -4.105  1.00  0.00           C  
ATOM   4787  N   ILE B 209      11.819  12.928  -0.063  1.00  0.00           N  
ATOM   4788  CA  ILE B 209      11.941  13.163   1.385  1.00  0.00           C  
ATOM   4789  C   ILE B 209      12.143  14.651   1.672  1.00  0.00           C  
ATOM   4790  O   ILE B 209      11.552  15.177   2.608  1.00  0.00           O  
ATOM   4791  CB  ILE B 209      13.070  12.306   2.004  1.00  0.00           C  
ATOM   4792  CG1 ILE B 209      12.729  10.807   1.881  1.00  0.00           C  
ATOM   4793  CG2 ILE B 209      13.307  12.686   3.477  1.00  0.00           C  
ATOM   4794  CD1 ILE B 209      13.781   9.853   2.471  1.00  0.00           C  
ATOM   4795  N   ALA B 210      12.966  15.335   0.859  1.00  0.00           N  
ATOM   4796  CA  ALA B 210      13.168  16.773   0.978  1.00  0.00           C  
ATOM   4797  C   ALA B 210      11.898  17.550   0.603  1.00  0.00           C  
ATOM   4798  O   ALA B 210      11.530  18.485   1.318  1.00  0.00           O  
ATOM   4799  CB  ALA B 210      14.365  17.192   0.114  1.00  0.00           C  
ATOM   4800  N   ASP B 211      11.184  17.113  -0.437  1.00  0.00           N  
ATOM   4801  CA  ASP B 211       9.918  17.716  -0.856  1.00  0.00           C  
ATOM   4802  C   ASP B 211       8.885  17.652   0.281  1.00  0.00           C  
ATOM   4803  O   ASP B 211       8.340  18.683   0.679  1.00  0.00           O  
ATOM   4804  CB  ASP B 211       9.365  17.012  -2.106  1.00  0.00           C  
ATOM   4805  CG  ASP B 211      10.291  17.036  -3.322  1.00  0.00           C  
ATOM   4806  OD1 ASP B 211      11.129  17.960  -3.412  1.00  0.00           O  
ATOM   4807  OD2 ASP B 211      10.165  16.101  -4.141  1.00  0.00           O  
ATOM   4808  N   VAL B 212       8.682  16.473   0.882  1.00  0.00           N  
ATOM   4809  CA  VAL B 212       7.741  16.305   2.001  1.00  0.00           C  
ATOM   4810  C   VAL B 212       8.174  17.106   3.232  1.00  0.00           C  
ATOM   4811  O   VAL B 212       7.319  17.682   3.912  1.00  0.00           O  
ATOM   4812  CB  VAL B 212       7.562  14.814   2.361  1.00  0.00           C  
ATOM   4813  CG1 VAL B 212       6.709  14.613   3.617  1.00  0.00           C  
ATOM   4814  CG2 VAL B 212       6.872  14.053   1.227  1.00  0.00           C  
ATOM   4815  N   ALA B 213       9.476  17.175   3.528  1.00  0.00           N  
ATOM   4816  CA  ALA B 213       9.964  17.997   4.632  1.00  0.00           C  
ATOM   4817  C   ALA B 213       9.648  19.485   4.411  1.00  0.00           C  
ATOM   4818  O   ALA B 213       9.207  20.162   5.342  1.00  0.00           O  
ATOM   4819  CB  ALA B 213      11.473  17.766   4.808  1.00  0.00           C  
ATOM   4820  N   GLN B 214       9.807  19.975   3.180  1.00  0.00           N  
ATOM   4821  CA  GLN B 214       9.497  21.350   2.815  1.00  0.00           C  
ATOM   4822  C   GLN B 214       7.980  21.620   2.841  1.00  0.00           C  
ATOM   4823  O   GLN B 214       7.554  22.621   3.421  1.00  0.00           O  
ATOM   4824  CB  GLN B 214      10.119  21.645   1.443  1.00  0.00           C  
ATOM   4825  CG  GLN B 214       9.991  23.127   1.066  1.00  0.00           C  
ATOM   4826  CD  GLN B 214      10.699  23.489  -0.245  1.00  0.00           C  
ATOM   4827  OE1 GLN B 214      11.362  22.704  -0.884  1.00  0.00           O  
ATOM   4828  NE2 GLN B 214      10.597  24.724  -0.670  1.00  0.00           N  
ATOM   4829  N   GLU B 215       7.170  20.716   2.285  1.00  0.00           N  
ATOM   4830  CA  GLU B 215       5.706  20.789   2.301  1.00  0.00           C  
ATOM   4831  C   GLU B 215       5.150  20.865   3.735  1.00  0.00           C  
ATOM   4832  O   GLU B 215       4.230  21.639   4.016  1.00  0.00           O  
ATOM   4833  CB  GLU B 215       5.116  19.540   1.610  1.00  0.00           C  
ATOM   4834  CG  GLU B 215       5.250  19.523   0.080  1.00  0.00           C  
ATOM   4835  CD  GLU B 215       4.928  18.135  -0.537  1.00  0.00           C  
ATOM   4836  OE1 GLU B 215       5.265  17.904  -1.724  1.00  0.00           O  
ATOM   4837  OE2 GLU B 215       4.377  17.261   0.181  1.00  0.00           O  
ATOM   4838  N   LYS B 216       5.737  20.104   4.663  1.00  0.00           N  
ATOM   4839  CA  LYS B 216       5.313  20.063   6.067  1.00  0.00           C  
ATOM   4840  C   LYS B 216       5.959  21.141   6.948  1.00  0.00           C  
ATOM   4841  O   LYS B 216       5.510  21.344   8.070  1.00  0.00           O  
ATOM   4842  CB  LYS B 216       5.563  18.666   6.639  1.00  0.00           C  
ATOM   4843  CG  LYS B 216       4.609  17.636   6.008  1.00  0.00           C  
ATOM   4844  CD  LYS B 216       4.792  16.270   6.671  1.00  0.00           C  
ATOM   4845  CE  LYS B 216       3.720  15.297   6.150  1.00  0.00           C  
ATOM   4846  NZ  LYS B 216       3.087  14.565   7.262  1.00  0.00           N  
ATOM   4847  N   GLY B 217       7.017  21.796   6.478  1.00  0.00           N  
ATOM   4848  CA  GLY B 217       7.822  22.723   7.285  1.00  0.00           C  
ATOM   4849  C   GLY B 217       8.660  22.019   8.362  1.00  0.00           C  
ATOM   4850  O   GLY B 217       8.879  22.582   9.432  1.00  0.00           O  
ATOM   4851  N   ALA B 218       9.104  20.781   8.109  1.00  0.00           N  
ATOM   4852  CA  ALA B 218       9.972  20.041   9.008  1.00  0.00           C  
ATOM   4853  C   ALA B 218      11.437  20.493   8.888  1.00  0.00           C  
ATOM   4854  O   ALA B 218      11.896  20.890   7.819  1.00  0.00           O  
ATOM   4855  CB  ALA B 218       9.808  18.538   8.754  1.00  0.00           C  
ATOM   4856  N   LEU B 219      12.199  20.386   9.980  1.00  0.00           N  
ATOM   4857  CA  LEU B 219      13.610  20.777  10.050  1.00  0.00           C  
ATOM   4858  C   LEU B 219      14.497  19.606   9.609  1.00  0.00           C  
ATOM   4859  O   LEU B 219      14.951  18.801  10.417  1.00  0.00           O  
ATOM   4860  CB  LEU B 219      13.936  21.252  11.480  1.00  0.00           C  
ATOM   4861  CG  LEU B 219      13.055  22.398  12.017  1.00  0.00           C  
ATOM   4862  CD1 LEU B 219      13.443  22.708  13.466  1.00  0.00           C  
ATOM   4863  CD2 LEU B 219      13.192  23.679  11.191  1.00  0.00           C  
ATOM   4864  N   LEU B 220      14.740  19.507   8.299  1.00  0.00           N  
ATOM   4865  CA  LEU B 220      15.488  18.410   7.694  1.00  0.00           C  
ATOM   4866  C   LEU B 220      16.967  18.426   8.118  1.00  0.00           C  
ATOM   4867  O   LEU B 220      17.661  19.423   7.940  1.00  0.00           O  
ATOM   4868  CB  LEU B 220      15.319  18.479   6.170  1.00  0.00           C  
ATOM   4869  CG  LEU B 220      15.869  17.251   5.413  1.00  0.00           C  
ATOM   4870  CD1 LEU B 220      15.063  15.991   5.715  1.00  0.00           C  
ATOM   4871  CD2 LEU B 220      15.803  17.507   3.912  1.00  0.00           C  
ATOM   4872  N   GLN B 221      17.465  17.296   8.633  1.00  0.00           N  
ATOM   4873  CA  GLN B 221      18.869  17.090   9.004  1.00  0.00           C  
ATOM   4874  C   GLN B 221      19.398  15.801   8.371  1.00  0.00           C  
ATOM   4875  O   GLN B 221      19.156  14.692   8.858  1.00  0.00           O  
ATOM   4876  CB  GLN B 221      19.041  17.080  10.531  1.00  0.00           C  
ATOM   4877  CG  GLN B 221      18.650  18.408  11.186  1.00  0.00           C  
ATOM   4878  CD  GLN B 221      19.016  18.460  12.676  1.00  0.00           C  
ATOM   4879  OE1 GLN B 221      19.835  17.712  13.181  1.00  0.00           O  
ATOM   4880  NE2 GLN B 221      18.421  19.365  13.421  1.00  0.00           N  
ATOM   4881  N   ARG B 222      20.126  15.942   7.268  1.00  0.00           N  
ATOM   4882  CA  ARG B 222      20.586  14.847   6.414  1.00  0.00           C  
ATOM   4883  C   ARG B 222      22.003  14.421   6.756  1.00  0.00           C  
ATOM   4884  O   ARG B 222      22.886  15.261   6.961  1.00  0.00           O  
ATOM   4885  CB  ARG B 222      20.531  15.280   4.947  1.00  0.00           C  
ATOM   4886  CG  ARG B 222      19.126  15.706   4.500  1.00  0.00           C  
ATOM   4887  CD  ARG B 222      19.170  16.441   3.168  1.00  0.00           C  
ATOM   4888  NE  ARG B 222      19.719  17.791   3.343  1.00  0.00           N  
ATOM   4889  CZ  ARG B 222      19.831  18.743   2.429  1.00  0.00           C  
ATOM   4890  NH1 ARG B 222      19.459  18.541   1.195  1.00  0.00           N  
ATOM   4891  NH2 ARG B 222      20.311  19.900   2.766  1.00  0.00           N  
ATOM   4892  N   ARG B 223      22.256  13.116   6.710  1.00  0.00           N  
ATOM   4893  CA  ARG B 223      23.620  12.586   6.715  1.00  0.00           C  
ATOM   4894  C   ARG B 223      24.408  13.141   5.520  1.00  0.00           C  
ATOM   4895  O   ARG B 223      23.910  13.139   4.400  1.00  0.00           O  
ATOM   4896  CB  ARG B 223      23.574  11.056   6.704  1.00  0.00           C  
ATOM   4897  CG  ARG B 223      24.983  10.436   6.674  1.00  0.00           C  
ATOM   4898  CD  ARG B 223      24.895   8.920   6.691  1.00  0.00           C  
ATOM   4899  NE  ARG B 223      26.197   8.318   6.393  1.00  0.00           N  
ATOM   4900  CZ  ARG B 223      26.425   7.034   6.120  1.00  0.00           C  
ATOM   4901  NH1 ARG B 223      25.467   6.156   6.185  1.00  0.00           N  
ATOM   4902  NH2 ARG B 223      27.609   6.644   5.770  1.00  0.00           N  
ATOM   4903  N   GLY B 224      25.632  13.586   5.778  1.00  0.00           N  
ATOM   4904  CA  GLY B 224      26.522  14.171   4.769  1.00  0.00           C  
ATOM   4905  C   GLY B 224      26.262  15.651   4.471  1.00  0.00           C  
ATOM   4906  O   GLY B 224      27.007  16.232   3.681  1.00  0.00           O  
ATOM   4907  N   VAL B 225      25.249  16.271   5.103  1.00  0.00           N  
ATOM   4908  CA  VAL B 225      24.912  17.688   4.902  1.00  0.00           C  
ATOM   4909  C   VAL B 225      24.853  18.419   6.239  1.00  0.00           C  
ATOM   4910  O   VAL B 225      25.791  19.145   6.566  1.00  0.00           O  
ATOM   4911  CB  VAL B 225      23.619  17.865   4.079  1.00  0.00           C  
ATOM   4912  CG1 VAL B 225      23.410  19.347   3.720  1.00  0.00           C  
ATOM   4913  CG2 VAL B 225      23.641  17.063   2.772  1.00  0.00           C  
ATOM   4914  N   GLU B 226      23.806  18.210   7.042  1.00  0.00           N  
ATOM   4915  CA  GLU B 226      23.656  18.868   8.345  1.00  0.00           C  
ATOM   4916  C   GLU B 226      24.418  18.147   9.468  1.00  0.00           C  
ATOM   4917  O   GLU B 226      24.809  18.767  10.456  1.00  0.00           O  
ATOM   4918  CB  GLU B 226      22.169  18.999   8.708  1.00  0.00           C  
ATOM   4919  CG  GLU B 226      21.379  19.996   7.824  1.00  0.00           C  
ATOM   4920  CD  GLU B 226      21.040  19.497   6.404  1.00  0.00           C  
ATOM   4921  OE1 GLU B 226      20.814  20.326   5.499  1.00  0.00           O  
ATOM   4922  OE2 GLU B 226      20.979  18.271   6.177  1.00  0.00           O  
ATOM   4923  N   TRP B 227      24.659  16.851   9.303  1.00  0.00           N  
ATOM   4924  CA  TRP B 227      25.477  16.043  10.206  1.00  0.00           C  
ATOM   4925  C   TRP B 227      26.264  14.992   9.443  1.00  0.00           C  
ATOM   4926  O   TRP B 227      25.910  14.599   8.327  1.00  0.00           O  
ATOM   4927  CB  TRP B 227      24.596  15.410  11.289  1.00  0.00           C  
ATOM   4928  CG  TRP B 227      23.581  14.425  10.794  1.00  0.00           C  
ATOM   4929  CD1 TRP B 227      22.318  14.727  10.417  1.00  0.00           C  
ATOM   4930  CD2 TRP B 227      23.717  12.977  10.645  1.00  0.00           C  
ATOM   4931  NE1 TRP B 227      21.652  13.571  10.055  1.00  0.00           N  
ATOM   4932  CE2 TRP B 227      22.474  12.464  10.183  1.00  0.00           C  
ATOM   4933  CE3 TRP B 227      24.763  12.053  10.871  1.00  0.00           C  
ATOM   4934  CZ2 TRP B 227      22.260  11.079   9.963  1.00  0.00           C  
ATOM   4935  CZ3 TRP B 227      24.557  10.679  10.645  1.00  0.00           C  
ATOM   4936  CH2 TRP B 227      23.317  10.208  10.198  1.00  0.00           C  
ATOM   4937  N   ASN B 228      27.354  14.486  10.060  1.00  0.00           N
[truncated: 572,979 more chars]
