# Supplementary material for: Conserved interfaces mediate multiple protein–protein interactions in a prokaryotic metabolon
Source: Mol Syst Biol. 2025 Sep 3;21(11):1490–521. doi: 10.1038/s44320-025-00139-9 (PMC12583656; doi:10.1038/s44320-025-00139-9)
Supplement: Supplementary file 12 — Source data Fig. 7 [file 44320_2025_139_MOESM12_ESM.zip › Figure7_data/Fig7A/9_9.pdb]

COMPND    3845aeb9d1b020e 
AUTHOR    GENERATED BY OPEN BABEL 3.1.1
ATOM      1  N   MET A   1     -24.770 -11.585  10.091  1.00  0.00           N  
ATOM      2  CA  MET A   1     -23.531 -11.688  10.879  1.00  0.00           C  
ATOM      3  C   MET A   1     -22.864 -10.322  11.055  1.00  0.00           C  
ATOM      4  O   MET A   1     -22.226 -10.056  12.078  1.00  0.00           O  
ATOM      5  CB  MET A   1     -22.549 -12.655  10.206  1.00  0.00           C  
ATOM      6  CG  MET A   1     -21.259 -12.875  10.977  1.00  0.00           C  
ATOM      7  SD  MET A   1     -20.256 -14.214  10.270  1.00  0.00           S  
ATOM      8  CE  MET A   1     -18.719 -13.981  11.159  1.00  0.00           C  
ATOM      9  N   LEU A   2     -23.022  -9.445  10.050  1.00  0.00           N  
ATOM     10  CA  LEU A   2     -22.451  -8.102  10.117  1.00  0.00           C  
ATOM     11  C   LEU A   2     -23.554  -7.055  10.230  1.00  0.00           C  
ATOM     12  O   LEU A   2     -24.420  -6.968   9.360  1.00  0.00           O  
ATOM     13  CB  LEU A   2     -21.598  -7.822   8.875  1.00  0.00           C  
ATOM     14  CG  LEU A   2     -20.353  -8.701   8.697  1.00  0.00           C  
ATOM     15  CD1 LEU A   2     -19.704  -8.426   7.348  1.00  0.00           C  
ATOM     16  CD2 LEU A   2     -19.365  -8.436   9.828  1.00  0.00           C  
ATOM     17  N   LYS A   3     -23.523  -6.262  11.312  1.00  0.00           N  
ATOM     18  CA  LYS A   3     -24.514  -5.209  11.531  1.00  0.00           C  
ATOM     19  C   LYS A   3     -23.885  -3.857  11.222  1.00  0.00           C  
ATOM     20  O   LYS A   3     -22.772  -3.572  11.661  1.00  0.00           O  
ATOM     21  CB  LYS A   3     -24.995  -5.235  12.984  1.00  0.00           C  
ATOM     22  CG  LYS A   3     -25.676  -6.538  13.401  1.00  0.00           C  
ATOM     23  CD  LYS A   3     -27.029  -6.707  12.725  1.00  0.00           C  
ATOM     24  CE  LYS A   3     -27.811  -7.874  13.306  1.00  0.00           C  
ATOM     25  NZ  LYS A   3     -27.140  -9.170  13.097  1.00  0.00           N  
ATOM     26  N   ARG A   4     -24.595  -3.030  10.460  1.00  0.00           N  
ATOM     27  CA  ARG A   4     -24.078  -1.719  10.083  1.00  0.00           C  
ATOM     28  C   ARG A   4     -23.808  -0.796  11.271  1.00  0.00           C  
ATOM     29  O   ARG A   4     -23.014   0.143  11.154  1.00  0.00           O  
ATOM     30  CB  ARG A   4     -25.027  -1.036   9.091  1.00  0.00           C  
ATOM     31  CG  ARG A   4     -25.050  -1.713   7.724  1.00  0.00           C  
ATOM     32  CD  ARG A   4     -25.879  -0.939   6.707  1.00  0.00           C  
ATOM     33  NE  ARG A   4     -25.837  -1.556   5.372  1.00  0.00           N  
ATOM     34  CZ  ARG A   4     -24.816  -1.464   4.529  1.00  0.00           C  
ATOM     35  NH1 ARG A   4     -23.747  -0.753   4.840  1.00  0.00           N  
ATOM     36  NH2 ARG A   4     -24.861  -2.067   3.357  1.00  0.00           N  
ATOM     37  N   GLU A   5     -24.455  -1.052  12.412  1.00  0.00           N  
ATOM     38  CA  GLU A   5     -24.254  -0.217  13.593  1.00  0.00           C  
ATOM     39  C   GLU A   5     -22.965  -0.544  14.357  1.00  0.00           C  
ATOM     40  O   GLU A   5     -22.625   0.146  15.315  1.00  0.00           O  
ATOM     41  CB  GLU A   5     -25.451  -0.323  14.549  1.00  0.00           C  
ATOM     42  CG  GLU A   5     -25.716  -1.723  15.085  1.00  0.00           C  
ATOM     43  CD  GLU A   5     -26.775  -2.472  14.296  1.00  0.00           C  
ATOM     44  OE1 GLU A   5     -26.859  -2.290  13.064  1.00  0.00           O  
ATOM     45  OE2 GLU A   5     -27.535  -3.242  14.924  1.00  0.00           O  
ATOM     46  N   MET A   6     -22.238  -1.589  13.939  1.00  0.00           N  
ATOM     47  CA  MET A   6     -20.982  -1.939  14.589  1.00  0.00           C  
ATOM     48  C   MET A   6     -20.033  -0.739  14.501  1.00  0.00           C  
ATOM     49  O   MET A   6     -19.928  -0.100  13.458  1.00  0.00           O  
ATOM     50  CB  MET A   6     -20.325  -3.146  13.899  1.00  0.00           C  
ATOM     51  CG  MET A   6     -21.034  -4.459  14.105  1.00  0.00           C  
ATOM     52  SD  MET A   6     -20.221  -5.777  13.176  1.00  0.00           S  
ATOM     53  CE  MET A   6     -21.024  -7.220  13.878  1.00  0.00           C  
ATOM     54  N   ASN A   7     -19.343  -0.434  15.606  1.00  0.00           N  
ATOM     55  CA  ASN A   7     -18.425   0.696  15.632  1.00  0.00           C  
ATOM     56  C   ASN A   7     -17.266   0.428  16.582  1.00  0.00           C  
ATOM     57  O   ASN A   7     -17.330  -0.476  17.415  1.00  0.00           O  
ATOM     58  CB  ASN A   7     -19.171   1.970  16.036  1.00  0.00           C  
ATOM     59  CG  ASN A   7     -19.683   1.917  17.453  1.00  0.00           C  
ATOM     60  OD1 ASN A   7     -18.949   2.189  18.404  1.00  0.00           O  
ATOM     61  ND2 ASN A   7     -20.956   1.573  17.613  1.00  0.00           N  
ATOM     62  N   ILE A   8     -16.206   1.203  16.437  1.00  0.00           N  
ATOM     63  CA  ILE A   8     -15.002   1.021  17.245  1.00  0.00           C  
ATOM     64  C   ILE A   8     -15.174   1.443  18.703  1.00  0.00           C  
ATOM     65  O   ILE A   8     -14.715   0.742  19.608  1.00  0.00           O  
ATOM     66  CB  ILE A   8     -13.818   1.795  16.627  1.00  0.00           C  
ATOM     67  CG1 ILE A   8     -13.541   1.274  15.209  1.00  0.00           C  
ATOM     68  CG2 ILE A   8     -12.571   1.650  17.493  1.00  0.00           C  
ATOM     69  CD1 ILE A   8     -12.519   2.090  14.437  1.00  0.00           C  
ATOM     70  N   ALA A   9     -15.856   2.571  18.942  1.00  0.00           N  
ATOM     71  CA  ALA A   9     -16.019   3.117  20.289  1.00  0.00           C  
ATOM     72  C   ALA A   9     -16.513   2.123  21.344  1.00  0.00           C  
ATOM     73  O   ALA A   9     -15.939   2.029  22.430  1.00  0.00           O  
ATOM     74  CB  ALA A   9     -16.938   4.333  20.251  1.00  0.00           C  
ATOM     75  N   ASP A  10     -17.583   1.381  21.043  1.00  0.00           N  
ATOM     76  CA  ASP A  10     -18.136   0.457  22.026  1.00  0.00           C  
ATOM     77  C   ASP A  10     -17.572  -0.964  21.932  1.00  0.00           C  
ATOM     78  O   ASP A  10     -18.066  -1.873  22.606  1.00  0.00           O  
ATOM     79  CB  ASP A  10     -19.673   0.433  21.944  1.00  0.00           C  
ATOM     80  CG  ASP A  10     -20.204  -0.020  20.592  1.00  0.00           C  
ATOM     81  OD1 ASP A  10     -19.427  -0.575  19.791  1.00  0.00           O  
ATOM     82  OD2 ASP A  10     -21.410   0.183  20.344  1.00  0.00           O  
ATOM     83  N   TYR A  11     -16.546  -1.160  21.113  1.00  0.00           N  
ATOM     84  CA  TYR A  11     -15.930  -2.480  20.960  1.00  0.00           C  
ATOM     85  C   TYR A  11     -14.447  -2.487  21.307  1.00  0.00           C  
ATOM     86  O   TYR A  11     -13.954  -3.413  21.965  1.00  0.00           O  
ATOM     87  CB  TYR A  11     -16.108  -2.980  19.524  1.00  0.00           C  
ATOM     88  CG  TYR A  11     -15.440  -4.318  19.267  1.00  0.00           C  
ATOM     89  CD1 TYR A  11     -15.999  -5.505  19.747  1.00  0.00           C  
ATOM     90  CD2 TYR A  11     -14.233  -4.392  18.571  1.00  0.00           C  
ATOM     91  CE1 TYR A  11     -15.371  -6.724  19.544  1.00  0.00           C  
ATOM     92  CE2 TYR A  11     -13.601  -5.616  18.365  1.00  0.00           C  
ATOM     93  CZ  TYR A  11     -14.171  -6.780  18.854  1.00  0.00           C  
ATOM     94  OH  TYR A  11     -13.547  -7.982  18.657  1.00  0.00           O  
ATOM     95  N   ASP A  12     -13.726  -1.475  20.864  1.00  0.00           N  
ATOM     96  CA  ASP A  12     -12.277  -1.397  21.049  1.00  0.00           C  
ATOM     97  C   ASP A  12     -11.903  -0.054  21.685  1.00  0.00           C  
ATOM     98  O   ASP A  12     -11.457   0.868  20.996  1.00  0.00           O  
ATOM     99  CB  ASP A  12     -11.594  -1.561  19.679  1.00  0.00           C  
ATOM    100  CG  ASP A  12     -10.105  -1.848  19.776  1.00  0.00           C  
ATOM    101  OD1 ASP A  12      -9.510  -1.596  20.841  1.00  0.00           O  
ATOM    102  OD2 ASP A  12      -9.544  -2.325  18.773  1.00  0.00           O  
ATOM    103  N   ALA A  13     -12.094   0.042  22.993  1.00  0.00           N  
ATOM    104  CA  ALA A  13     -11.844   1.285  23.729  1.00  0.00           C  
ATOM    105  C   ALA A  13     -10.412   1.793  23.606  1.00  0.00           C  
ATOM    106  O   ALA A  13     -10.188   3.005  23.498  1.00  0.00           O  
ATOM    107  CB  ALA A  13     -12.216   1.099  25.203  1.00  0.00           C  
ATOM    108  N   GLU A  14      -9.427   0.892  23.626  1.00  0.00           N  
ATOM    109  CA  GLU A  14      -8.027   1.305  23.525  1.00  0.00           C  
ATOM    110  C   GLU A  14      -7.743   1.986  22.187  1.00  0.00           C  
ATOM    111  O   GLU A  14      -7.143   3.055  22.139  1.00  0.00           O  
ATOM    112  CB  GLU A  14      -7.088   0.108  23.693  1.00  0.00           C  
ATOM    113  CG  GLU A  14      -7.079  -0.504  25.076  1.00  0.00           C  
ATOM    114  CD  GLU A  14      -6.015  -1.585  25.211  1.00  0.00           C  
ATOM    115  OE1 GLU A  14      -4.838  -1.231  25.389  1.00  0.00           O  
ATOM    116  OE2 GLU A  14      -6.363  -2.771  25.108  1.00  0.00           O  
ATOM    117  N   LEU A  15      -8.173   1.352  21.100  1.00  0.00           N  
ATOM    118  CA  LEU A  15      -7.959   1.922  19.773  1.00  0.00           C  
ATOM    119  C   LEU A  15      -8.730   3.231  19.624  1.00  0.00           C  
ATOM    120  O   LEU A  15      -8.197   4.209  19.092  1.00  0.00           O  
ATOM    121  CB  LEU A  15      -8.407   0.928  18.693  1.00  0.00           C  
ATOM    122  CG  LEU A  15      -8.319   1.441  17.251  1.00  0.00           C  
ATOM    123  CD1 LEU A  15      -6.875   1.768  16.889  1.00  0.00           C  
ATOM    124  CD2 LEU A  15      -8.869   0.386  16.293  1.00  0.00           C  
ATOM    125  N   TRP A  16      -9.971   3.242  20.089  1.00  0.00           N  
ATOM    126  CA  TRP A  16     -10.805   4.438  19.984  1.00  0.00           C  
ATOM    127  C   TRP A  16     -10.201   5.635  20.712  1.00  0.00           C  
ATOM    128  O   TRP A  16     -10.224   6.753  20.206  1.00  0.00           O  
ATOM    129  CB  TRP A  16     -12.216   4.164  20.504  1.00  0.00           C  
ATOM    130  CG  TRP A  16     -13.177   5.290  20.256  1.00  0.00           C  
ATOM    131  CD1 TRP A  16     -13.801   6.078  21.186  1.00  0.00           C  
ATOM    132  CD2 TRP A  16     -13.623   5.766  18.977  1.00  0.00           C  
ATOM    133  NE1 TRP A  16     -14.608   6.999  20.572  1.00  0.00           N  
ATOM    134  CE2 TRP A  16     -14.517   6.839  19.219  1.00  0.00           C  
ATOM    135  CE3 TRP A  16     -13.354   5.396  17.654  1.00  0.00           C  
ATOM    136  CZ2 TRP A  16     -15.145   7.533  18.173  1.00  0.00           C  
ATOM    137  CZ3 TRP A  16     -13.986   6.097  16.617  1.00  0.00           C  
ATOM    138  CH2 TRP A  16     -14.867   7.152  16.886  1.00  0.00           C  
ATOM    139  N   GLN A  17      -9.660   5.398  21.916  1.00  0.00           N  
ATOM    140  CA  GLN A  17      -9.054   6.478  22.685  1.00  0.00           C  
ATOM    141  C   GLN A  17      -7.882   7.092  21.920  1.00  0.00           C  
ATOM    142  O   GLN A  17      -7.742   8.319  21.858  1.00  0.00           O  
ATOM    143  CB  GLN A  17      -8.581   5.968  24.048  1.00  0.00           C  
ATOM    144  CG  GLN A  17      -7.923   7.047  24.906  1.00  0.00           C  
ATOM    145  CD  GLN A  17      -7.573   6.554  26.302  1.00  0.00           C  
ATOM    146  OE1 GLN A  17      -7.626   5.360  26.582  1.00  0.00           O  
ATOM    147  NE2 GLN A  17      -7.215   7.478  27.179  1.00  0.00           N  
ATOM    148  N   ALA A  18      -7.041   6.244  21.330  1.00  0.00           N  
ATOM    149  CA  ALA A  18      -5.896   6.733  20.567  1.00  0.00           C  
ATOM    150  C   ALA A  18      -6.363   7.504  19.333  1.00  0.00           C  
ATOM    151  O   ALA A  18      -5.792   8.540  18.984  1.00  0.00           O  
ATOM    152  CB  ALA A  18      -4.998   5.564  20.156  1.00  0.00           C  
ATOM    153  N   MET A  19      -7.408   7.012  18.674  1.00  0.00           N  
ATOM    154  CA  MET A  19      -7.943   7.675  17.492  1.00  0.00           C  
ATOM    155  C   MET A  19      -8.513   9.048  17.845  1.00  0.00           C  
ATOM    156  O   MET A  19      -8.295  10.024  17.136  1.00  0.00           O  
ATOM    157  CB  MET A  19      -9.028   6.811  16.836  1.00  0.00           C  
ATOM    158  CG  MET A  19      -8.484   5.554  16.171  1.00  0.00           C  
ATOM    159  SD  MET A  19      -9.780   4.480  15.512  1.00  0.00           S  
ATOM    160  CE  MET A  19     -10.435   5.496  14.189  1.00  0.00           C  
ATOM    161  N   GLU A  20      -9.243   9.118  18.948  1.00  0.00           N  
ATOM    162  CA  GLU A  20      -9.825  10.385  19.379  1.00  0.00           C  
ATOM    163  C   GLU A  20      -8.749  11.383  19.790  1.00  0.00           C  
ATOM    164  O   GLU A  20      -8.872  12.584  19.529  1.00  0.00           O  
ATOM    165  CB  GLU A  20     -10.799  10.157  20.550  1.00  0.00           C  
ATOM    166  CG  GLU A  20     -12.126   9.520  20.142  1.00  0.00           C  
ATOM    167  CD  GLU A  20     -12.938  10.429  19.230  1.00  0.00           C  
ATOM    168  OE1 GLU A  20     -12.794  10.318  18.002  1.00  0.00           O  
ATOM    169  OE2 GLU A  20     -13.712  11.267  19.754  1.00  0.00           O  
ATOM    170  N   GLN A  21      -7.679  10.903  20.433  1.00  0.00           N  
ATOM    171  CA  GLN A  21      -6.593  11.792  20.839  1.00  0.00           C  
ATOM    172  C   GLN A  21      -5.840  12.318  19.617  1.00  0.00           C  
ATOM    173  O   GLN A  21      -5.397  13.463  19.614  1.00  0.00           O  
ATOM    174  CB  GLN A  21      -5.637  11.070  21.793  1.00  0.00           C  
ATOM    175  CG  GLN A  21      -6.233  10.826  23.174  1.00  0.00           C  
ATOM    176  CD  GLN A  21      -6.624  12.123  23.870  1.00  0.00           C  
ATOM    177  OE1 GLN A  21      -5.773  12.885  24.320  1.00  0.00           O  
ATOM    178  NE2 GLN A  21      -7.927  12.380  23.954  1.00  0.00           N  
ATOM    179  N   GLU A  22      -5.712  11.493  18.578  1.00  0.00           N  
ATOM    180  CA  GLU A  22      -5.052  11.945  17.349  1.00  0.00           C  
ATOM    181  C   GLU A  22      -5.909  13.013  16.681  1.00  0.00           C  
ATOM    182  O   GLU A  22      -5.385  13.976  16.115  1.00  0.00           O  
ATOM    183  CB  GLU A  22      -4.817  10.770  16.396  1.00  0.00           C  
ATOM    184  CG  GLU A  22      -4.333  11.150  14.985  1.00  0.00           C  
ATOM    185  CD  GLU A  22      -3.036  11.952  14.973  1.00  0.00           C  
ATOM    186  OE1 GLU A  22      -2.305  11.969  15.986  1.00  0.00           O  
ATOM    187  OE2 GLU A  22      -2.746  12.572  13.926  1.00  0.00           O  
ATOM    188  N   LYS A  23      -7.227  12.871  16.770  1.00  0.00           N  
ATOM    189  CA  LYS A  23      -8.142  13.865  16.196  1.00  0.00           C  
ATOM    190  C   LYS A  23      -7.926  15.207  16.901  1.00  0.00           C  
ATOM    191  O   LYS A  23      -7.853  16.252  16.247  1.00  0.00           O  
ATOM    192  CB  LYS A  23      -9.599  13.416  16.371  1.00  0.00           C  
ATOM    193  CG  LYS A  23     -10.619  14.383  15.774  1.00  0.00           C  
ATOM    194  CD  LYS A  23     -12.048  13.841  15.882  1.00  0.00           C  
ATOM    195  CE  LYS A  23     -12.497  13.741  17.326  1.00  0.00           C  
ATOM    196  NZ  LYS A  23     -13.903  13.243  17.429  1.00  0.00           N  
ATOM    197  N   VAL A  24      -7.810  15.172  18.224  1.00  0.00           N  
ATOM    198  CA  VAL A  24      -7.578  16.390  19.002  1.00  0.00           C  
ATOM    199  C   VAL A  24      -6.198  16.975  18.707  1.00  0.00           C  
ATOM    200  O   VAL A  24      -6.040  18.188  18.572  1.00  0.00           O  
ATOM    201  CB  VAL A  24      -7.714  16.121  20.521  1.00  0.00           C  
ATOM    202  CG1 VAL A  24      -7.288  17.347  21.329  1.00  0.00           C  
ATOM    203  CG2 VAL A  24      -9.157  15.742  20.860  1.00  0.00           C  
ATOM    204  N   ARG A  25      -5.180  16.103  18.601  1.00  0.00           N  
ATOM    205  CA  ARG A  25      -3.818  16.548  18.301  1.00  0.00           C  
ATOM    206  C   ARG A  25      -3.773  17.336  16.992  1.00  0.00           C  
ATOM    207  O   ARG A  25      -3.116  18.373  16.911  1.00  0.00           O  
ATOM    208  CB  ARG A  25      -2.857  15.362  18.220  1.00  0.00           C  
ATOM    209  CG  ARG A  25      -1.389  15.771  18.110  1.00  0.00           C  
ATOM    210  CD  ARG A  25      -0.514  14.653  17.513  1.00  0.00           C  
ATOM    211  NE  ARG A  25      -0.867  14.394  16.123  1.00  0.00           N  
ATOM    212  CZ  ARG A  25      -0.526  15.169  15.093  1.00  0.00           C  
ATOM    213  NH1 ARG A  25       0.199  16.259  15.286  1.00  0.00           N  
ATOM    214  NH2 ARG A  25      -0.908  14.858  13.858  1.00  0.00           N  
ATOM    215  N   GLN A  26      -4.476  16.846  15.981  1.00  0.00           N  
ATOM    216  CA  GLN A  26      -4.490  17.510  14.686  1.00  0.00           C  
ATOM    217  C   GLN A  26      -5.116  18.903  14.767  1.00  0.00           C  
ATOM    218  O   GLN A  26      -4.806  19.778  13.965  1.00  0.00           O  
ATOM    219  CB  GLN A  26      -5.214  16.650  13.639  1.00  0.00           C  
ATOM    220  CG  GLN A  26      -4.402  15.438  13.192  1.00  0.00           C  
ATOM    221  CD  GLN A  26      -5.079  14.611  12.121  1.00  0.00           C  
ATOM    222  OE1 GLN A  26      -5.879  15.129  11.328  1.00  0.00           O  
ATOM    223  NE2 GLN A  26      -4.750  13.325  12.052  1.00  0.00           N  
ATOM    224  N   GLU A  27      -5.994  19.106  15.736  1.00  0.00           N  
ATOM    225  CA  GLU A  27      -6.634  20.412  15.912  1.00  0.00           C  
ATOM    226  C   GLU A  27      -5.780  21.363  16.750  1.00  0.00           C  
ATOM    227  O   GLU A  27      -5.710  22.557  16.457  1.00  0.00           O  
ATOM    228  CB  GLU A  27      -8.008  20.252  16.585  1.00  0.00           C  
ATOM    229  CG  GLU A  27      -9.056  19.527  15.752  1.00  0.00           C  
ATOM    230  CD  GLU A  27      -9.521  20.331  14.548  1.00  0.00           C  
ATOM    231  OE1 GLU A  27      -9.349  21.568  14.538  1.00  0.00           O  
ATOM    232  OE2 GLU A  27     -10.080  19.725  13.609  1.00  0.00           O  
ATOM    233  N   GLU A  28      -5.118  20.838  17.786  1.00  0.00           N  
ATOM    234  CA  GLU A  28      -4.348  21.666  18.712  1.00  0.00           C  
ATOM    235  C   GLU A  28      -2.869  21.855  18.386  1.00  0.00           C  
ATOM    236  O   GLU A  28      -2.128  22.469  19.164  1.00  0.00           O  
ATOM    237  CB  GLU A  28      -4.490  21.114  20.138  1.00  0.00           C  
ATOM    238  CG  GLU A  28      -5.935  21.036  20.611  1.00  0.00           C  
ATOM    239  CD  GLU A  28      -6.065  20.641  22.077  1.00  0.00           C  
ATOM    240  OE1 GLU A  28      -5.117  20.034  22.619  1.00  0.00           O  
ATOM    241  OE2 GLU A  28      -7.119  20.936  22.678  1.00  0.00           O  
ATOM    242  N   HIS A  29      -2.424  21.351  17.235  1.00  0.00           N  
ATOM    243  CA  HIS A  29      -1.033  21.527  16.833  1.00  0.00           C  
ATOM    244  C   HIS A  29      -0.962  22.247  15.488  1.00  0.00           C  
ATOM    245  O   HIS A  29      -1.805  22.040  14.615  1.00  0.00           O  
ATOM    246  CB  HIS A  29      -0.309  20.184  16.711  1.00  0.00           C  
ATOM    247  CG  HIS A  29       0.031  19.550  18.025  1.00  0.00           C  
ATOM    248  ND1 HIS A  29      -0.924  19.057  18.882  1.00  0.00           N  
ATOM    249  CD2 HIS A  29       1.218  19.329  18.623  1.00  0.00           C  
ATOM    250  CE1 HIS A  29      -0.340  18.569  19.957  1.00  0.00           C  
ATOM    251  NE2 HIS A  29       0.967  18.715  19.830  1.00  0.00           N  
ATOM    252  N   ILE A  30       0.052  23.098  15.335  1.00  0.00           N  
ATOM    253  CA  ILE A  30       0.275  23.767  14.071  1.00  0.00           C  
ATOM    254  C   ILE A  30       1.192  22.845  13.276  1.00  0.00           C  
ATOM    255  O   ILE A  30       2.338  22.617  13.664  1.00  0.00           O  
ATOM    256  CB  ILE A  30       0.915  25.165  14.270  1.00  0.00           C  
ATOM    257  CG1 ILE A  30      -0.163  26.124  14.782  1.00  0.00           C  
ATOM    258  CG2 ILE A  30       1.517  25.665  12.960  1.00  0.00           C  
ATOM    259  CD1 ILE A  30       0.324  27.534  15.040  1.00  0.00           C  
ATOM    260  N   GLU A  31       0.676  22.297  12.184  1.00  0.00           N  
ATOM    261  CA  GLU A  31       1.400  21.343  11.355  1.00  0.00           C  
ATOM    262  C   GLU A  31       2.211  22.032  10.260  1.00  0.00           C  
ATOM    263  O   GLU A  31       1.649  22.586   9.321  1.00  0.00           O  
ATOM    264  CB  GLU A  31       0.392  20.365  10.730  1.00  0.00           C  
ATOM    265  CG  GLU A  31       0.998  19.071  10.229  1.00  0.00           C  
ATOM    266  CD  GLU A  31       1.572  18.242  11.362  1.00  0.00           C  
ATOM    267  OE1 GLU A  31       2.814  18.260  11.520  1.00  0.00           O  
ATOM    268  OE2 GLU A  31       0.800  17.596  12.085  1.00  0.00           O  
ATOM    269  N   LEU A  32       3.537  21.978  10.379  1.00  0.00           N  
ATOM    270  CA  LEU A  32       4.413  22.594   9.398  1.00  0.00           C  
ATOM    271  C   LEU A  32       5.278  21.580   8.651  1.00  0.00           C  
ATOM    272  O   LEU A  32       6.267  21.941   8.011  1.00  0.00           O  
ATOM    273  CB  LEU A  32       5.302  23.653  10.068  1.00  0.00           C  
ATOM    274  CG  LEU A  32       4.576  24.934  10.488  1.00  0.00           C  
ATOM    275  CD1 LEU A  32       5.513  25.832  11.289  1.00  0.00           C  
ATOM    276  CD2 LEU A  32       4.061  25.667   9.250  1.00  0.00           C  
ATOM    277  N   ILE A  33       4.904  20.301   8.721  1.00  0.00           N  
ATOM    278  CA  ILE A  33       5.609  19.267   7.978  1.00  0.00           C  
ATOM    279  C   ILE A  33       5.180  19.454   6.519  1.00  0.00           C  
ATOM    280  O   ILE A  33       3.993  19.343   6.197  1.00  0.00           O  
ATOM    281  CB  ILE A  33       5.238  17.862   8.487  1.00  0.00           C  
ATOM    282  CG1 ILE A  33       5.792  17.675   9.913  1.00  0.00           C  
ATOM    283  CG2 ILE A  33       5.782  16.788   7.548  1.00  0.00           C  
ATOM    284  CD1 ILE A  33       5.326  16.408  10.612  1.00  0.00           C  
ATOM    285  N   ALA A  34       6.137  19.749   5.648  1.00  0.00           N  
ATOM    286  CA  ALA A  34       5.857  20.057   4.248  1.00  0.00           C  
ATOM    287  C   ALA A  34       5.101  18.983   3.465  1.00  0.00           C  
ATOM    288  O   ALA A  34       4.425  19.300   2.488  1.00  0.00           O  
ATOM    289  CB  ALA A  34       7.165  20.397   3.529  1.00  0.00           C  
ATOM    290  N   SER A  35       5.228  17.730   3.881  1.00  0.00           N  
ATOM    291  CA  SER A  35       4.573  16.628   3.179  1.00  0.00           C  
ATOM    292  C   SER A  35       3.180  16.284   3.719  1.00  0.00           C  
ATOM    293  O   SER A  35       2.529  15.376   3.211  1.00  0.00           O  
ATOM    294  CB  SER A  35       5.466  15.384   3.233  1.00  0.00           C  
ATOM    295  OG  SER A  35       5.795  15.057   4.570  1.00  0.00           O  
ATOM    296  N   GLU A  36       2.715  17.000   4.742  1.00  0.00           N  
ATOM    297  CA  GLU A  36       1.406  16.727   5.315  1.00  0.00           C  
ATOM    298  C   GLU A  36       0.335  17.716   4.886  1.00  0.00           C  
ATOM    299  O   GLU A  36       0.625  18.829   4.446  1.00  0.00           O  
ATOM    300  CB  GLU A  36       1.468  16.682   6.844  1.00  0.00           C  
ATOM    301  CG  GLU A  36       2.238  15.476   7.381  1.00  0.00           C  
ATOM    302  CD  GLU A  36       2.000  15.210   8.855  1.00  0.00           C  
ATOM    303  OE1 GLU A  36       2.623  14.271   9.397  1.00  0.00           O  
ATOM    304  OE2 GLU A  36       1.162  15.914   9.469  1.00  0.00           O  
ATOM    305  N   ASN A  37      -0.918  17.296   5.027  1.00  0.00           N  
ATOM    306  CA  ASN A  37      -2.061  18.128   4.681  1.00  0.00           C  
ATOM    307  C   ASN A  37      -3.276  17.542   5.391  1.00  0.00           C  
ATOM    308  O   ASN A  37      -3.147  16.576   6.153  1.00  0.00           O  
ATOM    309  CB  ASN A  37      -2.280  18.129   3.159  1.00  0.00           C  
ATOM    310  CG  ASN A  37      -2.888  19.422   2.649  1.00  0.00           C  
ATOM    311  OD1 ASN A  37      -3.772  19.996   3.283  1.00  0.00           O  
ATOM    312  ND2 ASN A  37      -2.421  19.874   1.497  1.00  0.00           N  
ATOM    313  N   TYR A  38      -4.443  18.117   5.160  1.00  0.00           N  
ATOM    314  CA  TYR A  38      -5.686  17.624   5.736  1.00  0.00           C  
ATOM    315  C   TYR A  38      -6.613  17.303   4.573  1.00  0.00           C  
ATOM    316  O   TYR A  38      -7.081  18.206   3.882  1.00  0.00           O  
ATOM    317  CB  TYR A  38      -6.326  18.687   6.631  1.00  0.00           C  
ATOM    318  CG  TYR A  38      -5.432  19.180   7.754  1.00  0.00           C  
ATOM    319  CD1 TYR A  38      -5.070  18.338   8.794  1.00  0.00           C  
ATOM    320  CD2 TYR A  38      -4.960  20.488   7.767  1.00  0.00           C  
ATOM    321  CE1 TYR A  38      -4.249  18.783   9.828  1.00  0.00           C  
ATOM    322  CE2 TYR A  38      -4.145  20.946   8.793  1.00  0.00           C  
ATOM    323  CZ  TYR A  38      -3.792  20.090   9.816  1.00  0.00           C  
ATOM    324  OH  TYR A  38      -2.986  20.548  10.840  1.00  0.00           O  
ATOM    325  N   THR A  39      -6.875  16.029   4.344  1.00  0.00           N  
ATOM    326  CA  THR A  39      -7.719  15.636   3.224  1.00  0.00           C  
ATOM    327  C   THR A  39      -9.193  15.884   3.553  1.00  0.00           C  
ATOM    328  O   THR A  39      -9.585  15.927   4.725  1.00  0.00           O  
ATOM    329  CB  THR A  39      -7.472  14.165   2.829  1.00  0.00           C  
ATOM    330  OG1 THR A  39      -7.953  13.944   1.499  1.00  0.00           O  
ATOM    331  CG2 THR A  39      -8.141  13.210   3.799  1.00  0.00           C  
ATOM    332  N   SER A  40     -10.017  16.065   2.529  1.00  0.00           N  
ATOM    333  CA  SER A  40     -11.426  16.375   2.722  1.00  0.00           C  
ATOM    334  C   SER A  40     -12.236  15.201   3.281  1.00  0.00           C  
ATOM    335  O   SER A  40     -11.858  14.039   3.125  1.00  0.00           O  
ATOM    336  CB  SER A  40     -12.061  16.816   1.403  1.00  0.00           C  
ATOM    337  OG  SER A  40     -12.300  15.697   0.560  1.00  0.00           O  
ATOM    338  N   PRO A  41     -13.369  15.499   3.915  1.00  0.00           N  
ATOM    339  CA  PRO A  41     -14.248  14.438   4.414  1.00  0.00           C  
ATOM    340  C   PRO A  41     -14.718  13.524   3.282  1.00  0.00           C  
ATOM    341  O   PRO A  41     -15.036  12.361   3.517  1.00  0.00           O  
ATOM    342  CB  PRO A  41     -15.404  15.218   5.046  1.00  0.00           C  
ATOM    343  CG  PRO A  41     -14.726  16.443   5.567  1.00  0.00           C  
ATOM    344  CD  PRO A  41     -13.790  16.815   4.426  1.00  0.00           C  
ATOM    345  N   ARG A  42     -14.766  14.036   2.049  1.00  0.00           N  
ATOM    346  CA  ARG A  42     -15.175  13.233   0.894  1.00  0.00           C  
ATOM    347  C   ARG A  42     -14.161  12.128   0.610  1.00  0.00           C  
ATOM    348  O   ARG A  42     -14.528  10.993   0.302  1.00  0.00           O  
ATOM    349  CB  ARG A  42     -15.316  14.109  -0.355  1.00  0.00           C  
ATOM    350  CG  ARG A  42     -16.308  15.249  -0.241  1.00  0.00           C  
ATOM    351  CD  ARG A  42     -16.485  15.949  -1.576  1.00  0.00           C  
ATOM    352  NE  ARG A  42     -17.296  17.144  -1.466  1.00  0.00           N  
ATOM    353  CZ  ARG A  42     -16.834  18.391  -1.526  1.00  0.00           C  
ATOM    354  NH1 ARG A  42     -15.536  18.607  -1.687  1.00  0.00           N  
ATOM    355  NH2 ARG A  42     -17.662  19.419  -1.416  1.00  0.00           N  
ATOM    356  N   VAL A  43     -12.882  12.467   0.719  1.00  0.00           N  
ATOM    357  CA  VAL A  43     -11.816  11.495   0.496  1.00  0.00           C  
ATOM    358  C   VAL A  43     -11.876  10.416   1.577  1.00  0.00           C  
ATOM    359  O   VAL A  43     -11.762   9.222   1.283  1.00  0.00           O  
ATOM    360  CB  VAL A  43     -10.435  12.170   0.499  1.00  0.00           C  
ATOM    361  CG1 VAL A  43      -9.323  11.119   0.475  1.00  0.00           C  
ATOM    362  CG2 VAL A  43     -10.306  13.092  -0.712  1.00  0.00           C  
ATOM    363  N   MET A  44     -12.068  10.830   2.832  1.00  0.00           N  
ATOM    364  CA  MET A  44     -12.155   9.868   3.922  1.00  0.00           C  
ATOM    365  C   MET A  44     -13.396   8.980   3.767  1.00  0.00           C  
ATOM    366  O   MET A  44     -13.352   7.789   4.065  1.00  0.00           O  
ATOM    367  CB  MET A  44     -12.168  10.587   5.277  1.00  0.00           C  
ATOM    368  CG  MET A  44     -10.828  11.249   5.605  1.00  0.00           C  
ATOM    369  SD  MET A  44     -10.755  11.954   7.264  1.00  0.00           S  
ATOM    370  CE  MET A  44     -11.655  13.481   7.006  1.00  0.00           C  
ATOM    371  N   GLN A  45     -14.487   9.562   3.273  1.00  0.00           N  
ATOM    372  CA  GLN A  45     -15.719   8.802   3.047  1.00  0.00           C  
ATOM    373  C   GLN A  45     -15.452   7.682   2.037  1.00  0.00           C  
ATOM    374  O   GLN A  45     -15.908   6.547   2.209  1.00  0.00           O  
ATOM    375  CB  GLN A  45     -16.831   9.722   2.538  1.00  0.00           C  
ATOM    376  CG  GLN A  45     -18.147   9.007   2.272  1.00  0.00           C  
ATOM    377  CD  GLN A  45     -19.229   9.932   1.743  1.00  0.00           C  
ATOM    378  OE1 GLN A  45     -18.940  11.022   1.241  1.00  0.00           O  
ATOM    379  NE2 GLN A  45     -20.482   9.508   1.847  1.00  0.00           N  
ATOM    380  N   ALA A  46     -14.712   8.004   0.978  1.00  0.00           N  
ATOM    381  CA  ALA A  46     -14.385   7.009  -0.039  1.00  0.00           C  
ATOM    382  C   ALA A  46     -13.521   5.892   0.549  1.00  0.00           C  
ATOM    383  O   ALA A  46     -13.766   4.711   0.303  1.00  0.00           O  
ATOM    384  CB  ALA A  46     -13.653   7.680  -1.207  1.00  0.00           C  
ATOM    385  N   GLN A  47     -12.523   6.270   1.336  1.00  0.00           N  
ATOM    386  CA  GLN A  47     -11.619   5.284   1.924  1.00  0.00           C  
ATOM    387  C   GLN A  47     -12.307   4.356   2.934  1.00  0.00           C  
ATOM    388  O   GLN A  47     -11.834   3.246   3.183  1.00  0.00           O  
ATOM    389  CB  GLN A  47     -10.423   5.980   2.583  1.00  0.00           C  
ATOM    390  CG  GLN A  47      -9.507   6.662   1.573  1.00  0.00           C  
ATOM    391  CD  GLN A  47      -8.181   7.088   2.154  1.00  0.00           C  
ATOM    392  OE1 GLN A  47      -7.122   6.696   1.663  1.00  0.00           O  
ATOM    393  NE2 GLN A  47      -8.219   7.887   3.210  1.00  0.00           N  
ATOM    394  N   GLY A  48     -13.419   4.803   3.502  1.00  0.00           N  
ATOM    395  CA  GLY A  48     -14.152   3.989   4.458  1.00  0.00           C  
ATOM    396  C   GLY A  48     -15.310   3.233   3.828  1.00  0.00           C  
ATOM    397  O   GLY A  48     -16.174   2.730   4.530  1.00  0.00           O  
ATOM    398  N   SER A  49     -15.341   3.154   2.498  1.00  0.00           N  
ATOM    399  CA  SER A  49     -16.429   2.506   1.777  1.00  0.00           C  
ATOM    400  C   SER A  49     -16.249   1.005   1.551  1.00  0.00           C  
ATOM    401  O   SER A  49     -15.190   0.438   1.819  1.00  0.00           O  
ATOM    402  CB  SER A  49     -16.628   3.182   0.415  1.00  0.00           C  
ATOM    403  OG  SER A  49     -15.582   2.826  -0.473  1.00  0.00           O  
ATOM    404  N   GLN A  50     -17.307   0.375   1.045  1.00  0.00           N  
ATOM    405  CA  GLN A  50     -17.310  -1.056   0.773  1.00  0.00           C  
ATOM    406  C   GLN A  50     -16.458  -1.456  -0.434  1.00  0.00           C  
ATOM    407  O   GLN A  50     -16.310  -2.648  -0.721  1.00  0.00           O  
ATOM    408  CB  GLN A  50     -18.746  -1.557   0.578  1.00  0.00           C  
ATOM    409  CG  GLN A  50     -19.587  -1.466   1.844  1.00  0.00           C  
ATOM    410  CD  GLN A  50     -21.023  -1.907   1.646  1.00  0.00           C  
ATOM    411  OE1 GLN A  50     -21.936  -1.400   2.298  1.00  0.00           O  
ATOM    412  NE2 GLN A  50     -21.245  -2.860   0.746  1.00  0.00           N  
ATOM    413  N   LEU A  51     -15.884  -0.482  -1.142  1.00  0.00           N  
ATOM    414  CA  LEU A  51     -15.007  -0.794  -2.263  1.00  0.00           C  
ATOM    415  C   LEU A  51     -13.770  -1.545  -1.766  1.00  0.00           C  
ATOM    416  O   LEU A  51     -13.063  -2.174  -2.553  1.00  0.00           O  
ATOM    417  CB  LEU A  51     -14.593   0.483  -3.007  1.00  0.00           C  
ATOM    418  CG  LEU A  51     -15.505   0.922  -4.165  1.00  0.00           C  
ATOM    419  CD1 LEU A  51     -16.921   1.178  -3.660  1.00  0.00           C  
ATOM    420  CD2 LEU A  51     -14.943   2.182  -4.809  1.00  0.00           C  
ATOM    421  N   THR A  52     -13.521  -1.491  -0.448  1.00  0.00           N  
ATOM    422  CA  THR A  52     -12.389  -2.190   0.154  1.00  0.00           C  
ATOM    423  C   THR A  52     -12.507  -3.708  -0.006  1.00  0.00           C  
ATOM    424  O   THR A  52     -11.509  -4.423   0.054  1.00  0.00           O  
ATOM    425  CB  THR A  52     -12.262  -1.850   1.660  1.00  0.00           C  
ATOM    426  OG1 THR A  52     -11.027  -2.381   2.177  1.00  0.00           O  
ATOM    427  CG2 THR A  52     -13.427  -2.442   2.450  1.00  0.00           C  
ATOM    428  N   ASN A  53     -13.740  -4.190  -0.226  1.00  0.00           N  
ATOM    429  CA  ASN A  53     -13.978  -5.631  -0.352  1.00  0.00           C  
ATOM    430  C   ASN A  53     -13.621  -6.237  -1.703  1.00  0.00           C  
ATOM    431  O   ASN A  53     -13.475  -7.458  -1.814  1.00  0.00           O  
ATOM    432  CB  ASN A  53     -15.455  -5.942  -0.072  1.00  0.00           C  
ATOM    433  CG  ASN A  53     -15.851  -5.715   1.377  1.00  0.00           C  
ATOM    434  OD1 ASN A  53     -15.043  -5.885   2.289  1.00  0.00           O  
ATOM    435  ND2 ASN A  53     -17.111  -5.352   1.590  1.00  0.00           N  
ATOM    436  N   LYS A  54     -13.493  -5.417  -2.737  1.00  0.00           N  
ATOM    437  CA  LYS A  54     -13.297  -5.946  -4.084  1.00  0.00           C  
ATOM    438  C   LYS A  54     -11.863  -6.182  -4.533  1.00  0.00           C  
ATOM    439  O   LYS A  54     -11.031  -5.277  -4.524  1.00  0.00           O  
ATOM    440  CB  LYS A  54     -13.984  -5.046  -5.105  1.00  0.00           C  
ATOM    441  CG  LYS A  54     -14.170  -5.701  -6.477  1.00  0.00           C  
ATOM    442  CD  LYS A  54     -15.309  -6.717  -6.444  1.00  0.00           C  
ATOM    443  CE  LYS A  54     -15.218  -7.734  -7.583  1.00  0.00           C  
ATOM    444  NZ  LYS A  54     -14.226  -8.798  -7.302  1.00  0.00           N  
ATOM    445  N   TYR A  55     -11.591  -7.407  -4.988  1.00  0.00           N  
ATOM    446  CA  TYR A  55     -10.309  -7.754  -5.583  1.00  0.00           C  
ATOM    447  C   TYR A  55     -10.446  -7.418  -7.066  1.00  0.00           C  
ATOM    448  O   TYR A  55     -11.390  -7.855  -7.724  1.00  0.00           O  
ATOM    449  CB  TYR A  55     -10.021  -9.252  -5.421  1.00  0.00           C  
ATOM    450  CG  TYR A  55      -8.735  -9.550  -4.677  1.00  0.00           C  
ATOM    451  CD1 TYR A  55      -7.506  -9.228  -5.239  1.00  0.00           C  
ATOM    452  CD2 TYR A  55      -8.759 -10.153  -3.425  1.00  0.00           C  
ATOM    453  CE1 TYR A  55      -6.317  -9.494  -4.558  1.00  0.00           C  
ATOM    454  CE2 TYR A  55      -7.578 -10.423  -2.738  1.00  0.00           C  
ATOM    455  CZ  TYR A  55      -6.360 -10.091  -3.310  1.00  0.00           C  
ATOM    456  OH  TYR A  55      -5.188 -10.352  -2.634  1.00  0.00           O  
ATOM    457  N   ALA A  56      -9.513  -6.620  -7.591  1.00  0.00           N  
ATOM    458  CA  ALA A  56      -9.591  -6.211  -8.986  1.00  0.00           C  
ATOM    459  C   ALA A  56      -8.225  -6.147  -9.663  1.00  0.00           C  
ATOM    460  O   ALA A  56      -7.832  -5.110 -10.210  1.00  0.00           O  
ATOM    461  CB  ALA A  56     -10.296  -4.856  -9.080  1.00  0.00           C  
ATOM    462  N   GLU A  57      -7.496  -7.269  -9.645  1.00  0.00           N  
ATOM    463  CA  GLU A  57      -6.201  -7.318 -10.309  1.00  0.00           C  
ATOM    464  C   GLU A  57      -6.387  -7.089 -11.803  1.00  0.00           C  
ATOM    465  O   GLU A  57      -7.384  -7.507 -12.387  1.00  0.00           O  
ATOM    466  CB  GLU A  57      -5.519  -8.668 -10.071  1.00  0.00           C  
ATOM    467  CG  GLU A  57      -5.086  -8.876  -8.625  1.00  0.00           C  
ATOM    468  CD  GLU A  57      -4.286 -10.158  -8.430  1.00  0.00           C  
ATOM    469  OE1 GLU A  57      -4.543 -11.143  -9.158  1.00  0.00           O  
ATOM    470  OE2 GLU A  57      -3.394 -10.168  -7.555  1.00  0.00           O  
ATOM    471  N   GLY A  58      -5.431  -6.403 -12.410  1.00  0.00           N  
ATOM    472  CA  GLY A  58      -5.524  -6.081 -13.821  1.00  0.00           C  
ATOM    473  C   GLY A  58      -5.941  -4.631 -13.999  1.00  0.00           C  
ATOM    474  O   GLY A  58      -5.775  -3.813 -13.091  1.00  0.00           O  
ATOM    475  N   TYR A  59      -6.503  -4.310 -15.156  1.00  0.00           N  
ATOM    476  CA  TYR A  59      -6.932  -2.949 -15.459  1.00  0.00           C  
ATOM    477  C   TYR A  59      -8.368  -2.956 -15.974  1.00  0.00           C  
ATOM    478  O   TYR A  59      -8.872  -4.008 -16.369  1.00  0.00           O  
ATOM    479  CB  TYR A  59      -5.974  -2.314 -16.468  1.00  0.00           C  
ATOM    480  CG  TYR A  59      -4.598  -2.085 -15.877  1.00  0.00           C  
ATOM    481  CD1 TYR A  59      -4.353  -0.983 -15.053  1.00  0.00           C  
ATOM    482  CD2 TYR A  59      -3.579  -3.008 -16.074  1.00  0.00           C  
ATOM    483  CE1 TYR A  59      -3.122  -0.807 -14.438  1.00  0.00           C  
ATOM    484  CE2 TYR A  59      -2.335  -2.839 -15.457  1.00  0.00           C  
ATOM    485  CZ  TYR A  59      -2.108  -1.739 -14.640  1.00  0.00           C  
ATOM    486  OH  TYR A  59      -0.902  -1.573 -14.025  1.00  0.00           O  
ATOM    487  N   PRO A  60      -9.055  -1.804 -15.974  1.00  0.00           N  
ATOM    488  CA  PRO A  60     -10.440  -1.743 -16.436  1.00  0.00           C  
ATOM    489  C   PRO A  60     -10.627  -2.427 -17.788  1.00  0.00           C  
ATOM    490  O   PRO A  60      -9.939  -2.102 -18.757  1.00  0.00           O  
ATOM    491  CB  PRO A  60     -10.718  -0.242 -16.504  1.00  0.00           C  
ATOM    492  CG  PRO A  60      -9.882   0.304 -15.380  1.00  0.00           C  
ATOM    493  CD  PRO A  60      -8.590  -0.475 -15.513  1.00  0.00           C  
ATOM    494  N   GLY A  61     -11.551  -3.384 -17.839  1.00  0.00           N  
ATOM    495  CA  GLY A  61     -11.810  -4.106 -19.073  1.00  0.00           C  
ATOM    496  C   GLY A  61     -10.923  -5.321 -19.278  1.00  0.00           C  
ATOM    497  O   GLY A  61     -11.196  -6.147 -20.157  1.00  0.00           O  
ATOM    498  N   LYS A  62      -9.863  -5.446 -18.469  1.00  0.00           N  
ATOM    499  CA  LYS A  62      -8.936  -6.565 -18.573  1.00  0.00           C  
ATOM    500  C   LYS A  62      -8.575  -7.073 -17.175  1.00  0.00           C  
ATOM    501  O   LYS A  62      -7.400  -7.146 -16.802  1.00  0.00           O  
ATOM    502  CB  LYS A  62      -7.653  -6.135 -19.304  1.00  0.00           C  
ATOM    503  CG  LYS A  62      -7.865  -5.665 -20.728  1.00  0.00           C  
ATOM    504  CD  LYS A  62      -6.544  -5.271 -21.374  1.00  0.00           C  
ATOM    505  CE  LYS A  62      -6.732  -4.793 -22.805  1.00  0.00           C  
ATOM    506  NZ  LYS A  62      -5.439  -4.390 -23.436  1.00  0.00           N  
ATOM    507  N   ARG A  63      -9.598  -7.410 -16.392  1.00  0.00           N  
ATOM    508  CA  ARG A  63      -9.400  -7.884 -15.023  1.00  0.00           C  
ATOM    509  C   ARG A  63      -9.193  -9.391 -14.932  1.00  0.00           C  
ATOM    510  O   ARG A  63      -9.589 -10.143 -15.818  1.00  0.00           O  
ATOM    511  CB  ARG A  63     -10.607  -7.515 -14.154  1.00  0.00           C  
ATOM    512  CG  ARG A  63     -10.944  -6.040 -14.117  1.00  0.00           C  
ATOM    513  CD  ARG A  63      -9.935  -5.222 -13.325  1.00  0.00           C  
ATOM    514  NE  ARG A  63     -10.447  -3.882 -13.076  1.00  0.00           N  
ATOM    515  CZ  ARG A  63      -9.776  -2.908 -12.473  1.00  0.00           C  
ATOM    516  NH1 ARG A  63      -8.533  -3.107 -12.048  1.00  0.00           N  
ATOM    517  NH2 ARG A  63     -10.340  -1.722 -12.291  1.00  0.00           N  
ATOM    518  N   TYR A  64      -8.582  -9.822 -13.828  1.00  0.00           N  
ATOM    519  CA  TYR A  64      -8.371 -11.232 -13.560  1.00  0.00           C  
ATOM    520  C   TYR A  64      -9.562 -11.796 -12.786  1.00  0.00           C  
ATOM    521  O   TYR A  64      -9.699 -13.017 -12.641  1.00  0.00           O  
ATOM    522  CB  TYR A  64      -7.096 -11.432 -12.730  1.00  0.00           C  
ATOM    523  CG  TYR A  64      -5.806 -11.366 -13.511  1.00  0.00           C  
ATOM    524  CD1 TYR A  64      -5.569 -10.366 -14.463  1.00  0.00           C  
ATOM    525  CD2 TYR A  64      -4.793 -12.305 -13.295  1.00  0.00           C  
ATOM    526  CE1 TYR A  64      -4.380 -10.305 -15.171  1.00  0.00           C  
ATOM    527  CE2 TYR A  64      -3.594 -12.252 -13.992  1.00  0.00           C  
ATOM    528  CZ  TYR A  64      -3.384 -11.255 -14.927  1.00  0.00           C  
ATOM    529  OH  TYR A  64      -2.203 -11.202 -15.620  1.00  0.00           O  
ATOM    530  N   TYR A  65     -10.429 -10.908 -12.281  1.00  0.00           N  
ATOM    531  CA  TYR A  65     -11.596 -11.301 -11.501  1.00  0.00           C  
ATOM    532  C   TYR A  65     -12.880 -10.747 -12.106  1.00  0.00           C  
ATOM    533  O   TYR A  65     -12.875  -9.690 -12.741  1.00  0.00           O  
ATOM    534  CB  TYR A  65     -11.483 -10.785 -10.067  1.00  0.00           C  
ATOM    535  CG  TYR A  65     -10.337 -11.357  -9.274  1.00  0.00           C  
ATOM    536  CD1 TYR A  65     -10.460 -12.570  -8.603  1.00  0.00           C  
ATOM    537  CD2 TYR A  65      -9.120 -10.682  -9.182  1.00  0.00           C  
ATOM    538  CE1 TYR A  65      -9.405 -13.104  -7.863  1.00  0.00           C  
ATOM    539  CE2 TYR A  65      -8.056 -11.199  -8.452  1.00  0.00           C  
ATOM    540  CZ  TYR A  65      -8.210 -12.414  -7.794  1.00  0.00           C  
ATOM    541  OH  TYR A  65      -7.160 -12.935  -7.067  1.00  0.00           O  
ATOM    542  N   GLY A  66     -13.993 -11.448 -11.875  1.00  0.00           N  
ATOM    543  CA  GLY A  66     -15.281 -10.981 -12.348  1.00  0.00           C  
ATOM    544  C   GLY A  66     -15.883 -10.030 -11.328  1.00  0.00           C  
ATOM    545  O   GLY A  66     -15.318  -9.815 -10.255  1.00  0.00           O  
ATOM    546  N   GLY A  67     -17.033  -9.440 -11.662  1.00  0.00           N  
ATOM    547  CA  GLY A  67     -17.697  -8.516 -10.760  1.00  0.00           C  
ATOM    548  C   GLY A  67     -17.023  -7.162 -10.641  1.00  0.00           C  
ATOM    549  O   GLY A  67     -17.196  -6.468  -9.639  1.00  0.00           O  
ATOM    550  N   CYS A  68     -16.264  -6.793 -11.665  1.00  0.00           N  
ATOM    551  CA  CYS A  68     -15.528  -5.532 -11.635  1.00  0.00           C  
ATOM    552  C   CYS A  68     -16.156  -4.412 -12.459  1.00  0.00           C  
ATOM    553  O   CYS A  68     -15.518  -3.387 -12.701  1.00  0.00           O  
ATOM    554  CB  CYS A  68     -14.084  -5.762 -12.096  1.00  0.00           C  
ATOM    555  SG  CYS A  68     -13.106  -6.789 -10.986  1.00  0.00           S  
ATOM    556  N   GLU A  69     -17.403  -4.572 -12.873  1.00  0.00           N  
ATOM    557  CA  GLU A  69     -18.052  -3.579 -13.711  1.00  0.00           C  
ATOM    558  C   GLU A  69     -18.103  -2.180 -13.084  1.00  0.00           C  
ATOM    559  O   GLU A  69     -17.937  -1.179 -13.781  1.00  0.00           O  
ATOM    560  CB  GLU A  69     -19.466  -4.034 -14.097  1.00  0.00           C  
ATOM    561  CG  GLU A  69     -20.370  -4.414 -12.927  1.00  0.00           C  
ATOM    562  CD  GLU A  69     -20.371  -5.911 -12.649  1.00  0.00           C  
ATOM    563  OE1 GLU A  69     -19.287  -6.550 -12.687  1.00  0.00           O  
ATOM    564  OE2 GLU A  69     -21.465  -6.457 -12.399  1.00  0.00           O  
ATOM    565  N   TYR A  70     -18.337  -2.111 -11.787  1.00  0.00           N  
ATOM    566  CA  TYR A  70     -18.436  -0.807 -11.137  1.00  0.00           C  
ATOM    567  C   TYR A  70     -17.108  -0.252 -10.642  1.00  0.00           C  
ATOM    568  O   TYR A  70     -16.882   0.962 -10.701  1.00  0.00           O  
ATOM    569  CB  TYR A  70     -19.468  -0.866 -10.009  1.00  0.00           C  
ATOM    570  CG  TYR A  70     -20.822  -1.287 -10.528  1.00  0.00           C  
ATOM    571  CD1 TYR A  70     -21.495  -0.524 -11.488  1.00  0.00           C  
ATOM    572  CD2 TYR A  70     -21.409  -2.480 -10.115  1.00  0.00           C  
ATOM    573  CE1 TYR A  70     -22.712  -0.938 -12.023  1.00  0.00           C  
ATOM    574  CE2 TYR A  70     -22.631  -2.902 -10.645  1.00  0.00           C  
ATOM    575  CZ  TYR A  70     -23.271  -2.129 -11.602  1.00  0.00           C  
ATOM    576  OH  TYR A  70     -24.466  -2.547 -12.132  1.00  0.00           O  
ATOM    577  N   VAL A  71     -16.208  -1.116 -10.174  1.00  0.00           N  
ATOM    578  CA  VAL A  71     -14.891  -0.619  -9.769  1.00  0.00           C  
ATOM    579  C   VAL A  71     -14.119  -0.178 -11.010  1.00  0.00           C  
ATOM    580  O   VAL A  71     -13.216   0.646 -10.924  1.00  0.00           O  
ATOM    581  CB  VAL A  71     -14.069  -1.653  -8.962  1.00  0.00           C  
ATOM    582  CG1 VAL A  71     -14.710  -1.860  -7.585  1.00  0.00           C  
ATOM    583  CG2 VAL A  71     -13.957  -2.974  -9.713  1.00  0.00           C  
ATOM    584  N   ASP A  72     -14.481  -0.718 -12.183  1.00  0.00           N  
ATOM    585  CA  ASP A  72     -13.850  -0.300 -13.437  1.00  0.00           C  
ATOM    586  C   ASP A  72     -14.217   1.161 -13.711  1.00  0.00           C  
ATOM    587  O   ASP A  72     -13.391   1.937 -14.178  1.00  0.00           O  
ATOM    588  CB  ASP A  72     -14.327  -1.171 -14.611  1.00  0.00           C  
ATOM    589  CG  ASP A  72     -13.525  -2.459 -14.758  1.00  0.00           C  
ATOM    590  OD1 ASP A  72     -12.648  -2.734 -13.904  1.00  0.00           O  
ATOM    591  OD2 ASP A  72     -13.761  -3.189 -15.746  1.00  0.00           O  
ATOM    592  N   ILE A  73     -15.461   1.521 -13.424  1.00  0.00           N  
ATOM    593  CA  ILE A  73     -15.923   2.897 -13.623  1.00  0.00           C  
ATOM    594  C   ILE A  73     -15.175   3.816 -12.660  1.00  0.00           C  
ATOM    595  O   ILE A  73     -14.731   4.903 -13.042  1.00  0.00           O  
ATOM    596  CB  ILE A  73     -17.441   3.007 -13.381  1.00  0.00           C  
ATOM    597  CG1 ILE A  73     -18.190   2.205 -14.453  1.00  0.00           C  
ATOM    598  CG2 ILE A  73     -17.885   4.470 -13.400  1.00  0.00           C  
ATOM    599  CD1 ILE A  73     -19.698   2.106 -14.227  1.00  0.00           C  
ATOM    600  N   VAL A  74     -15.019   3.381 -11.405  1.00  0.00           N  
ATOM    601  CA  VAL A  74     -14.305   4.164 -10.399  1.00  0.00           C  
ATOM    602  C   VAL A  74     -12.861   4.424 -10.838  1.00  0.00           C  
ATOM    603  O   VAL A  74     -12.386   5.563 -10.798  1.00  0.00           O  
ATOM    604  CB  VAL A  74     -14.302   3.444  -9.036  1.00  0.00           C  
ATOM    605  CG1 VAL A  74     -13.382   4.157  -8.048  1.00  0.00           C  
ATOM    606  CG2 VAL A  74     -15.724   3.376  -8.480  1.00  0.00           C  
ATOM    607  N   GLU A  75     -12.168   3.371 -11.261  1.00  0.00           N  
ATOM    608  CA  GLU A  75     -10.779   3.520 -11.678  1.00  0.00           C  
ATOM    609  C   GLU A  75     -10.656   4.400 -12.919  1.00  0.00           C  
ATOM    610  O   GLU A  75      -9.743   5.221 -13.024  1.00  0.00           O  
ATOM    611  CB  GLU A  75     -10.123   2.152 -11.919  1.00  0.00           C  
ATOM    612  CG  GLU A  75      -8.628   2.266 -12.224  1.00  0.00           C  
ATOM    613  CD  GLU A  75      -7.881   0.943 -12.135  1.00  0.00           C  
ATOM    614  OE1 GLU A  75      -8.466  -0.053 -11.648  1.00  0.00           O  
ATOM    615  OE2 GLU A  75      -6.704   0.901 -12.539  1.00  0.00           O  
ATOM    616  N   GLN A  76     -11.588   4.234 -13.866  1.00  0.00           N  
ATOM    617  CA  GLN A  76     -11.540   5.036 -15.091  1.00  0.00           C  
ATOM    618  C   GLN A  76     -11.758   6.519 -14.789  1.00  0.00           C  
ATOM    619  O   GLN A  76     -11.160   7.386 -15.428  1.00  0.00           O  
ATOM    620  CB  GLN A  76     -12.584   4.550 -16.100  1.00  0.00           C  
ATOM    621  CG  GLN A  76     -12.357   5.079 -17.509  1.00  0.00           C  
ATOM    622  CD  GLN A  76     -11.018   4.631 -18.077  1.00  0.00           C  
ATOM    623  OE1 GLN A  76     -10.718   3.439 -18.124  1.00  0.00           O  
ATOM    624  NE2 GLN A  76     -10.199   5.589 -18.495  1.00  0.00           N  
ATOM    625  N   LEU A  77     -12.606   6.822 -13.799  1.00  0.00           N  
ATOM    626  CA  LEU A  77     -12.837   8.212 -13.411  1.00  0.00           C  
ATOM    627  C   LEU A  77     -11.535   8.819 -12.889  1.00  0.00           C  
ATOM    628  O   LEU A  77     -11.181   9.946 -13.241  1.00  0.00           O  
ATOM    629  CB  LEU A  77     -13.917   8.303 -12.327  1.00  0.00           C  
ATOM    630  CG  LEU A  77     -15.380   8.173 -12.784  1.00  0.00           C  
ATOM    631  CD1 LEU A  77     -16.291   8.106 -11.564  1.00  0.00           C  
ATOM    632  CD2 LEU A  77     -15.748   9.374 -13.658  1.00  0.00           C  
ATOM    633  N   ALA A  78     -10.824   8.067 -12.049  1.00  0.00           N  
ATOM    634  CA  ALA A  78      -9.561   8.546 -11.498  1.00  0.00           C  
ATOM    635  C   ALA A  78      -8.534   8.755 -12.613  1.00  0.00           C  
ATOM    636  O   ALA A  78      -7.823   9.764 -12.640  1.00  0.00           O  
ATOM    637  CB  ALA A  78      -9.028   7.555 -10.464  1.00  0.00           C  
ATOM    638  N   ILE A  79      -8.463   7.802 -13.547  1.00  0.00           N  
ATOM    639  CA  ILE A  79      -7.538   7.891 -14.674  1.00  0.00           C  
ATOM    640  C   ILE A  79      -7.829   9.110 -15.539  1.00  0.00           C  
ATOM    641  O   ILE A  79      -6.934   9.900 -15.838  1.00  0.00           O  
ATOM    642  CB  ILE A  79      -7.606   6.607 -15.542  1.00  0.00           C  
ATOM    643  CG1 ILE A  79      -7.014   5.419 -14.778  1.00  0.00           C  
ATOM    644  CG2 ILE A  79      -6.866   6.820 -16.871  1.00  0.00           C  
ATOM    645  CD1 ILE A  79      -7.233   4.073 -15.463  1.00  0.00           C  
ATOM    646  N   ASP A  80      -9.087   9.261 -15.948  1.00  0.00           N  
ATOM    647  CA  ASP A  80      -9.467  10.376 -16.812  1.00  0.00           C  
ATOM    648  C   ASP A  80      -9.223  11.734 -16.154  1.00  0.00           C  
ATOM    649  O   ASP A  80      -8.744  12.668 -16.799  1.00  0.00           O  
ATOM    650  CB  ASP A  80     -10.944  10.260 -17.220  1.00  0.00           C  
ATOM    651  CG  ASP A  80     -11.208   9.068 -18.128  1.00  0.00           C  
ATOM    652  OD1 ASP A  80     -10.249   8.521 -18.709  1.00  0.00           O  
ATOM    653  OD2 ASP A  80     -12.389   8.690 -18.268  1.00  0.00           O  
ATOM    654  N   ARG A  81      -9.541  11.844 -14.873  1.00  0.00           N  
ATOM    655  CA  ARG A  81      -9.340  13.095 -14.154  1.00  0.00           C  
ATOM    656  C   ARG A  81      -7.853  13.410 -13.981  1.00  0.00           C  
ATOM    657  O   ARG A  81      -7.448  14.564 -14.071  1.00  0.00           O  
ATOM    658  CB  ARG A  81     -10.057  13.056 -12.806  1.00  0.00           C  
ATOM    659  CG  ARG A  81     -11.572  13.057 -12.962  1.00  0.00           C  
ATOM    660  CD  ARG A  81     -12.286  12.829 -11.640  1.00  0.00           C  
ATOM    661  NE  ARG A  81     -13.732  12.767 -11.822  1.00  0.00           N  
ATOM    662  CZ  ARG A  81     -14.612  12.519 -10.859  1.00  0.00           C  
ATOM    663  NH1 ARG A  81     -14.187  12.306  -9.630  1.00  0.00           N  
ATOM    664  NH2 ARG A  81     -15.909  12.487 -11.134  1.00  0.00           N  
ATOM    665  N   ALA A  82      -7.049  12.382 -13.745  1.00  0.00           N  
ATOM    666  CA  ALA A  82      -5.611  12.581 -13.602  1.00  0.00           C  
ATOM    667  C   ALA A  82      -5.029  13.113 -14.911  1.00  0.00           C  
ATOM    668  O   ALA A  82      -4.208  14.031 -14.911  1.00  0.00           O  
ATOM    669  CB  ALA A  82      -4.933  11.269 -13.211  1.00  0.00           C  
ATOM    670  N   LYS A  83      -5.469  12.542 -16.037  1.00  0.00           N  
ATOM    671  CA  LYS A  83      -4.980  12.972 -17.342  1.00  0.00           C  
ATOM    672  C   LYS A  83      -5.412  14.411 -17.657  1.00  0.00           C  
ATOM    673  O   LYS A  83      -4.615  15.199 -18.159  1.00  0.00           O  
ATOM    674  CB  LYS A  83      -5.463  12.018 -18.438  1.00  0.00           C  
ATOM    675  CG  LYS A  83      -4.824  10.633 -18.361  1.00  0.00           C  
ATOM    676  CD  LYS A  83      -5.066   9.796 -19.613  1.00  0.00           C  
ATOM    677  CE  LYS A  83      -6.530   9.452 -19.796  1.00  0.00           C  
ATOM    678  NZ  LYS A  83      -6.725   8.568 -20.979  1.00  0.00           N  
ATOM    679  N   GLU A  84      -6.658  14.730 -17.346  1.00  0.00           N  
ATOM    680  CA  GLU A  84      -7.169  16.071 -17.604  1.00  0.00           C  
ATOM    681  C   GLU A  84      -6.470  17.120 -16.744  1.00  0.00           C  
ATOM    682  O   GLU A  84      -6.068  18.179 -17.237  1.00  0.00           O  
ATOM    683  CB  GLU A  84      -8.677  16.122 -17.345  1.00  0.00           C  
ATOM    684  CG  GLU A  84      -9.300  17.497 -17.609  1.00  0.00           C  
ATOM    685  CD  GLU A  84     -10.787  17.544 -17.303  1.00  0.00           C  
ATOM    686  OE1 GLU A  84     -11.420  16.467 -17.225  1.00  0.00           O  
ATOM    687  OE2 GLU A  84     -11.323  18.655 -17.139  1.00  0.00           O  
ATOM    688  N   LEU A  85      -6.322  16.824 -15.454  1.00  0.00           N  
ATOM    689  CA  LEU A  85      -5.715  17.765 -14.521  1.00  0.00           C  
ATOM    690  C   LEU A  85      -4.265  18.113 -14.851  1.00  0.00           C  
ATOM    691  O   LEU A  85      -3.860  19.270 -14.727  1.00  0.00           O  
ATOM    692  CB  LEU A  85      -5.795  17.206 -13.095  1.00  0.00           C  
ATOM    693  CG  LEU A  85      -5.307  18.117 -11.955  1.00  0.00           C  
ATOM    694  CD1 LEU A  85      -6.195  19.353 -11.865  1.00  0.00           C  
ATOM    695  CD2 LEU A  85      -5.343  17.341 -10.642  1.00  0.00           C  
ATOM    696  N   PHE A  86      -3.493  17.113 -15.279  1.00  0.00           N  
ATOM    697  CA  PHE A  86      -2.075  17.335 -15.550  1.00  0.00           C  
ATOM    698  C   PHE A  86      -1.683  17.373 -17.028  1.00  0.00           C  
ATOM    699  O   PHE A  86      -0.508  17.558 -17.353  1.00  0.00           O  
ATOM    700  CB  PHE A  86      -1.253  16.276 -14.820  1.00  0.00           C  
ATOM    701  CG  PHE A  86      -1.340  16.377 -13.312  1.00  0.00           C  
ATOM    702  CD1 PHE A  86      -0.710  17.426 -12.643  1.00  0.00           C  
ATOM    703  CD2 PHE A  86      -2.053  15.451 -12.574  1.00  0.00           C  
ATOM    704  CE1 PHE A  86      -0.798  17.546 -11.258  1.00  0.00           C  
ATOM    705  CE2 PHE A  86      -2.147  15.561 -11.185  1.00  0.00           C  
ATOM    706  CZ  PHE A  86      -1.516  16.612 -10.526  1.00  0.00           C  
ATOM    707  N   GLY A  87      -2.656  17.214 -17.927  1.00  0.00           N  
ATOM    708  CA  GLY A  87      -2.367  17.256 -19.348  1.00  0.00           C  
ATOM    709  C   GLY A  87      -1.578  16.057 -19.846  1.00  0.00           C  
ATOM    710  O   GLY A  87      -0.721  16.184 -20.718  1.00  0.00           O  
ATOM    711  N   ALA A  88      -1.874  14.892 -19.304  1.00  0.00           N  
ATOM    712  CA  ALA A  88      -1.198  13.659 -19.679  1.00  0.00           C  
ATOM    713  C   ALA A  88      -2.098  12.828 -20.589  1.00  0.00           C  
ATOM    714  O   ALA A  88      -3.319  12.984 -20.573  1.00  0.00           O  
ATOM    715  CB  ALA A  88      -0.845  12.857 -18.432  1.00  0.00           C  
ATOM    716  N   ASP A  89      -1.495  11.943 -21.410  1.00  0.00           N  
ATOM    717  CA  ASP A  89      -2.294  11.047 -22.240  1.00  0.00           C  
ATOM    718  C   ASP A  89      -2.208   9.622 -21.688  1.00  0.00           C  
ATOM    719  O   ASP A  89      -2.725   8.679 -22.288  1.00  0.00           O  
ATOM    720  CB  ASP A  89      -1.880  11.105 -23.719  1.00  0.00           C  
ATOM    721  CG  ASP A  89      -0.413  10.796 -23.962  1.00  0.00           C  
ATOM    722  OD1 ASP A  89       0.194  10.060 -23.159  1.00  0.00           O  
ATOM    723  OD2 ASP A  89       0.130  11.290 -24.982  1.00  0.00           O  
ATOM    724  N   TYR A  90      -1.554   9.485 -20.524  1.00  0.00           N  
ATOM    725  CA  TYR A  90      -1.425   8.204 -19.836  1.00  0.00           C  
ATOM    726  C   TYR A  90      -1.430   8.450 -18.331  1.00  0.00           C  
ATOM    727  O   TYR A  90      -0.783   9.384 -17.853  1.00  0.00           O  
ATOM    728  CB  TYR A  90      -0.120   7.488 -20.214  1.00  0.00           C  
ATOM    729  CG  TYR A  90       0.188   6.295 -19.329  1.00  0.00           C  
ATOM    730  CD1 TYR A  90      -0.345   5.032 -19.601  1.00  0.00           C  
ATOM    731  CD2 TYR A  90       0.983   6.439 -18.189  1.00  0.00           C  
ATOM    732  CE1 TYR A  90      -0.099   3.943 -18.757  1.00  0.00           C  
ATOM    733  CE2 TYR A  90       1.236   5.362 -17.344  1.00  0.00           C  
ATOM    734  CZ  TYR A  90       0.696   4.113 -17.632  1.00  0.00           C  
ATOM    735  OH  TYR A  90       0.943   3.045 -16.796  1.00  0.00           O  
ATOM    736  N   ALA A  91      -2.160   7.612 -17.600  1.00  0.00           N  
ATOM    737  CA  ALA A  91      -2.187   7.701 -16.146  1.00  0.00           C  
ATOM    738  C   ALA A  91      -2.417   6.313 -15.560  1.00  0.00           C  
ATOM    739  O   ALA A  91      -3.190   5.516 -16.103  1.00  0.00           O  
ATOM    740  CB  ALA A  91      -3.294   8.648 -15.680  1.00  0.00           C  
ATOM    741  N   ASN A  92      -1.722   6.018 -14.466  1.00  0.00           N  
ATOM    742  CA  ASN A  92      -1.892   4.764 -13.759  1.00  0.00           C  
ATOM    743  C   ASN A  92      -2.151   5.146 -12.301  1.00  0.00           C  
ATOM    744  O   ASN A  92      -1.302   5.750 -11.652  1.00  0.00           O  
ATOM    745  CB  ASN A  92      -0.645   3.874 -13.866  1.00  0.00           C  
ATOM    746  CG  ASN A  92      -0.868   2.491 -13.303  1.00  0.00           C  
ATOM    747  OD1 ASN A  92      -1.386   2.329 -12.199  1.00  0.00           O  
ATOM    748  ND2 ASN A  92      -0.474   1.458 -14.063  1.00  0.00           N  
ATOM    749  N   VAL A  93      -3.334   4.801 -11.800  1.00  0.00           N  
ATOM    750  CA  VAL A  93      -3.755   5.189 -10.458  1.00  0.00           C  
ATOM    751  C   VAL A  93      -3.666   4.086  -9.411  1.00  0.00           C  
ATOM    752  O   VAL A  93      -4.146   4.248  -8.292  1.00  0.00           O  
ATOM    753  CB  VAL A  93      -5.201   5.732 -10.493  1.00  0.00           C  
ATOM    754  CG1 VAL A  93      -5.294   6.918 -11.451  1.00  0.00           C  
ATOM    755  CG2 VAL A  93      -6.175   4.635 -10.919  1.00  0.00           C  
ATOM    756  N   GLN A  94      -3.044   2.958  -9.767  1.00  0.00           N  
ATOM    757  CA  GLN A  94      -2.968   1.814  -8.851  1.00  0.00           C  
ATOM    758  C   GLN A  94      -1.837   1.806  -7.809  1.00  0.00           C  
ATOM    759  O   GLN A  94      -1.959   1.125  -6.791  1.00  0.00           O  
ATOM    760  CB  GLN A  94      -2.920   0.500  -9.649  1.00  0.00           C  
ATOM    761  CG  GLN A  94      -4.182   0.235 -10.469  1.00  0.00           C  
ATOM    762  CD  GLN A  94      -4.231  -1.182 -11.007  1.00  0.00           C  
ATOM    763  OE1 GLN A  94      -3.348  -2.002 -10.738  1.00  0.00           O  
ATOM    764  NE2 GLN A  94      -5.273  -1.486 -11.775  1.00  0.00           N  
ATOM    765  N   PRO A  95      -0.728   2.534  -8.019  1.00  0.00           N  
ATOM    766  CA  PRO A  95       0.354   2.477  -7.025  1.00  0.00           C  
ATOM    767  C   PRO A  95      -0.128   2.777  -5.604  1.00  0.00           C  
ATOM    768  O   PRO A  95      -0.809   3.773  -5.369  1.00  0.00           O  
ATOM    769  CB  PRO A  95       1.355   3.516  -7.531  1.00  0.00           C  
ATOM    770  CG  PRO A  95       1.180   3.433  -9.023  1.00  0.00           C  
ATOM    771  CD  PRO A  95      -0.324   3.351  -9.179  1.00  0.00           C  
ATOM    772  N   HIS A  96       0.246   1.905  -4.656  1.00  0.00           N  
ATOM    773  CA  HIS A  96      -0.160   2.063  -3.262  1.00  0.00           C  
ATOM    774  C   HIS A  96       0.457   3.284  -2.591  1.00  0.00           C  
ATOM    775  O   HIS A  96      -0.058   3.770  -1.582  1.00  0.00           O  
ATOM    776  CB  HIS A  96       0.215   0.823  -2.446  1.00  0.00           C  
ATOM    777  CG  HIS A  96      -0.409  -0.448  -2.932  1.00  0.00           C  
ATOM    778  ND1 HIS A  96      -1.726  -0.536  -3.336  1.00  0.00           N  
ATOM    779  CD2 HIS A  96       0.102  -1.697  -3.031  1.00  0.00           C  
ATOM    780  CE1 HIS A  96      -1.998  -1.779  -3.686  1.00  0.00           C  
ATOM    781  NE2 HIS A  96      -0.906  -2.507  -3.506  1.00  0.00           N  
ATOM    782  N   SER A  97       1.574   3.772  -3.129  1.00  0.00           N  
ATOM    783  CA  SER A  97       2.278   4.908  -2.547  1.00  0.00           C  
ATOM    784  C   SER A  97       3.244   5.513  -3.554  1.00  0.00           C  
ATOM    785  O   SER A  97       3.417   4.991  -4.661  1.00  0.00           O  
ATOM    786  CB  SER A  97       3.069   4.455  -1.315  1.00  0.00           C  
ATOM    787  OG  SER A  97       4.145   3.612  -1.706  1.00  0.00           O  
ATOM    788  N   GLY A  98       3.889   6.604  -3.162  1.00  0.00           N  
ATOM    789  CA  GLY A  98       4.874   7.232  -4.006  1.00  0.00           C  
ATOM    790  C   GLY A  98       6.058   6.309  -4.247  1.00  0.00           C  
ATOM    791  O   GLY A  98       6.585   6.231  -5.354  1.00  0.00           O  
ATOM    792  N   SER A  99       6.462   5.584  -3.206  1.00  0.00           N  
ATOM    793  CA  SER A  99       7.579   4.645  -3.327  1.00  0.00           C  
ATOM    794  C   SER A  99       7.268   3.550  -4.346  1.00  0.00           C  
ATOM    795  O   SER A  99       8.119   3.165  -5.135  1.00  0.00           O  
ATOM    796  CB  SER A  99       7.905   4.016  -1.973  1.00  0.00           C  
ATOM    797  OG  SER A  99       8.466   4.971  -1.087  1.00  0.00           O  
ATOM    798  N   GLN A 100       6.029   3.053  -4.321  1.00  0.00           N  
ATOM    799  CA  GLN A 100       5.631   2.007  -5.257  1.00  0.00           C  
ATOM    800  C   GLN A 100       5.527   2.544  -6.690  1.00  0.00           C  
ATOM    801  O   GLN A 100       5.836   1.831  -7.645  1.00  0.00           O  
ATOM    802  CB  GLN A 100       4.302   1.367  -4.830  1.00  0.00           C  
ATOM    803  CG  GLN A 100       4.483   0.172  -3.899  1.00  0.00           C  
ATOM    804  CD  GLN A 100       5.272   0.526  -2.650  1.00  0.00           C  
ATOM    805  OE1 GLN A 100       4.804   1.280  -1.792  1.00  0.00           O  
ATOM    806  NE2 GLN A 100       6.486  -0.012  -2.536  1.00  0.00           N  
ATOM    807  N   ALA A 101       5.100   3.794  -6.842  1.00  0.00           N  
ATOM    808  CA  ALA A 101       5.018   4.402  -8.164  1.00  0.00           C  
ATOM    809  C   ALA A 101       6.429   4.511  -8.739  1.00  0.00           C  
ATOM    810  O   ALA A 101       6.673   4.179  -9.903  1.00  0.00           O  
ATOM    811  CB  ALA A 101       4.371   5.782  -8.082  1.00  0.00           C  
ATOM    812  N   ASN A 102       7.372   4.964  -7.919  1.00  0.00           N  
ATOM    813  CA  ASN A 102       8.756   5.100  -8.356  1.00  0.00           C  
ATOM    814  C   ASN A 102       9.382   3.742  -8.661  1.00  0.00           C  
ATOM    815  O   ASN A 102      10.107   3.594  -9.647  1.00  0.00           O  
ATOM    816  CB  ASN A 102       9.577   5.852  -7.307  1.00  0.00           C  
ATOM    817  CG  ASN A 102       9.179   7.317  -7.183  1.00  0.00           C  
ATOM    818  OD1 ASN A 102       8.316   7.796  -7.917  1.00  0.00           O  
ATOM    819  ND2 ASN A 102       9.808   8.022  -6.258  1.00  0.00           N  
ATOM    820  N   PHE A 103       9.104   2.743  -7.829  1.00  0.00           N  
ATOM    821  CA  PHE A 103       9.620   1.394  -8.044  1.00  0.00           C  
ATOM    822  C   PHE A 103       9.190   0.892  -9.418  1.00  0.00           C  
ATOM    823  O   PHE A 103       9.975   0.267 -10.137  1.00  0.00           O  
ATOM    824  CB  PHE A 103       9.095   0.445  -6.964  1.00  0.00           C  
ATOM    825  CG  PHE A 103       9.562  -0.979  -7.115  1.00  0.00           C  
ATOM    826  CD1 PHE A 103      10.826  -1.374  -6.672  1.00  0.00           C  
ATOM    827  CD2 PHE A 103       8.741  -1.935  -7.709  1.00  0.00           C  
ATOM    828  CE1 PHE A 103      11.260  -2.681  -6.817  1.00  0.00           C  
ATOM    829  CE2 PHE A 103       9.175  -3.259  -7.864  1.00  0.00           C  
ATOM    830  CZ  PHE A 103      10.431  -3.620  -7.414  1.00  0.00           C  
ATOM    831  N   ALA A 104       7.935   1.169  -9.783  1.00  0.00           N  
ATOM    832  CA  ALA A 104       7.424   0.741 -11.081  1.00  0.00           C  
ATOM    833  C   ALA A 104       8.187   1.384 -12.229  1.00  0.00           C  
ATOM    834  O   ALA A 104       8.526   0.718 -13.210  1.00  0.00           O  
ATOM    835  CB  ALA A 104       5.933   1.066 -11.186  1.00  0.00           C  
ATOM    836  N   VAL A 105       8.495   2.676 -12.125  1.00  0.00           N  
ATOM    837  CA  VAL A 105       9.230   3.369 -13.164  1.00  0.00           C  
ATOM    838  C   VAL A 105      10.624   2.764 -13.335  1.00  0.00           C  
ATOM    839  O   VAL A 105      11.069   2.507 -14.453  1.00  0.00           O  
ATOM    840  CB  VAL A 105       9.349   4.884 -12.864  1.00  0.00           C  
ATOM    841  CG1 VAL A 105      10.244   5.565 -13.895  1.00  0.00           C  
ATOM    842  CG2 VAL A 105       7.965   5.517 -12.884  1.00  0.00           C  
ATOM    843  N   TYR A 106      11.311   2.524 -12.220  1.00  0.00           N  
ATOM    844  CA  TYR A 106      12.651   1.937 -12.273  1.00  0.00           C  
ATOM    845  C   TYR A 106      12.623   0.566 -12.962  1.00  0.00           C  
ATOM    846  O   TYR A 106      13.397   0.305 -13.886  1.00  0.00           O  
ATOM    847  CB  TYR A 106      13.220   1.741 -10.864  1.00  0.00           C  
ATOM    848  CG  TYR A 106      13.883   2.940 -10.225  1.00  0.00           C  
ATOM    849  CD1 TYR A 106      13.146   3.850  -9.459  1.00  0.00           C  
ATOM    850  CD2 TYR A 106      15.256   3.138 -10.330  1.00  0.00           C  
ATOM    851  CE1 TYR A 106      13.767   4.923  -8.829  1.00  0.00           C  
ATOM    852  CE2 TYR A 106      15.885   4.198  -9.700  1.00  0.00           C  
ATOM    853  CZ  TYR A 106      15.140   5.095  -8.946  1.00  0.00           C  
ATOM    854  OH  TYR A 106      15.764   6.141  -8.302  1.00  0.00           O  
ATOM    855  N   THR A 107      11.731  -0.317 -12.510  1.00  0.00           N  
ATOM    856  CA  THR A 107      11.676  -1.668 -13.052  1.00  0.00           C  
ATOM    857  C   THR A 107      11.132  -1.746 -14.470  1.00  0.00           C  
ATOM    858  O   THR A 107      11.396  -2.710 -15.187  1.00  0.00           O  
ATOM    859  CB  THR A 107      10.846  -2.599 -12.147  1.00  0.00           C  
ATOM    860  OG1 THR A 107       9.524  -2.085 -11.991  1.00  0.00           O  
ATOM    861  CG2 THR A 107      11.500  -2.713 -10.772  1.00  0.00           C  
ATOM    862  N   ALA A 108      10.385  -0.730 -14.882  1.00  0.00           N  
ATOM    863  CA  ALA A 108       9.842  -0.710 -16.237  1.00  0.00           C  
ATOM    864  C   ALA A 108      10.885  -0.262 -17.261  1.00  0.00           C  
ATOM    865  O   ALA A 108      10.900  -0.755 -18.392  1.00  0.00           O  
ATOM    866  CB  ALA A 108       8.638   0.230 -16.311  1.00  0.00           C  
ATOM    867  N   LEU A 109      11.750   0.663 -16.862  1.00  0.00           N  
ATOM    868  CA  LEU A 109      12.713   1.253 -17.788  1.00  0.00           C  
ATOM    869  C   LEU A 109      14.164   0.827 -17.638  1.00  0.00           C  
ATOM    870  O   LEU A 109      14.957   0.996 -18.569  1.00  0.00           O  
ATOM    871  CB  LEU A 109      12.643   2.776 -17.678  1.00  0.00           C  
ATOM    872  CG  LEU A 109      11.246   3.396 -17.806  1.00  0.00           C  
ATOM    873  CD1 LEU A 109      11.344   4.915 -17.678  1.00  0.00           C  
ATOM    874  CD2 LEU A 109      10.624   3.019 -19.145  1.00  0.00           C  
ATOM    875  N   LEU A 110      14.530   0.282 -16.484  1.00  0.00           N  
ATOM    876  CA  LEU A 110      15.920  -0.073 -16.230  1.00  0.00           C  
ATOM    877  C   LEU A 110      16.148  -1.532 -15.852  1.00  0.00           C  
ATOM    878  O   LEU A 110      15.232  -2.222 -15.417  1.00  0.00           O  
ATOM    879  CB  LEU A 110      16.480   0.797 -15.102  1.00  0.00           C  
ATOM    880  CG  LEU A 110      16.325   2.314 -15.225  1.00  0.00           C  
ATOM    881  CD1 LEU A 110      16.841   2.973 -13.946  1.00  0.00           C  
ATOM    882  CD2 LEU A 110      17.087   2.827 -16.434  1.00  0.00           C  
ATOM    883  N   GLU A 111      17.391  -1.972 -16.012  1.00  0.00           N  
ATOM    884  CA  GLU A 111      17.807  -3.294 -15.601  1.00  0.00           C  
ATOM    885  C   GLU A 111      18.671  -3.085 -14.362  1.00  0.00           C  
ATOM    886  O   GLU A 111      19.338  -2.055 -14.234  1.00  0.00           O  
ATOM    887  CB  GLU A 111      18.629  -3.992 -16.691  1.00  0.00           C  
ATOM    888  CG  GLU A 111      17.842  -4.277 -17.966  1.00  0.00           C  
ATOM    889  CD  GLU A 111      18.636  -5.106 -18.963  1.00  0.00           C  
ATOM    890  OE1 GLU A 111      19.866  -5.235 -18.787  1.00  0.00           O  
ATOM    891  OE2 GLU A 111      18.028  -5.626 -19.912  1.00  0.00           O  
ATOM    892  N   PRO A 112      18.682  -4.047 -13.438  1.00  0.00           N  
ATOM    893  CA  PRO A 112      19.504  -3.900 -12.233  1.00  0.00           C  
ATOM    894  C   PRO A 112      20.951  -3.598 -12.628  1.00  0.00           C  
ATOM    895  O   PRO A 112      21.504  -4.236 -13.523  1.00  0.00           O  
ATOM    896  CB  PRO A 112      19.362  -5.261 -11.552  1.00  0.00           C  
ATOM    897  CG  PRO A 112      17.968  -5.672 -11.918  1.00  0.00           C  
ATOM    898  CD  PRO A 112      17.866  -5.269 -13.377  1.00  0.00           C  
ATOM    899  N   GLY A 113      21.548  -2.602 -11.962  1.00  0.00           N  
ATOM    900  CA  GLY A 113      22.917  -2.234 -12.266  1.00  0.00           C  
ATOM    901  C   GLY A 113      23.066  -1.033 -13.182  1.00  0.00           C  
ATOM    902  O   GLY A 113      24.158  -0.471 -13.291  1.00  0.00           O  
ATOM    903  N   ASP A 114      21.972  -0.618 -13.837  1.00  0.00           N  
ATOM    904  CA  ASP A 114      22.030   0.546 -14.721  1.00  0.00           C  
ATOM    905  C   ASP A 114      22.384   1.801 -13.929  1.00  0.00           C  
ATOM    906  O   ASP A 114      22.080   1.905 -12.735  1.00  0.00           O  
ATOM    907  CB  ASP A 114      20.693   0.771 -15.441  1.00  0.00           C  
ATOM    908  CG  ASP A 114      20.514  -0.131 -16.646  1.00  0.00           C  
ATOM    909  OD1 ASP A 114      21.507  -0.719 -17.128  1.00  0.00           O  
ATOM    910  OD2 ASP A 114      19.369  -0.230 -17.144  1.00  0.00           O  
ATOM    911  N   THR A 115      23.014   2.758 -14.602  1.00  0.00           N  
ATOM    912  CA  THR A 115      23.413   4.009 -13.967  1.00  0.00           C  
ATOM    913  C   THR A 115      22.275   5.027 -13.974  1.00  0.00           C  
ATOM    914  O   THR A 115      21.619   5.238 -14.998  1.00  0.00           O  
ATOM    915  CB  THR A 115      24.654   4.600 -14.650  1.00  0.00           C  
ATOM    916  OG1 THR A 115      25.742   3.670 -14.528  1.00  0.00           O  
ATOM    917  CG2 THR A 115      25.059   5.919 -14.015  1.00  0.00           C  
ATOM    918  N   VAL A 116      22.065   5.670 -12.823  1.00  0.00           N  
ATOM    919  CA  VAL A 116      21.009   6.662 -12.652  1.00  0.00           C  
ATOM    920  C   VAL A 116      21.590   7.913 -12.003  1.00  0.00           C  
ATOM    921  O   VAL A 116      22.379   7.824 -11.064  1.00  0.00           O  
ATOM    922  CB  VAL A 116      19.876   6.121 -11.748  1.00  0.00           C  
ATOM    923  CG1 VAL A 116      18.823   7.193 -11.518  1.00  0.00           C  
ATOM    924  CG2 VAL A 116      19.247   4.883 -12.379  1.00  0.00           C  
ATOM    925  N   LEU A 117      21.196   9.081 -12.511  1.00  0.00           N  
ATOM    926  CA  LEU A 117      21.647  10.351 -11.955  1.00  0.00           C  
ATOM    927  C   LEU A 117      20.486  10.930 -11.155  1.00  0.00           C  
ATOM    928  O   LEU A 117      19.439  11.256 -11.717  1.00  0.00           O  
ATOM    929  CB  LEU A 117      22.053  11.297 -13.089  1.00  0.00           C  
ATOM    930  CG  LEU A 117      22.754  12.609 -12.744  1.00  0.00           C  
ATOM    931  CD1 LEU A 117      24.055  12.345 -12.010  1.00  0.00           C  
ATOM    932  CD2 LEU A 117      23.032  13.392 -14.037  1.00  0.00           C  
ATOM    933  N   GLY A 118      20.659  11.050  -9.828  1.00  0.00           N  
ATOM    934  CA  GLY A 118      19.593  11.538  -8.965  1.00  0.00           C  
ATOM    935  C   GLY A 118      20.100  12.529  -7.929  1.00  0.00           C  
ATOM    936  O   GLY A 118      21.290  12.550  -7.608  1.00  0.00           O  
ATOM    937  N   MET A 119      19.212  13.364  -7.402  1.00  0.00           N  
ATOM    938  CA  MET A 119      19.615  14.361  -6.413  1.00  0.00           C  
ATOM    939  C   MET A 119      19.973  13.747  -5.065  1.00  0.00           C  
ATOM    940  O   MET A 119      19.237  12.926  -4.517  1.00  0.00           O  
ATOM    941  CB  MET A 119      18.533  15.419  -6.214  1.00  0.00           C  
ATOM    942  CG  MET A 119      18.975  16.565  -5.294  1.00  0.00           C  
ATOM    943  SD  MET A 119      17.757  17.878  -5.080  1.00  0.00           S  
ATOM    944  CE  MET A 119      17.930  18.738  -6.634  1.00  0.00           C  
ATOM    945  N   ASN A 120      21.115  14.184  -4.525  1.00  0.00           N  
ATOM    946  CA  ASN A 120      21.606  13.745  -3.229  1.00  0.00           C  
ATOM    947  C   ASN A 120      20.563  14.023  -2.142  1.00  0.00           C  
ATOM    948  O   ASN A 120      19.987  15.105  -2.089  1.00  0.00           O  
ATOM    949  CB  ASN A 120      22.908  14.493  -2.909  1.00  0.00           C  
ATOM    950  CG  ASN A 120      23.635  13.934  -1.697  1.00  0.00           C  
ATOM    951  OD1 ASN A 120      23.049  13.723  -0.642  1.00  0.00           O  
ATOM    952  ND2 ASN A 120      24.936  13.716  -1.846  1.00  0.00           N  
ATOM    953  N   LEU A 121      20.332  13.044  -1.274  1.00  0.00           N  
ATOM    954  CA  LEU A 121      19.353  13.189  -0.196  1.00  0.00           C  
ATOM    955  C   LEU A 121      19.650  14.400   0.688  1.00  0.00           C  
ATOM    956  O   LEU A 121      18.741  15.145   1.049  1.00  0.00           O  
ATOM    957  CB  LEU A 121      19.326  11.924   0.673  1.00  0.00           C  
ATOM    958  CG  LEU A 121      18.398  11.930   1.892  1.00  0.00           C  
ATOM    959  CD1 LEU A 121      16.954  12.078   1.444  1.00  0.00           C  
ATOM    960  CD2 LEU A 121      18.578  10.648   2.685  1.00  0.00           C  
ATOM    961  N   ALA A 122      20.917  14.606   1.010  1.00  0.00           N  
ATOM    962  CA  ALA A 122      21.313  15.727   1.855  1.00  0.00           C  
ATOM    963  C   ALA A 122      21.101  17.085   1.186  1.00  0.00           C  
ATOM    964  O   ALA A 122      21.035  18.113   1.855  1.00  0.00           O  
ATOM    965  CB  ALA A 122      22.776  15.581   2.266  1.00  0.00           C  
ATOM    966  N   HIS A 123      20.981  17.078  -0.153  1.00  0.00           N  
ATOM    967  CA  HIS A 123      20.768  18.315  -0.891  1.00  0.00           C  
ATOM    968  C   HIS A 123      19.310  18.506  -1.311  1.00  0.00           C  
ATOM    969  O   HIS A 123      18.989  19.430  -2.063  1.00  0.00           O  
ATOM    970  CB  HIS A 123      21.671  18.355  -2.128  1.00  0.00           C  
ATOM    971  CG  HIS A 123      23.118  18.588  -1.810  1.00  0.00           C  
ATOM    972  ND1 HIS A 123      24.000  19.133  -2.723  1.00  0.00           N  
ATOM    973  CD2 HIS A 123      23.827  18.370  -0.691  1.00  0.00           C  
ATOM    974  CE1 HIS A 123      25.188  19.222  -2.170  1.00  0.00           C  
ATOM    975  NE2 HIS A 123      25.116  18.770  -0.932  1.00  0.00           N  
ATOM    976  N   GLY A 124      18.423  17.639  -0.825  1.00  0.00           N  
ATOM    977  CA  GLY A 124      17.012  17.776  -1.126  1.00  0.00           C  
ATOM    978  C   GLY A 124      16.346  16.621  -1.860  1.00  0.00           C  
ATOM    979  O   GLY A 124      15.144  16.665  -2.108  1.00  0.00           O  
ATOM    980  N   GLY A 125      17.116  15.590  -2.195  1.00  0.00           N  
ATOM    981  CA  GLY A 125      16.550  14.443  -2.893  1.00  0.00           C  
ATOM    982  C   GLY A 125      15.741  13.536  -1.971  1.00  0.00           C  
ATOM    983  O   GLY A 125      15.815  13.659  -0.745  1.00  0.00           O  
ATOM    984  N   HIS A 126      14.979  12.625  -2.555  1.00  0.00           N  
ATOM    985  CA  HIS A 126      14.166  11.694  -1.793  1.00  0.00           C  
ATOM    986  C   HIS A 126      14.871  10.343  -1.670  1.00  0.00           C  
ATOM    987  O   HIS A 126      15.762  10.033  -2.453  1.00  0.00           O  
ATOM    988  CB  HIS A 126      12.799  11.514  -2.464  1.00  0.00           C  
ATOM    989  CG  HIS A 126      11.820  10.684  -1.689  1.00  0.00           C  
ATOM    990  ND1 HIS A 126      11.528   9.387  -2.029  1.00  0.00           N  
ATOM    991  CD2 HIS A 126      11.087  10.969  -0.598  1.00  0.00           C  
ATOM    992  CE1 HIS A 126      10.640   8.895  -1.168  1.00  0.00           C  
ATOM    993  NE2 HIS A 126      10.363   9.838  -0.290  1.00  0.00           N  
ATOM    994  N   LEU A 127      14.452   9.537  -0.692  1.00  0.00           N  
ATOM    995  CA  LEU A 127      15.045   8.220  -0.481  1.00  0.00           C  
ATOM    996  C   LEU A 127      15.042   7.372  -1.752  1.00  0.00           C  
ATOM    997  O   LEU A 127      16.026   6.707  -2.064  1.00  0.00           O  
ATOM    998  CB  LEU A 127      14.295   7.474   0.631  1.00  0.00           C  
ATOM    999  CG  LEU A 127      14.515   7.965   2.067  1.00  0.00           C  
ATOM   1000  CD1 LEU A 127      13.487   7.336   2.988  1.00  0.00           C  
ATOM   1001  CD2 LEU A 127      15.931   7.609   2.513  1.00  0.00           C  
ATOM   1002  N   THR A 128      13.937   7.406  -2.492  1.00  0.00           N  
ATOM   1003  CA  THR A 128      13.806   6.617  -3.714  1.00  0.00           C  
ATOM   1004  C   THR A 128      14.570   7.187  -4.903  1.00  0.00           C  
ATOM   1005  O   THR A 128      14.465   6.673  -6.020  1.00  0.00           O  
ATOM   1006  CB  THR A 128      12.331   6.448  -4.122  1.00  0.00           C  
ATOM   1007  OG1 THR A 128      11.738   7.736  -4.301  1.00  0.00           O  
ATOM   1008  CG2 THR A 128      11.573   5.674  -3.057  1.00  0.00           C  
ATOM   1009  N   HIS A 129      15.353   8.242  -4.683  1.00  0.00           N  
ATOM   1010  CA  HIS A 129      16.139   8.832  -5.756  1.00  0.00           C  
ATOM   1011  C   HIS A 129      17.598   8.387  -5.720  1.00  0.00           C  
ATOM   1012  O   HIS A 129      18.462   8.997  -6.355  1.00  0.00           O  
ATOM   1013  CB  HIS A 129      16.048  10.362  -5.702  1.00  0.00           C  
ATOM   1014  CG  HIS A 129      14.648  10.880  -5.861  1.00  0.00           C  
ATOM   1015  ND1 HIS A 129      14.317  12.217  -5.683  1.00  0.00           N  
ATOM   1016  CD2 HIS A 129      13.499  10.254  -6.187  1.00  0.00           C  
ATOM   1017  CE1 HIS A 129      13.027  12.376  -5.884  1.00  0.00           C  
ATOM   1018  NE2 HIS A 129      12.497  11.198  -6.189  1.00  0.00           N  
ATOM   1019  N   GLY A 130      17.865   7.307  -4.980  1.00  0.00           N  
ATOM   1020  CA  GLY A 130      19.209   6.761  -4.940  1.00  0.00           C  
ATOM   1021  C   GLY A 130      19.856   6.530  -3.584  1.00  0.00           C  
ATOM   1022  O   GLY A 130      21.045   6.242  -3.515  1.00  0.00           O  
ATOM   1023  N   SER A 131      19.093   6.636  -2.504  1.00  0.00           N  
ATOM   1024  CA  SER A 131      19.655   6.408  -1.178  1.00  0.00           C  
ATOM   1025  C   SER A 131      20.175   4.973  -1.062  1.00  0.00           C  
ATOM   1026  O   SER A 131      19.504   4.031  -1.488  1.00  0.00           O  
ATOM   1027  CB  SER A 131      18.614   6.655  -0.092  1.00  0.00           C  
ATOM   1028  OG  SER A 131      19.147   6.347   1.189  1.00  0.00           O  
ATOM   1029  N   PRO A 132      21.363   4.786  -0.480  1.00  0.00           N  
ATOM   1030  CA  PRO A 132      21.944   3.445  -0.345  1.00  0.00           C  
ATOM   1031  C   PRO A 132      21.163   2.492   0.567  1.00  0.00           C  
ATOM   1032  O   PRO A 132      21.388   1.282   0.528  1.00  0.00           O  
ATOM   1033  CB  PRO A 132      23.350   3.726   0.199  1.00  0.00           C  
ATOM   1034  CG  PRO A 132      23.185   5.016   0.936  1.00  0.00           C  
ATOM   1035  CD  PRO A 132      22.268   5.810   0.038  1.00  0.00           C  
ATOM   1036  N   VAL A 133      20.248   3.026   1.381  1.00  0.00           N  
ATOM   1037  CA  VAL A 133      19.445   2.177   2.262  1.00  0.00           C  
ATOM   1038  C   VAL A 133      18.067   1.888   1.673  1.00  0.00           C  
ATOM   1039  O   VAL A 133      17.215   1.275   2.318  1.00  0.00           O  
ATOM   1040  CB  VAL A 133      19.273   2.812   3.668  1.00  0.00           C  
ATOM   1041  CG1 VAL A 133      20.627   2.924   4.350  1.00  0.00           C  
ATOM   1042  CG2 VAL A 133      18.606   4.175   3.553  1.00  0.00           C  
ATOM   1043  N   ASN A 134      17.853   2.326   0.427  1.00  0.00           N  
ATOM   1044  CA  ASN A 134      16.592   2.141  -0.272  1.00  0.00           C  
ATOM   1045  C   ASN A 134      16.810   1.242  -1.491  1.00  0.00           C  
ATOM   1046  O   ASN A 134      17.935   1.089  -1.959  1.00  0.00           O  
ATOM   1047  CB  ASN A 134      16.039   3.508  -0.710  1.00  0.00           C  
ATOM   1048  CG  ASN A 134      14.789   3.412  -1.557  1.00  0.00           C  
ATOM   1049  OD1 ASN A 134      14.858   3.504  -2.787  1.00  0.00           O  
ATOM   1050  ND2 ASN A 134      13.659   3.224  -0.904  1.00  0.00           N  
ATOM   1051  N   PHE A 135      15.734   0.651  -2.024  1.00  0.00           N  
ATOM   1052  CA  PHE A 135      15.860  -0.230  -3.187  1.00  0.00           C  
ATOM   1053  C   PHE A 135      16.566   0.456  -4.356  1.00  0.00           C  
ATOM   1054  O   PHE A 135      17.309  -0.187  -5.100  1.00  0.00           O  
ATOM   1055  CB  PHE A 135      14.479  -0.737  -3.636  1.00  0.00           C  
ATOM   1056  CG  PHE A 135      13.621   0.303  -4.311  1.00  0.00           C  
ATOM   1057  CD1 PHE A 135      13.813   0.629  -5.657  1.00  0.00           C  
ATOM   1058  CD2 PHE A 135      12.628   0.974  -3.613  1.00  0.00           C  
ATOM   1059  CE1 PHE A 135      13.050   1.611  -6.276  1.00  0.00           C  
ATOM   1060  CE2 PHE A 135      11.854   1.954  -4.224  1.00  0.00           C  
ATOM   1061  CZ  PHE A 135      12.068   2.270  -5.557  1.00  0.00           C  
ATOM   1062  N   SER A 136      16.346   1.761  -4.517  1.00  0.00           N  
ATOM   1063  CA  SER A 136      16.941   2.503  -5.621  1.00  0.00           C  
ATOM   1064  C   SER A 136      18.471   2.486  -5.570  1.00  0.00           C  
ATOM   1065  O   SER A 136      19.128   2.301  -6.594  1.00  0.00           O  
ATOM   1066  CB  SER A 136      16.436   3.953  -5.630  1.00  0.00           C  
ATOM   1067  OG  SER A 136      16.782   4.637  -4.437  1.00  0.00           O  
ATOM   1068  N   GLY A 137      19.034   2.677  -4.389  1.00  0.00           N  
ATOM   1069  CA  GLY A 137      20.476   2.674  -4.231  1.00  0.00           C  
ATOM   1070  C   GLY A 137      21.089   1.285  -4.181  1.00  0.00           C  
ATOM   1071  O   GLY A 137      22.284   1.116  -4.418  1.00  0.00           O  
ATOM   1072  N   LYS A 138      20.279   0.281  -3.862  1.00  0.00           N  
ATOM   1073  CA  LYS A 138      20.759  -1.100  -3.772  1.00  0.00           C  
ATOM   1074  C   LYS A 138      20.745  -1.830  -5.114  1.00  0.00           C  
ATOM   1075  O   LYS A 138      21.642  -2.622  -5.404  1.00  0.00           O  
ATOM   1076  CB  LYS A 138      19.923  -1.886  -2.763  1.00  0.00           C  
ATOM   1077  CG  LYS A 138      20.059  -1.411  -1.326  1.00  0.00           C  
ATOM   1078  CD  LYS A 138      19.198  -2.242  -0.386  1.00  0.00           C  
ATOM   1079  CE  LYS A 138      19.381  -1.820   1.056  1.00  0.00           C  
ATOM   1080  NZ  LYS A 138      18.529  -2.627   1.991  1.00  0.00           N  
ATOM   1081  N   LEU A 139      19.725  -1.560  -5.925  1.00  0.00           N  
ATOM   1082  CA  LEU A 139      19.580  -2.249  -7.205  1.00  0.00           C  
ATOM   1083  C   LEU A 139      20.237  -1.556  -8.394  1.00  0.00           C  
ATOM   1084  O   LEU A 139      20.509  -2.197  -9.414  1.00  0.00           O  
ATOM   1085  CB  LEU A 139      18.096  -2.470  -7.516  1.00  0.00           C  
ATOM   1086  CG  LEU A 139      17.300  -3.338  -6.539  1.00  0.00           C  
ATOM   1087  CD1 LEU A 139      15.839  -3.391  -6.972  1.00  0.00           C  
ATOM   1088  CD2 LEU A 139      17.896  -4.735  -6.478  1.00  0.00           C  
ATOM   1089  N   TYR A 140      20.504  -0.259  -8.270  1.00  0.00           N  
ATOM   1090  CA  TYR A 140      21.061   0.501  -9.384  1.00  0.00           C  
ATOM   1091  C   TYR A 140      22.331   1.259  -9.001  1.00  0.00           C  
ATOM   1092  O   TYR A 140      22.603   1.473  -7.826  1.00  0.00           O  
ATOM   1093  CB  TYR A 140      19.998   1.472  -9.912  1.00  0.00           C  
ATOM   1094  CG  TYR A 140      18.690   0.780 -10.231  1.00  0.00           C  
ATOM   1095  CD1 TYR A 140      18.501   0.109 -11.438  1.00  0.00           C  
ATOM   1096  CD2 TYR A 140      17.663   0.728  -9.290  1.00  0.00           C  
ATOM   1097  CE1 TYR A 140      17.327  -0.584 -11.706  1.00  0.00           C  
ATOM   1098  CE2 TYR A 140      16.485   0.033  -9.548  1.00  0.00           C  
ATOM   1099  CZ  TYR A 140      16.321  -0.625 -10.757  1.00  0.00           C  
ATOM   1100  OH  TYR A 140      15.160  -1.316 -11.018  1.00  0.00           O  
ATOM   1101  N   ASN A 141      23.103   1.654 -10.027  1.00  0.00           N  
ATOM   1102  CA  ASN A 141      24.333   2.403  -9.819  1.00  0.00           C  
ATOM   1103  C   ASN A 141      23.983   3.888  -9.800  1.00  0.00           C  
ATOM   1104  O   ASN A 141      23.611   4.460 -10.826  1.00  0.00           O  
ATOM   1105  CB  ASN A 141      25.327   2.108 -10.950  1.00  0.00           C  
ATOM   1106  CG  ASN A 141      26.637   2.857 -10.785  1.00  0.00           C  
ATOM   1107  OD1 ASN A 141      27.220   2.857  -9.700  1.00  0.00           O  
ATOM   1108  ND2 ASN A 141      27.098   3.486 -11.854  1.00  0.00           N  
ATOM   1109  N   ILE A 142      24.077   4.505  -8.629  1.00  0.00           N  
ATOM   1110  CA  ILE A 142      23.675   5.900  -8.462  1.00  0.00           C  
ATOM   1111  C   ILE A 142      24.811   6.908  -8.494  1.00  0.00           C  
ATOM   1112  O   ILE A 142      25.823   6.756  -7.808  1.00  0.00           O  
ATOM   1113  CB  ILE A 142      22.905   6.085  -7.136  1.00  0.00           C  
ATOM   1114  CG1 ILE A 142      21.759   5.075  -7.042  1.00  0.00           C  
ATOM   1115  CG2 ILE A 142      22.396   7.510  -7.009  1.00  0.00           C  
ATOM   1116  CD1 ILE A 142      20.720   5.188  -8.155  1.00  0.00           C  
ATOM   1117  N   VAL A 143      24.632   7.964  -9.296  1.00  0.00           N  
ATOM   1118  CA  VAL A 143      25.565   9.077  -9.361  1.00  0.00           C  
ATOM   1119  C   VAL A 143      24.758  10.269  -8.858  1.00  0.00           C  
ATOM   1120  O   VAL A 143      23.799  10.684  -9.500  1.00  0.00           O  
ATOM   1121  CB  VAL A 143      26.051   9.352 -10.799  1.00  0.00           C  
ATOM   1122  CG1 VAL A 143      26.922  10.607 -10.817  1.00  0.00           C  
ATOM   1123  CG2 VAL A 143      26.832   8.161 -11.323  1.00  0.00           C  
ATOM   1124  N   PRO A 144      25.118  10.823  -7.691  1.00  0.00           N  
ATOM   1125  CA  PRO A 144      24.361  11.937  -7.123  1.00  0.00           C  
ATOM   1126  C   PRO A 144      24.744  13.305  -7.683  1.00  0.00           C  
ATOM   1127  O   PRO A 144      25.869  13.523  -8.129  1.00  0.00           O  
ATOM   1128  CB  PRO A 144      24.678  11.837  -5.635  1.00  0.00           C  
ATOM   1129  CG  PRO A 144      26.114  11.391  -5.645  1.00  0.00           C  
ATOM   1130  CD  PRO A 144      26.153  10.349  -6.747  1.00  0.00           C  
ATOM   1131  N   TYR A 145      23.789  14.228  -7.664  1.00  0.00           N  
ATOM   1132  CA  TYR A 145      24.042  15.617  -8.033  1.00  0.00           C  
ATOM   1133  C   TYR A 145      23.386  16.461  -6.950  1.00  0.00           C  
ATOM   1134  O   TYR A 145      22.459  16.017  -6.270  1.00  0.00           O  
ATOM   1135  CB  TYR A 145      23.501  15.960  -9.429  1.00  0.00           C  
ATOM   1136  CG  TYR A 145      21.990  15.982  -9.583  1.00  0.00           C  
ATOM   1137  CD1 TYR A 145      21.254  17.134  -9.292  1.00  0.00           C  
ATOM   1138  CD2 TYR A 145      21.303  14.875 -10.069  1.00  0.00           C  
ATOM   1139  CE1 TYR A 145      19.873  17.171  -9.471  1.00  0.00           C  
ATOM   1140  CE2 TYR A 145      19.926  14.902 -10.251  1.00  0.00           C  
ATOM   1141  CZ  TYR A 145      19.215  16.052  -9.954  1.00  0.00           C  
ATOM   1142  OH  TYR A 145      17.852  16.084 -10.134  1.00  0.00           O  
ATOM   1143  N   GLY A 146      23.891  17.686  -6.767  1.00  0.00           N  
ATOM   1144  CA  GLY A 146      23.348  18.535  -5.732  1.00  0.00           C  
ATOM   1145  C   GLY A 146      23.171  19.971  -6.160  1.00  0.00           C  
ATOM   1146  O   GLY A 146      23.019  20.261  -7.352  1.00  0.00           O  
ATOM   1147  N   ILE A 147      23.178  20.877  -5.184  1.00  0.00           N  
ATOM   1148  CA  ILE A 147      22.999  22.287  -5.463  1.00  0.00           C  
ATOM   1149  C   ILE A 147      24.324  23.035  -5.291  1.00  0.00           C  
ATOM   1150  O   ILE A 147      25.233  22.557  -4.620  1.00  0.00           O  
ATOM   1151  CB  ILE A 147      21.929  22.906  -4.524  1.00  0.00           C  
ATOM   1152  CG1 ILE A 147      22.339  22.739  -3.062  1.00  0.00           C  
ATOM   1153  CG2 ILE A 147      20.583  22.237  -4.784  1.00  0.00           C  
ATOM   1154  CD1 ILE A 147      21.364  23.368  -2.074  1.00  0.00           C  
ATOM   1155  N   ASP A 148      24.430  24.216  -5.923  1.00  0.00           N  
ATOM   1156  CA  ASP A 148      25.646  25.017  -5.827  1.00  0.00           C  
ATOM   1157  C   ASP A 148      25.656  25.856  -4.547  1.00  0.00           C  
ATOM   1158  O   ASP A 148      24.772  25.733  -3.697  1.00  0.00           O  
ATOM   1159  CB  ASP A 148      25.811  25.902  -7.061  1.00  0.00           C  
ATOM   1160  CG  ASP A 148      24.654  26.861  -7.274  1.00  0.00           C  
ATOM   1161  OD1 ASP A 148      23.999  27.260  -6.289  1.00  0.00           O  
ATOM   1162  OD2 ASP A 148      24.407  27.231  -8.441  1.00  0.00           O  
ATOM   1163  N   ALA A 149      26.658  26.730  -4.427  1.00  0.00           N  
ATOM   1164  CA  ALA A 149      26.801  27.578  -3.248  1.00  0.00           C  
ATOM   1165  C   ALA A 149      25.625  28.533  -3.044  1.00  0.00           C  
ATOM   1166  O   ALA A 149      25.400  29.004  -1.932  1.00  0.00           O  
ATOM   1167  CB  ALA A 149      28.104  28.363  -3.328  1.00  0.00           C  
ATOM   1168  N   THR A 150      24.879  28.810  -4.114  1.00  0.00           N  
ATOM   1169  CA  THR A 150      23.733  29.704  -4.006  1.00  0.00           C  
ATOM   1170  C   THR A 150      22.470  28.950  -3.605  1.00  0.00           C  
ATOM   1171  O   THR A 150      21.422  29.556  -3.382  1.00  0.00           O  
ATOM   1172  CB  THR A 150      23.456  30.435  -5.335  1.00  0.00           C  
ATOM   1173  OG1 THR A 150      22.955  29.508  -6.311  1.00  0.00           O  
ATOM   1174  CG2 THR A 150      24.730  31.088  -5.860  1.00  0.00           C  
ATOM   1175  N   GLY A 151      22.555  27.613  -3.517  1.00  0.00           N  
ATOM   1176  CA  GLY A 151      21.411  26.812  -3.125  1.00  0.00           C  
ATOM   1177  C   GLY A 151      20.525  26.368  -4.274  1.00  0.00           C  
ATOM   1178  O   GLY A 151      19.411  25.893  -4.057  1.00  0.00           O  
ATOM   1179  N   HIS A 152      21.031  26.515  -5.508  1.00  0.00           N  
ATOM   1180  CA  HIS A 152      20.257  26.116  -6.676  1.00  0.00           C  
ATOM   1181  C   HIS A 152      21.006  25.094  -7.527  1.00  0.00           C  
ATOM   1182  O   HIS A 152      22.223  24.982  -7.449  1.00  0.00           O  
ATOM   1183  CB  HIS A 152      19.894  27.337  -7.523  1.00  0.00           C  
ATOM   1184  CG  HIS A 152      18.997  28.311  -6.816  1.00  0.00           C  
ATOM   1185  ND1 HIS A 152      19.479  29.334  -6.032  1.00  0.00           N  
ATOM   1186  CD2 HIS A 152      17.650  28.390  -6.752  1.00  0.00           C  
ATOM   1187  CE1 HIS A 152      18.471  30.005  -5.513  1.00  0.00           C  
ATOM   1188  NE2 HIS A 152      17.343  29.461  -5.926  1.00  0.00           N  
ATOM   1189  N   ILE A 153      20.266  24.349  -8.343  1.00  0.00           N  
ATOM   1190  CA  ILE A 153      20.857  23.329  -9.199  1.00  0.00           C  
ATOM   1191  C   ILE A 153      21.786  23.963 -10.233  1.00  0.00           C  
ATOM   1192  O   ILE A 153      21.422  24.934 -10.899  1.00  0.00           O  
ATOM   1193  CB  ILE A 153      19.764  22.520  -9.931  1.00  0.00           C  
ATOM   1194  CG1 ILE A 153      18.929  21.742  -8.913  1.00  0.00           C  
ATOM   1195  CG2 ILE A 153      20.392  21.574 -10.958  1.00  0.00           C  
ATOM   1196  CD1 ILE A 153      17.691  21.086  -9.505  1.00  0.00           C  
ATOM   1197  N   ASP A 154      22.994  23.404 -10.355  1.00  0.00           N  
ATOM   1198  CA  ASP A 154      23.970  23.865 -11.334  1.00  0.00           C  
ATOM   1199  C   ASP A 154      23.762  22.993 -12.575  1.00  0.00           C  
ATOM   1200  O   ASP A 154      24.270  21.870 -12.644  1.00  0.00           O  
ATOM   1201  CB  ASP A 154      25.397  23.699 -10.793  1.00  0.00           C  
ATOM   1202  CG  ASP A 154      26.455  24.249 -11.733  1.00  0.00           C  
ATOM   1203  OD1 ASP A 154      26.210  24.335 -12.953  1.00  0.00           O  
ATOM   1204  OD2 ASP A 154      27.555  24.590 -11.245  1.00  0.00           O  
ATOM   1205  N   TYR A 155      23.005  23.499 -13.537  1.00  0.00           N  
ATOM   1206  CA  TYR A 155      22.702  22.730 -14.742  1.00  0.00           C  
ATOM   1207  C   TYR A 155      23.921  22.440 -15.611  1.00  0.00           C  
ATOM   1208  O   TYR A 155      23.944  21.450 -16.330  1.00  0.00           O  
ATOM   1209  CB  TYR A 155      21.619  23.446 -15.550  1.00  0.00           C  
ATOM   1210  CG  TYR A 155      20.296  23.503 -14.822  1.00  0.00           C  
ATOM   1211  CD1 TYR A 155      19.444  22.399 -14.789  1.00  0.00           C  
ATOM   1212  CD2 TYR A 155      19.922  24.644 -14.120  1.00  0.00           C  
ATOM   1213  CE1 TYR A 155      18.248  22.427 -14.069  1.00  0.00           C  
ATOM   1214  CE2 TYR A 155      18.735  24.679 -13.399  1.00  0.00           C  
ATOM   1215  CZ  TYR A 155      17.901  23.576 -13.378  1.00  0.00           C  
ATOM   1216  OH  TYR A 155      16.724  23.605 -12.662  1.00  0.00           O  
ATOM   1217  N   ALA A 156      24.937  23.289 -15.538  1.00  0.00           N  
ATOM   1218  CA  ALA A 156      26.154  23.058 -16.293  1.00  0.00           C  
ATOM   1219  C   ALA A 156      26.868  21.828 -15.737  1.00  0.00           C  
ATOM   1220  O   ALA A 156      27.343  20.977 -16.489  1.00  0.00           O  
ATOM   1221  CB  ALA A 156      27.070  24.282 -16.205  1.00  0.00           C  
ATOM   1222  N   ASP A 157      26.936  21.729 -14.410  1.00  0.00           N  
ATOM   1223  CA  ASP A 157      27.571  20.582 -13.766  1.00  0.00           C  
ATOM   1224  C   ASP A 157      26.735  19.327 -13.981  1.00  0.00           C  
ATOM   1225  O   ASP A 157      27.273  18.235 -14.163  1.00  0.00           O  
ATOM   1226  CB  ASP A 157      27.753  20.833 -12.267  1.00  0.00           C  
ATOM   1227  CG  ASP A 157      28.471  19.687 -11.578  1.00  0.00           C  
ATOM   1228  OD1 ASP A 157      29.660  19.459 -11.887  1.00  0.00           O  
ATOM   1229  OD2 ASP A 157      27.840  19.006 -10.744  1.00  0.00           O  
ATOM   1230  N   LEU A 158      25.410  19.474 -13.963  1.00  0.00           N  
ATOM   1231  CA  LEU A 158      24.513  18.347 -14.180  1.00  0.00           C  
ATOM   1232  C   LEU A 158      24.750  17.784 -15.583  1.00  0.00           C  
ATOM   1233  O   LEU A 158      24.810  16.568 -15.769  1.00  0.00           O  
ATOM   1234  CB  LEU A 158      23.056  18.791 -14.035  1.00  0.00           C  
ATOM   1235  CG  LEU A 158      21.985  17.712 -14.205  1.00  0.00           C  
ATOM   1236  CD1 LEU A 158      22.187  16.615 -13.171  1.00  0.00           C  
ATOM   1237  CD2 LEU A 158      20.603  18.325 -14.039  1.00  0.00           C  
ATOM   1238  N   GLU A 159      24.895  18.665 -16.560  1.00  0.00           N  
ATOM   1239  CA  GLU A 159      25.145  18.257 -17.939  1.00  0.00           C  
ATOM   1240  C   GLU A 159      26.496  17.548 -18.040  1.00  0.00           C  
ATOM   1241  O   GLU A 159      26.643  16.550 -18.751  1.00  0.00           O  
ATOM   1242  CB  GLU A 159      25.116  19.467 -18.871  1.00  0.00           C  
ATOM   1243  CG  GLU A 159      25.277  19.109 -20.346  1.00  0.00           C  
ATOM   1244  CD  GLU A 159      25.136  20.324 -21.247  1.00  0.00           C  
ATOM   1245  OE1 GLU A 159      24.255  21.170 -20.990  1.00  0.00           O  
ATOM   1246  OE2 GLU A 159      25.907  20.435 -22.223  1.00  0.00           O  
ATOM   1247  N   LYS A 160      27.490  18.080 -17.325  1.00  0.00           N  
ATOM   1248  CA  LYS A 160      28.821  17.486 -17.315  1.00  0.00           C  
ATOM   1249  C   LYS A 160      28.775  16.061 -16.767  1.00  0.00           C  
ATOM   1250  O   LYS A 160      29.352  15.143 -17.347  1.00  0.00           O  
ATOM   1251  CB  LYS A 160      29.769  18.330 -16.461  1.00  0.00           C  
ATOM   1252  CG  LYS A 160      31.144  17.711 -16.242  1.00  0.00           C  
ATOM   1253  CD  LYS A 160      32.010  18.582 -15.341  1.00  0.00           C  
ATOM   1254  CE  LYS A 160      33.309  17.861 -14.979  1.00  0.00           C  
ATOM   1255  NZ  LYS A 160      33.069  16.631 -14.178  1.00  0.00           N  
ATOM   1256  N   GLN A 161      28.081  15.876 -15.650  1.00  0.00           N  
ATOM   1257  CA  GLN A 161      27.973  14.549 -15.037  1.00  0.00           C  
ATOM   1258  C   GLN A 161      27.210  13.582 -15.941  1.00  0.00           C  
ATOM   1259  O   GLN A 161      27.547  12.404 -16.025  1.00  0.00           O  
ATOM   1260  CB  GLN A 161      27.280  14.643 -13.677  1.00  0.00           C  
ATOM   1261  CG  GLN A 161      28.073  15.412 -12.630  1.00  0.00           C  
ATOM   1262  CD  GLN A 161      27.510  15.250 -11.231  1.00  0.00           C  
ATOM   1263  OE1 GLN A 161      27.413  14.132 -10.725  1.00  0.00           O  
ATOM   1264  NE2 GLN A 161      27.127  16.360 -10.613  1.00  0.00           N  
ATOM   1265  N   ALA A 162      26.189  14.098 -16.622  1.00  0.00           N  
ATOM   1266  CA  ALA A 162      25.400  13.267 -17.522  1.00  0.00           C  
ATOM   1267  C   ALA A 162      26.263  12.756 -18.674  1.00  0.00           C  
ATOM   1268  O   ALA A 162      26.207  11.584 -19.032  1.00  0.00           O  
ATOM   1269  CB  ALA A 162      24.208  14.057 -18.056  1.00  0.00           C  
ATOM   1270  N   LYS A 163      27.062  13.641 -19.255  1.00  0.00           N  
ATOM   1271  CA  LYS A 163      27.926  13.265 -20.371  1.00  0.00           C  
ATOM   1272  C   LYS A 163      29.051  12.335 -19.940  1.00  0.00           C  
ATOM   1273  O   LYS A 163      29.462  11.457 -20.696  1.00  0.00           O  
ATOM   1274  CB  LYS A 163      28.498  14.518 -21.037  1.00  0.00           C  
ATOM   1275  CG  LYS A 163      27.456  15.352 -21.771  1.00  0.00           C  
ATOM   1276  CD  LYS A 163      28.059  16.577 -22.426  1.00  0.00           C  
ATOM   1277  CE  LYS A 163      27.011  17.356 -23.201  1.00  0.00           C  
ATOM   1278  NZ  LYS A 163      27.562  18.593 -23.823  1.00  0.00           N  
ATOM   1279  N   GLU A 164      29.550  12.522 -18.729  1.00  0.00           N  
ATOM   1280  CA  GLU A 164      30.633  11.690 -18.215  1.00  0.00           C  
ATOM   1281  C   GLU A 164      30.170  10.284 -17.840  1.00  0.00           C  
ATOM   1282  O   GLU A 164      30.796   9.290 -18.218  1.00  0.00           O  
ATOM   1283  CB  GLU A 164      31.271  12.353 -16.982  1.00  0.00           C  
ATOM   1284  CG  GLU A 164      32.389  11.529 -16.345  1.00  0.00           C  
ATOM   1285  CD  GLU A 164      32.957  12.175 -15.088  1.00  0.00           C  
ATOM   1286  OE1 GLU A 164      32.621  13.344 -14.802  1.00  0.00           O  
ATOM   1287  OE2 GLU A 164      33.739  11.507 -14.381  1.00  0.00           O  
ATOM   1288  N   HIS A 165      29.076  10.193 -17.094  1.00  0.00           N  
ATOM   1289  CA  HIS A 165      28.585   8.903 -16.606  1.00  0.00           C  
ATOM   1290  C   HIS A 165      27.560   8.216 -17.504  1.00  0.00           C  
ATOM   1291  O   HIS A 165      27.280   7.027 -17.324  1.00  0.00           O  
ATOM   1292  CB  HIS A 165      28.009   9.082 -15.203  1.00  0.00           C  
ATOM   1293  CG  HIS A 165      29.014   9.564 -14.196  1.00  0.00           C  
ATOM   1294  ND1 HIS A 165      29.963   8.737 -13.641  1.00  0.00           N  
ATOM   1295  CD2 HIS A 165      29.231  10.790 -13.674  1.00  0.00           C  
ATOM   1296  CE1 HIS A 165      30.728   9.435 -12.806  1.00  0.00           C  
ATOM   1297  NE2 HIS A 165      30.301  10.678 -12.815  1.00  0.00           N  
ATOM   1298  N   LYS A 166      27.011   8.953 -18.460  1.00  0.00           N  
ATOM   1299  CA  LYS A 166      26.024   8.404 -19.389  1.00  0.00           C  
ATOM   1300  C   LYS A 166      24.952   7.561 -18.699  1.00  0.00           C  
ATOM   1301  O   LYS A 166      24.776   6.377 -19.002  1.00  0.00           O  
ATOM   1302  CB  LYS A 166      26.728   7.575 -20.473  1.00  0.00           C  
ATOM   1303  CG  LYS A 166      27.588   8.411 -21.401  1.00  0.00           C  
ATOM   1304  CD  LYS A 166      28.252   7.554 -22.466  1.00  0.00           C  
ATOM   1305  CE  LYS A 166      28.907   8.432 -23.531  1.00  0.00           C  
ATOM   1306  NZ  LYS A 166      29.880   9.393 -22.947  1.00  0.00           N  
ATOM   1307  N   PRO A 167      24.214   8.159 -17.752  1.00  0.00           N  
ATOM   1308  CA  PRO A 167      23.162   7.420 -17.054  1.00  0.00           C  
ATOM   1309  C   PRO A 167      22.036   7.024 -18.006  1.00  0.00           C  
ATOM   1310  O   PRO A 167      21.793   7.694 -19.007  1.00  0.00           O  
ATOM   1311  CB  PRO A 167      22.676   8.411 -15.999  1.00  0.00           C  
ATOM   1312  CG  PRO A 167      22.897   9.739 -16.665  1.00  0.00           C  
ATOM   1313  CD  PRO A 167      24.253   9.568 -17.316  1.00  0.00           C  
ATOM   1314  N   LYS A 168      21.366   5.921 -17.694  1.00  0.00           N  
ATOM   1315  CA  LYS A 168      20.233   5.472 -18.503  1.00  0.00           C  
ATOM   1316  C   LYS A 168      19.004   6.297 -18.150  1.00  0.00           C  
ATOM   1317  O   LYS A 168      18.054   6.377 -18.926  1.00  0.00           O  
ATOM   1318  CB  LYS A 168      19.955   3.987 -18.258  1.00  0.00           C  
ATOM   1319  CG  LYS A 168      21.022   3.057 -18.821  1.00  0.00           C  
ATOM   1320  CD  LYS A 168      21.036   3.089 -20.342  1.00  0.00           C  
ATOM   1321  CE  LYS A 168      22.092   2.153 -20.904  1.00  0.00           C  
ATOM   1322  NZ  LYS A 168      23.464   2.562 -20.521  1.00  0.00           N  
ATOM   1323  N   MET A 169      19.024   6.912 -16.967  1.00  0.00           N  
ATOM   1324  CA  MET A 169      17.908   7.724 -16.512  1.00  0.00           C  
ATOM   1325  C   MET A 169      18.389   8.851 -15.604  1.00  0.00           C  
ATOM   1326  O   MET A 169      19.293   8.670 -14.795  1.00  0.00           O  
ATOM   1327  CB  MET A 169      16.893   6.847 -15.763  1.00  0.00           C  
ATOM   1328  CG  MET A 169      15.608   7.549 -15.367  1.00  0.00           C  
ATOM   1329  SD  MET A 169      14.335   6.403 -14.785  1.00  0.00           S  
ATOM   1330  CE  MET A 169      14.967   6.010 -13.151  1.00  0.00           C  
ATOM   1331  N   ILE A 170      17.779  10.033 -15.770  1.00  0.00           N  
ATOM   1332  CA  ILE A 170      18.073  11.189 -14.941  1.00  0.00           C  
ATOM   1333  C   ILE A 170      16.793  11.488 -14.166  1.00  0.00           C  
ATOM   1334  O   ILE A 170      15.710  11.556 -14.753  1.00  0.00           O  
ATOM   1335  CB  ILE A 170      18.458  12.424 -15.785  1.00  0.00           C  
ATOM   1336  CG1 ILE A 170      19.757  12.141 -16.551  1.00  0.00           C  
ATOM   1337  CG2 ILE A 170      18.624  13.647 -14.886  1.00  0.00           C  
ATOM   1338  CD1 ILE A 170      20.181  13.263 -17.485  1.00  0.00           C  
ATOM   1339  N   ILE A 171      16.927  11.653 -12.850  1.00  0.00           N  
ATOM   1340  CA  ILE A 171      15.767  11.916 -12.001  1.00  0.00           C  
ATOM   1341  C   ILE A 171      15.662  13.383 -11.613  1.00  0.00           C  
ATOM   1342  O   ILE A 171      16.606  13.968 -11.074  1.00  0.00           O  
ATOM   1343  CB  ILE A 171      15.805  11.071 -10.720  1.00  0.00           C  
ATOM   1344  CG1 ILE A 171      15.870   9.587 -11.067  1.00  0.00           C  
ATOM   1345  CG2 ILE A 171      14.575  11.368  -9.854  1.00  0.00           C  
ATOM   1346  CD1 ILE A 171      16.021   8.684  -9.851  1.00  0.00           C  
ATOM   1347  N   GLY A 172      14.492  13.969 -11.870  1.00  0.00           N  
ATOM   1348  CA  GLY A 172      14.200  15.322 -11.459  1.00  0.00           C  
ATOM   1349  C   GLY A 172      13.180  15.198 -10.340  1.00  0.00           C  
ATOM   1350  O   GLY A 172      12.346  14.297 -10.362  1.00  0.00           O  
ATOM   1351  N   GLY A 173      13.253  16.071  -9.343  1.00  0.00           N  
ATOM   1352  CA  GLY A 173      12.333  15.964  -8.228  1.00  0.00           C  
ATOM   1353  C   GLY A 173      13.067  16.062  -6.909  1.00  0.00           C  
ATOM   1354  O   GLY A 173      14.289  15.921  -6.854  1.00  0.00           O  
ATOM   1355  N   PHE A 174      12.327  16.299  -5.837  1.00  0.00           N  
ATOM   1356  CA  PHE A 174      12.937  16.541  -4.542  1.00  0.00           C  
ATOM   1357  C   PHE A 174      11.944  16.432  -3.394  1.00  0.00           C  
ATOM   1358  O   PHE A 174      10.734  16.358  -3.610  1.00  0.00           O  
ATOM   1359  CB  PHE A 174      13.540  17.943  -4.539  1.00  0.00           C  
ATOM   1360  CG  PHE A 174      12.543  19.004  -4.949  1.00  0.00           C  
ATOM   1361  CD1 PHE A 174      11.650  19.534  -4.025  1.00  0.00           C  
ATOM   1362  CD2 PHE A 174      12.461  19.437  -6.273  1.00  0.00           C  
ATOM   1363  CE1 PHE A 174      10.692  20.472  -4.407  1.00  0.00           C  
ATOM   1364  CE2 PHE A 174      11.501  20.379  -6.662  1.00  0.00           C  
ATOM   1365  CZ  PHE A 174      10.620  20.890  -5.724  1.00  0.00           C  
ATOM   1366  N   SER A 175      12.477  16.435  -2.171  1.00  0.00           N  
ATOM   1367  CA  SER A 175      11.635  16.437  -0.981  1.00  0.00           C  
ATOM   1368  C   SER A 175      11.973  17.643  -0.113  1.00  0.00           C  
ATOM   1369  O   SER A 175      11.236  17.968   0.826  1.00  0.00           O  
ATOM   1370  CB  SER A 175      11.811  15.148  -0.177  1.00  0.00           C  
ATOM   1371  OG  SER A 175      13.141  14.998   0.277  1.00  0.00           O  
ATOM   1372  N   ALA A 176      13.084  18.323  -0.412  1.00  0.00           N  
ATOM   1373  CA  ALA A 176      13.500  19.487   0.366  1.00  0.00           C  
ATOM   1374  C   ALA A 176      14.275  20.521  -0.453  1.00  0.00           C  
ATOM   1375  O   ALA A 176      15.356  20.963  -0.055  1.00  0.00           O  
ATOM   1376  CB  ALA A 176      14.326  19.030   1.568  1.00  0.00           C  
ATOM   1377  N   TYR A 177      13.718  20.917  -1.601  1.00  0.00           N  
ATOM   1378  CA  TYR A 177      14.314  21.927  -2.465  1.00  0.00           C  
ATOM   1379  C   TYR A 177      13.263  23.019  -2.669  1.00  0.00           C  
ATOM   1380  O   TYR A 177      12.132  22.724  -3.057  1.00  0.00           O  
ATOM   1381  CB  TYR A 177      14.701  21.305  -3.808  1.00  0.00           C  
ATOM   1382  CG  TYR A 177      15.346  22.271  -4.784  1.00  0.00           C  
ATOM   1383  CD1 TYR A 177      16.628  22.770  -4.562  1.00  0.00           C  
ATOM   1384  CD2 TYR A 177      14.676  22.665  -5.945  1.00  0.00           C  
ATOM   1385  CE1 TYR A 177      17.224  23.644  -5.468  1.00  0.00           C  
ATOM   1386  CE2 TYR A 177      15.265  23.537  -6.851  1.00  0.00           C  
ATOM   1387  CZ  TYR A 177      16.535  24.031  -6.615  1.00  0.00           C  
ATOM   1388  OH  TYR A 177      17.123  24.891  -7.506  1.00  0.00           O  
ATOM   1389  N   SER A 178      13.629  24.261  -2.380  1.00  0.00           N  
ATOM   1390  CA  SER A 178      12.677  25.364  -2.455  1.00  0.00           C  
ATOM   1391  C   SER A 178      12.651  26.138  -3.766  1.00  0.00           C  
ATOM   1392  O   SER A 178      11.854  27.066  -3.926  1.00  0.00           O  
ATOM   1393  CB  SER A 178      12.931  26.338  -1.300  1.00  0.00           C  
ATOM   1394  OG  SER A 178      14.247  26.844  -1.350  1.00  0.00           O  
ATOM   1395  N   GLY A 179      13.509  25.775  -4.701  1.00  0.00           N  
ATOM   1396  CA  GLY A 179      13.557  26.489  -5.964  1.00  0.00           C  
ATOM   1397  C   GLY A 179      12.671  25.906  -7.052  1.00  0.00           C  
ATOM   1398  O   GLY A 179      11.862  25.009  -6.813  1.00  0.00           O  
ATOM   1399  N   VAL A 180      12.842  26.448  -8.267  1.00  0.00           N  
ATOM   1400  CA  VAL A 180      12.102  25.972  -9.429  1.00  0.00           C  
ATOM   1401  C   VAL A 180      13.067  25.145 -10.275  1.00  0.00           C  
ATOM   1402  O   VAL A 180      14.185  25.569 -10.541  1.00  0.00           O  
ATOM   1403  CB  VAL A 180      11.566  27.149 -10.272  1.00  0.00           C  
ATOM   1404  CG1 VAL A 180      10.995  26.644 -11.593  1.00  0.00           C  
ATOM   1405  CG2 VAL A 180      10.496  27.902  -9.492  1.00  0.00           C  
ATOM   1406  N   VAL A 181      12.626  23.955 -10.678  1.00  0.00           N  
ATOM   1407  CA  VAL A 181      13.454  23.099 -11.522  1.00  0.00           C  
ATOM   1408  C   VAL A 181      13.096  23.348 -12.982  1.00  0.00           C  
ATOM   1409  O   VAL A 181      11.915  23.397 -13.346  1.00  0.00           O  
ATOM   1410  CB  VAL A 181      13.243  21.608 -11.187  1.00  0.00           C  
ATOM   1411  CG1 VAL A 181      14.094  20.742 -12.109  1.00  0.00           C  
ATOM   1412  CG2 VAL A 181      13.612  21.342  -9.734  1.00  0.00           C  
ATOM   1413  N   ASP A 182      14.118  23.510 -13.820  1.00  0.00           N  
ATOM   1414  CA  ASP A 182      13.922  23.735 -15.250  1.00  0.00           C  
ATOM   1415  C   ASP A 182      13.763  22.373 -15.930  1.00  0.00           C  
ATOM   1416  O   ASP A 182      14.731  21.760 -16.372  1.00  0.00           O  
ATOM   1417  CB  ASP A 182      15.131  24.486 -15.821  1.00  0.00           C  
ATOM   1418  CG  ASP A 182      14.905  24.980 -17.245  1.00  0.00           C  
ATOM   1419  OD1 ASP A 182      14.045  24.420 -17.955  1.00  0.00           O  
ATOM   1420  OD2 ASP A 182      15.603  25.929 -17.656  1.00  0.00           O  
ATOM   1421  N   TRP A 183      12.515  21.896 -16.006  1.00  0.00           N  
ATOM   1422  CA  TRP A 183      12.223  20.598 -16.605  1.00  0.00           C  
ATOM   1423  C   TRP A 183      12.677  20.513 -18.056  1.00  0.00           C  
ATOM   1424  O   TRP A 183      13.206  19.488 -18.498  1.00  0.00           O  
ATOM   1425  CB  TRP A 183      10.728  20.294 -16.520  1.00  0.00           C  
ATOM   1426  CG  TRP A 183      10.106  20.458 -15.158  1.00  0.00           C  
ATOM   1427  CD1 TRP A 183       9.026  21.230 -14.853  1.00  0.00           C  
ATOM   1428  CD2 TRP A 183      10.506  19.841 -13.933  1.00  0.00           C  
ATOM   1429  NE1 TRP A 183       8.729  21.132 -13.519  1.00  0.00           N  
ATOM   1430  CE2 TRP A 183       9.619  20.281 -12.921  1.00  0.00           C  
ATOM   1431  CE3 TRP A 183      11.530  18.944 -13.575  1.00  0.00           C  
ATOM   1432  CZ2 TRP A 183       9.727  19.865 -11.590  1.00  0.00           C  
ATOM   1433  CZ3 TRP A 183      11.631  18.533 -12.248  1.00  0.00           C  
ATOM   1434  CH2 TRP A 183      10.737  18.995 -11.275  1.00  0.00           C  
ATOM   1435  N   ALA A 184      12.462  21.585 -18.816  1.00  0.00           N  
ATOM   1436  CA  ALA A 184      12.851  21.616 -20.221  1.00  0.00           C  
ATOM   1437  C   ALA A 184      14.362  21.447 -20.369  1.00  0.00           C  
ATOM   1438  O   ALA A 184      14.829  20.716 -21.245  1.00  0.00           O  
ATOM   1439  CB  ALA A 184      12.402  22.928 -20.861  1.00  0.00           C  
ATOM   1440  N   LYS A 185      15.127  22.115 -19.513  1.00  0.00           N  
ATOM   1441  CA  LYS A 185      16.580  22.015 -19.562  1.00  0.00           C  
ATOM   1442  C   LYS A 185      17.036  20.600 -19.214  1.00  0.00           C  
ATOM   1443  O   LYS A 185      17.959  20.068 -19.834  1.00  0.00           O  
ATOM   1444  CB  LYS A 185      17.213  23.017 -18.589  1.00  0.00           C  
ATOM   1445  CG  LYS A 185      18.738  22.993 -18.561  1.00  0.00           C  
ATOM   1446  CD  LYS A 185      19.337  23.357 -19.921  1.00  0.00           C  
ATOM   1447  CE  LYS A 185      20.851  23.367 -19.878  1.00  0.00           C  
ATOM   1448  NZ  LYS A 185      21.442  23.710 -21.203  1.00  0.00           N  
ATOM   1449  N   MET A 186      16.400  19.990 -18.232  1.00  0.00           N  
ATOM   1450  CA  MET A 186      16.757  18.628 -17.853  1.00  0.00           C  
ATOM   1451  C   MET A 186      16.452  17.654 -18.996  1.00  0.00           C  
ATOM   1452  O   MET A 186      17.185  16.691 -19.202  1.00  0.00           O  
ATOM   1453  CB  MET A 186      16.021  18.206 -16.580  1.00  0.00           C  
ATOM   1454  CG  MET A 186      16.491  18.947 -15.333  1.00  0.00           C  
ATOM   1455  SD  MET A 186      15.904  18.225 -13.787  1.00  0.00           S  
ATOM   1456  CE  MET A 186      17.023  16.834 -13.639  1.00  0.00           C  
ATOM   1457  N   ARG A 187      15.380  17.911 -19.741  1.00  0.00           N  
ATOM   1458  CA  ARG A 187      15.033  17.057 -20.873  1.00  0.00           C  
ATOM   1459  C   ARG A 187      16.085  17.187 -21.971  1.00  0.00           C  
ATOM   1460  O   ARG A 187      16.447  16.208 -22.621  1.00  0.00           O  
ATOM   1461  CB  ARG A 187      13.649  17.407 -21.425  1.00  0.00           C  
ATOM   1462  CG  ARG A 187      13.219  16.573 -22.644  1.00  0.00           C  
ATOM   1463  CD  ARG A 187      13.282  15.070 -22.383  1.00  0.00           C  
ATOM   1464  NE  ARG A 187      12.930  14.269 -23.563  1.00  0.00           N  
ATOM   1465  CZ  ARG A 187      11.691  13.916 -23.903  1.00  0.00           C  
ATOM   1466  NH1 ARG A 187      10.661  14.283 -23.149  1.00  0.00           N  
ATOM   1467  NH2 ARG A 187      11.489  13.198 -24.998  1.00  0.00           N  
ATOM   1468  N   GLU A 188      16.592  18.401 -22.174  1.00  0.00           N  
ATOM   1469  CA  GLU A 188      17.627  18.637 -23.177  1.00  0.00           C  
ATOM   1470  C   GLU A 188      18.871  17.820 -22.823  1.00  0.00           C  
ATOM   1471  O   GLU A 188      19.487  17.191 -23.686  1.00  0.00           O  
ATOM   1472  CB  GLU A 188      17.996  20.126 -23.246  1.00  0.00           C  
ATOM   1473  CG  GLU A 188      16.910  21.011 -23.825  1.00  0.00           C  
ATOM   1474  CD  GLU A 188      17.306  22.481 -23.842  1.00  0.00           C  
ATOM   1475  OE1 GLU A 188      18.438  22.806 -23.425  1.00  0.00           O  
ATOM   1476  OE2 GLU A 188      16.477  23.308 -24.275  1.00  0.00           O  
ATOM   1477  N   ILE A 189      19.230  17.836 -21.542  1.00  0.00           N  
ATOM   1478  CA  ILE A 189      20.396  17.095 -21.076  1.00  0.00           C  
ATOM   1479  C   ILE A 189      20.179  15.595 -21.259  1.00  0.00           C  
ATOM   1480  O   ILE A 189      21.071  14.888 -21.728  1.00  0.00           O  
ATOM   1481  CB  ILE A 189      20.682  17.415 -19.587  1.00  0.00           C  
ATOM   1482  CG1 ILE A 189      21.073  18.896 -19.446  1.00  0.00           C  
ATOM   1483  CG2 ILE A 189      21.791  16.513 -19.046  1.00  0.00           C  
ATOM   1484  CD1 ILE A 189      21.222  19.374 -18.005  1.00  0.00           C  
ATOM   1485  N   ALA A 190      18.993  15.113 -20.895  1.00  0.00           N  
ATOM   1486  CA  ALA A 190      18.681  13.694 -21.046  1.00  0.00           C  
ATOM   1487  C   ALA A 190      18.748  13.270 -22.513  1.00  0.00           C  
ATOM   1488  O   ALA A 190      19.334  12.240 -22.846  1.00  0.00           O  
ATOM   1489  CB  ALA A 190      17.290  13.405 -20.475  1.00  0.00           C  
ATOM   1490  N   ASP A 191      18.163  14.071 -23.388  1.00  0.00           N  
ATOM   1491  CA  ASP A 191      18.149  13.758 -24.816  1.00  0.00           C  
ATOM   1492  C   ASP A 191      19.550  13.728 -25.412  1.00  0.00           C  
ATOM   1493  O   ASP A 191      19.828  12.939 -26.321  1.00  0.00           O  
ATOM   1494  CB  ASP A 191      17.292  14.771 -25.584  1.00  0.00           C  
ATOM   1495  CG  ASP A 191      15.806  14.573 -25.357  1.00  0.00           C  
ATOM   1496  OD1 ASP A 191      15.400  13.517 -24.833  1.00  0.00           O  
ATOM   1497  OD2 ASP A 191      15.029  15.482 -25.727  1.00  0.00           O  
ATOM   1498  N   SER A 192      20.445  14.591 -24.914  1.00  0.00           N  
ATOM   1499  CA  SER A 192      21.802  14.656 -25.442  1.00  0.00           C  
ATOM   1500  C   SER A 192      22.579  13.349 -25.251  1.00  0.00           C  
ATOM   1501  O   SER A 192      23.558  13.096 -25.955  1.00  0.00           O  
ATOM   1502  CB  SER A 192      22.585  15.813 -24.795  1.00  0.00           C  
ATOM   1503  OG  SER A 192      22.921  15.525 -23.453  1.00  0.00           O  
ATOM   1504  N   ILE A 193      22.148  12.527 -24.306  1.00  0.00           N  
ATOM   1505  CA  ILE A 193      22.809  11.245 -24.053  1.00  0.00           C  
ATOM   1506  C   ILE A 193      21.856  10.070 -24.225  1.00  0.00           C  
ATOM   1507  O   ILE A 193      22.203   8.926 -23.921  1.00  0.00           O  
ATOM   1508  CB  ILE A 193      23.411  11.192 -22.631  1.00  0.00           C  
ATOM   1509  CG1 ILE A 193      22.315  11.388 -21.583  1.00  0.00           C  
ATOM   1510  CG2 ILE A 193      24.500  12.250 -22.480  1.00  0.00           C  
ATOM   1511  CD1 ILE A 193      22.772  11.137 -20.153  1.00  0.00           C  
ATOM   1512  N   GLY A 194      20.643  10.331 -24.714  1.00  0.00           N  
ATOM   1513  CA  GLY A 194      19.666   9.276 -24.916  1.00  0.00           C  
ATOM   1514  C   GLY A 194      19.136   8.643 -23.643  1.00  0.00           C  
ATOM   1515  O   GLY A 194      18.792   7.465 -23.628  1.00  0.00           O  
ATOM   1516  N   ALA A 195      19.072   9.431 -22.577  1.00  0.00           N  
ATOM   1517  CA  ALA A 195      18.585   8.938 -21.292  1.00  0.00           C  
ATOM   1518  C   ALA A 195      17.119   9.300 -21.072  1.00  0.00           C  
ATOM   1519  O   ALA A 195      16.584  10.201 -21.712  1.00  0.00           O  
ATOM   1520  CB  ALA A 195      19.425   9.511 -20.155  1.00  0.00           C  
ATOM   1521  N   TYR A 196      16.482   8.583 -20.157  1.00  0.00           N  
ATOM   1522  CA  TYR A 196      15.105   8.882 -19.789  1.00  0.00           C  
ATOM   1523  C   TYR A 196      15.120  10.013 -18.769  1.00  0.00           C  
ATOM   1524  O   TYR A 196      16.010  10.077 -17.918  1.00  0.00           O  
ATOM   1525  CB  TYR A 196      14.437   7.675 -19.124  1.00  0.00           C  
ATOM   1526  CG  TYR A 196      14.101   6.537 -20.044  1.00  0.00           C  
ATOM   1527  CD1 TYR A 196      13.017   6.615 -20.925  1.00  0.00           C  
ATOM   1528  CD2 TYR A 196      14.833   5.345 -20.012  1.00  0.00           C  
ATOM   1529  CE1 TYR A 196      12.687   5.555 -21.753  1.00  0.00           C  
ATOM   1530  CE2 TYR A 196      14.505   4.278 -20.837  1.00  0.00           C  
ATOM   1531  CZ  TYR A 196      13.431   4.392 -21.702  1.00  0.00           C  
ATOM   1532  OH  TYR A 196      13.095   3.335 -22.523  1.00  0.00           O  
ATOM   1533  N   LEU A 197      14.138  10.912 -18.854  1.00  0.00           N  
ATOM   1534  CA  LEU A 197      13.972  11.934 -17.829  1.00  0.00           C  
ATOM   1535  C   LEU A 197      12.749  11.493 -17.034  1.00  0.00           C  
ATOM   1536  O   LEU A 197      11.634  11.455 -17.555  1.00  0.00           O  
ATOM   1537  CB  LEU A 197      13.728  13.328 -18.406  1.00  0.00           C  
ATOM   1538  CG  LEU A 197      13.373  14.373 -17.324  1.00  0.00           C  
ATOM   1539  CD1 LEU A 197      14.505  14.499 -16.304  1.00  0.00           C  
ATOM   1540  CD2 LEU A 197      13.081  15.730 -17.957  1.00  0.00           C  
ATOM   1541  N   PHE A 198      12.978  11.148 -15.778  1.00  0.00           N  
ATOM   1542  CA  PHE A 198      11.922  10.720 -14.877  1.00  0.00           C  
ATOM   1543  C   PHE A 198      11.783  11.797 -13.804  1.00  0.00           C  
ATOM   1544  O   PHE A 198      12.729  12.079 -13.075  1.00  0.00           O  
ATOM   1545  CB  PHE A 198      12.297   9.357 -14.265  1.00  0.00           C  
ATOM   1546  CG  PHE A 198      11.584   9.029 -12.976  1.00  0.00           C  
ATOM   1547  CD1 PHE A 198      10.238   9.328 -12.795  1.00  0.00           C  
ATOM   1548  CD2 PHE A 198      12.267   8.389 -11.942  1.00  0.00           C  
ATOM   1549  CE1 PHE A 198       9.590   9.018 -11.601  1.00  0.00           C  
ATOM   1550  CE2 PHE A 198      11.627   8.068 -10.754  1.00  0.00           C  
ATOM   1551  CZ  PHE A 198      10.291   8.386 -10.578  1.00  0.00           C  
ATOM   1552  N   VAL A 199      10.597  12.405 -13.720  1.00  0.00           N  
ATOM   1553  CA  VAL A 199      10.355  13.450 -12.728  1.00  0.00           C  
ATOM   1554  C   VAL A 199       9.386  12.975 -11.654  1.00  0.00           C  
ATOM   1555  O   VAL A 199       8.306  12.470 -11.955  1.00  0.00           O  
ATOM   1556  CB  VAL A 199       9.802  14.733 -13.379  1.00  0.00           C  
ATOM   1557  CG1 VAL A 199       9.380  15.736 -12.301  1.00  0.00           C  
ATOM   1558  CG2 VAL A 199      10.859  15.354 -14.288  1.00  0.00           C  
ATOM   1559  N   ASP A 200       9.796  13.150 -10.397  1.00  0.00           N  
ATOM   1560  CA  ASP A 200       8.948  12.824  -9.257  1.00  0.00           C  
ATOM   1561  C   ASP A 200       8.474  14.175  -8.717  1.00  0.00           C  
ATOM   1562  O   ASP A 200       9.235  14.892  -8.066  1.00  0.00           O  
ATOM   1563  CB  ASP A 200       9.757  12.072  -8.194  1.00  0.00           C  
ATOM   1564  CG  ASP A 200       8.972  11.789  -6.923  1.00  0.00           C  
ATOM   1565  OD1 ASP A 200       7.879  12.360  -6.734  1.00  0.00           O  
ATOM   1566  OD2 ASP A 200       9.467  10.993  -6.094  1.00  0.00           O  
ATOM   1567  N   MET A 201       7.227  14.522  -8.999  1.00  0.00           N  
ATOM   1568  CA  MET A 201       6.686  15.813  -8.564  1.00  0.00           C  
ATOM   1569  C   MET A 201       5.778  15.714  -7.341  1.00  0.00           C  
ATOM   1570  O   MET A 201       4.933  16.585  -7.120  1.00  0.00           O  
ATOM   1571  CB  MET A 201       5.918  16.495  -9.708  1.00  0.00           C  
ATOM   1572  CG  MET A 201       4.649  15.773 -10.144  1.00  0.00           C  
ATOM   1573  SD  MET A 201       3.656  16.802 -11.261  1.00  0.00           S  
ATOM   1574  CE  MET A 201       2.192  15.774 -11.452  1.00  0.00           C  
ATOM   1575  N   ALA A 202       5.974  14.678  -6.529  1.00  0.00           N  
ATOM   1576  CA  ALA A 202       5.143  14.457  -5.349  1.00  0.00           C  
ATOM   1577  C   ALA A 202       4.894  15.698  -4.492  1.00  0.00           C  
ATOM   1578  O   ALA A 202       3.754  15.993  -4.128  1.00  0.00           O  
ATOM   1579  CB  ALA A 202       5.755  13.347  -4.493  1.00  0.00           C  
ATOM   1580  N   HIS A 203       5.957  16.421  -4.167  1.00  0.00           N  
ATOM   1581  CA  HIS A 203       5.825  17.598  -3.305  1.00  0.00           C  
ATOM   1582  C   HIS A 203       5.134  18.796  -3.940  1.00  0.00           C  
ATOM   1583  O   HIS A 203       4.487  19.576  -3.242  1.00  0.00           O  
ATOM   1584  CB  HIS A 203       7.201  18.013  -2.773  1.00  0.00           C  
ATOM   1585  CG  HIS A 203       7.506  17.463  -1.415  1.00  0.00           C  
ATOM   1586  ND1 HIS A 203       7.215  18.146  -0.266  1.00  0.00           N  
ATOM   1587  CD2 HIS A 203       8.038  16.284  -1.024  1.00  0.00           C  
ATOM   1588  CE1 HIS A 203       7.565  17.411   0.790  1.00  0.00           C  
ATOM   1589  NE2 HIS A 203       8.061  16.281   0.354  1.00  0.00           N  
ATOM   1590  N   VAL A 204       5.262  18.954  -5.257  1.00  0.00           N  
ATOM   1591  CA  VAL A 204       4.688  20.122  -5.924  1.00  0.00           C  
ATOM   1592  C   VAL A 204       3.496  19.831  -6.829  1.00  0.00           C  
ATOM   1593  O   VAL A 204       3.039  20.710  -7.551  1.00  0.00           O  
ATOM   1594  CB  VAL A 204       5.768  20.877  -6.740  1.00  0.00           C  
ATOM   1595  CG1 VAL A 204       6.851  21.410  -5.809  1.00  0.00           C  
ATOM   1596  CG2 VAL A 204       6.375  19.949  -7.801  1.00  0.00           C  
ATOM   1597  N   ALA A 205       2.964  18.601  -6.787  1.00  0.00           N  
ATOM   1598  CA  ALA A 205       1.837  18.230  -7.637  1.00  0.00           C  
ATOM   1599  C   ALA A 205       0.636  19.165  -7.497  1.00  0.00           C  
ATOM   1600  O   ALA A 205       0.009  19.535  -8.495  1.00  0.00           O  
ATOM   1601  CB  ALA A 205       1.420  16.789  -7.344  1.00  0.00           C  
ATOM   1602  N   GLY A 206       0.321  19.557  -6.271  1.00  0.00           N  
ATOM   1603  CA  GLY A 206      -0.804  20.454  -6.045  1.00  0.00           C  
ATOM   1604  C   GLY A 206      -0.562  21.824  -6.649  1.00  0.00           C  
ATOM   1605  O   GLY A 206      -1.457  22.418  -7.258  1.00  0.00           O  
ATOM   1606  N   LEU A 207       0.668  22.325  -6.498  1.00  0.00           N  
ATOM   1607  CA  LEU A 207       1.025  23.619  -7.073  1.00  0.00           C  
ATOM   1608  C   LEU A 207       0.991  23.547  -8.599  1.00  0.00           C  
ATOM   1609  O   LEU A 207       0.554  24.484  -9.262  1.00  0.00           O  
ATOM   1610  CB  LEU A 207       2.416  24.057  -6.590  1.00  0.00           C  
ATOM   1611  CG  LEU A 207       2.503  24.534  -5.131  1.00  0.00           C  
ATOM   1612  CD1 LEU A 207       2.515  23.356  -4.174  1.00  0.00           C  
ATOM   1613  CD2 LEU A 207       3.764  25.373  -4.934  1.00  0.00           C  
ATOM   1614  N   VAL A 208       1.441  22.425  -9.156  1.00  0.00           N  
ATOM   1615  CA  VAL A 208       1.422  22.235 -10.602  1.00  0.00           C  
ATOM   1616  C   VAL A 208      -0.026  22.223 -11.098  1.00  0.00           C  
ATOM   1617  O   VAL A 208      -0.356  22.860 -12.099  1.00  0.00           O  
ATOM   1618  CB  VAL A 208       2.116  20.909 -11.000  1.00  0.00           C  
ATOM   1619  CG1 VAL A 208       1.841  20.565 -12.463  1.00  0.00           C  
ATOM   1620  CG2 VAL A 208       3.621  21.015 -10.766  1.00  0.00           C  
ATOM   1621  N   ALA A 209      -0.891  21.503 -10.388  1.00  0.00           N  
ATOM   1622  CA  ALA A 209      -2.298  21.412 -10.760  1.00  0.00           C  
ATOM   1623  C   ALA A 209      -2.954  22.793 -10.791  1.00  0.00           C  
ATOM   1624  O   ALA A 209      -3.837  23.059 -11.615  1.00  0.00           O  
ATOM   1625  CB  ALA A 209      -3.043  20.500  -9.790  1.00  0.00           C  
ATOM   1626  N   ALA A 210      -2.526  23.671  -9.892  1.00  0.00           N  
ATOM   1627  CA  ALA A 210      -3.077  25.019  -9.801  1.00  0.00           C  
ATOM   1628  C   ALA A 210      -2.397  26.011 -10.742  1.00  0.00           C  
ATOM   1629  O   ALA A 210      -2.810  27.168 -10.832  1.00  0.00           O  
ATOM   1630  CB  ALA A 210      -2.973  25.518  -8.369  1.00  0.00           C  
ATOM   1631  N   GLY A 211      -1.350  25.556 -11.431  1.00  0.00           N  
ATOM   1632  CA  GLY A 211      -0.644  26.429 -12.355  1.00  0.00           C  
ATOM   1633  C   GLY A 211       0.321  27.410 -11.718  1.00  0.00           C  
ATOM   1634  O   GLY A 211       0.707  28.397 -12.337  1.00  0.00           O  
ATOM   1635  N   VAL A 212       0.725  27.144 -10.466  1.00  0.00           N  
ATOM   1636  CA  VAL A 212       1.646  28.035  -9.772  1.00  0.00           C  
ATOM   1637  C   VAL A 212       3.067  27.476  -9.677  1.00  0.00           C  
ATOM   1638  O   VAL A 212       3.923  28.043  -8.989  1.00  0.00           O  
ATOM   1639  CB  VAL A 212       1.134  28.405  -8.364  1.00  0.00           C  
ATOM   1640  CG1 VAL A 212      -0.194  29.145  -8.475  1.00  0.00           C  
ATOM   1641  CG2 VAL A 212       0.977  27.163  -7.504  1.00  0.00           C  
ATOM   1642  N   TYR A 213       3.322  26.354 -10.383  1.00  0.00           N  
ATOM   1643  CA  TYR A 213       4.657  25.758 -10.452  1.00  0.00           C  
ATOM   1644  C   TYR A 213       4.733  25.081 -11.821  1.00  0.00           C  
ATOM   1645  O   TYR A 213       3.731  24.535 -12.290  1.00  0.00           O  
ATOM   1646  CB  TYR A 213       4.864  24.726  -9.338  1.00  0.00           C  
ATOM   1647  CG  TYR A 213       6.312  24.300  -9.144  1.00  0.00           C  
ATOM   1648  CD1 TYR A 213       7.153  24.983  -8.262  1.00  0.00           C  
ATOM   1649  CD2 TYR A 213       6.847  23.224  -9.854  1.00  0.00           C  
ATOM   1650  CE1 TYR A 213       8.487  24.613  -8.094  1.00  0.00           C  
ATOM   1651  CE2 TYR A 213       8.185  22.843  -9.692  1.00  0.00           C  
ATOM   1652  CZ  TYR A 213       8.991  23.541  -8.814  1.00  0.00           C  
ATOM   1653  OH  TYR A 213      10.311  23.169  -8.647  1.00  0.00           O  
ATOM   1654  N   PRO A 214       5.894  25.115 -12.490  1.00  0.00           N  
ATOM   1655  CA  PRO A 214       6.042  24.514 -13.821  1.00  0.00           C  
ATOM   1656  C   PRO A 214       5.635  23.040 -13.888  1.00  0.00           C  
ATOM   1657  O   PRO A 214       6.032  22.233 -13.044  1.00  0.00           O  
ATOM   1658  CB  PRO A 214       7.524  24.699 -14.126  1.00  0.00           C  
ATOM   1659  CG  PRO A 214       7.881  25.946 -13.369  1.00  0.00           C  
ATOM   1660  CD  PRO A 214       7.152  25.771 -12.063  1.00  0.00           C  
ATOM   1661  N   ASN A 215       4.847  22.688 -14.906  1.00  0.00           N  
ATOM   1662  CA  ASN A 215       4.377  21.324 -15.113  1.00  0.00           C  
ATOM   1663  C   ASN A 215       5.444  20.496 -15.832  1.00  0.00           C  
ATOM   1664  O   ASN A 215       5.840  20.837 -16.945  1.00  0.00           O  
ATOM   1665  CB  ASN A 215       3.088  21.358 -15.944  1.00  0.00           C  
ATOM   1666  CG  ASN A 215       2.413  20.004 -16.048  1.00  0.00           C  
ATOM   1667  OD1 ASN A 215       2.971  18.979 -15.677  1.00  0.00           O  
ATOM   1668  ND2 ASN A 215       1.190  20.002 -16.570  1.00  0.00           N  
ATOM   1669  N   PRO A 216       5.914  19.392 -15.217  1.00  0.00           N  
ATOM   1670  CA  PRO A 216       6.935  18.558 -15.849  1.00  0.00           C  
ATOM   1671  C   PRO A 216       6.394  17.563 -16.872  1.00  0.00           C  
ATOM   1672  O   PRO A 216       7.161  17.004 -17.659  1.00  0.00           O  
ATOM   1673  CB  PRO A 216       7.570  17.837 -14.661  1.00  0.00           C  
ATOM   1674  CG  PRO A 216       6.405  17.623 -13.747  1.00  0.00           C  
ATOM   1675  CD  PRO A 216       5.642  18.940 -13.828  1.00  0.00           C  
ATOM   1676  N   VAL A 217       5.092  17.340 -16.882  1.00  0.00           N  
ATOM   1677  CA  VAL A 217       4.479  16.359 -17.783  1.00  0.00           C  
ATOM   1678  C   VAL A 217       4.839  16.534 -19.267  1.00  0.00           C  
ATOM   1679  O   VAL A 217       5.109  15.539 -19.945  1.00  0.00           O  
ATOM   1680  CB  VAL A 217       2.945  16.323 -17.599  1.00  0.00           C  
ATOM   1681  CG1 VAL A 217       2.290  15.412 -18.635  1.00  0.00           C  
ATOM   1682  CG2 VAL A 217       2.609  15.818 -16.199  1.00  0.00           C  
ATOM   1683  N   PRO A 218       4.855  17.765 -19.799  1.00  0.00           N  
ATOM   1684  CA  PRO A 218       5.201  17.945 -21.219  1.00  0.00           C  
ATOM   1685  C   PRO A 218       6.679  17.724 -21.534  1.00  0.00           C  
ATOM   1686  O   PRO A 218       7.060  17.665 -22.704  1.00  0.00           O  
ATOM   1687  CB  PRO A 218       4.800  19.392 -21.510  1.00  0.00           C  
ATOM   1688  CG  PRO A 218       3.782  19.707 -20.465  1.00  0.00           C  
ATOM   1689  CD  PRO A 218       4.329  19.017 -19.233  1.00  0.00           C  
ATOM   1690  N   HIS A 219       7.516  17.623 -20.500  1.00  0.00           N  
ATOM   1691  CA  HIS A 219       8.960  17.505 -20.703  1.00  0.00           C  
ATOM   1692  C   HIS A 219       9.573  16.152 -20.340  1.00  0.00           C  
ATOM   1693  O   HIS A 219      10.527  15.712 -20.983  1.00  0.00           O  
ATOM   1694  CB  HIS A 219       9.666  18.603 -19.914  1.00  0.00           C  
ATOM   1695  CG  HIS A 219       9.155  19.974 -20.220  1.00  0.00           C  
ATOM   1696  ND1 HIS A 219       9.427  20.626 -21.402  1.00  0.00           N  
ATOM   1697  CD2 HIS A 219       8.357  20.806 -19.511  1.00  0.00           C  
ATOM   1698  CE1 HIS A 219       8.819  21.797 -21.408  1.00  0.00           C  
ATOM   1699  NE2 HIS A 219       8.161  21.936 -20.275  1.00  0.00           N  
ATOM   1700  N   ALA A 220       9.043  15.498 -19.318  1.00  0.00           N  
ATOM   1701  CA  ALA A 220       9.591  14.220 -18.881  1.00  0.00           C  
ATOM   1702  C   ALA A 220       9.038  13.046 -19.680  1.00  0.00           C  
ATOM   1703  O   ALA A 220       7.955  13.129 -20.258  1.00  0.00           O  
ATOM   1704  CB  ALA A 220       9.299  14.018 -17.396  1.00  0.00           C  
ATOM   1705  N   HIS A 221       9.781  11.955 -19.714  1.00  0.00           N  
ATOM   1706  CA  HIS A 221       9.296  10.737 -20.371  1.00  0.00           C  
ATOM   1707  C   HIS A 221       8.231  10.116 -19.470  1.00  0.00           C  
ATOM   1708  O   HIS A 221       7.231   9.589 -19.959  1.00  0.00           O  
ATOM   1709  CB  HIS A 221      10.439   9.743 -20.582  1.00  0.00           C  
ATOM   1710  CG  HIS A 221      11.425  10.170 -21.619  1.00  0.00           C  
ATOM   1711  ND1 HIS A 221      12.562  10.872 -21.317  1.00  0.00           N  
ATOM   1712  CD2 HIS A 221      11.445   9.984 -22.959  1.00  0.00           C  
ATOM   1713  CE1 HIS A 221      13.246  11.107 -22.430  1.00  0.00           C  
ATOM   1714  NE2 HIS A 221      12.588  10.574 -23.438  1.00  0.00           N  
ATOM   1715  N   VAL A 222       8.467  10.177 -18.165  1.00  0.00           N  
ATOM   1716  CA  VAL A 222       7.528   9.626 -17.180  1.00  0.00           C  
ATOM   1717  C   VAL A 222       7.536  10.521 -15.944  1.00  0.00           C  
ATOM   1718  O   VAL A 222       8.578  11.046 -15.558  1.00  0.00           O  
ATOM   1719  CB  VAL A 222       7.909   8.196 -16.755  1.00  0.00           C  
ATOM   1720  CG1 VAL A 222       6.832   7.617 -15.833  1.00  0.00           C  
ATOM   1721  CG2 VAL A 222       8.079   7.295 -17.971  1.00  0.00           C  
ATOM   1722  N   VAL A 223       6.371  10.690 -15.336  1.00  0.00           N  
ATOM   1723  CA  VAL A 223       6.222  11.506 -14.129  1.00  0.00           C  
ATOM   1724  C   VAL A 223       5.491  10.694 -13.060  1.00  0.00           C  
ATOM   1725  O   VAL A 223       4.556   9.952 -13.370  1.00  0.00           O  
ATOM   1726  CB  VAL A 223       5.409  12.786 -14.417  1.00  0.00           C  
ATOM   1727  CG1 VAL A 223       5.170  13.578 -13.128  1.00  0.00           C  
ATOM   1728  CG2 VAL A 223       6.138  13.661 -15.432  1.00  0.00           C  
ATOM   1729  N   THR A 224       5.922  10.830 -11.812  1.00  0.00           N  
ATOM   1730  CA  THR A 224       5.222  10.187 -10.699  1.00  0.00           C  
ATOM   1731  C   THR A 224       4.884  11.249  -9.667  1.00  0.00           C  
ATOM   1732  O   THR A 224       5.485  12.329  -9.636  1.00  0.00           O  
ATOM   1733  CB  THR A 224       6.054   9.096  -9.983  1.00  0.00           C  
ATOM   1734  OG1 THR A 224       7.252   9.672  -9.460  1.00  0.00           O  
ATOM   1735  CG2 THR A 224       6.375   7.960 -10.942  1.00  0.00           C  
ATOM   1736  N   THR A 225       3.920  10.941  -8.822  1.00  0.00           N  
ATOM   1737  CA  THR A 225       3.557  11.834  -7.736  1.00  0.00           C  
ATOM   1738  C   THR A 225       2.762  11.061  -6.700  1.00  0.00           C  
ATOM   1739  O   THR A 225       2.205  10.010  -6.998  1.00  0.00           O  
ATOM   1740  CB  THR A 225       2.708  13.034  -8.206  1.00  0.00           C  
ATOM   1741  OG1 THR A 225       2.423  13.863  -7.067  1.00  0.00           O  
ATOM   1742  CG2 THR A 225       1.382  12.569  -8.818  1.00  0.00           C  
ATOM   1743  N   THR A 226       2.742  11.595  -5.485  1.00  0.00           N  
ATOM   1744  CA  THR A 226       1.865  11.052  -4.461  1.00  0.00           C  
ATOM   1745  C   THR A 226       0.577  11.861  -4.611  1.00  0.00           C  
ATOM   1746  O   THR A 226       0.558  12.909  -5.268  1.00  0.00           O  
ATOM   1747  CB  THR A 226       2.422  11.265  -3.042  1.00  0.00           C  
ATOM   1748  OG1 THR A 226       2.782  12.643  -2.864  1.00  0.00           O  
ATOM   1749  CG2 THR A 226       3.637  10.380  -2.810  1.00  0.00           C  
ATOM   1750  N   THR A 227      -0.495  11.385  -4.004  1.00  0.00           N  
ATOM   1751  CA  THR A 227      -1.762  12.094  -4.073  1.00  0.00           C  
ATOM   1752  C   THR A 227      -2.107  12.770  -2.751  1.00  0.00           C  
ATOM   1753  O   THR A 227      -3.147  13.415  -2.634  1.00  0.00           O  
ATOM   1754  CB  THR A 227      -2.901  11.131  -4.466  1.00  0.00           C  
ATOM   1755  OG1 THR A 227      -2.833   9.943  -3.658  1.00  0.00           O  
ATOM   1756  CG2 THR A 227      -2.771  10.737  -5.934  1.00  0.00           C  
ATOM   1757  N   HIS A 228      -1.240  12.636  -1.744  1.00  0.00           N  
ATOM   1758  CA  HIS A 228      -1.539  13.114  -0.401  1.00  0.00           C  
ATOM   1759  C   HIS A 228      -0.767  14.314   0.150  1.00  0.00           C  
ATOM   1760  O   HIS A 228      -0.983  14.702   1.297  1.00  0.00           O  
ATOM   1761  CB  HIS A 228      -1.364  11.955   0.591  1.00  0.00           C  
ATOM   1762  CG  HIS A 228       0.000  11.322   0.542  1.00  0.00           C  
ATOM   1763  ND1 HIS A 228       0.302  10.287  -0.312  1.00  0.00           N  
ATOM   1764  CD2 HIS A 228       1.126  11.564   1.253  1.00  0.00           C  
ATOM   1765  CE1 HIS A 228       1.562   9.920  -0.131  1.00  0.00           C  
ATOM   1766  NE2 HIS A 228       2.088  10.676   0.804  1.00  0.00           N  
ATOM   1767  N   LYS A 229       0.120  14.906  -0.632  1.00  0.00           N  
ATOM   1768  CA  LYS A 229       0.879  16.058  -0.136  1.00  0.00           C  
ATOM   1769  C   LYS A 229       0.171  17.352  -0.525  1.00  0.00           C  
ATOM   1770  O   LYS A 229      -0.902  17.640  -0.013  1.00  0.00           O  
ATOM   1771  CB  LYS A 229       2.332  15.988  -0.625  1.00  0.00           C  
ATOM   1772  CG  LYS A 229       3.053  14.762  -0.072  1.00  0.00           C  
ATOM   1773  CD  LYS A 229       4.462  14.573  -0.616  1.00  0.00           C  
ATOM   1774  CE  LYS A 229       5.078  13.302  -0.051  1.00  0.00           C  
ATOM   1775  NZ  LYS A 229       6.390  12.983  -0.661  1.00  0.00           N  
ATOM   1776  N   THR A 230       0.744  18.126  -1.436  1.00  0.00           N  
ATOM   1777  CA  THR A 230       0.077  19.362  -1.839  1.00  0.00           C  
ATOM   1778  C   THR A 230      -1.223  19.095  -2.601  1.00  0.00           C  
ATOM   1779  O   THR A 230      -2.081  19.976  -2.675  1.00  0.00           O  
ATOM   1780  CB  THR A 230       0.997  20.267  -2.689  1.00  0.00           C  
ATOM   1781  OG1 THR A 230       1.612  19.500  -3.732  1.00  0.00           O  
ATOM   1782  CG2 THR A 230       2.083  20.884  -1.810  1.00  0.00           C  
ATOM   1783  N   LEU A 231      -1.392  17.892  -3.150  1.00  0.00           N  
ATOM   1784  CA  LEU A 231      -2.644  17.559  -3.842  1.00  0.00           C  
ATOM   1785  C   LEU A 231      -3.792  17.369  -2.849  1.00  0.00           C  
ATOM   1786  O   LEU A 231      -4.960  17.353  -3.241  1.00  0.00           O  
ATOM   1787  CB  LEU A 231      -2.493  16.293  -4.697  1.00  0.00           C  
ATOM   1788  CG  LEU A 231      -2.159  16.511  -6.178  1.00  0.00           C  
ATOM   1789  CD1 LEU A 231      -2.022  15.170  -6.884  1.00  0.00           C  
ATOM   1790  CD2 LEU A 231      -3.233  17.363  -6.846  1.00  0.00           C  
ATOM   1791  N   ALA A 232      -3.465  17.200  -1.565  1.00  0.00           N  
ATOM   1792  CA  ALA A 232      -4.448  17.087  -0.492  1.00  0.00           C  
ATOM   1793  C   ALA A 232      -5.408  15.904  -0.600  1.00  0.00           C  
ATOM   1794  O   ALA A 232      -6.522  15.939  -0.076  1.00  0.00           O  
ATOM   1795  CB  ALA A 232      -5.239  18.396  -0.366  1.00  0.00           C  
ATOM   1796  N   GLY A 233      -4.991  14.836  -1.283  1.00  0.00           N  
ATOM   1797  CA  GLY A 233      -5.823  13.661  -1.445  1.00  0.00           C  
ATOM   1798  C   GLY A 233      -5.445  12.527  -0.500  1.00  0.00           C  
ATOM   1799  O   GLY A 233      -4.801  12.751   0.524  1.00  0.00           O  
ATOM   1800  N   PRO A 234      -5.838  11.296  -0.842  1.00  0.00           N  
ATOM   1801  CA  PRO A 234      -5.525  10.156   0.012  1.00  0.00           C  
ATOM   1802  C   PRO A 234      -4.061   9.761  -0.152  1.00  0.00           C  
ATOM   1803  O   PRO A 234      -3.399  10.188  -1.097  1.00  0.00           O  
ATOM   1804  CB  PRO A 234      -6.447   9.064  -0.529  1.00  0.00           C  
ATOM   1805  CG  PRO A 234      -6.458   9.361  -2.007  1.00  0.00           C  
ATOM   1806  CD  PRO A 234      -6.573  10.878  -2.057  1.00  0.00           C  
ATOM   1807  N   ARG A 235      -3.540   8.960   0.775  1.00  0.00           N  
ATOM   1808  CA  ARG A 235      -2.166   8.490   0.676  1.00  0.00           C  
ATOM   1809  C   ARG A 235      -2.118   7.461  -0.451  1.00  0.00           C  
ATOM   1810  O   ARG A 235      -2.786   6.430  -0.390  1.00  0.00           O  
ATOM   1811  CB  ARG A 235      -1.705   7.864   1.989  1.00  0.00           C  
ATOM   1812  CG  ARG A 235      -1.904   8.755   3.206  1.00  0.00           C  
ATOM   1813  CD  ARG A 235      -1.133   8.250   4.434  1.00  0.00           C  
ATOM   1814  NE  ARG A 235       0.282   8.600   4.340  1.00  0.00           N  
ATOM   1815  CZ  ARG A 235       0.778   9.815   4.575  1.00  0.00           C  
ATOM   1816  NH1 ARG A 235      -0.015  10.807   4.942  1.00  0.00           N  
ATOM   1817  NH2 ARG A 235       2.075  10.037   4.429  1.00  0.00           N  
ATOM   1818  N   GLY A 236      -1.344   7.759  -1.497  1.00  0.00           N  
ATOM   1819  CA  GLY A 236      -1.245   6.869  -2.636  1.00  0.00           C  
ATOM   1820  C   GLY A 236      -0.301   7.407  -3.692  1.00  0.00           C  
ATOM   1821  O   GLY A 236       0.213   8.523  -3.567  1.00  0.00           O  
ATOM   1822  N   GLY A 237      -0.067   6.617  -4.733  1.00  0.00           N  
ATOM   1823  CA  GLY A 237       0.827   7.011  -5.801  1.00  0.00           C  
ATOM   1824  C   GLY A 237       0.111   7.150  -7.135  1.00  0.00           C  
ATOM   1825  O   GLY A 237      -1.027   6.697  -7.300  1.00  0.00           O  
ATOM   1826  N   LEU A 238       0.787   7.776  -8.094  1.00  0.00           N  
ATOM   1827  CA  LEU A 238       0.217   8.028  -9.411  1.00  0.00           C  
ATOM   1828  C   LEU A 238       1.354   8.111 -10.430  1.00  0.00           C  
ATOM   1829  O   LEU A 238       2.416   8.645 -10.133  1.00  0.00           O  
ATOM   1830  CB  LEU A 238      -0.557   9.355  -9.377  1.00  0.00           C  
ATOM   1831  CG  LEU A 238      -1.200   9.903 -10.657  1.00  0.00           C  
ATOM   1832  CD1 LEU A 238      -2.316   8.973 -11.107  1.00  0.00           C  
ATOM   1833  CD2 LEU A 238      -1.754  11.295 -10.385  1.00  0.00           C  
ATOM   1834  N   ILE A 239       1.130   7.556 -11.622  1.00  0.00           N  
ATOM   1835  CA  ILE A 239       2.116   7.628 -12.704  1.00  0.00           C  
ATOM   1836  C   ILE A 239       1.453   8.353 -13.862  1.00  0.00           C  
ATOM   1837  O   ILE A 239       0.308   8.057 -14.212  1.00  0.00           O  
ATOM   1838  CB  ILE A 239       2.579   6.232 -13.176  1.00  0.00           C  
ATOM   1839  CG1 ILE A 239       3.163   5.434 -12.001  1.00  0.00           C  
ATOM   1840  CG2 ILE A 239       3.622   6.378 -14.282  1.00  0.00           C  
ATOM   1841  CD1 ILE A 239       3.529   4.000 -12.357  1.00  0.00           C  
ATOM   1842  N   LEU A 240       2.170   9.298 -14.462  1.00  0.00           N  
ATOM   1843  CA  LEU A 240       1.660  10.092 -15.572  1.00  0.00           C  
ATOM   1844  C   LEU A 240       2.683  10.140 -16.704  1.00  0.00           C  
ATOM   1845  O   LEU A 240       3.883  10.035 -16.466  1.00  0.00           O  
ATOM   1846  CB  LEU A 240       1.381  11.525 -15.115  1.00  0.00           C  
ATOM   1847  CG  LEU A 240       0.370  11.715 -13.983  1.00  0.00           C  
ATOM   1848  CD1 LEU A 240       0.534  13.109 -13.376  1.00  0.00           C  
ATOM   1849  CD2 LEU A 240      -1.037  11.517 -14.516  1.00  0.00           C  
ATOM   1850  N   ALA A 241       2.208  10.303 -17.935  1.00  0.00           N  
ATOM   1851  CA  ALA A 241       3.103  10.415 -19.084  1.00  0.00           C  
ATOM   1852  C   ALA A 241       2.382  11.088 -20.243  1.00  0.00           C  
ATOM   1853  O   ALA A 241       1.154  11.086 -20.315  1.00  0.00           O  
ATOM   1854  CB  ALA A 241       3.619   9.039 -19.507  1.00  0.00           C  
ATOM   1855  N   LYS A 242       3.168  11.662 -21.164  1.00  0.00           N  
ATOM   1856  CA  LYS A 242       2.617  12.314 -22.346  1.00  0.00           C  
ATOM   1857  C   LYS A 242       3.571  12.138 -23.514  1.00  0.00           C  
ATOM   1858  O   LYS A 242       4.775  12.320 -23.369  1.00  0.00           O  
ATOM   1859  CB  LYS A 242       2.392  13.801 -22.084  1.00  0.00           C  
ATOM   1860  CG  LYS A 242       1.756  14.527 -23.273  1.00  0.00           C  
ATOM   1861  CD  LYS A 242       1.526  16.001 -22.985  1.00  0.00           C  
ATOM   1862  CE  LYS A 242       0.882  16.688 -24.174  1.00  0.00           C  
ATOM   1863  NZ  LYS A 242       0.651  18.144 -23.917  1.00  0.00           N  
ATOM   1864  N   GLY A 243       3.015  11.782 -24.673  1.00  0.00           N  
ATOM   1865  CA  GLY A 243       3.808  11.612 -25.872  1.00  0.00           C  
ATOM   1866  C   GLY A 243       4.614  10.327 -25.941  1.00  0.00           C  
ATOM   1867  O   GLY A 243       5.505  10.205 -26.778  1.00  0.00           O  
ATOM   1868  N   GLY A 244       4.308   9.375 -25.067  1.00  0.00           N  
ATOM   1869  CA  GLY A 244       5.023   8.112 -25.060  1.00  0.00           C  
ATOM   1870  C   GLY A 244       4.418   7.116 -26.028  1.00  0.00           C  
ATOM   1871  O   GLY A 244       3.307   7.308 -26.525  1.00  0.00           O  
ATOM   1872  N   SER A 245       5.152   6.039 -26.298  1.00  0.00           N  
ATOM   1873  CA  SER A 245       4.676   4.994 -27.201  1.00  0.00           C  
ATOM   1874  C   SER A 245       3.792   3.998 -26.457  1.00  0.00           C  
ATOM   1875  O   SER A 245       3.776   3.948 -25.230  1.00  0.00           O  
ATOM   1876  CB  SER A 245       5.864   4.241 -27.794  1.00  0.00           C  
ATOM   1877  OG  SER A 245       6.582   3.559 -26.780  1.00  0.00           O  
ATOM   1878  N   GLU A 246       3.055   3.187 -27.222  1.00  0.00           N  
ATOM   1879  CA  GLU A 246       2.206   2.166 -26.635  1.00  0.00           C  
ATOM   1880  C   GLU A 246       3.078   1.165 -25.880  1.00  0.00           C  
ATOM   1881  O   GLU A 246       2.678   0.621 -24.853  1.00  0.00           O  
ATOM   1882  CB  GLU A 246       1.401   1.452 -27.714  1.00  0.00           C  
ATOM   1883  CG  GLU A 246       0.402   2.338 -28.454  1.00  0.00           C  
ATOM   1884  CD  GLU A 246      -0.818   2.683 -27.602  1.00  0.00           C  
ATOM   1885  OE1 GLU A 246      -1.691   3.411 -28.112  1.00  0.00           O  
ATOM   1886  OE2 GLU A 246      -0.896   2.235 -26.438  1.00  0.00           O  
ATOM   1887  N   GLU A 247       4.288   0.934 -26.400  1.00  0.00           N  
ATOM   1888  CA  GLU A 247       5.224   0.009 -25.771  1.00  0.00           C  
ATOM   1889  C   GLU A 247       5.619   0.503 -24.375  1.00  0.00           C  
ATOM   1890  O   GLU A 247       5.669  -0.274 -23.423  1.00  0.00           O  
ATOM   1891  CB  GLU A 247       6.474  -0.163 -26.638  1.00  0.00           C  
ATOM   1892  CG  GLU A 247       7.532  -1.070 -26.018  1.00  0.00           C  
ATOM   1893  CD  GLU A 247       8.768  -1.200 -26.895  1.00  0.00           C  
ATOM   1894  OE1 GLU A 247       8.991  -0.321 -27.752  1.00  0.00           O  
ATOM   1895  OE2 GLU A 247       9.511  -2.179 -26.719  1.00  0.00           O  
ATOM   1896  N   LEU A 248       5.907   1.799 -24.262  1.00  0.00           N  
ATOM   1897  CA  LEU A 248       6.286   2.386 -22.982  1.00  0.00           C  
ATOM   1898  C   LEU A 248       5.152   2.257 -21.967  1.00  0.00           C  
ATOM   1899  O   LEU A 248       5.375   1.864 -20.818  1.00  0.00           O  
ATOM   1900  CB  LEU A 248       6.660   3.862 -23.145  1.00  0.00           C  
ATOM   1901  CG  LEU A 248       6.887   4.650 -21.835  1.00  0.00           C  
ATOM   1902  CD1 LEU A 248       8.040   4.039 -21.052  1.00  0.00           C  
ATOM   1903  CD2 LEU A 248       7.177   6.110 -22.158  1.00  0.00           C  
ATOM   1904  N   TYR A 249       3.940   2.587 -22.400  1.00  0.00           N  
ATOM   1905  CA  TYR A 249       2.794   2.524 -21.496  1.00  0.00           C  
ATOM   1906  C   TYR A 249       2.483   1.091 -21.078  1.00  0.00           C  
ATOM   1907  O   TYR A 249       2.040   0.846 -19.956  1.00  0.00           O  
ATOM   1908  CB  TYR A 249       1.577   3.187 -22.139  1.00  0.00           C  
ATOM   1909  CG  TYR A 249       1.773   4.674 -22.413  1.00  0.00           C  
ATOM   1910  CD1 TYR A 249       2.852   5.380 -21.876  1.00  0.00           C  
ATOM   1911  CD2 TYR A 249       0.867   5.381 -23.202  1.00  0.00           C  
ATOM   1912  CE1 TYR A 249       3.032   6.738 -22.124  1.00  0.00           C  
ATOM   1913  CE2 TYR A 249       1.037   6.742 -23.452  1.00  0.00           C  
ATOM   1914  CZ  TYR A 249       2.118   7.416 -22.913  1.00  0.00           C  
ATOM   1915  OH  TYR A 249       2.285   8.753 -23.161  1.00  0.00           O  
ATOM   1916  N   LYS A 250       2.729   0.136 -21.966  1.00  0.00           N  
ATOM   1917  CA  LYS A 250       2.525  -1.269 -21.631  1.00  0.00           C  
ATOM   1918  C   LYS A 250       3.531  -1.688 -20.562  1.00  0.00           C  
ATOM   1919  O   LYS A 250       3.192  -2.410 -19.625  1.00  0.00           O  
ATOM   1920  CB  LYS A 250       2.690  -2.164 -22.863  1.00  0.00           C  
ATOM   1921  CG  LYS A 250       1.436  -2.300 -23.709  1.00  0.00           C  
ATOM   1922  CD  LYS A 250       1.646  -3.308 -24.843  1.00  0.00           C  
ATOM   1923  CE  LYS A 250       0.350  -3.607 -25.580  1.00  0.00           C  
ATOM   1924  NZ  LYS A 250      -0.253  -2.391 -26.192  1.00  0.00           N  
ATOM   1925  N   LYS A 251       4.780  -1.221 -20.698  1.00  0.00           N  
ATOM   1926  CA  LYS A 251       5.822  -1.542 -19.732  1.00  0.00           C  
ATOM   1927  C   LYS A 251       5.466  -0.973 -18.358  1.00  0.00           C  
ATOM   1928  O   LYS A 251       5.654  -1.634 -17.337  1.00  0.00           O  
ATOM   1929  CB  LYS A 251       7.171  -0.982 -20.179  1.00  0.00           C  
ATOM   1930  CG  LYS A 251       7.803  -1.710 -21.354  1.00  0.00           C  
ATOM   1931  CD  LYS A 251       9.159  -1.122 -21.696  1.00  0.00           C  
ATOM   1932  CE  LYS A 251       9.834  -1.868 -22.841  1.00  0.00           C  
ATOM   1933  NZ  LYS A 251      11.157  -1.288 -23.179  1.00  0.00           N  
ATOM   1934  N   LEU A 252       4.951   0.256 -18.329  1.00  0.00           N  
ATOM   1935  CA  LEU A 252       4.581   0.895 -17.073  1.00  0.00           C  
ATOM   1936  C   LEU A 252       3.424   0.153 -16.398  1.00  0.00           C  
ATOM   1937  O   LEU A 252       3.461  -0.096 -15.194  1.00  0.00           O  
ATOM   1938  CB  LEU A 252       4.206   2.361 -17.307  1.00  0.00           C  
ATOM   1939  CG  LEU A 252       5.367   3.277 -17.731  1.00  0.00           C  
ATOM   1940  CD1 LEU A 252       4.841   4.652 -18.129  1.00  0.00           C  
ATOM   1941  CD2 LEU A 252       6.377   3.401 -16.592  1.00  0.00           C  
ATOM   1942  N   ASN A 253       2.408  -0.212 -17.170  1.00  0.00           N  
ATOM   1943  CA  ASN A 253       1.271  -0.939 -16.611  1.00  0.00           C  
ATOM   1944  C   ASN A 253       1.714  -2.291 -16.052  1.00  0.00           C  
ATOM   1945  O   ASN A 253       1.279  -2.700 -14.971  1.00  0.00           O  
ATOM   1946  CB  ASN A 253       0.175  -1.137 -17.662  1.00  0.00           C  
ATOM   1947  CG  ASN A 253      -0.679   0.107 -17.860  1.00  0.00           C  
ATOM   1948  OD1 ASN A 253      -0.723   0.991 -17.010  1.00  0.00           O  
ATOM   1949  ND2 ASN A 253      -1.379   0.163 -18.989  1.00  0.00           N  
ATOM   1950  N   SER A 254       2.585  -2.982 -16.785  1.00  0.00           N  
ATOM   1951  CA  SER A 254       3.073  -4.289 -16.336  1.00  0.00           C  
ATOM   1952  C   SER A 254       3.952  -4.173 -15.096  1.00  0.00           C  
ATOM   1953  O   SER A 254       3.933  -5.059 -14.233  1.00  0.00           O  
ATOM   1954  CB  SER A 254       3.862  -4.978 -17.454  1.00  0.00           C  
ATOM   1955  OG  SER A 254       3.011  -5.325 -18.531  1.00  0.00           O  
ATOM   1956  N   ALA A 255       4.713  -3.086 -14.997  1.00  0.00           N  
ATOM   1957  CA  ALA A 255       5.589  -2.883 -13.846  1.00  0.00           C  
ATOM   1958  C   ALA A 255       4.783  -2.713 -12.559  1.00  0.00           C  
ATOM   1959  O   ALA A 255       5.195  -3.167 -11.495  1.00  0.00           O  
ATOM   1960  CB  ALA A 255       6.482  -1.664 -14.075  1.00  0.00           C  
ATOM   1961  N   VAL A 256       3.633  -2.051 -12.665  1.00  0.00           N  
ATOM   1962  CA  VAL A 256       2.769  -1.882 -11.497  1.00  0.00           C  
ATOM   1963  C   VAL A 256       2.112  -3.223 -11.173  1.00  0.00           C  
ATOM   1964  O   VAL A 256       2.150  -3.686 -10.030  1.00  0.00           O  
ATOM   1965  CB  VAL A 256       1.686  -0.811 -11.748  1.00  0.00           C  
ATOM   1966  CG1 VAL A 256       0.717  -0.757 -10.566  1.00  0.00           C  
ATOM   1967  CG2 VAL A 256       2.344   0.550 -11.941  1.00  0.00           C  
ATOM   1968  N   PHE A 257       1.529  -3.861 -12.186  1.00  0.00           N  
ATOM   1969  CA  PHE A 257       0.909  -5.173 -12.027  1.00  0.00           C  
ATOM   1970  C   PHE A 257       1.076  -5.988 -13.304  1.00  0.00           C  
ATOM   1971  O   PHE A 257       0.720  -5.520 -14.384  1.00  0.00           O  
ATOM   1972  CB  PHE A 257      -0.579  -5.054 -11.715  1.00  0.00           C  
ATOM   1973  CG  PHE A 257      -1.262  -6.396 -11.646  1.00  0.00           C  
ATOM   1974  CD1 PHE A 257      -1.206  -7.151 -10.477  1.00  0.00           C  
ATOM   1975  CD2 PHE A 257      -1.879  -6.940 -12.770  1.00  0.00           C  
ATOM   1976  CE1 PHE A 257      -1.752  -8.426 -10.434  1.00  0.00           C  
ATOM   1977  CE2 PHE A 257      -2.425  -8.218 -12.731  1.00  0.00           C  
ATOM   1978  CZ  PHE A 257      -2.357  -8.965 -11.559  1.00  0.00           C  
ATOM   1979  N   PRO A 258       1.596  -7.205 -13.195  1.00  0.00           N  
ATOM   1980  CA  PRO A 258       1.930  -7.963 -11.981  1.00  0.00           C  
ATOM   1981  C   PRO A 258       3.363  -7.803 -11.487  1.00  0.00           C  
ATOM   1982  O   PRO A 258       3.825  -8.566 -10.639  1.00  0.00           O  
ATOM   1983  CB  PRO A 258       1.664  -9.408 -12.412  1.00  0.00           C  
ATOM   1984  CG  PRO A 258       2.164  -9.402 -13.829  1.00  0.00           C  
ATOM   1985  CD  PRO A 258       1.655  -8.078 -14.385  1.00  0.00           C  
ATOM   1986  N   GLY A 259       4.073  -6.808 -12.007  1.00  0.00           N  
ATOM   1987  CA  GLY A 259       5.456  -6.587 -11.627  1.00  0.00           C  
ATOM   1988  C   GLY A 259       5.766  -6.370 -10.154  1.00  0.00           C  
ATOM   1989  O   GLY A 259       6.596  -7.087  -9.579  1.00  0.00           O  
ATOM   1990  N   GLY A 260       5.112  -5.384  -9.541  1.00  0.00           N  
ATOM   1991  CA  GLY A 260       5.423  -5.062  -8.157  1.00  0.00           C  
ATOM   1992  C   GLY A 260       4.280  -5.054  -7.155  1.00  0.00           C  
ATOM   1993  O   GLY A 260       4.516  -4.978  -5.949  1.00  0.00           O  
ATOM   1994  N   GLN A 261       3.039  -5.142  -7.636  1.00  0.00           N  
ATOM   1995  CA  GLN A 261       1.879  -5.137  -6.758  1.00  0.00           C  
ATOM   1996  C   GLN A 261       0.915  -6.264  -7.114  1.00  0.00           C  
ATOM   1997  O   GLN A 261       1.066  -6.932  -8.135  1.00  0.00           O  
ATOM   1998  CB  GLN A 261       1.125  -3.808  -6.838  1.00  0.00           C  
ATOM   1999  CG  GLN A 261       1.903  -2.600  -6.349  1.00  0.00           C  
ATOM   2000  CD  GLN A 261       1.079  -1.322  -6.332  1.00  0.00           C  
ATOM   2001  OE1 GLN A 261       1.533  -0.289  -5.837  1.00  0.00           O  
ATOM   2002  NE2 GLN A 261      -0.145  -1.367  -6.858  1.00  0.00           N  
ATOM   2003  N   GLY A 262      -0.080  -6.437  -6.239  1.00  0.00           N  
ATOM   2004  CA  GLY A 262      -1.137  -7.389  -6.491  1.00  0.00           C  
ATOM   2005  C   GLY A 262      -2.387  -6.579  -6.784  1.00  0.00           C  
ATOM   2006  O   GLY A 262      -2.358  -5.671  -7.616  1.00  0.00           O  
ATOM   2007  N   GLY A 263      -3.492  -6.861  -6.090  1.00  0.00           N  
ATOM   2008  CA  GLY A 263      -4.712  -6.114  -6.311  1.00  0.00           C  
ATOM   2009  C   GLY A 263      -4.607  -4.674  -5.821  1.00  0.00           C  
ATOM   2010  O   GLY A 263      -3.966  -4.409  -4.808  1.00  0.00           O  
ATOM   2011  N   PRO A 264      -5.226  -3.732  -6.540  1.00  0.00           N  
ATOM   2012  CA  PRO A 264      -5.189  -2.331  -6.120  1.00  0.00           C  
ATOM   2013  C   PRO A 264      -6.183  -2.077  -4.991  1.00  0.00           C  
ATOM   2014  O   PRO A 264      -7.036  -2.915  -4.691  1.00  0.00           O  
ATOM   2015  CB  PRO A 264      -5.572  -1.584  -7.394  1.00  0.00           C  
ATOM   2016  CG  PRO A 264      -6.547  -2.524  -8.040  1.00  0.00           C  
ATOM   2017  CD  PRO A 264      -5.919  -3.890  -7.832  1.00  0.00           C  
ATOM   2018  N   LEU A 265      -6.077  -0.912  -4.354  1.00  0.00           N  
ATOM   2019  CA  LEU A 265      -6.979  -0.529  -3.273  1.00  0.00           C  
ATOM   2020  C   LEU A 265      -8.088   0.335  -3.879  1.00  0.00           C  
ATOM   2021  O   LEU A 265      -7.942   1.548  -4.002  1.00  0.00           O  
ATOM   2022  CB  LEU A 265      -6.204   0.257  -2.205  1.00  0.00           C  
ATOM   2023  CG  LEU A 265      -4.940  -0.433  -1.672  1.00  0.00           C  
ATOM   2024  CD1 LEU A 265      -4.220   0.470  -0.665  1.00  0.00           C  
ATOM   2025  CD2 LEU A 265      -5.305  -1.765  -1.025  1.00  0.00           C  
ATOM   2026  N   MET A 266      -9.186  -0.304  -4.284  1.00  0.00           N  
ATOM   2027  CA  MET A 266     -10.269   0.407  -4.961  1.00  0.00           C  
ATOM   2028  C   MET A 266     -10.914   1.525  -4.140  1.00  0.00           C  
ATOM   2029  O   MET A 266     -11.382   2.520  -4.697  1.00  0.00           O  
ATOM   2030  CB  MET A 266     -11.338  -0.578  -5.440  1.00  0.00           C  
ATOM   2031  CG  MET A 266     -10.833  -1.574  -6.485  1.00  0.00           C  
ATOM   2032  SD  MET A 266      -9.887  -0.820  -7.836  1.00  0.00           S  
ATOM   2033  CE  MET A 266     -11.034   0.420  -8.424  1.00  0.00           C  
ATOM   2034  N   HIS A 267     -10.941   1.376  -2.809  1.00  0.00           N  
ATOM   2035  CA  HIS A 267     -11.490   2.416  -1.948  1.00  0.00           C  
ATOM   2036  C   HIS A 267     -10.573   3.638  -1.933  1.00  0.00           C  
ATOM   2037  O   HIS A 267     -11.037   4.772  -1.833  1.00  0.00           O  
ATOM   2038  CB  HIS A 267     -11.703   1.885  -0.519  1.00  0.00           C  
ATOM   2039  CG  HIS A 267     -10.499   1.222   0.083  1.00  0.00           C  
ATOM   2040  ND1 HIS A 267      -9.913   0.100  -0.457  1.00  0.00           N  
ATOM   2041  CD2 HIS A 267      -9.790   1.520   1.195  1.00  0.00           C  
ATOM   2042  CE1 HIS A 267      -8.888  -0.259   0.281  1.00  0.00           C  
ATOM   2043  NE2 HIS A 267      -8.786   0.577   1.294  1.00  0.00           N  
ATOM   2044  N   VAL A 268      -9.267   3.414  -2.056  1.00  0.00           N  
ATOM   2045  CA  VAL A 268      -8.310   4.514  -2.105  1.00  0.00           C  
ATOM   2046  C   VAL A 268      -8.366   5.174  -3.481  1.00  0.00           C  
ATOM   2047  O   VAL A 268      -8.262   6.393  -3.603  1.00  0.00           O  
ATOM   2048  CB  VAL A 268      -6.871   4.026  -1.813  1.00  0.00           C  
ATOM   2049  CG1 VAL A 268      -5.877   5.180  -1.946  1.00  0.00           C  
ATOM   2050  CG2 VAL A 268      -6.802   3.434  -0.405  1.00  0.00           C  
ATOM   2051  N   ILE A 269      -8.540   4.363  -4.526  1.00  0.00           N  
ATOM   2052  CA  ILE A 269      -8.642   4.905  -5.879  1.00  0.00           C  
ATOM   2053  C   ILE A 269      -9.894   5.782  -5.994  1.00  0.00           C  
ATOM   2054  O   ILE A 269      -9.886   6.796  -6.695  1.00  0.00           O  
ATOM   2055  CB  ILE A 269      -8.655   3.762  -6.928  1.00  0.00           C  
ATOM   2056  CG1 ILE A 269      -7.245   3.141  -6.991  1.00  0.00           C  
ATOM   2057  CG2 ILE A 269      -9.076   4.275  -8.302  1.00  0.00           C  
ATOM   2058  CD1 ILE A 269      -7.132   1.915  -7.884  1.00  0.00           C  
ATOM   2059  N   ALA A 270     -10.961   5.416  -5.285  1.00  0.00           N  
ATOM   2060  CA  ALA A 270     -12.164   6.234  -5.265  1.00  0.00           C  
ATOM   2061  C   ALA A 270     -11.812   7.567  -4.600  1.00  0.00           C  
ATOM   2062  O   ALA A 270     -12.263   8.630  -5.019  1.00  0.00           O  
ATOM   2063  CB  ALA A 270     -13.282   5.533  -4.502  1.00  0.00           C  
ATOM   2064  N   GLY A 271     -10.984   7.505  -3.547  1.00  0.00           N  
ATOM   2065  CA  GLY A 271     -10.537   8.709  -2.865  1.00  0.00           C  
ATOM   2066  C   GLY A 271      -9.714   9.581  -3.798  1.00  0.00           C  
ATOM   2067  O   GLY A 271      -9.836  10.805  -3.789  1.00  0.00           O  
ATOM   2068  N   LYS A 272      -8.882   8.956  -4.627  1.00  0.00           N  
ATOM   2069  CA  LYS A 272      -8.076   9.692  -5.597  1.00  0.00           C  
ATOM   2070  C   LYS A 272      -8.986  10.387  -6.611  1.00  0.00           C  
ATOM   2071  O   LYS A 272      -8.771  11.540  -6.962  1.00  0.00           O  
ATOM   2072  CB  LYS A 272      -7.120   8.747  -6.343  1.00  0.00           C  
ATOM   2073  CG  LYS A 272      -6.011   8.159  -5.478  1.00  0.00           C  
ATOM   2074  CD  LYS A 272      -5.123   7.198  -6.264  1.00  0.00           C  
ATOM   2075  CE  LYS A 272      -4.068   6.547  -5.381  1.00  0.00           C  
ATOM   2076  NZ  LYS A 272      -3.255   5.544  -6.118  1.00  0.00           N  
ATOM   2077  N   ALA A 273     -10.017   9.664  -7.066  1.00  0.00           N  
ATOM   2078  CA  ALA A 273     -10.941  10.209  -8.049  1.00  0.00           C  
ATOM   2079  C   ALA A 273     -11.606  11.495  -7.551  1.00  0.00           C  
ATOM   2080  O   ALA A 273     -11.646  12.498  -8.261  1.00  0.00           O  
ATOM   2081  CB  ALA A 273     -12.006   9.172  -8.416  1.00  0.00           C  
ATOM   2082  N   VAL A 274     -12.129  11.474  -6.320  1.00  0.00           N  
ATOM   2083  CA  VAL A 274     -12.799  12.658  -5.798  1.00  0.00           C  
ATOM   2084  C   VAL A 274     -11.801  13.777  -5.479  1.00  0.00           C  
ATOM   2085  O   VAL A 274     -12.103  14.959  -5.660  1.00  0.00           O  
ATOM   2086  CB  VAL A 274     -13.678  12.319  -4.558  1.00  0.00           C  
ATOM   2087  CG1 VAL A 274     -12.831  11.938  -3.353  1.00  0.00           C  
ATOM   2088  CG2 VAL A 274     -14.590  13.496  -4.231  1.00  0.00           C  
ATOM   2089  N   ALA A 275     -10.587  13.421  -5.029  1.00  0.00           N  
ATOM   2090  CA  ALA A 275      -9.568  14.426  -4.738  1.00  0.00           C  
ATOM   2091  C   ALA A 275      -9.120  15.132  -6.017  1.00  0.00           C  
ATOM   2092  O   ALA A 275      -8.891  16.340  -6.023  1.00  0.00           O  
ATOM   2093  CB  ALA A 275      -8.366  13.776  -4.054  1.00  0.00           C  
ATOM   2094  N   LEU A 276      -9.006  14.374  -7.111  1.00  0.00           N  
ATOM   2095  CA  LEU A 276      -8.599  14.958  -8.390  1.00  0.00           C  
ATOM   2096  C   LEU A 276      -9.684  15.897  -8.916  1.00  0.00           C  
ATOM   2097  O   LEU A 276      -9.380  16.881  -9.584  1.00  0.00           O  
ATOM   2098  CB  LEU A 276      -8.296  13.845  -9.402  1.00  0.00           C  
ATOM   2099  CG  LEU A 276      -7.037  13.028  -9.078  1.00  0.00           C  
ATOM   2100  CD1 LEU A 276      -6.990  11.750  -9.902  1.00  0.00           C  
ATOM   2101  CD2 LEU A 276      -5.791  13.875  -9.328  1.00  0.00           C  
ATOM   2102  N   LYS A 277     -10.940  15.599  -8.605  1.00  0.00           N  
ATOM   2103  CA  LYS A 277     -12.037  16.481  -8.999  1.00  0.00           C  
ATOM   2104  C   LYS A 277     -11.978  17.762  -8.166  1.00  0.00           C  
ATOM   2105  O   LYS A 277     -12.170  18.863  -8.687  1.00  0.00           O  
ATOM   2106  CB  LYS A 277     -13.392  15.784  -8.801  1.00  0.00           C  
ATOM   2107  CG  LYS A 277     -14.604  16.652  -9.132  1.00  0.00           C  
ATOM   2108  CD  LYS A 277     -15.908  15.862  -9.022  1.00  0.00           C  
ATOM   2109  CE  LYS A 277     -17.131  16.766  -9.136  1.00  0.00           C  
ATOM   2110  NZ  LYS A 277     -17.210  17.473 -10.438  1.00  0.00           N  
ATOM   2111  N   GLU A 278     -11.684  17.615  -6.870  1.00  0.00           N  
ATOM   2112  CA  GLU A 278     -11.564  18.775  -5.990  1.00  0.00           C  
ATOM   2113  C   GLU A 278     -10.423  19.682  -6.457  1.00  0.00           C  
ATOM   2114  O   GLU A 278     -10.510  20.908  -6.359  1.00  0.00           O  
ATOM   2115  CB  GLU A 278     -11.311  18.325  -4.538  1.00  0.00           C  
ATOM   2116  CG  GLU A 278     -12.487  17.602  -3.907  1.00  0.00           C  
ATOM   2117  CD  GLU A 278     -12.195  17.104  -2.494  1.00  0.00           C  
ATOM   2118  OE1 GLU A 278     -11.008  16.875  -2.169  1.00  0.00           O  
ATOM   2119  OE2 GLU A 278     -13.152  16.926  -1.704  1.00  0.00           O  
ATOM   2120  N   ALA A 279      -9.351  19.068  -6.974  1.00  0.00           N  
ATOM   2121  CA  ALA A 279      -8.185  19.822  -7.433  1.00  0.00           C  
ATOM   2122  C   ALA A 279      -8.461  20.653  -8.690  1.00  0.00           C  
ATOM   2123  O   ALA A 279      -7.645  21.497  -9.068  1.00  0.00           O  
ATOM   2124  CB  ALA A 279      -7.013  18.873  -7.677  1.00  0.00           C  
ATOM   2125  N   MET A 280      -9.600  20.418  -9.342  1.00  0.00           N  
ATOM   2126  CA  MET A 280      -9.960  21.174 -10.538  1.00  0.00           C  
ATOM   2127  C   MET A 280     -10.771  22.424 -10.202  1.00  0.00           C  
ATOM   2128  O   MET A 280     -11.041  23.252 -11.072  1.00  0.00           O  
ATOM   2129  CB  MET A 280     -10.775  20.293 -11.498  1.00  0.00           C  
ATOM   2130  CG  MET A 280     -10.015  19.105 -12.047  1.00  0.00           C  
ATOM   2131  SD  MET A 280     -11.072  18.074 -13.095  1.00  0.00           S  
ATOM   2132  CE  MET A 280      -9.966  16.705 -13.426  1.00  0.00           C  
ATOM   2133  N   GLU A 281     -11.169  22.576  -8.944  1.00  0.00           N  
ATOM   2134  CA  GLU A 281     -11.977  23.724  -8.520  1.00  0.00           C  
ATOM   2135  C   GLU A 281     -11.176  25.028  -8.486  1.00  0.00           C  
ATOM   2136  O   GLU A 281      -9.990  25.031  -8.170  1.00  0.00           O  
ATOM   2137  CB  GLU A 281     -12.571  23.469  -7.125  1.00  0.00           C  
ATOM   2138  CG  GLU A 281     -13.463  22.246  -7.017  1.00  0.00           C  
ATOM   2139  CD  GLU A 281     -14.775  22.394  -7.769  1.00  0.00           C  
ATOM   2140  OE1 GLU A 281     -15.142  23.539  -8.117  1.00  0.00           O  
ATOM   2141  OE2 GLU A 281     -15.441  21.372  -8.011  1.00  0.00           O  
ATOM   2142  N   PRO A 282     -11.832  26.146  -8.789  1.00  0.00           N  
ATOM   2143  CA  PRO A 282     -11.158  27.452  -8.729  1.00  0.00           C  
ATOM   2144  C   PRO A 282     -10.602  27.714  -7.329  1.00  0.00           C  
ATOM   2145  O   PRO A 282      -9.538  28.325  -7.182  1.00  0.00           O  
ATOM   2146  CB  PRO A 282     -12.279  28.434  -9.091  1.00  0.00           C  
ATOM   2147  CG  PRO A 282     -13.127  27.638 -10.024  1.00  0.00           C  
ATOM   2148  CD  PRO A 282     -13.171  26.266  -9.368  1.00  0.00           C  
ATOM   2149  N   GLU A 283     -11.325  27.268  -6.305  1.00  0.00           N  
ATOM   2150  CA  GLU A 283     -10.891  27.450  -4.920  1.00  0.00           C  
ATOM   2151  C   GLU A 283      -9.562  26.747  -4.652  1.00  0.00           C  
ATOM   2152  O   GLU A 283      -8.784  27.187  -3.811  1.00  0.00           O  
ATOM   2153  CB  GLU A 283     -11.949  26.922  -3.934  1.00  0.00           C  
ATOM   2154  CG  GLU A 283     -13.187  27.792  -3.850  1.00  0.00           C  
ATOM   2155  CD  GLU A 283     -14.144  27.319  -2.758  1.00  0.00           C  
ATOM   2156  OE1 GLU A 283     -13.843  26.294  -2.114  1.00  0.00           O  
ATOM   2157  OE2 GLU A 283     -15.193  27.977  -2.552  1.00  0.00           O  
ATOM   2158  N   PHE A 284      -9.307  25.646  -5.357  1.00  0.00           N  
ATOM   2159  CA  PHE A 284      -8.064  24.912  -5.168  1.00  0.00           C  
ATOM   2160  C   PHE A 284      -6.886  25.737  -5.691  1.00  0.00           C  
ATOM   2161  O   PHE A 284      -5.807  25.736  -5.103  1.00  0.00           O  
ATOM   2162  CB  PHE A 284      -8.117  23.564  -5.896  1.00  0.00           C  
ATOM   2163  CG  PHE A 284      -6.986  22.629  -5.535  1.00  0.00           C  
ATOM   2164  CD1 PHE A 284      -7.008  21.909  -4.350  1.00  0.00           C  
ATOM   2165  CD2 PHE A 284      -5.898  22.470  -6.384  1.00  0.00           C  
ATOM   2166  CE1 PHE A 284      -5.971  21.049  -4.012  1.00  0.00           C  
ATOM   2167  CE2 PHE A 284      -4.854  21.609  -6.056  1.00  0.00           C  
ATOM   2168  CZ  PHE A 284      -4.898  20.893  -4.865  1.00  0.00           C  
ATOM   2169  N   LYS A 285      -7.104  26.451  -6.797  1.00  0.00           N  
ATOM   2170  CA  LYS A 285      -6.056  27.302  -7.362  1.00  0.00           C  
ATOM   2171  C   LYS A 285      -5.732  28.438  -6.395  1.00  0.00           C  
ATOM   2172  O   LYS A 285      -4.569  28.747  -6.159  1.00  0.00           O  
ATOM   2173  CB  LYS A 285      -6.495  27.874  -8.714  1.00  0.00           C  
ATOM   2174  CG  LYS A 285      -6.628  26.827  -9.807  1.00  0.00           C  
ATOM   2175  CD  LYS A 285      -6.953  27.453 -11.158  1.00  0.00           C  
ATOM   2176  CE  LYS A 285      -7.060  26.408 -12.245  1.00  0.00           C  
ATOM   2177  NZ  LYS A 285      -7.363  27.010 -13.569  1.00  0.00           N  
ATOM   2178  N   THR A 286      -6.781  29.052  -5.828  1.00  0.00           N  
ATOM   2179  CA  THR A 286      -6.598  30.139  -4.877  1.00  0.00           C  
ATOM   2180  C   THR A 286      -5.866  29.626  -3.637  1.00  0.00           C  
ATOM   2181  O   THR A 286      -5.006  30.305  -3.076  1.00  0.00           O  
ATOM   2182  CB  THR A 286      -7.953  30.739  -4.466  1.00  0.00           C  
ATOM   2183  OG1 THR A 286      -8.615  31.258  -5.633  1.00  0.00           O  
ATOM   2184  CG2 THR A 286      -7.769  31.874  -3.461  1.00  0.00           C  
ATOM   2185  N   TYR A 287      -6.197  28.404  -3.220  1.00  0.00           N  
ATOM   2186  CA  TYR A 287      -5.547  27.772  -2.075  1.00  0.00           C  
ATOM   2187  C   TYR A 287      -4.042  27.617  -2.310  1.00  0.00           C  
ATOM   2188  O   TYR A 287      -3.230  27.989  -1.463  1.00  0.00           O  
ATOM   2189  CB  TYR A 287      -6.191  26.406  -1.791  1.00  0.00           C  
ATOM   2190  CG  TYR A 287      -5.335  25.479  -0.952  1.00  0.00           C  
ATOM   2191  CD1 TYR A 287      -5.012  25.786   0.367  1.00  0.00           C  
ATOM   2192  CD2 TYR A 287      -4.839  24.298  -1.493  1.00  0.00           C  
ATOM   2193  CE1 TYR A 287      -4.199  24.942   1.127  1.00  0.00           C  
ATOM   2194  CE2 TYR A 287      -4.027  23.441  -0.748  1.00  0.00           C  
ATOM   2195  CZ  TYR A 287      -3.707  23.770   0.564  1.00  0.00           C  
ATOM   2196  OH  TYR A 287      -2.902  22.938   1.295  1.00  0.00           O  
ATOM   2197  N   GLN A 288      -3.673  27.060  -3.454  1.00  0.00           N  
ATOM   2198  CA  GLN A 288      -2.255  26.858  -3.752  1.00  0.00           C  
ATOM   2199  C   GLN A 288      -1.504  28.185  -3.868  1.00  0.00           C  
ATOM   2200  O   GLN A 288      -0.340  28.281  -3.482  1.00  0.00           O  
ATOM   2201  CB  GLN A 288      -2.082  26.037  -5.035  1.00  0.00           C  
ATOM   2202  CG  GLN A 288      -2.625  24.606  -4.962  1.00  0.00           C  
ATOM   2203  CD  GLN A 288      -1.911  23.730  -3.951  1.00  0.00           C  
ATOM   2204  OE1 GLN A 288      -0.847  24.076  -3.448  1.00  0.00           O  
ATOM   2205  NE2 GLN A 288      -2.492  22.579  -3.648  1.00  0.00           N  
ATOM   2206  N   GLN A 289      -2.169  29.216  -4.394  1.00  0.00           N  
ATOM   2207  CA  GLN A 289      -1.538  30.533  -4.497  1.00  0.00           C  
ATOM   2208  C   GLN A 289      -1.240  31.041  -3.091  1.00  0.00           C  
ATOM   2209  O   GLN A 289      -0.190  31.628  -2.842  1.00  0.00           O  
ATOM   2210  CB  GLN A 289      -2.465  31.509  -5.234  1.00  0.00           C  
ATOM   2211  CG  GLN A 289      -2.654  31.167  -6.703  1.00  0.00           C  
ATOM   2212  CD  GLN A 289      -3.714  32.022  -7.380  1.00  0.00           C  
ATOM   2213  OE1 GLN A 289      -4.546  32.633  -6.718  1.00  0.00           O  
ATOM   2214  NE2 GLN A 289      -3.691  32.052  -8.708  1.00  0.00           N  
ATOM   2215  N   GLN A 290      -2.167  30.795  -2.155  1.00  0.00           N  
ATOM   2216  CA  GLN A 290      -1.979  31.219  -0.774  1.00  0.00           C  
ATOM   2217  C   GLN A 290      -0.877  30.413  -0.089  1.00  0.00           C  
ATOM   2218  O   GLN A 290      -0.149  30.933   0.755  1.00  0.00           O  
ATOM   2219  CB  GLN A 290      -3.292  31.074   0.015  1.00  0.00           C  
ATOM   2220  CG  GLN A 290      -3.273  31.769   1.372  1.00  0.00           C  
ATOM   2221  CD  GLN A 290      -3.140  33.271   1.245  1.00  0.00           C  
ATOM   2222  OE1 GLN A 290      -3.969  33.919   0.598  1.00  0.00           O  
ATOM   2223  NE2 GLN A 290      -2.103  33.829   1.835  1.00  0.00           N  
ATOM   2224  N   VAL A 291      -0.744  29.139  -0.468  1.00  0.00           N  
ATOM   2225  CA  VAL A 291       0.309  28.280   0.084  1.00  0.00           C  
ATOM   2226  C   VAL A 291       1.674  28.901  -0.224  1.00  0.00           C  
ATOM   2227  O   VAL A 291       2.524  29.030   0.659  1.00  0.00           O  
ATOM   2228  CB  VAL A 291       0.236  26.853  -0.511  1.00  0.00           C  
ATOM   2229  CG1 VAL A 291       1.512  26.069  -0.208  1.00  0.00           C  
ATOM   2230  CG2 VAL A 291      -0.975  26.110   0.048  1.00  0.00           C  
ATOM   2231  N   ALA A 292       1.874  29.291  -1.481  1.00  0.00           N  
ATOM   2232  CA  ALA A 292       3.136  29.895  -1.901  1.00  0.00           C  
ATOM   2233  C   ALA A 292       3.358  31.253  -1.239  1.00  0.00           C  
ATOM   2234  O   ALA A 292       4.472  31.583  -0.830  1.00  0.00           O  
ATOM   2235  CB  ALA A 292       3.168  30.029  -3.425  1.00  0.00           C  
ATOM   2236  N   LYS A 293       2.294  32.059  -1.133  1.00  0.00           N  
ATOM   2237  CA  LYS A 293       2.392  33.372  -0.499  1.00  0.00           C  
ATOM   2238  C   LYS A 293       2.800  33.235   0.965  1.00  0.00           C  
ATOM   2239  O   LYS A 293       3.649  33.976   1.455  1.00  0.00           O  
ATOM   2240  CB  LYS A 293       1.052  34.115  -0.567  1.00  0.00           C  
ATOM   2241  CG  LYS A 293       0.661  34.623  -1.946  1.00  0.00           C  
ATOM   2242  CD  LYS A 293      -0.677  35.343  -1.878  1.00  0.00           C  
ATOM   2243  CE  LYS A 293      -1.105  35.885  -3.230  1.00  0.00           C  
ATOM   2244  NZ  LYS A 293      -2.428  36.550  -3.155  1.00  0.00           N  
ATOM   2245  N   ASN A 294       2.182  32.271   1.663  1.00  0.00           N  
ATOM   2246  CA  ASN A 294       2.489  32.053   3.066  1.00  0.00           C  
ATOM   2247  C   ASN A 294       3.931  31.603   3.277  1.00  0.00           C  
ATOM   2248  O   ASN A 294       4.576  32.000   4.244  1.00  0.00           O  
ATOM   2249  CB  ASN A 294       1.525  31.028   3.674  1.00  0.00           C  
ATOM   2250  CG  ASN A 294       0.129  31.590   3.879  1.00  0.00           C  
ATOM   2251  OD1 ASN A 294      -0.099  32.798   3.791  1.00  0.00           O  
ATOM   2252  ND2 ASN A 294      -0.819  30.708   4.178  1.00  0.00           N  
ATOM   2253  N   ALA A 295       4.437  30.788   2.364  1.00  0.00           N  
ATOM   2254  CA  ALA A 295       5.813  30.312   2.476  1.00  0.00           C  
ATOM   2255  C   ALA A 295       6.785  31.493   2.374  1.00  0.00           C  
ATOM   2256  O   ALA A 295       7.725  31.607   3.154  1.00  0.00           O  
ATOM   2257  CB  ALA A 295       6.113  29.276   1.394  1.00  0.00           C  
ATOM   2258  N   LYS A 296       6.542  32.382   1.413  1.00  0.00           N  
ATOM   2259  CA  LYS A 296       7.391  33.555   1.253  1.00  0.00           C  
ATOM   2260  C   LYS A 296       7.303  34.481   2.457  1.00  0.00           C  
ATOM   2261  O   LYS A 296       8.301  35.072   2.880  1.00  0.00           O  
ATOM   2262  CB  LYS A 296       7.011  34.322  -0.023  1.00  0.00           C  
ATOM   2263  CG  LYS A 296       7.413  33.614  -1.311  1.00  0.00           C  
ATOM   2264  CD  LYS A 296       7.092  34.461  -2.538  1.00  0.00           C  
ATOM   2265  CE  LYS A 296       7.519  33.761  -3.822  1.00  0.00           C  
ATOM   2266  NZ  LYS A 296       8.990  33.541  -3.896  1.00  0.00           N  
ATOM   2267  N   ALA A 297       6.108  34.597   3.019  1.00  0.00           N  
ATOM   2268  CA  ALA A 297       5.907  35.445   4.195  1.00  0.00           C  
ATOM   2269  C   ALA A 297       6.712  34.929   5.391  1.00  0.00           C  
ATOM   2270  O   ALA A 297       7.293  35.711   6.135  1.00  0.00           O  
ATOM   2271  CB  ALA A 297       4.424  35.508   4.545  1.00  0.00           C  
ATOM   2272  N   MET A 298       6.748  33.616   5.565  1.00  0.00           N  
ATOM   2273  CA  MET A 298       7.499  33.034   6.669  1.00  0.00           C  
ATOM   2274  C   MET A 298       9.006  33.214   6.466  1.00  0.00           C  
ATOM   2275  O   MET A 298       9.736  33.508   7.409  1.00  0.00           O  
ATOM   2276  CB  MET A 298       7.159  31.549   6.832  1.00  0.00           C  
ATOM   2277  CG  MET A 298       5.737  31.295   7.325  1.00  0.00           C  
ATOM   2278  SD  MET A 298       5.413  29.568   7.742  1.00  0.00           S  
ATOM   2279  CE  MET A 298       6.236  29.462   9.338  1.00  0.00           C  
ATOM   2280  N   VAL A 299       9.462  33.041   5.229  1.00  0.00           N  
ATOM   2281  CA  VAL A 299      10.879  33.209   4.916  1.00  0.00           C  
ATOM   2282  C   VAL A 299      11.321  34.637   5.248  1.00  0.00           C  
ATOM   2283  O   VAL A 299      12.396  34.852   5.813  1.00  0.00           O  
ATOM   2284  CB  VAL A 299      11.163  32.916   3.427  1.00  0.00           C  
ATOM   2285  CG1 VAL A 299      12.567  33.394   3.040  1.00  0.00           C  
ATOM   2286  CG2 VAL A 299      11.032  31.422   3.157  1.00  0.00           C  
ATOM   2287  N   GLU A 300      10.482  35.611   4.913  1.00  0.00           N  
ATOM   2288  CA  GLU A 300      10.775  37.013   5.177  1.00  0.00           C  
ATOM   2289  C   GLU A 300      11.073  37.248   6.653  1.00  0.00           C  
ATOM   2290  O   GLU A 300      12.040  37.934   7.007  1.00  0.00           O  
ATOM   2291  CB  GLU A 300       9.588  37.883   4.746  1.00  0.00           C  
ATOM   2292  CG  GLU A 300       9.809  39.374   4.885  1.00  0.00           C  
ATOM   2293  CD  GLU A 300       8.599  40.171   4.416  1.00  0.00           C  
ATOM   2294  OE1 GLU A 300       7.767  40.547   5.249  1.00  0.00           O  
ATOM   2295  OE2 GLU A 300       8.488  40.400   3.191  1.00  0.00           O  
ATOM   2296  N   VAL A 301      10.245  36.671   7.520  1.00  0.00           N  
ATOM   2297  CA  VAL A 301      10.426  36.829   8.960  1.00  0.00           C  
ATOM   2298  C   VAL A 301      11.712  36.154   9.443  1.00  0.00           C  
ATOM   2299  O   VAL A 301      12.462  36.733  10.227  1.00  0.00           O  
ATOM   2300  CB  VAL A 301       9.221  36.261   9.736  1.00  0.00           C  
ATOM   2301  CG1 VAL A 301       9.490  36.275  11.241  1.00  0.00           C  
ATOM   2302  CG2 VAL A 301       7.970  37.071   9.422  1.00  0.00           C  
ATOM   2303  N   PHE A 302      11.966  34.932   8.985  1.00  0.00           N  
ATOM   2304  CA  PHE A 302      13.174  34.225   9.405  1.00  0.00           C  
ATOM   2305  C   PHE A 302      14.433  35.012   9.029  1.00  0.00           C  
ATOM   2306  O   PHE A 302      15.370  35.120   9.818  1.00  0.00           O  
ATOM   2307  CB  PHE A 302      13.218  32.821   8.787  1.00  0.00           C  
ATOM   2308  CG  PHE A 302      12.535  31.768   9.624  1.00  0.00           C  
ATOM   2309  CD1 PHE A 302      13.188  31.216  10.716  1.00  0.00           C  
ATOM   2310  CD2 PHE A 302      11.240  31.351   9.342  1.00  0.00           C  
ATOM   2311  CE1 PHE A 302      12.554  30.259  11.512  1.00  0.00           C  
ATOM   2312  CE2 PHE A 302      10.604  30.405  10.132  1.00  0.00           C  
ATOM   2313  CZ  PHE A 302      11.260  29.852  11.223  1.00  0.00           C  
ATOM   2314  N   LEU A 303      14.450  35.576   7.819  1.00  0.00           N  
ATOM   2315  CA  LEU A 303      15.601  36.347   7.364  1.00  0.00           C  
ATOM   2316  C   LEU A 303      15.813  37.610   8.193  1.00  0.00           C  
ATOM   2317  O   LEU A 303      16.934  37.916   8.596  1.00  0.00           O  
ATOM   2318  CB  LEU A 303      15.446  36.708   5.887  1.00  0.00           C  
ATOM   2319  CG  LEU A 303      15.518  35.545   4.887  1.00  0.00           C  
ATOM   2320  CD1 LEU A 303      15.227  36.045   3.478  1.00  0.00           C  
ATOM   2321  CD2 LEU A 303      16.891  34.890   4.948  1.00  0.00           C  
ATOM   2322  N   GLU A 304      14.731  38.349   8.461  1.00  0.00           N  
ATOM   2323  CA  GLU A 304      14.861  39.572   9.244  1.00  0.00           C  
ATOM   2324  C   GLU A 304      15.209  39.288  10.702  1.00  0.00           C  
ATOM   2325  O   GLU A 304      15.735  40.162  11.401  1.00  0.00           O  
ATOM   2326  CB  GLU A 304      13.588  40.424   9.148  1.00  0.00           C  
ATOM   2327  CG  GLU A 304      12.326  39.768   9.685  1.00  0.00           C  
ATOM   2328  CD  GLU A 304      11.088  40.621   9.460  1.00  0.00           C  
ATOM   2329  OE1 GLU A 304      11.078  41.431   8.500  1.00  0.00           O  
ATOM   2330  OE2 GLU A 304      10.118  40.490  10.242  1.00  0.00           O  
ATOM   2331  N   ARG A 305      14.950  38.071  11.168  1.00  0.00           N  
ATOM   2332  CA  ARG A 305      15.281  37.679  12.538  1.00  0.00           C  
ATOM   2333  C   ARG A 305      16.698  37.106  12.622  1.00  0.00           C  
ATOM   2334  O   ARG A 305      17.140  36.681  13.684  1.00  0.00           O  
ATOM   2335  CB  ARG A 305      14.272  36.663  13.073  1.00  0.00           C  
ATOM   2336  CG  ARG A 305      12.891  37.258  13.357  1.00  0.00           C  
ATOM   2337  CD  ARG A 305      12.910  38.193  14.586  1.00  0.00           C  
ATOM   2338  NE  ARG A 305      13.203  37.465  15.814  1.00  0.00           N  
ATOM   2339  CZ  ARG A 305      12.273  36.879  16.587  1.00  0.00           C  
ATOM   2340  NH1 ARG A 305      10.984  36.949  16.270  1.00  0.00           N  
ATOM   2341  NH2 ARG A 305      12.638  36.226  17.692  1.00  0.00           N  
ATOM   2342  N   GLY A 306      17.416  37.102  11.502  1.00  0.00           N  
ATOM   2343  CA  GLY A 306      18.795  36.652  11.495  1.00  0.00           C  
ATOM   2344  C   GLY A 306      19.035  35.171  11.270  1.00  0.00           C  
ATOM   2345  O   GLY A 306      20.110  34.662  11.591  1.00  0.00           O  
ATOM   2346  N   TYR A 307      18.063  34.471  10.711  1.00  0.00           N  
ATOM   2347  CA  TYR A 307      18.221  33.049  10.435  1.00  0.00           C  
ATOM   2348  C   TYR A 307      18.539  32.820   8.958  1.00  0.00           C  
ATOM   2349  O   TYR A 307      18.062  33.541   8.090  1.00  0.00           O  
ATOM   2350  CB  TYR A 307      16.965  32.271  10.828  1.00  0.00           C  
ATOM   2351  CG  TYR A 307      16.813  32.126  12.326  1.00  0.00           C  
ATOM   2352  CD1 TYR A 307      16.202  33.124  13.086  1.00  0.00           C  
ATOM   2353  CD2 TYR A 307      17.331  31.017  12.984  1.00  0.00           C  
ATOM   2354  CE1 TYR A 307      16.116  33.013  14.473  1.00  0.00           C  
ATOM   2355  CE2 TYR A 307      17.251  30.897  14.366  1.00  0.00           C  
ATOM   2356  CZ  TYR A 307      16.649  31.901  15.108  1.00  0.00           C  
ATOM   2357  OH  TYR A 307      16.578  31.792  16.473  1.00  0.00           O  
ATOM   2358  N   LYS A 308      19.351  31.801   8.688  1.00  0.00           N  
ATOM   2359  CA  LYS A 308      19.731  31.482   7.316  1.00  0.00           C  
ATOM   2360  C   LYS A 308      18.716  30.543   6.673  1.00  0.00           C  
ATOM   2361  O   LYS A 308      18.362  29.517   7.245  1.00  0.00           O  
ATOM   2362  CB  LYS A 308      21.118  30.829   7.302  1.00  0.00           C  
ATOM   2363  CG  LYS A 308      21.604  30.432   5.912  1.00  0.00           C  
ATOM   2364  CD  LYS A 308      22.994  29.812   5.963  1.00  0.00           C  
ATOM   2365  CE  LYS A 308      23.468  29.391   4.574  1.00  0.00           C  
ATOM   2366  NZ  LYS A 308      24.828  28.799   4.612  1.00  0.00           N  
ATOM   2367  N   VAL A 309      18.257  30.931   5.487  1.00  0.00           N  
ATOM   2368  CA  VAL A 309      17.317  30.106   4.730  1.00  0.00           C  
ATOM   2369  C   VAL A 309      18.059  29.577   3.507  1.00  0.00           C  
ATOM   2370  O   VAL A 309      18.612  30.358   2.724  1.00  0.00           O  
ATOM   2371  CB  VAL A 309      16.085  30.924   4.291  1.00  0.00           C  
ATOM   2372  CG1 VAL A 309      15.186  30.079   3.390  1.00  0.00           C  
ATOM   2373  CG2 VAL A 309      15.309  31.395   5.517  1.00  0.00           C  
ATOM   2374  N   VAL A 310      18.082  28.250   3.339  1.00  0.00           N  
ATOM   2375  CA  VAL A 310      18.756  27.637   2.199  1.00  0.00           C  
ATOM   2376  C   VAL A 310      18.156  28.152   0.892  1.00  0.00           C  
ATOM   2377  O   VAL A 310      16.936  28.232   0.754  1.00  0.00           O  
ATOM   2378  CB  VAL A 310      18.651  26.097   2.257  1.00  0.00           C  
ATOM   2379  CG1 VAL A 310      19.320  25.474   1.035  1.00  0.00           C  
ATOM   2380  CG2 VAL A 310      19.314  25.577   3.529  1.00  0.00           C  
ATOM   2381  N   SER A 311      19.028  28.506  -0.052  1.00  0.00           N  
ATOM   2382  CA  SER A 311      18.638  29.060  -1.355  1.00  0.00           C  
ATOM   2383  C   SER A 311      18.204  30.521  -1.251  1.00  0.00           C  
ATOM   2384  O   SER A 311      17.837  31.136  -2.254  1.00  0.00           O  
ATOM   2385  CB  SER A 311      17.523  28.240  -2.016  1.00  0.00           C  
ATOM   2386  OG  SER A 311      17.938  26.898  -2.230  1.00  0.00           O  
ATOM   2387  N   GLY A 312      18.243  31.079  -0.040  1.00  0.00           N  
ATOM   2388  CA  GLY A 312      17.904  32.477   0.150  1.00  0.00           C  
ATOM   2389  C   GLY A 312      16.437  32.831   0.037  1.00  0.00           C  
ATOM   2390  O   GLY A 312      16.069  34.007   0.135  1.00  0.00           O  
ATOM   2391  N   GLY A 313      15.592  31.834  -0.171  1.00  0.00           N  
ATOM   2392  CA  GLY A 313      14.171  32.095  -0.316  1.00  0.00           C  
ATOM   2393  C   GLY A 313      13.409  30.851  -0.718  1.00  0.00           C  
ATOM   2394  O   GLY A 313      13.883  29.737  -0.511  1.00  0.00           O  
ATOM   2395  N   THR A 314      12.220  31.044  -1.288  1.00  0.00           N  
ATOM   2396  CA  THR A 314      11.414  29.921  -1.726  1.00  0.00           C  
ATOM   2397  C   THR A 314      10.522  30.302  -2.907  1.00  0.00           C  
ATOM   2398  O   THR A 314      10.049  31.438  -2.993  1.00  0.00           O  
ATOM   2399  CB  THR A 314      10.521  29.357  -0.599  1.00  0.00           C  
ATOM   2400  OG1 THR A 314       9.783  28.232  -1.097  1.00  0.00           O  
ATOM   2401  CG2 THR A 314       9.540  30.417  -0.104  1.00  0.00           C  
ATOM   2402  N   ASP A 315      10.316  29.336  -3.805  1.00  0.00           N  
ATOM   2403  CA  ASP A 315       9.447  29.531  -4.959  1.00  0.00           C  
ATOM   2404  C   ASP A 315       8.361  28.458  -4.966  1.00  0.00           C  
ATOM   2405  O   ASP A 315       7.682  28.253  -5.974  1.00  0.00           O  
ATOM   2406  CB  ASP A 315      10.254  29.476  -6.258  1.00  0.00           C  
ATOM   2407  CG  ASP A 315      11.137  30.691  -6.449  1.00  0.00           C  
ATOM   2408  OD1 ASP A 315      10.633  31.817  -6.300  1.00  0.00           O  
ATOM   2409  OD2 ASP A 315      12.332  30.511  -6.747  1.00  0.00           O  
ATOM   2410  N   ASN A 316       8.199  27.784  -3.841  1.00  0.00           N  
ATOM   2411  CA  ASN A 316       7.144  26.789  -3.725  1.00  0.00           C  
ATOM   2412  C   ASN A 316       6.517  26.814  -2.324  1.00  0.00           C  
ATOM   2413  O   ASN A 316       6.312  27.894  -1.764  1.00  0.00           O  
ATOM   2414  CB  ASN A 316       7.660  25.389  -4.124  1.00  0.00           C  
ATOM   2415  CG  ASN A 316       8.869  24.941  -3.336  1.00  0.00           C  
ATOM   2416  OD1 ASN A 316       8.942  25.114  -2.126  1.00  0.00           O  
ATOM   2417  ND2 ASN A 316       9.816  24.326  -4.037  1.00  0.00           N  
ATOM   2418  N   HIS A 317       6.197  25.645  -1.768  1.00  0.00           N  
ATOM   2419  CA  HIS A 317       5.503  25.531  -0.489  1.00  0.00           C  
ATOM   2420  C   HIS A 317       6.397  25.311   0.722  1.00  0.00           C  
ATOM   2421  O   HIS A 317       5.911  25.299   1.853  1.00  0.00           O  
ATOM   2422  CB  HIS A 317       4.510  24.370  -0.561  1.00  0.00           C  
ATOM   2423  CG  HIS A 317       5.175  23.035  -0.764  1.00  0.00           C  
ATOM   2424  ND1 HIS A 317       5.969  22.755  -1.854  1.00  0.00           N  
ATOM   2425  CD2 HIS A 317       5.159  21.911  -0.011  1.00  0.00           C  
ATOM   2426  CE1 HIS A 317       6.429  21.515  -1.761  1.00  0.00           C  
ATOM   2427  NE2 HIS A 317       5.956  20.989  -0.655  1.00  0.00           N  
ATOM   2428  N   LEU A 318       7.687  25.131   0.505  1.00  0.00           N  
ATOM   2429  CA  LEU A 318       8.589  24.825   1.604  1.00  0.00           C  
ATOM   2430  C   LEU A 318       9.901  25.596   1.570  1.00  0.00           C  
ATOM   2431  O   LEU A 318      10.223  26.262   0.590  1.00  0.00           O  
ATOM   2432  CB  LEU A 318       8.887  23.322   1.631  1.00  0.00           C  
ATOM   2433  CG  LEU A 318       9.631  22.702   0.429  1.00  0.00           C  
ATOM   2434  CD1 LEU A 318      11.138  22.967   0.509  1.00  0.00           C  
ATOM   2435  CD2 LEU A 318       9.396  21.195   0.387  1.00  0.00           C  
ATOM   2436  N   PHE A 319      10.657  25.475   2.663  1.00  0.00           N  
ATOM   2437  CA  PHE A 319      11.987  26.047   2.750  1.00  0.00           C  
ATOM   2438  C   PHE A 319      12.736  25.372   3.887  1.00  0.00           C  
ATOM   2439  O   PHE A 319      12.124  24.744   4.761  1.00  0.00           O  
ATOM   2440  CB  PHE A 319      11.948  27.575   2.941  1.00  0.00           C  
ATOM   2441  CG  PHE A 319      11.204  28.038   4.169  1.00  0.00           C  
ATOM   2442  CD1 PHE A 319       9.824  28.219   4.133  1.00  0.00           C  
ATOM   2443  CD2 PHE A 319      11.885  28.333   5.350  1.00  0.00           C  
ATOM   2444  CE1 PHE A 319       9.131  28.683   5.254  1.00  0.00           C  
ATOM   2445  CE2 PHE A 319      11.206  28.790   6.469  1.00  0.00           C  
ATOM   2446  CZ  PHE A 319       9.829  28.966   6.420  1.00  0.00           C  
ATOM   2447  N   LEU A 320      14.066  25.487   3.867  1.00  0.00           N  
ATOM   2448  CA  LEU A 320      14.903  24.895   4.892  1.00  0.00           C  
ATOM   2449  C   LEU A 320      15.583  26.000   5.699  1.00  0.00           C  
ATOM   2450  O   LEU A 320      16.130  26.946   5.132  1.00  0.00           O  
ATOM   2451  CB  LEU A 320      15.992  24.014   4.267  1.00  0.00           C  
ATOM   2452  CG  LEU A 320      15.551  22.725   3.575  1.00  0.00           C  
ATOM   2453  CD1 LEU A 320      16.770  22.057   2.920  1.00  0.00           C  
ATOM   2454  CD2 LEU A 320      14.932  21.780   4.602  1.00  0.00           C  
ATOM   2455  N   VAL A 321      15.552  25.877   7.029  1.00  0.00           N  
ATOM   2456  CA  VAL A 321      16.222  26.828   7.903  1.00  0.00           C  
ATOM   2457  C   VAL A 321      17.535  26.178   8.339  1.00  0.00           C  
ATOM   2458  O   VAL A 321      17.525  25.122   8.974  1.00  0.00           O  
ATOM   2459  CB  VAL A 321      15.365  27.162   9.144  1.00  0.00           C  
ATOM   2460  CG1 VAL A 321      16.108  28.163  10.036  1.00  0.00           C  
ATOM   2461  CG2 VAL A 321      14.028  27.739   8.716  1.00  0.00           C  
ATOM   2462  N   ASP A 322      18.647  26.806   7.969  1.00  0.00           N  
ATOM   2463  CA  ASP A 322      19.976  26.308   8.305  1.00  0.00           C  
ATOM   2464  C   ASP A 322      20.362  26.859   9.680  1.00  0.00           C  
ATOM   2465  O   ASP A 322      20.498  28.074   9.850  1.00  0.00           O  
ATOM   2466  CB  ASP A 322      20.974  26.772   7.235  1.00  0.00           C  
ATOM   2467  CG  ASP A 322      22.367  26.179   7.415  1.00  0.00           C  
ATOM   2468  OD1 ASP A 322      22.768  25.906   8.563  1.00  0.00           O  
ATOM   2469  OD2 ASP A 322      23.053  26.013   6.392  1.00  0.00           O  
ATOM   2470  N   LEU A 323      20.540  25.976  10.659  1.00  0.00           N  
ATOM   2471  CA  LEU A 323      20.845  26.377  12.029  1.00  0.00           C  
ATOM   2472  C   LEU A 323      22.311  26.240  12.436  1.00  0.00           C  
ATOM   2473  O   LEU A 323      22.642  26.400  13.611  1.00  0.00           O  
ATOM   2474  CB  LEU A 323      19.969  25.568  12.997  1.00  0.00           C  
ATOM   2475  CG  LEU A 323      18.458  25.673  12.782  1.00  0.00           C  
ATOM   2476  CD1 LEU A 323      17.733  24.677  13.678  1.00  0.00           C  
ATOM   2477  CD2 LEU A 323      17.993  27.093  13.078  1.00  0.00           C  
ATOM   2478  N   VAL A 324      23.189  25.955  11.483  1.00  0.00           N  
ATOM   2479  CA  VAL A 324      24.610  25.776  11.789  1.00  0.00           C  
ATOM   2480  C   VAL A 324      25.201  26.980  12.520  1.00  0.00           C  
ATOM   2481  O   VAL A 324      25.856  26.824  13.553  1.00  0.00           O  
ATOM   2482  CB  VAL A 324      25.424  25.514  10.500  1.00  0.00           C  
ATOM   2483  CG1 VAL A 324      26.915  25.465  10.820  1.00  0.00           C  
ATOM   2484  CG2 VAL A 324      24.990  24.195   9.876  1.00  0.00           C  
ATOM   2485  N   ASP A 325      24.968  28.186  11.999  1.00  0.00           N  
ATOM   2486  CA  ASP A 325      25.515  29.390  12.607  1.00  0.00           C  
ATOM   2487  C   ASP A 325      24.906  29.727  13.967  1.00  0.00           C  
ATOM   2488  O   ASP A 325      25.447  30.550  14.706  1.00  0.00           O  
ATOM   2489  CB  ASP A 325      25.349  30.588  11.665  1.00  0.00           C  
ATOM   2490  CG  ASP A 325      26.174  30.448  10.401  1.00  0.00           C  
ATOM   2491  OD1 ASP A 325      27.152  29.671  10.395  1.00  0.00           O  
ATOM   2492  OD2 ASP A 325      25.846  31.122   9.403  1.00  0.00           O  
ATOM   2493  N   LYS A 326      23.790  29.094  14.305  1.00  0.00           N  
ATOM   2494  CA  LYS A 326      23.144  29.314  15.593  1.00  0.00           C  
ATOM   2495  C   LYS A 326      23.588  28.275  16.622  1.00  0.00           C  
ATOM   2496  O   LYS A 326      23.179  28.319  17.779  1.00  0.00           O  
ATOM   2497  CB  LYS A 326      21.620  29.252  15.440  1.00  0.00           C  
ATOM   2498  CG  LYS A 326      21.039  30.319  14.524  1.00  0.00           C  
ATOM   2499  CD  LYS A 326      21.222  31.713  15.100  1.00  0.00           C  
ATOM   2500  CE  LYS A 326      20.595  32.770  14.206  1.00  0.00           C  
ATOM   2501  NZ  LYS A 326      20.747  34.141  14.762  1.00  0.00           N  
ATOM   2502  N   ASN A 327      24.430  27.329  16.189  1.00  0.00           N  
ATOM   2503  CA  ASN A 327      24.920  26.260  17.046  1.00  0.00           C  
ATOM   2504  C   ASN A 327      23.763  25.441  17.622  1.00  0.00           C  
ATOM   2505  O   ASN A 327      23.786  25.024  18.783  1.00  0.00           O  
ATOM   2506  CB  ASN A 327      25.796  26.817  18.176  1.00  0.00           C  
ATOM   2507  CG  ASN A 327      26.618  25.743  18.858  1.00  0.00           C  
ATOM   2508  OD1 ASN A 327      27.061  24.785  18.223  1.00  0.00           O  
ATOM   2509  ND2 ASN A 327      26.827  25.904  20.162  1.00  0.00           N  
ATOM   2510  N   LEU A 328      22.752  25.206  16.787  1.00  0.00           N  
ATOM   2511  CA  LEU A 328      21.594  24.413  17.172  1.00  0.00           C  
ATOM   2512  C   LEU A 328      21.458  23.244  16.206  1.00  0.00           C  
ATOM   2513  O   LEU A 328      21.750  23.376  15.017  1.00  0.00           O  
ATOM   2514  CB  LEU A 328      20.312  25.248  17.114  1.00  0.00           C  
ATOM   2515  CG  LEU A 328      20.162  26.410  18.103  1.00  0.00           C  
ATOM   2516  CD1 LEU A 328      18.869  27.164  17.802  1.00  0.00           C  
ATOM   2517  CD2 LEU A 328      20.145  25.878  19.527  1.00  0.00           C  
ATOM   2518  N   THR A 329      21.030  22.098  16.719  1.00  0.00           N  
ATOM   2519  CA  THR A 329      20.812  20.950  15.850  1.00  0.00           C  
ATOM   2520  C   THR A 329      19.340  20.931  15.455  1.00  0.00           C  
ATOM   2521  O   THR A 329      18.487  21.512  16.145  1.00  0.00           O  
ATOM   2522  CB  THR A 329      21.141  19.614  16.548  1.00  0.00           C  
ATOM   2523  OG1 THR A 329      20.229  19.390  17.628  1.00  0.00           O  
ATOM   2524  CG2 THR A 329      22.570  19.625  17.076  1.00  0.00           C  
ATOM   2525  N   GLY A 330      19.032  20.258  14.342  1.00  0.00           N  
ATOM   2526  CA  GLY A 330      17.657  20.147  13.905  1.00  0.00           C  
ATOM   2527  C   GLY A 330      16.860  19.362  14.926  1.00  0.00           C  
ATOM   2528  O   GLY A 330      15.680  19.622  15.145  1.00  0.00           O  
ATOM   2529  N   LYS A 331      17.525  18.413  15.570  1.00  0.00           N  
ATOM   2530  CA  LYS A 331      16.878  17.583  16.594  1.00  0.00           C  
ATOM   2531  C   LYS A 331      16.440  18.432  17.780  1.00  0.00           C  
ATOM   2532  O   LYS A 331      15.344  18.254  18.314  1.00  0.00           O  
ATOM   2533  CB  LYS A 331      17.839  16.481  17.048  1.00  0.00           C  
ATOM   2534  CG  LYS A 331      17.212  15.454  17.982  1.00  0.00           C  
ATOM   2535  CD  LYS A 331      18.193  14.335  18.297  1.00  0.00           C  
ATOM   2536  CE  LYS A 331      17.558  13.273  19.185  1.00  0.00           C  
ATOM   2537  NZ  LYS A 331      18.508  12.161  19.491  1.00  0.00           N  
ATOM   2538  N   GLU A 332      17.297  19.361  18.192  1.00  0.00           N  
ATOM   2539  CA  GLU A 332      16.979  20.247  19.309  1.00  0.00           C  
ATOM   2540  C   GLU A 332      15.837  21.191  18.943  1.00  0.00           C  
ATOM   2541  O   GLU A 332      14.905  21.394  19.720  1.00  0.00           O  
ATOM   2542  CB  GLU A 332      18.205  21.084  19.700  1.00  0.00           C  
ATOM   2543  CG  GLU A 332      19.330  20.299  20.344  1.00  0.00           C  
ATOM   2544  CD  GLU A 332      20.539  21.167  20.642  1.00  0.00           C  
ATOM   2545  OE1 GLU A 332      21.044  21.825  19.704  1.00  0.00           O  
ATOM   2546  OE2 GLU A 332      20.982  21.208  21.811  1.00  0.00           O  
ATOM   2547  N   ALA A 333      15.918  21.789  17.757  1.00  0.00           N  
ATOM   2548  CA  ALA A 333      14.898  22.718  17.294  1.00  0.00           C  
ATOM   2549  C   ALA A 333      13.538  22.033  17.172  1.00  0.00           C  
ATOM   2550  O   ALA A 333      12.517  22.575  17.604  1.00  0.00           O  
ATOM   2551  CB  ALA A 333      15.311  23.317  15.948  1.00  0.00           C  
ATOM   2552  N   ASP A 334      13.530  20.842  16.586  1.00  0.00           N  
ATOM   2553  CA  ASP A 334      12.309  20.064  16.413  1.00  0.00           C  
ATOM   2554  C   ASP A 334      11.639  19.790  17.768  1.00  0.00           C  
ATOM   2555  O   ASP A 334      10.430  19.983  17.928  1.00  0.00           O  
ATOM   2556  CB  ASP A 334      12.648  18.739  15.708  1.00  0.00           C  
ATOM   2557  CG  ASP A 334      11.443  17.830  15.517  1.00  0.00           C  
ATOM   2558  OD1 ASP A 334      10.308  18.336  15.428  1.00  0.00           O  
ATOM   2559  OD2 ASP A 334      11.649  16.604  15.423  1.00  0.00           O  
ATOM   2560  N   ALA A 335      12.434  19.360  18.745  1.00  0.00           N  
ATOM   2561  CA  ALA A 335      11.907  19.054  20.069  1.00  0.00           C  
ATOM   2562  C   ALA A 335      11.348  20.288  20.781  1.00  0.00           C  
ATOM   2563  O   ALA A 335      10.269  20.243  21.376  1.00  0.00           O  
ATOM   2564  CB  ALA A 335      12.992  18.403  20.925  1.00  0.00           C  
ATOM   2565  N   ALA A 336      12.082  21.391  20.725  1.00  0.00           N  
ATOM   2566  CA  ALA A 336      11.652  22.627  21.379  1.00  0.00           C  
ATOM   2567  C   ALA A 336      10.358  23.160  20.768  1.00  0.00           C  
ATOM   2568  O   ALA A 336       9.420  23.517  21.487  1.00  0.00           O  
ATOM   2569  CB  ALA A 336      12.756  23.678  21.287  1.00  0.00           C  
ATOM   2570  N   LEU A 337      10.309  23.219  19.442  1.00  0.00           N  
ATOM   2571  CA  LEU A 337       9.110  23.690  18.757  1.00  0.00           C  
ATOM   2572  C   LEU A 337       7.933  22.760  19.048  1.00  0.00           C  
ATOM   2573  O   LEU A 337       6.802  23.206  19.214  1.00  0.00           O  
ATOM   2574  CB  LEU A 337       9.366  23.786  17.249  1.00  0.00           C  
ATOM   2575  CG  LEU A 337      10.324  24.918  16.828  1.00  0.00           C  
ATOM   2576  CD1 LEU A 337      10.750  24.735  15.377  1.00  0.00           C  
ATOM   2577  CD2 LEU A 337       9.636  26.265  17.015  1.00  0.00           C  
ATOM   2578  N   GLY A 338       8.214  21.466  19.134  1.00  0.00           N  
ATOM   2579  CA  GLY A 338       7.180  20.488  19.431  1.00  0.00           C  
ATOM   2580  C   GLY A 338       6.529  20.715  20.790  1.00  0.00           C  
ATOM   2581  O   GLY A 338       5.321  20.530  20.944  1.00  0.00           O  
ATOM   2582  N   ARG A 339       7.332  21.132  21.781  1.00  0.00           N  
ATOM   2583  CA  ARG A 339       6.797  21.403  23.114  1.00  0.00           C  
ATOM   2584  C   ARG A 339       5.900  22.641  23.104  1.00  0.00           C  
ATOM   2585  O   ARG A 339       5.108  22.850  24.017  1.00  0.00           O  
ATOM   2586  CB  ARG A 339       7.931  21.574  24.130  1.00  0.00           C  
ATOM   2587  CG  ARG A 339       8.727  20.295  24.389  1.00  0.00           C  
ATOM   2588  CD  ARG A 339       9.525  20.372  25.694  1.00  0.00           C  
ATOM   2589  NE  ARG A 339      10.536  21.429  25.691  1.00  0.00           N  
ATOM   2590  CZ  ARG A 339      11.732  21.327  25.115  1.00  0.00           C  
ATOM   2591  NH1 ARG A 339      12.066  20.223  24.467  1.00  0.00           N  
ATOM   2592  NH2 ARG A 339      12.585  22.339  25.178  1.00  0.00           N  
ATOM   2593  N   ALA A 340       6.013  23.455  22.052  1.00  0.00           N  
ATOM   2594  CA  ALA A 340       5.178  24.635  21.887  1.00  0.00           C  
ATOM   2595  C   ALA A 340       4.014  24.325  20.942  1.00  0.00           C  
ATOM   2596  O   ALA A 340       3.320  25.223  20.471  1.00  0.00           O  
ATOM   2597  CB  ALA A 340       6.003  25.794  21.331  1.00  0.00           C  
ATOM   2598  N   ASN A 341       3.799  23.026  20.674  1.00  0.00           N  
ATOM   2599  CA  ASN A 341       2.733  22.550  19.789  1.00  0.00           C  
ATOM   2600  C   ASN A 341       2.917  22.977  18.324  1.00  0.00           C  
ATOM   2601  O   ASN A 341       1.946  23.094  17.571  1.00  0.00           O  
ATOM   2602  CB  ASN A 341       1.350  22.986  20.294  1.00  0.00           C  
ATOM   2603  CG  ASN A 341       0.812  22.054  21.372  1.00  0.00           C  
ATOM   2604  OD1 ASN A 341       1.568  21.500  22.171  1.00  0.00           O  
ATOM   2605  ND2 ASN A 341      -0.506  21.885  21.402  1.00  0.00           N  
ATOM   2606  N   ILE A 342       4.173  23.182  17.920  1.00  0.00           N  
ATOM   2607  CA  ILE A 342       4.494  23.513  16.534  1.00  0.00           C  
ATOM   2608  C   ILE A 342       5.263  22.319  15.979  1.00  0.00           C  
ATOM   2609  O   ILE A 342       6.365  22.021  16.427  1.00  0.00           O  
ATOM   2610  CB  ILE A 342       5.357  24.789  16.441  1.00  0.00           C  
ATOM   2611  CG1 ILE A 342       4.580  25.990  17.000  1.00  0.00           C  
ATOM   2612  CG2 ILE A 342       5.760  25.042  14.990  1.00  0.00           C  
ATOM   2613  CD1 ILE A 342       5.397  27.268  17.104  1.00  0.00           C  
ATOM   2614  N   THR A 343       4.670  21.630  15.011  1.00  0.00           N  
ATOM   2615  CA  THR A 343       5.260  20.417  14.463  1.00  0.00           C  
ATOM   2616  C   THR A 343       6.002  20.636  13.144  1.00  0.00           C  
ATOM   2617  O   THR A 343       5.397  20.996  12.132  1.00  0.00           O  
ATOM   2618  CB  THR A 343       4.179  19.339  14.260  1.00  0.00           C  
ATOM   2619  OG1 THR A 343       3.401  19.204  15.457  1.00  0.00           O  
ATOM   2620  CG2 THR A 343       4.811  17.994  13.925  1.00  0.00           C  
ATOM   2621  N   VAL A 344       7.316  20.400  13.164  1.00  0.00           N  
ATOM   2622  CA  VAL A 344       8.159  20.491  11.971  1.00  0.00           C  
ATOM   2623  C   VAL A 344       8.915  19.172  11.896  1.00  0.00           C  
ATOM   2624  O   VAL A 344       8.593  18.225  12.626  1.00  0.00           O  
ATOM   2625  CB  VAL A 344       9.176  21.658  12.058  1.00  0.00           C  
ATOM   2626  CG1 VAL A 344       8.453  22.987  12.190  1.00  0.00           C  
ATOM   2627  CG2 VAL A 344      10.121  21.452  13.246  1.00  0.00           C  
ATOM   2628  N   ASN A 345       9.923  19.091  11.038  1.00  0.00           N  
ATOM   2629  CA  ASN A 345      10.780  17.910  11.034  1.00  0.00           C  
ATOM   2630  C   ASN A 345      12.217  18.350  10.818  1.00  0.00           C  
ATOM   2631  O   ASN A 345      12.488  19.254  10.032  1.00  0.00           O  
ATOM   2632  CB  ASN A 345      10.344  16.887   9.972  1.00  0.00           C  
ATOM   2633  CG  ASN A 345      10.563  17.346   8.551  1.00  0.00           C  
ATOM   2634  OD1 ASN A 345       9.691  17.964   7.945  1.00  0.00           O  
ATOM   2635  ND2 ASN A 345      11.720  17.016   7.988  1.00  0.00           N  
ATOM   2636  N   LYS A 346      13.133  17.722  11.547  1.00  0.00           N  
ATOM   2637  CA  LYS A 346      14.541  18.036  11.384  1.00  0.00           C  
ATOM   2638  C   LYS A 346      14.923  17.611   9.968  1.00  0.00           C  
ATOM   2639  O   LYS A 346      14.363  16.659   9.423  1.00  0.00           O  
ATOM   2640  CB  LYS A 346      15.391  17.302  12.419  1.00  0.00           C  
ATOM   2641  CG  LYS A 346      15.264  15.791  12.421  1.00  0.00           C  
ATOM   2642  CD  LYS A 346      16.099  15.177  13.537  1.00  0.00           C  
ATOM   2643  CE  LYS A 346      16.049  13.660  13.520  1.00  0.00           C  
ATOM   2644  NZ  LYS A 346      14.673  13.130  13.743  1.00  0.00           N  
ATOM   2645  N   ASN A 347      15.865  18.327   9.369  1.00  0.00           N  
ATOM   2646  CA  ASN A 347      16.245  18.040   7.989  1.00  0.00           C  
ATOM   2647  C   ASN A 347      17.702  18.389   7.741  1.00  0.00           C  
ATOM   2648  O   ASN A 347      18.169  19.452   8.159  1.00  0.00           O  
ATOM   2649  CB  ASN A 347      15.346  18.839   7.033  1.00  0.00           C  
ATOM   2650  CG  ASN A 347      15.207  18.192   5.677  1.00  0.00           C  
ATOM   2651  OD1 ASN A 347      14.187  17.561   5.377  1.00  0.00           O  
ATOM   2652  ND2 ASN A 347      16.222  18.340   4.838  1.00  0.00           N  
ATOM   2653  N   SER A 348      18.418  17.498   7.066  1.00  0.00           N  
ATOM   2654  CA  SER A 348      19.805  17.762   6.738  1.00  0.00           C  
ATOM   2655  C   SER A 348      19.879  18.949   5.791  1.00  0.00           C  
ATOM   2656  O   SER A 348      18.975  19.162   4.974  1.00  0.00           O  
ATOM   2657  CB  SER A 348      20.450  16.543   6.075  1.00  0.00           C  
ATOM   2658  OG  SER A 348      20.528  15.448   6.964  1.00  0.00           O  
ATOM   2659  N   VAL A 349      20.954  19.729   5.907  1.00  0.00           N  
ATOM   2660  CA  VAL A 349      21.164  20.872   5.034  1.00  0.00           C  
ATOM   2661  C   VAL A 349      22.409  20.586   4.203  1.00  0.00           C  
ATOM   2662  O   VAL A 349      23.200  19.701   4.547  1.00  0.00           O  
ATOM   2663  CB  VAL A 349      21.347  22.182   5.833  1.00  0.00           C  
ATOM   2664  CG1 VAL A 349      20.066  22.509   6.595  1.00  0.00           C  
ATOM   2665  CG2 VAL A 349      22.525  22.068   6.794  1.00  0.00           C  
ATOM   2666  N   PRO A 350      22.628  21.318   3.105  1.00  0.00           N  
ATOM   2667  CA  PRO A 350      23.815  21.092   2.279  1.00  0.00           C  
ATOM   2668  C   PRO A 350      25.091  21.227   3.112  1.00  0.00           C  
ATOM   2669  O   PRO A 350      25.246  22.191   3.860  1.00  0.00           O  
ATOM   2670  CB  PRO A 350      23.704  22.173   1.210  1.00  0.00           C  
ATOM   2671  CG  PRO A 350      22.216  22.314   1.040  1.00  0.00           C  
ATOM   2672  CD  PRO A 350      21.715  22.285   2.465  1.00  0.00           C  
ATOM   2673  N   ASN A 351      25.991  20.239   2.978  1.00  0.00           N  
ATOM   2674  CA  ASN A 351      27.249  20.226   3.722  1.00  0.00           C  
ATOM   2675  C   ASN A 351      27.022  20.200   5.234  1.00  0.00           C  
ATOM   2676  O   ASN A 351      27.771  20.804   6.002  1.00  0.00           O  
ATOM   2677  CB  ASN A 351      28.118  21.425   3.336  1.00  0.00           C  
ATOM   2678  CG  ASN A 351      28.369  21.500   1.840  1.00  0.00           C  
ATOM   2679  OD1 ASN A 351      28.804  20.527   1.226  1.00  0.00           O  
ATOM   2680  ND2 ASN A 351      28.081  22.649   1.260  1.00  0.00           N  
ATOM   2681  N   ASP A 352      25.975  19.495   5.658  1.00  0.00           N  
ATOM   2682  CA  ASP A 352      25.621  19.374   7.071  1.00  0.00           C  
ATOM   2683  C   ASP A 352      26.748  18.709   7.868  1.00  0.00           C  
ATOM   2684  O   ASP A 352      27.191  17.615   7.516  1.00  0.00           O  
ATOM   2685  CB  ASP A 352      24.332  18.564   7.217  1.00  0.00           C  
ATOM   2686  CG  ASP A 352      23.619  18.831   8.529  1.00  0.00           C  
ATOM   2687  OD1 ASP A 352      24.287  18.899   9.576  1.00  0.00           O  
ATOM   2688  OD2 ASP A 352      22.379  18.964   8.508  1.00  0.00           O  
ATOM   2689  N   PRO A 353      27.216  19.342   8.944  1.00  0.00           N  
ATOM   2690  CA  PRO A 353      28.273  18.754   9.775  1.00  0.00           C  
ATOM   2691  C   PRO A 353      27.751  17.674  10.715  1.00  0.00           C  
ATOM   2692  O   PRO A 353      28.543  16.965  11.348  1.00  0.00           O  
ATOM   2693  CB  PRO A 353      28.820  19.961  10.538  1.00  0.00           C  
ATOM   2694  CG  PRO A 353      27.605  20.814  10.713  1.00  0.00           C  
ATOM   2695  CD  PRO A 353      26.907  20.712   9.368  1.00  0.00           C  
ATOM   2696  N   LYS A 354      26.431  17.534  10.813  1.00  0.00           N  
ATOM   2697  CA  LYS A 354      25.819  16.534  11.689  1.00  0.00           C  
ATOM   2698  C   LYS A 354      25.271  15.355  10.886  1.00  0.00           C  
ATOM   2699  O   LYS A 354      25.043  15.457   9.691  1.00  0.00           O  
ATOM   2700  CB  LYS A 354      24.677  17.162  12.498  1.00  0.00           C  
ATOM   2701  CG  LYS A 354      25.067  18.411  13.283  1.00  0.00           C  
ATOM   2702  CD  LYS A 354      26.103  18.123  14.349  1.00  0.00           C  
ATOM   2703  CE  LYS A 354      26.439  19.374  15.140  1.00  0.00           C  
ATOM   2704  NZ  LYS A 354      27.476  19.125  16.176  1.00  0.00           N  
ATOM   2705  N   SER A 355      25.056  14.229  11.567  1.00  0.00           N  
ATOM   2706  CA  SER A 355      24.522  13.036  10.924  1.00  0.00           C  
ATOM   2707  C   SER A 355      23.049  13.244  10.561  1.00  0.00           C  
ATOM   2708  O   SER A 355      22.393  14.144  11.095  1.00  0.00           O  
ATOM   2709  CB  SER A 355      24.645  11.836  11.865  1.00  0.00           C  
ATOM   2710  OG  SER A 355      23.759  11.964  12.958  1.00  0.00           O  
ATOM   2711  N   PRO A 356      22.518  12.406   9.663  1.00  0.00           N  
ATOM   2712  CA  PRO A 356      21.117  12.498   9.249  1.00  0.00           C  
ATOM   2713  C   PRO A 356      20.106  12.354  10.391  1.00  0.00           C  
ATOM   2714  O   PRO A 356      18.961  12.771  10.258  1.00  0.00           O  
ATOM   2715  CB  PRO A 356      20.977  11.361   8.237  1.00  0.00           C  
ATOM   2716  CG  PRO A 356      22.348  11.253   7.650  1.00  0.00           C  
ATOM   2717  CD  PRO A 356      23.238  11.409   8.857  1.00  0.00           C  
ATOM   2718  N   PHE A 357      20.529  11.752  11.506  1.00  0.00           N  
ATOM   2719  CA  PHE A 357      19.624  11.547  12.640  1.00  0.00           C  
ATOM   2720  C   PHE A 357      19.632  12.712  13.618  1.00  0.00           C  
ATOM   2721  O   PHE A 357      18.816  12.767  14.542  1.00  0.00           O  
ATOM   2722  CB  PHE A 357      19.984  10.251  13.362  1.00  0.00           C  
ATOM   2723  CG  PHE A 357      19.835   9.024  12.507  1.00  0.00           C  
ATOM   2724  CD1 PHE A 357      18.575   8.533  12.192  1.00  0.00           C  
ATOM   2725  CD2 PHE A 357      20.950   8.381  11.977  1.00  0.00           C  
ATOM   2726  CE1 PHE A 357      18.427   7.418  11.365  1.00  0.00           C  
ATOM   2727  CE2 PHE A 357      20.807   7.270  11.150  1.00  0.00           C  
ATOM   2728  CZ  PHE A 357      19.547   6.794  10.848  1.00  0.00           C  
ATOM   2729  N   VAL A 358      20.545  13.660  13.415  1.00  0.00           N  
ATOM   2730  CA  VAL A 358      20.635  14.846  14.264  1.00  0.00           C  
ATOM   2731  C   VAL A 358      20.332  16.086  13.413  1.00  0.00           C  
ATOM   2732  O   VAL A 358      19.431  16.858  13.729  1.00  0.00           O  
ATOM   2733  CB  VAL A 358      22.041  14.965  14.902  1.00  0.00           C  
ATOM   2734  CG1 VAL A 358      22.136  16.246  15.729  1.00  0.00           C  
ATOM   2735  CG2 VAL A 358      22.322  13.747  15.768  1.00  0.00           C  
ATOM   2736  N   THR A 359      21.086  16.259  12.336  1.00  0.00           N  
ATOM   2737  CA  THR A 359      20.954  17.354  11.365  1.00  0.00           C  
ATOM   2738  C   THR A 359      21.231  18.742  11.948  1.00  0.00           C  
ATOM   2739  O   THR A 359      21.334  18.912  13.160  1.00  0.00           O  
ATOM   2740  CB  THR A 359      19.564  17.383  10.686  1.00  0.00           C  
ATOM   2741  OG1 THR A 359      18.608  18.014  11.545  1.00  0.00           O  
ATOM   2742  CG2 THR A 359      19.084  15.983  10.330  1.00  0.00           C  
ATOM   2743  N   SER A 360      21.331  19.721  11.058  1.00  0.00           N  
ATOM   2744  CA  SER A 360      21.585  21.099  11.458  1.00  0.00           C  
ATOM   2745  C   SER A 360      20.519  22.030  10.891  1.00  0.00           C  
ATOM   2746  O   SER A 360      20.747  23.218  10.685  1.00  0.00           O  
ATOM   2747  CB  SER A 360      22.963  21.551  10.974  1.00  0.00           C  
ATOM   2748  OG  SER A 360      23.985  20.750  11.533  1.00  0.00           O  
ATOM   2749  N   GLY A 361      19.318  21.478  10.640  1.00  0.00           N  
ATOM   2750  CA  GLY A 361      18.257  22.298  10.100  1.00  0.00           C  
ATOM   2751  C   GLY A 361      16.866  21.734  10.303  1.00  0.00           C  
ATOM   2752  O   GLY A 361      16.699  20.634  10.826  1.00  0.00           O  
ATOM   2753  N   ILE A 362      15.871  22.519   9.903  1.00  0.00           N  
ATOM   2754  CA  ILE A 362      14.487  22.087   9.972  1.00  0.00           C  
ATOM   2755  C   ILE A 362      13.822  22.437   8.648  1.00  0.00           C  
ATOM   2756  O   ILE A 362      14.164  23.442   8.016  1.00  0.00           O  
ATOM   2757  CB  ILE A 362      13.702  22.757  11.134  1.00  0.00           C  
ATOM   2758  CG1 ILE A 362      13.804  24.284  11.046  1.00  0.00           C  
ATOM   2759  CG2 ILE A 362      14.212  22.249  12.473  1.00  0.00           C  
ATOM   2760  CD1 ILE A 362      12.910  25.023  12.027  1.00  0.00           C  
ATOM   2761  N   ARG A 363      12.870  21.602   8.228  1.00  0.00           N  
ATOM   2762  CA  ARG A 363      12.120  21.851   7.003  1.00  0.00           C  
ATOM   2763  C   ARG A 363      10.760  22.398   7.408  1.00  0.00           C  
ATOM   2764  O   ARG A 363      10.122  21.873   8.328  1.00  0.00           O  
ATOM   2765  CB  ARG A 363      11.941  20.573   6.184  1.00  0.00           C  
ATOM   2766  CG  ARG A 363      11.274  20.808   4.823  1.00  0.00           C  
ATOM   2767  CD  ARG A 363      11.044  19.504   4.066  1.00  0.00           C  
ATOM   2768  NE  ARG A 363      10.098  18.636   4.752  1.00  0.00           N  
ATOM   2769  CZ  ARG A 363       9.708  17.440   4.305  1.00  0.00           C  
ATOM   2770  NH1 ARG A 363      10.189  16.965   3.171  1.00  0.00           N  
ATOM   2771  NH2 ARG A 363       8.843  16.725   5.012  1.00  0.00           N  
ATOM   2772  N   VAL A 364      10.324  23.459   6.733  1.00  0.00           N  
ATOM   2773  CA  VAL A 364       9.050  24.100   7.026  1.00  0.00           C  
ATOM   2774  C   VAL A 364       8.191  24.155   5.772  1.00  0.00           C  
ATOM   2775  O   VAL A 364       8.666  24.546   4.704  1.00  0.00           O  
ATOM   2776  CB  VAL A 364       9.271  25.539   7.544  1.00  0.00           C  
ATOM   2777  CG1 VAL A 364       7.939  26.223   7.823  1.00  0.00           C  
ATOM   2778  CG2 VAL A 364      10.133  25.519   8.802  1.00  0.00           C  
ATOM   2779  N   GLY A 365       6.919  23.749   5.893  1.00  0.00           N  
ATOM   2780  CA  GLY A 365       6.005  23.775   4.761  1.00  0.00           C  
ATOM   2781  C   GLY A 365       4.671  24.378   5.155  1.00  0.00           C  
ATOM   2782  O   GLY A 365       4.206  24.194   6.277  1.00  0.00           O  
ATOM   2783  N   THR A 366       4.043  25.102   4.234  1.00  0.00           N  
ATOM   2784  CA  THR A 366       2.791  25.802   4.521  1.00  0.00           C  
ATOM   2785  C   THR A 366       1.477  25.180   4.045  1.00  0.00           C  
ATOM   2786  O   THR A 366       0.412  25.769   4.267  1.00  0.00           O  
ATOM   2787  CB  THR A 366       2.851  27.242   3.972  1.00  0.00           C  
ATOM   2788  OG1 THR A 366       3.095  27.208   2.564  1.00  0.00           O  
ATOM   2789  CG2 THR A 366       3.967  28.020   4.661  1.00  0.00           C  
ATOM   2790  N   PRO A 367       1.474  24.002   3.401  1.00  0.00           N  
ATOM   2791  CA  PRO A 367       0.196  23.429   2.938  1.00  0.00           C  
ATOM   2792  C   PRO A 367      -0.861  23.240   4.028  1.00  0.00           C  
ATOM   2793  O   PRO A 367      -2.020  23.618   3.837  1.00  0.00           O  
ATOM   2794  CB  PRO A 367       0.617  22.090   2.320  1.00  0.00           C  
ATOM   2795  CG  PRO A 367       1.985  22.384   1.801  1.00  0.00           C  
ATOM   2796  CD  PRO A 367       2.610  23.195   2.917  1.00  0.00           C  
ATOM   2797  N   ALA A 368      -0.472  22.665   5.163  1.00  0.00           N  
ATOM   2798  CA  ALA A 368      -1.421  22.391   6.235  1.00  0.00           C  
ATOM   2799  C   ALA A 368      -2.014  23.638   6.891  1.00  0.00           C  
ATOM   2800  O   ALA A 368      -3.224  23.734   7.062  1.00  0.00           O  
ATOM   2801  CB  ALA A 368      -0.771  21.495   7.287  1.00  0.00           C  
ATOM   2802  N   ILE A 369      -1.161  24.606   7.266  1.00  0.00           N  
ATOM   2803  CA  ILE A 369      -1.674  25.813   7.902  1.00  0.00           C  
ATOM   2804  C   ILE A 369      -2.555  26.607   6.944  1.00  0.00           C  
ATOM   2805  O   ILE A 369      -3.539  27.218   7.357  1.00  0.00           O  
ATOM   2806  CB  ILE A 369      -0.549  26.721   8.452  1.00  0.00           C  
ATOM   2807  CG1 ILE A 369       0.450  27.108   7.355  1.00  0.00           C  
ATOM   2808  CG2 ILE A 369       0.155  26.022   9.615  1.00  0.00           C  
ATOM   2809  CD1 ILE A 369       1.442  28.184   7.785  1.00  0.00           C  
ATOM   2810  N   THR A 370      -2.203  26.593   5.655  1.00  0.00           N  
ATOM   2811  CA  THR A 370      -2.992  27.316   4.668  1.00  0.00           C  
ATOM   2812  C   THR A 370      -4.350  26.623   4.495  1.00  0.00           C  
ATOM   2813  O   THR A 370      -5.373  27.285   4.322  1.00  0.00           O  
ATOM   2814  CB  THR A 370      -2.262  27.378   3.312  1.00  0.00           C  
ATOM   2815  OG1 THR A 370      -0.964  27.938   3.502  1.00  0.00           O  
ATOM   2816  CG2 THR A 370      -3.039  28.233   2.315  1.00  0.00           C  
ATOM   2817  N   ARG A 371      -4.341  25.305   4.560  1.00  0.00           N  
ATOM   2818  CA  ARG A 371      -5.561  24.517   4.435  1.00  0.00           C  
ATOM   2819  C   ARG A 371      -6.564  24.862   5.531  1.00  0.00           C  
ATOM   2820  O   ARG A 371      -7.771  24.843   5.304  1.00  0.00           O  
ATOM   2821  CB  ARG A 371      -5.212  23.025   4.489  1.00  0.00           C  
ATOM   2822  CG  ARG A 371      -6.364  22.062   4.253  1.00  0.00           C  
ATOM   2823  CD  ARG A 371      -6.780  22.021   2.797  1.00  0.00           C  
ATOM   2824  NE  ARG A 371      -7.366  20.723   2.441  1.00  0.00           N  
ATOM   2825  CZ  ARG A 371      -8.031  20.475   1.328  1.00  0.00           C  
ATOM   2826  NH1 ARG A 371      -8.232  21.439   0.426  1.00  0.00           N  
ATOM   2827  NH2 ARG A 371      -8.518  19.256   1.087  1.00  0.00           N  
ATOM   2828  N   ARG A 372      -6.073  25.185   6.737  1.00  0.00           N  
ATOM   2829  CA  ARG A 372      -6.975  25.519   7.831  1.00  0.00           C  
ATOM   2830  C   ARG A 372      -7.315  27.008   7.919  1.00  0.00           C  
ATOM   2831  O   ARG A 372      -8.021  27.430   8.837  1.00  0.00           O  
ATOM   2832  CB  ARG A 372      -6.427  25.007   9.172  1.00  0.00           C  
ATOM   2833  CG  ARG A 372      -5.252  25.777   9.746  1.00  0.00           C  
ATOM   2834  CD  ARG A 372      -4.630  25.039  10.948  1.00  0.00           C  
ATOM   2835  NE  ARG A 372      -5.570  24.830  12.049  1.00  0.00           N  
ATOM   2836  CZ  ARG A 372      -5.287  24.121  13.147  1.00  0.00           C  
ATOM   2837  NH1 ARG A 372      -4.099  23.558  13.301  1.00  0.00           N  
ATOM   2838  NH2 ARG A 372      -6.201  23.979  14.102  1.00  0.00           N  
ATOM   2839  N   GLY A 373      -6.819  27.803   6.963  1.00  0.00           N  
ATOM   2840  CA  GLY A 373      -7.187  29.211   6.907  1.00  0.00           C  
ATOM   2841  C   GLY A 373      -6.136  30.288   7.113  1.00  0.00           C  
ATOM   2842  O   GLY A 373      -6.444  31.468   6.960  1.00  0.00           O  
ATOM   2843  N   PHE A 374      -4.912  29.909   7.447  1.00  0.00           N  
ATOM   2844  CA  PHE A 374      -3.855  30.898   7.662  1.00  0.00           C  
ATOM   2845  C   PHE A 374      -3.532  31.666   6.381  1.00  0.00           C  
ATOM   2846  O   PHE A 374      -3.440  31.081   5.300  1.00  0.00           O  
ATOM   2847  CB  PHE A 374      -2.556  30.232   8.139  1.00  0.00           C  
ATOM   2848  CG  PHE A 374      -2.511  29.894   9.608  1.00  0.00           C  
ATOM   2849  CD1 PHE A 374      -3.631  29.440  10.288  1.00  0.00           C  
ATOM   2850  CD2 PHE A 374      -1.302  29.992  10.301  1.00  0.00           C  
ATOM   2851  CE1 PHE A 374      -3.557  29.102  11.631  1.00  0.00           C  
ATOM   2852  CE2 PHE A 374      -1.223  29.647  11.642  1.00  0.00           C  
ATOM   2853  CZ  PHE A 374      -2.356  29.198  12.313  1.00  0.00           C  
ATOM   2854  N   LYS A 375      -3.350  32.979   6.520  1.00  0.00           N  
ATOM   2855  CA  LYS A 375      -2.924  33.826   5.412  1.00  0.00           C  
ATOM   2856  C   LYS A 375      -1.590  34.442   5.820  1.00  0.00           C  
ATOM   2857  O   LYS A 375      -0.984  34.017   6.810  1.00  0.00           O  
ATOM   2858  CB  LYS A 375      -3.977  34.904   5.121  1.00  0.00           C  
ATOM   2859  CG  LYS A 375      -5.272  34.333   4.556  1.00  0.00           C  
ATOM   2860  CD  LYS A 375      -6.270  35.436   4.208  1.00  0.00           C  
ATOM   2861  CE  LYS A 375      -7.579  34.861   3.705  1.00  0.00           C  
ATOM   2862  NZ  LYS A 375      -7.426  34.069   2.447  1.00  0.00           N  
ATOM   2863  N   GLU A 376      -1.103  35.449   5.077  1.00  0.00           N  
ATOM   2864  CA  GLU A 376       0.199  36.041   5.349  1.00  0.00           C  
ATOM   2865  C   GLU A 376       0.366  36.561   6.782  1.00  0.00           C  
ATOM   2866  O   GLU A 376       1.403  36.345   7.404  1.00  0.00           O  
ATOM   2867  CB  GLU A 376       0.510  37.169   4.371  1.00  0.00           C  
ATOM   2868  CG  GLU A 376       0.722  36.723   2.929  1.00  0.00           C  
ATOM   2869  CD  GLU A 376      -0.527  36.862   2.082  1.00  0.00           C  
ATOM   2870  OE1 GLU A 376      -1.602  36.396   2.500  1.00  0.00           O  
ATOM   2871  OE2 GLU A 376      -0.423  37.450   0.983  1.00  0.00           O  
ATOM   2872  N   ALA A 377      -0.644  37.230   7.303  1.00  0.00           N  
ATOM   2873  CA  ALA A 377      -0.562  37.784   8.654  1.00  0.00           C  
ATOM   2874  C   ALA A 377      -0.313  36.692   9.699  1.00  0.00           C  
ATOM   2875  O   ALA A 377       0.592  36.818  10.530  1.00  0.00           O  
ATOM   2876  CB  ALA A 377      -1.845  38.543   8.982  1.00  0.00           C  
ATOM   2877  N   GLU A 378      -1.094  35.625   9.643  1.00  0.00           N  
ATOM   2878  CA  GLU A 378      -0.937  34.527  10.592  1.00  0.00           C  
ATOM   2879  C   GLU A 378       0.383  33.792  10.368  1.00  0.00           C  
ATOM   2880  O   GLU A 378       1.045  33.382  11.320  1.00  0.00           O  
ATOM   2881  CB  GLU A 378      -2.097  33.534  10.484  1.00  0.00           C  
ATOM   2882  CG  GLU A 378      -3.466  34.081  10.897  1.00  0.00           C  
ATOM   2883  CD  GLU A 378      -4.087  34.991   9.853  1.00  0.00           C  
ATOM   2884  OE1 GLU A 378      -3.789  34.818   8.655  1.00  0.00           O  
ATOM   2885  OE2 GLU A 378      -4.883  35.884  10.235  1.00  0.00           O  
ATOM   2886  N   ALA A 379       0.766  33.631   9.116  1.00  0.00           N  
ATOM   2887  CA  ALA A 379       2.010  32.950   8.784  1.00  0.00           C  
ATOM   2888  C   ALA A 379       3.222  33.711   9.335  1.00  0.00           C  
ATOM   2889  O   ALA A 379       4.157  33.107   9.866  1.00  0.00           O  
ATOM   2890  CB  ALA A 379       2.131  32.783   7.269  1.00  0.00           C  
ATOM   2891  N   LYS A 380       3.211  35.034   9.217  1.00  0.00           N  
ATOM   2892  CA  LYS A 380       4.313  35.847   9.723  1.00  0.00           C  
ATOM   2893  C   LYS A 380       4.361  35.820  11.249  1.00  0.00           C  
ATOM   2894  O   LYS A 380       5.430  35.767  11.844  1.00  0.00           O  
ATOM   2895  CB  LYS A 380       4.183  37.292   9.227  1.00  0.00           C  
ATOM   2896  CG  LYS A 380       4.369  37.436   7.716  1.00  0.00           C  
ATOM   2897  CD  LYS A 380       4.312  38.891   7.262  1.00  0.00           C  
ATOM   2898  CE  LYS A 380       5.522  39.670   7.749  1.00  0.00           C  
ATOM   2899  NZ  LYS A 380       5.545  41.066   7.213  1.00  0.00           N  
ATOM   2900  N   GLU A 381       3.180  35.854  11.875  1.00  0.00           N  
ATOM   2901  CA  GLU A 381       3.103  35.806  13.330  1.00  0.00           C  
ATOM   2902  C   GLU A 381       3.662  34.469  13.822  1.00  0.00           C  
ATOM   2903  O   GLU A 381       4.425  34.426  14.790  1.00  0.00           O  
ATOM   2904  CB  GLU A 381       1.651  35.972  13.790  1.00  0.00           C  
ATOM   2905  CG  GLU A 381       1.488  36.059  15.297  1.00  0.00           C  
ATOM   2906  CD  GLU A 381       0.041  36.249  15.731  1.00  0.00           C  
ATOM   2907  OE1 GLU A 381      -0.191  36.638  16.890  1.00  0.00           O  
ATOM   2908  OE2 GLU A 381      -0.859  36.001  14.899  1.00  0.00           O  
ATOM   2909  N   LEU A 382       3.288  33.398  13.147  1.00  0.00           N  
ATOM   2910  CA  LEU A 382       3.771  32.061  13.492  1.00  0.00           C  
ATOM   2911  C   LEU A 382       5.286  31.966  13.352  1.00  0.00           C  
ATOM   2912  O   LEU A 382       5.965  31.432  14.227  1.00  0.00           O  
ATOM   2913  CB  LEU A 382       3.100  31.011  12.593  1.00  0.00           C  
ATOM   2914  CG  LEU A 382       3.655  29.585  12.650  1.00  0.00           C  
ATOM   2915  CD1 LEU A 382       3.528  29.022  14.059  1.00  0.00           C  
ATOM   2916  CD2 LEU A 382       2.904  28.714  11.653  1.00  0.00           C  
ATOM   2917  N   ALA A 383       5.822  32.475  12.251  1.00  0.00           N  
ATOM   2918  CA  ALA A 383       7.268  32.455  12.030  1.00  0.00           C  
ATOM   2919  C   ALA A 383       7.974  33.203  13.160  1.00  0.00           C  
ATOM   2920  O   ALA A 383       9.043  32.799  13.611  1.00  0.00           O  
ATOM   2921  CB  ALA A 383       7.605  33.077  10.680  1.00  0.00           C  
ATOM   2922  N   GLY A 384       7.361  34.291  13.619  1.00  0.00           N  
ATOM   2923  CA  GLY A 384       7.927  35.061  14.716  1.00  0.00           C  
ATOM   2924  C   GLY A 384       7.994  34.250  15.995  1.00  0.00           C  
ATOM   2925  O   GLY A 384       9.000  34.283  16.710  1.00  0.00           O  
ATOM   2926  N   TRP A 385       6.926  33.520  16.294  1.00  0.00           N  
ATOM   2927  CA  TRP A 385       6.897  32.672  17.477  1.00  0.00           C  
ATOM   2928  C   TRP A 385       7.979  31.601  17.393  1.00  0.00           C  
ATOM   2929  O   TRP A 385       8.616  31.271  18.388  1.00  0.00           O  
ATOM   2930  CB  TRP A 385       5.540  31.979  17.616  1.00  0.00           C  
ATOM   2931  CG  TRP A 385       4.373  32.899  17.799  1.00  0.00           C  
ATOM   2932  CD1 TRP A 385       4.388  34.201  18.217  1.00  0.00           C  
ATOM   2933  CD2 TRP A 385       2.988  32.569  17.592  1.00  0.00           C  
ATOM   2934  NE1 TRP A 385       3.119  34.699  18.286  1.00  0.00           N  
ATOM   2935  CE2 TRP A 385       2.237  33.727  17.904  1.00  0.00           C  
ATOM   2936  CE3 TRP A 385       2.323  31.412  17.170  1.00  0.00           C  
ATOM   2937  CZ2 TRP A 385       0.841  33.747  17.807  1.00  0.00           C  
ATOM   2938  CZ3 TRP A 385       0.937  31.434  17.082  1.00  0.00           C  
ATOM   2939  CH2 TRP A 385       0.209  32.596  17.393  1.00  0.00           C  
ATOM   2940  N   MET A 386       8.175  31.049  16.200  1.00  0.00           N  
ATOM   2941  CA  MET A 386       9.184  30.021  15.999  1.00  0.00           C  
ATOM   2942  C   MET A 386      10.571  30.586  16.297  1.00  0.00           C  
ATOM   2943  O   MET A 386      11.382  29.942  16.959  1.00  0.00           O  
ATOM   2944  CB  MET A 386       9.121  29.493  14.562  1.00  0.00           C  
ATOM   2945  CG  MET A 386       7.836  28.733  14.255  1.00  0.00           C  
ATOM   2946  SD  MET A 386       7.699  28.240  12.520  1.00  0.00           S  
ATOM   2947  CE  MET A 386       8.937  26.945  12.446  1.00  0.00           C  
ATOM   2948  N   CYS A 387      10.827  31.801  15.825  1.00  0.00           N  
ATOM   2949  CA  CYS A 387      12.103  32.450  16.082  1.00  0.00           C  
ATOM   2950  C   CYS A 387      12.283  32.739  17.575  1.00  0.00           C  
ATOM   2951  O   CYS A 387      13.390  32.651  18.095  1.00  0.00           O  
ATOM   2952  CB  CYS A 387      12.217  33.744  15.271  1.00  0.00           C  
ATOM   2953  SG  CYS A 387      12.341  33.465  13.489  1.00  0.00           S  
ATOM   2954  N   ASP A 388      11.191  33.068  18.256  1.00  0.00           N  
ATOM   2955  CA  ASP A 388      11.253  33.314  19.697  1.00  0.00           C  
ATOM   2956  C   ASP A 388      11.733  32.054  20.413  1.00  0.00           C  
ATOM   2957  O   ASP A 388      12.591  32.116  21.295  1.00  0.00           O  
ATOM   2958  CB  ASP A 388       9.872  33.699  20.260  1.00  0.00           C  
ATOM   2959  CG  ASP A 388       9.409  35.071  19.787  1.00  0.00           C  
ATOM   2960  OD1 ASP A 388      10.246  35.897  19.382  1.00  0.00           O  
ATOM   2961  OD2 ASP A 388       8.178  35.319  19.853  1.00  0.00           O  
ATOM   2962  N   VAL A 389      11.185  30.913  20.026  1.00  0.00           N  
ATOM   2963  CA  VAL A 389      11.566  29.635  20.629  1.00  0.00           C  
ATOM   2964  C   VAL A 389      13.026  29.310  20.328  1.00  0.00           C  
ATOM   2965  O   VAL A 389      13.783  28.926  21.224  1.00  0.00           O  
ATOM   2966  CB  VAL A 389      10.668  28.491  20.115  1.00  0.00           C  
ATOM   2967  CG1 VAL A 389      11.208  27.134  20.577  1.00  0.00           C  
ATOM   2968  CG2 VAL A 389       9.247  28.677  20.625  1.00  0.00           C  
ATOM   2969  N   LEU A 390      13.437  29.483  19.073  1.00  0.00           N  
ATOM   2970  CA  LEU A 390      14.810  29.183  18.674  1.00  0.00           C  
ATOM   2971  C   LEU A 390      15.817  30.121  19.351  1.00  0.00           C  
ATOM   2972  O   LEU A 390      16.921  29.707  19.688  1.00  0.00           O  
ATOM   2973  CB  LEU A 390      14.947  29.259  17.153  1.00  0.00           C  
ATOM   2974  CG  LEU A 390      14.105  28.238  16.366  1.00  0.00           C  
ATOM   2975  CD1 LEU A 390      14.239  28.488  14.866  1.00  0.00           C  
ATOM   2976  CD2 LEU A 390      14.546  26.822  16.716  1.00  0.00           C  
ATOM   2977  N   ASP A 391      15.419  31.383  19.541  1.00  0.00           N  
ATOM   2978  CA  ASP A 391      16.296  32.361  20.193  1.00  0.00           C  
ATOM   2979  C   ASP A 391      16.555  31.990  21.651  1.00  0.00           C  
ATOM   2980  O   ASP A 391      17.652  32.182  22.166  1.00  0.00           O  
ATOM   2981  CB  ASP A 391      15.673  33.766  20.150  1.00  0.00           C  
ATOM   2982  CG  ASP A 391      15.699  34.397  18.780  1.00  0.00           C  
ATOM   2983  OD1 ASP A 391      16.402  33.890  17.877  1.00  0.00           O  
ATOM   2984  OD2 ASP A 391      15.024  35.443  18.607  1.00  0.00           O  
ATOM   2985  N   SER A 392      15.521  31.455  22.320  1.00  0.00           N  
ATOM   2986  CA  SER A 392      15.610  31.079  23.725  1.00  0.00           C  
ATOM   2987  C   SER A 392      15.205  29.615  23.909  1.00  0.00           C  
ATOM   2988  O   SER A 392      14.293  29.294  24.673  1.00  0.00           O  
ATOM   2989  CB  SER A 392      14.702  31.984  24.568  1.00  0.00           C  
ATOM   2990  OG  SER A 392      15.029  33.358  24.378  1.00  0.00           O  
ATOM   2991  N   ILE A 393      15.906  28.751  23.203  1.00  0.00           N  
ATOM   2992  CA  ILE A 393      15.582  27.329  23.172  1.00  0.00           C  
ATOM   2993  C   ILE A 393      15.611  26.603  24.521  1.00  0.00           C  
ATOM   2994  O   ILE A 393      14.999  25.547  24.667  1.00  0.00           O  
ATOM   2995  CB  ILE A 393      16.494  26.601  22.149  1.00  0.00           C  
ATOM   2996  CG1 ILE A 393      15.820  25.308  21.691  1.00  0.00           C  
ATOM   2997  CG2 ILE A 393      17.874  26.351  22.736  1.00  0.00           C  
ATOM   2998  CD1 ILE A 393      16.428  24.732  20.421  1.00  0.00           C  
ATOM   2999  N   ASN A 394      16.309  27.162  25.508  1.00  0.00           N  
ATOM   3000  CA  ASN A 394      16.368  26.533  26.829  1.00  0.00           C  
ATOM   3001  C   ASN A 394      15.463  27.214  27.853  1.00  0.00           C  
ATOM   3002  O   ASN A 394      15.474  26.852  29.032  1.00  0.00           O  
ATOM   3003  CB  ASN A 394      17.815  26.524  27.344  1.00  0.00           C  
ATOM   3004  CG  ASN A 394      18.738  25.676  26.485  1.00  0.00           C  
ATOM   3005  OD1 ASN A 394      18.398  24.552  26.127  1.00  0.00           O  
ATOM   3006  ND2 ASN A 394      19.901  26.216  26.168  1.00  0.00           N  
ATOM   3007  N   ASP A 395      14.681  28.193  27.411  1.00  0.00           N  
ATOM   3008  CA  ASP A 395      13.780  28.922  28.302  1.00  0.00           C  
ATOM   3009  C   ASP A 395      12.372  28.330  28.211  1.00  0.00           C  
ATOM   3010  O   ASP A 395      11.620  28.639  27.285  1.00  0.00           O  
ATOM   3011  CB  ASP A 395      13.764  30.407  27.933  1.00  0.00           C  
ATOM   3012  CG  ASP A 395      13.085  31.266  28.976  1.00  0.00           C  
ATOM   3013  OD1 ASP A 395      12.212  30.757  29.710  1.00  0.00           O  
ATOM   3014  OD2 ASP A 395      13.421  32.472  29.059  1.00  0.00           O  
ATOM   3015  N   GLU A 396      12.010  27.493  29.177  1.00  0.00           N  
ATOM   3016  CA  GLU A 396      10.696  26.862  29.175  1.00  0.00           C  
ATOM   3017  C   GLU A 396       9.546  27.851  29.349  1.00  0.00           C  
ATOM   3018  O   GLU A 396       8.413  27.563  28.959  1.00  0.00           O  
ATOM   3019  CB  GLU A 396      10.631  25.778  30.252  1.00  0.00           C  
ATOM   3020  CG  GLU A 396      11.570  24.594  30.014  1.00  0.00           C  
ATOM   3021  CD  GLU A 396      11.359  23.947  28.650  1.00  0.00           C  
ATOM   3022  OE1 GLU A 396      10.191  23.729  28.266  1.00  0.00           O  
ATOM   3023  OE2 GLU A 396      12.358  23.658  27.970  1.00  0.00           O  
ATOM   3024  N   ALA A 397       9.818  29.012  29.919  1.00  0.00           N  
ATOM   3025  CA  ALA A 397       8.780  30.031  30.084  1.00  0.00           C  
ATOM   3026  C   ALA A 397       8.376  30.567  28.711  1.00  0.00           C  
ATOM   3027  O   ALA A 397       7.202  30.836  28.461  1.00  0.00           O  
ATOM   3028  CB  ALA A 397       9.292  31.169  30.961  1.00  0.00           C  
ATOM   3029  N   VAL A 398       9.367  30.716  27.812  1.00  0.00           N  
ATOM   3030  CA  VAL A 398       9.099  31.191  26.457  1.00  0.00           C  
ATOM   3031  C   VAL A 398       8.293  30.139  25.695  1.00  0.00           C  
ATOM   3032  O   VAL A 398       7.302  30.460  25.042  1.00  0.00           O  
ATOM   3033  CB  VAL A 398      10.419  31.471  25.699  1.00  0.00           C  
ATOM   3034  CG1 VAL A 398      10.140  31.718  24.214  1.00  0.00           C  
ATOM   3035  CG2 VAL A 398      11.118  32.682  26.302  1.00  0.00           C  
ATOM   3036  N   ILE A 399       8.717  28.891  25.812  1.00  0.00           N  
ATOM   3037  CA  ILE A 399       8.032  27.793  25.134  1.00  0.00           C  
ATOM   3038  C   ILE A 399       6.588  27.679  25.609  1.00  0.00           C  
ATOM   3039  O   ILE A 399       5.676  27.492  24.800  1.00  0.00           O  
ATOM   3040  CB  ILE A 399       8.786  26.461  25.363  1.00  0.00           C  
ATOM   3041  CG1 ILE A 399      10.158  26.534  24.686  1.00  0.00           C  
ATOM   3042  CG2 ILE A 399       7.980  25.288  24.825  1.00  0.00           C  
ATOM   3043  CD1 ILE A 399      11.033  25.307  24.892  1.00  0.00           C  
ATOM   3044  N   GLU A 400       6.368  27.808  26.918  1.00  0.00           N  
ATOM   3045  CA  GLU A 400       5.019  27.717  27.468  1.00  0.00           C  
ATOM   3046  C   GLU A 400       4.136  28.858  26.962  1.00  0.00           C  
ATOM   3047  O   GLU A 400       2.963  28.657  26.657  1.00  0.00           O  
ATOM   3048  CB  GLU A 400       5.069  27.732  28.998  1.00  0.00           C  
ATOM   3049  CG  GLU A 400       3.706  27.564  29.661  1.00  0.00           C  
ATOM   3050  CD  GLU A 400       3.793  27.537  31.185  1.00  0.00           C  
ATOM   3051  OE1 GLU A 400       4.917  27.466  31.727  1.00  0.00           O  
ATOM   3052  OE2 GLU A 400       2.726  27.582  31.842  1.00  0.00           O  
ATOM   3053  N   ARG A 401       4.711  30.054  26.879  1.00  0.00           N  
ATOM   3054  CA  ARG A 401       3.962  31.217  26.403  1.00  0.00           C  
ATOM   3055  C   ARG A 401       3.544  31.024  24.943  1.00  0.00           C  
ATOM   3056  O   ARG A 401       2.405  31.313  24.573  1.00  0.00           O  
ATOM   3057  CB  ARG A 401       4.802  32.490  26.535  1.00  0.00           C  
ATOM   3058  CG  ARG A 401       4.049  33.751  26.151  1.00  0.00           C  
ATOM   3059  CD  ARG A 401       4.893  35.015  26.321  1.00  0.00           C  
ATOM   3060  NE  ARG A 401       5.945  35.139  25.315  1.00  0.00           N  
ATOM   3061  CZ  ARG A 401       7.253  35.071  25.567  1.00  0.00           C  
ATOM   3062  NH1 ARG A 401       7.685  34.882  26.800  1.00  0.00           N  
ATOM   3063  NH2 ARG A 401       8.120  35.200  24.580  1.00  0.00           N  
ATOM   3064  N   ILE A 402       4.461  30.544  24.135  1.00  0.00           N  
ATOM   3065  CA  ILE A 402       4.170  30.310  22.716  1.00  0.00           C  
ATOM   3066  C   ILE A 402       3.118  29.212  22.557  1.00  0.00           C  
ATOM   3067  O   ILE A 402       2.244  29.306  21.688  1.00  0.00           O  
ATOM   3068  CB  ILE A 402       5.449  29.939  21.940  1.00  0.00           C  
ATOM   3069  CG1 ILE A 402       6.452  31.103  21.992  1.00  0.00           C  
ATOM   3070  CG2 ILE A 402       5.111  29.600  20.492  1.00  0.00           C  
ATOM   3071  CD1 ILE A 402       5.912  32.423  21.488  1.00  0.00           C  
ATOM   3072  N   LYS A 403       3.190  28.176  23.389  1.00  0.00           N  
ATOM   3073  CA  LYS A 403       2.204  27.097  23.323  1.00  0.00           C  
ATOM   3074  C   LYS A 403       0.799  27.664  23.534  1.00  0.00           C  
ATOM   3075  O   LYS A 403      -0.151  27.260  22.861  1.00  0.00           O  
ATOM   3076  CB  LYS A 403       2.492  26.032  24.380  1.00  0.00           C  
ATOM   3077  CG  LYS A 403       1.517  24.860  24.349  1.00  0.00           C  
ATOM   3078  CD  LYS A 403       1.840  23.820  25.407  1.00  0.00           C  
ATOM   3079  CE  LYS A 403       0.840  22.676  25.375  1.00  0.00           C  
ATOM   3080  NZ  LYS A 403       1.121  21.656  26.415  1.00  0.00           N  
ATOM   3081  N   GLY A 404       0.680  28.607  24.461  1.00  0.00           N  
ATOM   3082  CA  GLY A 404      -0.609  29.229  24.723  1.00  0.00           C  
ATOM   3083  C   GLY A 404      -1.124  29.979  23.507  1.00  0.00           C  
ATOM   3084  O   GLY A 404      -2.317  29.925  23.186  1.00  0.00           O  
ATOM   3085  N   LYS A 405      -0.224  30.679  22.812  1.00  0.00           N  
ATOM   3086  CA  LYS A 405      -0.602  31.421  21.616  1.00  0.00           C  
ATOM   3087  C   LYS A 405      -1.023  30.466  20.502  1.00  0.00           C  
ATOM   3088  O   LYS A 405      -1.958  30.740  19.751  1.00  0.00           O  
ATOM   3089  CB  LYS A 405       0.569  32.290  21.139  1.00  0.00           C  
ATOM   3090  CG  LYS A 405       0.896  33.454  22.074  1.00  0.00           C  
ATOM   3091  CD  LYS A 405       2.079  34.266  21.548  1.00  0.00           C  
ATOM   3092  CE  LYS A 405       2.351  35.483  22.413  1.00  0.00           C  
ATOM   3093  NZ  LYS A 405       1.231  36.460  22.367  1.00  0.00           N  
ATOM   3094  N   VAL A 406      -0.321  29.334  20.402  1.00  0.00           N  
ATOM   3095  CA  VAL A 406      -0.628  28.332  19.390  1.00  0.00           C  
ATOM   3096  C   VAL A 406      -2.019  27.732  19.630  1.00  0.00           C  
ATOM   3097  O   VAL A 406      -2.816  27.605  18.695  1.00  0.00           O  
ATOM   3098  CB  VAL A 406       0.433  27.204  19.379  1.00  0.00           C  
ATOM   3099  CG1 VAL A 406      -0.041  26.016  18.555  1.00  0.00           C  
ATOM   3100  CG2 VAL A 406       1.742  27.743  18.813  1.00  0.00           C  
ATOM   3101  N   LEU A 407      -2.312  27.377  20.877  1.00  0.00           N  
ATOM   3102  CA  LEU A 407      -3.612  26.803  21.207  1.00  0.00           C  
ATOM   3103  C   LEU A 407      -4.737  27.789  20.875  1.00  0.00           C  
ATOM   3104  O   LEU A 407      -5.799  27.393  20.390  1.00  0.00           O  
ATOM   3105  CB  LEU A 407      -3.669  26.421  22.693  1.00  0.00           C  
ATOM   3106  CG  LEU A 407      -2.807  25.218  23.102  1.00  0.00           C  
ATOM   3107  CD1 LEU A 407      -2.806  25.063  24.620  1.00  0.00           C  
ATOM   3108  CD2 LEU A 407      -3.346  23.947  22.441  1.00  0.00           C  
ATOM   3109  N   ASP A 408      -4.492  29.072  21.124  1.00  0.00           N  
ATOM   3110  CA  ASP A 408      -5.484  30.101  20.851  1.00  0.00           C  
ATOM   3111  C   ASP A 408      -5.771  30.247  19.355  1.00  0.00           C  
ATOM   3112  O   ASP A 408      -6.932  30.263  18.933  1.00  0.00           O  
ATOM   3113  CB  ASP A 408      -5.022  31.454  21.406  1.00  0.00           C  
ATOM   3114  CG  ASP A 408      -6.013  32.570  21.127  1.00  0.00           C  
ATOM   3115  OD1 ASP A 408      -7.090  32.579  21.755  1.00  0.00           O  
ATOM   3116  OD2 ASP A 408      -5.725  33.427  20.264  1.00  0.00           O  
ATOM   3117  N   ILE A 409      -4.712  30.335  18.542  1.00  0.00           N  
ATOM   3118  CA  ILE A 409      -4.916  30.504  17.105  1.00  0.00           C  
ATOM   3119  C   ILE A 409      -5.506  29.239  16.476  1.00  0.00           C  
ATOM   3120  O   ILE A 409      -6.263  29.316  15.511  1.00  0.00           O  
ATOM   3121  CB  ILE A 409      -3.602  30.921  16.388  1.00  0.00           C  
ATOM   3122  CG1 ILE A 409      -3.942  31.506  15.008  1.00  0.00           C  
ATOM   3123  CG2 ILE A 409      -2.649  29.751  16.261  1.00  0.00           C  
ATOM   3124  CD1 ILE A 409      -2.762  32.175  14.314  1.00  0.00           C  
ATOM   3125  N   CYS A 410      -5.167  28.079  17.029  1.00  0.00           N  
ATOM   3126  CA  CYS A 410      -5.717  26.822  16.523  1.00  0.00           C  
ATOM   3127  C   CYS A 410      -7.226  26.764  16.765  1.00  0.00           C  
ATOM   3128  O   CYS A 410      -7.975  26.251  15.938  1.00  0.00           O  
ATOM   3129  CB  CYS A 410      -5.037  25.623  17.195  1.00  0.00           C  
ATOM   3130  SG  CYS A 410      -3.394  25.256  16.539  1.00  0.00           S  
ATOM   3131  N   ALA A 411      -7.670  27.292  17.905  1.00  0.00           N  
ATOM   3132  CA  ALA A 411      -9.090  27.311  18.229  1.00  0.00           C  
ATOM   3133  C   ALA A 411      -9.843  28.246  17.286  1.00  0.00           C  
ATOM   3134  O   ALA A 411     -11.011  28.012  16.968  1.00  0.00           O  
ATOM   3135  CB  ALA A 411      -9.291  27.741  19.681  1.00  0.00           C  
ATOM   3136  N   ARG A 412      -9.171  29.313  16.838  1.00  0.00           N  
ATOM   3137  CA  ARG A 412      -9.788  30.272  15.923  1.00  0.00           C  
ATOM   3138  C   ARG A 412      -9.809  29.780  14.484  1.00  0.00           C  
ATOM   3139  O   ARG A 412     -10.584  30.275  13.656  1.00  0.00           O  
ATOM   3140  CB  ARG A 412      -9.062  31.624  16.009  1.00  0.00           C  
ATOM   3141  CG  ARG A 412      -9.313  32.343  17.327  1.00  0.00           C  
ATOM   3142  CD  ARG A 412      -8.752  33.771  17.338  1.00  0.00           C  
ATOM   3143  NE  ARG A 412      -7.308  33.809  17.522  1.00  0.00           N  
ATOM   3144  CZ  ARG A 412      -6.427  34.194  16.597  1.00  0.00           C  
ATOM   3145  NH1 ARG A 412      -6.851  34.569  15.392  1.00  0.00           N  
ATOM   3146  NH2 ARG A 412      -5.135  34.194  16.870  1.00  0.00           N  
ATOM   3147  N   TYR A 413      -8.960  28.808  14.169  1.00  0.00           N  
ATOM   3148  CA  TYR A 413      -8.884  28.245  12.823  1.00  0.00           C  
ATOM   3149  C   TYR A 413      -8.982  26.717  12.887  1.00  0.00           C  
ATOM   3150  O   TYR A 413      -8.004  26.014  12.638  1.00  0.00           O  
ATOM   3151  CB  TYR A 413      -7.563  28.643  12.158  1.00  0.00           C  
ATOM   3152  CG  TYR A 413      -7.462  30.109  11.796  1.00  0.00           C  
ATOM   3153  CD1 TYR A 413      -7.927  30.572  10.568  1.00  0.00           C  
ATOM   3154  CD2 TYR A 413      -6.912  31.025  12.684  1.00  0.00           C  
ATOM   3155  CE1 TYR A 413      -7.839  31.917  10.231  1.00  0.00           C  
ATOM   3156  CE2 TYR A 413      -6.826  32.372  12.358  1.00  0.00           C  
ATOM   3157  CZ  TYR A 413      -7.289  32.814  11.128  1.00  0.00           C  
ATOM   3158  OH  TYR A 413      -7.204  34.142  10.797  1.00  0.00           O  
ATOM   3159  N   PRO A 414     -10.169  26.181  13.221  1.00  0.00           N  
ATOM   3160  CA  PRO A 414     -10.334  24.727  13.306  1.00  0.00           C  
ATOM   3161  C   PRO A 414     -10.090  24.065  11.953  1.00  0.00           C  
ATOM   3162  O   PRO A 414     -10.413  24.628  10.907  1.00  0.00           O  
ATOM   3163  CB  PRO A 414     -11.773  24.560  13.786  1.00  0.00           C  
ATOM   3164  CG  PRO A 414     -12.458  25.790  13.277  1.00  0.00           C  
ATOM   3165  CD  PRO A 414     -11.436  26.871  13.505  1.00  0.00           C  
ATOM   3166  N   VAL A 415      -9.492  22.874  11.970  1.00  0.00           N  
ATOM   3167  CA  VAL A 415      -9.202  22.142  10.740  1.00  0.00           C  
ATOM   3168  C   VAL A 415     -10.488  21.642  10.086  1.00  0.00           C  
ATOM   3169  O   VAL A 415     -10.750  21.925   8.913  1.00  0.00           O  
ATOM   3170  CB  VAL A 415      -8.270  20.942  11.015  1.00  0.00           C  
ATOM   3171  CG1 VAL A 415      -8.038  20.154   9.728  1.00  0.00           C  
ATOM   3172  CG2 VAL A 415      -6.947  21.433  11.583  1.00  0.00           C  
ATOM   3173  N   TYR A 416     -11.282  20.905  10.858  1.00  0.00           N  
ATOM   3174  CA  TYR A 416     -12.556  20.381  10.372  1.00  0.00           C  
ATOM   3175  C   TYR A 416     -13.672  21.036  11.185  1.00  0.00           C  
ATOM   3176  O   TYR A 416     -13.713  20.910  12.403  1.00  0.00           O  
ATOM   3177  CB  TYR A 416     -12.611  18.859  10.535  1.00  0.00           C  
ATOM   3178  CG  TYR A 416     -11.613  18.108   9.675  1.00  0.00           C  
ATOM   3179  CD1 TYR A 416     -11.864  17.856   8.328  1.00  0.00           C  
ATOM   3180  CD2 TYR A 416     -10.407  17.650  10.211  1.00  0.00           C  
ATOM   3181  CE1 TYR A 416     -10.950  17.174   7.534  1.00  0.00           C  
ATOM   3182  CE2 TYR A 416      -9.481  16.969   9.425  1.00  0.00           C  
ATOM   3183  CZ  TYR A 416      -9.753  16.725   8.085  1.00  0.00           C  
ATOM   3184  OH  TYR A 416      -8.839  16.053   7.299  1.00  0.00           O  
ATOM   3185  N   ALA A 417     -14.549  21.768  10.509  1.00  0.00           N  
ATOM   3186  CA  ALA A 417     -15.625  22.487  11.174  1.00  0.00           C  
ATOM   3187  C   ALA A 417     -17.009  22.057  10.689  1.00  0.00           C  
ATOM   3188  O   ALA A 417     -17.109  21.310   9.706  1.00  0.00           O  
ATOM   3189  CB  ALA A 417     -15.449  23.987  10.955  1.00  0.00           C  
ATOM   3190  OXT ALA A 417     -18.010  22.496  11.304  1.00  0.00           O  
ATOM   3191  N   MET B   1     -12.252  26.025   6.087  1.00  0.00           N  
ATOM   3192  CA  MET B   1     -12.150  25.616   4.675  1.00  0.00           C  
ATOM   3193  C   MET B   1     -12.723  24.218   4.458  1.00  0.00           C  
ATOM   3194  O   MET B   1     -13.265  23.918   3.387  1.00  0.00           O  
ATOM   3195  CB  MET B   1     -10.689  25.649   4.209  1.00  0.00           C  
ATOM   3196  CG  MET B   1     -10.490  25.290   2.745  1.00  0.00           C  
ATOM   3197  SD  MET B   1      -8.783  25.601   2.195  1.00  0.00           S  
ATOM   3198  CE  MET B   1      -8.805  24.784   0.603  1.00  0.00           C  
ATOM   3199  N   LEU B   2     -12.615  23.356   5.481  1.00  0.00           N  
ATOM   3200  CA  LEU B   2     -13.144  22.003   5.393  1.00  0.00           C  
ATOM   3201  C   LEU B   2     -14.336  21.829   6.335  1.00  0.00           C  
ATOM   3202  O   LEU B   2     -14.215  22.025   7.546  1.00  0.00           O  
ATOM   3203  CB  LEU B   2     -12.063  20.979   5.748  1.00  0.00           C  
ATOM   3204  CG  LEU B   2     -10.859  20.926   4.798  1.00  0.00           C  
ATOM   3205  CD1 LEU B   2      -9.793  19.993   5.364  1.00  0.00           C  
ATOM   3206  CD2 LEU B   2     -11.299  20.457   3.422  1.00  0.00           C  
ATOM   3207  N   LYS B   3     -15.491  21.458   5.763  1.00  0.00           N  
ATOM   3208  CA  LYS B   3     -16.706  21.245   6.561  1.00  0.00           C  
ATOM   3209  C   LYS B   3     -16.957  19.751   6.698  1.00  0.00           C  
ATOM   3210  O   LYS B   3     -16.888  19.014   5.715  1.00  0.00           O  
ATOM   3211  CB  LYS B   3     -17.894  21.917   5.874  1.00  0.00           C  
ATOM   3212  CG  LYS B   3     -17.784  23.432   5.718  1.00  0.00           C  
ATOM   3213  CD  LYS B   3     -17.870  24.137   7.055  1.00  0.00           C  
ATOM   3214  CE  LYS B   3     -17.971  25.647   6.884  1.00  0.00           C  
ATOM   3215  NZ  LYS B   3     -16.770  26.238   6.245  1.00  0.00           N  
ATOM   3216  N   ARG B   4     -17.257  19.312   7.917  1.00  0.00           N  
ATOM   3217  CA  ARG B   4     -17.493  17.891   8.171  1.00  0.00           C  
ATOM   3218  C   ARG B   4     -18.687  17.321   7.407  1.00  0.00           C  
ATOM   3219  O   ARG B   4     -18.757  16.112   7.191  1.00  0.00           O  
ATOM   3220  CB  ARG B   4     -17.657  17.637   9.671  1.00  0.00           C  
ATOM   3221  CG  ARG B   4     -16.364  17.825  10.458  1.00  0.00           C  
ATOM   3222  CD  ARG B   4     -16.507  17.417  11.911  1.00  0.00           C  
ATOM   3223  NE  ARG B   4     -15.237  17.541  12.654  1.00  0.00           N  
ATOM   3224  CZ  ARG B   4     -14.235  16.674  12.578  1.00  0.00           C  
ATOM   3225  NH1 ARG B   4     -14.334  15.597  11.819  1.00  0.00           N  
ATOM   3226  NH2 ARG B   4     -13.119  16.882  13.254  1.00  0.00           N  
ATOM   3227  N   GLU B   5     -19.621  18.179   6.990  1.00  0.00           N  
ATOM   3228  CA  GLU B   5     -20.787  17.716   6.256  1.00  0.00           C  
ATOM   3229  C   GLU B   5     -20.505  17.437   4.777  1.00  0.00           C  
ATOM   3230  O   GLU B   5     -21.377  16.940   4.061  1.00  0.00           O  
ATOM   3231  CB  GLU B   5     -21.941  18.718   6.373  1.00  0.00           C  
ATOM   3232  CG  GLU B   5     -21.647  20.109   5.814  1.00  0.00           C  
ATOM   3233  CD  GLU B   5     -21.192  21.090   6.877  1.00  0.00           C  
ATOM   3234  OE1 GLU B   5     -20.502  20.675   7.834  1.00  0.00           O  
ATOM   3235  OE2 GLU B   5     -21.539  22.279   6.755  1.00  0.00           O  
ATOM   3236  N   MET B   6     -19.297  17.739   4.302  1.00  0.00           N  
ATOM   3237  CA  MET B   6     -18.937  17.473   2.911  1.00  0.00           C  
ATOM   3238  C   MET B   6     -19.103  15.978   2.646  1.00  0.00           C  
ATOM   3239  O   MET B   6     -18.714  15.149   3.460  1.00  0.00           O  
ATOM   3240  CB  MET B   6     -17.486  17.869   2.635  1.00  0.00           C  
ATOM   3241  CG  MET B   6     -17.220  19.363   2.631  1.00  0.00           C  
ATOM   3242  SD  MET B   6     -15.461  19.711   2.390  1.00  0.00           S  
ATOM   3243  CE  MET B   6     -15.510  21.474   2.064  1.00  0.00           C  
ATOM   3244  N   ASN B   7     -19.689  15.635   1.498  1.00  0.00           N  
ATOM   3245  CA  ASN B   7     -19.901  14.239   1.153  1.00  0.00           C  
ATOM   3246  C   ASN B   7     -19.842  14.037  -0.359  1.00  0.00           C  
ATOM   3247  O   ASN B   7     -19.928  14.999  -1.128  1.00  0.00           O  
ATOM   3248  CB  ASN B   7     -21.248  13.756   1.702  1.00  0.00           C  
ATOM   3249  CG  ASN B   7     -22.421  14.457   1.059  1.00  0.00           C  
ATOM   3250  OD1 ASN B   7     -22.868  14.070  -0.021  1.00  0.00           O  
ATOM   3251  ND2 ASN B   7     -22.940  15.482   1.723  1.00  0.00           N  
ATOM   3252  N   ILE B   8     -19.680  12.790  -0.780  1.00  0.00           N  
ATOM   3253  CA  ILE B   8     -19.554  12.464  -2.198  1.00  0.00           C  
ATOM   3254  C   ILE B   8     -20.863  12.608  -2.984  1.00  0.00           C  
ATOM   3255  O   ILE B   8     -20.859  13.133  -4.097  1.00  0.00           O  
ATOM   3256  CB  ILE B   8     -19.002  11.028  -2.370  1.00  0.00           C  
ATOM   3257  CG1 ILE B   8     -17.620  10.916  -1.712  1.00  0.00           C  
ATOM   3258  CG2 ILE B   8     -18.916  10.660  -3.852  1.00  0.00           C  
ATOM   3259  CD1 ILE B   8     -17.065   9.508  -1.665  1.00  0.00           C  
ATOM   3260  N   ALA B   9     -21.975  12.161  -2.392  1.00  0.00           N  
ATOM   3261  CA  ALA B   9     -23.269  12.168  -3.068  1.00  0.00           C  
ATOM   3262  C   ALA B   9     -23.665  13.498  -3.714  1.00  0.00           C  
ATOM   3263  O   ALA B   9     -24.070  13.524  -4.876  1.00  0.00           O  
ATOM   3264  CB  ALA B   9     -24.368  11.717  -2.106  1.00  0.00           C  
ATOM   3265  N   ASP B  10     -23.557  14.609  -2.975  1.00  0.00           N  
ATOM   3266  CA  ASP B  10     -23.969  15.899  -3.513  1.00  0.00           C  
ATOM   3267  C   ASP B  10     -22.840  16.681  -4.204  1.00  0.00           C  
ATOM   3268  O   ASP B  10     -23.021  17.841  -4.562  1.00  0.00           O  
ATOM   3269  CB  ASP B  10     -24.630  16.762  -2.429  1.00  0.00           C  
ATOM   3270  CG  ASP B  10     -23.713  17.067  -1.256  1.00  0.00           C  
ATOM   3271  OD1 ASP B  10     -22.489  16.862  -1.370  1.00  0.00           O  
ATOM   3272  OD2 ASP B  10     -24.234  17.516  -0.214  1.00  0.00           O  
ATOM   3273  N   TYR B  11     -21.688  16.049  -4.383  1.00  0.00           N  
ATOM   3274  CA  TYR B  11     -20.558  16.698  -5.030  1.00  0.00           C  
ATOM   3275  C   TYR B  11     -20.077  15.964  -6.281  1.00  0.00           C  
ATOM   3276  O   TYR B  11     -19.773  16.582  -7.300  1.00  0.00           O  
ATOM   3277  CB  TYR B  11     -19.381  16.822  -4.051  1.00  0.00           C  
ATOM   3278  CG  TYR B  11     -18.144  17.428  -4.672  1.00  0.00           C  
ATOM   3279  CD1 TYR B  11     -18.063  18.797  -4.933  1.00  0.00           C  
ATOM   3280  CD2 TYR B  11     -17.055  16.629  -5.033  1.00  0.00           C  
ATOM   3281  CE1 TYR B  11     -16.932  19.357  -5.532  1.00  0.00           C  
ATOM   3282  CE2 TYR B  11     -15.923  17.178  -5.638  1.00  0.00           C  
ATOM   3283  CZ  TYR B  11     -15.874  18.538  -5.882  1.00  0.00           C  
ATOM   3284  OH  TYR B  11     -14.756  19.085  -6.481  1.00  0.00           O  
ATOM   3285  N   ASP B  12     -19.998  14.642  -6.207  1.00  0.00           N  
ATOM   3286  CA  ASP B  12     -19.480  13.814  -7.295  1.00  0.00           C  
ATOM   3287  C   ASP B  12     -20.491  12.714  -7.639  1.00  0.00           C  
ATOM   3288  O   ASP B  12     -20.332  11.564  -7.226  1.00  0.00           O  
ATOM   3289  CB  ASP B  12     -18.141  13.212  -6.858  1.00  0.00           C  
ATOM   3290  CG  ASP B  12     -17.339  12.623  -7.999  1.00  0.00           C  
ATOM   3291  OD1 ASP B  12     -17.915  12.365  -9.074  1.00  0.00           O  
ATOM   3292  OD2 ASP B  12     -16.119  12.421  -7.809  1.00  0.00           O  
ATOM   3293  N   ALA B  13     -21.524  13.087  -8.382  1.00  0.00           N  
ATOM   3294  CA  ALA B  13     -22.600  12.163  -8.741  1.00  0.00           C  
ATOM   3295  C   ALA B  13     -22.127  10.921  -9.492  1.00  0.00           C  
ATOM   3296  O   ALA B  13     -22.629   9.820  -9.260  1.00  0.00           O  
ATOM   3297  CB  ALA B  13     -23.668  12.896  -9.554  1.00  0.00           C  
ATOM   3298  N   GLU B  14     -21.162  11.080 -10.409  1.00  0.00           N  
ATOM   3299  CA  GLU B  14     -20.659   9.944 -11.180  1.00  0.00           C  
ATOM   3300  C   GLU B  14     -19.999   8.910 -10.276  1.00  0.00           C  
ATOM   3301  O   GLU B  14     -20.283   7.715 -10.372  1.00  0.00           O  
ATOM   3302  CB  GLU B  14     -19.655  10.408 -12.242  1.00  0.00           C  
ATOM   3303  CG  GLU B  14     -20.245  11.240 -13.360  1.00  0.00           C  
ATOM   3304  CD  GLU B  14     -19.222  11.526 -14.445  1.00  0.00           C  
ATOM   3305  OE1 GLU B  14     -18.982  10.635 -15.276  1.00  0.00           O  
ATOM   3306  OE2 GLU B  14     -18.645  12.635 -14.442  1.00  0.00           O  
ATOM   3307  N   LEU B  15     -19.115   9.376  -9.401  1.00  0.00           N  
ATOM   3308  CA  LEU B  15     -18.436   8.469  -8.481  1.00  0.00           C  
ATOM   3309  C   LEU B  15     -19.431   7.827  -7.518  1.00  0.00           C  
ATOM   3310  O   LEU B  15     -19.369   6.625  -7.265  1.00  0.00           O  
ATOM   3311  CB  LEU B  15     -17.356   9.218  -7.687  1.00  0.00           C  
ATOM   3312  CG  LEU B  15     -16.625   8.394  -6.623  1.00  0.00           C  
ATOM   3313  CD1 LEU B  15     -15.876   7.229  -7.271  1.00  0.00           C  
ATOM   3314  CD2 LEU B  15     -15.648   9.287  -5.857  1.00  0.00           C  
ATOM   3315  N   TRP B  16     -20.346   8.630  -6.993  1.00  0.00           N  
ATOM   3316  CA  TRP B  16     -21.335   8.127  -6.048  1.00  0.00           C  
ATOM   3317  C   TRP B  16     -22.219   7.047  -6.646  1.00  0.00           C  
ATOM   3318  O   TRP B  16     -22.516   6.044  -5.993  1.00  0.00           O  
ATOM   3319  CB  TRP B  16     -22.205   9.276  -5.516  1.00  0.00           C  
ATOM   3320  CG  TRP B  16     -23.125   8.866  -4.403  1.00  0.00           C  
ATOM   3321  CD1 TRP B  16     -24.488   8.846  -4.421  1.00  0.00           C  
ATOM   3322  CD2 TRP B  16     -22.738   8.406  -3.098  1.00  0.00           C  
ATOM   3323  NE1 TRP B  16     -24.973   8.409  -3.217  1.00  0.00           N  
ATOM   3324  CE2 TRP B  16     -23.930   8.131  -2.380  1.00  0.00           C  
ATOM   3325  CE3 TRP B  16     -21.510   8.202  -2.460  1.00  0.00           C  
ATOM   3326  CZ2 TRP B  16     -23.915   7.664  -1.057  1.00  0.00           C  
ATOM   3327  CZ3 TRP B  16     -21.491   7.734  -1.147  1.00  0.00           C  
ATOM   3328  CH2 TRP B  16     -22.690   7.476  -0.468  1.00  0.00           C  
ATOM   3329  N   GLN B  17     -22.643   7.240  -7.904  1.00  0.00           N  
ATOM   3330  CA  GLN B  17     -23.484   6.249  -8.566  1.00  0.00           C  
ATOM   3331  C   GLN B  17     -22.757   4.910  -8.674  1.00  0.00           C  
ATOM   3332  O   GLN B  17     -23.340   3.854  -8.408  1.00  0.00           O  
ATOM   3333  CB  GLN B  17     -23.895   6.738  -9.957  1.00  0.00           C  
ATOM   3334  CG  GLN B  17     -24.780   5.745 -10.716  1.00  0.00           C  
ATOM   3335  CD  GLN B  17     -25.278   6.294 -12.039  1.00  0.00           C  
ATOM   3336  OE1 GLN B  17     -24.823   7.335 -12.509  1.00  0.00           O  
ATOM   3337  NE2 GLN B  17     -26.220   5.591 -12.655  1.00  0.00           N  
ATOM   3338  N   ALA B  18     -21.476   4.949  -9.058  1.00  0.00           N  
ATOM   3339  CA  ALA B  18     -20.688   3.726  -9.187  1.00  0.00           C  
ATOM   3340  C   ALA B  18     -20.510   3.060  -7.816  1.00  0.00           C  
ATOM   3341  O   ALA B  18     -20.586   1.842  -7.697  1.00  0.00           O  
ATOM   3342  CB  ALA B  18     -19.329   4.034  -9.811  1.00  0.00           C  
ATOM   3343  N   MET B  19     -20.285   3.871  -6.784  1.00  0.00           N  
ATOM   3344  CA  MET B  19     -20.111   3.345  -5.433  1.00  0.00           C  
ATOM   3345  C   MET B  19     -21.393   2.678  -4.939  1.00  0.00           C  
ATOM   3346  O   MET B  19     -21.354   1.602  -4.346  1.00  0.00           O  
ATOM   3347  CB  MET B  19     -19.696   4.461  -4.470  1.00  0.00           C  
ATOM   3348  CG  MET B  19     -18.275   4.975  -4.706  1.00  0.00           C  
ATOM   3349  SD  MET B  19     -17.846   6.381  -3.648  1.00  0.00           S  
ATOM   3350  CE  MET B  19     -17.831   5.611  -2.035  1.00  0.00           C  
ATOM   3351  N   GLU B  20     -22.521   3.315  -5.183  1.00  0.00           N  
ATOM   3352  CA  GLU B  20     -23.806   2.761  -4.759  1.00  0.00           C  
ATOM   3353  C   GLU B  20     -24.130   1.474  -5.511  1.00  0.00           C  
ATOM   3354  O   GLU B  20     -24.687   0.535  -4.941  1.00  0.00           O  
ATOM   3355  CB  GLU B  20     -24.930   3.785  -4.968  1.00  0.00           C  
ATOM   3356  CG  GLU B  20     -24.928   4.929  -3.956  1.00  0.00           C  
ATOM   3357  CD  GLU B  20     -25.207   4.429  -2.538  1.00  0.00           C  
ATOM   3358  OE1 GLU B  20     -24.239   4.118  -1.820  1.00  0.00           O  
ATOM   3359  OE2 GLU B  20     -26.396   4.341  -2.161  1.00  0.00           O  
ATOM   3360  N   GLN B  21     -23.789   1.417  -6.808  1.00  0.00           N  
ATOM   3361  CA  GLN B  21     -24.041   0.216  -7.585  1.00  0.00           C  
ATOM   3362  C   GLN B  21     -23.149  -0.936  -7.119  1.00  0.00           C  
ATOM   3363  O   GLN B  21     -23.576  -2.091  -7.122  1.00  0.00           O  
ATOM   3364  CB  GLN B  21     -23.825   0.484  -9.077  1.00  0.00           C  
ATOM   3365  CG  GLN B  21     -24.909   1.368  -9.691  1.00  0.00           C  
ATOM   3366  CD  GLN B  21     -26.289   0.735  -9.576  1.00  0.00           C  
ATOM   3367  OE1 GLN B  21     -26.606  -0.229 -10.277  1.00  0.00           O  
ATOM   3368  NE2 GLN B  21     -27.119   1.279  -8.684  1.00  0.00           N  
ATOM   3369  N   GLU B  22     -21.925  -0.625  -6.706  1.00  0.00           N  
ATOM   3370  CA  GLU B  22     -21.034  -1.664  -6.189  1.00  0.00           C  
ATOM   3371  C   GLU B  22     -21.593  -2.201  -4.867  1.00  0.00           C  
ATOM   3372  O   GLU B  22     -21.494  -3.393  -4.584  1.00  0.00           O  
ATOM   3373  CB  GLU B  22     -19.611  -1.116  -5.991  1.00  0.00           C  
ATOM   3374  CG  GLU B  22     -18.643  -2.049  -5.252  1.00  0.00           C  
ATOM   3375  CD  GLU B  22     -18.469  -3.418  -5.908  1.00  0.00           C  
ATOM   3376  OE1 GLU B  22     -18.818  -3.581  -7.094  1.00  0.00           O  
ATOM   3377  OE2 GLU B  22     -17.970  -4.336  -5.227  1.00  0.00           O  
ATOM   3378  N   LYS B  23     -22.197  -1.317  -4.077  1.00  0.00           N  
ATOM   3379  CA  LYS B  23     -22.803  -1.730  -2.810  1.00  0.00           C  
ATOM   3380  C   LYS B  23     -23.931  -2.727  -3.090  1.00  0.00           C  
ATOM   3381  O   LYS B  23     -24.041  -3.760  -2.430  1.00  0.00           O  
ATOM   3382  CB  LYS B  23     -23.359  -0.515  -2.058  1.00  0.00           C  
ATOM   3383  CG  LYS B  23     -23.989  -0.852  -0.703  1.00  0.00           C  
ATOM   3384  CD  LYS B  23     -24.440   0.398   0.045  1.00  0.00           C  
ATOM   3385  CE  LYS B  23     -25.561   1.106  -0.678  1.00  0.00           C  
ATOM   3386  NZ  LYS B  23     -26.030   2.320   0.073  1.00  0.00           N  
ATOM   3387  N   VAL B  24     -24.749  -2.425  -4.098  1.00  0.00           N  
ATOM   3388  CA  VAL B  24     -25.850  -3.309  -4.475  1.00  0.00           C  
ATOM   3389  C   VAL B  24     -25.318  -4.618  -5.060  1.00  0.00           C  
ATOM   3390  O   VAL B  24     -25.836  -5.698  -4.760  1.00  0.00           O  
ATOM   3391  CB  VAL B  24     -26.786  -2.628  -5.498  1.00  0.00           C  
ATOM   3392  CG1 VAL B  24     -27.819  -3.618  -6.037  1.00  0.00           C  
ATOM   3393  CG2 VAL B  24     -27.492  -1.434  -4.849  1.00  0.00           C  
ATOM   3394  N   ARG B  25     -24.286  -4.528  -5.900  1.00  0.00           N  
ATOM   3395  CA  ARG B  25     -23.690  -5.722  -6.508  1.00  0.00           C  
ATOM   3396  C   ARG B  25     -23.224  -6.701  -5.434  1.00  0.00           C  
ATOM   3397  O   ARG B  25     -23.445  -7.902  -5.548  1.00  0.00           O  
ATOM   3398  CB  ARG B  25     -22.500  -5.349  -7.401  1.00  0.00           C  
ATOM   3399  CG  ARG B  25     -21.952  -6.533  -8.211  1.00  0.00           C  
ATOM   3400  CD  ARG B  25     -20.512  -6.290  -8.674  1.00  0.00           C  
ATOM   3401  NE  ARG B  25     -19.589  -6.250  -7.542  1.00  0.00           N  
ATOM   3402  CZ  ARG B  25     -19.172  -7.313  -6.860  1.00  0.00           C  
ATOM   3403  NH1 ARG B  25     -19.576  -8.524  -7.201  1.00  0.00           N  
ATOM   3404  NH2 ARG B  25     -18.343  -7.178  -5.833  1.00  0.00           N  
ATOM   3405  N   GLN B  26     -22.590  -6.183  -4.382  1.00  0.00           N  
ATOM   3406  CA  GLN B  26     -22.094  -7.039  -3.304  1.00  0.00           C  
ATOM   3407  C   GLN B  26     -23.231  -7.750  -2.577  1.00  0.00           C  
ATOM   3408  O   GLN B  26     -23.037  -8.826  -2.006  1.00  0.00           O  
ATOM   3409  CB  GLN B  26     -21.246  -6.222  -2.312  1.00  0.00           C  
ATOM   3410  CG  GLN B  26     -19.878  -5.838  -2.875  1.00  0.00           C  
ATOM   3411  CD  GLN B  26     -19.004  -5.084  -1.890  1.00  0.00           C  
ATOM   3412  OE1 GLN B  26     -19.147  -5.244  -0.667  1.00  0.00           O  
ATOM   3413  NE2 GLN B  26     -18.084  -4.284  -2.397  1.00  0.00           N  
ATOM   3414  N   GLU B  27     -24.422  -7.176  -2.603  1.00  0.00           N  
ATOM   3415  CA  GLU B  27     -25.579  -7.794  -1.954  1.00  0.00           C  
ATOM   3416  C   GLU B  27     -26.273  -8.804  -2.871  1.00  0.00           C  
ATOM   3417  O   GLU B  27     -26.719  -9.857  -2.413  1.00  0.00           O  
ATOM   3418  CB  GLU B  27     -26.597  -6.719  -1.534  1.00  0.00           C  
ATOM   3419  CG  GLU B  27     -26.120  -5.782  -0.426  1.00  0.00           C  
ATOM   3420  CD  GLU B  27     -25.975  -6.469   0.926  1.00  0.00           C  
ATOM   3421  OE1 GLU B  27     -26.584  -7.534   1.134  1.00  0.00           O  
ATOM   3422  OE2 GLU B  27     -25.258  -5.923   1.791  1.00  0.00           O  
ATOM   3423  N   GLU B  28     -26.369  -8.486  -4.168  1.00  0.00           N  
ATOM   3424  CA  GLU B  28     -27.097  -9.332  -5.119  1.00  0.00           C  
ATOM   3425  C   GLU B  28     -26.271 -10.398  -5.842  1.00  0.00           C  
ATOM   3426  O   GLU B  28     -26.790 -11.092  -6.729  1.00  0.00           O  
ATOM   3427  CB  GLU B  28     -27.815  -8.451  -6.145  1.00  0.00           C  
ATOM   3428  CG  GLU B  28     -28.776  -7.460  -5.511  1.00  0.00           C  
ATOM   3429  CD  GLU B  28     -29.603  -6.700  -6.538  1.00  0.00           C  
ATOM   3430  OE1 GLU B  28     -29.173  -6.611  -7.708  1.00  0.00           O  
ATOM   3431  OE2 GLU B  28     -30.682  -6.198  -6.170  1.00  0.00           O  
ATOM   3432  N   HIS B  29     -25.003 -10.543  -5.486  1.00  0.00           N  
ATOM   3433  CA  HIS B  29     -24.164 -11.567  -6.101  1.00  0.00           C  
ATOM   3434  C   HIS B  29     -23.623 -12.523  -5.046  1.00  0.00           C  
ATOM   3435  O   HIS B  29     -23.311 -12.115  -3.924  1.00  0.00           O  
ATOM   3436  CB  HIS B  29     -22.979 -10.949  -6.856  1.00  0.00           C  
ATOM   3437  CG  HIS B  29     -23.352 -10.308  -8.152  1.00  0.00           C  
ATOM   3438  ND1 HIS B  29     -24.121  -9.162  -8.229  1.00  0.00           N  
ATOM   3439  CD2 HIS B  29     -23.062 -10.648  -9.428  1.00  0.00           C  
ATOM   3440  CE1 HIS B  29     -24.293  -8.829  -9.490  1.00  0.00           C  
ATOM   3441  NE2 HIS B  29     -23.662  -9.712 -10.243  1.00  0.00           N  
ATOM   3442  N   ILE B  30     -23.518 -13.802  -5.411  1.00  0.00           N  
ATOM   3443  CA  ILE B  30     -22.933 -14.791  -4.516  1.00  0.00           C  
ATOM   3444  C   ILE B  30     -21.436 -14.775  -4.827  1.00  0.00           C  
ATOM   3445  O   ILE B  30     -21.020 -15.138  -5.930  1.00  0.00           O  
ATOM   3446  CB  ILE B  30     -23.539 -16.183  -4.735  1.00  0.00           C  
ATOM   3447  CG1 ILE B  30     -24.947 -16.203  -4.114  1.00  0.00           C  
ATOM   3448  CG2 ILE B  30     -22.657 -17.258  -4.116  1.00  0.00           C  
ATOM   3449  CD1 ILE B  30     -25.681 -17.514  -4.258  1.00  0.00           C  
ATOM   3450  N   GLU B  31     -20.639 -14.338  -3.871  1.00  0.00           N  
ATOM   3451  CA  GLU B  31     -19.199 -14.209  -4.037  1.00  0.00           C  
ATOM   3452  C   GLU B  31     -18.453 -15.491  -3.661  1.00  0.00           C  
ATOM   3453  O   GLU B  31     -18.390 -15.854  -2.487  1.00  0.00           O  
ATOM   3454  CB  GLU B  31     -18.703 -13.040  -3.173  1.00  0.00           C  
ATOM   3455  CG  GLU B  31     -17.343 -12.484  -3.566  1.00  0.00           C  
ATOM   3456  CD  GLU B  31     -17.375 -11.868  -4.951  1.00  0.00           C  
ATOM   3457  OE1 GLU B  31     -16.908 -12.533  -5.897  1.00  0.00           O  
ATOM   3458  OE2 GLU B  31     -17.853 -10.728  -5.082  1.00  0.00           O  
ATOM   3459  N   LEU B  32     -17.876 -16.158  -4.659  1.00  0.00           N  
ATOM   3460  CA  LEU B  32     -17.136 -17.397  -4.419  1.00  0.00           C  
ATOM   3461  C   LEU B  32     -15.653 -17.273  -4.753  1.00  0.00           C  
ATOM   3462  O   LEU B  32     -14.956 -18.273  -4.890  1.00  0.00           O  
ATOM   3463  CB  LEU B  32     -17.771 -18.549  -5.211  1.00  0.00           C  
ATOM   3464  CG  LEU B  32     -19.118 -19.033  -4.688  1.00  0.00           C  
ATOM   3465  CD1 LEU B  32     -19.726 -20.053  -5.648  1.00  0.00           C  
ATOM   3466  CD2 LEU B  32     -18.946 -19.650  -3.298  1.00  0.00           C  
ATOM   3467  N   ILE B  33     -15.169 -16.043  -4.872  1.00  0.00           N  
ATOM   3468  CA  ILE B  33     -13.746 -15.813  -5.100  1.00  0.00           C  
ATOM   3469  C   ILE B  33     -13.067 -16.097  -3.758  1.00  0.00           C  
ATOM   3470  O   ILE B  33     -13.351 -15.435  -2.760  1.00  0.00           O  
ATOM   3471  CB  ILE B  33     -13.475 -14.366  -5.560  1.00  0.00           C  
ATOM   3472  CG1 ILE B  33     -14.078 -14.159  -6.965  1.00  0.00           C  
ATOM   3473  CG2 ILE B  33     -11.983 -14.075  -5.561  1.00  0.00           C  
ATOM   3474  CD1 ILE B  33     -14.054 -12.722  -7.451  1.00  0.00           C  
ATOM   3475  N   ALA B  34     -12.187 -17.094  -3.737  1.00  0.00           N  
ATOM   3476  CA  ALA B  34     -11.547 -17.545  -2.505  1.00  0.00           C  
ATOM   3477  C   ALA B  34     -10.774 -16.479  -1.724  1.00  0.00           C  
ATOM   3478  O   ALA B  34     -10.609 -16.605  -0.509  1.00  0.00           O  
ATOM   3479  CB  ALA B  34     -10.626 -18.725  -2.812  1.00  0.00           C  
ATOM   3480  N   SER B  35     -10.293 -15.456  -2.412  1.00  0.00           N  
ATOM   3481  CA  SER B  35      -9.513 -14.403  -1.769  1.00  0.00           C  
ATOM   3482  C   SER B  35     -10.340 -13.210  -1.283  1.00  0.00           C  
ATOM   3483  O   SER B  35      -9.794 -12.266  -0.724  1.00  0.00           O  
ATOM   3484  CB  SER B  35      -8.423 -13.912  -2.729  1.00  0.00           C  
ATOM   3485  OG  SER B  35      -8.989 -13.492  -3.951  1.00  0.00           O  
ATOM   3486  N   GLU B  36     -11.659 -13.249  -1.492  1.00  0.00           N  
ATOM   3487  CA  GLU B  36     -12.516 -12.148  -1.065  1.00  0.00           C  
ATOM   3488  C   GLU B  36     -13.288 -12.443   0.215  1.00  0.00           C  
ATOM   3489  O   GLU B  36     -13.475 -13.592   0.609  1.00  0.00           O  
ATOM   3490  CB  GLU B  36     -13.499 -11.756  -2.173  1.00  0.00           C  
ATOM   3491  CG  GLU B  36     -12.814 -11.108  -3.366  1.00  0.00           C  
ATOM   3492  CD  GLU B  36     -13.777 -10.376  -4.292  1.00  0.00           C  
ATOM   3493  OE1 GLU B  36     -13.320  -9.851  -5.337  1.00  0.00           O  
ATOM   3494  OE2 GLU B  36     -14.984 -10.302  -3.957  1.00  0.00           O  
ATOM   3495  N   ASN B  37     -13.743 -11.371   0.859  1.00  0.00           N  
ATOM   3496  CA  ASN B  37     -14.510 -11.473   2.090  1.00  0.00           C  
ATOM   3497  C   ASN B  37     -15.246 -10.146   2.274  1.00  0.00           C  
ATOM   3498  O   ASN B  37     -15.153  -9.262   1.413  1.00  0.00           O  
ATOM   3499  CB  ASN B  37     -13.586 -11.739   3.286  1.00  0.00           C  
ATOM   3500  CG  ASN B  37     -14.248 -12.546   4.381  1.00  0.00           C  
ATOM   3501  OD1 ASN B  37     -15.421 -12.339   4.698  1.00  0.00           O  
ATOM   3502  ND2 ASN B  37     -13.505 -13.467   4.974  1.00  0.00           N  
ATOM   3503  N   TYR B  38     -15.964 -10.008   3.374  1.00  0.00           N  
ATOM   3504  CA  TYR B  38     -16.672  -8.776   3.694  1.00  0.00           C  
ATOM   3505  C   TYR B  38     -16.148  -8.300   5.045  1.00  0.00           C  
ATOM   3506  O   TYR B  38     -16.410  -8.932   6.070  1.00  0.00           O  
ATOM   3507  CB  TYR B  38     -18.178  -9.020   3.783  1.00  0.00           C  
ATOM   3508  CG  TYR B  38     -18.789  -9.610   2.529  1.00  0.00           C  
ATOM   3509  CD1 TYR B  38     -18.855  -8.878   1.345  1.00  0.00           C  
ATOM   3510  CD2 TYR B  38     -19.300 -10.904   2.536  1.00  0.00           C  
ATOM   3511  CE1 TYR B  38     -19.418  -9.423   0.198  1.00  0.00           C  
ATOM   3512  CE2 TYR B  38     -19.867 -11.460   1.392  1.00  0.00           C  
ATOM   3513  CZ  TYR B  38     -19.926 -10.712   0.221  1.00  0.00           C  
ATOM   3514  OH  TYR B  38     -20.484 -11.250  -0.903  1.00  0.00           O  
ATOM   3515  N   THR B  39     -15.400  -7.212   5.047  1.00  0.00           N  
ATOM   3516  CA  THR B  39     -14.826  -6.716   6.289  1.00  0.00           C  
ATOM   3517  C   THR B  39     -15.887  -5.997   7.123  1.00  0.00           C  
ATOM   3518  O   THR B  39     -16.895  -5.511   6.602  1.00  0.00           O  
ATOM   3519  CB  THR B  39     -13.612  -5.794   6.018  1.00  0.00           C  
ATOM   3520  OG1 THR B  39     -12.817  -5.699   7.201  1.00  0.00           O  
ATOM   3521  CG2 THR B  39     -14.052  -4.417   5.557  1.00  0.00           C  
ATOM   3522  N   SER B  40     -15.685  -5.951   8.441  1.00  0.00           N  
ATOM   3523  CA  SER B  40     -16.654  -5.348   9.346  1.00  0.00           C  
ATOM   3524  C   SER B  40     -16.764  -3.830   9.209  1.00  0.00           C  
ATOM   3525  O   SER B  40     -15.823  -3.168   8.760  1.00  0.00           O  
ATOM   3526  CB  SER B  40     -16.306  -5.679  10.798  1.00  0.00           C  
ATOM   3527  OG  SER B  40     -15.219  -4.885  11.251  1.00  0.00           O  
ATOM   3528  N   PRO B  41     -17.897  -3.265   9.622  1.00  0.00           N  
ATOM   3529  CA  PRO B  41     -18.064  -1.806   9.592  1.00  0.00           C  
ATOM   3530  C   PRO B  41     -17.006  -1.112  10.458  1.00  0.00           C  
ATOM   3531  O   PRO B  41     -16.658   0.041  10.210  1.00  0.00           O  
ATOM   3532  CB  PRO B  41     -19.473  -1.611  10.145  1.00  0.00           C  
ATOM   3533  CG  PRO B  41     -20.192  -2.823   9.644  1.00  0.00           C  
ATOM   3534  CD  PRO B  41     -19.182  -3.934   9.888  1.00  0.00           C  
ATOM   3535  N   ARG B  42     -16.482  -1.809  11.476  1.00  0.00           N  
ATOM   3536  CA  ARG B  42     -15.440  -1.247  12.342  1.00  0.00           C  
ATOM   3537  C   ARG B  42     -14.151  -1.023  11.563  1.00  0.00           C  
ATOM   3538  O   ARG B  42     -13.479  -0.002  11.731  1.00  0.00           O  
ATOM   3539  CB  ARG B  42     -15.152  -2.176  13.523  1.00  0.00           C  
ATOM   3540  CG  ARG B  42     -16.344  -2.482  14.415  1.00  0.00           C  
ATOM   3541  CD  ARG B  42     -15.915  -3.277  15.631  1.00  0.00           C  
ATOM   3542  NE  ARG B  42     -17.050  -3.737  16.420  1.00  0.00           N  
ATOM   3543  CZ  ARG B  42     -17.481  -4.992  16.461  1.00  0.00           C  
ATOM   3544  NH1 ARG B  42     -16.873  -5.936  15.761  1.00  0.00           N  
ATOM   3545  NH2 ARG B  42     -18.538  -5.303  17.208  1.00  0.00           N  
ATOM   3546  N   VAL B  43     -13.803  -1.981  10.709  1.00  0.00           N  
ATOM   3547  CA  VAL B  43     -12.599  -1.868   9.891  1.00  0.00           C  
ATOM   3548  C   VAL B  43     -12.749  -0.702   8.905  1.00  0.00           C  
ATOM   3549  O   VAL B  43     -11.830   0.094   8.730  1.00  0.00           O  
ATOM   3550  CB  VAL B  43     -12.322  -3.179   9.123  1.00  0.00           C  
ATOM   3551  CG1 VAL B  43     -11.194  -2.977   8.114  1.00  0.00           C  
ATOM   3552  CG2 VAL B  43     -11.957  -4.285  10.108  1.00  0.00           C  
ATOM   3553  N   MET B  44     -13.925  -0.597   8.278  1.00  0.00           N  
ATOM   3554  CA  MET B  44     -14.161   0.496   7.336  1.00  0.00           C  
ATOM   3555  C   MET B  44     -14.151   1.842   8.055  1.00  0.00           C  
ATOM   3556  O   MET B  44     -13.657   2.826   7.519  1.00  0.00           O  
ATOM   3557  CB  MET B  44     -15.491   0.280   6.601  1.00  0.00           C  
ATOM   3558  CG  MET B  44     -15.446  -0.901   5.632  1.00  0.00           C  
ATOM   3559  SD  MET B  44     -16.926  -1.080   4.617  1.00  0.00           S  
ATOM   3560  CE  MET B  44     -18.040  -1.833   5.796  1.00  0.00           C  
ATOM   3561  N   GLN B  45     -14.658   1.871   9.287  1.00  0.00           N  
ATOM   3562  CA  GLN B  45     -14.664   3.099  10.081  1.00  0.00           C  
ATOM   3563  C   GLN B  45     -13.222   3.574  10.311  1.00  0.00           C  
ATOM   3564  O   GLN B  45     -12.919   4.764  10.206  1.00  0.00           O  
ATOM   3565  CB  GLN B  45     -15.368   2.871  11.419  1.00  0.00           C  
ATOM   3566  CG  GLN B  45     -15.408   4.107  12.316  1.00  0.00           C  
ATOM   3567  CD  GLN B  45     -16.087   3.844  13.649  1.00  0.00           C  
ATOM   3568  OE1 GLN B  45     -16.219   2.697  14.081  1.00  0.00           O  
ATOM   3569  NE2 GLN B  45     -16.517   4.910  14.317  1.00  0.00           N  
ATOM   3570  N   ALA B  46     -12.337   2.630  10.614  1.00  0.00           N  
ATOM   3571  CA  ALA B  46     -10.934   2.966  10.838  1.00  0.00           C  
ATOM   3572  C   ALA B  46     -10.290   3.514   9.558  1.00  0.00           C  
ATOM   3573  O   ALA B  46      -9.581   4.513   9.593  1.00  0.00           O  
ATOM   3574  CB  ALA B  46     -10.170   1.729  11.316  1.00  0.00           C  
ATOM   3575  N   GLN B  47     -10.564   2.860   8.435  1.00  0.00           N  
ATOM   3576  CA  GLN B  47      -9.982   3.281   7.165  1.00  0.00           C  
ATOM   3577  C   GLN B  47     -10.471   4.654   6.697  1.00  0.00           C  
ATOM   3578  O   GLN B  47      -9.797   5.324   5.920  1.00  0.00           O  
ATOM   3579  CB  GLN B  47     -10.246   2.234   6.077  1.00  0.00           C  
ATOM   3580  CG  GLN B  47      -9.508   0.918   6.330  1.00  0.00           C  
ATOM   3581  CD  GLN B  47      -9.513  -0.012   5.142  1.00  0.00           C  
ATOM   3582  OE1 GLN B  47      -8.453  -0.423   4.662  1.00  0.00           O  
ATOM   3583  NE2 GLN B  47     -10.692  -0.345   4.648  1.00  0.00           N  
ATOM   3584  N   GLY B  48     -11.637   5.078   7.180  1.00  0.00           N  
ATOM   3585  CA  GLY B  48     -12.172   6.374   6.807  1.00  0.00           C  
ATOM   3586  C   GLY B  48     -11.869   7.461   7.828  1.00  0.00           C  
ATOM   3587  O   GLY B  48     -12.478   8.524   7.799  1.00  0.00           O  
ATOM   3588  N   SER B  49     -10.938   7.190   8.747  1.00  0.00           N  
ATOM   3589  CA  SER B  49     -10.603   8.127   9.814  1.00  0.00           C  
ATOM   3590  C   SER B  49      -9.520   9.144   9.464  1.00  0.00           C  
ATOM   3591  O   SER B  49      -8.875   9.065   8.417  1.00  0.00           O  
ATOM   3592  CB  SER B  49     -10.155   7.352  11.062  1.00  0.00           C  
ATOM   3593  OG  SER B  49      -8.859   6.806  10.872  1.00  0.00           O  
ATOM   3594  N   GLN B  50      -9.326  10.109  10.365  1.00  0.00           N  
ATOM   3595  CA  GLN B  50      -8.337  11.167  10.185  1.00  0.00           C  
ATOM   3596  C   GLN B  50      -6.895  10.687  10.335  1.00  0.00           C  
ATOM   3597  O   GLN B  50      -5.962  11.468  10.125  1.00  0.00           O  
ATOM   3598  CB  GLN B  50      -8.606  12.313  11.161  1.00  0.00           C  
ATOM   3599  CG  GLN B  50      -9.912  13.039  10.885  1.00  0.00           C  
ATOM   3600  CD  GLN B  50     -10.211  14.141  11.884  1.00  0.00           C  
ATOM   3601  OE1 GLN B  50     -11.375  14.427  12.171  1.00  0.00           O  
ATOM   3602  NE2 GLN B  50      -9.179  14.776  12.411  1.00  0.00           N  
ATOM   3603  N   LEU B  51      -6.690   9.417  10.672  1.00  0.00           N  
ATOM   3604  CA  LEU B  51      -5.343   8.871  10.776  1.00  0.00           C  
ATOM   3605  C   LEU B  51      -4.669   8.898   9.401  1.00  0.00           C  
ATOM   3606  O   LEU B  51      -3.451   8.789   9.296  1.00  0.00           O  
ATOM   3607  CB  LEU B  51      -5.362   7.445  11.336  1.00  0.00           C  
ATOM   3608  CG  LEU B  51      -5.255   7.312  12.865  1.00  0.00           C  
ATOM   3609  CD1 LEU B  51      -6.406   8.035  13.545  1.00  0.00           C  
ATOM   3610  CD2 LEU B  51      -5.261   5.835  13.254  1.00  0.00           C  
ATOM   3611  N   THR B  52      -5.472   9.058   8.339  1.00  0.00           N  
ATOM   3612  CA  THR B  52      -4.946   9.127   6.979  1.00  0.00           C  
ATOM   3613  C   THR B  52      -4.040  10.347   6.782  1.00  0.00           C  
ATOM   3614  O   THR B  52      -3.205  10.360   5.881  1.00  0.00           O  
ATOM   3615  CB  THR B  52      -6.093   9.179   5.947  1.00  0.00           C  
ATOM   3616  OG1 THR B  52      -5.562   9.037   4.613  1.00  0.00           O  
ATOM   3617  CG2 THR B  52      -6.853  10.499   6.036  1.00  0.00           C  
ATOM   3618  N   ASN B  53      -4.201  11.360   7.635  1.00  0.00           N  
ATOM   3619  CA  ASN B  53      -3.427  12.593   7.516  1.00  0.00           C  
ATOM   3620  C   ASN B  53      -1.992  12.522   8.048  1.00  0.00           C  
ATOM   3621  O   ASN B  53      -1.168  13.376   7.713  1.00  0.00           O  
ATOM   3622  CB  ASN B  53      -4.141  13.738   8.240  1.00  0.00           C  
ATOM   3623  CG  ASN B  53      -5.441  14.157   7.567  1.00  0.00           C  
ATOM   3624  OD1 ASN B  53      -5.580  14.071   6.350  1.00  0.00           O  
ATOM   3625  ND2 ASN B  53      -6.385  14.635   8.373  1.00  0.00           N  
ATOM   3626  N   LYS B  54      -1.701  11.546   8.891  1.00  0.00           N  
ATOM   3627  CA  LYS B  54      -0.398  11.503   9.549  1.00  0.00           C  
ATOM   3628  C   LYS B  54       0.719  10.767   8.828  1.00  0.00           C  
ATOM   3629  O   LYS B  54       0.598   9.591   8.498  1.00  0.00           O  
ATOM   3630  CB  LYS B  54      -0.539  10.920  10.958  1.00  0.00           C  
ATOM   3631  CG  LYS B  54       0.673  11.191  11.856  1.00  0.00           C  
ATOM   3632  CD  LYS B  54       0.678  12.634  12.331  1.00  0.00           C  
ATOM   3633  CE  LYS B  54       2.063  13.100  12.797  1.00  0.00           C  
ATOM   3634  NZ  LYS B  54       2.944  13.455  11.659  1.00  0.00           N  
ATOM   3635  N   TYR B  55       1.836  11.469   8.639  1.00  0.00           N  
ATOM   3636  CA  TYR B  55       3.043  10.869   8.085  1.00  0.00           C  
ATOM   3637  C   TYR B  55       3.796  10.291   9.284  1.00  0.00           C  
ATOM   3638  O   TYR B  55       4.041  11.002  10.264  1.00  0.00           O  
ATOM   3639  CB  TYR B  55       3.913  11.924   7.388  1.00  0.00           C  
ATOM   3640  CG  TYR B  55       4.183  11.628   5.927  1.00  0.00           C  
ATOM   3641  CD1 TYR B  55       4.963  10.538   5.552  1.00  0.00           C  
ATOM   3642  CD2 TYR B  55       3.666  12.446   4.929  1.00  0.00           C  
ATOM   3643  CE1 TYR B  55       5.208  10.256   4.210  1.00  0.00           C  
ATOM   3644  CE2 TYR B  55       3.908  12.174   3.585  1.00  0.00           C  
ATOM   3645  CZ  TYR B  55       4.681  11.080   3.229  1.00  0.00           C  
ATOM   3646  OH  TYR B  55       4.920  10.803   1.902  1.00  0.00           O  
ATOM   3647  N   ALA B  56       4.148   9.009   9.214  1.00  0.00           N  
ATOM   3648  CA  ALA B  56       4.827   8.362  10.338  1.00  0.00           C  
ATOM   3649  C   ALA B  56       5.902   7.373   9.893  1.00  0.00           C  
ATOM   3650  O   ALA B  56       5.874   6.199  10.265  1.00  0.00           O  
ATOM   3651  CB  ALA B  56       3.796   7.671  11.230  1.00  0.00           C  
ATOM   3652  N   GLU B  57       6.867   7.856   9.096  1.00  0.00           N  
ATOM   3653  CA  GLU B  57       7.960   6.994   8.662  1.00  0.00           C  
ATOM   3654  C   GLU B  57       8.755   6.536   9.875  1.00  0.00           C  
ATOM   3655  O   GLU B  57       8.917   7.270  10.846  1.00  0.00           O  
ATOM   3656  CB  GLU B  57       8.876   7.735   7.685  1.00  0.00           C  
ATOM   3657  CG  GLU B  57       8.222   8.030   6.343  1.00  0.00           C  
ATOM   3658  CD  GLU B  57       9.180   8.635   5.334  1.00  0.00           C  
ATOM   3659  OE1 GLU B  57      10.107   9.366   5.753  1.00  0.00           O  
ATOM   3660  OE2 GLU B  57       9.019   8.381   4.130  1.00  0.00           O  
ATOM   3661  N   GLY B  58       9.237   5.298   9.824  1.00  0.00           N  
ATOM   3662  CA  GLY B  58       9.968   4.728  10.937  1.00  0.00           C  
ATOM   3663  C   GLY B  58       9.076   3.775  11.717  1.00  0.00           C  
ATOM   3664  O   GLY B  58       8.094   3.261  11.184  1.00  0.00           O  
ATOM   3665  N   TYR B  59       9.409   3.540  12.977  1.00  0.00           N  
ATOM   3666  CA  TYR B  59       8.642   2.632  13.824  1.00  0.00           C  
ATOM   3667  C   TYR B  59       8.317   3.313  15.152  1.00  0.00           C  
ATOM   3668  O   TYR B  59       8.939   4.319  15.497  1.00  0.00           O  
ATOM   3669  CB  TYR B  59       9.430   1.331  14.037  1.00  0.00           C  
ATOM   3670  CG  TYR B  59       9.551   0.530  12.759  1.00  0.00           C  
ATOM   3671  CD1 TYR B  59       8.498  -0.259  12.302  1.00  0.00           C  
ATOM   3672  CD2 TYR B  59      10.691   0.639  11.955  1.00  0.00           C  
ATOM   3673  CE1 TYR B  59       8.569  -0.929  11.089  1.00  0.00           C  
ATOM   3674  CE2 TYR B  59      10.770  -0.026  10.741  1.00  0.00           C  
ATOM   3675  CZ  TYR B  59       9.708  -0.809  10.309  1.00  0.00           C  
ATOM   3676  OH  TYR B  59       9.771  -1.468   9.099  1.00  0.00           O  
ATOM   3677  N   PRO B  60       7.344   2.783  15.912  1.00  0.00           N  
ATOM   3678  CA  PRO B  60       6.964   3.395  17.192  1.00  0.00           C  
ATOM   3679  C   PRO B  60       8.175   3.684  18.076  1.00  0.00           C  
ATOM   3680  O   PRO B  60       8.974   2.797  18.355  1.00  0.00           O  
ATOM   3681  CB  PRO B  60       6.037   2.347  17.809  1.00  0.00           C  
ATOM   3682  CG  PRO B  60       5.366   1.748  16.613  1.00  0.00           C  
ATOM   3683  CD  PRO B  60       6.507   1.598  15.626  1.00  0.00           C  
ATOM   3684  N   GLY B  61       8.310   4.947  18.492  1.00  0.00           N  
ATOM   3685  CA  GLY B  61       9.426   5.343  19.331  1.00  0.00           C  
ATOM   3686  C   GLY B  61      10.667   5.750  18.553  1.00  0.00           C  
ATOM   3687  O   GLY B  61      11.593   6.329  19.123  1.00  0.00           O  
ATOM   3688  N   LYS B  62      10.697   5.456  17.245  1.00  0.00           N  
ATOM   3689  CA  LYS B  62      11.835   5.787  16.395  1.00  0.00           C  
ATOM   3690  C   LYS B  62      11.339   6.352  15.060  1.00  0.00           C  
ATOM   3691  O   LYS B  62      11.689   5.843  13.986  1.00  0.00           O  
ATOM   3692  CB  LYS B  62      12.693   4.539  16.137  1.00  0.00           C  
ATOM   3693  CG  LYS B  62      13.298   3.922  17.378  1.00  0.00           C  
ATOM   3694  CD  LYS B  62      14.142   2.703  17.027  1.00  0.00           C  
ATOM   3695  CE  LYS B  62      14.748   2.063  18.264  1.00  0.00           C  
ATOM   3696  NZ  LYS B  62      15.562   0.858  17.919  1.00  0.00           N  
ATOM   3697  N   ARG B  63      10.517   7.395  15.136  1.00  0.00           N  
ATOM   3698  CA  ARG B  63       9.950   8.011  13.941  1.00  0.00           C  
ATOM   3699  C   ARG B  63      10.839   9.108  13.353  1.00  0.00           C  
ATOM   3700  O   ARG B  63      11.672   9.685  14.034  1.00  0.00           O  
ATOM   3701  CB  ARG B  63       8.589   8.629  14.254  1.00  0.00           C  
ATOM   3702  CG  ARG B  63       7.569   7.669  14.834  1.00  0.00           C  
ATOM   3703  CD  ARG B  63       7.051   6.664  13.822  1.00  0.00           C  
ATOM   3704  NE  ARG B  63       5.883   5.951  14.347  1.00  0.00           N  
ATOM   3705  CZ  ARG B  63       5.247   4.966  13.724  1.00  0.00           C  
ATOM   3706  NH1 ARG B  63       5.662   4.548  12.529  1.00  0.00           N  
ATOM   3707  NH2 ARG B  63       4.199   4.399  14.289  1.00  0.00           N  
ATOM   3708  N   TYR B  64      10.615   9.392  12.054  1.00  0.00           N  
ATOM   3709  CA  TYR B  64      11.329  10.454  11.364  1.00  0.00           C  
ATOM   3710  C   TYR B  64      10.558  11.767  11.492  1.00  0.00           C  
ATOM   3711  O   TYR B  64      11.081  12.836  11.164  1.00  0.00           O  
ATOM   3712  CB  TYR B  64      11.487  10.114   9.876  1.00  0.00           C  
ATOM   3713  CG  TYR B  64      12.592   9.126   9.556  1.00  0.00           C  
ATOM   3714  CD1 TYR B  64      12.785   7.971  10.305  1.00  0.00           C  
ATOM   3715  CD2 TYR B  64      13.449   9.360   8.482  1.00  0.00           C  
ATOM   3716  CE1 TYR B  64      13.793   7.070  10.008  1.00  0.00           C  
ATOM   3717  CE2 TYR B  64      14.462   8.463   8.164  1.00  0.00           C  
ATOM   3718  CZ  TYR B  64      14.633   7.323   8.928  1.00  0.00           C  
ATOM   3719  OH  TYR B  64      15.638   6.433   8.617  1.00  0.00           O  
ATOM   3720  N   TYR B  65       9.304  11.689  11.960  1.00  0.00           N  
ATOM   3721  CA  TYR B  65       8.444  12.855  12.114  1.00  0.00           C  
ATOM   3722  C   TYR B  65       7.932  12.980  13.547  1.00  0.00           C  
ATOM   3723  O   TYR B  65       7.779  11.987  14.254  1.00  0.00           O  
ATOM   3724  CB  TYR B  65       7.238  12.759  11.183  1.00  0.00           C  
ATOM   3725  CG  TYR B  65       7.566  12.768   9.708  1.00  0.00           C  
ATOM   3726  CD1 TYR B  65       7.741  13.967   9.021  1.00  0.00           C  
ATOM   3727  CD2 TYR B  65       7.692  11.580   9.000  1.00  0.00           C  
ATOM   3728  CE1 TYR B  65       8.044  13.985   7.666  1.00  0.00           C  
ATOM   3729  CE2 TYR B  65       8.000  11.582   7.639  1.00  0.00           C  
ATOM   3730  CZ  TYR B  65       8.170  12.790   6.975  1.00  0.00           C  
ATOM   3731  OH  TYR B  65       8.469  12.800   5.638  1.00  0.00           O  
ATOM   3732  N   GLY B  66       7.643  14.220  13.968  1.00  0.00           N  
ATOM   3733  CA  GLY B  66       7.081  14.454  15.286  1.00  0.00           C  
ATOM   3734  C   GLY B  66       5.573  14.305  15.230  1.00  0.00           C  
ATOM   3735  O   GLY B  66       4.995  14.097  14.165  1.00  0.00           O  
ATOM   3736  N   GLY B  67       4.923  14.401  16.395  1.00  0.00           N  
ATOM   3737  CA  GLY B  67       3.481  14.280  16.459  1.00  0.00           C  
ATOM   3738  C   GLY B  67       2.961  12.869  16.274  1.00  0.00           C  
ATOM   3739  O   GLY B  67       1.806  12.678  15.879  1.00  0.00           O  
ATOM   3740  N   CYS B  68       3.799  11.882  16.558  1.00  0.00           N  
ATOM   3741  CA  CYS B  68       3.415  10.483  16.363  1.00  0.00           C  
ATOM   3742  C   CYS B  68       3.054   9.745  17.649  1.00  0.00           C  
ATOM   3743  O   CYS B  68       2.944   8.516  17.645  1.00  0.00           O  
ATOM   3744  CB  CYS B  68       4.548   9.734  15.645  1.00  0.00           C  
ATOM   3745  SG  CYS B  68       4.837  10.271  13.948  1.00  0.00           S  
ATOM   3746  N   GLU B  69       2.828  10.468  18.728  1.00  0.00           N  
ATOM   3747  CA  GLU B  69       2.531   9.826  20.008  1.00  0.00           C  
ATOM   3748  C   GLU B  69       1.300   8.917  19.972  1.00  0.00           C  
ATOM   3749  O   GLU B  69       1.291   7.856  20.590  1.00  0.00           O  
ATOM   3750  CB  GLU B  69       2.377  10.877  21.118  1.00  0.00           C  
ATOM   3751  CG  GLU B  69       1.365  11.982  20.835  1.00  0.00           C  
ATOM   3752  CD  GLU B  69       2.017  13.235  20.263  1.00  0.00           C  
ATOM   3753  OE1 GLU B  69       2.906  13.126  19.383  1.00  0.00           O  
ATOM   3754  OE2 GLU B  69       1.636  14.342  20.696  1.00  0.00           O  
ATOM   3755  N   TYR B  70       0.265   9.319  19.255  1.00  0.00           N  
ATOM   3756  CA  TYR B  70      -0.952   8.518  19.211  1.00  0.00           C  
ATOM   3757  C   TYR B  70      -0.964   7.460  18.113  1.00  0.00           C  
ATOM   3758  O   TYR B  70      -1.498   6.369  18.314  1.00  0.00           O  
ATOM   3759  CB  TYR B  70      -2.175   9.438  19.119  1.00  0.00           C  
ATOM   3760  CG  TYR B  70      -2.232  10.398  20.290  1.00  0.00           C  
ATOM   3761  CD1 TYR B  70      -2.319   9.926  21.599  1.00  0.00           C  
ATOM   3762  CD2 TYR B  70      -2.124  11.772  20.088  1.00  0.00           C  
ATOM   3763  CE1 TYR B  70      -2.305  10.793  22.689  1.00  0.00           C  
ATOM   3764  CE2 TYR B  70      -2.106  12.652  21.171  1.00  0.00           C  
ATOM   3765  CZ  TYR B  70      -2.193  12.158  22.467  1.00  0.00           C  
ATOM   3766  OH  TYR B  70      -2.168  13.021  23.533  1.00  0.00           O  
ATOM   3767  N   VAL B  71      -0.376   7.761  16.948  1.00  0.00           N  
ATOM   3768  CA  VAL B  71      -0.303   6.743  15.914  1.00  0.00           C  
ATOM   3769  C   VAL B  71       0.660   5.635  16.361  1.00  0.00           C  
ATOM   3770  O   VAL B  71       0.564   4.504  15.898  1.00  0.00           O  
ATOM   3771  CB  VAL B  71       0.129   7.298  14.528  1.00  0.00           C  
ATOM   3772  CG1 VAL B  71      -0.992   8.171  13.960  1.00  0.00           C  
ATOM   3773  CG2 VAL B  71       1.429   8.081  14.631  1.00  0.00           C  
ATOM   3774  N   ASP B  72       1.585   5.966  17.273  1.00  0.00           N  
ATOM   3775  CA  ASP B  72       2.501   4.962  17.814  1.00  0.00           C  
ATOM   3776  C   ASP B  72       1.693   3.944  18.629  1.00  0.00           C  
ATOM   3777  O   ASP B  72       1.968   2.746  18.581  1.00  0.00           O  
ATOM   3778  CB  ASP B  72       3.563   5.602  18.725  1.00  0.00           C  
ATOM   3779  CG  ASP B  72       4.768   6.130  17.953  1.00  0.00           C  
ATOM   3780  OD1 ASP B  72       4.756   6.078  16.700  1.00  0.00           O  
ATOM   3781  OD2 ASP B  72       5.727   6.579  18.606  1.00  0.00           O  
ATOM   3782  N   ILE B  73       0.702   4.433  19.369  1.00  0.00           N  
ATOM   3783  CA  ILE B  73      -0.154   3.560  20.170  1.00  0.00           C  
ATOM   3784  C   ILE B  73      -0.968   2.661  19.242  1.00  0.00           C  
ATOM   3785  O   ILE B  73      -1.109   1.458  19.489  1.00  0.00           O  
ATOM   3786  CB  ILE B  73      -1.105   4.388  21.068  1.00  0.00           C  
ATOM   3787  CG1 ILE B  73      -0.284   5.171  22.107  1.00  0.00           C  
ATOM   3788  CG2 ILE B  73      -2.119   3.485  21.755  1.00  0.00           C  
ATOM   3789  CD1 ILE B  73      -1.101   6.139  22.938  1.00  0.00           C  
ATOM   3790  N   VAL B  74      -1.497   3.236  18.159  1.00  0.00           N  
ATOM   3791  CA  VAL B  74      -2.280   2.478  17.185  1.00  0.00           C  
ATOM   3792  C   VAL B  74      -1.447   1.351  16.576  1.00  0.00           C  
ATOM   3793  O   VAL B  74      -1.884   0.201  16.521  1.00  0.00           O  
ATOM   3794  CB  VAL B  74      -2.798   3.400  16.060  1.00  0.00           C  
ATOM   3795  CG1 VAL B  74      -3.434   2.576  14.945  1.00  0.00           C  
ATOM   3796  CG2 VAL B  74      -3.814   4.395  16.618  1.00  0.00           C  
ATOM   3797  N   GLU B  75      -0.238   1.684  16.120  1.00  0.00           N  
ATOM   3798  CA  GLU B  75       0.616   0.677  15.503  1.00  0.00           C  
ATOM   3799  C   GLU B  75       1.027  -0.400  16.506  1.00  0.00           C  
ATOM   3800  O   GLU B  75       1.075  -1.587  16.170  1.00  0.00           O  
ATOM   3801  CB  GLU B  75       1.864   1.326  14.876  1.00  0.00           C  
ATOM   3802  CG  GLU B  75       2.718   0.313  14.097  1.00  0.00           C  
ATOM   3803  CD  GLU B  75       3.748   0.962  13.189  1.00  0.00           C  
ATOM   3804  OE1 GLU B  75       3.709   2.195  12.998  1.00  0.00           O  
ATOM   3805  OE2 GLU B  75       4.610   0.226  12.651  1.00  0.00           O  
ATOM   3806  N   GLN B  76       1.321   0.004  17.748  1.00  0.00           N  
ATOM   3807  CA  GLN B  76       1.719  -0.965  18.764  1.00  0.00           C  
ATOM   3808  C   GLN B  76       0.574  -1.930  19.088  1.00  0.00           C  
ATOM   3809  O   GLN B  76       0.815  -3.117  19.344  1.00  0.00           O  
ATOM   3810  CB  GLN B  76       2.184  -0.262  20.044  1.00  0.00           C  
ATOM   3811  CG  GLN B  76       2.950  -1.174  20.997  1.00  0.00           C  
ATOM   3812  CD  GLN B  76       4.221  -1.722  20.365  1.00  0.00           C  
ATOM   3813  OE1 GLN B  76       5.067  -0.959  19.895  1.00  0.00           O  
ATOM   3814  NE2 GLN B  76       4.352  -3.040  20.338  1.00  0.00           N  
ATOM   3815  N   LEU B  77      -0.662  -1.443  19.056  1.00  0.00           N  
ATOM   3816  CA  LEU B  77      -1.812  -2.303  19.304  1.00  0.00           C  
ATOM   3817  C   LEU B  77      -1.893  -3.374  18.218  1.00  0.00           C  
ATOM   3818  O   LEU B  77      -2.122  -4.553  18.508  1.00  0.00           O  
ATOM   3819  CB  LEU B  77      -3.118  -1.488  19.314  1.00  0.00           C  
ATOM   3820  CG  LEU B  77      -3.432  -0.690  20.581  1.00  0.00           C  
ATOM   3821  CD1 LEU B  77      -4.648   0.197  20.345  1.00  0.00           C  
ATOM   3822  CD2 LEU B  77      -3.693  -1.647  21.746  1.00  0.00           C  
ATOM   3823  N   ALA B  78      -1.703  -2.972  16.958  1.00  0.00           N  
ATOM   3824  CA  ALA B  78      -1.745  -3.910  15.843  1.00  0.00           C  
ATOM   3825  C   ALA B  78      -0.617  -4.934  15.973  1.00  0.00           C  
ATOM   3826  O   ALA B  78      -0.833  -6.138  15.772  1.00  0.00           O  
ATOM   3827  CB  ALA B  78      -1.631  -3.158  14.517  1.00  0.00           C  
ATOM   3828  N   ILE B  79       0.578  -4.474  16.319  1.00  0.00           N  
ATOM   3829  CA  ILE B  79       1.738  -5.354  16.491  1.00  0.00           C  
ATOM   3830  C   ILE B  79       1.499  -6.372  17.600  1.00  0.00           C  
ATOM   3831  O   ILE B  79       1.685  -7.577  17.408  1.00  0.00           O  
ATOM   3832  CB  ILE B  79       3.013  -4.532  16.811  1.00  0.00           C  
ATOM   3833  CG1 ILE B  79       3.440  -3.730  15.575  1.00  0.00           C  
ATOM   3834  CG2 ILE B  79       4.145  -5.454  17.278  1.00  0.00           C  
ATOM   3835  CD1 ILE B  79       4.555  -2.719  15.857  1.00  0.00           C  
ATOM   3836  N   ASP B  80       1.094  -5.889  18.778  1.00  0.00           N  
ATOM   3837  CA  ASP B  80       0.870  -6.775  19.921  1.00  0.00           C  
ATOM   3838  C   ASP B  80      -0.223  -7.808  19.654  1.00  0.00           C  
ATOM   3839  O   ASP B  80      -0.077  -8.985  20.011  1.00  0.00           O  
ATOM   3840  CB  ASP B  80       0.514  -5.958  21.166  1.00  0.00           C  
ATOM   3841  CG  ASP B  80       1.670  -5.105  21.664  1.00  0.00           C  
ATOM   3842  OD1 ASP B  80       2.826  -5.363  21.269  1.00  0.00           O  
ATOM   3843  OD2 ASP B  80       1.420  -4.182  22.464  1.00  0.00           O  
ATOM   3844  N   ARG B  81      -1.299  -7.388  19.012  1.00  0.00           N  
ATOM   3845  CA  ARG B  81      -2.391  -8.303  18.703  1.00  0.00           C  
ATOM   3846  C   ARG B  81      -1.985  -9.339  17.657  1.00  0.00           C  
ATOM   3847  O   ARG B  81      -2.382 -10.500  17.736  1.00  0.00           O  
ATOM   3848  CB  ARG B  81      -3.625  -7.522  18.254  1.00  0.00           C  
ATOM   3849  CG  ARG B  81      -4.242  -6.708  19.378  1.00  0.00           C  
ATOM   3850  CD  ARG B  81      -5.350  -5.787  18.900  1.00  0.00           C  
ATOM   3851  NE  ARG B  81      -5.878  -4.983  19.997  1.00  0.00           N  
ATOM   3852  CZ  ARG B  81      -6.812  -4.047  19.863  1.00  0.00           C  
ATOM   3853  NH1 ARG B  81      -7.334  -3.787  18.672  1.00  0.00           N  
ATOM   3854  NH2 ARG B  81      -7.230  -3.362  20.928  1.00  0.00           N  
ATOM   3855  N   ALA B  82      -1.180  -8.921  16.687  1.00  0.00           N  
ATOM   3856  CA  ALA B  82      -0.709  -9.848  15.659  1.00  0.00           C  
ATOM   3857  C   ALA B  82       0.158 -10.930  16.300  1.00  0.00           C  
ATOM   3858  O   ALA B  82       0.034 -12.114  15.974  1.00  0.00           O  
ATOM   3859  CB  ALA B  82       0.087  -9.096  14.594  1.00  0.00           C  
ATOM   3860  N   LYS B  83       1.033 -10.531  17.220  1.00  0.00           N  
ATOM   3861  CA  LYS B  83       1.907 -11.483  17.899  1.00  0.00           C  
ATOM   3862  C   LYS B  83       1.110 -12.448  18.775  1.00  0.00           C  
ATOM   3863  O   LYS B  83       1.382 -13.652  18.782  1.00  0.00           O  
ATOM   3864  CB  LYS B  83       2.958 -10.742  18.737  1.00  0.00           C  
ATOM   3865  CG  LYS B  83       3.994  -9.985  17.893  1.00  0.00           C  
ATOM   3866  CD  LYS B  83       5.193  -9.525  18.711  1.00  0.00           C  
ATOM   3867  CE  LYS B  83       4.823  -8.483  19.731  1.00  0.00           C  
ATOM   3868  NZ  LYS B  83       6.032  -7.982  20.461  1.00  0.00           N  
ATOM   3869  N   GLU B  84       0.127 -11.928  19.494  1.00  0.00           N  
ATOM   3870  CA  GLU B  84      -0.692 -12.762  20.368  1.00  0.00           C  
ATOM   3871  C   GLU B  84      -1.534 -13.760  19.577  1.00  0.00           C  
ATOM   3872  O   GLU B  84      -1.605 -14.940  19.917  1.00  0.00           O  
ATOM   3873  CB  GLU B  84      -1.614 -11.890  21.227  1.00  0.00           C  
ATOM   3874  CG  GLU B  84      -2.504 -12.690  22.181  1.00  0.00           C  
ATOM   3875  CD  GLU B  84      -3.447 -11.817  22.990  1.00  0.00           C  
ATOM   3876  OE1 GLU B  84      -3.197 -10.592  23.095  1.00  0.00           O  
ATOM   3877  OE2 GLU B  84      -4.441 -12.345  23.526  1.00  0.00           O  
ATOM   3878  N   LEU B  85      -2.170 -13.274  18.501  1.00  0.00           N  
ATOM   3879  CA  LEU B  85      -3.044 -14.114  17.688  1.00  0.00           C  
ATOM   3880  C   LEU B  85      -2.326 -15.285  17.028  1.00  0.00           C  
ATOM   3881  O   LEU B  85      -2.860 -16.391  16.956  1.00  0.00           O  
ATOM   3882  CB  LEU B  85      -3.735 -13.262  16.620  1.00  0.00           C  
ATOM   3883  CG  LEU B  85      -4.787 -13.955  15.744  1.00  0.00           C  
ATOM   3884  CD1 LEU B  85      -5.964 -14.411  16.604  1.00  0.00           C  
ATOM   3885  CD2 LEU B  85      -5.261 -12.985  14.661  1.00  0.00           C  
ATOM   3886  N   PHE B  86      -1.107 -15.048  16.533  1.00  0.00           N  
ATOM   3887  CA  PHE B  86      -0.373 -16.083  15.814  1.00  0.00           C  
ATOM   3888  C   PHE B  86       0.787 -16.718  16.575  1.00  0.00           C  
ATOM   3889  O   PHE B  86       1.468 -17.605  16.047  1.00  0.00           O  
ATOM   3890  CB  PHE B  86       0.113 -15.521  14.479  1.00  0.00           C  
ATOM   3891  CG  PHE B  86      -0.999 -15.166  13.527  1.00  0.00           C  
ATOM   3892  CD1 PHE B  86      -1.749 -16.169  12.912  1.00  0.00           C  
ATOM   3893  CD2 PHE B  86      -1.327 -13.842  13.269  1.00  0.00           C  
ATOM   3894  CE1 PHE B  86      -2.791 -15.858  12.047  1.00  0.00           C  
ATOM   3895  CE2 PHE B  86      -2.370 -13.520  12.406  1.00  0.00           C  
ATOM   3896  CZ  PHE B  86      -3.109 -14.528  11.791  1.00  0.00           C  
ATOM   3897  N   GLY B  87       1.027 -16.279  17.813  1.00  0.00           N  
ATOM   3898  CA  GLY B  87       2.104 -16.845  18.603  1.00  0.00           C  
ATOM   3899  C   GLY B  87       3.487 -16.469  18.102  1.00  0.00           C  
ATOM   3900  O   GLY B  87       4.417 -17.277  18.152  1.00  0.00           O  
ATOM   3901  N   ALA B  88       3.635 -15.242  17.630  1.00  0.00           N  
ATOM   3902  CA  ALA B  88       4.906 -14.750  17.116  1.00  0.00           C  
ATOM   3903  C   ALA B  88       5.560 -13.826  18.135  1.00  0.00           C  
ATOM   3904  O   ALA B  88       4.881 -13.258  18.990  1.00  0.00           O  
ATOM   3905  CB  ALA B  88       4.680 -14.001  15.804  1.00  0.00           C  
ATOM   3906  N   ASP B  89       6.892 -13.681  18.059  1.00  0.00           N  
ATOM   3907  CA  ASP B  89       7.581 -12.743  18.940  1.00  0.00           C  
ATOM   3908  C   ASP B  89       8.051 -11.529  18.137  1.00  0.00           C  
ATOM   3909  O   ASP B  89       8.746 -10.657  18.661  1.00  0.00           O  
ATOM   3910  CB  ASP B  89       8.746 -13.409  19.697  1.00  0.00           C  
ATOM   3911  CG  ASP B  89       9.778 -14.055  18.790  1.00  0.00           C  
ATOM   3912  OD1 ASP B  89       9.939 -13.610  17.637  1.00  0.00           O  
ATOM   3913  OD2 ASP B  89      10.451 -15.002  19.253  1.00  0.00           O  
ATOM   3914  N   TYR B  90       7.651 -11.483  16.863  1.00  0.00           N  
ATOM   3915  CA  TYR B  90       7.966 -10.371  15.971  1.00  0.00           C  
ATOM   3916  C   TYR B  90       6.807 -10.169  15.006  1.00  0.00           C  
ATOM   3917  O   TYR B  90       6.263 -11.146  14.481  1.00  0.00           O  
ATOM   3918  CB  TYR B  90       9.243 -10.642  15.170  1.00  0.00           C  
ATOM   3919  CG  TYR B  90       9.462  -9.643  14.033  1.00  0.00           C  
ATOM   3920  CD1 TYR B  90      10.092  -8.433  14.264  1.00  0.00           C  
ATOM   3921  CD2 TYR B  90       8.988  -9.915  12.757  1.00  0.00           C  
ATOM   3922  CE1 TYR B  90      10.258  -7.498  13.228  1.00  0.00           C  
ATOM   3923  CE2 TYR B  90       9.139  -8.992  11.716  1.00  0.00           C  
ATOM   3924  CZ  TYR B  90       9.774  -7.785  11.959  1.00  0.00           C  
ATOM   3925  OH  TYR B  90       9.929  -6.876  10.940  1.00  0.00           O  
ATOM   3926  N   ALA B  91       6.443  -8.912  14.778  1.00  0.00           N  
ATOM   3927  CA  ALA B  91       5.390  -8.592  13.824  1.00  0.00           C  
ATOM   3928  C   ALA B  91       5.662  -7.221  13.223  1.00  0.00           C  
ATOM   3929  O   ALA B  91       6.104  -6.301  13.912  1.00  0.00           O  
ATOM   3930  CB  ALA B  91       4.018  -8.597  14.500  1.00  0.00           C  
ATOM   3931  N   ASN B  92       5.418  -7.095  11.923  1.00  0.00           N  
ATOM   3932  CA  ASN B  92       5.558  -5.820  11.229  1.00  0.00           C  
ATOM   3933  C   ASN B  92       4.234  -5.602  10.498  1.00  0.00           C  
ATOM   3934  O   ASN B  92       3.865  -6.392   9.632  1.00  0.00           O  
ATOM   3935  CB  ASN B  92       6.725  -5.854  10.234  1.00  0.00           C  
ATOM   3936  CG  ASN B  92       7.016  -4.485   9.631  1.00  0.00           C  
ATOM   3937  OD1 ASN B  92       6.103  -3.787   9.181  1.00  0.00           O  
ATOM   3938  ND2 ASN B  92       8.283  -4.098   9.623  1.00  0.00           N  
ATOM   3939  N   VAL B  93       3.531  -4.537  10.868  1.00  0.00           N  
ATOM   3940  CA  VAL B  93       2.201  -4.264  10.332  1.00  0.00           C  
ATOM   3941  C   VAL B  93       2.153  -3.166   9.265  1.00  0.00           C  
ATOM   3942  O   VAL B  93       1.069  -2.737   8.862  1.00  0.00           O  
ATOM   3943  CB  VAL B  93       1.230  -3.883  11.473  1.00  0.00           C  
ATOM   3944  CG1 VAL B  93       1.169  -5.011  12.508  1.00  0.00           C  
ATOM   3945  CG2 VAL B  93       1.676  -2.584  12.151  1.00  0.00           C  
ATOM   3946  N   GLN B  94       3.321  -2.720   8.796  1.00  0.00           N  
ATOM   3947  CA  GLN B  94       3.381  -1.630   7.818  1.00  0.00           C  
ATOM   3948  C   GLN B  94       3.212  -1.992   6.333  1.00  0.00           C  
ATOM   3949  O   GLN B  94       2.855  -1.118   5.539  1.00  0.00           O  
ATOM   3950  CB  GLN B  94       4.678  -0.825   7.997  1.00  0.00           C  
ATOM   3951  CG  GLN B  94       4.785  -0.127   9.346  1.00  0.00           C  
ATOM   3952  CD  GLN B  94       5.919   0.876   9.383  1.00  0.00           C  
ATOM   3953  OE1 GLN B  94       6.613   1.104   8.390  1.00  0.00           O  
ATOM   3954  NE2 GLN B  94       6.114   1.514  10.545  1.00  0.00           N  
ATOM   3955  N   PRO B  95       3.476  -3.239   5.913  1.00  0.00           N  
ATOM   3956  CA  PRO B  95       3.347  -3.543   4.479  1.00  0.00           C  
ATOM   3957  C   PRO B  95       1.988  -3.140   3.902  1.00  0.00           C  
ATOM   3958  O   PRO B  95       0.944  -3.477   4.464  1.00  0.00           O  
ATOM   3959  CB  PRO B  95       3.581  -5.052   4.420  1.00  0.00           C  
ATOM   3960  CG  PRO B  95       4.558  -5.280   5.540  1.00  0.00           C  
ATOM   3961  CD  PRO B  95       4.004  -4.409   6.642  1.00  0.00           C  
ATOM   3962  N   HIS B  96       2.013  -2.421   2.778  1.00  0.00           N  
ATOM   3963  CA  HIS B  96       0.788  -1.956   2.132  1.00  0.00           C  
ATOM   3964  C   HIS B  96      -0.059  -3.092   1.566  1.00  0.00           C  
ATOM   3965  O   HIS B  96      -1.259  -2.925   1.354  1.00  0.00           O  
ATOM   3966  CB  HIS B  96       1.106  -0.980   0.998  1.00  0.00           C  
ATOM   3967  CG  HIS B  96       1.854   0.247   1.427  1.00  0.00           C  
ATOM   3968  ND1 HIS B  96       1.554   0.948   2.578  1.00  0.00           N  
ATOM   3969  CD2 HIS B  96       2.867   0.913   0.829  1.00  0.00           C  
ATOM   3970  CE1 HIS B  96       2.358   1.991   2.672  1.00  0.00           C  
ATOM   3971  NE2 HIS B  96       3.166   1.993   1.626  1.00  0.00           N  
ATOM   3972  N   SER B  97       0.561  -4.237   1.306  1.00  0.00           N  
ATOM   3973  CA  SER B  97      -0.140  -5.372   0.721  1.00  0.00           C  
ATOM   3974  C   SER B  97       0.668  -6.655   0.913  1.00  0.00           C  
ATOM   3975  O   SER B  97       1.791  -6.628   1.415  1.00  0.00           O  
ATOM   3976  CB  SER B  97      -0.347  -5.143  -0.778  1.00  0.00           C  
ATOM   3977  OG  SER B  97       0.898  -5.191  -1.459  1.00  0.00           O  
ATOM   3978  N   GLY B  98       0.090  -7.772   0.483  1.00  0.00           N  
ATOM   3979  CA  GLY B  98       0.778  -9.046   0.560  1.00  0.00           C  
ATOM   3980  C   GLY B  98       2.019  -9.040  -0.320  1.00  0.00           C  
ATOM   3981  O   GLY B  98       3.064  -9.561   0.060  1.00  0.00           O  
ATOM   3982  N   SER B  99       1.917  -8.426  -1.503  1.00  0.00           N  
ATOM   3983  CA  SER B  99       3.051  -8.349  -2.415  1.00  0.00           C  
ATOM   3984  C   SER B  99       4.207  -7.570  -1.794  1.00  0.00           C  
ATOM   3985  O   SER B  99       5.368  -7.947  -1.925  1.00  0.00           O  
ATOM   3986  CB  SER B  99       2.636  -7.683  -3.738  1.00  0.00           C  
ATOM   3987  OG  SER B  99       1.769  -8.518  -4.472  1.00  0.00           O  
ATOM   3988  N   GLN B 100       3.886  -6.481  -1.091  1.00  0.00           N  
ATOM   3989  CA  GLN B 100       4.924  -5.680  -0.445  1.00  0.00           C  
ATOM   3990  C   GLN B 100       5.542  -6.416   0.750  1.00  0.00           C  
ATOM   3991  O   GLN B 100       6.738  -6.282   1.013  1.00  0.00           O  
ATOM   3992  CB  GLN B 100       4.361  -4.318  -0.003  1.00  0.00           C  
ATOM   3993  CG  GLN B 100       4.480  -3.234  -1.081  1.00  0.00           C  
ATOM   3994  CD  GLN B 100       3.809  -3.629  -2.387  1.00  0.00           C  
ATOM   3995  OE1 GLN B 100       2.589  -3.738  -2.458  1.00  0.00           O  
ATOM   3996  NE2 GLN B 100       4.607  -3.853  -3.421  1.00  0.00           N  
ATOM   3997  N   ALA B 101       4.734  -7.197   1.462  1.00  0.00           N  
ATOM   3998  CA  ALA B 101       5.252  -7.967   2.586  1.00  0.00           C  
ATOM   3999  C   ALA B 101       6.245  -8.999   2.050  1.00  0.00           C  
ATOM   4000  O   ALA B 101       7.338  -9.177   2.602  1.00  0.00           O  
ATOM   4001  CB  ALA B 101       4.112  -8.668   3.321  1.00  0.00           C  
ATOM   4002  N   ASN B 102       5.882  -9.667   0.961  1.00  0.00           N  
ATOM   4003  CA  ASN B 102       6.757 -10.670   0.357  1.00  0.00           C  
ATOM   4004  C   ASN B 102       8.028 -10.030  -0.210  1.00  0.00           C  
ATOM   4005  O   ASN B 102       9.121 -10.576  -0.063  1.00  0.00           O  
ATOM   4006  CB  ASN B 102       6.011 -11.446  -0.734  1.00  0.00           C  
ATOM   4007  CG  ASN B 102       4.923 -12.339  -0.162  1.00  0.00           C  
ATOM   4008  OD1 ASN B 102       4.742 -12.432   1.053  1.00  0.00           O  
ATOM   4009  ND2 ASN B 102       4.195 -13.022  -1.043  1.00  0.00           N  
ATOM   4010  N   PHE B 103       7.890  -8.871  -0.851  1.00  0.00           N  
ATOM   4011  CA  PHE B 103       9.033  -8.156  -1.397  1.00  0.00           C  
ATOM   4012  C   PHE B 103      10.048  -7.871  -0.294  1.00  0.00           C  
ATOM   4013  O   PHE B 103      11.260  -8.009  -0.491  1.00  0.00           O  
ATOM   4014  CB  PHE B 103       8.586  -6.835  -2.033  1.00  0.00           C  
ATOM   4015  CG  PHE B 103       9.712  -6.016  -2.612  1.00  0.00           C  
ATOM   4016  CD1 PHE B 103      10.231  -6.296  -3.876  1.00  0.00           C  
ATOM   4017  CD2 PHE B 103      10.267  -4.959  -1.894  1.00  0.00           C  
ATOM   4018  CE1 PHE B 103      11.266  -5.548  -4.413  1.00  0.00           C  
ATOM   4019  CE2 PHE B 103      11.314  -4.201  -2.422  1.00  0.00           C  
ATOM   4020  CZ  PHE B 103      11.811  -4.502  -3.681  1.00  0.00           C  
ATOM   4021  N   ALA B 104       9.547  -7.483   0.880  1.00  0.00           N  
ATOM   4022  CA  ALA B 104      10.424  -7.188   2.011  1.00  0.00           C  
ATOM   4023  C   ALA B 104      11.207  -8.426   2.444  1.00  0.00           C  
ATOM   4024  O   ALA B 104      12.406  -8.349   2.728  1.00  0.00           O  
ATOM   4025  CB  ALA B 104       9.609  -6.643   3.178  1.00  0.00           C  
ATOM   4026  N   VAL B 105      10.545  -9.580   2.498  1.00  0.00           N  
ATOM   4027  CA  VAL B 105      11.212 -10.813   2.899  1.00  0.00           C  
ATOM   4028  C   VAL B 105      12.331 -11.165   1.910  1.00  0.00           C  
ATOM   4029  O   VAL B 105      13.443 -11.496   2.309  1.00  0.00           O  
ATOM   4030  CB  VAL B 105      10.223 -11.992   3.002  1.00  0.00           C  
ATOM   4031  CG1 VAL B 105      10.962 -13.305   3.283  1.00  0.00           C  
ATOM   4032  CG2 VAL B 105       9.216 -11.721   4.119  1.00  0.00           C  
ATOM   4033  N   TYR B 106      12.033 -11.074   0.613  1.00  0.00           N  
ATOM   4034  CA  TYR B 106      13.033 -11.372  -0.413  1.00  0.00           C  
ATOM   4035  C   TYR B 106      14.259 -10.465  -0.274  1.00  0.00           C  
ATOM   4036  O   TYR B 106      15.400 -10.936  -0.235  1.00  0.00           O  
ATOM   4037  CB  TYR B 106      12.459 -11.177  -1.819  1.00  0.00           C  
ATOM   4038  CG  TYR B 106      11.665 -12.326  -2.396  1.00  0.00           C  
ATOM   4039  CD1 TYR B 106      10.297 -12.420  -2.191  1.00  0.00           C  
ATOM   4040  CD2 TYR B 106      12.283 -13.278  -3.197  1.00  0.00           C  
ATOM   4041  CE1 TYR B 106       9.546 -13.452  -2.767  1.00  0.00           C  
ATOM   4042  CE2 TYR B 106      11.548 -14.313  -3.780  1.00  0.00           C  
ATOM   4043  CZ  TYR B 106      10.176 -14.392  -3.569  1.00  0.00           C  
ATOM   4044  OH  TYR B 106       9.455 -15.398  -4.156  1.00  0.00           O  
ATOM   4045  N   THR B 107      14.030  -9.154  -0.209  1.00  0.00           N  
ATOM   4046  CA  THR B 107      15.127  -8.199  -0.145  1.00  0.00           C  
ATOM   4047  C   THR B 107      15.883  -8.204   1.186  1.00  0.00           C  
ATOM   4048  O   THR B 107      17.032  -7.777   1.253  1.00  0.00           O  
ATOM   4049  CB  THR B 107      14.643  -6.763  -0.441  1.00  0.00           C  
ATOM   4050  OG1 THR B 107      13.626  -6.390   0.483  1.00  0.00           O  
ATOM   4051  CG2 THR B 107      14.088  -6.680  -1.859  1.00  0.00           C  
ATOM   4052  N   ALA B 108      15.235  -8.686   2.238  1.00  0.00           N  
ATOM   4053  CA  ALA B 108      15.888  -8.751   3.542  1.00  0.00           C  
ATOM   4054  C   ALA B 108      16.824  -9.950   3.652  1.00  0.00           C  
ATOM   4055  O   ALA B 108      17.873  -9.873   4.294  1.00  0.00           O  
ATOM   4056  CB  ALA B 108      14.834  -8.832   4.653  1.00  0.00           C  
ATOM   4057  N   LEU B 109      16.450 -11.065   3.027  1.00  0.00           N  
ATOM   4058  CA  LEU B 109      17.198 -12.310   3.164  1.00  0.00           C  
ATOM   4059  C   LEU B 109      18.028 -12.752   1.960  1.00  0.00           C  
ATOM   4060  O   LEU B 109      18.935 -13.576   2.116  1.00  0.00           O  
ATOM   4061  CB  LEU B 109      16.231 -13.438   3.527  1.00  0.00           C  
ATOM   4062  CG  LEU B 109      15.311 -13.175   4.719  1.00  0.00           C  
ATOM   4063  CD1 LEU B 109      14.403 -14.383   4.956  1.00  0.00           C  
ATOM   4064  CD2 LEU B 109      16.137 -12.872   5.965  1.00  0.00           C  
ATOM   4065  N   LEU B 110      17.719 -12.223   0.781  1.00  0.00           N  
ATOM   4066  CA  LEU B 110      18.409 -12.666  -0.432  1.00  0.00           C  
ATOM   4067  C   LEU B 110      19.103 -11.566  -1.213  1.00  0.00           C  
ATOM   4068  O   LEU B 110      18.789 -10.383  -1.074  1.00  0.00           O  
ATOM   4069  CB  LEU B 110      17.418 -13.366  -1.366  1.00  0.00           C  
ATOM   4070  CG  LEU B 110      16.562 -14.490  -0.792  1.00  0.00           C  
ATOM   4071  CD1 LEU B 110      15.576 -14.952  -1.856  1.00  0.00           C  
ATOM   4072  CD2 LEU B 110      17.444 -15.641  -0.341  1.00  0.00           C  
ATOM   4073  N   GLU B 111      20.051 -11.979  -2.062  1.00  0.00           N  
ATOM   4074  CA  GLU B 111      20.740 -11.090  -2.969  1.00  0.00           C  
ATOM   4075  C   GLU B 111      20.151 -11.379  -4.348  1.00  0.00           C  
ATOM   4076  O   GLU B 111      19.765 -12.519  -4.622  1.00  0.00           O  
ATOM   4077  CB  GLU B 111      22.251 -11.387  -3.001  1.00  0.00           C  
ATOM   4078  CG  GLU B 111      22.989 -11.105  -1.698  1.00  0.00           C  
ATOM   4079  CD  GLU B 111      23.014  -9.627  -1.352  1.00  0.00           C  
ATOM   4080  OE1 GLU B 111      22.941  -8.790  -2.271  1.00  0.00           O  
ATOM   4081  OE2 GLU B 111      23.128  -9.306  -0.157  1.00  0.00           O  
ATOM   4082  N   PRO B 112      20.075 -10.373  -5.226  1.00  0.00           N  
ATOM   4083  CA  PRO B 112      19.540 -10.621  -6.565  1.00  0.00           C  
ATOM   4084  C   PRO B 112      20.317 -11.769  -7.218  1.00  0.00           C  
ATOM   4085  O   PRO B 112      21.546 -11.806  -7.155  1.00  0.00           O  
ATOM   4086  CB  PRO B 112      19.777  -9.291  -7.277  1.00  0.00           C  
ATOM   4087  CG  PRO B 112      19.610  -8.291  -6.169  1.00  0.00           C  
ATOM   4088  CD  PRO B 112      20.343  -8.945  -5.013  1.00  0.00           C  
ATOM   4089  N   GLY B 113      19.591 -12.710  -7.826  1.00  0.00           N  
ATOM   4090  CA  GLY B 113      20.238 -13.848  -8.473  1.00  0.00           C  
ATOM   4091  C   GLY B 113      20.252 -15.118  -7.633  1.00  0.00           C  
ATOM   4092  O   GLY B 113      20.523 -16.197  -8.152  1.00  0.00           O  
ATOM   4093  N   ASP B 114      19.949 -15.006  -6.328  1.00  0.00           N  
ATOM   4094  CA  ASP B 114      19.921 -16.180  -5.463  1.00  0.00           C  
ATOM   4095  C   ASP B 114      18.840 -17.157  -5.924  1.00  0.00           C  
ATOM   4096  O   ASP B 114      17.833 -16.759  -6.518  1.00  0.00           O  
ATOM   4097  CB  ASP B 114      19.645 -15.799  -4.002  1.00  0.00           C  
ATOM   4098  CG  ASP B 114      20.888 -15.302  -3.276  1.00  0.00           C  
ATOM   4099  OD1 ASP B 114      22.008 -15.529  -3.776  1.00  0.00           O  
ATOM   4100  OD2 ASP B 114      20.734 -14.713  -2.191  1.00  0.00           O  
ATOM   4101  N   THR B 115      19.062 -18.441  -5.650  1.00  0.00           N  
ATOM   4102  CA  THR B 115      18.113 -19.478  -6.042  1.00  0.00           C  
ATOM   4103  C   THR B 115      17.012 -19.648  -4.996  1.00  0.00           C  
ATOM   4104  O   THR B 115      17.282 -19.710  -3.796  1.00  0.00           O  
ATOM   4105  CB  THR B 115      18.833 -20.819  -6.263  1.00  0.00           C  
ATOM   4106  OG1 THR B 115      19.787 -20.663  -7.327  1.00  0.00           O  
ATOM   4107  CG2 THR B 115      17.845 -21.919  -6.636  1.00  0.00           C  
ATOM   4108  N   VAL B 116      15.771 -19.728  -5.481  1.00  0.00           N  
ATOM   4109  CA  VAL B 116      14.600 -19.874  -4.628  1.00  0.00           C  
ATOM   4110  C   VAL B 116      13.731 -21.017  -5.143  1.00  0.00           C  
ATOM   4111  O   VAL B 116      13.521 -21.145  -6.352  1.00  0.00           O  
ATOM   4112  CB  VAL B 116      13.754 -18.585  -4.612  1.00  0.00           C  
ATOM   4113  CG1 VAL B 116      12.492 -18.773  -3.777  1.00  0.00           C  
ATOM   4114  CG2 VAL B 116      14.577 -17.417  -4.068  1.00  0.00           C  
ATOM   4115  N   LEU B 117      13.236 -21.851  -4.232  1.00  0.00           N  
ATOM   4116  CA  LEU B 117      12.361 -22.955  -4.593  1.00  0.00           C  
ATOM   4117  C   LEU B 117      10.938 -22.555  -4.204  1.00  0.00           C  
ATOM   4118  O   LEU B 117      10.643 -22.368  -3.021  1.00  0.00           O  
ATOM   4119  CB  LEU B 117      12.794 -24.227  -3.845  1.00  0.00           C  
ATOM   4120  CG  LEU B 117      12.145 -25.560  -4.224  1.00  0.00           C  
ATOM   4121  CD1 LEU B 117      12.411 -25.883  -5.689  1.00  0.00           C  
ATOM   4122  CD2 LEU B 117      12.719 -26.666  -3.332  1.00  0.00           C  
ATOM   4123  N   GLY B 118      10.058 -22.397  -5.201  1.00  0.00           N  
ATOM   4124  CA  GLY B 118       8.695 -21.966  -4.940  1.00  0.00           C  
ATOM   4125  C   GLY B 118       7.676 -22.750  -5.747  1.00  0.00           C  
ATOM   4126  O   GLY B 118       8.008 -23.350  -6.766  1.00  0.00           O  
ATOM   4127  N   MET B 119       6.429 -22.776  -5.294  1.00  0.00           N  
ATOM   4128  CA  MET B 119       5.394 -23.528  -5.991  1.00  0.00           C  
ATOM   4129  C   MET B 119       4.984 -22.899  -7.314  1.00  0.00           C  
ATOM   4130  O   MET B 119       4.737 -21.698  -7.405  1.00  0.00           O  
ATOM   4131  CB  MET B 119       4.147 -23.707  -5.116  1.00  0.00           C  
ATOM   4132  CG  MET B 119       3.100 -24.614  -5.759  1.00  0.00           C  
ATOM   4133  SD  MET B 119       1.629 -24.906  -4.748  1.00  0.00           S  
ATOM   4134  CE  MET B 119       2.275 -26.083  -3.575  1.00  0.00           C  
ATOM   4135  N   ASN B 120       4.920 -23.736  -8.345  1.00  0.00           N  
ATOM   4136  CA  ASN B 120       4.521 -23.336  -9.686  1.00  0.00           C  
ATOM   4137  C   ASN B 120       3.133 -22.685  -9.648  1.00  0.00           C  
ATOM   4138  O   ASN B 120       2.216 -23.205  -9.016  1.00  0.00           O  
ATOM   4139  CB  ASN B 120       4.502 -24.569 -10.591  1.00  0.00           C  
ATOM   4140  CG  ASN B 120       4.328 -24.234 -12.061  1.00  0.00           C  
ATOM   4141  OD1 ASN B 120       3.449 -23.461 -12.442  1.00  0.00           O  
ATOM   4142  ND2 ASN B 120       5.162 -24.834 -12.893  1.00  0.00           N  
ATOM   4143  N   LEU B 121       2.987 -21.555 -10.342  1.00  0.00           N  
ATOM   4144  CA  LEU B 121       1.718 -20.848 -10.384  1.00  0.00           C  
ATOM   4145  C   LEU B 121       0.577 -21.733 -10.877  1.00  0.00           C  
ATOM   4146  O   LEU B 121      -0.522 -21.712 -10.317  1.00  0.00           O  
ATOM   4147  CB  LEU B 121       1.833 -19.607 -11.286  1.00  0.00           C  
ATOM   4148  CG  LEU B 121       0.559 -18.785 -11.492  1.00  0.00           C  
ATOM   4149  CD1 LEU B 121       0.083 -18.192 -10.170  1.00  0.00           C  
ATOM   4150  CD2 LEU B 121       0.826 -17.664 -12.494  1.00  0.00           C  
ATOM   4151  N   ALA B 122       0.839 -22.525 -11.914  1.00  0.00           N  
ATOM   4152  CA  ALA B 122      -0.176 -23.410 -12.476  1.00  0.00           C  
ATOM   4153  C   ALA B 122      -0.581 -24.527 -11.517  1.00  0.00           C  
ATOM   4154  O   ALA B 122      -1.649 -25.129 -11.673  1.00  0.00           O  
ATOM   4155  CB  ALA B 122       0.315 -24.009 -13.788  1.00  0.00           C  
ATOM   4156  N   HIS B 123       0.265 -24.796 -10.528  1.00  0.00           N  
ATOM   4157  CA  HIS B 123      -0.030 -25.846  -9.553  1.00  0.00           C  
ATOM   4158  C   HIS B 123      -0.543 -25.289  -8.223  1.00  0.00           C  
ATOM   4159  O   HIS B 123      -0.699 -26.028  -7.251  1.00  0.00           O  
ATOM   4160  CB  HIS B 123       1.211 -26.706  -9.308  1.00  0.00           C  
ATOM   4161  CG  HIS B 123       1.553 -27.618 -10.447  1.00  0.00           C  
ATOM   4162  ND1 HIS B 123       2.281 -28.778 -10.281  1.00  0.00           N  
ATOM   4163  CD2 HIS B 123       1.253 -27.548 -11.762  1.00  0.00           C  
ATOM   4164  CE1 HIS B 123       2.413 -29.369 -11.449  1.00  0.00           C  
ATOM   4165  NE2 HIS B 123       1.800 -28.649 -12.358  1.00  0.00           N  
ATOM   4166  N   GLY B 124      -0.807 -23.986  -8.178  1.00  0.00           N  
ATOM   4167  CA  GLY B 124      -1.346 -23.385  -6.974  1.00  0.00           C  
ATOM   4168  C   GLY B 124      -0.515 -22.293  -6.319  1.00  0.00           C  
ATOM   4169  O   GLY B 124      -0.939 -21.724  -5.314  1.00  0.00           O  
ATOM   4170  N   GLY B 125       0.660 -21.998  -6.873  1.00  0.00           N  
ATOM   4171  CA  GLY B 125       1.507 -20.962  -6.300  1.00  0.00           C  
ATOM   4172  C   GLY B 125       1.002 -19.563  -6.619  1.00  0.00           C  
ATOM   4173  O   GLY B 125       0.142 -19.376  -7.475  1.00  0.00           O  
ATOM   4174  N   HIS B 126       1.554 -18.570  -5.929  1.00  0.00           N  
ATOM   4175  CA  HIS B 126       1.168 -17.176  -6.141  1.00  0.00           C  
ATOM   4176  C   HIS B 126       2.185 -16.485  -7.041  1.00  0.00           C  
ATOM   4177  O   HIS B 126       3.311 -16.944  -7.186  1.00  0.00           O  
ATOM   4178  CB  HIS B 126       1.077 -16.451  -4.792  1.00  0.00           C  
ATOM   4179  CG  HIS B 126       0.558 -15.047  -4.878  1.00  0.00           C  
ATOM   4180  ND1 HIS B 126       1.372 -13.949  -4.769  1.00  0.00           N  
ATOM   4181  CD2 HIS B 126      -0.690 -14.579  -5.069  1.00  0.00           C  
ATOM   4182  CE1 HIS B 126       0.649 -12.851  -4.892  1.00  0.00           C  
ATOM   4183  NE2 HIS B 126      -0.608 -13.200  -5.073  1.00  0.00           N  
ATOM   4184  N   LEU B 127       1.778 -15.365  -7.647  1.00  0.00           N  
ATOM   4185  CA  LEU B 127       2.655 -14.602  -8.537  1.00  0.00           C  
ATOM   4186  C   LEU B 127       3.993 -14.265  -7.875  1.00  0.00           C  
ATOM   4187  O   LEU B 127       5.048 -14.377  -8.498  1.00  0.00           O  
ATOM   4188  CB  LEU B 127       1.966 -13.307  -8.983  1.00  0.00           C  
ATOM   4189  CG  LEU B 127       0.823 -13.444  -9.989  1.00  0.00           C  
ATOM   4190  CD1 LEU B 127       0.062 -12.127 -10.089  1.00  0.00           C  
ATOM   4191  CD2 LEU B 127       1.379 -13.837 -11.347  1.00  0.00           C  
ATOM   4192  N   THR B 128       3.945 -13.858  -6.608  1.00  0.00           N  
ATOM   4193  CA  THR B 128       5.159 -13.481  -5.872  1.00  0.00           C  
ATOM   4194  C   THR B 128       6.009 -14.670  -5.428  1.00  0.00           C  
ATOM   4195  O   THR B 128       7.001 -14.491  -4.720  1.00  0.00           O  
ATOM   4196  CB  THR B 128       4.830 -12.628  -4.636  1.00  0.00           C  
ATOM   4197  OG1 THR B 128       3.946 -13.359  -3.783  1.00  0.00           O  
ATOM   4198  CG2 THR B 128       4.183 -11.318  -5.050  1.00  0.00           C  
ATOM   4199  N   HIS B 129       5.635 -15.877  -5.845  1.00  0.00           N  
ATOM   4200  CA  HIS B 129       6.405 -17.061  -5.485  1.00  0.00           C  
ATOM   4201  C   HIS B 129       7.320 -17.521  -6.618  1.00  0.00           C  
ATOM   4202  O   HIS B 129       7.819 -18.645  -6.606  1.00  0.00           O  
ATOM   4203  CB  HIS B 129       5.466 -18.197  -5.065  1.00  0.00           C  
ATOM   4204  CG  HIS B 129       4.622 -17.868  -3.874  1.00  0.00           C  
ATOM   4205  ND1 HIS B 129       3.595 -18.680  -3.424  1.00  0.00           N  
ATOM   4206  CD2 HIS B 129       4.648 -16.807  -3.033  1.00  0.00           C  
ATOM   4207  CE1 HIS B 129       3.028 -18.131  -2.371  1.00  0.00           C  
ATOM   4208  NE2 HIS B 129       3.645 -16.996  -2.114  1.00  0.00           N  
ATOM   4209  N   GLY B 130       7.548 -16.632  -7.592  1.00  0.00           N  
ATOM   4210  CA  GLY B 130       8.467 -16.945  -8.671  1.00  0.00           C  
ATOM   4211  C   GLY B 130       7.985 -16.777 -10.101  1.00  0.00           C  
ATOM   4212  O   GLY B 130       8.663 -17.206 -11.028  1.00  0.00           O  
ATOM   4213  N   SER B 131       6.831 -16.144 -10.295  1.00  0.00           N  
ATOM   4214  CA  SER B 131       6.332 -15.941 -11.651  1.00  0.00           C  
ATOM   4215  C   SER B 131       7.303 -15.077 -12.455  1.00  0.00           C  
ATOM   4216  O   SER B 131       7.805 -14.072 -11.948  1.00  0.00           O  
ATOM   4217  CB  SER B 131       4.962 -15.271 -11.625  1.00  0.00           C  
ATOM   4218  OG  SER B 131       4.513 -15.008 -12.949  1.00  0.00           O  
ATOM   4219  N   PRO B 132       7.580 -15.440 -13.709  1.00  0.00           N  
ATOM   4220  CA  PRO B 132       8.507 -14.679 -14.544  1.00  0.00           C  
ATOM   4221  C   PRO B 132       8.054 -13.261 -14.887  1.00  0.00           C  
ATOM   4222  O   PRO B 132       8.862 -12.442 -15.320  1.00  0.00           O  
ATOM   4223  CB  PRO B 132       8.652 -15.548 -15.800  1.00  0.00           C  
ATOM   4224  CG  PRO B 132       7.347 -16.279 -15.862  1.00  0.00           C  
ATOM   4225  CD  PRO B 132       7.073 -16.625 -14.421  1.00  0.00           C  
ATOM   4226  N   VAL B 133       6.771 -12.960 -14.685  1.00  0.00           N  
ATOM   4227  CA  VAL B 133       6.263 -11.615 -14.959  1.00  0.00           C  
ATOM   4228  C   VAL B 133       6.175 -10.767 -13.693  1.00  0.00           C  
ATOM   4229  O   VAL B 133       5.671  -9.644 -13.716  1.00  0.00           O  
ATOM   4230  CB  VAL B 133       4.869 -11.660 -15.646  1.00  0.00           C  
ATOM   4231  CG1 VAL B 133       4.992 -12.328 -17.006  1.00  0.00           C  
ATOM   4232  CG2 VAL B 133       3.871 -12.391 -14.760  1.00  0.00           C  
ATOM   4233  N   ASN B 134       6.673 -11.312 -12.580  1.00  0.00           N  
ATOM   4234  CA  ASN B 134       6.649 -10.635 -11.284  1.00  0.00           C  
ATOM   4235  C   ASN B 134       8.088 -10.369 -10.826  1.00  0.00           C  
ATOM   4236  O   ASN B 134       9.026 -11.006 -11.315  1.00  0.00           O  
ATOM   4237  CB  ASN B 134       5.919 -11.517 -10.264  1.00  0.00           C  
ATOM   4238  CG  ASN B 134       5.966 -10.961  -8.854  1.00  0.00           C  
ATOM   4239  OD1 ASN B 134       6.781 -11.390  -8.030  1.00  0.00           O  
ATOM   4240  ND2 ASN B 134       5.091 -10.010  -8.579  1.00  0.00           N  
ATOM   4241  N   PHE B 135       8.278  -9.436  -9.891  1.00  0.00           N  
ATOM   4242  CA  PHE B 135       9.617  -9.119  -9.400  1.00  0.00           C  
ATOM   4243  C   PHE B 135      10.356 -10.359  -8.903  1.00  0.00           C  
ATOM   4244  O   PHE B 135      11.572 -10.464  -9.057  1.00  0.00           O  
ATOM   4245  CB  PHE B 135       9.555  -8.060  -8.286  1.00  0.00           C  
ATOM   4246  CG  PHE B 135       9.018  -8.576  -6.972  1.00  0.00           C  
ATOM   4247  CD1 PHE B 135       9.842  -9.288  -6.100  1.00  0.00           C  
ATOM   4248  CD2 PHE B 135       7.700  -8.361  -6.611  1.00  0.00           C  
ATOM   4249  CE1 PHE B 135       9.349  -9.789  -4.900  1.00  0.00           C  
ATOM   4250  CE2 PHE B 135       7.201  -8.855  -5.410  1.00  0.00           C  
ATOM   4251  CZ  PHE B 135       8.019  -9.576  -4.551  1.00  0.00           C  
ATOM   4252  N   SER B 136       9.628 -11.304  -8.303  1.00  0.00           N  
ATOM   4253  CA  SER B 136      10.236 -12.510  -7.755  1.00  0.00           C  
ATOM   4254  C   SER B 136      10.942 -13.337  -8.834  1.00  0.00           C  
ATOM   4255  O   SER B 136      12.052 -13.822  -8.628  1.00  0.00           O  
ATOM   4256  CB  SER B 136       9.190 -13.365  -7.031  1.00  0.00           C  
ATOM   4257  OG  SER B 136       8.162 -13.789  -7.907  1.00  0.00           O  
ATOM   4258  N   GLY B 137      10.296 -13.490  -9.984  1.00  0.00           N  
ATOM   4259  CA  GLY B 137      10.880 -14.262 -11.070  1.00  0.00           C  
ATOM   4260  C   GLY B 137      11.914 -13.495 -11.879  1.00  0.00           C  
ATOM   4261  O   GLY B 137      12.738 -14.092 -12.569  1.00  0.00           O  
ATOM   4262  N   LYS B 138      11.879 -12.167 -11.802  1.00  0.00           N  
ATOM   4263  CA  LYS B 138      12.820 -11.327 -12.549  1.00  0.00           C  
ATOM   4264  C   LYS B 138      14.130 -11.090 -11.797  1.00  0.00           C  
ATOM   4265  O   LYS B 138      15.199 -11.047 -12.409  1.00  0.00           O  
ATOM   4266  CB  LYS B 138      12.177  -9.977 -12.879  1.00  0.00           C  
ATOM   4267  CG  LYS B 138      11.003 -10.065 -13.839  1.00  0.00           C  
ATOM   4268  CD  LYS B 138      10.419  -8.687 -14.121  1.00  0.00           C  
ATOM   4269  CE  LYS B 138       9.295  -8.749 -15.127  1.00  0.00           C  
ATOM   4270  NZ  LYS B 138       8.714  -7.404 -15.402  1.00  0.00           N  
ATOM   4271  N   LEU B 139      14.054 -10.941 -10.485  1.00  0.00           N  
ATOM   4272  CA  LEU B 139      15.237 -10.652  -9.685  1.00  0.00           C  
ATOM   4273  C   LEU B 139      15.967 -11.875  -9.136  1.00  0.00           C  
ATOM   4274  O   LEU B 139      17.145 -11.785  -8.778  1.00  0.00           O  
ATOM   4275  CB  LEU B 139      14.867  -9.724  -8.518  1.00  0.00           C  
ATOM   4276  CG  LEU B 139      14.313  -8.346  -8.871  1.00  0.00           C  
ATOM   4277  CD1 LEU B 139      13.943  -7.588  -7.593  1.00  0.00           C  
ATOM   4278  CD2 LEU B 139      15.348  -7.559  -9.673  1.00  0.00           C  
ATOM   4279  N   TYR B 140      15.274 -13.006  -9.061  1.00  0.00           N  
ATOM   4280  CA  TYR B 140      15.865 -14.208  -8.481  1.00  0.00           C  
ATOM   4281  C   TYR B 140      15.784 -15.414  -9.411  1.00  0.00           C  
ATOM   4282  O   TYR B 140      15.001 -15.431 -10.356  1.00  0.00           O  
ATOM   4283  CB  TYR B 140      15.176 -14.519  -7.150  1.00  0.00           C  
ATOM   4284  CG  TYR B 140      15.162 -13.326  -6.218  1.00  0.00           C  
ATOM   4285  CD1 TYR B 140      16.270 -13.006  -5.431  1.00  0.00           C  
ATOM   4286  CD2 TYR B 140      14.063 -12.467  -6.175  1.00  0.00           C  
ATOM   4287  CE1 TYR B 140      16.289 -11.873  -4.625  1.00  0.00           C  
ATOM   4288  CE2 TYR B 140      14.071 -11.329  -5.372  1.00  0.00           C  
ATOM   4289  CZ  TYR B 140      15.185 -11.032  -4.603  1.00  0.00           C  
ATOM   4290  OH  TYR B 140      15.200  -9.911  -3.814  1.00  0.00           O  
ATOM   4291  N   ASN B 141      16.614 -16.429  -9.135  1.00  0.00           N  
ATOM   4292  CA  ASN B 141      16.639 -17.651  -9.923  1.00  0.00           C  
ATOM   4293  C   ASN B 141      15.622 -18.621  -9.318  1.00  0.00           C  
ATOM   4294  O   ASN B 141      15.823 -19.132  -8.213  1.00  0.00           O  
ATOM   4295  CB  ASN B 141      18.043 -18.278  -9.903  1.00  0.00           C  
ATOM   4296  CG  ASN B 141      18.127 -19.552 -10.710  1.00  0.00           C  
ATOM   4297  OD1 ASN B 141      17.671 -19.596 -11.852  1.00  0.00           O  
ATOM   4298  ND2 ASN B 141      18.711 -20.586 -10.129  1.00  0.00           N  
ATOM   4299  N   ILE B 142      14.533 -18.852 -10.028  1.00  0.00           N  
ATOM   4300  CA  ILE B 142      13.446 -19.682  -9.516  1.00  0.00           C  
ATOM   4301  C   ILE B 142      13.443 -21.121 -10.011  1.00  0.00           C  
ATOM   4302  O   ILE B 142      13.543 -21.386 -11.204  1.00  0.00           O  
ATOM   4303  CB  ILE B 142      12.076 -19.046  -9.849  1.00  0.00           C  
ATOM   4304  CG1 ILE B 142      12.032 -17.584  -9.392  1.00  0.00           C  
ATOM   4305  CG2 ILE B 142      10.949 -19.854  -9.222  1.00  0.00           C  
ATOM   4306  CD1 ILE B 142      12.232 -17.387  -7.891  1.00  0.00           C  
ATOM   4307  N   VAL B 143      13.307 -22.051  -9.062  1.00  0.00           N  
ATOM   4308  CA  VAL B 143      13.165 -23.464  -9.370  1.00  0.00           C  
ATOM   4309  C   VAL B 143      11.763 -23.824  -8.867  1.00  0.00           C  
ATOM   4310  O   VAL B 143      11.512 -23.775  -7.663  1.00  0.00           O  
ATOM   4311  CB  VAL B 143      14.212 -24.337  -8.641  1.00  0.00           C  
ATOM   4312  CG1 VAL B 143      13.930 -25.815  -8.901  1.00  0.00           C  
ATOM   4313  CG2 VAL B 143      15.609 -23.973  -9.124  1.00  0.00           C  
ATOM   4314  N   PRO B 144      10.838 -24.157  -9.766  1.00  0.00           N  
ATOM   4315  CA  PRO B 144       9.469 -24.471  -9.354  1.00  0.00           C  
ATOM   4316  C   PRO B 144       9.267 -25.901  -8.879  1.00  0.00           C  
ATOM   4317  O   PRO B 144       9.990 -26.820  -9.285  1.00  0.00           O  
ATOM   4318  CB  PRO B 144       8.667 -24.180 -10.620  1.00  0.00           C  
ATOM   4319  CG  PRO B 144       9.602 -24.630 -11.704  1.00  0.00           C  
ATOM   4320  CD  PRO B 144      10.959 -24.114 -11.241  1.00  0.00           C  
ATOM   4321  N   TYR B 145       8.285 -26.088  -8.004  1.00  0.00           N  
ATOM   4322  CA  TYR B 145       7.874 -27.419  -7.568  1.00  0.00           C  
ATOM   4323  C   TYR B 145       6.357 -27.431  -7.653  1.00  0.00           C  
ATOM   4324  O   TYR B 145       5.708 -26.383  -7.603  1.00  0.00           O  
ATOM   4325  CB  TYR B 145       8.375 -27.745  -6.152  1.00  0.00           C  
ATOM   4326  CG  TYR B 145       7.749 -26.961  -5.016  1.00  0.00           C  
ATOM   4327  CD1 TYR B 145       6.555 -27.387  -4.420  1.00  0.00           C  
ATOM   4328  CD2 TYR B 145       8.374 -25.835  -4.497  1.00  0.00           C  
ATOM   4329  CE1 TYR B 145       6.004 -26.687  -3.342  1.00  0.00           C  
ATOM   4330  CE2 TYR B 145       7.833 -25.136  -3.423  1.00  0.00           C  
ATOM   4331  CZ  TYR B 145       6.648 -25.563  -2.850  1.00  0.00           C  
ATOM   4332  OH  TYR B 145       6.109 -24.873  -1.788  1.00  0.00           O  
ATOM   4333  N   GLY B 146       5.784 -28.633  -7.806  1.00  0.00           N  
ATOM   4334  CA  GLY B 146       4.341 -28.729  -7.934  1.00  0.00           C  
ATOM   4335  C   GLY B 146       3.746 -29.876  -7.146  1.00  0.00           C  
ATOM   4336  O   GLY B 146       4.324 -30.330  -6.155  1.00  0.00           O  
ATOM   4337  N   ILE B 147       2.589 -30.333  -7.591  1.00  0.00           N  
ATOM   4338  CA  ILE B 147       1.891 -31.420  -6.919  1.00  0.00           C  
ATOM   4339  C   ILE B 147       1.989 -32.699  -7.747  1.00  0.00           C  
ATOM   4340  O   ILE B 147       2.228 -32.656  -8.952  1.00  0.00           O  
ATOM   4341  CB  ILE B 147       0.414 -31.064  -6.679  1.00  0.00           C  
ATOM   4342  CG1 ILE B 147      -0.301 -30.781  -7.999  1.00  0.00           C  
ATOM   4343  CG2 ILE B 147       0.320 -29.853  -5.750  1.00  0.00           C  
ATOM   4344  CD1 ILE B 147      -1.783 -30.476  -7.854  1.00  0.00           C  
ATOM   4345  N   ASP B 148       1.803 -33.855  -7.085  1.00  0.00           N  
ATOM   4346  CA  ASP B 148       1.863 -35.139  -7.775  1.00  0.00           C  
ATOM   4347  C   ASP B 148       0.527 -35.476  -8.440  1.00  0.00           C  
ATOM   4348  O   ASP B 148      -0.400 -34.666  -8.451  1.00  0.00           O  
ATOM   4349  CB  ASP B 148       2.281 -36.252  -6.809  1.00  0.00           C  
ATOM   4350  CG  ASP B 148       1.334 -36.417  -5.628  1.00  0.00           C  
ATOM   4351  OD1 ASP B 148       0.140 -36.106  -5.755  1.00  0.00           O  
ATOM   4352  OD2 ASP B 148       1.800 -36.874  -4.572  1.00  0.00           O  
ATOM   4353  N   ALA B 149       0.431 -36.679  -8.984  1.00  0.00           N  
ATOM   4354  CA  ALA B 149      -0.776 -37.121  -9.671  1.00  0.00           C  
ATOM   4355  C   ALA B 149      -2.005 -37.172  -8.764  1.00  0.00           C  
ATOM   4356  O   ALA B 149      -3.135 -37.131  -9.252  1.00  0.00           O  
ATOM   4357  CB  ALA B 149      -0.541 -38.495 -10.303  1.00  0.00           C  
ATOM   4358  N   THR B 150      -1.793 -37.255  -7.457  1.00  0.00           N  
ATOM   4359  CA  THR B 150      -2.908 -37.300  -6.515  1.00  0.00           C  
ATOM   4360  C   THR B 150      -3.360 -35.893  -6.126  1.00  0.00           C  
ATOM   4361  O   THR B 150      -4.343 -35.730  -5.405  1.00  0.00           O  
ATOM   4362  CB  THR B 150      -2.548 -38.066  -5.224  1.00  0.00           C  
ATOM   4363  OG1 THR B 150      -1.606 -37.307  -4.456  1.00  0.00           O  
ATOM   4364  CG2 THR B 150      -1.951 -39.425  -5.567  1.00  0.00           C  
ATOM   4365  N   GLY B 151      -2.625 -34.869  -6.590  1.00  0.00           N  
ATOM   4366  CA  GLY B 151      -2.983 -33.498  -6.282  1.00  0.00           C  
ATOM   4367  C   GLY B 151      -2.370 -32.949  -5.006  1.00  0.00           C  
ATOM   4368  O   GLY B 151      -2.783 -31.895  -4.520  1.00  0.00           O  
ATOM   4369  N   HIS B 152      -1.377 -33.663  -4.464  1.00  0.00           N  
ATOM   4370  CA  HIS B 152      -0.727 -33.209  -3.238  1.00  0.00           C  
ATOM   4371  C   HIS B 152       0.779 -33.057  -3.428  1.00  0.00           C  
ATOM   4372  O   HIS B 152       1.364 -33.628  -4.335  1.00  0.00           O  
ATOM   4373  CB  HIS B 152      -1.015 -34.188  -2.092  1.00  0.00           C  
ATOM   4374  CG  HIS B 152      -2.457 -34.260  -1.719  1.00  0.00           C  
ATOM   4375  ND1 HIS B 152      -3.337 -35.134  -2.309  1.00  0.00           N  
ATOM   4376  CD2 HIS B 152      -3.189 -33.544  -0.834  1.00  0.00           C  
ATOM   4377  CE1 HIS B 152      -4.550 -34.957  -1.805  1.00  0.00           C  
ATOM   4378  NE2 HIS B 152      -4.485 -33.995  -0.907  1.00  0.00           N  
ATOM   4379  N   ILE B 153       1.392 -32.261  -2.552  1.00  0.00           N  
ATOM   4380  CA  ILE B 153       2.826 -32.015  -2.627  1.00  0.00           C  
ATOM   4381  C   ILE B 153       3.613 -33.301  -2.386  1.00  0.00           C  
ATOM   4382  O   ILE B 153       3.352 -34.034  -1.427  1.00  0.00           O  
ATOM   4383  CB  ILE B 153       3.261 -30.957  -1.589  1.00  0.00           C  
ATOM   4384  CG1 ILE B 153       2.618 -29.605  -1.920  1.00  0.00           C  
ATOM   4385  CG2 ILE B 153       4.786 -30.831  -1.550  1.00  0.00           C  
ATOM   4386  CD1 ILE B 153       2.804 -28.551  -0.843  1.00  0.00           C  
ATOM   4387  N   ASP B 154       4.583 -33.566  -3.273  1.00  0.00           N  
ATOM   4388  CA  ASP B 154       5.454 -34.730  -3.143  1.00  0.00           C  
ATOM   4389  C   ASP B 154       6.683 -34.248  -2.376  1.00  0.00           C  
ATOM   4390  O   ASP B 154       7.606 -33.668  -2.961  1.00  0.00           O  
ATOM   4391  CB  ASP B 154       5.854 -35.258  -4.529  1.00  0.00           C  
ATOM   4392  CG  ASP B 154       6.686 -36.529  -4.462  1.00  0.00           C  
ATOM   4393  OD1 ASP B 154       7.346 -36.770  -3.432  1.00  0.00           O  
ATOM   4394  OD2 ASP B 154       6.687 -37.282  -5.460  1.00  0.00           O  
ATOM   4395  N   TYR B 155       6.694 -34.469  -1.066  1.00  0.00           N  
ATOM   4396  CA  TYR B 155       7.798 -34.011  -0.233  1.00  0.00           C  
ATOM   4397  C   TYR B 155       9.129 -34.690  -0.539  1.00  0.00           C  
ATOM   4398  O   TYR B 155      10.189 -34.115  -0.316  1.00  0.00           O  
ATOM   4399  CB  TYR B 155       7.435 -34.173   1.247  1.00  0.00           C  
ATOM   4400  CG  TYR B 155       6.282 -33.288   1.656  1.00  0.00           C  
ATOM   4401  CD1 TYR B 155       6.481 -31.936   1.930  1.00  0.00           C  
ATOM   4402  CD2 TYR B 155       4.981 -33.790   1.729  1.00  0.00           C  
ATOM   4403  CE1 TYR B 155       5.413 -31.099   2.264  1.00  0.00           C  
ATOM   4404  CE2 TYR B 155       3.911 -32.963   2.050  1.00  0.00           C  
ATOM   4405  CZ  TYR B 155       4.130 -31.620   2.322  1.00  0.00           C  
ATOM   4406  OH  TYR B 155       3.074 -30.801   2.638  1.00  0.00           O  
ATOM   4407  N   ALA B 156       9.082 -35.912  -1.055  1.00  0.00           N  
ATOM   4408  CA  ALA B 156      10.301 -36.621  -1.424  1.00  0.00           C  
ATOM   4409  C   ALA B 156      10.951 -35.899  -2.608  1.00  0.00           C  
ATOM   4410  O   ALA B 156      12.168 -35.691  -2.631  1.00  0.00           O  
ATOM   4411  CB  ALA B 156       9.990 -38.067  -1.793  1.00  0.00           C  
ATOM   4412  N   ASP B 157      10.143 -35.526  -3.591  1.00  0.00           N  
ATOM   4413  CA  ASP B 157      10.644 -34.809  -4.757  1.00  0.00           C  
ATOM   4414  C   ASP B 157      11.098 -33.401  -4.363  1.00  0.00           C  
ATOM   4415  O   ASP B 157      12.091 -32.893  -4.891  1.00  0.00           O  
ATOM   4416  CB  ASP B 157       9.576 -34.713  -5.848  1.00  0.00           C  
ATOM   4417  CG  ASP B 157      10.091 -34.040  -7.103  1.00  0.00           C  
ATOM   4418  OD1 ASP B 157      10.992 -34.603  -7.765  1.00  0.00           O  
ATOM   4419  OD2 ASP B 157       9.608 -32.928  -7.435  1.00  0.00           O  
ATOM   4420  N   LEU B 158      10.382 -32.772  -3.444  1.00  0.00           N  
ATOM   4421  CA  LEU B 158      10.739 -31.439  -2.971  1.00  0.00           C  
ATOM   4422  C   LEU B 158      12.121 -31.498  -2.316  1.00  0.00           C  
ATOM   4423  O   LEU B 158      12.963 -30.624  -2.541  1.00  0.00           O  
ATOM   4424  CB  LEU B 158       9.696 -30.930  -1.973  1.00  0.00           C  
ATOM   4425  CG  LEU B 158       9.906 -29.519  -1.400  1.00  0.00           C  
ATOM   4426  CD1 LEU B 158       9.921 -28.505  -2.531  1.00  0.00           C  
ATOM   4427  CD2 LEU B 158       8.788 -29.193  -0.422  1.00  0.00           C  
ATOM   4428  N   GLU B 159      12.350 -32.524  -1.515  1.00  0.00           N  
ATOM   4429  CA  GLU B 159      13.635 -32.697  -0.847  1.00  0.00           C  
ATOM   4430  C   GLU B 159      14.740 -32.926  -1.874  1.00  0.00           C  
ATOM   4431  O   GLU B 159      15.851 -32.414  -1.736  1.00  0.00           O  
ATOM   4432  CB  GLU B 159      13.577 -33.873   0.128  1.00  0.00           C  
ATOM   4433  CG  GLU B 159      14.851 -34.079   0.942  1.00  0.00           C  
ATOM   4434  CD  GLU B 159      14.723 -35.196   1.969  1.00  0.00           C  
ATOM   4435  OE1 GLU B 159      13.655 -35.295   2.608  1.00  0.00           O  
ATOM   4436  OE2 GLU B 159      15.683 -35.966   2.126  1.00  0.00           O  
ATOM   4437  N   LYS B 160      14.433 -33.706  -2.909  1.00  0.00           N  
ATOM   4438  CA  LYS B 160      15.388 -33.991  -3.976  1.00  0.00           C  
ATOM   4439  C   LYS B 160      15.795 -32.693  -4.684  1.00  0.00           C  
ATOM   4440  O   LYS B 160      16.979 -32.448  -4.910  1.00  0.00           O  
ATOM   4441  CB  LYS B 160      14.780 -34.967  -4.991  1.00  0.00           C  
ATOM   4442  CG  LYS B 160      15.636 -35.185  -6.234  1.00  0.00           C  
ATOM   4443  CD  LYS B 160      14.947 -36.122  -7.221  1.00  0.00           C  
ATOM   4444  CE  LYS B 160      15.710 -36.189  -8.535  1.00  0.00           C  
ATOM   4445  NZ  LYS B 160      15.753 -34.874  -9.236  1.00  0.00           N  
ATOM   4446  N   GLN B 161      14.813 -31.868  -5.029  1.00  0.00           N  
ATOM   4447  CA  GLN B 161      15.095 -30.609  -5.712  1.00  0.00           C  
ATOM   4448  C   GLN B 161      15.887 -29.659  -4.819  1.00  0.00           C  
ATOM   4449  O   GLN B 161      16.764 -28.940  -5.286  1.00  0.00           O  
ATOM   4450  CB  GLN B 161      13.794 -29.933  -6.153  1.00  0.00           C  
ATOM   4451  CG  GLN B 161      13.022 -30.710  -7.220  1.00  0.00           C  
ATOM   4452  CD  GLN B 161      11.899 -29.905  -7.828  1.00  0.00           C  
ATOM   4453  OE1 GLN B 161      12.130 -28.846  -8.399  1.00  0.00           O  
ATOM   4454  NE2 GLN B 161      10.676 -30.406  -7.711  1.00  0.00           N  
ATOM   4455  N   ALA B 162      15.577 -29.656  -3.525  1.00  0.00           N  
ATOM   4456  CA  ALA B 162      16.285 -28.797  -2.582  1.00  0.00           C  
ATOM   4457  C   ALA B 162      17.761 -29.179  -2.510  1.00  0.00           C  
ATOM   4458  O   ALA B 162      18.640 -28.318  -2.531  1.00  0.00           O  
ATOM   4459  CB  ALA B 162      15.639 -28.894  -1.200  1.00  0.00           C  
ATOM   4460  N   LYS B 163      18.039 -30.481  -2.432  1.00  0.00           N  
ATOM   4461  CA  LYS B 163      19.419 -30.955  -2.344  1.00  0.00           C  
ATOM   4462  C   LYS B 163      20.185 -30.741  -3.651  1.00  0.00           C  
ATOM   4463  O   LYS B 163      21.385 -30.476  -3.636  1.00  0.00           O  
ATOM   4464  CB  LYS B 163      19.441 -32.435  -1.956  1.00  0.00           C  
ATOM   4465  CG  LYS B 163      18.977 -32.691  -0.528  1.00  0.00           C  
ATOM   4466  CD  LYS B 163      19.015 -34.171  -0.163  1.00  0.00           C  
ATOM   4467  CE  LYS B 163      18.610 -34.390   1.278  1.00  0.00           C  
ATOM   4468  NZ  LYS B 163      18.591 -35.831   1.655  1.00  0.00           N  
ATOM   4469  N   GLU B 164      19.487 -30.847  -4.768  1.00  0.00           N  
ATOM   4470  CA  GLU B 164      20.113 -30.664  -6.074  1.00  0.00           C  
ATOM   4471  C   GLU B 164      20.434 -29.203  -6.379  1.00  0.00           C  
ATOM   4472  O   GLU B 164      21.547 -28.875  -6.801  1.00  0.00           O  
ATOM   4473  CB  GLU B 164      19.212 -31.220  -7.185  1.00  0.00           C  
ATOM   4474  CG  GLU B 164      19.781 -31.047  -8.593  1.00  0.00           C  
ATOM   4475  CD  GLU B 164      18.837 -31.548  -9.686  1.00  0.00           C  
ATOM   4476  OE1 GLU B 164      17.830 -32.206  -9.348  1.00  0.00           O  
ATOM   4477  OE2 GLU B 164      19.110 -31.278 -10.869  1.00  0.00           O  
ATOM   4478  N   HIS B 165      19.459 -28.328  -6.167  1.00  0.00           N  
ATOM   4479  CA  HIS B 165      19.623 -26.916  -6.501  1.00  0.00           C  
ATOM   4480  C   HIS B 165      20.134 -26.032  -5.363  1.00  0.00           C  
ATOM   4481  O   HIS B 165      20.544 -24.898  -5.601  1.00  0.00           O  
ATOM   4482  CB  HIS B 165      18.297 -26.365  -7.031  1.00  0.00           C  
ATOM   4483  CG  HIS B 165      17.823 -27.046  -8.275  1.00  0.00           C  
ATOM   4484  ND1 HIS B 165      18.354 -26.785  -9.515  1.00  0.00           N  
ATOM   4485  CD2 HIS B 165      16.879 -27.995  -8.471  1.00  0.00           C  
ATOM   4486  CE1 HIS B 165      17.760 -27.544 -10.422  1.00  0.00           C  
ATOM   4487  NE2 HIS B 165      16.860 -28.288  -9.820  1.00  0.00           N  
ATOM   4488  N   LYS B 166      20.098 -26.548  -4.147  1.00  0.00           N  
ATOM   4489  CA  LYS B 166      20.571 -25.811  -2.974  1.00  0.00           C  
ATOM   4490  C   LYS B 166      20.065 -24.365  -2.932  1.00  0.00           C  
ATOM   4491  O   LYS B 166      20.862 -23.415  -2.907  1.00  0.00           O  
ATOM   4492  CB  LYS B 166      22.103 -25.835  -2.924  1.00  0.00           C  
ATOM   4493  CG  LYS B 166      22.673 -27.218  -2.661  1.00  0.00           C  
ATOM   4494  CD  LYS B 166      24.198 -27.192  -2.597  1.00  0.00           C  
ATOM   4495  CE  LYS B 166      24.733 -28.519  -2.077  1.00  0.00           C  
ATOM   4496  NZ  LYS B 166      24.262 -29.679  -2.867  1.00  0.00           N  
ATOM   4497  N   PRO B 167      18.741 -24.173  -2.924  1.00  0.00           N  
ATOM   4498  CA  PRO B 167      18.182 -22.825  -2.879  1.00  0.00           C  
ATOM   4499  C   PRO B 167      18.515 -22.128  -1.560  1.00  0.00           C  
ATOM   4500  O   PRO B 167      18.703 -22.784  -0.535  1.00  0.00           O  
ATOM   4501  CB  PRO B 167      16.673 -23.062  -3.022  1.00  0.00           C  
ATOM   4502  CG  PRO B 167      16.485 -24.401  -2.375  1.00  0.00           C  
ATOM   4503  CD  PRO B 167      17.669 -25.194  -2.897  1.00  0.00           C  
ATOM   4504  N   LYS B 168      18.606 -20.816  -1.602  1.00  0.00           N  
ATOM   4505  CA  LYS B 168      18.873 -20.042  -0.391  1.00  0.00           C  
ATOM   4506  C   LYS B 168      17.586 -19.895   0.414  1.00  0.00           C  
ATOM   4507  O   LYS B 168      17.617 -19.629   1.615  1.00  0.00           O  
ATOM   4508  CB  LYS B 168      19.404 -18.650  -0.748  1.00  0.00           C  
ATOM   4509  CG  LYS B 168      20.820 -18.658  -1.325  1.00  0.00           C  
ATOM   4510  CD  LYS B 168      21.836 -19.108  -0.281  1.00  0.00           C  
ATOM   4511  CE  LYS B 168      23.247 -19.098  -0.855  1.00  0.00           C  
ATOM   4512  NZ  LYS B 168      23.406 -20.075  -1.961  1.00  0.00           N  
ATOM   4513  N   MET B 169      16.453 -20.101  -0.260  1.00  0.00           N  
ATOM   4514  CA  MET B 169      15.164 -19.986   0.395  1.00  0.00           C  
ATOM   4515  C   MET B 169      14.131 -20.907  -0.258  1.00  0.00           C  
ATOM   4516  O   MET B 169      14.113 -21.056  -1.481  1.00  0.00           O  
ATOM   4517  CB  MET B 169      14.664 -18.535   0.347  1.00  0.00           C  
ATOM   4518  CG  MET B 169      13.390 -18.264   1.127  1.00  0.00           C  
ATOM   4519  SD  MET B 169      13.037 -16.493   1.298  1.00  0.00           S  
ATOM   4520  CE  MET B 169      12.442 -16.115  -0.353  1.00  0.00           C  
ATOM   4521  N   ILE B 170      13.301 -21.524   0.569  1.00  0.00           N  
ATOM   4522  CA  ILE B 170      12.222 -22.389   0.102  1.00  0.00           C  
ATOM   4523  C   ILE B 170      10.926 -21.700   0.515  1.00  0.00           C  
ATOM   4524  O   ILE B 170      10.772 -21.301   1.670  1.00  0.00           O  
ATOM   4525  CB  ILE B 170      12.284 -23.793   0.737  1.00  0.00           C  
ATOM   4526  CG1 ILE B 170      13.583 -24.502   0.299  1.00  0.00           C  
ATOM   4527  CG2 ILE B 170      11.065 -24.615   0.323  1.00  0.00           C  
ATOM   4528  CD1 ILE B 170      13.784 -25.862   0.943  1.00  0.00           C  
ATOM   4529  N   ILE B 171       9.998 -21.563  -0.437  1.00  0.00           N  
ATOM   4530  CA  ILE B 171       8.732 -20.906  -0.161  1.00  0.00           C  
ATOM   4531  C   ILE B 171       7.592 -21.900   0.016  1.00  0.00           C  
ATOM   4532  O   ILE B 171       7.352 -22.750  -0.841  1.00  0.00           O  
ATOM   4533  CB  ILE B 171       8.346 -19.928  -1.293  1.00  0.00           C  
ATOM   4534  CG1 ILE B 171       9.447 -18.887  -1.483  1.00  0.00           C  
ATOM   4535  CG2 ILE B 171       7.012 -19.250  -0.968  1.00  0.00           C  
ATOM   4536  CD1 ILE B 171       9.204 -17.957  -2.649  1.00  0.00           C  
ATOM   4537  N   GLY B 172       6.885 -21.771   1.149  1.00  0.00           N  
ATOM   4538  CA  GLY B 172       5.708 -22.567   1.413  1.00  0.00           C  
ATOM   4539  C   GLY B 172       4.541 -21.603   1.306  1.00  0.00           C  
ATOM   4540  O   GLY B 172       4.660 -20.435   1.661  1.00  0.00           O  
ATOM   4541  N   GLY B 173       3.405 -22.074   0.793  1.00  0.00           N  
ATOM   4542  CA  GLY B 173       2.270 -21.183   0.631  1.00  0.00           C  
ATOM   4543  C   GLY B 173       1.670 -21.330  -0.754  1.00  0.00           C  
ATOM   4544  O   GLY B 173       2.299 -21.876  -1.661  1.00  0.00           O  
ATOM   4545  N   PHE B 174       0.456 -20.823  -0.918  1.00  0.00           N  
ATOM   4546  CA  PHE B 174      -0.264 -21.017  -2.165  1.00  0.00           C  
ATOM   4547  C   PHE B 174      -1.456 -20.082  -2.307  1.00  0.00           C  
ATOM   4548  O   PHE B 174      -1.845 -19.407  -1.345  1.00  0.00           O  
ATOM   4549  CB  PHE B 174      -0.767 -22.468  -2.217  1.00  0.00           C  
ATOM   4550  CG  PHE B 174      -1.557 -22.844  -0.991  1.00  0.00           C  
ATOM   4551  CD1 PHE B 174      -2.914 -22.531  -0.886  1.00  0.00           C  
ATOM   4552  CD2 PHE B 174      -0.950 -23.481   0.090  1.00  0.00           C  
ATOM   4553  CE1 PHE B 174      -3.641 -22.827   0.270  1.00  0.00           C  
ATOM   4554  CE2 PHE B 174      -1.674 -23.787   1.249  1.00  0.00           C  
ATOM   4555  CZ  PHE B 174      -3.017 -23.461   1.333  1.00  0.00           C  
ATOM   4556  N   SER B 175      -2.033 -20.062  -3.511  1.00  0.00           N  
ATOM   4557  CA  SER B 175      -3.236 -19.287  -3.757  1.00  0.00           C  
ATOM   4558  C   SER B 175      -4.349 -20.196  -4.284  1.00  0.00           C  
ATOM   4559  O   SER B 175      -5.504 -19.796  -4.345  1.00  0.00           O  
ATOM   4560  CB  SER B 175      -2.970 -18.155  -4.763  1.00  0.00           C  
ATOM   4561  OG  SER B 175      -2.563 -18.657  -6.018  1.00  0.00           O  
ATOM   4562  N   ALA B 176      -3.996 -21.433  -4.648  1.00  0.00           N  
ATOM   4563  CA  ALA B 176      -4.978 -22.373  -5.176  1.00  0.00           C  
ATOM   4564  C   ALA B 176      -4.634 -23.834  -4.869  1.00  0.00           C  
ATOM   4565  O   ALA B 176      -4.638 -24.686  -5.755  1.00  0.00           O  
ATOM   4566  CB  ALA B 176      -5.136 -22.165  -6.681  1.00  0.00           C  
ATOM   4567  N   TYR B 177      -4.340 -24.130  -3.602  1.00  0.00           N  
ATOM   4568  CA  TYR B 177      -4.043 -25.483  -3.155  1.00  0.00           C  
ATOM   4569  C   TYR B 177      -5.013 -25.802  -2.024  1.00  0.00           C  
ATOM   4570  O   TYR B 177      -5.125 -25.047  -1.062  1.00  0.00           O  
ATOM   4571  CB  TYR B 177      -2.598 -25.568  -2.651  1.00  0.00           C  
ATOM   4572  CG  TYR B 177      -2.172 -26.939  -2.173  1.00  0.00           C  
ATOM   4573  CD1 TYR B 177      -2.000 -27.992  -3.065  1.00  0.00           C  
ATOM   4574  CD2 TYR B 177      -1.929 -27.173  -0.821  1.00  0.00           C  
ATOM   4575  CE1 TYR B 177      -1.600 -29.250  -2.632  1.00  0.00           C  
ATOM   4576  CE2 TYR B 177      -1.527 -28.431  -0.371  1.00  0.00           C  
ATOM   4577  CZ  TYR B 177      -1.361 -29.465  -1.279  1.00  0.00           C  
ATOM   4578  OH  TYR B 177      -0.972 -30.708  -0.844  1.00  0.00           O  
ATOM   4579  N   SER B 178      -5.733 -26.913  -2.145  1.00  0.00           N  
ATOM   4580  CA  SER B 178      -6.758 -27.268  -1.164  1.00  0.00           C  
ATOM   4581  C   SER B 178      -6.319 -28.207  -0.048  1.00  0.00           C  
ATOM   4582  O   SER B 178      -7.105 -28.531   0.838  1.00  0.00           O  
ATOM   4583  CB  SER B 178      -7.967 -27.871  -1.884  1.00  0.00           C  
ATOM   4584  OG  SER B 178      -7.594 -29.023  -2.622  1.00  0.00           O  
ATOM   4585  N   GLY B 179      -5.063 -28.640  -0.086  1.00  0.00           N  
ATOM   4586  CA  GLY B 179      -4.590 -29.557   0.934  1.00  0.00           C  
ATOM   4587  C   GLY B 179      -3.942 -28.895   2.135  1.00  0.00           C  
ATOM   4588  O   GLY B 179      -3.982 -27.673   2.293  1.00  0.00           O  
ATOM   4589  N   VAL B 180      -3.337 -29.724   2.989  1.00  0.00           N  
ATOM   4590  CA  VAL B 180      -2.635 -29.244   4.171  1.00  0.00           C  
ATOM   4591  C   VAL B 180      -1.136 -29.345   3.880  1.00  0.00           C  
ATOM   4592  O   VAL B 180      -0.664 -30.379   3.416  1.00  0.00           O  
ATOM   4593  CB  VAL B 180      -2.976 -30.085   5.416  1.00  0.00           C  
ATOM   4594  CG1 VAL B 180      -2.065 -29.713   6.579  1.00  0.00           C  
ATOM   4595  CG2 VAL B 180      -4.434 -29.872   5.798  1.00  0.00           C  
ATOM   4596  N   VAL B 181      -0.405 -28.271   4.148  1.00  0.00           N  
ATOM   4597  CA  VAL B 181       1.038 -28.276   3.947  1.00  0.00           C  
ATOM   4598  C   VAL B 181       1.724 -28.649   5.257  1.00  0.00           C  
ATOM   4599  O   VAL B 181       1.381 -28.121   6.320  1.00  0.00           O  
ATOM   4600  CB  VAL B 181       1.542 -26.903   3.477  1.00  0.00           C  
ATOM   4601  CG1 VAL B 181       3.061 -26.929   3.299  1.00  0.00           C  
ATOM   4602  CG2 VAL B 181       0.876 -26.522   2.152  1.00  0.00           C  
ATOM   4603  N   ASP B 182       2.678 -29.573   5.181  1.00  0.00           N  
ATOM   4604  CA  ASP B 182       3.427 -30.012   6.355  1.00  0.00           C  
ATOM   4605  C   ASP B 182       4.579 -29.023   6.579  1.00  0.00           C  
ATOM   4606  O   ASP B 182       5.681 -29.203   6.070  1.00  0.00           O  
ATOM   4607  CB  ASP B 182       3.968 -31.429   6.120  1.00  0.00           C  
ATOM   4608  CG  ASP B 182       4.548 -32.058   7.377  1.00  0.00           C  
ATOM   4609  OD1 ASP B 182       4.941 -31.324   8.305  1.00  0.00           O  
ATOM   4610  OD2 ASP B 182       4.618 -33.307   7.430  1.00  0.00           O  
ATOM   4611  N   TRP B 183       4.302 -27.975   7.356  1.00  0.00           N  
ATOM   4612  CA  TRP B 183       5.305 -26.947   7.627  1.00  0.00           C  
ATOM   4613  C   TRP B 183       6.551 -27.512   8.308  1.00  0.00           C  
ATOM   4614  O   TRP B 183       7.677 -27.117   7.981  1.00  0.00           O  
ATOM   4615  CB  TRP B 183       4.711 -25.843   8.511  1.00  0.00           C  
ATOM   4616  CG  TRP B 183       3.404 -25.278   8.048  1.00  0.00           C  
ATOM   4617  CD1 TRP B 183       2.249 -25.201   8.774  1.00  0.00           C  
ATOM   4618  CD2 TRP B 183       3.099 -24.698   6.771  1.00  0.00           C  
ATOM   4619  NE1 TRP B 183       1.254 -24.606   8.037  1.00  0.00           N  
ATOM   4620  CE2 TRP B 183       1.751 -24.285   6.792  1.00  0.00           C  
ATOM   4621  CE3 TRP B 183       3.844 -24.481   5.600  1.00  0.00           C  
ATOM   4622  CZ2 TRP B 183       1.127 -23.679   5.706  1.00  0.00           C  
ATOM   4623  CZ3 TRP B 183       3.222 -23.872   4.510  1.00  0.00           C  
ATOM   4624  CH2 TRP B 183       1.877 -23.482   4.574  1.00  0.00           C  
ATOM   4625  N   ALA B 184       6.361 -28.433   9.245  1.00  0.00           N  
ATOM   4626  CA  ALA B 184       7.480 -29.044   9.958  1.00  0.00           C  
ATOM   4627  C   ALA B 184       8.389 -29.796   8.993  1.00  0.00           C  
ATOM   4628  O   ALA B 184       9.618 -29.711   9.090  1.00  0.00           O  
ATOM   4629  CB  ALA B 184       6.962 -29.987  11.040  1.00  0.00           C  
ATOM   4630  N   LYS B 185       7.793 -30.525   8.047  1.00  0.00           N  
ATOM   4631  CA  LYS B 185       8.570 -31.275   7.065  1.00  0.00           C  
ATOM   4632  C   LYS B 185       9.343 -30.332   6.157  1.00  0.00           C  
ATOM   4633  O   LYS B 185      10.500 -30.590   5.824  1.00  0.00           O  
ATOM   4634  CB  LYS B 185       7.642 -32.165   6.224  1.00  0.00           C  
ATOM   4635  CG  LYS B 185       8.358 -32.990   5.159  1.00  0.00           C  
ATOM   4636  CD  LYS B 185       9.355 -33.963   5.787  1.00  0.00           C  
ATOM   4637  CE  LYS B 185      10.040 -34.815   4.732  1.00  0.00           C  
ATOM   4638  NZ  LYS B 185      11.024 -35.766   5.325  1.00  0.00           N  
ATOM   4639  N   MET B 186       8.723 -29.234   5.751  1.00  0.00           N  
ATOM   4640  CA  MET B 186       9.401 -28.262   4.902  1.00  0.00           C  
ATOM   4641  C   MET B 186      10.576 -27.624   5.642  1.00  0.00           C  
ATOM   4642  O   MET B 186      11.609 -27.331   5.046  1.00  0.00           O  
ATOM   4643  CB  MET B 186       8.427 -27.187   4.411  1.00  0.00           C  
ATOM   4644  CG  MET B 186       7.385 -27.713   3.434  1.00  0.00           C  
ATOM   4645  SD  MET B 186       6.470 -26.408   2.583  1.00  0.00           S  
ATOM   4646  CE  MET B 186       7.681 -25.907   1.356  1.00  0.00           C  
ATOM   4647  N   ARG B 187      10.427 -27.423   6.946  1.00  0.00           N  
ATOM   4648  CA  ARG B 187      11.512 -26.849   7.747  1.00  0.00           C  
ATOM   4649  C   ARG B 187      12.677 -27.832   7.818  1.00  0.00           C  
ATOM   4650  O   ARG B 187      13.843 -27.433   7.777  1.00  0.00           O  
ATOM   4651  CB  ARG B 187      11.036 -26.499   9.162  1.00  0.00           C  
ATOM   4652  CG  ARG B 187      12.126 -25.911  10.084  1.00  0.00           C  
ATOM   4653  CD  ARG B 187      12.814 -24.692   9.467  1.00  0.00           C  
ATOM   4654  NE  ARG B 187      13.902 -24.174  10.309  1.00  0.00           N  
ATOM   4655  CZ  ARG B 187      13.744 -23.290  11.302  1.00  0.00           C  
ATOM   4656  NH1 ARG B 187      12.534 -22.812  11.582  1.00  0.00           N  
ATOM   4657  NH2 ARG B 187      14.789 -22.897  12.008  1.00  0.00           N  
ATOM   4658  N   GLU B 188      12.376 -29.117   7.930  1.00  0.00           N  
ATOM   4659  CA  GLU B 188      13.417 -30.142   7.970  1.00  0.00           C  
ATOM   4660  C   GLU B 188      14.211 -30.099   6.670  1.00  0.00           C  
ATOM   4661  O   GLU B 188      15.442 -30.175   6.679  1.00  0.00           O  
ATOM   4662  CB  GLU B 188      12.798 -31.534   8.144  1.00  0.00           C  
ATOM   4663  CG  GLU B 188      12.181 -31.781   9.505  1.00  0.00           C  
ATOM   4664  CD  GLU B 188      11.559 -33.163   9.624  1.00  0.00           C  
ATOM   4665  OE1 GLU B 188      11.628 -33.941   8.655  1.00  0.00           O  
ATOM   4666  OE2 GLU B 188      10.989 -33.472  10.702  1.00  0.00           O  
ATOM   4667  N   ILE B 189      13.511 -29.981   5.545  1.00  0.00           N  
ATOM   4668  CA  ILE B 189      14.158 -29.931   4.243  1.00  0.00           C  
ATOM   4669  C   ILE B 189      15.021 -28.675   4.127  1.00  0.00           C  
ATOM   4670  O   ILE B 189      16.166 -28.741   3.664  1.00  0.00           O  
ATOM   4671  CB  ILE B 189      13.100 -29.956   3.108  1.00  0.00           C  
ATOM   4672  CG1 ILE B 189      12.360 -31.301   3.124  1.00  0.00           C  
ATOM   4673  CG2 ILE B 189      13.770 -29.724   1.752  1.00  0.00           C  
ATOM   4674  CD1 ILE B 189      11.187 -31.386   2.167  1.00  0.00           C  
ATOM   4675  N   ALA B 190      14.493 -27.541   4.568  1.00  0.00           N  
ATOM   4676  CA  ALA B 190      15.240 -26.286   4.517  1.00  0.00           C  
ATOM   4677  C   ALA B 190      16.505 -26.374   5.375  1.00  0.00           C  
ATOM   4678  O   ALA B 190      17.587 -25.980   4.939  1.00  0.00           O  
ATOM   4679  CB  ALA B 190      14.358 -25.135   5.000  1.00  0.00           C  
ATOM   4680  N   ASP B 191      16.373 -26.901   6.583  1.00  0.00           N  
ATOM   4681  CA  ASP B 191      17.516 -27.022   7.488  1.00  0.00           C  
ATOM   4682  C   ASP B 191      18.602 -27.944   6.941  1.00  0.00           C  
ATOM   4683  O   ASP B 191      19.789 -27.717   7.178  1.00  0.00           O  
ATOM   4684  CB  ASP B 191      17.064 -27.534   8.866  1.00  0.00           C  
ATOM   4685  CG  ASP B 191      16.315 -26.484   9.664  1.00  0.00           C  
ATOM   4686  OD1 ASP B 191      16.363 -25.291   9.303  1.00  0.00           O  
ATOM   4687  OD2 ASP B 191      15.677 -26.859  10.680  1.00  0.00           O  
ATOM   4688  N   SER B 192      18.193 -28.983   6.206  1.00  0.00           N  
ATOM   4689  CA  SER B 192      19.157 -29.937   5.661  1.00  0.00           C  
ATOM   4690  C   SER B 192      20.131 -29.296   4.669  1.00  0.00           C  
ATOM   4691  O   SER B 192      21.211 -29.830   4.430  1.00  0.00           O  
ATOM   4692  CB  SER B 192      18.439 -31.115   4.989  1.00  0.00           C  
ATOM   4693  OG  SER B 192      17.857 -30.731   3.760  1.00  0.00           O  
ATOM   4694  N   ILE B 193      19.752 -28.155   4.097  1.00  0.00           N  
ATOM   4695  CA  ILE B 193      20.609 -27.458   3.148  1.00  0.00           C  
ATOM   4696  C   ILE B 193      20.941 -26.037   3.611  1.00  0.00           C  
ATOM   4697  O   ILE B 193      21.537 -25.257   2.869  1.00  0.00           O  
ATOM   4698  CB  ILE B 193      19.961 -27.381   1.742  1.00  0.00           C  
ATOM   4699  CG1 ILE B 193      18.621 -26.645   1.818  1.00  0.00           C  
ATOM   4700  CG2 ILE B 193      19.773 -28.779   1.179  1.00  0.00           C  
ATOM   4701  CD1 ILE B 193      18.006 -26.341   0.470  1.00  0.00           C  
ATOM   4702  N   GLY B 194      20.553 -25.699   4.840  1.00  0.00           N  
ATOM   4703  CA  GLY B 194      20.822 -24.377   5.381  1.00  0.00           C  
ATOM   4704  C   GLY B 194      20.060 -23.250   4.698  1.00  0.00           C  
ATOM   4705  O   GLY B 194      20.545 -22.124   4.616  1.00  0.00           O  
ATOM   4706  N   ALA B 195      18.857 -23.544   4.216  1.00  0.00           N  
ATOM   4707  CA  ALA B 195      18.032 -22.546   3.539  1.00  0.00           C  
ATOM   4708  C   ALA B 195      16.982 -21.955   4.476  1.00  0.00           C  
ATOM   4709  O   ALA B 195      16.656 -22.530   5.510  1.00  0.00           O  
ATOM   4710  CB  ALA B 195      17.331 -23.179   2.330  1.00  0.00           C  
ATOM   4711  N   TYR B 196      16.458 -20.801   4.097  1.00  0.00           N  
ATOM   4712  CA  TYR B 196      15.397 -20.170   4.860  1.00  0.00           C  
ATOM   4713  C   TYR B 196      14.077 -20.804   4.442  1.00  0.00           C  
ATOM   4714  O   TYR B 196      13.886 -21.126   3.270  1.00  0.00           O  
ATOM   4715  CB  TYR B 196      15.313 -18.673   4.552  1.00  0.00           C  
ATOM   4716  CG  TYR B 196      16.419 -17.828   5.117  1.00  0.00           C  
ATOM   4717  CD1 TYR B 196      16.461 -17.517   6.472  1.00  0.00           C  
ATOM   4718  CD2 TYR B 196      17.403 -17.300   4.287  1.00  0.00           C  
ATOM   4719  CE1 TYR B 196      17.467 -16.711   6.994  1.00  0.00           C  
ATOM   4720  CE2 TYR B 196      18.410 -16.491   4.797  1.00  0.00           C  
ATOM   4721  CZ  TYR B 196      18.436 -16.199   6.152  1.00  0.00           C  
ATOM   4722  OH  TYR B 196      19.429 -15.401   6.661  1.00  0.00           O  
ATOM   4723  N   LEU B 197      13.170 -20.983   5.399  1.00  0.00           N  
ATOM   4724  CA  LEU B 197      11.819 -21.420   5.073  1.00  0.00           C  
ATOM   4725  C   LEU B 197      10.949 -20.184   5.249  1.00  0.00           C  
ATOM   4726  O   LEU B 197      10.800 -19.668   6.359  1.00  0.00           O  
ATOM   4727  CB  LEU B 197      11.310 -22.540   5.993  1.00  0.00           C  
ATOM   4728  CG  LEU B 197       9.826 -22.878   5.755  1.00  0.00           C  
ATOM   4729  CD1 LEU B 197       9.598 -23.343   4.318  1.00  0.00           C  
ATOM   4730  CD2 LEU B 197       9.351 -23.953   6.736  1.00  0.00           C  
ATOM   4731  N   PHE B 198      10.399 -19.720   4.140  1.00  0.00           N  
ATOM   4732  CA  PHE B 198       9.526 -18.553   4.127  1.00  0.00           C  
ATOM   4733  C   PHE B 198       8.129 -19.042   3.766  1.00  0.00           C  
ATOM   4734  O   PHE B 198       7.924 -19.608   2.699  1.00  0.00           O  
ATOM   4735  CB  PHE B 198      10.055 -17.531   3.107  1.00  0.00           C  
ATOM   4736  CG  PHE B 198       9.030 -16.535   2.614  1.00  0.00           C  
ATOM   4737  CD1 PHE B 198       8.102 -15.967   3.479  1.00  0.00           C  
ATOM   4738  CD2 PHE B 198       9.012 -16.156   1.275  1.00  0.00           C  
ATOM   4739  CE1 PHE B 198       7.164 -15.049   3.017  1.00  0.00           C  
ATOM   4740  CE2 PHE B 198       8.087 -15.235   0.809  1.00  0.00           C  
ATOM   4741  CZ  PHE B 198       7.157 -14.679   1.676  1.00  0.00           C  
ATOM   4742  N   VAL B 199       7.177 -18.830   4.671  1.00  0.00           N  
ATOM   4743  CA  VAL B 199       5.802 -19.260   4.421  1.00  0.00           C  
ATOM   4744  C   VAL B 199       4.879 -18.061   4.223  1.00  0.00           C  
ATOM   4745  O   VAL B 199       4.856 -17.138   5.035  1.00  0.00           O  
ATOM   4746  CB  VAL B 199       5.258 -20.130   5.572  1.00  0.00           C  
ATOM   4747  CG1 VAL B 199       3.763 -20.404   5.377  1.00  0.00           C  
ATOM   4748  CG2 VAL B 199       6.022 -21.446   5.634  1.00  0.00           C  
ATOM   4749  N   ASP B 200       4.118 -18.104   3.123  1.00  0.00           N  
ATOM   4750  CA  ASP B 200       3.126 -17.076   2.829  1.00  0.00           C  
ATOM   4751  C   ASP B 200       1.783 -17.731   3.127  1.00  0.00           C  
ATOM   4752  O   ASP B 200       1.294 -18.553   2.347  1.00  0.00           O  
ATOM   4753  CB  ASP B 200       3.213 -16.661   1.353  1.00  0.00           C  
ATOM   4754  CG  ASP B 200       2.136 -15.665   0.943  1.00  0.00           C  
ATOM   4755  OD1 ASP B 200       1.174 -15.458   1.701  1.00  0.00           O  
ATOM   4756  OD2 ASP B 200       2.253 -15.113  -0.167  1.00  0.00           O  
ATOM   4757  N   MET B 201       1.178 -17.376   4.258  1.00  0.00           N  
ATOM   4758  CA  MET B 201      -0.092 -17.979   4.663  1.00  0.00           C  
ATOM   4759  C   MET B 201      -1.298 -17.079   4.409  1.00  0.00           C  
ATOM   4760  O   MET B 201      -2.336 -17.229   5.056  1.00  0.00           O  
ATOM   4761  CB  MET B 201      -0.060 -18.383   6.148  1.00  0.00           C  
ATOM   4762  CG  MET B 201       0.036 -17.217   7.122  1.00  0.00           C  
ATOM   4763  SD  MET B 201      -0.248 -17.763   8.833  1.00  0.00           S  
ATOM   4764  CE  MET B 201      -0.240 -16.181   9.692  1.00  0.00           C  
ATOM   4765  N   ALA B 202      -1.174 -16.166   3.452  1.00  0.00           N  
ATOM   4766  CA  ALA B 202      -2.248 -15.219   3.149  1.00  0.00           C  
ATOM   4767  C   ALA B 202      -3.642 -15.830   3.046  1.00  0.00           C  
ATOM   4768  O   ALA B 202      -4.596 -15.332   3.647  1.00  0.00           O  
ATOM   4769  CB  ALA B 202      -1.914 -14.469   1.861  1.00  0.00           C  
ATOM   4770  N   HIS B 203      -3.763 -16.918   2.288  1.00  0.00           N  
ATOM   4771  CA  HIS B 203      -5.069 -17.542   2.086  1.00  0.00           C  
ATOM   4772  C   HIS B 203      -5.640 -18.265   3.301  1.00  0.00           C  
ATOM   4773  O   HIS B 203      -6.856 -18.336   3.461  1.00  0.00           O  
ATOM   4774  CB  HIS B 203      -5.008 -18.507   0.894  1.00  0.00           C  
ATOM   4775  CG  HIS B 203      -5.470 -17.890  -0.384  1.00  0.00           C  
ATOM   4776  ND1 HIS B 203      -6.773 -17.961  -0.813  1.00  0.00           N  
ATOM   4777  CD2 HIS B 203      -4.812 -17.160  -1.328  1.00  0.00           C  
ATOM   4778  CE1 HIS B 203      -6.906 -17.309  -1.960  1.00  0.00           C  
ATOM   4779  NE2 HIS B 203      -5.732 -16.807  -2.287  1.00  0.00           N  
ATOM   4780  N   VAL B 204      -4.775 -18.794   4.156  1.00  0.00           N  
ATOM   4781  CA  VAL B 204      -5.253 -19.570   5.308  1.00  0.00           C  
ATOM   4782  C   VAL B 204      -5.043 -18.905   6.664  1.00  0.00           C  
ATOM   4783  O   VAL B 204      -5.259 -19.529   7.701  1.00  0.00           O  
ATOM   4784  CB  VAL B 204      -4.608 -20.978   5.331  1.00  0.00           C  
ATOM   4785  CG1 VAL B 204      -5.023 -21.766   4.088  1.00  0.00           C  
ATOM   4786  CG2 VAL B 204      -3.086 -20.864   5.415  1.00  0.00           C  
ATOM   4787  N   ALA B 205      -4.633 -17.636   6.677  1.00  0.00           N  
ATOM   4788  CA  ALA B 205      -4.383 -16.932   7.937  1.00  0.00           C  
ATOM   4789  C   ALA B 205      -5.569 -16.959   8.897  1.00  0.00           C  
ATOM   4790  O   ALA B 205      -5.399 -17.156  10.104  1.00  0.00           O  
ATOM   4791  CB  ALA B 205      -3.973 -15.486   7.651  1.00  0.00           C  
ATOM   4792  N   GLY B 206      -6.774 -16.774   8.372  1.00  0.00           N  
ATOM   4793  CA  GLY B 206      -7.967 -16.792   9.211  1.00  0.00           C  
ATOM   4794  C   GLY B 206      -8.207 -18.162   9.817  1.00  0.00           C  
ATOM   4795  O   GLY B 206      -8.556 -18.283  10.993  1.00  0.00           O  
ATOM   4796  N   LEU B 207      -8.006 -19.204   9.007  1.00  0.00           N  
ATOM   4797  CA  LEU B 207      -8.173 -20.572   9.486  1.00  0.00           C  
ATOM   4798  C   LEU B 207      -7.115 -20.891  10.542  1.00  0.00           C  
ATOM   4799  O   LEU B 207      -7.401 -21.555  11.542  1.00  0.00           O  
ATOM   4800  CB  LEU B 207      -8.091 -21.574   8.323  1.00  0.00           C  
ATOM   4801  CG  LEU B 207      -9.304 -21.623   7.376  1.00  0.00           C  
ATOM   4802  CD1 LEU B 207      -9.282 -20.445   6.420  1.00  0.00           C  
ATOM   4803  CD2 LEU B 207      -9.297 -22.930   6.594  1.00  0.00           C  
ATOM   4804  N   VAL B 208      -5.898 -20.408  10.326  1.00  0.00           N  
ATOM   4805  CA  VAL B 208      -4.816 -20.622  11.288  1.00  0.00           C  
ATOM   4806  C   VAL B 208      -5.163 -19.929  12.608  1.00  0.00           C  
ATOM   4807  O   VAL B 208      -4.992 -20.507  13.684  1.00  0.00           O  
ATOM   4808  CB  VAL B 208      -3.478 -20.071  10.749  1.00  0.00           C  
ATOM   4809  CG1 VAL B 208      -2.422 -20.028  11.855  1.00  0.00           C  
ATOM   4810  CG2 VAL B 208      -2.983 -20.937   9.593  1.00  0.00           C  
ATOM   4811  N   ALA B 209      -5.656 -18.695  12.530  1.00  0.00           N  
ATOM   4812  CA  ALA B 209      -6.019 -17.935  13.721  1.00  0.00           C  
ATOM   4813  C   ALA B 209      -7.084 -18.658  14.536  1.00  0.00           C  
ATOM   4814  O   ALA B 209      -7.091 -18.585  15.770  1.00  0.00           O  
ATOM   4815  CB  ALA B 209      -6.519 -16.547  13.321  1.00  0.00           C  
ATOM   4816  N   ALA B 210      -7.982 -19.356  13.852  1.00  0.00           N  
ATOM   4817  CA  ALA B 210      -9.058 -20.092  14.514  1.00  0.00           C  
ATOM   4818  C   ALA B 210      -8.657 -21.497  14.958  1.00  0.00           C  
ATOM   4819  O   ALA B 210      -9.440 -22.195  15.589  1.00  0.00           O  
ATOM   4820  CB  ALA B 210     -10.265 -20.168  13.586  1.00  0.00           C  
ATOM   4821  N   GLY B 211      -7.436 -21.897  14.596  1.00  0.00           N  
ATOM   4822  CA  GLY B 211      -6.966 -23.221  14.978  1.00  0.00           C  
ATOM   4823  C   GLY B 211      -7.496 -24.369  14.131  1.00  0.00           C  
ATOM   4824  O   GLY B 211      -7.445 -25.523  14.553  1.00  0.00           O  
ATOM   4825  N   VAL B 212      -7.994 -24.059  12.930  1.00  0.00           N  
ATOM   4826  CA  VAL B 212      -8.529 -25.101  12.052  1.00  0.00           C  
ATOM   4827  C   VAL B 212      -7.606 -25.423  10.879  1.00  0.00           C  
ATOM   4828  O   VAL B 212      -7.982 -26.169   9.968  1.00  0.00           O  
ATOM   4829  CB  VAL B 212      -9.933 -24.727  11.526  1.00  0.00           C  
ATOM   4830  CG1 VAL B 212     -10.909 -24.597  12.698  1.00  0.00           C  
ATOM   4831  CG2 VAL B 212      -9.891 -23.439  10.727  1.00  0.00           C  
ATOM   4832  N   TYR B 213      -6.374 -24.887  10.901  1.00  0.00           N  
ATOM   4833  CA  TYR B 213      -5.362 -25.174   9.895  1.00  0.00           C  
ATOM   4834  C   TYR B 213      -4.017 -25.044  10.612  1.00  0.00           C  
ATOM   4835  O   TYR B 213      -3.868 -24.178  11.482  1.00  0.00           O  
ATOM   4836  CB  TYR B 213      -5.438 -24.186   8.721  1.00  0.00           C  
ATOM   4837  CG  TYR B 213      -4.644 -24.614   7.501  1.00  0.00           C  
ATOM   4838  CD1 TYR B 213      -5.225 -25.385   6.499  1.00  0.00           C  
ATOM   4839  CD2 TYR B 213      -3.304 -24.245   7.348  1.00  0.00           C  
ATOM   4840  CE1 TYR B 213      -4.503 -25.790   5.379  1.00  0.00           C  
ATOM   4841  CE2 TYR B 213      -2.572 -24.647   6.229  1.00  0.00           C  
ATOM   4842  CZ  TYR B 213      -3.174 -25.418   5.251  1.00  0.00           C  
ATOM   4843  OH  TYR B 213      -2.461 -25.816   4.140  1.00  0.00           O  
ATOM   4844  N   PRO B 214      -3.026 -25.884  10.285  1.00  0.00           N  
ATOM   4845  CA  PRO B 214      -1.718 -25.833  10.948  1.00  0.00           C  
ATOM   4846  C   PRO B 214      -1.038 -24.466  10.893  1.00  0.00           C  
ATOM   4847  O   PRO B 214      -0.972 -23.841   9.837  1.00  0.00           O  
ATOM   4848  CB  PRO B 214      -0.907 -26.892  10.202  1.00  0.00           C  
ATOM   4849  CG  PRO B 214      -1.948 -27.878   9.755  1.00  0.00           C  
ATOM   4850  CD  PRO B 214      -3.084 -26.998   9.313  1.00  0.00           C  
ATOM   4851  N   ASN B 215      -0.526 -24.017  12.033  1.00  0.00           N  
ATOM   4852  CA  ASN B 215       0.150 -22.737  12.144  1.00  0.00           C  
ATOM   4853  C   ASN B 215       1.613 -22.867  11.704  1.00  0.00           C  
ATOM   4854  O   ASN B 215       2.371 -23.641  12.286  1.00  0.00           O  
ATOM   4855  CB  ASN B 215       0.085 -22.252  13.598  1.00  0.00           C  
ATOM   4856  CG  ASN B 215       0.595 -20.841  13.785  1.00  0.00           C  
ATOM   4857  OD1 ASN B 215       1.180 -20.249  12.883  1.00  0.00           O  
ATOM   4858  ND2 ASN B 215       0.369 -20.283  14.971  1.00  0.00           N  
ATOM   4859  N   PRO B 216       2.037 -22.103  10.674  1.00  0.00           N  
ATOM   4860  CA  PRO B 216       3.422 -22.185  10.205  1.00  0.00           C  
ATOM   4861  C   PRO B 216       4.422 -21.358  11.013  1.00  0.00           C  
ATOM   4862  O   PRO B 216       5.631 -21.550  10.891  1.00  0.00           O  
ATOM   4863  CB  PRO B 216       3.320 -21.659   8.766  1.00  0.00           C  
ATOM   4864  CG  PRO B 216       2.266 -20.605   8.882  1.00  0.00           C  
ATOM   4865  CD  PRO B 216       1.221 -21.236   9.793  1.00  0.00           C  
ATOM   4866  N   VAL B 217       3.932 -20.453  11.856  1.00  0.00           N  
ATOM   4867  CA  VAL B 217       4.803 -19.574  12.636  1.00  0.00           C  
ATOM   4868  C   VAL B 217       5.886 -20.298  13.460  1.00  0.00           C  
ATOM   4869  O   VAL B 217       7.032 -19.846  13.486  1.00  0.00           O  
ATOM   4870  CB  VAL B 217       3.975 -18.633  13.546  1.00  0.00           C  
ATOM   4871  CG1 VAL B 217       4.880 -17.825  14.460  1.00  0.00           C  
ATOM   4872  CG2 VAL B 217       3.144 -17.689  12.680  1.00  0.00           C  
ATOM   4873  N   PRO B 218       5.567 -21.408  14.119  1.00  0.00           N  
ATOM   4874  CA  PRO B 218       6.589 -22.113  14.907  1.00  0.00           C  
ATOM   4875  C   PRO B 218       7.631 -22.851  14.058  1.00  0.00           C  
ATOM   4876  O   PRO B 218       8.635 -23.327  14.592  1.00  0.00           O  
ATOM   4877  CB  PRO B 218       5.783 -23.103  15.754  1.00  0.00           C  
ATOM   4878  CG  PRO B 218       4.415 -22.507  15.811  1.00  0.00           C  
ATOM   4879  CD  PRO B 218       4.226 -21.959  14.417  1.00  0.00           C  
ATOM   4880  N   HIS B 219       7.379 -22.977  12.759  1.00  0.00           N  
ATOM   4881  CA  HIS B 219       8.258 -23.739  11.885  1.00  0.00           C  
ATOM   4882  C   HIS B 219       9.068 -22.933  10.876  1.00  0.00           C  
ATOM   4883  O   HIS B 219      10.198 -23.288  10.548  1.00  0.00           O  
ATOM   4884  CB  HIS B 219       7.440 -24.797  11.147  1.00  0.00           C  
ATOM   4885  CG  HIS B 219       6.635 -25.669  12.056  1.00  0.00           C  
ATOM   4886  ND1 HIS B 219       7.199 -26.635  12.855  1.00  0.00           N  
ATOM   4887  CD2 HIS B 219       5.314 -25.689  12.322  1.00  0.00           C  
ATOM   4888  CE1 HIS B 219       6.260 -27.218  13.572  1.00  0.00           C  
ATOM   4889  NE2 HIS B 219       5.102 -26.671  13.279  1.00  0.00           N  
ATOM   4890  N   ALA B 220       8.495 -21.852  10.361  1.00  0.00           N  
ATOM   4891  CA  ALA B 220       9.175 -21.043   9.359  1.00  0.00           C  
ATOM   4892  C   ALA B 220      10.113 -20.013   9.991  1.00  0.00           C  
ATOM   4893  O   ALA B 220       9.944 -19.619  11.140  1.00  0.00           O  
ATOM   4894  CB  ALA B 220       8.146 -20.330   8.486  1.00  0.00           C  
ATOM   4895  N   HIS B 221      11.101 -19.581   9.221  1.00  0.00           N  
ATOM   4896  CA  HIS B 221      12.001 -18.527   9.693  1.00  0.00           C  
ATOM   4897  C   HIS B 221      11.237 -17.204   9.640  1.00  0.00           C  
ATOM   4898  O   HIS B 221      11.389 -16.355  10.520  1.00  0.00           O  
ATOM   4899  CB  HIS B 221      13.242 -18.434   8.802  1.00  0.00           C  
ATOM   4900  CG  HIS B 221      14.179 -19.587   8.948  1.00  0.00           C  
ATOM   4901  ND1 HIS B 221      14.124 -20.703   8.150  1.00  0.00           N  
ATOM   4902  CD2 HIS B 221      15.199 -19.802   9.808  1.00  0.00           C  
ATOM   4903  CE1 HIS B 221      15.070 -21.545   8.504  1.00  0.00           C  
ATOM   4904  NE2 HIS B 221      15.746 -21.035   9.512  1.00  0.00           N  
ATOM   4905  N   VAL B 222      10.425 -17.040   8.597  1.00  0.00           N  
ATOM   4906  CA  VAL B 222       9.621 -15.834   8.417  1.00  0.00           C  
ATOM   4907  C   VAL B 222       8.287 -16.212   7.788  1.00  0.00           C  
ATOM   4908  O   VAL B 222       8.226 -17.112   6.950  1.00  0.00           O  
ATOM   4909  CB  VAL B 222      10.316 -14.804   7.497  1.00  0.00           C  
ATOM   4910  CG1 VAL B 222       9.509 -13.506   7.452  1.00  0.00           C  
ATOM   4911  CG2 VAL B 222      11.730 -14.509   7.984  1.00  0.00           C  
ATOM   4912  N   VAL B 223       7.230 -15.532   8.210  1.00  0.00           N  
ATOM   4913  CA  VAL B 223       5.883 -15.778   7.692  1.00  0.00           C  
ATOM   4914  C   VAL B 223       5.266 -14.450   7.246  1.00  0.00           C  
ATOM   4915  O   VAL B 223       5.443 -13.429   7.904  1.00  0.00           O  
ATOM   4916  CB  VAL B 223       4.975 -16.409   8.772  1.00  0.00           C  
ATOM   4917  CG1 VAL B 223       3.543 -16.558   8.250  1.00  0.00           C  
ATOM   4918  CG2 VAL B 223       5.515 -17.768   9.194  1.00  0.00           C  
ATOM   4919  N   THR B 224       4.541 -14.475   6.130  1.00  0.00           N  
ATOM   4920  CA  THR B 224       3.816 -13.296   5.680  1.00  0.00           C  
ATOM   4921  C   THR B 224       2.360 -13.670   5.472  1.00  0.00           C  
ATOM   4922  O   THR B 224       2.019 -14.846   5.324  1.00  0.00           O  
ATOM   4923  CB  THR B 224       4.341 -12.715   4.345  1.00  0.00           C  
ATOM   4924  OG1 THR B 224       4.230 -13.706   3.314  1.00  0.00           O  
ATOM   4925  CG2 THR B 224       5.780 -12.251   4.486  1.00  0.00           C  
ATOM   4926  N   THR B 225       1.506 -12.664   5.465  1.00  0.00           N  
ATOM   4927  CA  THR B 225       0.095 -12.887   5.199  1.00  0.00           C  
ATOM   4928  C   THR B 225      -0.552 -11.567   4.825  1.00  0.00           C  
ATOM   4929  O   THR B 225      -0.025 -10.494   5.137  1.00  0.00           O  
ATOM   4930  CB  THR B 225      -0.662 -13.473   6.408  1.00  0.00           C  
ATOM   4931  OG1 THR B 225      -2.036 -13.674   6.033  1.00  0.00           O  
ATOM   4932  CG2 THR B 225      -0.616 -12.522   7.606  1.00  0.00           C  
ATOM   4933  N   THR B 226      -1.685 -11.652   4.143  1.00  0.00           N  
ATOM   4934  CA  THR B 226      -2.493 -10.472   3.895  1.00  0.00           C  
ATOM   4935  C   THR B 226      -3.455 -10.425   5.079  1.00  0.00           C  
ATOM   4936  O   THR B 226      -3.603 -11.408   5.811  1.00  0.00           O  
ATOM   4937  CB  THR B 226      -3.307 -10.578   2.594  1.00  0.00           C
[truncated: 569,939 more chars]
