# Supplementary material for: Conserved interfaces mediate multiple protein–protein interactions in a prokaryotic metabolon
Source: Mol Syst Biol. 2025 Sep 3;21(11):1490–521. doi: 10.1038/s44320-025-00139-9 (PMC12583656; doi:10.1038/s44320-025-00139-9)
Supplement: Supplementary file 12 — Source data Fig. 7 [file 44320_2025_139_MOESM12_ESM.zip › Figure7_data/Fig7A/4_9.pdb]

COMPND    2e162d719176757b 
AUTHOR    GENERATED BY OPEN BABEL 3.1.1
ATOM      1  N   MET A   1     -21.591   8.532 -16.083  1.00  0.00           N  
ATOM      2  CA  MET A   1     -22.368   7.772 -15.085  1.00  0.00           C  
ATOM      3  C   MET A   1     -22.355   6.322 -15.551  1.00  0.00           C  
ATOM      4  O   MET A   1     -23.171   5.954 -16.382  1.00  0.00           O  
ATOM      5  CB  MET A   1     -23.796   8.341 -14.977  1.00  0.00           C  
ATOM      6  CG  MET A   1     -24.284   8.466 -13.539  1.00  0.00           C  
ATOM      7  SD  MET A   1     -25.934   9.243 -13.457  1.00  0.00           S  
ATOM      8  CE  MET A   1     -25.979   9.731 -11.719  1.00  0.00           C  
ATOM      9  N   ILE A   2     -21.353   5.545 -15.156  1.00  0.00           N  
ATOM     10  CA  ILE A   2     -21.330   4.111 -15.449  1.00  0.00           C  
ATOM     11  C   ILE A   2     -22.479   3.542 -14.622  1.00  0.00           C  
ATOM     12  O   ILE A   2     -22.398   3.523 -13.395  1.00  0.00           O  
ATOM     13  CB  ILE A   2     -19.965   3.475 -15.112  1.00  0.00           C  
ATOM     14  CG1 ILE A   2     -18.847   4.120 -15.967  1.00  0.00           C  
ATOM     15  CG2 ILE A   2     -20.018   1.952 -15.358  1.00  0.00           C  
ATOM     16  CD1 ILE A   2     -17.428   3.644 -15.618  1.00  0.00           C  
ATOM     17  N   ILE A   3     -23.584   3.202 -15.283  1.00  0.00           N  
ATOM     18  CA  ILE A   3     -24.669   2.486 -14.634  1.00  0.00           C  
ATOM     19  C   ILE A   3     -24.057   1.145 -14.255  1.00  0.00           C  
ATOM     20  O   ILE A   3     -23.909   0.281 -15.118  1.00  0.00           O  
ATOM     21  CB  ILE A   3     -25.903   2.341 -15.561  1.00  0.00           C  
ATOM     22  CG1 ILE A   3     -26.438   3.733 -15.979  1.00  0.00           C  
ATOM     23  CG2 ILE A   3     -26.997   1.529 -14.842  1.00  0.00           C  
ATOM     24  CD1 ILE A   3     -27.571   3.680 -17.022  1.00  0.00           C  
ATOM     25  N   LYS A   4     -23.640   1.005 -12.989  1.00  0.00           N  
ATOM     26  CA  LYS A   4     -23.243  -0.276 -12.419  1.00  0.00           C  
ATOM     27  C   LYS A   4     -24.464  -1.173 -12.547  1.00  0.00           C  
ATOM     28  O   LYS A   4     -25.416  -1.045 -11.779  1.00  0.00           O  
ATOM     29  CB  LYS A   4     -22.774  -0.123 -10.958  1.00  0.00           C  
ATOM     30  CG  LYS A   4     -21.356   0.464 -10.828  1.00  0.00           C  
ATOM     31  CD  LYS A   4     -20.894   0.481  -9.359  1.00  0.00           C  
ATOM     32  CE  LYS A   4     -19.419   0.903  -9.247  1.00  0.00           C  
ATOM     33  NZ  LYS A   4     -18.893   0.773  -7.858  1.00  0.00           N  
ATOM     34  N   ARG A   5     -24.496  -1.996 -13.598  1.00  0.00           N  
ATOM     35  CA  ARG A   5     -25.573  -2.952 -13.782  1.00  0.00           C  
ATOM     36  C   ARG A   5     -25.469  -3.936 -12.633  1.00  0.00           C  
ATOM     37  O   ARG A   5     -24.440  -4.593 -12.501  1.00  0.00           O  
ATOM     38  CB  ARG A   5     -25.498  -3.672 -15.143  1.00  0.00           C  
ATOM     39  CG  ARG A   5     -26.123  -2.839 -16.273  1.00  0.00           C  
ATOM     40  CD  ARG A   5     -26.139  -3.661 -17.558  1.00  0.00           C  
ATOM     41  NE  ARG A   5     -26.774  -2.938 -18.675  1.00  0.00           N  
ATOM     42  CZ  ARG A   5     -26.884  -3.364 -19.928  1.00  0.00           C  
ATOM     43  NH1 ARG A   5     -26.434  -4.539 -20.278  1.00  0.00           N  
ATOM     44  NH2 ARG A   5     -27.436  -2.623 -20.836  1.00  0.00           N  
ATOM     45  N   THR A   6     -26.527  -4.020 -11.847  1.00  0.00           N  
ATOM     46  CA  THR A   6     -26.664  -5.046 -10.823  1.00  0.00           C  
ATOM     47  C   THR A   6     -26.488  -6.414 -11.467  1.00  0.00           C  
ATOM     48  O   THR A   6     -27.219  -6.725 -12.422  1.00  0.00           O  
ATOM     49  CB  THR A   6     -28.047  -4.950 -10.165  1.00  0.00           C  
ATOM     50  OG1 THR A   6     -28.293  -3.628  -9.762  1.00  0.00           O  
ATOM     51  CG2 THR A   6     -28.151  -5.843  -8.950  1.00  0.00           C  
ATOM     52  N   PRO A   7     -25.530  -7.227 -11.000  1.00  0.00           N  
ATOM     53  CA  PRO A   7     -25.385  -8.594 -11.478  1.00  0.00           C  
ATOM     54  C   PRO A   7     -26.671  -9.389 -11.248  1.00  0.00           C  
ATOM     55  O   PRO A   7     -27.488  -9.067 -10.383  1.00  0.00           O  
ATOM     56  CB  PRO A   7     -24.191  -9.183 -10.721  1.00  0.00           C  
ATOM     57  CG  PRO A   7     -23.418  -7.966 -10.227  1.00  0.00           C  
ATOM     58  CD  PRO A   7     -24.515  -6.929 -10.004  1.00  0.00           C  
ATOM     59  N   GLN A   8     -26.865 -10.448 -12.039  1.00  0.00           N  
ATOM     60  CA  GLN A   8     -27.993 -11.362 -11.891  1.00  0.00           C  
ATOM     61  C   GLN A   8     -27.522 -12.717 -11.377  1.00  0.00           C  
ATOM     62  O   GLN A   8     -26.326 -13.005 -11.361  1.00  0.00           O  
ATOM     63  CB  GLN A   8     -28.753 -11.476 -13.221  1.00  0.00           C  
ATOM     64  CG  GLN A   8     -29.310 -10.114 -13.674  1.00  0.00           C  
ATOM     65  CD  GLN A   8     -30.438 -10.224 -14.704  1.00  0.00           C  
ATOM     66  OE1 GLN A   8     -30.787 -11.278 -15.207  1.00  0.00           O  
ATOM     67  NE2 GLN A   8     -31.065  -9.125 -15.035  1.00  0.00           N  
ATOM     68  N   ALA A   9     -28.450 -13.587 -11.008  1.00  0.00           N  
ATOM     69  CA  ALA A   9     -28.126 -14.929 -10.527  1.00  0.00           C  
ATOM     70  C   ALA A   9     -27.243 -15.750 -11.494  1.00  0.00           C  
ATOM     71  O   ALA A   9     -26.468 -16.597 -11.061  1.00  0.00           O  
ATOM     72  CB  ALA A   9     -29.448 -15.660 -10.262  1.00  0.00           C  
ATOM     73  N   ALA A  10     -27.358 -15.494 -12.814  1.00  0.00           N  
ATOM     74  CA  ALA A  10     -26.556 -16.129 -13.851  1.00  0.00           C  
ATOM     75  C   ALA A  10     -25.238 -15.388 -14.172  1.00  0.00           C  
ATOM     76  O   ALA A  10     -24.475 -15.859 -15.012  1.00  0.00           O  
ATOM     77  CB  ALA A  10     -27.434 -16.285 -15.099  1.00  0.00           C  
ATOM     78  N   SER A  11     -24.984 -14.233 -13.559  1.00  0.00           N  
ATOM     79  CA  SER A  11     -23.736 -13.490 -13.753  1.00  0.00           C  
ATOM     80  C   SER A  11     -22.557 -14.253 -13.130  1.00  0.00           C  
ATOM     81  O   SER A  11     -22.747 -14.906 -12.101  1.00  0.00           O  
ATOM     82  CB  SER A  11     -23.815 -12.086 -13.152  1.00  0.00           C  
ATOM     83  OG  SER A  11     -24.850 -11.344 -13.778  1.00  0.00           O  
ATOM     84  N   PRO A  12     -21.354 -14.166 -13.710  1.00  0.00           N  
ATOM     85  CA  PRO A  12     -20.168 -14.784 -13.136  1.00  0.00           C  
ATOM     86  C   PRO A  12     -19.913 -14.315 -11.701  1.00  0.00           C  
ATOM     87  O   PRO A  12     -20.180 -13.157 -11.362  1.00  0.00           O  
ATOM     88  CB  PRO A  12     -19.006 -14.399 -14.057  1.00  0.00           C  
ATOM     89  CG  PRO A  12     -19.680 -14.061 -15.379  1.00  0.00           C  
ATOM     90  CD  PRO A  12     -21.030 -13.482 -14.949  1.00  0.00           C  
ATOM     91  N   LEU A  13     -19.328 -15.176 -10.873  1.00  0.00           N  
ATOM     92  CA  LEU A  13     -18.978 -14.830  -9.500  1.00  0.00           C  
ATOM     93  C   LEU A  13     -18.033 -13.615  -9.451  1.00  0.00           C  
ATOM     94  O   LEU A  13     -18.256 -12.724  -8.638  1.00  0.00           O  
ATOM     95  CB  LEU A  13     -18.359 -16.061  -8.808  1.00  0.00           C  
ATOM     96  CG  LEU A  13     -17.934 -15.816  -7.345  1.00  0.00           C  
ATOM     97  CD1 LEU A  13     -19.110 -15.421  -6.456  1.00  0.00           C  
ATOM     98  CD2 LEU A  13     -17.315 -17.080  -6.767  1.00  0.00           C  
ATOM     99  N   ALA A  14     -17.059 -13.529 -10.349  1.00  0.00           N  
ATOM    100  CA  ALA A  14     -16.146 -12.394 -10.436  1.00  0.00           C  
ATOM    101  C   ALA A  14     -16.877 -11.049 -10.631  1.00  0.00           C  
ATOM    102  O   ALA A  14     -16.553 -10.070  -9.958  1.00  0.00           O  
ATOM    103  CB  ALA A  14     -15.158 -12.666 -11.577  1.00  0.00           C  
ATOM    104  N   SER A  15     -17.914 -11.006 -11.472  1.00  0.00           N  
ATOM    105  CA  SER A  15     -18.734  -9.806 -11.661  1.00  0.00           C  
ATOM    106  C   SER A  15     -19.515  -9.438 -10.395  1.00  0.00           C  
ATOM    107  O   SER A  15     -19.655  -8.264 -10.076  1.00  0.00           O  
ATOM    108  CB  SER A  15     -19.726  -9.987 -12.818  1.00  0.00           C  
ATOM    109  OG  SER A  15     -19.061 -10.331 -14.020  1.00  0.00           O  
ATOM    110  N   TRP A  16     -19.992 -10.435  -9.647  1.00  0.00           N  
ATOM    111  CA  TRP A  16     -20.627 -10.208  -8.351  1.00  0.00           C  
ATOM    112  C   TRP A  16     -19.642  -9.649  -7.331  1.00  0.00           C  
ATOM    113  O   TRP A  16     -19.945  -8.648  -6.699  1.00  0.00           O  
ATOM    114  CB  TRP A  16     -21.263 -11.497  -7.841  1.00  0.00           C  
ATOM    115  CG  TRP A  16     -22.680 -11.683  -8.284  1.00  0.00           C  
ATOM    116  CD1 TRP A  16     -23.107 -12.512  -9.255  1.00  0.00           C  
ATOM    117  CD2 TRP A  16     -23.866 -11.002  -7.759  1.00  0.00           C  
ATOM    118  NE1 TRP A  16     -24.494 -12.414  -9.371  1.00  0.00           N  
ATOM    119  CE2 TRP A  16     -24.986 -11.499  -8.470  1.00  0.00           C  
ATOM    120  CE3 TRP A  16     -24.078 -10.038  -6.755  1.00  0.00           C  
ATOM    121  CZ2 TRP A  16     -26.303 -11.040  -8.195  1.00  0.00           C  
ATOM    122  CZ3 TRP A  16     -25.391  -9.581  -6.484  1.00  0.00           C  
ATOM    123  CH2 TRP A  16     -26.477 -10.083  -7.205  1.00  0.00           C  
ATOM    124  N   LEU A  17     -18.453 -10.226  -7.202  1.00  0.00           N  
ATOM    125  CA  LEU A  17     -17.443  -9.770  -6.241  1.00  0.00           C  
ATOM    126  C   LEU A  17     -17.012  -8.327  -6.534  1.00  0.00           C  
ATOM    127  O   LEU A  17     -17.042  -7.500  -5.626  1.00  0.00           O  
ATOM    128  CB  LEU A  17     -16.251 -10.734  -6.236  1.00  0.00           C  
ATOM    129  CG  LEU A  17     -16.582 -12.169  -5.778  1.00  0.00           C  
ATOM    130  CD1 LEU A  17     -15.324 -13.041  -5.829  1.00  0.00           C  
ATOM    131  CD2 LEU A  17     -17.164 -12.231  -4.366  1.00  0.00           C  
ATOM    132  N   SER A  18     -16.755  -7.992  -7.796  1.00  0.00           N  
ATOM    133  CA  SER A  18     -16.462  -6.618  -8.221  1.00  0.00           C  
ATOM    134  C   SER A  18     -17.615  -5.652  -7.908  1.00  0.00           C  
ATOM    135  O   SER A  18     -17.397  -4.510  -7.497  1.00  0.00           O  
ATOM    136  CB  SER A  18     -16.164  -6.610  -9.722  1.00  0.00           C  
ATOM    137  OG  SER A  18     -15.966  -5.284 -10.182  1.00  0.00           O  
ATOM    138  N   TYR A  19     -18.863  -6.094  -8.080  1.00  0.00           N  
ATOM    139  CA  TYR A  19     -20.030  -5.302  -7.697  1.00  0.00           C  
ATOM    140  C   TYR A  19     -20.089  -5.058  -6.183  1.00  0.00           C  
ATOM    141  O   TYR A  19     -20.318  -3.925  -5.765  1.00  0.00           O  
ATOM    142  CB  TYR A  19     -21.301  -5.994  -8.207  1.00  0.00           C  
ATOM    143  CG  TYR A  19     -22.589  -5.350  -7.736  1.00  0.00           C  
ATOM    144  CD1 TYR A  19     -23.373  -5.966  -6.742  1.00  0.00           C  
ATOM    145  CD2 TYR A  19     -22.989  -4.112  -8.285  1.00  0.00           C  
ATOM    146  CE1 TYR A  19     -24.566  -5.361  -6.320  1.00  0.00           C  
ATOM    147  CE2 TYR A  19     -24.177  -3.505  -7.862  1.00  0.00           C  
ATOM    148  CZ  TYR A  19     -24.968  -4.132  -6.881  1.00  0.00           C  
ATOM    149  OH  TYR A  19     -26.131  -3.529  -6.483  1.00  0.00           O  
ATOM    150  N   LEU A  20     -19.837  -6.091  -5.373  1.00  0.00           N  
ATOM    151  CA  LEU A  20     -19.885  -6.012  -3.915  1.00  0.00           C  
ATOM    152  C   LEU A  20     -18.776  -5.130  -3.335  1.00  0.00           C  
ATOM    153  O   LEU A  20     -19.050  -4.338  -2.439  1.00  0.00           O  
ATOM    154  CB  LEU A  20     -19.795  -7.416  -3.307  1.00  0.00           C  
ATOM    155  CG  LEU A  20     -20.961  -8.355  -3.636  1.00  0.00           C  
ATOM    156  CD1 LEU A  20     -20.780  -9.674  -2.879  1.00  0.00           C  
ATOM    157  CD2 LEU A  20     -22.320  -7.761  -3.290  1.00  0.00           C  
ATOM    158  N   GLU A  21     -17.567  -5.208  -3.875  1.00  0.00           N  
ATOM    159  CA  GLU A  21     -16.428  -4.356  -3.493  1.00  0.00           C  
ATOM    160  C   GLU A  21     -16.722  -2.868  -3.718  1.00  0.00           C  
ATOM    161  O   GLU A  21     -16.153  -2.003  -3.065  1.00  0.00           O  
ATOM    162  CB  GLU A  21     -15.197  -4.776  -4.303  1.00  0.00           C  
ATOM    163  CG  GLU A  21     -14.614  -6.112  -3.812  1.00  0.00           C  
ATOM    164  CD  GLU A  21     -13.483  -6.660  -4.704  1.00  0.00           C  
ATOM    165  OE1 GLU A  21     -12.895  -7.695  -4.314  1.00  0.00           O  
ATOM    166  OE2 GLU A  21     -13.229  -6.076  -5.772  1.00  0.00           O  
ATOM    167  N   ASN A  22     -17.653  -2.567  -4.607  1.00  0.00           N  
ATOM    168  CA  ASN A  22     -17.989  -1.216  -5.033  1.00  0.00           C  
ATOM    169  C   ASN A  22     -19.386  -0.734  -4.615  1.00  0.00           C  
ATOM    170  O   ASN A  22     -19.822   0.341  -5.042  1.00  0.00           O  
ATOM    171  CB  ASN A  22     -17.832  -1.205  -6.550  1.00  0.00           C  
ATOM    172  CG  ASN A  22     -16.382  -1.092  -6.914  1.00  0.00           C  
ATOM    173  OD1 ASN A  22     -15.771  -0.104  -6.551  1.00  0.00           O  
ATOM    174  ND2 ASN A  22     -15.851  -2.001  -7.690  1.00  0.00           N  
ATOM    175  N   LEU A  23     -20.106  -1.553  -3.860  1.00  0.00           N  
ATOM    176  CA  LEU A  23     -21.502  -1.299  -3.505  1.00  0.00           C  
ATOM    177  C   LEU A  23     -21.631  -0.245  -2.406  1.00  0.00           C  
ATOM    178  O   LEU A  23     -22.543   0.583  -2.448  1.00  0.00           O  
ATOM    179  CB  LEU A  23     -22.141  -2.631  -3.087  1.00  0.00           C  
ATOM    180  CG  LEU A  23     -23.663  -2.534  -2.838  1.00  0.00           C  
ATOM    181  CD1 LEU A  23     -24.422  -2.223  -4.121  1.00  0.00           C  
ATOM    182  CD2 LEU A  23     -24.176  -3.861  -2.272  1.00  0.00           C  
ATOM    183  N   HIS A  24     -20.725  -0.296  -1.432  1.00  0.00           N  
ATOM    184  CA  HIS A  24     -20.721   0.616  -0.292  1.00  0.00           C  
ATOM    185  C   HIS A  24     -19.556   1.601  -0.397  1.00  0.00           C  
ATOM    186  O   HIS A  24     -18.486   1.262  -0.882  1.00  0.00           O  
ATOM    187  CB  HIS A  24     -20.692  -0.187   1.007  1.00  0.00           C  
ATOM    188  CG  HIS A  24     -21.115   0.622   2.202  1.00  0.00           C  
ATOM    189  ND1 HIS A  24     -22.329   1.252   2.371  1.00  0.00           N  
ATOM    190  CD2 HIS A  24     -20.373   0.885   3.314  1.00  0.00           C  
ATOM    191  CE1 HIS A  24     -22.320   1.876   3.553  1.00  0.00           C  
ATOM    192  NE2 HIS A  24     -21.149   1.666   4.161  1.00  0.00           N  
ATOM    193  N   SER A  25     -19.779   2.837   0.062  1.00  0.00           N  
ATOM    194  CA  SER A  25     -18.769   3.894  -0.017  1.00  0.00           C  
ATOM    195  C   SER A  25     -17.592   3.692   0.939  1.00  0.00           C  
ATOM    196  O   SER A  25     -16.544   4.301   0.755  1.00  0.00           O  
ATOM    197  CB  SER A  25     -19.421   5.246   0.272  1.00  0.00           C  
ATOM    198  OG  SER A  25     -20.092   5.220   1.521  1.00  0.00           O  
ATOM    199  N   LYS A  26     -17.779   2.865   1.971  1.00  0.00           N  
ATOM    200  CA  LYS A  26     -16.758   2.514   2.950  1.00  0.00           C  
ATOM    201  C   LYS A  26     -16.533   1.007   2.898  1.00  0.00           C  
ATOM    202  O   LYS A  26     -17.493   0.243   3.004  1.00  0.00           O  
ATOM    203  CB  LYS A  26     -17.192   2.921   4.361  1.00  0.00           C  
ATOM    204  CG  LYS A  26     -17.382   4.436   4.525  1.00  0.00           C  
ATOM    205  CD  LYS A  26     -17.793   4.706   5.971  1.00  0.00           C  
ATOM    206  CE  LYS A  26     -18.053   6.182   6.205  1.00  0.00           C  
ATOM    207  NZ  LYS A  26     -18.447   6.412   7.619  1.00  0.00           N  
ATOM    208  N   THR A  27     -15.287   0.595   2.822  1.00  0.00           N  
ATOM    209  CA  THR A  27     -14.920  -0.827   2.843  1.00  0.00           C  
ATOM    210  C   THR A  27     -15.322  -1.501   4.153  1.00  0.00           C  
ATOM    211  O   THR A  27     -15.796  -2.636   4.158  1.00  0.00           O  
ATOM    212  CB  THR A  27     -13.402  -0.973   2.625  1.00  0.00           C  
ATOM    213  OG1 THR A  27     -13.008  -0.116   1.578  1.00  0.00           O  
ATOM    214  CG2 THR A  27     -13.011  -2.389   2.235  1.00  0.00           C  
ATOM    215  N   ILE A  28     -15.196  -0.763   5.250  1.00  0.00           N  
ATOM    216  CA  ILE A  28     -15.633  -1.184   6.579  1.00  0.00           C  
ATOM    217  C   ILE A  28     -16.537  -0.080   7.147  1.00  0.00           C  
ATOM    218  O   ILE A  28     -16.125   1.061   7.287  1.00  0.00           O  
ATOM    219  CB  ILE A  28     -14.424  -1.507   7.494  1.00  0.00           C  
ATOM    220  CG1 ILE A  28     -13.448  -2.518   6.840  1.00  0.00           C  
ATOM    221  CG2 ILE A  28     -14.951  -2.052   8.836  1.00  0.00           C  
ATOM    222  CD1 ILE A  28     -12.166  -2.778   7.636  1.00  0.00           C  
ATOM    223  N   ASP A  29     -17.781  -0.440   7.490  1.00  0.00           N  
ATOM    224  CA  ASP A  29     -18.739   0.443   8.149  1.00  0.00           C  
ATOM    225  C   ASP A  29     -19.325  -0.301   9.354  1.00  0.00           C  
ATOM    226  O   ASP A  29     -20.250  -1.108   9.222  1.00  0.00           O  
ATOM    227  CB  ASP A  29     -19.803   0.904   7.147  1.00  0.00           C  
ATOM    228  CG  ASP A  29     -20.696   2.028   7.690  1.00  0.00           C  
ATOM    229  OD1 ASP A  29     -20.371   2.592   8.755  1.00  0.00           O  
ATOM    230  OD2 ASP A  29     -21.675   2.368   6.991  1.00  0.00           O  
ATOM    231  N   LEU A  30     -18.722  -0.073  10.510  1.00  0.00           N  
ATOM    232  CA  LEU A  30     -19.087  -0.770  11.732  1.00  0.00           C  
ATOM    233  C   LEU A  30     -20.477  -0.345  12.212  1.00  0.00           C  
ATOM    234  O   LEU A  30     -20.751   0.824  12.457  1.00  0.00           O  
ATOM    235  CB  LEU A  30     -18.021  -0.553  12.820  1.00  0.00           C  
ATOM    236  CG  LEU A  30     -16.639  -1.164  12.518  1.00  0.00           C  
ATOM    237  CD1 LEU A  30     -15.683  -0.838  13.667  1.00  0.00           C  
ATOM    238  CD2 LEU A  30     -16.684  -2.686  12.373  1.00  0.00           C  
ATOM    239  N   GLY A  31     -21.341  -1.327  12.393  1.00  0.00           N  
ATOM    240  CA  GLY A  31     -22.716  -1.146  12.834  1.00  0.00           C  
ATOM    241  C   GLY A  31     -23.578  -2.307  12.355  1.00  0.00           C  
ATOM    242  O   GLY A  31     -23.458  -2.750  11.218  1.00  0.00           O  
ATOM    243  N   LEU A  32     -24.452  -2.804  13.219  1.00  0.00           N  
ATOM    244  CA  LEU A  32     -25.238  -4.002  12.918  1.00  0.00           C  
ATOM    245  C   LEU A  32     -26.639  -3.701  12.382  1.00  0.00           C  
ATOM    246  O   LEU A  32     -27.350  -4.612  11.972  1.00  0.00           O  
ATOM    247  CB  LEU A  32     -25.298  -4.904  14.166  1.00  0.00           C  
ATOM    248  CG  LEU A  32     -23.926  -5.376  14.683  1.00  0.00           C  
ATOM    249  CD1 LEU A  32     -24.141  -6.308  15.875  1.00  0.00           C  
ATOM    250  CD2 LEU A  32     -23.130  -6.133  13.614  1.00  0.00           C  
ATOM    251  N   GLU A  33     -27.063  -2.447  12.377  1.00  0.00           N  
ATOM    252  CA  GLU A  33     -28.454  -2.089  12.119  1.00  0.00           C  
ATOM    253  C   GLU A  33     -28.868  -2.408  10.676  1.00  0.00           C  
ATOM    254  O   GLU A  33     -29.870  -3.088  10.447  1.00  0.00           O  
ATOM    255  CB  GLU A  33     -28.647  -0.611  12.481  1.00  0.00           C  
ATOM    256  CG  GLU A  33     -30.108  -0.286  12.807  1.00  0.00           C  
ATOM    257  CD  GLU A  33     -30.301   1.156  13.284  1.00  0.00           C  
ATOM    258  OE1 GLU A  33     -31.369   1.404  13.904  1.00  0.00           O  
ATOM    259  OE2 GLU A  33     -29.409   1.986  13.031  1.00  0.00           O  
ATOM    260  N   ARG A  34     -28.035  -2.006   9.692  1.00  0.00           N  
ATOM    261  CA  ARG A  34     -28.279  -2.252   8.265  1.00  0.00           C  
ATOM    262  C   ARG A  34     -28.315  -3.749   7.949  1.00  0.00           C  
ATOM    263  O   ARG A  34     -29.295  -4.237   7.387  1.00  0.00           O  
ATOM    264  CB  ARG A  34     -27.211  -1.548   7.407  1.00  0.00           C  
ATOM    265  CG  ARG A  34     -27.273  -0.006   7.492  1.00  0.00           C  
ATOM    266  CD  ARG A  34     -26.277   0.696   6.565  1.00  0.00           C  
ATOM    267  NE  ARG A  34     -24.879   0.379   6.912  1.00  0.00           N  
ATOM    268  CZ  ARG A  34     -24.067  -0.480   6.313  1.00  0.00           C  
ATOM    269  NH1 ARG A  34     -24.345  -1.038   5.186  1.00  0.00           N  
ATOM    270  NH2 ARG A  34     -22.946  -0.813   6.862  1.00  0.00           N  
ATOM    271  N   VAL A  35     -27.282  -4.480   8.351  1.00  0.00           N  
ATOM    272  CA  VAL A  35     -27.167  -5.920   8.089  1.00  0.00           C  
ATOM    273  C   VAL A  35     -28.254  -6.720   8.821  1.00  0.00           C  
ATOM    274  O   VAL A  35     -28.822  -7.645   8.244  1.00  0.00           O  
ATOM    275  CB  VAL A  35     -25.736  -6.413   8.365  1.00  0.00           C  
ATOM    276  CG1 VAL A  35     -25.319  -6.323   9.830  1.00  0.00           C  
ATOM    277  CG2 VAL A  35     -25.537  -7.837   7.863  1.00  0.00           C  
ATOM    278  N   SER A  36     -28.622  -6.327  10.044  1.00  0.00           N  
ATOM    279  CA  SER A  36     -29.699  -6.967  10.811  1.00  0.00           C  
ATOM    280  C   SER A  36     -31.064  -6.816  10.143  1.00  0.00           C  
ATOM    281  O   SER A  36     -31.829  -7.768  10.079  1.00  0.00           O  
ATOM    282  CB  SER A  36     -29.799  -6.393  12.228  1.00  0.00           C  
ATOM    283  OG  SER A  36     -28.607  -6.626  12.941  1.00  0.00           O  
ATOM    284  N   LEU A  37     -31.364  -5.628   9.590  1.00  0.00           N  
ATOM    285  CA  LEU A  37     -32.593  -5.377   8.840  1.00  0.00           C  
ATOM    286  C   LEU A  37     -32.719  -6.291   7.619  1.00  0.00           C  
ATOM    287  O   LEU A  37     -33.778  -6.887   7.397  1.00  0.00           O  
ATOM    288  CB  LEU A  37     -32.635  -3.894   8.419  1.00  0.00           C  
ATOM    289  CG  LEU A  37     -33.310  -2.994   9.472  1.00  0.00           C  
ATOM    290  CD1 LEU A  37     -32.878  -1.543   9.291  1.00  0.00           C  
ATOM    291  CD2 LEU A  37     -34.831  -3.060   9.331  1.00  0.00           C  
ATOM    292  N   VAL A  38     -31.639  -6.454   6.856  1.00  0.00           N  
ATOM    293  CA  VAL A  38     -31.640  -7.336   5.675  1.00  0.00           C  
ATOM    294  C   VAL A  38     -31.709  -8.813   6.092  1.00  0.00           C  
ATOM    295  O   VAL A  38     -32.492  -9.571   5.526  1.00  0.00           O  
ATOM    296  CB  VAL A  38     -30.439  -7.057   4.759  1.00  0.00           C  
ATOM    297  CG1 VAL A  38     -30.520  -7.904   3.491  1.00  0.00           C  
ATOM    298  CG2 VAL A  38     -30.412  -5.584   4.323  1.00  0.00           C  
ATOM    299  N   ALA A  39     -30.977  -9.215   7.137  1.00  0.00           N  
ATOM    300  CA  ALA A  39     -31.025 -10.572   7.676  1.00  0.00           C  
ATOM    301  C   ALA A  39     -32.428 -10.963   8.163  1.00  0.00           C  
ATOM    302  O   ALA A  39     -32.886 -12.082   7.923  1.00  0.00           O  
ATOM    303  CB  ALA A  39     -30.017 -10.690   8.820  1.00  0.00           C  
ATOM    304  N   ALA A  40     -33.147 -10.029   8.794  1.00  0.00           N  
ATOM    305  CA  ALA A  40     -34.520 -10.239   9.221  1.00  0.00           C  
ATOM    306  C   ALA A  40     -35.472 -10.427   8.026  1.00  0.00           C  
ATOM    307  O   ALA A  40     -36.313 -11.330   8.053  1.00  0.00           O  
ATOM    308  CB  ALA A  40     -34.945  -9.069  10.111  1.00  0.00           C  
ATOM    309  N   ARG A  41     -35.303  -9.648   6.949  1.00  0.00           N  
ATOM    310  CA  ARG A  41     -36.082  -9.810   5.704  1.00  0.00           C  
ATOM    311  C   ARG A  41     -35.846 -11.170   5.048  1.00  0.00           C  
ATOM    312  O   ARG A  41     -36.797 -11.783   4.576  1.00  0.00           O  
ATOM    313  CB  ARG A  41     -35.733  -8.695   4.703  1.00  0.00           C  
ATOM    314  CG  ARG A  41     -36.244  -7.314   5.121  1.00  0.00           C  
ATOM    315  CD  ARG A  41     -35.729  -6.257   4.126  1.00  0.00           C  
ATOM    316  NE  ARG A  41     -36.096  -4.897   4.521  1.00  0.00           N  
ATOM    317  CZ  ARG A  41     -35.793  -3.790   3.845  1.00  0.00           C  
ATOM    318  NH1 ARG A  41     -35.135  -3.829   2.715  1.00  0.00           N  
ATOM    319  NH2 ARG A  41     -36.131  -2.625   4.297  1.00  0.00           N  
ATOM    320  N   LEU A  42     -34.614 -11.653   5.074  1.00  0.00           N  
ATOM    321  CA  LEU A  42     -34.227 -12.960   4.527  1.00  0.00           C  
ATOM    322  C   LEU A  42     -34.616 -14.139   5.439  1.00  0.00           C  
ATOM    323  O   LEU A  42     -34.602 -15.289   4.999  1.00  0.00           O  
ATOM    324  CB  LEU A  42     -32.716 -12.955   4.290  1.00  0.00           C  
ATOM    325  CG  LEU A  42     -32.260 -12.060   3.120  1.00  0.00           C  
ATOM    326  CD1 LEU A  42     -30.756 -11.843   3.213  1.00  0.00           C  
ATOM    327  CD2 LEU A  42     -32.576 -12.722   1.778  1.00  0.00           C  
ATOM    328  N   GLY A  43     -34.910 -13.888   6.708  1.00  0.00           N  
ATOM    329  CA  GLY A  43     -35.194 -14.937   7.690  1.00  0.00           C  
ATOM    330  C   GLY A  43     -33.977 -15.804   8.028  1.00  0.00           C  
ATOM    331  O   GLY A  43     -34.137 -16.990   8.309  1.00  0.00           O  
ATOM    332  N   VAL A  44     -32.772 -15.240   8.004  1.00  0.00           N  
ATOM    333  CA  VAL A  44     -31.499 -15.972   8.162  1.00  0.00           C  
ATOM    334  C   VAL A  44     -30.782 -15.742   9.492  1.00  0.00           C  
ATOM    335  O   VAL A  44     -29.701 -16.279   9.698  1.00  0.00           O  
ATOM    336  CB  VAL A  44     -30.549 -15.726   6.977  1.00  0.00           C  
ATOM    337  CG1 VAL A  44     -31.173 -16.195   5.659  1.00  0.00           C  
ATOM    338  CG2 VAL A  44     -30.136 -14.254   6.856  1.00  0.00           C  
ATOM    339  N   LEU A  45     -31.383 -15.011  10.433  1.00  0.00           N  
ATOM    340  CA  LEU A  45     -30.804 -14.749  11.763  1.00  0.00           C  
ATOM    341  C   LEU A  45     -30.541 -16.017  12.597  1.00  0.00           C  
ATOM    342  O   LEU A  45     -29.735 -15.991  13.525  1.00  0.00           O  
ATOM    343  CB  LEU A  45     -31.741 -13.814  12.546  1.00  0.00           C  
ATOM    344  CG  LEU A  45     -31.743 -12.359  12.066  1.00  0.00           C  
ATOM    345  CD1 LEU A  45     -32.858 -11.584  12.767  1.00  0.00           C  
ATOM    346  CD2 LEU A  45     -30.419 -11.651  12.374  1.00  0.00           C  
ATOM    347  N   LYS A  46     -31.204 -17.125  12.270  1.00  0.00           N  
ATOM    348  CA  LYS A  46     -30.929 -18.429  12.857  1.00  0.00           C  
ATOM    349  C   LYS A  46     -30.591 -19.428  11.743  1.00  0.00           C  
ATOM    350  O   LYS A  46     -31.480 -20.136  11.275  1.00  0.00           O  
ATOM    351  CB  LYS A  46     -32.088 -18.833  13.787  1.00  0.00           C  
ATOM    352  CG  LYS A  46     -31.620 -19.976  14.713  1.00  0.00           C  
ATOM    353  CD  LYS A  46     -32.533 -20.179  15.931  1.00  0.00           C  
ATOM    354  CE  LYS A  46     -31.817 -21.176  16.845  1.00  0.00           C  
ATOM    355  NZ  LYS A  46     -32.393 -21.266  18.212  1.00  0.00           N  
ATOM    356  N   PRO A  47     -29.330 -19.470  11.284  1.00  0.00           N  
ATOM    357  CA  PRO A  47     -28.914 -20.278  10.129  1.00  0.00           C  
ATOM    358  C   PRO A  47     -28.949 -21.789  10.394  1.00  0.00           C  
ATOM    359  O   PRO A  47     -29.093 -22.569   9.468  1.00  0.00           O  
ATOM    360  CB  PRO A  47     -27.503 -19.791   9.795  1.00  0.00           C  
ATOM    361  CG  PRO A  47     -26.964 -19.317  11.145  1.00  0.00           C  
ATOM    362  CD  PRO A  47     -28.203 -18.717  11.809  1.00  0.00           C  
ATOM    363  N   ALA A  48     -28.863 -22.204  11.658  1.00  0.00           N  
ATOM    364  CA  ALA A  48     -29.007 -23.579  12.111  1.00  0.00           C  
ATOM    365  C   ALA A  48     -29.622 -23.622  13.525  1.00  0.00           C  
ATOM    366  O   ALA A  48     -29.651 -22.599  14.213  1.00  0.00           O  
ATOM    367  CB  ALA A  48     -27.633 -24.256  12.075  1.00  0.00           C  
ATOM    368  N   PRO A  49     -30.097 -24.789  13.999  1.00  0.00           N  
ATOM    369  CA  PRO A  49     -30.563 -24.961  15.372  1.00  0.00           C  
ATOM    370  C   PRO A  49     -29.501 -24.644  16.424  1.00  0.00           C  
ATOM    371  O   PRO A  49     -29.846 -24.138  17.493  1.00  0.00           O  
ATOM    372  CB  PRO A  49     -31.015 -26.424  15.472  1.00  0.00           C  
ATOM    373  CG  PRO A  49     -31.378 -26.779  14.034  1.00  0.00           C  
ATOM    374  CD  PRO A  49     -30.355 -25.983  13.220  1.00  0.00           C  
ATOM    375  N   PHE A  50     -28.217 -24.902  16.125  1.00  0.00           N  
ATOM    376  CA  PHE A  50     -27.073 -24.637  16.990  1.00  0.00           C  
ATOM    377  C   PHE A  50     -26.010 -23.808  16.255  1.00  0.00           C  
ATOM    378  O   PHE A  50     -25.655 -24.113  15.119  1.00  0.00           O  
ATOM    379  CB  PHE A  50     -26.504 -25.956  17.502  1.00  0.00           C  
ATOM    380  CG  PHE A  50     -25.735 -25.786  18.795  1.00  0.00           C  
ATOM    381  CD1 PHE A  50     -24.416 -25.303  18.784  1.00  0.00           C  
ATOM    382  CD2 PHE A  50     -26.363 -26.047  20.026  1.00  0.00           C  
ATOM    383  CE1 PHE A  50     -23.744 -25.067  19.991  1.00  0.00           C  
ATOM    384  CE2 PHE A  50     -25.694 -25.821  21.234  1.00  0.00           C  
ATOM    385  CZ  PHE A  50     -24.385 -25.323  21.222  1.00  0.00           C  
ATOM    386  N   VAL A  51     -25.491 -22.763  16.906  1.00  0.00           N  
ATOM    387  CA  VAL A  51     -24.508 -21.845  16.322  1.00  0.00           C  
ATOM    388  C   VAL A  51     -23.326 -21.642  17.266  1.00  0.00           C  
ATOM    389  O   VAL A  51     -23.492 -21.216  18.403  1.00  0.00           O  
ATOM    390  CB  VAL A  51     -25.136 -20.493  15.931  1.00  0.00           C  
ATOM    391  CG1 VAL A  51     -24.111 -19.564  15.289  1.00  0.00           C  
ATOM    392  CG2 VAL A  51     -26.286 -20.673  14.935  1.00  0.00           C  
ATOM    393  N   PHE A  52     -22.126 -21.893  16.759  1.00  0.00           N  
ATOM    394  CA  PHE A  52     -20.883 -21.429  17.366  1.00  0.00           C  
ATOM    395  C   PHE A  52     -20.438 -20.141  16.678  1.00  0.00           C  
ATOM    396  O   PHE A  52     -20.375 -20.093  15.452  1.00  0.00           O  
ATOM    397  CB  PHE A  52     -19.782 -22.490  17.247  1.00  0.00           C  
ATOM    398  CG  PHE A  52     -20.049 -23.771  18.013  1.00  0.00           C  
ATOM    399  CD1 PHE A  52     -19.500 -23.947  19.298  1.00  0.00           C  
ATOM    400  CD2 PHE A  52     -20.811 -24.800  17.443  1.00  0.00           C  
ATOM    401  CE1 PHE A  52     -19.719 -25.133  20.011  1.00  0.00           C  
ATOM    402  CE2 PHE A  52     -21.040 -25.989  18.152  1.00  0.00           C  
ATOM    403  CZ  PHE A  52     -20.491 -26.163  19.431  1.00  0.00           C  
ATOM    404  N   THR A  53     -20.068 -19.128  17.452  1.00  0.00           N  
ATOM    405  CA  THR A  53     -19.396 -17.933  16.924  1.00  0.00           C  
ATOM    406  C   THR A  53     -17.995 -17.829  17.506  1.00  0.00           C  
ATOM    407  O   THR A  53     -17.823 -17.878  18.722  1.00  0.00           O  
ATOM    408  CB  THR A  53     -20.203 -16.653  17.162  1.00  0.00           C  
ATOM    409  OG1 THR A  53     -21.468 -16.777  16.554  1.00  0.00           O  
ATOM    410  CG2 THR A  53     -19.557 -15.428  16.535  1.00  0.00           C  
ATOM    411  N   VAL A  54     -16.984 -17.709  16.646  1.00  0.00           N  
ATOM    412  CA  VAL A  54     -15.575 -17.792  17.033  1.00  0.00           C  
ATOM    413  C   VAL A  54     -14.849 -16.485  16.720  1.00  0.00           C  
ATOM    414  O   VAL A  54     -14.539 -16.183  15.566  1.00  0.00           O  
ATOM    415  CB  VAL A  54     -14.877 -19.010  16.387  1.00  0.00           C  
ATOM    416  CG1 VAL A  54     -13.453 -19.161  16.920  1.00  0.00           C  
ATOM    417  CG2 VAL A  54     -15.628 -20.315  16.694  1.00  0.00           C  
ATOM    418  N   ALA A  55     -14.536 -15.720  17.761  1.00  0.00           N  
ATOM    419  CA  ALA A  55     -13.683 -14.548  17.733  1.00  0.00           C  
ATOM    420  C   ALA A  55     -12.252 -14.893  18.202  1.00  0.00           C  
ATOM    421  O   ALA A  55     -11.978 -15.985  18.702  1.00  0.00           O  
ATOM    422  CB  ALA A  55     -14.311 -13.444  18.591  1.00  0.00           C  
ATOM    423  N   GLY A  56     -11.336 -13.934  18.057  1.00  0.00           N  
ATOM    424  CA  GLY A  56      -9.949 -14.081  18.474  1.00  0.00           C  
ATOM    425  C   GLY A  56      -8.998 -13.378  17.522  1.00  0.00           C  
ATOM    426  O   GLY A  56      -9.327 -13.168  16.357  1.00  0.00           O  
ATOM    427  N   THR A  57      -7.801 -13.018  17.990  1.00  0.00           N  
ATOM    428  CA  THR A  57      -6.792 -12.408  17.123  1.00  0.00           C  
ATOM    429  C   THR A  57      -6.213 -13.445  16.173  1.00  0.00           C  
ATOM    430  O   THR A  57      -6.349 -13.321  14.958  1.00  0.00           O  
ATOM    431  CB  THR A  57      -5.684 -11.728  17.943  1.00  0.00           C  
ATOM    432  OG1 THR A  57      -6.276 -10.815  18.834  1.00  0.00           O  
ATOM    433  CG2 THR A  57      -4.726 -10.956  17.046  1.00  0.00           C  
ATOM    434  N   ASN A  58      -5.679 -14.531  16.723  1.00  0.00           N  
ATOM    435  CA  ASN A  58      -5.195 -15.683  15.974  1.00  0.00           C  
ATOM    436  C   ASN A  58      -5.963 -16.947  16.363  1.00  0.00           C  
ATOM    437  O   ASN A  58      -6.533 -17.048  17.453  1.00  0.00           O  
ATOM    438  CB  ASN A  58      -3.683 -15.827  16.199  1.00  0.00           C  
ATOM    439  CG  ASN A  58      -2.915 -14.654  15.619  1.00  0.00           C  
ATOM    440  OD1 ASN A  58      -3.075 -14.284  14.471  1.00  0.00           O  
ATOM    441  ND2 ASN A  58      -2.067 -14.026  16.407  1.00  0.00           N  
ATOM    442  N   GLY A  59      -5.978 -17.935  15.481  1.00  0.00           N  
ATOM    443  CA  GLY A  59      -6.522 -19.264  15.753  1.00  0.00           C  
ATOM    444  C   GLY A  59      -8.008 -19.467  15.438  1.00  0.00           C  
ATOM    445  O   GLY A  59      -8.465 -20.604  15.521  1.00  0.00           O  
ATOM    446  N   LYS A  60      -8.755 -18.426  15.030  1.00  0.00           N  
ATOM    447  CA  LYS A  60     -10.179 -18.544  14.668  1.00  0.00           C  
ATOM    448  C   LYS A  60     -10.438 -19.670  13.663  1.00  0.00           C  
ATOM    449  O   LYS A  60     -11.100 -20.645  14.003  1.00  0.00           O  
ATOM    450  CB  LYS A  60     -10.722 -17.224  14.108  1.00  0.00           C  
ATOM    451  CG  LYS A  60     -10.625 -16.034  15.074  1.00  0.00           C  
ATOM    452  CD  LYS A  60     -11.394 -14.809  14.544  1.00  0.00           C  
ATOM    453  CE  LYS A  60     -10.835 -14.234  13.235  1.00  0.00           C  
ATOM    454  NZ  LYS A  60      -9.623 -13.413  13.457  1.00  0.00           N  
ATOM    455  N   GLY A  61      -9.837 -19.591  12.474  1.00  0.00           N  
ATOM    456  CA  GLY A  61     -10.069 -20.556  11.394  1.00  0.00           C  
ATOM    457  C   GLY A  61      -9.727 -22.002  11.762  1.00  0.00           C  
ATOM    458  O   GLY A  61     -10.471 -22.924  11.428  1.00  0.00           O  
ATOM    459  N   THR A  62      -8.633 -22.237  12.503  1.00  0.00           N  
ATOM    460  CA  THR A  62      -8.260 -23.597  12.927  1.00  0.00           C  
ATOM    461  C   THR A  62      -9.122 -24.118  14.081  1.00  0.00           C  
ATOM    462  O   THR A  62      -9.382 -25.314  14.132  1.00  0.00           O  
ATOM    463  CB  THR A  62      -6.777 -23.699  13.300  1.00  0.00           C  
ATOM    464  OG1 THR A  62      -6.377 -22.651  14.153  1.00  0.00           O  
ATOM    465  CG2 THR A  62      -5.900 -23.610  12.047  1.00  0.00           C  
ATOM    466  N   THR A  63      -9.622 -23.238  14.938  1.00  0.00           N  
ATOM    467  CA  THR A  63     -10.629 -23.600  15.949  1.00  0.00           C  
ATOM    468  C   THR A  63     -11.944 -23.995  15.276  1.00  0.00           C  
ATOM    469  O   THR A  63     -12.469 -25.071  15.557  1.00  0.00           O  
ATOM    470  CB  THR A  63     -10.851 -22.458  16.950  1.00  0.00           C  
ATOM    471  OG1 THR A  63      -9.634 -22.133  17.569  1.00  0.00           O  
ATOM    472  CG2 THR A  63     -11.830 -22.820  18.065  1.00  0.00           C  
ATOM    473  N   CYS A  64     -12.421 -23.211  14.314  1.00  0.00           N  
ATOM    474  CA  CYS A  64     -13.595 -23.543  13.509  1.00  0.00           C  
ATOM    475  C   CYS A  64     -13.421 -24.879  12.773  1.00  0.00           C  
ATOM    476  O   CYS A  64     -14.319 -25.717  12.795  1.00  0.00           O  
ATOM    477  CB  CYS A  64     -13.865 -22.427  12.482  1.00  0.00           C  
ATOM    478  SG  CYS A  64     -14.273 -20.864  13.307  1.00  0.00           S  
ATOM    479  N   ARG A  65     -12.251 -25.112  12.167  1.00  0.00           N  
ATOM    480  CA  ARG A  65     -11.954 -26.365  11.449  1.00  0.00           C  
ATOM    481  C   ARG A  65     -11.944 -27.575  12.376  1.00  0.00           C  
ATOM    482  O   ARG A  65     -12.409 -28.633  11.979  1.00  0.00           O  
ATOM    483  CB  ARG A  65     -10.630 -26.215  10.690  1.00  0.00           C  
ATOM    484  CG  ARG A  65     -10.268 -27.441   9.832  1.00  0.00           C  
ATOM    485  CD  ARG A  65     -11.341 -27.730   8.766  1.00  0.00           C  
ATOM    486  NE  ARG A  65     -10.943 -28.839   7.896  1.00  0.00           N  
ATOM    487  CZ  ARG A  65     -11.539 -29.176   6.760  1.00  0.00           C  
ATOM    488  NH1 ARG A  65     -12.571 -28.532   6.295  1.00  0.00           N  
ATOM    489  NH2 ARG A  65     -11.105 -30.189   6.069  1.00  0.00           N  
ATOM    490  N   THR A  66     -11.443 -27.430  13.596  1.00  0.00           N  
ATOM    491  CA  THR A  66     -11.465 -28.517  14.591  1.00  0.00           C  
ATOM    492  C   THR A  66     -12.895 -28.824  15.036  1.00  0.00           C  
ATOM    493  O   THR A  66     -13.276 -29.988  15.050  1.00  0.00           O  
ATOM    494  CB  THR A  66     -10.587 -28.185  15.806  1.00  0.00           C  
ATOM    495  OG1 THR A  66      -9.277 -27.874  15.396  1.00  0.00           O  
ATOM    496  CG2 THR A  66     -10.475 -29.368  16.771  1.00  0.00           C  
ATOM    497  N   LEU A  67     -13.704 -27.799  15.310  1.00  0.00           N  
ATOM    498  CA  LEU A  67     -15.132 -27.971  15.605  1.00  0.00           C  
ATOM    499  C   LEU A  67     -15.854 -28.678  14.454  1.00  0.00           C  
ATOM    500  O   LEU A  67     -16.526 -29.685  14.687  1.00  0.00           O  
ATOM    501  CB  LEU A  67     -15.788 -26.600  15.867  1.00  0.00           C  
ATOM    502  CG  LEU A  67     -15.463 -25.970  17.234  1.00  0.00           C  
ATOM    503  CD1 LEU A  67     -15.920 -24.509  17.256  1.00  0.00           C  
ATOM    504  CD2 LEU A  67     -16.179 -26.709  18.364  1.00  0.00           C  
ATOM    505  N   GLU A  68     -15.665 -28.209  13.231  1.00  0.00           N  
ATOM    506  CA  GLU A  68     -16.228 -28.808  12.014  1.00  0.00           C  
ATOM    507  C   GLU A  68     -15.833 -30.279  11.875  1.00  0.00           C  
ATOM    508  O   GLU A  68     -16.698 -31.128  11.686  1.00  0.00           O  
ATOM    509  CB  GLU A  68     -15.734 -27.988  10.806  1.00  0.00           C  
ATOM    510  CG  GLU A  68     -16.176 -28.512   9.430  1.00  0.00           C  
ATOM    511  CD  GLU A  68     -15.524 -27.691   8.292  1.00  0.00           C  
ATOM    512  OE1 GLU A  68     -16.160 -27.433   7.257  1.00  0.00           O  
ATOM    513  OE2 GLU A  68     -14.352 -27.270   8.430  1.00  0.00           O  
ATOM    514  N   SER A  69     -14.558 -30.599  12.021  1.00  0.00           N  
ATOM    515  CA  SER A  69     -14.035 -31.952  11.854  1.00  0.00           C  
ATOM    516  C   SER A  69     -14.624 -32.928  12.884  1.00  0.00           C  
ATOM    517  O   SER A  69     -15.059 -34.018  12.511  1.00  0.00           O  
ATOM    518  CB  SER A  69     -12.512 -31.926  11.944  1.00  0.00           C  
ATOM    519  OG  SER A  69     -11.970 -33.135  11.457  1.00  0.00           O  
ATOM    520  N   ILE A  70     -14.701 -32.523  14.150  1.00  0.00           N  
ATOM    521  CA  ILE A  70     -15.276 -33.365  15.203  1.00  0.00           C  
ATOM    522  C   ILE A  70     -16.789 -33.536  15.010  1.00  0.00           C  
ATOM    523  O   ILE A  70     -17.296 -34.657  15.080  1.00  0.00           O  
ATOM    524  CB  ILE A  70     -14.957 -32.798  16.605  1.00  0.00           C  
ATOM    525  CG1 ILE A  70     -13.442 -32.779  16.895  1.00  0.00           C  
ATOM    526  CG2 ILE A  70     -15.659 -33.656  17.674  1.00  0.00           C  
ATOM    527  CD1 ILE A  70     -13.057 -31.944  18.126  1.00  0.00           C  
ATOM    528  N   LEU A  71     -17.516 -32.462  14.730  1.00  0.00           N  
ATOM    529  CA  LEU A  71     -18.966 -32.506  14.547  1.00  0.00           C  
ATOM    530  C   LEU A  71     -19.356 -33.333  13.310  1.00  0.00           C  
ATOM    531  O   LEU A  71     -20.311 -34.105  13.367  1.00  0.00           O  
ATOM    532  CB  LEU A  71     -19.516 -31.081  14.447  1.00  0.00           C  
ATOM    533  CG  LEU A  71     -19.512 -30.311  15.779  1.00  0.00           C  
ATOM    534  CD1 LEU A  71     -19.745 -28.823  15.521  1.00  0.00           C  
ATOM    535  CD2 LEU A  71     -20.622 -30.809  16.716  1.00  0.00           C  
ATOM    536  N   MET A  72     -18.597 -33.244  12.216  1.00  0.00           N  
ATOM    537  CA  MET A  72     -18.790 -34.100  11.046  1.00  0.00           C  
ATOM    538  C   MET A  72     -18.485 -35.572  11.357  1.00  0.00           C  
ATOM    539  O   MET A  72     -19.253 -36.441  10.943  1.00  0.00           O  
ATOM    540  CB  MET A  72     -17.914 -33.619   9.887  1.00  0.00           C  
ATOM    541  CG  MET A  72     -18.472 -32.368   9.200  1.00  0.00           C  
ATOM    542  SD  MET A  72     -17.462 -31.761   7.808  1.00  0.00           S  
ATOM    543  CE  MET A  72     -17.358 -33.248   6.781  1.00  0.00           C  
ATOM    544  N   ALA A  73     -17.430 -35.866  12.110  1.00  0.00           N  
ATOM    545  CA  ALA A  73     -17.120 -37.225  12.546  1.00  0.00           C  
ATOM    546  C   ALA A  73     -18.212 -37.805  13.459  1.00  0.00           C  
ATOM    547  O   ALA A  73     -18.475 -39.008  13.431  1.00  0.00           O  
ATOM    548  CB  ALA A  73     -15.749 -37.223  13.228  1.00  0.00           C  
ATOM    549  N   ALA A  74     -18.900 -36.943  14.208  1.00  0.00           N  
ATOM    550  CA  ALA A  74     -20.061 -37.318  15.011  1.00  0.00           C  
ATOM    551  C   ALA A  74     -21.367 -37.473  14.202  1.00  0.00           C  
ATOM    552  O   ALA A  74     -22.383 -37.887  14.752  1.00  0.00           O  
ATOM    553  CB  ALA A  74     -20.214 -36.304  16.147  1.00  0.00           C  
ATOM    554  N   GLY A  75     -21.355 -37.157  12.892  1.00  0.00           N  
ATOM    555  CA  GLY A  75     -22.493 -37.322  11.981  1.00  0.00           C  
ATOM    556  C   GLY A  75     -23.394 -36.095  11.826  1.00  0.00           C  
ATOM    557  O   GLY A  75     -24.417 -36.186  11.144  1.00  0.00           O  
ATOM    558  N   TYR A  76     -23.029 -34.937  12.390  1.00  0.00           N  
ATOM    559  CA  TYR A  76     -23.768 -33.694  12.208  1.00  0.00           C  
ATOM    560  C   TYR A  76     -23.583 -33.118  10.801  1.00  0.00           C  
ATOM    561  O   TYR A  76     -22.529 -33.248  10.173  1.00  0.00           O  
ATOM    562  CB  TYR A  76     -23.368 -32.662  13.270  1.00  0.00           C  
ATOM    563  CG  TYR A  76     -23.790 -33.017  14.675  1.00  0.00           C  
ATOM    564  CD1 TYR A  76     -25.075 -32.663  15.139  1.00  0.00           C  
ATOM    565  CD2 TYR A  76     -22.908 -33.693  15.537  1.00  0.00           C  
ATOM    566  CE1 TYR A  76     -25.479 -32.987  16.450  1.00  0.00           C  
ATOM    567  CE2 TYR A  76     -23.305 -34.030  16.843  1.00  0.00           C  
ATOM    568  CZ  TYR A  76     -24.594 -33.670  17.303  1.00  0.00           C  
ATOM    569  OH  TYR A  76     -24.978 -33.998  18.572  1.00  0.00           O  
ATOM    570  N   LYS A  77     -24.613 -32.425  10.307  1.00  0.00           N  
ATOM    571  CA  LYS A  77     -24.502 -31.570   9.124  1.00  0.00           C  
ATOM    572  C   LYS A  77     -23.991 -30.195   9.541  1.00  0.00           C  
ATOM    573  O   LYS A  77     -24.697 -29.438  10.208  1.00  0.00           O  
ATOM    574  CB  LYS A  77     -25.845 -31.452   8.410  1.00  0.00           C  
ATOM    575  CG  LYS A  77     -26.258 -32.763   7.734  1.00  0.00           C  
ATOM    576  CD  LYS A  77     -27.580 -32.508   7.011  1.00  0.00           C  
ATOM    577  CE  LYS A  77     -28.067 -33.760   6.302  1.00  0.00           C  
ATOM    578  NZ  LYS A  77     -29.366 -33.485   5.656  1.00  0.00           N  
ATOM    579  N   VAL A  78     -22.779 -29.860   9.120  1.00  0.00           N  
ATOM    580  CA  VAL A  78     -22.053 -28.674   9.586  1.00  0.00           C  
ATOM    581  C   VAL A  78     -21.800 -27.695   8.452  1.00  0.00           C  
ATOM    582  O   VAL A  78     -21.379 -28.078   7.361  1.00  0.00           O  
ATOM    583  CB  VAL A  78     -20.737 -29.061  10.280  1.00  0.00           C  
ATOM    584  CG1 VAL A  78     -20.093 -27.845  10.967  1.00  0.00           C  
ATOM    585  CG2 VAL A  78     -20.953 -30.136  11.353  1.00  0.00           C  
ATOM    586  N   GLY A  79     -22.032 -26.418   8.724  1.00  0.00           N  
ATOM    587  CA  GLY A  79     -21.613 -25.300   7.883  1.00  0.00           C  
ATOM    588  C   GLY A  79     -20.560 -24.448   8.589  1.00  0.00           C  
ATOM    589  O   GLY A  79     -20.657 -24.201   9.784  1.00  0.00           O  
ATOM    590  N   VAL A  80     -19.573 -23.987   7.841  1.00  0.00           N  
ATOM    591  CA  VAL A  80     -18.536 -23.075   8.351  1.00  0.00           C  
ATOM    592  C   VAL A  80     -18.424 -21.859   7.453  1.00  0.00           C  
ATOM    593  O   VAL A  80     -18.185 -21.982   6.256  1.00  0.00           O  
ATOM    594  CB  VAL A  80     -17.164 -23.751   8.499  1.00  0.00           C  
ATOM    595  CG1 VAL A  80     -16.138 -22.804   9.138  1.00  0.00           C  
ATOM    596  CG2 VAL A  80     -17.247 -25.004   9.379  1.00  0.00           C  
ATOM    597  N   TYR A  81     -18.566 -20.682   8.047  1.00  0.00           N  
ATOM    598  CA  TYR A  81     -18.218 -19.409   7.432  1.00  0.00           C  
ATOM    599  C   TYR A  81     -16.857 -18.953   7.947  1.00  0.00           C  
ATOM    600  O   TYR A  81     -16.659 -18.910   9.161  1.00  0.00           O  
ATOM    601  CB  TYR A  81     -19.308 -18.380   7.726  1.00  0.00           C  
ATOM    602  CG  TYR A  81     -19.054 -17.014   7.123  1.00  0.00           C  
ATOM    603  CD1 TYR A  81     -19.093 -15.856   7.938  1.00  0.00           C  
ATOM    604  CD2 TYR A  81     -18.802 -16.879   5.746  1.00  0.00           C  
ATOM    605  CE1 TYR A  81     -18.909 -14.590   7.373  1.00  0.00           C  
ATOM    606  CE2 TYR A  81     -18.607 -15.611   5.175  1.00  0.00           C  
ATOM    607  CZ  TYR A  81     -18.671 -14.462   5.984  1.00  0.00           C  
ATOM    608  OH  TYR A  81     -18.518 -13.231   5.417  1.00  0.00           O  
ATOM    609  N   SER A  82     -15.935 -18.647   7.040  1.00  0.00           N  
ATOM    610  CA  SER A  82     -14.585 -18.199   7.382  1.00  0.00           C  
ATOM    611  C   SER A  82     -14.130 -17.034   6.511  1.00  0.00           C  
ATOM    612  O   SER A  82     -14.638 -16.817   5.408  1.00  0.00           O  
ATOM    613  CB  SER A  82     -13.590 -19.371   7.311  1.00  0.00           C  
ATOM    614  OG  SER A  82     -13.449 -19.867   5.995  1.00  0.00           O  
ATOM    615  N   SER A  83     -13.151 -16.271   7.015  1.00  0.00           N  
ATOM    616  CA  SER A  83     -12.530 -15.173   6.271  1.00  0.00           C  
ATOM    617  C   SER A  83     -11.102 -14.895   6.745  1.00  0.00           C  
ATOM    618  O   SER A  83     -10.781 -15.149   7.907  1.00  0.00           O  
ATOM    619  CB  SER A  83     -13.390 -13.912   6.382  1.00  0.00           C  
ATOM    620  OG  SER A  83     -13.467 -13.466   7.720  1.00  0.00           O  
ATOM    621  N   PRO A  84     -10.216 -14.355   5.890  1.00  0.00           N  
ATOM    622  CA  PRO A  84     -10.356 -14.209   4.444  1.00  0.00           C  
ATOM    623  C   PRO A  84     -10.236 -15.564   3.716  1.00  0.00           C  
ATOM    624  O   PRO A  84     -10.105 -16.603   4.359  1.00  0.00           O  
ATOM    625  CB  PRO A  84      -9.248 -13.229   4.048  1.00  0.00           C  
ATOM    626  CG  PRO A  84      -8.135 -13.576   5.039  1.00  0.00           C  
ATOM    627  CD  PRO A  84      -8.901 -13.927   6.317  1.00  0.00           C  
ATOM    628  N   HIS A  85     -10.307 -15.557   2.376  1.00  0.00           N  
ATOM    629  CA  HIS A  85      -9.917 -16.700   1.545  1.00  0.00           C  
ATOM    630  C   HIS A  85      -8.453 -16.576   1.110  1.00  0.00           C  
ATOM    631  O   HIS A  85      -7.872 -15.491   1.178  1.00  0.00           O  
ATOM    632  CB  HIS A  85     -10.864 -16.831   0.345  1.00  0.00           C  
ATOM    633  CG  HIS A  85     -10.953 -15.594  -0.509  1.00  0.00           C  
ATOM    634  ND1 HIS A  85     -11.870 -14.571  -0.352  1.00  0.00           N  
ATOM    635  CD2 HIS A  85     -10.197 -15.264  -1.602  1.00  0.00           C  
ATOM    636  CE1 HIS A  85     -11.666 -13.671  -1.330  1.00  0.00           C  
ATOM    637  NE2 HIS A  85     -10.656 -14.054  -2.097  1.00  0.00           N  
ATOM    638  N   LEU A  86      -7.870 -17.682   0.662  1.00  0.00           N  
ATOM    639  CA  LEU A  86      -6.528 -17.736   0.090  1.00  0.00           C  
ATOM    640  C   LEU A  86      -6.579 -17.484  -1.416  1.00  0.00           C  
ATOM    641  O   LEU A  86      -6.058 -16.473  -1.887  1.00  0.00           O  
ATOM    642  CB  LEU A  86      -5.874 -19.091   0.432  1.00  0.00           C  
ATOM    643  CG  LEU A  86      -5.409 -19.204   1.895  1.00  0.00           C  
ATOM    644  CD1 LEU A  86      -5.133 -20.656   2.253  1.00  0.00           C  
ATOM    645  CD2 LEU A  86      -4.128 -18.404   2.135  1.00  0.00           C  
ATOM    646  N   VAL A  87      -7.241 -18.367  -2.164  1.00  0.00           N  
ATOM    647  CA  VAL A  87      -7.275 -18.359  -3.636  1.00  0.00           C  
ATOM    648  C   VAL A  87      -8.680 -18.077  -4.165  1.00  0.00           C  
ATOM    649  O   VAL A  87      -8.858 -17.257  -5.057  1.00  0.00           O  
ATOM    650  CB  VAL A  87      -6.735 -19.692  -4.188  1.00  0.00           C  
ATOM    651  CG1 VAL A  87      -6.680 -19.702  -5.717  1.00  0.00           C  
ATOM    652  CG2 VAL A  87      -5.321 -19.991  -3.666  1.00  0.00           C  
ATOM    653  N   ARG A  88      -9.689 -18.722  -3.605  1.00  0.00           N  
ATOM    654  CA  ARG A  88     -11.064 -18.656  -4.110  1.00  0.00           C  
ATOM    655  C   ARG A  88     -12.022 -18.090  -3.064  1.00  0.00           C  
ATOM    656  O   ARG A  88     -12.003 -18.501  -1.910  1.00  0.00           O  
ATOM    657  CB  ARG A  88     -11.543 -20.052  -4.547  1.00  0.00           C  
ATOM    658  CG  ARG A  88     -10.709 -20.660  -5.684  1.00  0.00           C  
ATOM    659  CD  ARG A  88     -11.217 -22.072  -6.023  1.00  0.00           C  
ATOM    660  NE  ARG A  88     -11.086 -22.980  -4.876  1.00  0.00           N  
ATOM    661  CZ  ARG A  88      -9.973 -23.544  -4.423  1.00  0.00           C  
ATOM    662  NH1 ARG A  88      -8.828 -23.420  -5.042  1.00  0.00           N  
ATOM    663  NH2 ARG A  88     -10.012 -24.235  -3.323  1.00  0.00           N  
ATOM    664  N   TYR A  89     -12.932 -17.221  -3.491  1.00  0.00           N  
ATOM    665  CA  TYR A  89     -14.005 -16.735  -2.621  1.00  0.00           C  
ATOM    666  C   TYR A  89     -14.849 -17.882  -2.034  1.00  0.00           C  
ATOM    667  O   TYR A  89     -15.279 -17.813  -0.880  1.00  0.00           O  
ATOM    668  CB  TYR A  89     -14.895 -15.757  -3.397  1.00  0.00           C  
ATOM    669  CG  TYR A  89     -16.029 -15.225  -2.560  1.00  0.00           C  
ATOM    670  CD1 TYR A  89     -17.261 -15.908  -2.491  1.00  0.00           C  
ATOM    671  CD2 TYR A  89     -15.845 -14.077  -1.757  1.00  0.00           C  
ATOM    672  CE1 TYR A  89     -18.283 -15.468  -1.636  1.00  0.00           C  
ATOM    673  CE2 TYR A  89     -16.860 -13.624  -0.905  1.00  0.00           C  
ATOM    674  CZ  TYR A  89     -18.071 -14.327  -0.838  1.00  0.00           C  
ATOM    675  OH  TYR A  89     -19.058 -13.906   0.023  1.00  0.00           O  
ATOM    676  N   THR A  90     -15.028 -18.967  -2.803  1.00  0.00           N  
ATOM    677  CA  THR A  90     -15.809 -20.147  -2.403  1.00  0.00           C  
ATOM    678  C   THR A  90     -15.253 -20.855  -1.163  1.00  0.00           C  
ATOM    679  O   THR A  90     -16.009 -21.525  -0.465  1.00  0.00           O  
ATOM    680  CB  THR A  90     -15.908 -21.146  -3.566  1.00  0.00           C  
ATOM    681  OG1 THR A  90     -14.623 -21.436  -4.080  1.00  0.00           O  
ATOM    682  CG2 THR A  90     -16.729 -20.578  -4.722  1.00  0.00           C  
ATOM    683  N   GLU A  91     -13.984 -20.631  -0.798  1.00  0.00           N  
ATOM    684  CA  GLU A  91     -13.396 -21.125   0.454  1.00  0.00           C  
ATOM    685  C   GLU A  91     -14.110 -20.584   1.702  1.00  0.00           C  
ATOM    686  O   GLU A  91     -14.102 -21.225   2.752  1.00  0.00           O  
ATOM    687  CB  GLU A  91     -11.922 -20.695   0.550  1.00  0.00           C  
ATOM    688  CG  GLU A  91     -11.003 -21.341  -0.497  1.00  0.00           C  
ATOM    689  CD  GLU A  91      -9.648 -20.616  -0.580  1.00  0.00           C  
ATOM    690  OE1 GLU A  91      -9.085 -20.579  -1.695  1.00  0.00           O  
ATOM    691  OE2 GLU A  91      -9.188 -20.063   0.440  1.00  0.00           O  
ATOM    692  N   ARG A  92     -14.751 -19.400   1.595  1.00  0.00           N  
ATOM    693  CA  ARG A  92     -15.384 -18.726   2.735  1.00  0.00           C  
ATOM    694  C   ARG A  92     -16.616 -19.456   3.268  1.00  0.00           C  
ATOM    695  O   ARG A  92     -17.010 -19.205   4.406  1.00  0.00           O  
ATOM    696  CB  ARG A  92     -15.768 -17.293   2.355  1.00  0.00           C  
ATOM    697  CG  ARG A  92     -14.545 -16.410   2.066  1.00  0.00           C  
ATOM    698  CD  ARG A  92     -15.002 -14.972   1.863  1.00  0.00           C  
ATOM    699  NE  ARG A  92     -13.871 -14.059   1.677  1.00  0.00           N  
ATOM    700  CZ  ARG A  92     -13.675 -12.874   2.262  1.00  0.00           C  
ATOM    701  NH1 ARG A  92     -14.509 -12.384   3.126  1.00  0.00           N  
ATOM    702  NH2 ARG A  92     -12.626 -12.180   1.969  1.00  0.00           N  
ATOM    703  N   VAL A  93     -17.232 -20.331   2.485  1.00  0.00           N  
ATOM    704  CA  VAL A  93     -18.442 -21.057   2.871  1.00  0.00           C  
ATOM    705  C   VAL A  93     -18.249 -22.546   2.607  1.00  0.00           C  
ATOM    706  O   VAL A  93     -18.243 -22.986   1.461  1.00  0.00           O  
ATOM    707  CB  VAL A  93     -19.687 -20.526   2.136  1.00  0.00           C  
ATOM    708  CG1 VAL A  93     -20.951 -21.260   2.591  1.00  0.00           C  
ATOM    709  CG2 VAL A  93     -19.903 -19.030   2.409  1.00  0.00           C  
ATOM    710  N   ARG A  94     -18.127 -23.328   3.668  1.00  0.00           N  
ATOM    711  CA  ARG A  94     -18.081 -24.791   3.590  1.00  0.00           C  
ATOM    712  C   ARG A  94     -19.377 -25.391   4.101  1.00  0.00           C  
ATOM    713  O   ARG A  94     -19.882 -24.979   5.151  1.00  0.00           O  
ATOM    714  CB  ARG A  94     -16.865 -25.349   4.352  1.00  0.00           C  
ATOM    715  CG  ARG A  94     -15.531 -24.842   3.768  1.00  0.00           C  
ATOM    716  CD  ARG A  94     -14.332 -25.615   4.325  1.00  0.00           C  
ATOM    717  NE  ARG A  94     -14.205 -25.498   5.783  1.00  0.00           N  
ATOM    718  CZ  ARG A  94     -13.588 -24.552   6.471  1.00  0.00           C  
ATOM    719  NH1 ARG A  94     -12.975 -23.543   5.900  1.00  0.00           N  
ATOM    720  NH2 ARG A  94     -13.564 -24.622   7.760  1.00  0.00           N  
ATOM    721  N   VAL A  95     -19.883 -26.395   3.414  1.00  0.00           N  
ATOM    722  CA  VAL A  95     -20.983 -27.248   3.840  1.00  0.00           C  
ATOM    723  C   VAL A  95     -20.508 -28.689   3.775  1.00  0.00           C  
ATOM    724  O   VAL A  95     -20.039 -29.138   2.735  1.00  0.00           O  
ATOM    725  CB  VAL A  95     -22.242 -27.024   2.986  1.00  0.00           C  
ATOM    726  CG1 VAL A  95     -23.357 -28.013   3.345  1.00  0.00           C  
ATOM    727  CG2 VAL A  95     -22.785 -25.606   3.192  1.00  0.00           C  
ATOM    728  N   GLN A  96     -20.589 -29.410   4.897  1.00  0.00           N  
ATOM    729  CA  GLN A  96     -20.000 -30.747   5.029  1.00  0.00           C  
ATOM    730  C   GLN A  96     -18.505 -30.791   4.623  1.00  0.00           C  
ATOM    731  O   GLN A  96     -18.062 -31.710   3.945  1.00  0.00           O  
ATOM    732  CB  GLN A  96     -20.868 -31.794   4.303  1.00  0.00           C  
ATOM    733  CG  GLN A  96     -22.254 -31.990   4.935  1.00  0.00           C  
ATOM    734  CD  GLN A  96     -22.145 -32.666   6.304  1.00  0.00           C  
ATOM    735  OE1 GLN A  96     -21.872 -32.035   7.304  1.00  0.00           O  
ATOM    736  NE2 GLN A  96     -22.332 -33.960   6.385  1.00  0.00           N  
ATOM    737  N   GLY A  97     -17.757 -29.767   5.013  1.00  0.00           N  
ATOM    738  CA  GLY A  97     -16.324 -29.653   4.737  1.00  0.00           C  
ATOM    739  C   GLY A  97     -15.953 -29.335   3.282  1.00  0.00           C  
ATOM    740  O   GLY A  97     -14.767 -29.309   2.964  1.00  0.00           O  
ATOM    741  N   GLN A  98     -16.936 -29.102   2.409  1.00  0.00           N  
ATOM    742  CA  GLN A  98     -16.749 -28.846   0.981  1.00  0.00           C  
ATOM    743  C   GLN A  98     -17.131 -27.411   0.619  1.00  0.00           C  
ATOM    744  O   GLN A  98     -18.081 -26.850   1.170  1.00  0.00           O  
ATOM    745  CB  GLN A  98     -17.593 -29.845   0.166  1.00  0.00           C  
ATOM    746  CG  GLN A  98     -17.179 -31.317   0.373  1.00  0.00           C  
ATOM    747  CD  GLN A  98     -16.251 -31.881  -0.707  1.00  0.00           C  
ATOM    748  OE1 GLN A  98     -16.211 -31.442  -1.844  1.00  0.00           O  
ATOM    749  NE2 GLN A  98     -15.485 -32.897  -0.392  1.00  0.00           N  
ATOM    750  N   GLU A  99     -16.414 -26.849  -0.348  1.00  0.00           N  
ATOM    751  CA  GLU A  99     -16.813 -25.604  -0.997  1.00  0.00           C  
ATOM    752  C   GLU A  99     -18.087 -25.816  -1.829  1.00  0.00           C  
ATOM    753  O   GLU A  99     -18.303 -26.880  -2.413  1.00  0.00           O  
ATOM    754  CB  GLU A  99     -15.666 -25.062  -1.884  1.00  0.00           C  
ATOM    755  CG  GLU A  99     -14.432 -24.637  -1.071  1.00  0.00           C  
ATOM    756  CD  GLU A  99     -13.246 -24.201  -1.959  1.00  0.00           C  
ATOM    757  OE1 GLU A  99     -12.081 -24.410  -1.546  1.00  0.00           O  
ATOM    758  OE2 GLU A  99     -13.438 -23.671  -3.072  1.00  0.00           O  
ATOM    759  N   LEU A 100     -18.930 -24.792  -1.893  1.00  0.00           N  
ATOM    760  CA  LEU A 100     -20.090 -24.791  -2.778  1.00  0.00           C  
ATOM    761  C   LEU A 100     -19.684 -24.314  -4.182  1.00  0.00           C  
ATOM    762  O   LEU A 100     -18.749 -23.528  -4.319  1.00  0.00           O  
ATOM    763  CB  LEU A 100     -21.199 -23.920  -2.175  1.00  0.00           C  
ATOM    764  CG  LEU A 100     -21.763 -24.443  -0.836  1.00  0.00           C  
ATOM    765  CD1 LEU A 100     -22.792 -23.447  -0.301  1.00  0.00           C  
ATOM    766  CD2 LEU A 100     -22.452 -25.800  -0.984  1.00  0.00           C  
ATOM    767  N   PRO A 101     -20.399 -24.765  -5.247  1.00  0.00           N  
ATOM    768  CA  PRO A 101     -20.146 -24.264  -6.590  1.00  0.00           C  
ATOM    769  C   PRO A 101     -20.431 -22.760  -6.677  1.00  0.00           C  
ATOM    770  O   PRO A 101     -21.347 -22.252  -6.018  1.00  0.00           O  
ATOM    771  CB  PRO A 101     -21.061 -25.088  -7.504  1.00  0.00           C  
ATOM    772  CG  PRO A 101     -22.214 -25.486  -6.584  1.00  0.00           C  
ATOM    773  CD  PRO A 101     -21.532 -25.669  -5.230  1.00  0.00           C  
ATOM    774  N   GLU A 102     -19.712 -22.052  -7.554  1.00  0.00           N  
ATOM    775  CA  GLU A 102     -19.884 -20.603  -7.761  1.00  0.00           C  
ATOM    776  C   GLU A 102     -21.338 -20.217  -8.057  1.00  0.00           C  
ATOM    777  O   GLU A 102     -21.827 -19.200  -7.571  1.00  0.00           O  
ATOM    778  CB  GLU A 102     -19.011 -20.131  -8.921  1.00  0.00           C  
ATOM    779  CG  GLU A 102     -17.511 -20.258  -8.638  1.00  0.00           C  
ATOM    780  CD  GLU A 102     -16.664 -19.598  -9.738  1.00  0.00           C  
ATOM    781  OE1 GLU A 102     -15.449 -19.433  -9.497  1.00  0.00           O  
ATOM    782  OE2 GLU A 102     -17.237 -19.248 -10.801  1.00  0.00           O  
ATOM    783  N   SER A 103     -22.075 -21.065  -8.796  1.00  0.00           N  
ATOM    784  CA  SER A 103     -23.490 -20.850  -9.111  1.00  0.00           C  
ATOM    785  C   SER A 103     -24.398 -20.798  -7.877  1.00  0.00           C  
ATOM    786  O   SER A 103     -25.423 -20.128  -7.905  1.00  0.00           O  
ATOM    787  CB  SER A 103     -23.973 -21.944 -10.064  1.00  0.00           C  
ATOM    788  OG  SER A 103     -23.778 -23.232  -9.505  1.00  0.00           O  
ATOM    789  N   ALA A 104     -24.033 -21.474  -6.792  1.00  0.00           N  
ATOM    790  CA  ALA A 104     -24.765 -21.373  -5.535  1.00  0.00           C  
ATOM    791  C   ALA A 104     -24.538 -19.999  -4.882  1.00  0.00           C  
ATOM    792  O   ALA A 104     -25.481 -19.367  -4.413  1.00  0.00           O  
ATOM    793  CB  ALA A 104     -24.351 -22.527  -4.607  1.00  0.00           C  
ATOM    794  N   HIS A 105     -23.300 -19.508  -4.933  1.00  0.00           N  
ATOM    795  CA  HIS A 105     -22.946 -18.182  -4.436  1.00  0.00           C  
ATOM    796  C   HIS A 105     -23.635 -17.073  -5.233  1.00  0.00           C  
ATOM    797  O   HIS A 105     -24.216 -16.177  -4.631  1.00  0.00           O  
ATOM    798  CB  HIS A 105     -21.427 -17.998  -4.461  1.00  0.00           C  
ATOM    799  CG  HIS A 105     -20.735 -18.764  -3.369  1.00  0.00           C  
ATOM    800  ND1 HIS A 105     -20.507 -18.307  -2.086  1.00  0.00           N  
ATOM    801  CD2 HIS A 105     -20.202 -20.028  -3.451  1.00  0.00           C  
ATOM    802  CE1 HIS A 105     -19.848 -19.271  -1.423  1.00  0.00           C  
ATOM    803  NE2 HIS A 105     -19.651 -20.331  -2.218  1.00  0.00           N  
ATOM    804  N   THR A 106     -23.639 -17.139  -6.563  1.00  0.00           N  
ATOM    805  CA  THR A 106     -24.283 -16.120  -7.400  1.00  0.00           C  
ATOM    806  C   THR A 106     -25.804 -16.107  -7.232  1.00  0.00           C  
ATOM    807  O   THR A 106     -26.407 -15.038  -7.180  1.00  0.00           O  
ATOM    808  CB  THR A 106     -23.915 -16.262  -8.883  1.00  0.00           C  
ATOM    809  OG1 THR A 106     -24.296 -17.513  -9.394  1.00  0.00           O  
ATOM    810  CG2 THR A 106     -22.411 -16.130  -9.114  1.00  0.00           C  
ATOM    811  N   ALA A 107     -26.426 -17.275  -7.078  1.00  0.00           N  
ATOM    812  CA  ALA A 107     -27.843 -17.369  -6.750  1.00  0.00           C  
ATOM    813  C   ALA A 107     -28.147 -16.761  -5.364  1.00  0.00           C  
ATOM    814  O   ALA A 107     -29.112 -16.009  -5.215  1.00  0.00           O  
ATOM    815  CB  ALA A 107     -28.274 -18.835  -6.831  1.00  0.00           C  
ATOM    816  N   SER A 108     -27.303 -17.033  -4.381  1.00  0.00           N  
ATOM    817  CA  SER A 108     -27.411 -16.441  -3.045  1.00  0.00           C  
ATOM    818  C   SER A 108     -27.280 -14.916  -3.091  1.00  0.00           C  
ATOM    819  O   SER A 108     -28.137 -14.215  -2.561  1.00  0.00           O  
ATOM    820  CB  SER A 108     -26.350 -17.038  -2.127  1.00  0.00           C  
ATOM    821  OG  SER A 108     -26.509 -16.548  -0.814  1.00  0.00           O  
ATOM    822  N   PHE A 109     -26.277 -14.398  -3.798  1.00  0.00           N  
ATOM    823  CA  PHE A 109     -26.095 -12.959  -3.942  1.00  0.00           C  
ATOM    824  C   PHE A 109     -27.303 -12.274  -4.593  1.00  0.00           C  
ATOM    825  O   PHE A 109     -27.698 -11.202  -4.142  1.00  0.00           O  
ATOM    826  CB  PHE A 109     -24.817 -12.676  -4.731  1.00  0.00           C  
ATOM    827  CG  PHE A 109     -23.510 -13.037  -4.052  1.00  0.00           C  
ATOM    828  CD1 PHE A 109     -23.352 -12.939  -2.654  1.00  0.00           C  
ATOM    829  CD2 PHE A 109     -22.401 -13.410  -4.838  1.00  0.00           C  
ATOM    830  CE1 PHE A 109     -22.117 -13.224  -2.053  1.00  0.00           C  
ATOM    831  CE2 PHE A 109     -21.168 -13.689  -4.239  1.00  0.00           C  
ATOM    832  CZ  PHE A 109     -21.024 -13.600  -2.847  1.00  0.00           C  
ATOM    833  N   ALA A 110     -27.941 -12.901  -5.575  1.00  0.00           N  
ATOM    834  CA  ALA A 110     -29.151 -12.362  -6.187  1.00  0.00           C  
ATOM    835  C   ALA A 110     -30.324 -12.248  -5.189  1.00  0.00           C  
ATOM    836  O   ALA A 110     -31.072 -11.268  -5.223  1.00  0.00           O  
ATOM    837  CB  ALA A 110     -29.512 -13.229  -7.397  1.00  0.00           C  
ATOM    838  N   GLU A 111     -30.448 -13.202  -4.254  1.00  0.00           N  
ATOM    839  CA  GLU A 111     -31.432 -13.122  -3.169  1.00  0.00           C  
ATOM    840  C   GLU A 111     -31.110 -11.984  -2.189  1.00  0.00           C  
ATOM    841  O   GLU A 111     -32.005 -11.228  -1.812  1.00  0.00           O  
ATOM    842  CB  GLU A 111     -31.508 -14.462  -2.418  1.00  0.00           C  
ATOM    843  CG  GLU A 111     -32.301 -15.534  -3.175  1.00  0.00           C  
ATOM    844  CD  GLU A 111     -33.801 -15.218  -3.290  1.00  0.00           C  
ATOM    845  OE1 GLU A 111     -34.440 -15.812  -4.180  1.00  0.00           O  
ATOM    846  OE2 GLU A 111     -34.318 -14.417  -2.485  1.00  0.00           O  
ATOM    847  N   ILE A 112     -29.848 -11.812  -1.820  1.00  0.00           N  
ATOM    848  CA  ILE A 112     -29.431 -10.701  -0.953  1.00  0.00           C  
ATOM    849  C   ILE A 112     -29.716  -9.363  -1.631  1.00  0.00           C  
ATOM    850  O   ILE A 112     -30.277  -8.457  -0.999  1.00  0.00           O  
ATOM    851  CB  ILE A 112     -27.937 -10.791  -0.559  1.00  0.00           C  
ATOM    852  CG1 ILE A 112     -27.485 -12.157   0.014  1.00  0.00           C  
ATOM    853  CG2 ILE A 112     -27.597  -9.685   0.468  1.00  0.00           C  
ATOM    854  CD1 ILE A 112     -28.383 -12.766   1.074  1.00  0.00           C  
ATOM    855  N   GLU A 113     -29.401  -9.244  -2.911  1.00  0.00           N  
ATOM    856  CA  GLU A 113     -29.620  -8.023  -3.690  1.00  0.00           C  
ATOM    857  C   GLU A 113     -31.110  -7.659  -3.763  1.00  0.00           C  
ATOM    858  O   GLU A 113     -31.475  -6.493  -3.595  1.00  0.00           O  
ATOM    859  CB  GLU A 113     -29.025  -8.205  -5.092  1.00  0.00           C  
ATOM    860  CG  GLU A 113     -29.077  -6.938  -5.962  1.00  0.00           C  
ATOM    861  CD  GLU A 113     -28.299  -5.740  -5.386  1.00  0.00           C  
ATOM    862  OE1 GLU A 113     -28.523  -4.610  -5.862  1.00  0.00           O  
ATOM    863  OE2 GLU A 113     -27.479  -5.904  -4.460  1.00  0.00           O  
ATOM    864  N   SER A 114     -31.979  -8.645  -3.941  1.00  0.00           N  
ATOM    865  CA  SER A 114     -33.425  -8.447  -3.925  1.00  0.00           C  
ATOM    866  C   SER A 114     -33.944  -8.034  -2.544  1.00  0.00           C  
ATOM    867  O   SER A 114     -34.806  -7.164  -2.432  1.00  0.00           O  
ATOM    868  CB  SER A 114     -34.109  -9.732  -4.404  1.00  0.00           C  
ATOM    869  OG  SER A 114     -35.488  -9.497  -4.575  1.00  0.00           O  
ATOM    870  N   ALA A 115     -33.413  -8.627  -1.489  1.00  0.00           N  
ATOM    871  CA  ALA A 115     -33.881  -8.392  -0.122  1.00  0.00           C  
ATOM    872  C   ALA A 115     -33.392  -7.062   0.481  1.00  0.00           C  
ATOM    873  O   ALA A 115     -34.106  -6.469   1.295  1.00  0.00           O  
ATOM    874  CB  ALA A 115     -33.462  -9.581   0.739  1.00  0.00           C  
ATOM    875  N   ARG A 116     -32.203  -6.592   0.106  1.00  0.00           N  
ATOM    876  CA  ARG A 116     -31.624  -5.373   0.692  1.00  0.00           C  
ATOM    877  C   ARG A 116     -32.391  -4.109   0.311  1.00  0.00           C  
ATOM    878  O   ARG A 116     -32.437  -3.170   1.110  1.00  0.00           O  
ATOM    879  CB  ARG A 116     -30.119  -5.276   0.382  1.00  0.00           C  
ATOM    880  CG  ARG A 116     -29.795  -4.814  -1.039  1.00  0.00           C  
ATOM    881  CD  ARG A 116     -28.284  -4.704  -1.276  1.00  0.00           C  
ATOM    882  NE  ARG A 116     -28.027  -4.152  -2.617  1.00  0.00           N  
ATOM    883  CZ  ARG A 116     -28.049  -2.873  -2.992  1.00  0.00           C  
ATOM    884  NH1 ARG A 116     -28.228  -1.904  -2.144  1.00  0.00           N  
ATOM    885  NH2 ARG A 116     -27.897  -2.574  -4.230  1.00  0.00           N  
ATOM    886  N   GLY A 117     -33.006  -4.076  -0.871  1.00  0.00           N  
ATOM    887  CA  GLY A 117     -33.638  -2.872  -1.399  1.00  0.00           C  
ATOM    888  C   GLY A 117     -32.641  -1.705  -1.468  1.00  0.00           C  
ATOM    889  O   GLY A 117     -31.579  -1.832  -2.062  1.00  0.00           O  
ATOM    890  N   ASP A 118     -32.964  -0.593  -0.793  1.00  0.00           N  
ATOM    891  CA  ASP A 118     -32.114   0.606  -0.745  1.00  0.00           C  
ATOM    892  C   ASP A 118     -31.061   0.572   0.378  1.00  0.00           C  
ATOM    893  O   ASP A 118     -30.306   1.524   0.563  1.00  0.00           O  
ATOM    894  CB  ASP A 118     -33.008   1.854  -0.615  1.00  0.00           C  
ATOM    895  CG  ASP A 118     -34.042   1.976  -1.742  1.00  0.00           C  
ATOM    896  OD1 ASP A 118     -33.695   1.646  -2.896  1.00  0.00           O  
ATOM    897  OD2 ASP A 118     -35.185   2.369  -1.428  1.00  0.00           O  
ATOM    898  N   ILE A 119     -30.986  -0.506   1.150  1.00  0.00           N  
ATOM    899  CA  ILE A 119     -30.012  -0.636   2.235  1.00  0.00           C  
ATOM    900  C   ILE A 119     -28.642  -0.957   1.628  1.00  0.00           C  
ATOM    901  O   ILE A 119     -28.437  -2.035   1.063  1.00  0.00           O  
ATOM    902  CB  ILE A 119     -30.450  -1.661   3.291  1.00  0.00           C  
ATOM    903  CG1 ILE A 119     -31.812  -1.252   3.906  1.00  0.00           C  
ATOM    904  CG2 ILE A 119     -29.384  -1.781   4.394  1.00  0.00           C  
ATOM    905  CD1 ILE A 119     -32.394  -2.281   4.886  1.00  0.00           C  
ATOM    906  N   SER A 120     -27.695  -0.035   1.782  1.00  0.00           N  
ATOM    907  CA  SER A 120     -26.304  -0.277   1.403  1.00  0.00           C  
ATOM    908  C   SER A 120     -25.659  -1.295   2.347  1.00  0.00           C  
ATOM    909  O   SER A 120     -25.901  -1.250   3.553  1.00  0.00           O  
ATOM    910  CB  SER A 120     -25.516   1.034   1.410  1.00  0.00           C  
ATOM    911  OG  SER A 120     -24.302   0.852   0.719  1.00  0.00           O  
ATOM    912  N   LEU A 121     -24.856  -2.205   1.808  1.00  0.00           N  
ATOM    913  CA  LEU A 121     -24.136  -3.236   2.550  1.00  0.00           C  
ATOM    914  C   LEU A 121     -22.657  -3.202   2.173  1.00  0.00           C  
ATOM    915  O   LEU A 121     -22.331  -3.031   0.999  1.00  0.00           O  
ATOM    916  CB  LEU A 121     -24.733  -4.618   2.244  1.00  0.00           C  
ATOM    917  CG  LEU A 121     -26.172  -4.851   2.722  1.00  0.00           C  
ATOM    918  CD1 LEU A 121     -26.683  -6.188   2.177  1.00  0.00           C  
ATOM    919  CD2 LEU A 121     -26.283  -4.887   4.248  1.00  0.00           C  
ATOM    920  N   THR A 122     -21.782  -3.410   3.146  1.00  0.00           N  
ATOM    921  CA  THR A 122     -20.357  -3.610   2.865  1.00  0.00           C  
ATOM    922  C   THR A 122     -20.136  -4.974   2.208  1.00  0.00           C  
ATOM    923  O   THR A 122     -20.982  -5.866   2.287  1.00  0.00           O  
ATOM    924  CB  THR A 122     -19.476  -3.489   4.122  1.00  0.00           C  
ATOM    925  OG1 THR A 122     -19.677  -4.575   4.990  1.00  0.00           O  
ATOM    926  CG2 THR A 122     -19.721  -2.210   4.910  1.00  0.00           C  
ATOM    927  N   TYR A 123     -18.959  -5.157   1.601  1.00  0.00           N  
ATOM    928  CA  TYR A 123     -18.546  -6.452   1.050  1.00  0.00           C  
ATOM    929  C   TYR A 123     -18.686  -7.590   2.083  1.00  0.00           C  
ATOM    930  O   TYR A 123     -19.228  -8.652   1.774  1.00  0.00           O  
ATOM    931  CB  TYR A 123     -17.094  -6.326   0.575  1.00  0.00           C  
ATOM    932  CG  TYR A 123     -16.508  -7.610   0.048  1.00  0.00           C  
ATOM    933  CD1 TYR A 123     -15.830  -8.502   0.903  1.00  0.00           C  
ATOM    934  CD2 TYR A 123     -16.625  -7.920  -1.319  1.00  0.00           C  
ATOM    935  CE1 TYR A 123     -15.272  -9.689   0.400  1.00  0.00           C  
ATOM    936  CE2 TYR A 123     -16.063  -9.105  -1.836  1.00  0.00           C  
ATOM    937  CZ  TYR A 123     -15.386  -9.986  -0.973  1.00  0.00           C  
ATOM    938  OH  TYR A 123     -14.822 -11.129  -1.476  1.00  0.00           O  
ATOM    939  N   PHE A 124     -18.242  -7.363   3.314  1.00  0.00           N  
ATOM    940  CA  PHE A 124     -18.279  -8.384   4.362  1.00  0.00           C  
ATOM    941  C   PHE A 124     -19.698  -8.634   4.897  1.00  0.00           C  
ATOM    942  O   PHE A 124     -20.074  -9.784   5.112  1.00  0.00           O  
ATOM    943  CB  PHE A 124     -17.319  -8.003   5.488  1.00  0.00           C  
ATOM    944  CG  PHE A 124     -17.145  -9.121   6.503  1.00  0.00           C  
ATOM    945  CD1 PHE A 124     -17.819  -9.082   7.736  1.00  0.00           C  
ATOM    946  CD2 PHE A 124     -16.357 -10.244   6.172  1.00  0.00           C  
ATOM    947  CE1 PHE A 124     -17.715 -10.159   8.630  1.00  0.00           C  
ATOM    948  CE2 PHE A 124     -16.254 -11.325   7.063  1.00  0.00           C  
ATOM    949  CZ  PHE A 124     -16.944 -11.289   8.293  1.00  0.00           C  
ATOM    950  N   GLU A 125     -20.508  -7.604   5.053  1.00  0.00           N  
ATOM    951  CA  GLU A 125     -21.924  -7.747   5.427  1.00  0.00           C  
ATOM    952  C   GLU A 125     -22.687  -8.559   4.373  1.00  0.00           C  
ATOM    953  O   GLU A 125     -23.401  -9.500   4.706  1.00  0.00           O  
ATOM    954  CB  GLU A 125     -22.574  -6.362   5.550  1.00  0.00           C  
ATOM    955  CG  GLU A 125     -22.148  -5.587   6.807  1.00  0.00           C  
ATOM    956  CD  GLU A 125     -22.630  -4.125   6.772  1.00  0.00           C  
ATOM    957  OE1 GLU A 125     -22.779  -3.505   7.839  1.00  0.00           O  
ATOM    958  OE2 GLU A 125     -22.862  -3.580   5.670  1.00  0.00           O  
ATOM    959  N   TYR A 126     -22.494  -8.233   3.094  1.00  0.00           N  
ATOM    960  CA  TYR A 126     -23.145  -8.917   1.985  1.00  0.00           C  
ATOM    961  C   TYR A 126     -22.715 -10.393   1.907  1.00  0.00           C  
ATOM    962  O   TYR A 126     -23.560 -11.289   1.818  1.00  0.00           O  
ATOM    963  CB  TYR A 126     -22.841  -8.157   0.698  1.00  0.00           C  
ATOM    964  CG  TYR A 126     -23.850  -8.361  -0.403  1.00  0.00           C  
ATOM    965  CD1 TYR A 126     -24.072  -9.628  -0.967  1.00  0.00           C  
ATOM    966  CD2 TYR A 126     -24.560  -7.249  -0.893  1.00  0.00           C  
ATOM    967  CE1 TYR A 126     -24.973  -9.789  -2.027  1.00  0.00           C  
ATOM    968  CE2 TYR A 126     -25.457  -7.392  -1.955  1.00  0.00           C  
ATOM    969  CZ  TYR A 126     -25.660  -8.665  -2.535  1.00  0.00           C  
ATOM    970  OH  TYR A 126     -26.494  -8.811  -3.600  1.00  0.00           O  
ATOM    971  N   GLY A 127     -21.403 -10.652   2.014  1.00  0.00           N  
ATOM    972  CA  GLY A 127     -20.857 -12.003   2.063  1.00  0.00           C  
ATOM    973  C   GLY A 127     -21.369 -12.809   3.262  1.00  0.00           C  
ATOM    974  O   GLY A 127     -21.691 -13.988   3.118  1.00  0.00           O  
ATOM    975  N   THR A 128     -21.511 -12.171   4.422  1.00  0.00           N  
ATOM    976  CA  THR A 128     -22.048 -12.803   5.630  1.00  0.00           C  
ATOM    977  C   THR A 128     -23.521 -13.175   5.452  1.00  0.00           C  
ATOM    978  O   THR A 128     -23.893 -14.317   5.707  1.00  0.00           O  
ATOM    979  CB  THR A 128     -21.875 -11.908   6.862  1.00  0.00           C  
ATOM    980  OG1 THR A 128     -20.509 -11.611   7.044  1.00  0.00           O  
ATOM    981  CG2 THR A 128     -22.353 -12.586   8.145  1.00  0.00           C  
ATOM    982  N   LEU A 129     -24.355 -12.269   4.940  1.00  0.00           N  
ATOM    983  CA  LEU A 129     -25.762 -12.569   4.641  1.00  0.00           C  
ATOM    984  C   LEU A 129     -25.895 -13.702   3.624  1.00  0.00           C  
ATOM    985  O   LEU A 129     -26.729 -14.588   3.809  1.00  0.00           O  
ATOM    986  CB  LEU A 129     -26.445 -11.300   4.101  1.00  0.00           C  
ATOM    987  CG  LEU A 129     -26.663 -10.200   5.155  1.00  0.00           C  
ATOM    988  CD1 LEU A 129     -27.158  -8.943   4.449  1.00  0.00           C  
ATOM    989  CD2 LEU A 129     -27.706 -10.606   6.195  1.00  0.00           C  
ATOM    990  N   SER A 130     -25.053 -13.717   2.595  1.00  0.00           N  
ATOM    991  CA  SER A 130     -25.023 -14.792   1.606  1.00  0.00           C  
ATOM    992  C   SER A 130     -24.667 -16.138   2.231  1.00  0.00           C  
ATOM    993  O   SER A 130     -25.358 -17.131   1.983  1.00  0.00           O  
ATOM    994  CB  SER A 130     -24.037 -14.437   0.491  1.00  0.00           C  
ATOM    995  OG  SER A 130     -24.025 -15.455  -0.490  1.00  0.00           O  
ATOM    996  N   ALA A 131     -23.654 -16.180   3.103  1.00  0.00           N  
ATOM    997  CA  ALA A 131     -23.296 -17.395   3.833  1.00  0.00           C  
ATOM    998  C   ALA A 131     -24.457 -17.898   4.707  1.00  0.00           C  
ATOM    999  O   ALA A 131     -24.804 -19.075   4.649  1.00  0.00           O  
ATOM   1000  CB  ALA A 131     -22.045 -17.116   4.666  1.00  0.00           C  
ATOM   1001  N   LEU A 132     -25.114 -17.000   5.448  1.00  0.00           N  
ATOM   1002  CA  LEU A 132     -26.267 -17.345   6.278  1.00  0.00           C  
ATOM   1003  C   LEU A 132     -27.438 -17.884   5.445  1.00  0.00           C  
ATOM   1004  O   LEU A 132     -28.085 -18.859   5.850  1.00  0.00           O  
ATOM   1005  CB  LEU A 132     -26.722 -16.114   7.084  1.00  0.00           C  
ATOM   1006  CG  LEU A 132     -25.722 -15.604   8.140  1.00  0.00           C  
ATOM   1007  CD1 LEU A 132     -26.294 -14.335   8.794  1.00  0.00           C  
ATOM   1008  CD2 LEU A 132     -25.445 -16.624   9.233  1.00  0.00           C  
ATOM   1009  N   TRP A 133     -27.682 -17.307   4.265  1.00  0.00           N  
ATOM   1010  CA  TRP A 133     -28.702 -17.798   3.341  1.00  0.00           C  
ATOM   1011  C   TRP A 133     -28.360 -19.190   2.804  1.00  0.00           C  
ATOM   1012  O   TRP A 133     -29.197 -20.090   2.869  1.00  0.00           O  
ATOM   1013  CB  TRP A 133     -28.912 -16.784   2.220  1.00  0.00           C  
ATOM   1014  CG  TRP A 133     -30.060 -17.098   1.323  1.00  0.00           C  
ATOM   1015  CD1 TRP A 133     -31.323 -16.646   1.473  1.00  0.00           C  
ATOM   1016  CD2 TRP A 133     -30.075 -17.941   0.121  1.00  0.00           C  
ATOM   1017  NE1 TRP A 133     -32.121 -17.136   0.447  1.00  0.00           N  
ATOM   1018  CE2 TRP A 133     -31.398 -17.932  -0.399  1.00  0.00           C  
ATOM   1019  CE3 TRP A 133     -29.095 -18.692  -0.566  1.00  0.00           C  
ATOM   1020  CZ2 TRP A 133     -31.737 -18.635  -1.579  1.00  0.00           C  
ATOM   1021  CZ3 TRP A 133     -29.440 -19.400  -1.730  1.00  0.00           C  
ATOM   1022  CH2 TRP A 133     -30.750 -19.365  -2.228  1.00  0.00           C  
ATOM   1023  N   LEU A 134     -27.112 -19.415   2.375  1.00  0.00           N  
ATOM   1024  CA  LEU A 134     -26.626 -20.715   1.906  1.00  0.00           C  
ATOM   1025  C   LEU A 134     -26.755 -21.791   2.999  1.00  0.00           C  
ATOM   1026  O   LEU A 134     -27.222 -22.894   2.721  1.00  0.00           O  
ATOM   1027  CB  LEU A 134     -25.167 -20.585   1.446  1.00  0.00           C  
ATOM   1028  CG  LEU A 134     -24.986 -19.824   0.117  1.00  0.00           C  
ATOM   1029  CD1 LEU A 134     -23.516 -19.511  -0.113  1.00  0.00           C  
ATOM   1030  CD2 LEU A 134     -25.490 -20.646  -1.071  1.00  0.00           C  
ATOM   1031  N   PHE A 135     -26.420 -21.465   4.244  1.00  0.00           N  
ATOM   1032  CA  PHE A 135     -26.584 -22.386   5.369  1.00  0.00           C  
ATOM   1033  C   PHE A 135     -28.056 -22.711   5.640  1.00  0.00           C  
ATOM   1034  O   PHE A 135     -28.397 -23.875   5.846  1.00  0.00           O  
ATOM   1035  CB  PHE A 135     -25.928 -21.801   6.622  1.00  0.00           C  
ATOM   1036  CG  PHE A 135     -24.429 -21.622   6.551  1.00  0.00           C  
ATOM   1037  CD1 PHE A 135     -23.615 -22.524   5.841  1.00  0.00           C  
ATOM   1038  CD2 PHE A 135     -23.829 -20.547   7.237  1.00  0.00           C  
ATOM   1039  CE1 PHE A 135     -22.221 -22.350   5.804  1.00  0.00           C  
ATOM   1040  CE2 PHE A 135     -22.443 -20.372   7.210  1.00  0.00           C  
ATOM   1041  CZ  PHE A 135     -21.638 -21.274   6.494  1.00  0.00           C  
ATOM   1042  N   LYS A 136     -28.941 -21.712   5.585  1.00  0.00           N  
ATOM   1043  CA  LYS A 136     -30.382 -21.909   5.752  1.00  0.00           C  
ATOM   1044  C   LYS A 136     -30.950 -22.863   4.703  1.00  0.00           C  
ATOM   1045  O   LYS A 136     -31.720 -23.755   5.052  1.00  0.00           O  
ATOM   1046  CB  LYS A 136     -31.082 -20.543   5.705  1.00  0.00           C  
ATOM   1047  CG  LYS A 136     -32.499 -20.573   6.286  1.00  0.00           C  
ATOM   1048  CD  LYS A 136     -32.482 -20.506   7.810  1.00  0.00           C  
ATOM   1049  CE  LYS A 136     -33.913 -20.382   8.339  1.00  0.00           C  
ATOM   1050  NZ  LYS A 136     -33.921 -19.985   9.774  1.00  0.00           N  
ATOM   1051  N   GLN A 137     -30.527 -22.718   3.441  1.00  0.00           N  
ATOM   1052  CA  GLN A 137     -30.941 -23.604   2.348  1.00  0.00           C  
ATOM   1053  C   GLN A 137     -30.397 -25.027   2.506  1.00  0.00           C  
ATOM   1054  O   GLN A 137     -31.074 -25.986   2.142  1.00  0.00           O  
ATOM   1055  CB  GLN A 137     -30.475 -23.013   0.997  1.00  0.00           C  
ATOM   1056  CG  GLN A 137     -31.135 -21.673   0.632  1.00  0.00           C  
ATOM   1057  CD  GLN A 137     -32.661 -21.744   0.528  1.00  0.00           C  
ATOM   1058  OE1 GLN A 137     -33.256 -22.760   0.225  1.00  0.00           O  
ATOM   1059  NE2 GLN A 137     -33.338 -20.651   0.784  1.00  0.00           N  
ATOM   1060  N   ALA A 138     -29.208 -25.192   3.080  1.00  0.00           N  
ATOM   1061  CA  ALA A 138     -28.559 -26.491   3.255  1.00  0.00           C  
ATOM   1062  C   ALA A 138     -29.154 -27.348   4.398  1.00  0.00           C  
ATOM   1063  O   ALA A 138     -28.809 -28.520   4.511  1.00  0.00           O  
ATOM   1064  CB  ALA A 138     -27.055 -26.254   3.431  1.00  0.00           C  
ATOM   1065  N   GLN A 139     -30.041 -26.802   5.221  1.00  0.00           N  
ATOM   1066  CA  GLN A 139     -30.675 -27.476   6.368  1.00  0.00           C  
ATOM   1067  C   GLN A 139     -29.663 -28.199   7.269  1.00  0.00           C  
ATOM   1068  O   GLN A 139     -29.661 -29.428   7.385  1.00  0.00           O  
ATOM   1069  CB  GLN A 139     -31.820 -28.400   5.913  1.00  0.00           C  
ATOM   1070  CG  GLN A 139     -32.942 -27.643   5.192  1.00  0.00           C  
ATOM   1071  CD  GLN A 139     -34.225 -28.475   5.090  1.00  0.00           C  
ATOM   1072  OE1 GLN A 139     -34.282 -29.670   5.333  1.00  0.00           O  
ATOM   1073  NE2 GLN A 139     -35.317 -27.855   4.736  1.00  0.00           N  
ATOM   1074  N   LEU A 140     -28.794 -27.402   7.872  1.00  0.00           N  
ATOM   1075  CA  LEU A 140     -27.699 -27.865   8.713  1.00  0.00           C  
ATOM   1076  C   LEU A 140     -28.146 -28.056  10.169  1.00  0.00           C  
ATOM   1077  O   LEU A 140     -29.093 -27.417  10.624  1.00  0.00           O  
ATOM   1078  CB  LEU A 140     -26.539 -26.862   8.619  1.00  0.00           C  
ATOM   1079  CG  LEU A 140     -26.042 -26.609   7.182  1.00  0.00           C  
ATOM   1080  CD1 LEU A 140     -24.994 -25.507   7.182  1.00  0.00           C  
ATOM   1081  CD2 LEU A 140     -25.435 -27.867   6.553  1.00  0.00           C  
ATOM   1082  N   ASP A 141     -27.418 -28.901  10.898  1.00  0.00           N  
ATOM   1083  CA  ASP A 141     -27.578 -29.073  12.338  1.00  0.00           C  
ATOM   1084  C   ASP A 141     -26.804 -27.998  13.108  1.00  0.00           C  
ATOM   1085  O   ASP A 141     -27.302 -27.435  14.085  1.00  0.00           O  
ATOM   1086  CB  ASP A 141     -27.078 -30.468  12.749  1.00  0.00           C  
ATOM   1087  CG  ASP A 141     -27.762 -31.615  11.995  1.00  0.00           C  
ATOM   1088  OD1 ASP A 141     -29.004 -31.641  11.974  1.00  0.00           O  
ATOM   1089  OD2 ASP A 141     -27.020 -32.458  11.433  1.00  0.00           O  
ATOM   1090  N   VAL A 142     -25.594 -27.704  12.655  1.00  0.00           N  
ATOM   1091  CA  VAL A 142     -24.670 -26.765  13.300  1.00  0.00           C  
ATOM   1092  C   VAL A 142     -24.079 -25.812  12.275  1.00  0.00           C  
ATOM   1093  O   VAL A 142     -23.609 -26.226  11.214  1.00  0.00           O  
ATOM   1094  CB  VAL A 142     -23.551 -27.501  14.069  1.00  0.00           C  
ATOM   1095  CG1 VAL A 142     -22.683 -26.507  14.857  1.00  0.00           C  
ATOM   1096  CG2 VAL A 142     -24.102 -28.524  15.066  1.00  0.00           C  
ATOM   1097  N   VAL A 143     -24.026 -24.524  12.612  1.00  0.00           N  
ATOM   1098  CA  VAL A 143     -23.269 -23.511  11.878  1.00  0.00           C  
ATOM   1099  C   VAL A 143     -22.162 -22.953  12.758  1.00  0.00           C  
ATOM   1100  O   VAL A 143     -22.374 -22.657  13.931  1.00  0.00           O  
ATOM   1101  CB  VAL A 143     -24.197 -22.419  11.317  1.00  0.00           C  
ATOM   1102  CG1 VAL A 143     -23.459 -21.151  10.873  1.00  0.00           C  
ATOM   1103  CG2 VAL A 143     -24.932 -22.968  10.088  1.00  0.00           C  
ATOM   1104  N   ILE A 144     -20.982 -22.804  12.192  1.00  0.00           N  
ATOM   1105  CA  ILE A 144     -19.818 -22.209  12.834  1.00  0.00           C  
ATOM   1106  C   ILE A 144     -19.466 -20.917  12.094  1.00  0.00           C  
ATOM   1107  O   ILE A 144     -19.144 -20.946  10.907  1.00  0.00           O  
ATOM   1108  CB  ILE A 144     -18.638 -23.205  12.867  1.00  0.00           C  
ATOM   1109  CG1 ILE A 144     -19.034 -24.570  13.491  1.00  0.00           C  
ATOM   1110  CG2 ILE A 144     -17.462 -22.582  13.631  1.00  0.00           C  
ATOM   1111  CD1 ILE A 144     -17.995 -25.673  13.265  1.00  0.00           C  
ATOM   1112  N   LEU A 145     -19.526 -19.797  12.795  1.00  0.00           N  
ATOM   1113  CA  LEU A 145     -19.248 -18.475  12.252  1.00  0.00           C  
ATOM   1114  C   LEU A 145     -17.894 -17.976  12.757  1.00  0.00           C  
ATOM   1115  O   LEU A 145     -17.736 -17.711  13.952  1.00  0.00           O  
ATOM   1116  CB  LEU A 145     -20.385 -17.505  12.625  1.00  0.00           C  
ATOM   1117  CG  LEU A 145     -21.790 -17.912  12.126  1.00  0.00           C  
ATOM   1118  CD1 LEU A 145     -22.817 -16.901  12.610  1.00  0.00           C  
ATOM   1119  CD2 LEU A 145     -21.860 -17.983  10.602  1.00  0.00           C  
ATOM   1120  N   GLU A 146     -16.935 -17.828  11.862  1.00  0.00           N  
ATOM   1121  CA  GLU A 146     -15.702 -17.106  12.157  1.00  0.00           C  
ATOM   1122  C   GLU A 146     -15.975 -15.594  12.083  1.00  0.00           C  
ATOM   1123  O   GLU A 146     -16.391 -15.077  11.047  1.00  0.00           O  
ATOM   1124  CB  GLU A 146     -14.578 -17.537  11.202  1.00  0.00           C  
ATOM   1125  CG  GLU A 146     -13.243 -16.856  11.550  1.00  0.00           C  
ATOM   1126  CD  GLU A 146     -12.068 -17.266  10.639  1.00  0.00           C  
ATOM   1127  OE1 GLU A 146     -11.052 -16.533  10.635  1.00  0.00           O  
ATOM   1128  OE2 GLU A 146     -12.143 -18.320   9.984  1.00  0.00           O  
ATOM   1129  N   VAL A 147     -15.693 -14.880  13.159  1.00  0.00           N  
ATOM   1130  CA  VAL A 147     -15.760 -13.418  13.200  1.00  0.00           C  
ATOM   1131  C   VAL A 147     -14.724 -12.826  12.239  1.00  0.00           C  
ATOM   1132  O   VAL A 147     -13.550 -13.205  12.280  1.00  0.00           O  
ATOM   1133  CB  VAL A 147     -15.551 -12.914  14.641  1.00  0.00           C  
ATOM   1134  CG1 VAL A 147     -15.420 -11.397  14.726  1.00  0.00           C  
ATOM   1135  CG2 VAL A 147     -16.726 -13.338  15.520  1.00  0.00           C  
ATOM   1136  N   GLY A 148     -15.150 -11.891  11.398  1.00  0.00           N  
ATOM   1137  CA  GLY A 148     -14.279 -11.204  10.456  1.00  0.00           C  
ATOM   1138  C   GLY A 148     -13.319 -10.241  11.147  1.00  0.00           C  
ATOM   1139  O   GLY A 148     -12.099 -10.370  11.020  1.00  0.00           O  
ATOM   1140  N   LEU A 149     -13.889  -9.310  11.938  1.00  0.00           N  
ATOM   1141  CA  LEU A 149     -13.138  -8.280  12.650  1.00  0.00           C  
ATOM   1142  C   LEU A 149     -13.769  -7.970  14.016  1.00  0.00           C  
ATOM   1143  O   LEU A 149     -14.954  -7.662  14.116  1.00  0.00           O  
ATOM   1144  CB  LEU A 149     -13.076  -7.024  11.759  1.00  0.00           C  
ATOM   1145  CG  LEU A 149     -12.205  -5.896  12.330  1.00  0.00           C  
ATOM   1146  CD1 LEU A 149     -10.722  -6.272  12.322  1.00  0.00           C  
ATOM   1147  CD2 LEU A 149     -12.389  -4.640  11.479  1.00  0.00           C  
ATOM   1148  N   GLY A 150     -12.958  -8.017  15.064  1.00  0.00           N  
ATOM   1149  CA  GLY A 150     -13.413  -7.691  16.409  1.00  0.00           C  
ATOM   1150  C   GLY A 150     -14.411  -8.703  16.970  1.00  0.00           C  
ATOM   1151  O   GLY A 150     -14.025  -9.807  17.363  1.00  0.00           O  
ATOM   1152  N   GLY A 151     -15.668  -8.328  17.020  1.00  0.00           N  
ATOM   1153  CA  GLY A 151     -16.758  -9.141  17.545  1.00  0.00           C  
ATOM   1154  C   GLY A 151     -18.044  -8.354  17.702  1.00  0.00           C  
ATOM   1155  O   GLY A 151     -19.007  -8.620  16.997  1.00  0.00           O  
ATOM   1156  N   ARG A 152     -18.051  -7.346  18.581  1.00  0.00           N  
ATOM   1157  CA  ARG A 152     -19.258  -6.585  18.948  1.00  0.00           C  
ATOM   1158  C   ARG A 152     -20.023  -6.021  17.748  1.00  0.00           C  
ATOM   1159  O   ARG A 152     -21.250  -6.104  17.725  1.00  0.00           O  
ATOM   1160  CB  ARG A 152     -18.843  -5.449  19.898  1.00  0.00           C  
ATOM   1161  CG  ARG A 152     -20.034  -4.645  20.437  1.00  0.00           C  
ATOM   1162  CD  ARG A 152     -19.576  -3.579  21.452  1.00  0.00           C  
ATOM   1163  NE  ARG A 152     -18.696  -2.576  20.843  1.00  0.00           N  
ATOM   1164  CZ  ARG A 152     -19.030  -1.420  20.292  1.00  0.00           C  
ATOM   1165  NH1 ARG A 152     -20.267  -1.003  20.256  1.00  0.00           N  
ATOM   1166  NH2 ARG A 152     -18.103  -0.667  19.779  1.00  0.00           N  
ATOM   1167  N   LEU A 153     -19.307  -5.458  16.775  1.00  0.00           N  
ATOM   1168  CA  LEU A 153     -19.869  -4.815  15.583  1.00  0.00           C  
ATOM   1169  C   LEU A 153     -19.571  -5.591  14.292  1.00  0.00           C  
ATOM   1170  O   LEU A 153     -19.764  -5.057  13.205  1.00  0.00           O  
ATOM   1171  CB  LEU A 153     -19.374  -3.355  15.499  1.00  0.00           C  
ATOM   1172  CG  LEU A 153     -19.781  -2.456  16.674  1.00  0.00           C  
ATOM   1173  CD1 LEU A 153     -19.207  -1.054  16.461  1.00  0.00           C  
ATOM   1174  CD2 LEU A 153     -21.295  -2.333  16.834  1.00  0.00           C  
ATOM   1175  N   ASP A 154     -19.111  -6.836  14.408  1.00  0.00           N  
ATOM   1176  CA  ASP A 154     -18.889  -7.695  13.256  1.00  0.00           C  
ATOM   1177  C   ASP A 154     -20.226  -8.216  12.705  1.00  0.00           C  
ATOM   1178  O   ASP A 154     -21.133  -8.540  13.477  1.00  0.00           O  
ATOM   1179  CB  ASP A 154     -17.970  -8.856  13.630  1.00  0.00           C  
ATOM   1180  CG  ASP A 154     -17.588  -9.661  12.393  1.00  0.00           C  
ATOM   1181  OD1 ASP A 154     -18.192 -10.733  12.174  1.00  0.00           O  
ATOM   1182  OD2 ASP A 154     -16.689  -9.216  11.654  1.00  0.00           O  
ATOM   1183  N   ALA A 155     -20.356  -8.325  11.383  1.00  0.00           N  
ATOM   1184  CA  ALA A 155     -21.598  -8.750  10.745  1.00  0.00           C  
ATOM   1185  C   ALA A 155     -22.084 -10.125  11.227  1.00  0.00           C  
ATOM   1186  O   ALA A 155     -23.289 -10.362  11.298  1.00  0.00           O  
ATOM   1187  CB  ALA A 155     -21.384  -8.745   9.228  1.00  0.00           C  
ATOM   1188  N   THR A 156     -21.176 -11.024  11.624  1.00  0.00           N  
ATOM   1189  CA  THR A 156     -21.544 -12.330  12.190  1.00  0.00           C  
ATOM   1190  C   THR A 156     -22.279 -12.212  13.529  1.00  0.00           C  
ATOM   1191  O   THR A 156     -23.058 -13.094  13.887  1.00  0.00           O  
ATOM   1192  CB  THR A 156     -20.319 -13.232  12.374  1.00  0.00           C  
ATOM   1193  OG1 THR A 156     -19.406 -12.656  13.274  1.00  0.00           O  
ATOM   1194  CG2 THR A 156     -19.595 -13.519  11.063  1.00  0.00           C  
ATOM   1195  N   ASN A 157     -22.101 -11.107  14.245  1.00  0.00           N  
ATOM   1196  CA  ASN A 157     -22.696 -10.886  15.560  1.00  0.00           C  
ATOM   1197  C   ASN A 157     -24.184 -10.492  15.520  1.00  0.00           C  
ATOM   1198  O   ASN A 157     -24.794 -10.283  16.575  1.00  0.00           O  
ATOM   1199  CB  ASN A 157     -21.831  -9.881  16.334  1.00  0.00           C  
ATOM   1200  CG  ASN A 157     -22.093  -9.898  17.825  1.00  0.00           C  
ATOM   1201  OD1 ASN A 157     -22.347 -10.925  18.439  1.00  0.00           O  
ATOM   1202  ND2 ASN A 157     -22.010  -8.758  18.469  1.00  0.00           N  
ATOM   1203  N   ILE A 158     -24.799 -10.425  14.332  1.00  0.00           N  
ATOM   1204  CA  ILE A 158     -26.259 -10.348  14.208  1.00  0.00           C  
ATOM   1205  C   ILE A 158     -26.934 -11.679  14.583  1.00  0.00           C  
ATOM   1206  O   ILE A 158     -28.120 -11.706  14.886  1.00  0.00           O  
ATOM   1207  CB  ILE A 158     -26.696  -9.918  12.792  1.00  0.00           C  
ATOM   1208  CG1 ILE A 158     -26.436 -11.024  11.743  1.00  0.00           C  
ATOM   1209  CG2 ILE A 158     -26.050  -8.567  12.424  1.00  0.00           C  
ATOM   1210  CD1 ILE A 158     -26.750 -10.649  10.303  1.00  0.00           C  
ATOM   1211  N   VAL A 159     -26.180 -12.779  14.543  1.00  0.00           N  
ATOM   1212  CA  VAL A 159     -26.644 -14.118  14.916  1.00  0.00           C  
ATOM   1213  C   VAL A 159     -26.386 -14.337  16.398  1.00  0.00           C  
ATOM   1214  O   VAL A 159     -25.289 -14.107  16.894  1.00  0.00           O  
ATOM   1215  CB  VAL A 159     -25.974 -15.194  14.050  1.00  0.00           C  
ATOM   1216  CG1 VAL A 159     -26.433 -16.600  14.432  1.00  0.00           C  
ATOM   1217  CG2 VAL A 159     -26.303 -14.986  12.566  1.00  0.00           C  
ATOM   1218  N   ASP A 160     -27.380 -14.827  17.112  1.00  0.00           N  
ATOM   1219  CA  ASP A 160     -27.224 -15.218  18.506  1.00  0.00           C  
ATOM   1220  C   ASP A 160     -26.548 -16.591  18.602  1.00  0.00           C  
ATOM   1221  O   ASP A 160     -27.140 -17.621  18.273  1.00  0.00           O  
ATOM   1222  CB  ASP A 160     -28.562 -15.178  19.241  1.00  0.00           C  
ATOM   1223  CG  ASP A 160     -29.076 -13.745  19.441  1.00  0.00           C  
ATOM   1224  OD1 ASP A 160     -28.226 -12.841  19.583  1.00  0.00           O  
ATOM   1225  OD2 ASP A 160     -30.303 -13.583  19.495  1.00  0.00           O  
ATOM   1226  N   ALA A 161     -25.292 -16.593  19.046  1.00  0.00           N  
ATOM   1227  CA  ALA A 161     -24.522 -17.807  19.261  1.00  0.00           C  
ATOM   1228  C   ALA A 161     -25.052 -18.597  20.464  1.00  0.00           C  
ATOM   1229  O   ALA A 161     -25.324 -18.039  21.530  1.00  0.00           O  
ATOM   1230  CB  ALA A 161     -23.048 -17.439  19.428  1.00  0.00           C  
ATOM   1231  N   ASP A 162     -25.135 -19.917  20.316  1.00  0.00           N  
ATOM   1232  CA  ASP A 162     -25.381 -20.848  21.414  1.00  0.00           C  
ATOM   1233  C   ASP A 162     -24.119 -21.076  22.258  1.00  0.00           C  
ATOM   1234  O   ASP A 162     -24.227 -21.286  23.464  1.00  0.00           O  
ATOM   1235  CB  ASP A 162     -25.903 -22.176  20.861  1.00  0.00           C  
ATOM   1236  CG  ASP A 162     -27.287 -22.006  20.257  1.00  0.00           C  
ATOM   1237  OD1 ASP A 162     -28.250 -21.832  21.052  1.00  0.00           O  
ATOM   1238  OD2 ASP A 162     -27.397 -22.035  19.012  1.00  0.00           O  
ATOM   1239  N   VAL A 163     -22.944 -21.008  21.624  1.00  0.00           N  
ATOM   1240  CA  VAL A 163     -21.628 -20.961  22.277  1.00  0.00           C  
ATOM   1241  C   VAL A 163     -20.774 -19.911  21.573  1.00  0.00           C  
ATOM   1242  O   VAL A 163     -20.586 -19.958  20.363  1.00  0.00           O  
ATOM   1243  CB  VAL A 163     -20.919 -22.327  22.258  1.00  0.00           C  
ATOM   1244  CG1 VAL A 163     -19.520 -22.252  22.877  1.00  0.00           C  
ATOM   1245  CG2 VAL A 163     -21.704 -23.376  23.044  1.00  0.00           C  
ATOM   1246  N   ALA A 164     -20.228 -18.973  22.338  1.00  0.00           N  
ATOM   1247  CA  ALA A 164     -19.277 -17.989  21.844  1.00  0.00           C  
ATOM   1248  C   ALA A 164     -17.854 -18.365  22.271  1.00  0.00           C  
ATOM   1249  O   ALA A 164     -17.634 -18.856  23.376  1.00  0.00           O  
ATOM   1250  CB  ALA A 164     -19.693 -16.608  22.346  1.00  0.00           C  
ATOM   1251  N   VAL A 165     -16.879 -18.126  21.411  1.00  0.00           N  
ATOM   1252  CA  VAL A 165     -15.476 -18.481  21.644  1.00  0.00           C  
ATOM   1253  C   VAL A 165     -14.580 -17.281  21.378  1.00  0.00           C  
ATOM   1254  O   VAL A 165     -14.696 -16.633  20.343  1.00  0.00           O  
ATOM   1255  CB  VAL A 165     -15.058 -19.686  20.781  1.00  0.00           C  
ATOM   1256  CG1 VAL A 165     -13.642 -20.147  21.120  1.00  0.00           C  
ATOM   1257  CG2 VAL A 165     -15.994 -20.890  20.949  1.00  0.00           C  
ATOM   1258  N   VAL A 166     -13.638 -17.022  22.280  1.00  0.00           N  
ATOM   1259  CA  VAL A 166     -12.509 -16.110  22.060  1.00  0.00           C  
ATOM   1260  C   VAL A 166     -11.224 -16.934  22.113  1.00  0.00           C  
ATOM   1261  O   VAL A 166     -10.857 -17.450  23.164  1.00  0.00           O  
ATOM   1262  CB  VAL A 166     -12.487 -14.956  23.073  1.00  0.00           C  
ATOM   1263  CG1 VAL A 166     -11.265 -14.063  22.864  1.00  0.00           C  
ATOM   1264  CG2 VAL A 166     -13.733 -14.082  22.936  1.00  0.00           C  
ATOM   1265  N   THR A 167     -10.555 -17.114  20.966  1.00  0.00           N  
ATOM   1266  CA  THR A 167      -9.417 -18.041  20.846  1.00  0.00           C  
ATOM   1267  C   THR A 167      -8.123 -17.482  21.434  1.00  0.00           C  
ATOM   1268  O   THR A 167      -7.404 -18.205  22.113  1.00  0.00           O  
ATOM   1269  CB  THR A 167      -9.164 -18.436  19.384  1.00  0.00           C  
ATOM   1270  OG1 THR A 167      -8.897 -17.307  18.595  1.00  0.00           O  
ATOM   1271  CG2 THR A 167     -10.368 -19.142  18.766  1.00  0.00           C  
ATOM   1272  N   SER A 168      -7.825 -16.225  21.165  1.00  0.00           N  
ATOM   1273  CA  SER A 168      -6.630 -15.535  21.646  1.00  0.00           C  
ATOM   1274  C   SER A 168      -6.809 -14.020  21.579  1.00  0.00           C  
ATOM   1275  O   SER A 168      -7.601 -13.520  20.777  1.00  0.00           O  
ATOM   1276  CB  SER A 168      -5.392 -15.953  20.834  1.00  0.00           C  
ATOM   1277  OG  SER A 168      -5.497 -15.550  19.478  1.00  0.00           O  
ATOM   1278  N   ILE A 169      -6.045 -13.300  22.397  1.00  0.00           N  
ATOM   1279  CA  ILE A 169      -5.968 -11.836  22.403  1.00  0.00           C  
ATOM   1280  C   ILE A 169      -4.516 -11.415  22.189  1.00  0.00           C  
ATOM   1281  O   ILE A 169      -3.651 -11.654  23.027  1.00  0.00           O  
ATOM   1282  CB  ILE A 169      -6.539 -11.246  23.700  1.00  0.00           C  
ATOM   1283  CG1 ILE A 169      -8.015 -11.649  23.958  1.00  0.00           C  
ATOM   1284  CG2 ILE A 169      -6.403  -9.715  23.708  1.00  0.00           C  
ATOM   1285  CD1 ILE A 169      -9.012 -11.138  22.920  1.00  0.00           C  
ATOM   1286  N   ALA A 170      -4.258 -10.745  21.072  1.00  0.00           N  
ATOM   1287  CA  ALA A 170      -2.996 -10.105  20.761  1.00  0.00           C  
ATOM   1288  C   ALA A 170      -3.266  -8.810  19.990  1.00  0.00           C  
ATOM   1289  O   ALA A 170      -4.369  -8.611  19.472  1.00  0.00           O  
ATOM   1290  CB  ALA A 170      -2.114 -11.080  19.979  1.00  0.00           C  
ATOM   1291  N   LEU A 171      -2.276  -7.929  19.932  1.00  0.00           N  
ATOM   1292  CA  LEU A 171      -2.361  -6.686  19.170  1.00  0.00           C  
ATOM   1293  C   LEU A 171      -2.396  -7.018  17.678  1.00  0.00           C  
ATOM   1294  O   LEU A 171      -1.452  -7.562  17.119  1.00  0.00           O  
ATOM   1295  CB  LEU A 171      -1.180  -5.760  19.530  1.00  0.00           C  
ATOM   1296  CG  LEU A 171      -1.132  -5.320  21.007  1.00  0.00           C  
ATOM   1297  CD1 LEU A 171       0.130  -4.506  21.268  1.00  0.00           C  
ATOM   1298  CD2 LEU A 171      -2.331  -4.466  21.412  1.00  0.00           C  
ATOM   1299  N   ASP A 172      -3.524  -6.729  17.049  1.00  0.00           N  
ATOM   1300  CA  ASP A 172      -3.758  -6.783  15.606  1.00  0.00           C  
ATOM   1301  C   ASP A 172      -5.052  -6.009  15.318  1.00  0.00           C  
ATOM   1302  O   ASP A 172      -5.962  -6.003  16.143  1.00  0.00           O  
ATOM   1303  CB  ASP A 172      -3.875  -8.240  15.126  1.00  0.00           C  
ATOM   1304  CG  ASP A 172      -3.811  -8.400  13.601  1.00  0.00           C  
ATOM   1305  OD1 ASP A 172      -3.440  -7.434  12.899  1.00  0.00           O  
ATOM   1306  OD2 ASP A 172      -4.116  -9.495  13.086  1.00  0.00           O  
ATOM   1307  N   HIS A 173      -5.158  -5.358  14.171  1.00  0.00           N  
ATOM   1308  CA  HIS A 173      -6.296  -4.508  13.824  1.00  0.00           C  
ATOM   1309  C   HIS A 173      -6.635  -3.443  14.897  1.00  0.00           C  
ATOM   1310  O   HIS A 173      -7.810  -3.178  15.171  1.00  0.00           O  
ATOM   1311  CB  HIS A 173      -7.510  -5.369  13.449  1.00  0.00           C  
ATOM   1312  CG  HIS A 173      -7.260  -6.249  12.268  1.00  0.00           C  
ATOM   1313  ND1 HIS A 173      -7.183  -5.827  10.958  1.00  0.00           N  
ATOM   1314  CD2 HIS A 173      -7.092  -7.611  12.256  1.00  0.00           C  
ATOM   1315  CE1 HIS A 173      -6.970  -6.900  10.190  1.00  0.00           C  
ATOM   1316  NE2 HIS A 173      -6.913  -8.010  10.935  1.00  0.00           N  
ATOM   1317  N   THR A 174      -5.618  -2.842  15.506  1.00  0.00           N  
ATOM   1318  CA  THR A 174      -5.741  -1.885  16.604  1.00  0.00           C  
ATOM   1319  C   THR A 174      -6.507  -0.614  16.222  1.00  0.00           C  
ATOM   1320  O   THR A 174      -7.198  -0.055  17.079  1.00  0.00           O  
ATOM   1321  CB  THR A 174      -4.368  -1.575  17.224  1.00  0.00           C  
ATOM   1322  OG1 THR A 174      -3.332  -1.561  16.269  1.00  0.00           O  
ATOM   1323  CG2 THR A 174      -3.956  -2.654  18.215  1.00  0.00           C  
ATOM   1324  N   ASP A 175      -6.549  -0.236  14.938  1.00  0.00           N  
ATOM   1325  CA  ASP A 175      -7.414   0.835  14.397  1.00  0.00           C  
ATOM   1326  C   ASP A 175      -8.888   0.681  14.775  1.00  0.00           C  
ATOM   1327  O   ASP A 175      -9.600   1.646  15.020  1.00  0.00           O  
ATOM   1328  CB  ASP A 175      -7.437   0.786  12.860  1.00  0.00           C  
ATOM   1329  CG  ASP A 175      -6.159   1.231  12.223  1.00  0.00           C  
ATOM   1330  OD1 ASP A 175      -5.462   2.066  12.825  1.00  0.00           O  
ATOM   1331  OD2 ASP A 175      -5.893   0.745  11.095  1.00  0.00           O  
ATOM   1332  N   TRP A 176      -9.346  -0.562  14.730  1.00  0.00           N  
ATOM   1333  CA  TRP A 176     -10.762  -0.892  14.861  1.00  0.00           C  
ATOM   1334  C   TRP A 176     -11.109  -1.398  16.248  1.00  0.00           C  
ATOM   1335  O   TRP A 176     -12.235  -1.231  16.716  1.00  0.00           O  
ATOM   1336  CB  TRP A 176     -11.100  -1.941  13.796  1.00  0.00           C  
ATOM   1337  CG  TRP A 176     -10.956  -1.447  12.395  1.00  0.00           C  
ATOM   1338  CD1 TRP A 176      -9.890  -1.622  11.585  1.00  0.00           C  
ATOM   1339  CD2 TRP A 176     -11.910  -0.635  11.640  1.00  0.00           C  
ATOM   1340  NE1 TRP A 176     -10.114  -0.982  10.378  1.00  0.00           N  
ATOM   1341  CE2 TRP A 176     -11.332  -0.360  10.372  1.00  0.00           C  
ATOM   1342  CE3 TRP A 176     -13.193  -0.116  11.921  1.00  0.00           C  
ATOM   1343  CZ2 TRP A 176     -12.006   0.429   9.402  1.00  0.00           C  
ATOM   1344  CZ3 TRP A 176     -13.863   0.658  10.968  1.00  0.00           C  
ATOM   1345  CH2 TRP A 176     -13.279   0.933   9.723  1.00  0.00           C  
ATOM   1346  N   LEU A 177     -10.149  -2.048  16.898  1.00  0.00           N  
ATOM   1347  CA  LEU A 177     -10.377  -2.765  18.143  1.00  0.00           C  
ATOM   1348  C   LEU A 177      -9.842  -2.028  19.368  1.00  0.00           C  
ATOM   1349  O   LEU A 177     -10.167  -2.405  20.497  1.00  0.00           O  
ATOM   1350  CB  LEU A 177      -9.793  -4.180  18.033  1.00  0.00           C  
ATOM   1351  CG  LEU A 177     -10.279  -4.978  16.808  1.00  0.00           C  
ATOM   1352  CD1 LEU A 177      -9.722  -6.404  16.867  1.00  0.00           C  
ATOM   1353  CD2 LEU A 177     -11.808  -5.057  16.735  1.00  0.00           C  
ATOM   1354  N   GLY A 178      -9.066  -0.985  19.163  1.00  0.00           N  
ATOM   1355  CA  GLY A 178      -8.421  -0.217  20.210  1.00  0.00           C  
ATOM   1356  C   GLY A 178      -6.949  -0.608  20.418  1.00  0.00           C  
ATOM   1357  O   GLY A 178      -6.485  -1.647  19.949  1.00  0.00           O  
ATOM   1358  N   PRO A 179      -6.200   0.239  21.137  1.00  0.00           N  
ATOM   1359  CA  PRO A 179      -4.741   0.203  21.147  1.00  0.00           C  
ATOM   1360  C   PRO A 179      -4.137  -0.850  22.087  1.00  0.00           C  
ATOM   1361  O   PRO A 179      -2.922  -1.010  22.122  1.00  0.00           O  
ATOM   1362  CB  PRO A 179      -4.354   1.622  21.560  1.00  0.00           C  
ATOM   1363  CG  PRO A 179      -5.478   2.038  22.503  1.00  0.00           C  
ATOM   1364  CD  PRO A 179      -6.696   1.408  21.841  1.00  0.00           C  
ATOM   1365  N   ASP A 180      -4.940  -1.530  22.878  1.00  0.00           N  
ATOM   1366  CA  ASP A 180      -4.468  -2.422  23.926  1.00  0.00           C  
ATOM   1367  C   ASP A 180      -5.299  -3.710  24.010  1.00  0.00           C  
ATOM   1368  O   ASP A 180      -6.383  -3.846  23.435  1.00  0.00           O  
ATOM   1369  CB  ASP A 180      -4.426  -1.668  25.270  1.00  0.00           C  
ATOM   1370  CG  ASP A 180      -5.774  -1.071  25.665  1.00  0.00           C  
ATOM   1371  OD1 ASP A 180      -6.773  -1.819  25.667  1.00  0.00           O  
ATOM   1372  OD2 ASP A 180      -5.828   0.149  25.929  1.00  0.00           O  
ATOM   1373  N   ARG A 181      -4.770  -4.698  24.746  1.00  0.00           N  
ATOM   1374  CA  ARG A 181      -5.424  -5.994  24.937  1.00  0.00           C  
ATOM   1375  C   ARG A 181      -6.786  -5.873  25.623  1.00  0.00           C  
ATOM   1376  O   ARG A 181      -7.678  -6.663  25.306  1.00  0.00           O  
ATOM   1377  CB  ARG A 181      -4.519  -6.954  25.724  1.00  0.00           C  
ATOM   1378  CG  ARG A 181      -3.240  -7.340  24.952  1.00  0.00           C  
ATOM   1379  CD  ARG A 181      -2.387  -8.336  25.741  1.00  0.00           C  
ATOM   1380  NE  ARG A 181      -2.954  -9.703  25.728  1.00  0.00           N  
ATOM   1381  CZ  ARG A 181      -2.630 -10.707  26.526  1.00  0.00           C  
ATOM   1382  NH1 ARG A 181      -1.771 -10.582  27.475  1.00  0.00           N  
ATOM   1383  NH2 ARG A 181      -3.173 -11.876  26.379  1.00  0.00           N  
ATOM   1384  N   GLU A 182      -6.977  -4.904  26.506  1.00  0.00           N  
ATOM   1385  CA  GLU A 182      -8.246  -4.674  27.207  1.00  0.00           C  
ATOM   1386  C   GLU A 182      -9.341  -4.195  26.240  1.00  0.00           C  
ATOM   1387  O   GLU A 182     -10.450  -4.730  26.231  1.00  0.00           O  
ATOM   1388  CB  GLU A 182      -8.045  -3.670  28.354  1.00  0.00           C  
ATOM   1389  CG  GLU A 182      -7.182  -4.200  29.512  1.00  0.00           C  
ATOM   1390  CD  GLU A 182      -7.797  -5.431  30.218  1.00  0.00           C  
ATOM   1391  OE1 GLU A 182      -7.028  -6.208  30.829  1.00  0.00           O  
ATOM   1392  OE2 GLU A 182      -9.022  -5.619  30.150  1.00  0.00           O  
ATOM   1393  N   SER A 183      -9.003  -3.255  25.359  1.00  0.00           N  
ATOM   1394  CA  SER A 183      -9.908  -2.768  24.318  1.00  0.00           C  
ATOM   1395  C   SER A 183     -10.258  -3.876  23.317  1.00  0.00           C  
ATOM   1396  O   SER A 183     -11.432  -4.108  23.023  1.00  0.00           O  
ATOM   1397  CB  SER A 183      -9.263  -1.586  23.583  1.00  0.00           C  
ATOM   1398  OG  SER A 183      -8.942  -0.546  24.486  1.00  0.00           O  
ATOM   1399  N   ILE A 184      -9.252  -4.621  22.851  1.00  0.00           N  
ATOM   1400  CA  ILE A 184      -9.438  -5.751  21.931  1.00  0.00           C  
ATOM   1401  C   ILE A 184     -10.304  -6.842  22.579  1.00  0.00           C  
ATOM   1402  O   ILE A 184     -11.200  -7.390  21.933  1.00  0.00           O  
ATOM   1403  CB  ILE A 184      -8.062  -6.307  21.488  1.00  0.00           C  
ATOM   1404  CG1 ILE A 184      -7.319  -5.258  20.623  1.00  0.00           C  
ATOM   1405  CG2 ILE A 184      -8.205  -7.622  20.701  1.00  0.00           C  
ATOM   1406  CD1 ILE A 184      -5.843  -5.600  20.358  1.00  0.00           C  
ATOM   1407  N   GLY A 185     -10.056  -7.159  23.857  1.00  0.00           N  
ATOM   1408  CA  GLY A 185     -10.837  -8.121  24.623  1.00  0.00           C  
ATOM   1409  C   GLY A 185     -12.305  -7.715  24.739  1.00  0.00           C  
ATOM   1410  O   GLY A 185     -13.188  -8.526  24.457  1.00  0.00           O  
ATOM   1411  N   ARG A 186     -12.569  -6.444  25.060  1.00  0.00           N  
ATOM   1412  CA  ARG A 186     -13.923  -5.890  25.160  1.00  0.00           C  
ATOM   1413  C   ARG A 186     -14.696  -6.014  23.842  1.00  0.00           C  
ATOM   1414  O   ARG A 186     -15.832  -6.481  23.854  1.00  0.00           O  
ATOM   1415  CB  ARG A 186     -13.833  -4.427  25.639  1.00  0.00           C  
ATOM   1416  CG  ARG A 186     -15.217  -3.824  25.922  1.00  0.00           C  
ATOM   1417  CD  ARG A 186     -15.112  -2.362  26.408  1.00  0.00           C  
ATOM   1418  NE  ARG A 186     -14.492  -2.239  27.735  1.00  0.00           N  
ATOM   1419  CZ  ARG A 186     -15.099  -2.348  28.914  1.00  0.00           C  
ATOM   1420  NH1 ARG A 186     -16.385  -2.548  29.022  1.00  0.00           N  
ATOM   1421  NH2 ARG A 186     -14.430  -2.247  30.016  1.00  0.00           N  
ATOM   1422  N   GLU A 187     -14.083  -5.666  22.727  1.00  0.00           N  
ATOM   1423  CA  GLU A 187     -14.721  -5.770  21.412  1.00  0.00           C  
ATOM   1424  C   GLU A 187     -15.032  -7.231  21.039  1.00  0.00           C  
ATOM   1425  O   GLU A 187     -16.146  -7.538  20.612  1.00  0.00           O  
ATOM   1426  CB  GLU A 187     -13.855  -5.107  20.332  1.00  0.00           C  
ATOM   1427  CG  GLU A 187     -13.898  -3.568  20.364  1.00  0.00           C  
ATOM   1428  CD  GLU A 187     -15.324  -3.003  20.189  1.00  0.00           C  
ATOM   1429  OE1 GLU A 187     -15.675  -2.017  20.860  1.00  0.00           O  
ATOM   1430  OE2 GLU A 187     -16.126  -3.559  19.419  1.00  0.00           O  
ATOM   1431  N   LYS A 188     -14.092  -8.159  21.275  1.00  0.00           N  
ATOM   1432  CA  LYS A 188     -14.293  -9.583  20.978  1.00  0.00           C  
ATOM   1433  C   LYS A 188     -15.361 -10.228  21.864  1.00  0.00           C  
ATOM   1434  O   LYS A 188     -16.171 -10.999  21.363  1.00  0.00           O  
ATOM   1435  CB  LYS A 188     -12.963 -10.341  21.069  1.00  0.00           C  
ATOM   1436  CG  LYS A 188     -12.022  -9.930  19.930  1.00  0.00           C  
ATOM   1437  CD  LYS A 188     -10.735 -10.764  19.934  1.00  0.00           C  
ATOM   1438  CE  LYS A 188      -9.663 -10.185  18.983  1.00  0.00           C  
ATOM   1439  NZ  LYS A 188     -10.125 -10.052  17.583  1.00  0.00           N  
ATOM   1440  N   ALA A 189     -15.417  -9.866  23.123  1.00  0.00           N  
ATOM   1441  CA  ALA A 189     -16.442 -10.345  24.049  1.00  0.00           C  
ATOM   1442  C   ALA A 189     -17.862  -9.867  23.693  1.00  0.00           C  
ATOM   1443  O   ALA A 189     -18.854 -10.399  24.190  1.00  0.00           O  
ATOM   1444  CB  ALA A 189     -16.031  -9.929  25.466  1.00  0.00           C  
ATOM   1445  N   GLY A 190     -17.994  -8.920  22.770  1.00  0.00           N  
ATOM   1446  CA  GLY A 190     -19.272  -8.480  22.230  1.00  0.00           C  
ATOM   1447  C   GLY A 190     -20.127  -9.585  21.599  1.00  0.00           C  
ATOM   1448  O   GLY A 190     -21.346  -9.418  21.509  1.00  0.00           O  
ATOM   1449  N   ILE A 191     -19.539 -10.726  21.225  1.00  0.00           N  
ATOM   1450  CA  ILE A 191     -20.271 -11.896  20.700  1.00  0.00           C  
ATOM   1451  C   ILE A 191     -20.941 -12.747  21.793  1.00  0.00           C  
ATOM   1452  O   ILE A 191     -21.721 -13.641  21.475  1.00  0.00           O  
ATOM   1453  CB  ILE A 191     -19.367 -12.781  19.817  1.00  0.00           C  
ATOM   1454  CG1 ILE A 191     -18.295 -13.526  20.641  1.00  0.00           C  
ATOM   1455  CG2 ILE A 191     -18.749 -11.944  18.683  1.00  0.00           C  
ATOM   1456  CD1 ILE A 191     -17.464 -14.526  19.852  1.00  0.00           C  
ATOM   1457  N   PHE A 192     -20.629 -12.507  23.060  1.00  0.00           N  
ATOM   1458  CA  PHE A 192     -21.211 -13.273  24.153  1.00  0.00           C  
ATOM   1459  C   PHE A 192     -22.717 -13.033  24.259  1.00  0.00           C  
ATOM   1460  O   PHE A 192     -23.223 -11.967  23.885  1.00  0.00           O  
ATOM   1461  CB  PHE A 192     -20.485 -12.956  25.477  1.00  0.00           C  
ATOM   1462  CG  PHE A 192     -19.025 -13.324  25.585  1.00  0.00           C  
ATOM   1463  CD1 PHE A 192     -18.369 -14.119  24.629  1.00  0.00           C  
ATOM   1464  CD2 PHE A 192     -18.285 -12.875  26.705  1.00  0.00           C  
ATOM   1465  CE1 PHE A 192     -17.016 -14.463  24.780  1.00  0.00           C  
ATOM   1466  CE2 PHE A 192     -16.942 -13.223  26.864  1.00  0.00           C  
ATOM   1467  CZ  PHE A 192     -16.297 -14.016  25.901  1.00  0.00           C  
ATOM   1468  N   ARG A 193     -23.438 -14.020  24.762  1.00  0.00           N  
ATOM   1469  CA  ARG A 193     -24.889 -13.976  24.957  1.00  0.00           C  
ATOM   1470  C   ARG A 193     -25.272 -14.405  26.368  1.00  0.00           C  
ATOM   1471  O   ARG A 193     -24.578 -15.210  26.981  1.00  0.00           O  
ATOM   1472  CB  ARG A 193     -25.598 -14.832  23.899  1.00  0.00           C  
ATOM   1473  CG  ARG A 193     -25.458 -14.308  22.463  1.00  0.00           C  
ATOM   1474  CD  ARG A 193     -26.082 -12.915  22.286  1.00  0.00           C  
ATOM   1475  NE  ARG A 193     -26.070 -12.486  20.893  1.00  0.00           N  
ATOM   1476  CZ  ARG A 193     -25.133 -11.821  20.242  1.00  0.00           C  
ATOM   1477  NH1 ARG A 193     -24.018 -11.472  20.802  1.00  0.00           N  
ATOM   1478  NH2 ARG A 193     -25.318 -11.500  19.000  1.00  0.00           N  
ATOM   1479  N   SER A 194     -26.376 -13.865  26.848  1.00  0.00           N  
ATOM   1480  CA  SER A 194     -26.914 -14.200  28.164  1.00  0.00           C  
ATOM   1481  C   SER A 194     -27.231 -15.690  28.280  1.00  0.00           C  
ATOM   1482  O   SER A 194     -27.777 -16.275  27.347  1.00  0.00           O  
ATOM   1483  CB  SER A 194     -28.179 -13.377  28.430  1.00  0.00           C  
ATOM   1484  OG  SER A 194     -28.603 -13.547  29.760  1.00  0.00           O  
ATOM   1485  N   GLU A 195     -26.884 -16.288  29.415  1.00  0.00           N  
ATOM   1486  CA  GLU A 195     -27.121 -17.706  29.722  1.00  0.00           C  
ATOM   1487  C   GLU A 195     -26.462 -18.701  28.736  1.00  0.00           C  
ATOM   1488  O   GLU A 195     -26.806 -19.873  28.696  1.00  0.00           O  
ATOM   1489  CB  GLU A 195     -28.628 -17.971  29.876  1.00  0.00           C  
ATOM   1490  CG  GLU A 195     -29.316 -17.168  31.004  1.00  0.00           C  
ATOM   1491  CD  GLU A 195     -29.313 -17.902  32.354  1.00  0.00           C  
ATOM   1492  OE1 GLU A 195     -29.074 -17.219  33.372  1.00  0.00           O  
ATOM   1493  OE2 GLU A 195     -29.579 -19.120  32.364  1.00  0.00           O  
ATOM   1494  N   LYS A 196     -25.504 -18.238  27.913  1.00  0.00           N  
ATOM   1495  CA  LYS A 196     -24.776 -19.068  26.958  1.00  0.00           C  
ATOM   1496  C   LYS A 196     -23.292 -19.165  27.328  1.00  0.00           C  
ATOM   1497  O   LYS A 196     -22.730 -18.184  27.815  1.00  0.00           O  
ATOM   1498  CB  LYS A 196     -24.951 -18.524  25.529  1.00  0.00           C  
ATOM   1499  CG  LYS A 196     -26.402 -18.512  25.029  1.00  0.00           C  
ATOM   1500  CD  LYS A 196     -26.988 -19.907  24.882  1.00  0.00           C  
ATOM   1501  CE  LYS A 196     -28.373 -19.820  24.260  1.00  0.00           C  
ATOM   1502  NZ  LYS A 196     -28.807 -21.123  23.702  1.00  0.00           N  
ATOM   1503  N   PRO A 197     -22.641 -20.329  27.085  1.00  0.00           N  
ATOM   1504  CA  PRO A 197     -21.213 -20.479  27.336  1.00  0.00           C  
ATOM   1505  C   PRO A 197     -20.372 -19.474  26.541  1.00  0.00           C  
ATOM   1506  O   PRO A 197     -20.560 -19.287  25.339  1.00  0.00           O  
ATOM   1507  CB  PRO A 197     -20.871 -21.925  26.979  1.00  0.00           C  
ATOM   1508  CG  PRO A 197     -22.197 -22.657  27.119  1.00  0.00           C  
ATOM   1509  CD  PRO A 197     -23.217 -21.601  26.691  1.00  0.00           C  
ATOM   1510  N   ALA A 198     -19.411 -18.860  27.237  1.00  0.00           N  
ATOM   1511  CA  ALA A 198     -18.403 -17.985  26.674  1.00  0.00           C  
ATOM   1512  C   ALA A 198     -17.015 -18.590  26.926  1.00  0.00           C  
ATOM   1513  O   ALA A 198     -16.469 -18.495  28.029  1.00  0.00           O  
ATOM   1514  CB  ALA A 198     -18.574 -16.596  27.298  1.00  0.00           C  
ATOM   1515  N   ILE A 199     -16.458 -19.255  25.923  1.00  0.00           N  
ATOM   1516  CA  ILE A 199     -15.192 -19.974  26.025  1.00  0.00           C  
ATOM   1517  C   ILE A 199     -14.035 -19.032  25.704  1.00  0.00           C  
ATOM   1518  O   ILE A 199     -14.010 -18.417  24.642  1.00  0.00           O  
ATOM   1519  CB  ILE A 199     -15.178 -21.201  25.098  1.00  0.00           C  
ATOM   1520  CG1 ILE A 199     -16.443 -22.087  25.228  1.00  0.00           C  
ATOM   1521  CG2 ILE A 199     -13.910 -22.038  25.330  1.00  0.00           C  
ATOM   1522  CD1 ILE A 199     -16.724 -22.586  26.644  1.00  0.00           C  
ATOM   1523  N   VAL A 200     -13.052 -18.969  26.601  1.00  0.00           N  
ATOM   1524  CA  VAL A 200     -11.842 -18.163  26.412  1.00  0.00           C  
ATOM   1525  C   VAL A 200     -10.616 -19.064  26.391  1.00  0.00           C  
ATOM   1526  O   VAL A 200     -10.254 -19.666  27.401  1.00  0.00           O  
ATOM   1527  CB  VAL A 200     -11.727 -17.043  27.457  1.00  0.00           C  
ATOM   1528  CG1 VAL A 200     -10.508 -16.168  27.183  1.00  0.00           C  
ATOM   1529  CG2 VAL A 200     -12.974 -16.150  27.436  1.00  0.00           C  
ATOM   1530  N   GLY A 201      -9.970 -19.167  25.232  1.00  0.00           N  
ATOM   1531  CA  GLY A 201      -8.734 -19.917  25.021  1.00  0.00           C  
ATOM   1532  C   GLY A 201      -7.463 -19.114  25.287  1.00  0.00           C  
ATOM   1533  O   GLY A 201      -6.390 -19.706  25.404  1.00  0.00           O  
ATOM   1534  N   GLU A 202      -7.568 -17.792  25.398  1.00  0.00           N  
ATOM   1535  CA  GLU A 202      -6.463 -16.912  25.766  1.00  0.00           C  
ATOM   1536  C   GLU A 202      -6.059 -17.146  27.233  1.00  0.00           C  
ATOM   1537  O   GLU A 202      -6.876 -16.918  28.126  1.00  0.00           O  
ATOM   1538  CB  GLU A 202      -6.882 -15.448  25.526  1.00  0.00           C  
ATOM   1539  CG  GLU A 202      -5.832 -14.414  25.964  1.00  0.00           C  
ATOM   1540  CD  GLU A 202      -4.438 -14.670  25.368  1.00  0.00           C  
ATOM   1541  OE1 GLU A 202      -3.468 -14.688  26.151  1.00  0.00           O  
ATOM   1542  OE2 GLU A 202      -4.341 -14.868  24.147  1.00  0.00           O  
ATOM   1543  N   PRO A 203      -4.808 -17.612  27.498  1.00  0.00           N  
ATOM   1544  CA  PRO A 203      -4.372 -17.886  28.868  1.00  0.00           C  
ATOM   1545  C   PRO A 203      -4.208 -16.615  29.708  1.00  0.00           C  
ATOM   1546  O   PRO A 203      -4.512 -16.634  30.895  1.00  0.00           O  
ATOM   1547  CB  PRO A 203      -3.047 -18.643  28.718  1.00  0.00           C  
ATOM   1548  CG  PRO A 203      -2.509 -18.171  27.372  1.00  0.00           C  
ATOM   1549  CD  PRO A 203      -3.769 -17.953  26.543  1.00  0.00           C  
ATOM   1550  N   GLU A 204      -3.771 -15.509  29.096  1.00  0.00           N  
ATOM   1551  CA  GLU A 204      -3.719 -14.189  29.724  1.00  0.00           C  
ATOM   1552  C   GLU A 204      -4.932 -13.357  29.310  1.00  0.00           C  
ATOM   1553  O   GLU A 204      -4.840 -12.392  28.552  1.00  0.00           O  
ATOM   1554  CB  GLU A 204      -2.399 -13.472  29.405  1.00  0.00           C  
ATOM   1555  CG  GLU A 204      -1.188 -14.126  30.074  1.00  0.00           C  
ATOM   1556  CD  GLU A 204      -0.008 -13.153  30.217  1.00  0.00           C  
ATOM   1557  OE1 GLU A 204       0.952 -13.529  30.923  1.00  0.00           O  
ATOM   1558  OE2 GLU A 204      -0.085 -12.032  29.666  1.00  0.00           O  
ATOM   1559  N   MET A 205      -6.094 -13.769  29.808  1.00  0.00           N  
ATOM   1560  CA  MET A 205      -7.354 -13.103  29.493  1.00  0.00           C  
ATOM   1561  C   MET A 205      -7.386 -11.672  30.048  1.00  0.00           C  
ATOM   1562  O   MET A 205      -7.278 -11.505  31.266  1.00  0.00           O  
ATOM   1563  CB  MET A 205      -8.506 -13.935  30.056  1.00  0.00           C  
ATOM   1564  CG  MET A 205      -9.868 -13.406  29.624  1.00  0.00           C  
ATOM   1565  SD  MET A 205     -11.283 -14.206  30.434  1.00  0.00           S  
ATOM   1566  CE  MET A 205     -11.174 -13.406  32.043  1.00  0.00           C  
ATOM   1567  N   PRO A 206      -7.615 -10.646  29.209  1.00  0.00           N  
ATOM   1568  CA  PRO A 206      -7.905  -9.298  29.668  1.00  0.00           C  
ATOM   1569  C   PRO A 206      -9.136  -9.255  30.577  1.00  0.00           C  
ATOM   1570  O   PRO A 206     -10.131  -9.936  30.309  1.00  0.00           O  
ATOM   1571  CB  PRO A 206      -8.125  -8.463  28.406  1.00  0.00           C  
ATOM   1572  CG  PRO A 206      -7.363  -9.223  27.333  1.00  0.00           C  
ATOM   1573  CD  PRO A 206      -7.530 -10.676  27.766  1.00  0.00           C  
ATOM   1574  N   SER A 207      -9.093  -8.432  31.615  1.00  0.00           N  
ATOM   1575  CA  SER A 207     -10.189  -8.289  32.587  1.00  0.00           C  
ATOM   1576  C   SER A 207     -11.504  -7.852  31.938  1.00  0.00           C  
ATOM   1577  O   SER A 207     -12.568  -8.320  32.315  1.00  0.00           O  
ATOM   1578  CB  SER A 207      -9.778  -7.304  33.682  1.00  0.00           C  
ATOM   1579  OG  SER A 207      -9.565  -6.009  33.162  1.00  0.00           O  
ATOM   1580  N   THR A 208     -11.421  -7.059  30.881  1.00  0.00           N  
ATOM   1581  CA  THR A 208     -12.584  -6.583  30.124  1.00  0.00           C  
ATOM   1582  C   THR A 208     -13.442  -7.704  29.534  1.00  0.00           C  
ATOM   1583  O   THR A 208     -14.648  -7.533  29.385  1.00  0.00           O  
ATOM   1584  CB  THR A 208     -12.149  -5.683  28.964  1.00  0.00           C  
ATOM   1585  OG1 THR A 208     -11.140  -6.321  28.209  1.00  0.00           O  
ATOM   1586  CG2 THR A 208     -11.616  -4.348  29.458  1.00  0.00           C  
ATOM   1587  N   ILE A 209     -12.869  -8.878  29.230  1.00  0.00           N  
ATOM   1588  CA  ILE A 209     -13.635 -10.034  28.759  1.00  0.00           C  
ATOM   1589  C   ILE A 209     -14.539 -10.558  29.880  1.00  0.00           C  
ATOM   1590  O   ILE A 209     -15.703 -10.883  29.632  1.00  0.00           O  
ATOM   1591  CB  ILE A 209     -12.711 -11.144  28.216  1.00  0.00           C  
ATOM   1592  CG1 ILE A 209     -11.971 -10.632  26.961  1.00  0.00           C  
ATOM   1593  CG2 ILE A 209     -13.501 -12.420  27.895  1.00  0.00           C  
ATOM   1594  CD1 ILE A 209     -11.035 -11.659  26.302  1.00  0.00           C  
ATOM   1595  N   ALA A 210     -14.025 -10.616  31.120  1.00  0.00           N  
ATOM   1596  CA  ALA A 210     -14.811 -11.000  32.284  1.00  0.00           C  
ATOM   1597  C   ALA A 210     -15.897  -9.962  32.593  1.00  0.00           C  
ATOM   1598  O   ALA A 210     -17.039 -10.340  32.829  1.00  0.00           O  
ATOM   1599  CB  ALA A 210     -13.876 -11.229  33.479  1.00  0.00           C  
ATOM   1600  N   ASP A 211     -15.569  -8.673  32.489  1.00  0.00           N  
ATOM   1601  CA  ASP A 211     -16.526  -7.584  32.681  1.00  0.00           C  
ATOM   1602  C   ASP A 211     -17.707  -7.703  31.712  1.00  0.00           C  
ATOM   1603  O   ASP A 211     -18.866  -7.705  32.124  1.00  0.00           O  
ATOM   1604  CB  ASP A 211     -15.853  -6.218  32.480  1.00  0.00           C  
ATOM   1605  CG  ASP A 211     -14.707  -5.894  33.436  1.00  0.00           C  
ATOM   1606  OD1 ASP A 211     -14.664  -6.477  34.533  1.00  0.00           O  
ATOM   1607  OD2 ASP A 211     -13.889  -5.032  33.031  1.00  0.00           O  
ATOM   1608  N   VAL A 212     -17.431  -7.889  30.417  1.00  0.00           N  
ATOM   1609  CA  VAL A 212     -18.475  -8.027  29.394  1.00  0.00           C  
ATOM   1610  C   VAL A 212     -19.289  -9.308  29.596  1.00  0.00           C  
ATOM   1611  O   VAL A 212     -20.507  -9.295  29.411  1.00  0.00           O  
ATOM   1612  CB  VAL A 212     -17.873  -7.981  27.978  1.00  0.00           C  
ATOM   1613  CG1 VAL A 212     -18.912  -8.281  26.892  1.00  0.00           C  
ATOM   1614  CG2 VAL A 212     -17.302  -6.597  27.671  1.00  0.00           C  
ATOM   1615  N   ALA A 213     -18.644 -10.421  29.981  1.00  0.00           N  
ATOM   1616  CA  ALA A 213     -19.356 -11.654  30.292  1.00  0.00           C  
ATOM   1617  C   ALA A 213     -20.339 -11.451  31.452  1.00  0.00           C  
ATOM   1618  O   ALA A 213     -21.481 -11.897  31.374  1.00  0.00           O  
ATOM   1619  CB  ALA A 213     -18.345 -12.765  30.592  1.00  0.00           C  
ATOM   1620  N   GLN A 214     -19.913 -10.715  32.475  1.00  0.00           N  
ATOM   1621  CA  GLN A 214     -20.743 -10.416  33.634  1.00  0.00           C  
ATOM   1622  C   GLN A 214     -21.877  -9.436  33.293  1.00  0.00           C  
ATOM   1623  O   GLN A 214     -23.020  -9.683  33.674  1.00  0.00           O  
ATOM   1624  CB  GLN A 214     -19.828  -9.913  34.760  1.00  0.00           C  
ATOM   1625  CG  GLN A 214     -20.556  -9.898  36.108  1.00  0.00           C  
ATOM   1626  CD  GLN A 214     -19.616  -9.660  37.298  1.00  0.00           C  
ATOM   1627  OE1 GLN A 214     -18.454  -9.351  37.181  1.00  0.00           O  
ATOM   1628  NE2 GLN A 214     -20.106  -9.807  38.507  1.00  0.00           N  
ATOM   1629  N   GLU A 215     -21.599  -8.383  32.517  1.00  0.00           N  
ATOM   1630  CA  GLU A 215     -22.609  -7.440  32.028  1.00  0.00           C  
ATOM   1631  C   GLU A 215     -23.696  -8.131  31.188  1.00  0.00           C  
ATOM   1632  O   GLU A 215     -24.873  -7.802  31.303  1.00  0.00           O  
ATOM   1633  CB  GLU A 215     -21.953  -6.353  31.158  1.00  0.00           C  
ATOM   1634  CG  GLU A 215     -21.288  -5.223  31.965  1.00  0.00           C  
ATOM   1635  CD  GLU A 215     -20.608  -4.163  31.069  1.00  0.00           C  
ATOM   1636  OE1 GLU A 215     -20.196  -3.120  31.627  1.00  0.00           O  
ATOM   1637  OE2 GLU A 215     -20.470  -4.379  29.850  1.00  0.00           O  
ATOM   1638  N   LYS A 216     -23.308  -9.108  30.368  1.00  0.00           N  
ATOM   1639  CA  LYS A 216     -24.240  -9.855  29.515  1.00  0.00           C  
ATOM   1640  C   LYS A 216     -24.906 -11.042  30.205  1.00  0.00           C  
ATOM   1641  O   LYS A 216     -25.873 -11.580  29.675  1.00  0.00           O  
ATOM   1642  CB  LYS A 216     -23.537 -10.281  28.228  1.00  0.00           C  
ATOM   1643  CG  LYS A 216     -23.238  -9.063  27.339  1.00  0.00           C  
ATOM   1644  CD  LYS A 216     -22.798  -9.517  25.951  1.00  0.00           C  
ATOM   1645  CE  LYS A 216     -22.724  -8.308  25.024  1.00  0.00           C  
ATOM   1646  NZ  LYS A 216     -22.757  -8.718  23.609  1.00  0.00           N  
ATOM   1647  N   GLY A 217     -24.381 -11.484  31.345  1.00  0.00           N  
ATOM   1648  CA  GLY A 217     -24.823 -12.718  32.017  1.00  0.00           C  
ATOM   1649  C   GLY A 217     -24.401 -13.988  31.275  1.00  0.00           C  
ATOM   1650  O   GLY A 217     -25.121 -14.981  31.306  1.00  0.00           O  
ATOM   1651  N   ALA A 218     -23.262 -13.960  30.577  1.00  0.00           N  
ATOM   1652  CA  ALA A 218     -22.714 -15.123  29.895  1.00  0.00           C  
ATOM   1653  C   ALA A 218     -21.979 -16.066  30.872  1.00  0.00           C  
ATOM   1654  O   ALA A 218     -21.393 -15.631  31.856  1.00  0.00           O  
ATOM   1655  CB  ALA A 218     -21.802 -14.655  28.753  1.00  0.00           C  
ATOM   1656  N   LEU A 219     -21.966 -17.352  30.559  1.00  0.00           N  
ATOM   1657  CA  LEU A 219     -21.318 -18.393  31.353  1.00  0.00           C  
ATOM   1658  C   LEU A 219     -19.842 -18.515  30.951  1.00  0.00           C  
ATOM   1659  O   LEU A 219     -19.485 -19.290  30.069  1.00  0.00           O  
ATOM   1660  CB  LEU A 219     -22.088 -19.721  31.182  1.00  0.00           C  
ATOM   1661  CG  LEU A 219     -23.581 -19.666  31.543  1.00  0.00           C  
ATOM   1662  CD1 LEU A 219     -24.228 -21.023  31.233  1.00  0.00           C  
ATOM   1663  CD2 LEU A 219     -23.819 -19.346  33.015  1.00  0.00           C  
ATOM   1664  N   LEU A 220     -18.984 -17.722  31.586  1.00  0.00           N  
ATOM   1665  CA  LEU A 220     -17.568 -17.645  31.258  1.00  0.00           C  
ATOM   1666  C   LEU A 220     -16.828 -18.949  31.612  1.00  0.00           C  
ATOM   1667  O   LEU A 220     -16.863 -19.401  32.750  1.00  0.00           O  
ATOM   1668  CB  LEU A 220     -16.958 -16.429  31.972  1.00  0.00           C  
ATOM   1669  CG  LEU A 220     -15.530 -16.074  31.512  1.00  0.00           C  
ATOM   1670  CD1 LEU A 220     -15.502 -15.526  30.091  1.00  0.00           C  
ATOM   1671  CD2 LEU A 220     -14.949 -14.997  32.434  1.00  0.00           C  
ATOM   1672  N   GLN A 221     -16.115 -19.529  30.646  1.00  0.00           N  
ATOM   1673  CA  GLN A 221     -15.276 -20.717  30.810  1.00  0.00           C  
ATOM   1674  C   GLN A 221     -13.865 -20.436  30.274  1.00  0.00           C  
ATOM   1675  O   GLN A 221     -13.613 -20.463  29.072  1.00  0.00           O  
ATOM   1676  CB  GLN A 221     -15.895 -21.940  30.125  1.00  0.00           C  
ATOM   1677  CG  GLN A 221     -17.239 -22.350  30.741  1.00  0.00           C  
ATOM   1678  CD  GLN A 221     -17.716 -23.718  30.241  1.00  0.00           C  
ATOM   1679  OE1 GLN A 221     -16.992 -24.492  29.653  1.00  0.00           O  
ATOM   1680  NE2 GLN A 221     -18.963 -24.053  30.474  1.00  0.00           N  
ATOM   1681  N   ARG A 222     -12.939 -20.164  31.193  1.00  0.00           N  
ATOM   1682  CA  ARG A 222     -11.584 -19.720  30.902  1.00  0.00           C  
ATOM   1683  C   ARG A 222     -10.592 -20.876  30.906  1.00  0.00           C  
ATOM   1684  O   ARG A 222     -10.624 -21.724  31.805  1.00  0.00           O  
ATOM   1685  CB  ARG A 222     -11.147 -18.677  31.937  1.00  0.00           C  
ATOM   1686  CG  ARG A 222     -12.061 -17.454  31.965  1.00  0.00           C  
ATOM   1687  CD  ARG A 222     -11.835 -16.631  33.232  1.00  0.00           C  
ATOM   1688  NE  ARG A 222     -12.357 -17.328  34.403  1.00  0.00           N  
ATOM   1689  CZ  ARG A 222     -12.354 -16.910  35.657  1.00  0.00           C  
ATOM   1690  NH1 ARG A 222     -11.824 -15.763  35.987  1.00  0.00           N  
ATOM   1691  NH2 ARG A 222     -12.879 -17.655  36.579  1.00  0.00           N  
ATOM   1692  N   ARG A 223      -9.645 -20.846  29.980  1.00  0.00           N  
ATOM   1693  CA  ARG A 223      -8.468 -21.710  30.044  1.00  0.00           C  
ATOM   1694  C   ARG A 223      -7.692 -21.452  31.335  1.00  0.00           C  
ATOM   1695  O   ARG A 223      -7.461 -20.305  31.702  1.00  0.00           O  
ATOM   1696  CB  ARG A 223      -7.593 -21.494  28.799  1.00  0.00           C  
ATOM   1697  CG  ARG A 223      -6.334 -22.370  28.833  1.00  0.00           C  
ATOM   1698  CD  ARG A 223      -5.483 -22.132  27.589  1.00  0.00           C  
ATOM   1699  NE  ARG A 223      -4.172 -22.763  27.724  1.00  0.00           N  
ATOM   1700  CZ  ARG A 223      -3.150 -22.608  26.898  1.00  0.00           C  
ATOM   1701  NH1 ARG A 223      -3.265 -21.899  25.800  1.00  0.00           N  
ATOM   1702  NH2 ARG A 223      -2.002 -23.145  27.173  1.00  0.00           N  
ATOM   1703  N   GLY A 224      -7.288 -22.519  32.002  1.00  0.00           N  
ATOM   1704  CA  GLY A 224      -6.567 -22.458  33.274  1.00  0.00           C  
ATOM   1705  C   GLY A 224      -7.462 -22.260  34.505  1.00  0.00           C  
ATOM   1706  O   GLY A 224      -6.946 -22.261  35.618  1.00  0.00           O  
ATOM   1707  N   VAL A 225      -8.782 -22.116  34.322  1.00  0.00           N  
ATOM   1708  CA  VAL A 225      -9.737 -21.945  35.423  1.00  0.00           C  
ATOM   1709  C   VAL A 225     -10.851 -22.991  35.327  1.00  0.00           C  
ATOM   1710  O   VAL A 225     -10.810 -23.974  36.058  1.00  0.00           O  
ATOM   1711  CB  VAL A 225     -10.281 -20.507  35.514  1.00  0.00           C  
ATOM   1712  CG1 VAL A 225     -11.087 -20.328  36.813  1.00  0.00           C  
ATOM   1713  CG2 VAL A 225      -9.163 -19.459  35.514  1.00  0.00           C  
ATOM   1714  N   GLU A 226     -11.808 -22.822  34.419  1.00  0.00           N  
ATOM   1715  CA  GLU A 226     -12.917 -23.771  34.256  1.00  0.00           C  
ATOM   1716  C   GLU A 226     -12.531 -24.997  33.407  1.00  0.00           C  
ATOM   1717  O   GLU A 226     -13.114 -26.074  33.554  1.00  0.00           O  
ATOM   1718  CB  GLU A 226     -14.134 -23.065  33.640  1.00  0.00           C  
ATOM   1719  CG  GLU A 226     -14.803 -22.031  34.565  1.00  0.00           C  
ATOM   1720  CD  GLU A 226     -14.053 -20.687  34.700  1.00  0.00           C  
ATOM   1721  OE1 GLU A 226     -14.247 -19.964  35.698  1.00  0.00           O  
ATOM   1722  OE2 GLU A 226     -13.262 -20.317  33.802  1.00  0.00           O  
ATOM   1723  N   TRP A 227     -11.526 -24.861  32.543  1.00  0.00           N  
ATOM   1724  CA  TRP A 227     -10.961 -25.956  31.758  1.00  0.00           C  
ATOM   1725  C   TRP A 227      -9.460 -25.790  31.572  1.00  0.00           C  
ATOM   1726  O   TRP A 227      -8.912 -24.685  31.662  1.00  0.00           O  
ATOM   1727  CB  TRP A 227     -11.683 -26.072  30.414  1.00  0.00           C  
ATOM   1728  CG  TRP A 227     -11.513 -24.906  29.501  1.00  0.00           C  
ATOM   1729  CD1 TRP A 227     -12.309 -23.805  29.461  1.00  0.00           C  
ATOM   1730  CD2 TRP A 227     -10.504 -24.694  28.450  1.00  0.00           C  
ATOM   1731  NE1 TRP A 227     -11.880 -22.939  28.467  1.00  0.00           N  
ATOM   1732  CE2 TRP A 227     -10.778 -23.457  27.816  1.00  0.00           C  
ATOM   1733  CE3 TRP A 227      -9.413 -25.453  27.987  1.00  0.00           C  
ATOM   1734  CZ2 TRP A 227     -10.005 -22.975  26.739  1.00  0.00           C  
ATOM   1735  CZ3 TRP A 227      -8.632 -24.974  26.919  1.00  0.00           C  
ATOM   1736  CH2 TRP A 227      -8.928 -23.752  26.296  1.00  0.00           C  
ATOM   1737  N   ASN A 228      -8.767 -26.896  31.269  1.00  0.00           N  
ATOM   1738  CA  ASN A 228      -7.337 -26.871  30.995  1.00  0.00           C  
ATOM   1739  C   ASN A 228      -6.930 -28.032  30.080  1.00  0.00           C  
ATOM   1740  O   ASN A 228      -7.717 -28.942  29.815  1.00  0.00           O  
ATOM   1741  CB  ASN A 228      -6.579 -26.886  32.335  1.00  0.00           C  
ATOM   1742  CG  ASN A 228      -5.258 -26.143  32.267  1.00  0.00           C  
ATOM   1743  OD1 ASN A 228      -4.762 -25.752  31.230  1.00  0.00           O  
ATOM   1744  ND2 ASN A 228      -4.647 -25.901  33.405  1.00  0.00           N  
ATOM   1745  N   TYR A 229      -5.690 -28.015  29.618  1.00  0.00           N  
ATOM   1746  CA  TYR A 229      -5.086 -29.124  28.894  1.00  0.00           C  
ATOM   1747  C   TYR A 229      -3.594 -29.231  29.213  1.00  0.00           C  
ATOM   1748  O   TYR A 229      -2.945 -28.254  29.595  1.00  0.00           O  
ATOM   1749  CB  TYR A 229      -5.345 -28.993  27.389  1.00  0.00           C  
ATOM   1750  CG  TYR A 229      -4.568 -27.880  26.707  1.00  0.00           C  
ATOM   1751  CD1 TYR A 229      -5.073 -26.563  26.693  1.00  0.00           C  
ATOM   1752  CD2 TYR A 229      -3.345 -28.165  26.084  1.00  0.00           C  
ATOM   1753  CE1 TYR A 229      -4.363 -25.542  26.047  1.00  0.00           C  
ATOM   1754  CE2 TYR A 229      -2.624 -27.153  25.433  1.00  0.00           C  
ATOM   1755  CZ  TYR A 229      -3.131 -25.837  25.409  1.00  0.00           C  
ATOM   1756  OH  TYR A 229      -2.428 -24.861  24.766  1.00  0.00           O  
ATOM   1757  N   SER A 230      -3.055 -30.427  29.008  1.00  0.00           N  
ATOM   1758  CA  SER A 230      -1.629 -30.715  29.092  1.00  0.00           C  
ATOM   1759  C   SER A 230      -1.193 -31.483  27.853  1.00  0.00           C  
ATOM   1760  O   SER A 230      -1.978 -32.254  27.305  1.00  0.00           O  
ATOM   1761  CB  SER A 230      -1.304 -31.492  30.370  1.00  0.00           C  
ATOM   1762  OG  SER A 230      -2.015 -32.720  30.419  1.00  0.00           O  
ATOM   1763  N   VAL A 231       0.039 -31.269  27.400  1.00  0.00           N  
ATOM   1764  CA  VAL A 231       0.586 -31.871  26.171  1.00  0.00           C  
ATOM   1765  C   VAL A 231       1.838 -32.654  26.537  1.00  0.00           C  
ATOM   1766  O   VAL A 231       2.647 -32.178  27.332  1.00  0.00           O  
ATOM   1767  CB  VAL A 231       0.888 -30.802  25.103  1.00  0.00           C  
ATOM   1768  CG1 VAL A 231       1.259 -31.422  23.761  1.00  0.00           C  
ATOM   1769  CG2 VAL A 231      -0.318 -29.885  24.864  1.00  0.00           C  
ATOM   1770  N   THR A 232       1.981 -33.847  25.961  1.00  0.00           N  
ATOM   1771  CA  THR A 232       3.204 -34.662  26.003  1.00  0.00           C  
ATOM   1772  C   THR A 232       3.819 -34.711  24.596  1.00  0.00           C  
ATOM   1773  O   THR A 232       3.318 -34.094  23.660  1.00  0.00           O  
ATOM   1774  CB  THR A 232       2.928 -36.074  26.549  1.00  0.00           C  
ATOM   1775  OG1 THR A 232       2.335 -36.875  25.566  1.00  0.00           O  
ATOM   1776  CG2 THR A 232       2.056 -36.096  27.807  1.00  0.00           C  
ATOM   1777  N   ASP A 233       4.899 -35.481  24.426  1.00  0.00           N  
ATOM   1778  CA  ASP A 233       5.527 -35.662  23.112  1.00  0.00           C  
ATOM   1779  C   ASP A 233       4.695 -36.537  22.153  1.00  0.00           C  
ATOM   1780  O   ASP A 233       4.968 -36.578  20.951  1.00  0.00           O  
ATOM   1781  CB  ASP A 233       6.925 -36.273  23.298  1.00  0.00           C  
ATOM   1782  CG  ASP A 233       7.898 -35.363  24.063  1.00  0.00           C  
ATOM   1783  OD1 ASP A 233       7.747 -34.129  23.961  1.00  0.00           O  
ATOM   1784  OD2 ASP A 233       8.787 -35.919  24.739  1.00  0.00           O  
ATOM   1785  N   HIS A 234       3.692 -37.246  22.658  1.00  0.00           N  
ATOM   1786  CA  HIS A 234       2.964 -38.272  21.910  1.00  0.00           C  
ATOM   1787  C   HIS A 234       1.457 -38.040  21.863  1.00  0.00           C  
ATOM   1788  O   HIS A 234       0.797 -38.455  20.910  1.00  0.00           O  
ATOM   1789  CB  HIS A 234       3.268 -39.644  22.527  1.00  0.00           C  
ATOM   1790  CG  HIS A 234       4.741 -39.935  22.677  1.00  0.00           C  
ATOM   1791  ND1 HIS A 234       5.727 -39.615  21.783  1.00  0.00           N  
ATOM   1792  CD2 HIS A 234       5.365 -40.521  23.755  1.00  0.00           C  
ATOM   1793  CE1 HIS A 234       6.907 -39.981  22.309  1.00  0.00           C  
ATOM   1794  NE2 HIS A 234       6.726 -40.553  23.501  1.00  0.00           N  
ATOM   1795  N   ASP A 235       0.910 -37.408  22.884  1.00  0.00           N  
ATOM   1796  CA  ASP A 235      -0.511 -37.167  23.054  1.00  0.00           C  
ATOM   1797  C   ASP A 235      -0.767 -35.908  23.897  1.00  0.00           C  
ATOM   1798  O   ASP A 235       0.148 -35.155  24.251  1.00  0.00           O  
ATOM   1799  CB  ASP A 235      -1.176 -38.433  23.649  1.00  0.00           C  
ATOM   1800  CG  ASP A 235      -0.626 -38.867  25.018  1.00  0.00           C  
ATOM   1801  OD1 ASP A 235      -0.221 -37.993  25.817  1.00  0.00           O  
ATOM   1802  OD2 ASP A 235      -0.665 -40.082  25.286  1.00  0.00           O  
ATOM   1803  N   TRP A 236      -2.024 -35.662  24.186  1.00  0.00           N  
ATOM   1804  CA  TRP A 236      -2.434 -34.611  25.106  1.00  0.00           C  
ATOM   1805  C   TRP A 236      -3.690 -35.008  25.873  1.00  0.00           C  
ATOM   1806  O   TRP A 236      -4.445 -35.883  25.458  1.00  0.00           O  
ATOM   1807  CB  TRP A 236      -2.611 -33.282  24.352  1.00  0.00           C  
ATOM   1808  CG  TRP A 236      -3.722 -33.239  23.356  1.00  0.00           C  
ATOM   1809  CD1 TRP A 236      -3.771 -33.917  22.182  1.00  0.00           C  
ATOM   1810  CD2 TRP A 236      -4.958 -32.447  23.404  1.00  0.00           C  
ATOM   1811  NE1 TRP A 236      -4.932 -33.600  21.504  1.00  0.00           N  
ATOM   1812  CE2 TRP A 236      -5.682 -32.694  22.213  1.00  0.00           C  
ATOM   1813  CE3 TRP A 236      -5.496 -31.544  24.345  1.00  0.00           C  
ATOM   1814  CZ2 TRP A 236      -6.913 -32.049  21.948  1.00  0.00           C  
ATOM   1815  CZ3 TRP A 236      -6.720 -30.904  24.085  1.00  0.00           C  
ATOM   1816  CH2 TRP A 236      -7.420 -31.158  22.896  1.00  0.00           C  
ATOM   1817  N   ALA A 237      -3.908 -34.354  27.001  1.00  0.00           N  
ATOM   1818  CA  ALA A 237      -5.092 -34.538  27.829  1.00  0.00           C  
ATOM   1819  C   ALA A 237      -5.851 -33.220  27.972  1.00  0.00           C  
ATOM   1820  O   ALA A 237      -5.250 -32.146  28.070  1.00  0.00           O  
ATOM   1821  CB  ALA A 237      -4.672 -35.127  29.181  1.00  0.00           C  
ATOM   1822  N   PHE A 238      -7.174 -33.310  28.013  1.00  0.00           N  
ATOM   1823  CA  PHE A 238      -8.071 -32.183  28.255  1.00  0.00           C  
ATOM   1824  C   PHE A 238      -8.888 -32.440  29.531  1.00  0.00           C  
ATOM   1825  O   PHE A 238      -9.358 -33.554  29.743  1.00  0.00           O  
ATOM   1826  CB  PHE A 238      -8.985 -31.986  27.038  1.00  0.00           C  
ATOM   1827  CG  PHE A 238      -9.991 -30.873  27.210  1.00  0.00           C  
ATOM   1828  CD1 PHE A 238     -11.211 -31.111  27.876  1.00  0.00           C  
ATOM   1829  CD2 PHE A 238      -9.703 -29.577  26.751  1.00  0.00           C  
ATOM   1830  CE1 PHE A 238     -12.112 -30.064  28.089  1.00  0.00           C  
ATOM   1831  CE2 PHE A 238     -10.604 -28.532  26.958  1.00  0.00           C  
ATOM   1832  CZ  PHE A 238     -11.814 -28.772  27.634  1.00  0.00           C  
ATOM   1833  N   SER A 239      -9.097 -31.406  30.341  1.00  0.00           N  
ATOM   1834  CA  SER A 239      -9.904 -31.497  31.551  1.00  0.00           C  
ATOM   1835  C   SER A 239     -10.835 -30.299  31.713  1.00  0.00           C  
ATOM   1836  O   SER A 239     -10.422 -29.151  31.493  1.00  0.00           O  
ATOM   1837  CB  SER A 239      -9.014 -31.652  32.788  1.00  0.00           C  
ATOM   1838  OG  SER A 239      -8.148 -30.546  32.936  1.00  0.00           O  
ATOM   1839  N   ASP A 240     -12.061 -30.559  32.145  1.00  0.00           N  
ATOM   1840  CA  ASP A 240     -13.067 -29.566  32.512  1.00  0.00           C  
ATOM   1841  C   ASP A 240     -13.975 -30.094  33.641  1.00  0.00           C  
ATOM   1842  O   ASP A 240     -13.707 -31.137  34.242  1.00  0.00           O  
ATOM   1843  CB  ASP A 240     -13.864 -29.147  31.261  1.00  0.00           C  
ATOM   1844  CG  ASP A 240     -14.730 -30.250  30.639  1.00  0.00           C  
ATOM   1845  OD1 ASP A 240     -14.928 -31.318  31.256  1.00  0.00           O  
ATOM   1846  OD2 ASP A 240     -15.228 -30.048  29.521  1.00  0.00           O  
ATOM   1847  N   ALA A 241     -15.063 -29.381  33.927  1.00  0.00           N  
ATOM   1848  CA  ALA A 241     -16.043 -29.783  34.936  1.00  0.00           C  
ATOM   1849  C   ALA A 241     -16.747 -31.126  34.637  1.00  0.00           C  
ATOM   1850  O   ALA A 241     -17.304 -31.736  35.542  1.00  0.00           O  
ATOM   1851  CB  ALA A 241     -17.067 -28.649  35.072  1.00  0.00           C  
ATOM   1852  N   HIS A 242     -16.715 -31.608  33.384  1.00  0.00           N  
ATOM   1853  CA  HIS A 242     -17.324 -32.879  32.975  1.00  0.00           C  
ATOM   1854  C   HIS A 242     -16.351 -34.065  33.053  1.00  0.00           C  
ATOM   1855  O   HIS A 242     -16.760 -35.203  32.817  1.00  0.00           O  
ATOM   1856  CB  HIS A 242     -17.919 -32.732  31.571  1.00  0.00           C  
ATOM   1857  CG  HIS A 242     -18.917 -31.612  31.456  1.00  0.00           C  
ATOM   1858  ND1 HIS A 242     -20.169 -31.592  32.025  1.00  0.00           N  
ATOM   1859  CD2 HIS A 242     -18.746 -30.429  30.805  1.00  0.00           C  
ATOM   1860  CE1 HIS A 242     -20.738 -30.417  31.715  1.00  0.00           C  
ATOM   1861  NE2 HIS A 242     -19.909 -29.681  30.970  1.00  0.00           N  
ATOM   1862  N   GLY A 243     -15.079 -33.818  33.380  1.00  0.00           N  
ATOM   1863  CA  GLY A 243     -14.052 -34.838  33.541  1.00  0.00           C  
ATOM   1864  C   GLY A 243     -12.813 -34.594  32.680  1.00  0.00           C  
ATOM   1865  O   GLY A 243     -12.532 -33.475  32.262  1.00  0.00           O  
ATOM   1866  N   THR A 244     -12.066 -35.680  32.447  1.00  0.00           N  
ATOM   1867  CA  THR A 244     -10.800 -35.649  31.699  1.00  0.00           C  
ATOM   1868  C   THR A 244     -10.863 -36.593  30.503  1.00  0.00           C  
ATOM   1869  O   THR A 244     -11.367 -37.714  30.614  1.00  0.00           O  
ATOM   1870  CB  THR A 244      -9.615 -35.984  32.613  1.00  0.00           C  
ATOM   1871  OG1 THR A 244      -9.633 -35.143  33.752  1.00  0.00           O  
ATOM   1872  CG2 THR A 244      -8.258 -35.785  31.949  1.00  0.00           C  
ATOM   1873  N   LEU A 245     -10.355 -36.129  29.352  1.00  0.00           N  
ATOM   1874  CA  LEU A 245     -10.075 -36.944  28.177  1.00  0.00           C  
ATOM   1875  C   LEU A 245      -8.562 -37.100  28.061  1.00  0.00           C  
ATOM   1876  O   LEU A 245      -7.847 -36.114  27.888  1.00  0.00           O  
ATOM   1877  CB  LEU A 245     -10.658 -36.271  26.923  1.00  0.00           C  
ATOM   1878  CG  LEU A 245     -12.196 -36.228  26.875  1.00  0.00           C  
ATOM   1879  CD1 LEU A 245     -12.641 -35.344  25.718  1.00  0.00           C  
ATOM   1880  CD2 LEU A 245     -12.802 -37.607  26.670  1.00  0.00           C  
ATOM   1881  N   GLU A 246      -8.070 -38.331  28.167  1.00  0.00           N  
ATOM   1882  CA  GLU A 246      -6.649 -38.664  28.114  1.00  0.00           C  
ATOM   1883  C   GLU A 246      -6.258 -39.279  26.771  1.00  0.00           C  
ATOM   1884  O   GLU A 246      -7.110 -39.759  26.015  1.00  0.00           O  
ATOM   1885  CB  GLU A 246      -6.271 -39.604  29.274  1.00  0.00           C  
ATOM   1886  CG  GLU A 246      -6.478 -38.954  30.648  1.00  0.00           C  
ATOM   1887  CD  GLU A 246      -5.905 -39.786  31.818  1.00  0.00           C  
ATOM   1888  OE1 GLU A 246      -5.843 -39.218  32.932  1.00  0.00           O  
ATOM   1889  OE2 GLU A 246      -5.544 -40.955  31.597  1.00  0.00           O  
ATOM   1890  N   ASN A 247      -4.967 -39.286  26.466  1.00  0.00           N  
ATOM   1891  CA  ASN A 247      -4.381 -39.902  25.276  1.00  0.00           C  
ATOM   1892  C   ASN A 247      -5.034 -39.420  23.973  1.00  0.00           C  
ATOM   1893  O   ASN A 247      -5.294 -40.209  23.065  1.00  0.00           O  
ATOM   1894  CB  ASN A 247      -4.371 -41.439  25.422  1.00  0.00           C  
ATOM   1895  CG  ASN A 247      -3.664 -41.970  26.658  1.00  0.00           C  
ATOM   1896  OD1 ASN A 247      -3.508 -41.340  27.683  1.00  0.00           O  
ATOM   1897  ND2 ASN A 247      -3.228 -43.206  26.620  1.00  0.00           N  
ATOM   1898  N   LEU A 248      -5.361 -38.144  23.901  1.00  0.00           N  
ATOM   1899  CA  LEU A 248      -5.899 -37.536  22.688  1.00  0.00           C  
ATOM   1900  C   LEU A 248      -4.787 -37.434  21.628  1.00  0.00           C  
ATOM   1901  O   LEU A 248      -3.655 -37.105  21.969  1.00  0.00           O  
ATOM   1902  CB  LEU A 248      -6.498 -36.155  22.992  1.00  0.00           C  
ATOM   1903  CG  LEU A 248      -7.738 -36.184  23.904  1.00  0.00           C  
ATOM   1904  CD1 LEU A 248      -8.126 -34.764  24.292  1.00  0.00           C  
ATOM   1905  CD2 LEU A 248      -8.942 -36.839  23.217  1.00  0.00           C  
ATOM   1906  N   PRO A 249      -5.091 -37.711  20.349  1.00  0.00           N  
ATOM   1907  CA  PRO A 249      -4.094 -37.579  19.293  1.00  0.00           C  
ATOM   1908  C   PRO A 249      -3.634 -36.124  19.152  1.00  0.00           C  
ATOM   1909  O   PRO A 249      -4.444 -35.191  19.226  1.00  0.00           O  
ATOM   1910  CB  PRO A 249      -4.777 -38.099  18.023  1.00  0.00           C  
ATOM   1911  CG  PRO A 249      -6.259 -37.840  18.289  1.00  0.00           C  
ATOM   1912  CD  PRO A 249      -6.389 -38.045  19.799  1.00  0.00           C  
ATOM   1913  N   LEU A 250      -2.337 -35.938  18.904  1.00  0.00           N  
ATOM   1914  CA  LEU A 250      -1.796 -34.609  18.646  1.00  0.00           C  
ATOM   1915  C   LEU A 250      -2.447 -34.000  17.393  1.00  0.00           C  
ATOM   1916  O   LEU A 250      -2.507 -34.658  16.352  1.00  0.00           O  
ATOM   1917  CB  LEU A 250      -0.258 -34.671  18.492  1.00  0.00           C  
ATOM   1918  CG  LEU A 250       0.499 -34.976  19.802  1.00  0.00           C  
ATOM   1919  CD1 LEU A 250       1.992 -35.150  19.493  1.00  0.00           C  
ATOM   1920  CD2 LEU A 250       0.367 -33.851  20.834  1.00  0.00           C  
ATOM   1921  N   PRO A 251      -2.940 -32.762  17.483  1.00  0.00           N  
ATOM   1922  CA  PRO A 251      -3.588 -32.123  16.351  1.00  0.00           C  
ATOM   1923  C   PRO A 251      -2.565 -31.668  15.300  1.00  0.00           C  
ATOM   1924  O   PRO A 251      -1.425 -31.311  15.613  1.00  0.00           O  
ATOM   1925  CB  PRO A 251      -4.360 -30.951  16.957  1.00  0.00           C  
ATOM   1926  CG  PRO A 251      -3.493 -30.555  18.149  1.00  0.00           C  
ATOM   1927  CD  PRO A 251      -2.944 -31.892  18.644  1.00  0.00           C  
ATOM   1928  N   LEU A 252      -3.013 -31.582  14.039  1.00  0.00           N  
ATOM   1929  CA  LEU A 252      -2.259 -30.955  12.947  1.00  0.00           C  
ATOM   1930  C   LEU A 252      -2.334 -29.420  13.003  1.00  0.00           C  
ATOM   1931  O   LEU A 252      -1.431 -28.726  12.544  1.00  0.00           O  
ATOM   1932  CB  LEU A 252      -2.808 -31.476  11.608  1.00  0.00           C  
ATOM   1933  CG  LEU A 252      -2.707 -33.007  11.423  1.00  0.00           C  
ATOM   1934  CD1 LEU A 252      -3.434 -33.421  10.139  1.00  0.00           C  
ATOM   1935  CD2 LEU A 252      -1.248 -33.466  11.321  1.00  0.00           C  
ATOM   1936  N   VAL A 253      -3.413 -28.900  13.604  1.00  0.00           N  
ATOM   1937  CA  VAL A 253      -3.599 -27.469  13.871  1.00  0.00           C  
ATOM   1938  C   VAL A 253      -2.842 -27.038  15.144  1.00  0.00           C  
ATOM   1939  O   VAL A 253      -2.362 -27.890  15.893  1.00  0.00           O  
ATOM   1940  CB  VAL A 253      -5.097 -27.125  13.969  1.00  0.00           C  
ATOM   1941  CG1 VAL A 253      -5.836 -27.452  12.671  1.00  0.00           C  
ATOM   1942  CG2 VAL A 253      -5.810 -27.825  15.131  1.00  0.00           C  
ATOM   1943  N   PRO A 254      -2.724 -25.737  15.442  1.00  0.00           N  
ATOM   1944  CA  PRO A 254      -2.153 -25.292  16.711  1.00  0.00           C  
ATOM   1945  C   PRO A 254      -2.858 -25.908  17.923  1.00  0.00           C  
ATOM   1946  O   PRO A 254      -4.068 -25.769  18.080  1.00  0.00           O  
ATOM   1947  CB  PRO A 254      -2.257 -23.762  16.694  1.00  0.00           C  
ATOM   1948  CG  PRO A 254      -2.241 -23.427  15.205  1.00  0.00           C  
ATOM   1949  CD  PRO A 254      -2.994 -24.601  14.580  1.00  0.00           C  
ATOM   1950  N   GLN A 255      -2.079 -26.525  18.801  1.00  0.00           N  
ATOM   1951  CA  GLN A 255      -2.570 -27.206  20.009  1.00  0.00           C  
ATOM   1952  C   GLN A 255      -3.547 -26.362  20.854  1.00  0.00           C  
ATOM   1953  O   GLN A 255      -4.593 -26.892  21.242  1.00  0.00           O  
ATOM   1954  CB  GLN A 255      -1.354 -27.671  20.835  1.00  0.00           C  
ATOM   1955  CG  GLN A 255      -1.748 -28.435  22.109  1.00  0.00           C  
ATOM   1956  CD  GLN A 255      -2.425 -29.764  21.779  1.00  0.00           C  
ATOM   1957  OE1 GLN A 255      -1.865 -30.579  21.077  1.00  0.00           O  
ATOM   1958  NE2 GLN A 255      -3.615 -30.001  22.250  1.00  0.00           N  
ATOM   1959  N   PRO A 256      -3.293 -25.065  21.110  1.00  0.00           N  
ATOM   1960  CA  PRO A 256      -4.234 -24.241  21.864  1.00  0.00           C  
ATOM   1961  C   PRO A 256      -5.616 -24.137  21.209  1.00  0.00           C  
ATOM   1962  O   PRO A 256      -6.628 -24.111  21.899  1.00  0.00           O  
ATOM   1963  CB  PRO A 256      -3.579 -22.858  21.978  1.00  0.00           C  
ATOM   1964  CG  PRO A 256      -2.090 -23.135  21.785  1.00  0.00           C  
ATOM   1965  CD  PRO A 256      -2.094 -24.301  20.799  1.00  0.00           C  
ATOM   1966  N   ASN A 257      -5.665 -24.122  19.880  1.00  0.00           N  
ATOM   1967  CA  ASN A 257      -6.914 -23.977  19.134  1.00  0.00           C  
ATOM   1968  C   ASN A 257      -7.726 -25.279  19.149  1.00  0.00           C  
ATOM   1969  O   ASN A 257      -8.938 -25.227  19.312  1.00  0.00           O  
ATOM   1970  CB  ASN A 257      -6.605 -23.514  17.699  1.00  0.00           C  
ATOM   1971  CG  ASN A 257      -5.814 -22.218  17.639  1.00  0.00           C  
ATOM   1972  OD1 ASN A 257      -5.773 -21.408  18.543  1.00  0.00           O  
ATOM   1973  ND2 ASN A 257      -5.129 -21.979  16.534  1.00  0.00           N  
ATOM   1974  N   ALA A 258      -7.058 -26.437  19.067  1.00  0.00           N  
ATOM   1975  CA  ALA A 258      -7.709 -27.728  19.244  1.00  0.00           C  
ATOM   1976  C   ALA A 258      -8.313 -27.874  20.653  1.00  0.00           C  
ATOM   1977  O   ALA A 258      -9.458 -28.295  20.798  1.00  0.00           O  
ATOM   1978  CB  ALA A 258      -6.696 -28.842  18.954  1.00  0.00           C  
ATOM   1979  N   ALA A 259      -7.577 -27.449  21.679  1.00  0.00           N  
ATOM   1980  CA  ALA A 259      -8.066 -27.462  23.056  1.00  0.00           C  
ATOM   1981  C   ALA A 259      -9.255 -26.505  23.258  1.00  0.00           C  
ATOM   1982  O   ALA A 259     -10.257 -26.882  23.864  1.00  0.00           O  
ATOM   1983  CB  ALA A 259      -6.897 -27.130  23.986  1.00  0.00           C  
ATOM   1984  N   THR A 260      -9.185 -25.300  22.679  1.00  0.00           N  
ATOM   1985  CA  THR A 260     -10.286 -24.318  22.729  1.00  0.00           C  
ATOM   1986  C   THR A 260     -11.532 -24.837  22.012  1.00  0.00           C  
ATOM   1987  O   THR A 260     -12.642 -24.691  22.523  1.00  0.00           O  
ATOM   1988  CB  THR A 260      -9.848 -22.979  22.124  1.00  0.00           C  
ATOM   1989  OG1 THR A 260      -8.708 -22.489  22.782  1.00  0.00           O  
ATOM   1990  CG2 THR A 260     -10.923 -21.898  22.257  1.00  0.00           C  
ATOM   1991  N   ALA A 261     -11.369 -25.490  20.864  1.00  0.00           N  
ATOM   1992  CA  ALA A 261     -12.467 -26.136  20.153  1.00  0.00           C  
ATOM   1993  C   ALA A 261     -13.112 -27.243  20.996  1.00  0.00           C  
ATOM   1994  O   ALA A 261     -14.335 -27.297  21.104  1.00  0.00           O  
ATOM   1995  CB  ALA A 261     -11.942 -26.683  18.818  1.00  0.00           C  
ATOM   1996  N   LEU A 262     -12.304 -28.083  21.651  1.00  0.00           N  
ATOM   1997  CA  LEU A 262     -12.807 -29.141  22.517  1.00  0.00           C  
ATOM   1998  C   LEU A 262     -13.557 -28.580  23.734  1.00  0.00           C  
ATOM   1999  O   LEU A 262     -14.623 -29.093  24.079  1.00  0.00           O  
ATOM   2000  CB  LEU A 262     -11.636 -30.051  22.905  1.00  0.00           C  
ATOM   2001  CG  LEU A 262     -12.059 -31.302  23.708  1.00  0.00           C  
ATOM   2002  CD1 LEU A 262     -13.089 -32.154  22.972  1.00  0.00           C  
ATOM   2003  CD2 LEU A 262     -10.828 -32.173  23.957  1.00  0.00           C  
ATOM   2004  N   ALA A 263     -13.061 -27.493  24.332  1.00  0.00           N  
ATOM   2005  CA  ALA A 263     -13.750 -26.796  25.414  1.00  0.00           C  
ATOM   2006  C   ALA A 263     -15.126 -26.271  24.960  1.00  0.00           C  
ATOM   2007  O   ALA A 263     -16.128 -26.500  25.633  1.00  0.00           O  
ATOM   2008  CB  ALA A 263     -12.861 -25.661  25.930  1.00  0.00           C  
ATOM   2009  N   ALA A 264     -15.190 -25.631  23.791  1.00  0.00           N  
ATOM   2010  CA  ALA A 264     -16.435 -25.141  23.214  1.00  0.00           C  
ATOM   2011  C   ALA A 264     -17.416 -26.275  22.904  1.00  0.00           C  
ATOM   2012  O   ALA A 264     -18.615 -26.166  23.175  1.00  0.00           O  
ATOM   2013  CB  ALA A 264     -16.099 -24.341  21.954  1.00  0.00           C  
ATOM   2014  N   LEU A 265     -16.912 -27.390  22.368  1.00  0.00           N  
ATOM   2015  CA  LEU A 265     -17.712 -28.564  22.051  1.00  0.00           C  
ATOM   2016  C   LEU A 265     -18.329 -29.177  23.311  1.00  0.00           C  
ATOM   2017  O   LEU A 265     -19.526 -29.444  23.347  1.00  0.00           O  
ATOM   2018  CB  LEU A 265     -16.822 -29.573  21.317  1.00  0.00           C  
ATOM   2019  CG  LEU A 265     -17.666 -30.507  20.438  1.00  0.00           C  
ATOM   2020  CD1 LEU A 265     -17.739 -29.957  19.019  1.00  0.00           C  
ATOM   2021  CD2 LEU A 265     -17.030 -31.883  20.402  1.00  0.00           C  
ATOM   2022  N   ARG A 266     -17.539 -29.362  24.370  1.00  0.00           N  
ATOM   2023  CA  ARG A 266     -18.003 -29.914  25.645  1.00  0.00           C  
ATOM   2024  C   ARG A 266     -18.974 -28.975  26.358  1.00  0.00           C  
ATOM   2025  O   ARG A 266     -19.961 -29.440  26.917  1.00  0.00           O  
ATOM   2026  CB  ARG A 266     -16.797 -30.263  26.524  1.00  0.00           C  
ATOM   2027  CG  ARG A 266     -16.036 -31.483  25.953  1.00  0.00           C  
ATOM   2028  CD  ARG A 266     -14.738 -31.752  26.717  1.00  0.00           C  
ATOM   2029  NE  ARG A 266     -14.979 -32.189  28.096  1.00  0.00           N  
ATOM   2030  CZ  ARG A 266     -15.163 -33.417  28.541  1.00  0.00           C  
ATOM   2031  NH1 ARG A 266     -15.171 -34.460  27.755  1.00  0.00           N  
ATOM   2032  NH2 ARG A 266     -15.323 -33.610  29.802  1.00  0.00           N  
ATOM   2033  N   ALA A 267     -18.760 -27.664  26.265  1.00  0.00           N  
ATOM   2034  CA  ALA A 267     -19.679 -26.665  26.800  1.00  0.00           C  
ATOM   2035  C   ALA A 267     -21.000 -26.573  26.025  1.00  0.00           C  
ATOM   2036  O   ALA A 267     -22.009 -26.130  26.576  1.00  0.00           O  
ATOM   2037  CB  ALA A 267     -18.964 -25.319  26.815  1.00  0.00           C  
ATOM   2038  N   SER A 268     -21.020 -26.996  24.755  1.00  0.00           N  
ATOM   2039  CA  SER A 268     -22.224 -26.942  23.916  1.00  0.00           C  
ATOM   2040  C   SER A 268     -23.334 -27.894  24.363  1.00  0.00           C  
ATOM   2041  O   SER A 268     -24.508 -27.655  24.084  1.00  0.00           O  
ATOM   2042  CB  SER A 268     -21.863 -27.224  22.457  1.00  0.00           C  
ATOM   2043  OG  SER A 268     -21.645 -28.598  22.215  1.00  0.00           O  
ATOM   2044  N   GLY A 269     -22.969 -28.997  25.011  1.00  0.00           N  
ATOM   2045  CA  GLY A 269     -23.892 -30.075  25.349  1.00  0.00           C  
ATOM   2046  C   GLY A 269     -24.321 -30.942  24.155  1.00  0.00           C  
ATOM   2047  O   GLY A 269     -25.175 -31.812  24.321  1.00  0.00           O  
ATOM   2048  N   LEU A 270     -23.743 -30.736  22.964  1.00  0.00           N  
ATOM   2049  CA  LEU A 270     -23.992 -31.600  21.817  1.00  0.00           C  
ATOM   2050  C   LEU A 270     -23.443 -33.010  22.088  1.00  0.00           C  
ATOM   2051  O   LEU A 270     -22.322 -33.171  22.577  1.00  0.00           O  
ATOM   2052  CB  LEU A 270     -23.367 -30.999  20.539  1.00  0.00           C  
ATOM   2053  CG  LEU A 270     -24.010 -29.679  20.070  1.00  0.00           C  
ATOM   2054  CD1 LEU A 270     -23.203 -29.096  18.913  1.00  0.00           C  
ATOM   2055  CD2 LEU A 270     -25.450 -29.872  19.583  1.00  0.00           C  
ATOM   2056  N   GLU A 271     -24.203 -34.033  21.724  1.00  0.00           N  
ATOM   2057  CA  GLU A 271     -23.743 -35.416  21.822  1.00  0.00           C  
ATOM   2058  C   GLU A 271     -22.649 -35.685  20.790  1.00  0.00           C  
ATOM   2059  O   GLU A 271     -22.887 -35.694  19.583  1.00  0.00           O  
ATOM   2060  CB  GLU A 271     -24.888 -36.419  21.663  1.00  0.00           C  
ATOM   2061  CG  GLU A 271     -25.658 -36.652  22.973  1.00  0.00           C  
ATOM   2062  CD  GLU A 271     -26.591 -37.880  22.899  1.00  0.00           C  
ATOM   2063  OE1 GLU A 271     -26.947 -38.392  23.982  1.00  0.00           O  
ATOM   2064  OE2 GLU A 271     -26.926 -38.314  21.781  1.00  0.00           O  
ATOM   2065  N   VAL A 272     -21.446 -35.951  21.286  1.00  0.00           N  
ATOM   2066  CA  VAL A 272     -20.289 -36.316  20.472  1.00  0.00           C  
ATOM   2067  C   VAL A 272     -19.550 -37.457  21.160  1.00  0.00           C  
ATOM   2068  O   VAL A 272     -19.161 -37.344  22.322  1.00  0.00           O  
ATOM   2069  CB  VAL A 272     -19.358 -35.110  20.244  1.00  0.00           C  
ATOM   2070  CG1 VAL A 272     -18.223 -35.483  19.298  1.00  0.00           C  
ATOM   2071  CG2 VAL A 272     -20.090 -33.923  19.613  1.00  0.00           C  
ATOM   2072  N   SER A 273     -19.361 -38.567  20.447  1.00  0.00           N  
ATOM   2073  CA  SER A 273     -18.618 -39.711  20.979  1.00  0.00           C  
ATOM   2074  C   SER A 273     -17.126 -39.387  21.126  1.00  0.00           C  
ATOM   2075  O   SER A 273     -16.568 -38.588  20.379  1.00  0.00           O  
ATOM   2076  CB  SER A 273     -18.824 -40.946  20.099  1.00  0.00           C  
ATOM   2077  OG  SER A 273     -18.178 -40.817  18.851  1.00  0.00           O  
ATOM   2078  N   GLU A 274     -16.452 -40.073  22.045  1.00  0.00           N  
ATOM   2079  CA  GLU A 274     -14.998 -39.913  22.203  1.00  0.00           C  
ATOM   2080  C   GLU A 274     -14.231 -40.291  20.923  1.00  0.00           C  
ATOM   2081  O   GLU A 274     -13.259 -39.632  20.570  1.00  0.00           O  
ATOM   2082  CB  GLU A 274     -14.532 -40.759  23.397  1.00  0.00           C  
ATOM   2083  CG  GLU A 274     -13.139 -40.339  23.859  1.00  0.00           C  
ATOM   2084  CD  GLU A 274     -12.585 -41.211  24.994  1.00  0.00           C  
ATOM   2085  OE1 GLU A 274     -11.356 -41.441  24.968  1.00  0.00           O  
ATOM   2086  OE2 GLU A 274     -13.366 -41.648  25.854  1.00  0.00           O  
ATOM   2087  N   ASN A 275     -14.712 -41.278  20.150  1.00  0.00           N  
ATOM   2088  CA  ASN A 275     -14.132 -41.617  18.851  1.00  0.00           C  
ATOM   2089  C   ASN A 275     -14.245 -40.461  17.858  1.00  0.00           C  
ATOM   2090  O   ASN A 275     -13.256 -40.123  17.216  1.00  0.00           O  
ATOM   2091  CB  ASN A 275     -14.793 -42.885  18.289  1.00  0.00           C  
ATOM   2092  CG  ASN A 275     -14.261 -44.170  18.889  1.00  0.00           C  
ATOM   2093  OD1 ASN A 275     -13.366 -44.216  19.708  1.00  0.00           O  
ATOM   2094  ND2 ASN A 275     -14.810 -45.292  18.479  1.00  0.00           N  
ATOM   2095  N   ALA A 276     -15.394 -39.797  17.788  1.00  0.00           N  
ATOM   2096  CA  ALA A 276     -15.563 -38.639  16.922  1.00  0.00           C  
ATOM   2097  C   ALA A 276     -14.634 -37.477  17.324  1.00  0.00           C  
ATOM   2098  O   ALA A 276     -14.077 -36.805  16.454  1.00  0.00           O  
ATOM   2099  CB  ALA A 276     -17.036 -38.214  16.945  1.00  0.00           C  
ATOM   2100  N   ILE A 277     -14.411 -37.282  18.627  1.00  0.00           N  
ATOM   2101  CA  ILE A 277     -13.433 -36.307  19.127  1.00  0.00           C  
ATOM   2102  C   ILE A 277     -12.028 -36.674  18.639  1.00  0.00           C  
ATOM   2103  O   ILE A 277     -11.340 -35.823  18.069  1.00  0.00           O  
ATOM   2104  CB  ILE A 277     -13.506 -36.190  20.666  1.00  0.00           C  
ATOM   2105  CG1 ILE A 277     -14.857 -35.589  21.099  1.00  0.00           C  
ATOM   2106  CG2 ILE A 277     -12.341 -35.343  21.215  1.00  0.00           C  
ATOM   2107  CD1 ILE A 277     -15.132 -35.646  22.606  1.00  0.00           C  
ATOM   2108  N   ARG A 278     -11.607 -37.925  18.815  1.00  0.00           N  
ATOM   2109  CA  ARG A 278     -10.270 -38.404  18.426  1.00  0.00           C  
ATOM   2110  C   ARG A 278     -10.052 -38.317  16.916  1.00  0.00           C  
ATOM   2111  O   ARG A 278      -9.064 -37.730  16.483  1.00  0.00           O  
ATOM   2112  CB  ARG A 278     -10.068 -39.846  18.928  1.00  0.00           C  
ATOM   2113  CG  ARG A 278      -9.928 -39.900  20.466  1.00  0.00           C  
ATOM   2114  CD  ARG A 278      -9.916 -41.345  20.969  1.00  0.00           C  
ATOM   2115  NE  ARG A 278      -9.784 -41.403  22.439  1.00  0.00           N  
ATOM   2116  CZ  ARG A 278      -8.674 -41.261  23.154  1.00  0.00           C  
ATOM   2117  NH1 ARG A 278      -7.493 -41.160  22.621  1.00  0.00           N  
ATOM   2118  NH2 ARG A 278      -8.751 -41.217  24.444  1.00  0.00           N  
ATOM   2119  N   ASP A 279     -10.985 -38.829  16.123  1.00  0.00           N  
ATOM   2120  CA  ASP A 279     -10.917 -38.803  14.658  1.00  0.00           C  
ATOM   2121  C   ASP A 279     -10.954 -37.365  14.119  1.00  0.00           C  
ATOM   2122  O   ASP A 279     -10.187 -36.997  13.231  1.00  0.00           O  
ATOM   2123  CB  ASP A 279     -12.077 -39.621  14.064  1.00  0.00           C  
ATOM   2124  CG  ASP A 279     -11.961 -41.137  14.278  1.00  0.00           C  
ATOM   2125  OD1 ASP A 279     -10.848 -41.611  14.600  1.00  0.00           O  
ATOM   2126  OD2 ASP A 279     -12.989 -41.823  14.075  1.00  0.00           O  
ATOM   2127  N   GLY A 280     -11.811 -36.533  14.698  1.00  0.00           N  
ATOM   2128  CA  GLY A 280     -11.930 -35.127  14.333  1.00  0.00           C  
ATOM   2129  C   GLY A 280     -10.654 -34.323  14.614  1.00  0.00           C  
ATOM   2130  O   GLY A 280     -10.214 -33.567  13.759  1.00  0.00           O  
ATOM   2131  N   ILE A 281     -10.022 -34.527  15.773  1.00  0.00           N  
ATOM   2132  CA  ILE A 281      -8.740 -33.888  16.110  1.00  0.00           C  
ATOM   2133  C   ILE A 281      -7.626 -34.363  15.165  1.00  0.00           C  
ATOM   2134  O   ILE A 281      -6.864 -33.535  14.661  1.00  0.00           O  
ATOM   2135  CB  ILE A 281      -8.380 -34.142  17.588  1.00  0.00           C  
ATOM   2136  CG1 ILE A 281      -9.334 -33.366  18.521  1.00  0.00           C  
ATOM   2137  CG2 ILE A 281      -6.925 -33.731  17.891  1.00  0.00           C  
ATOM   2138  CD1 ILE A 281      -9.267 -33.828  19.984  1.00  0.00           C  
ATOM   2139  N   ALA A 282      -7.534 -35.670  14.905  1.00  0.00           N  
ATOM   2140  CA  ALA A 282      -6.474 -36.248  14.083  1.00  0.00           C  
ATOM   2141  C   ALA A 282      -6.549 -35.825  12.608  1.00  0.00           C  
ATOM   2142  O   ALA A 282      -5.526 -35.741  11.934  1.00  0.00           O  
ATOM   2143  CB  ALA A 282      -6.545 -37.777  14.218  1.00  0.00           C  
ATOM   2144  N   SER A 283      -7.750 -35.537  12.102  1.00  0.00           N  
ATOM   2145  CA  SER A 283      -7.996 -35.185  10.692  1.00  0.00           C  
ATOM   2146  C   SER A 283      -8.127 -33.685  10.424  1.00  0.00           C  
ATOM   2147  O   SER A 283      -8.064 -33.265   9.266  1.00  0.00           O  
ATOM   2148  CB  SER A 283      -9.223 -35.935  10.176  1.00  0.00           C  
ATOM   2149  OG  SER A 283     -10.363 -35.619  10.935  1.00  0.00           O  
ATOM   2150  N   ALA A 284      -8.269 -32.864  11.460  1.00  0.00           N  
ATOM   2151  CA  ALA A 284      -8.442 -31.428  11.292  1.00  0.00           C  
ATOM   2152  C   ALA A 284      -7.174 -30.760  10.723  1.00  0.00           C  
ATOM   2153  O   ALA A 284      -6.176 -30.582  11.412  1.00  0.00           O  
ATOM   2154  CB  ALA A 284      -8.864 -30.798  12.626  1.00  0.00           C  
ATOM   2155  N   ILE A 285      -7.259 -30.347   9.461  1.00  0.00           N  
ATOM   2156  CA  ILE A 285      -6.216 -29.573   8.775  1.00  0.00           C  
ATOM   2157  C   ILE A 285      -6.827 -28.378   8.051  1.00  0.00           C  
ATOM   2158  O   ILE A 285      -7.924 -28.469   7.501  1.00  0.00           O  
ATOM   2159  CB  ILE A 285      -5.376 -30.491   7.850  1.00  0.00           C  
ATOM   2160  CG1 ILE A 285      -4.077 -29.768   7.436  1.00  0.00           C  
ATOM   2161  CG2 ILE A 285      -6.179 -30.972   6.630  1.00  0.00           C  
ATOM   2162  CD1 ILE A 285      -3.053 -30.688   6.757  1.00  0.00           C  
ATOM   2163  N   LEU A 286      -6.108 -27.258   8.041  1.00  0.00           N  
ATOM   2164  CA  LEU A 286      -6.499 -26.066   7.297  1.00  0.00           C  
ATOM   2165  C   LEU A 286      -5.334 -25.621   6.403  1.00  0.00           C  
ATOM   2166  O   LEU A 286      -4.209 -25.504   6.901  1.00  0.00           O  
ATOM   2167  CB  LEU A 286      -6.936 -24.969   8.281  1.00  0.00           C  
ATOM   2168  CG  LEU A 286      -7.701 -23.810   7.620  1.00  0.00           C  
ATOM   2169  CD1 LEU A 286      -9.106 -24.234   7.175  1.00  0.00           C  
ATOM   2170  CD2 LEU A 286      -7.876 -22.655   8.610  1.00  0.00           C  
ATOM   2171  N   PRO A 287      -5.574 -25.358   5.106  1.00  0.00           N  
ATOM   2172  CA  PRO A 287      -4.546 -24.850   4.205  1.00  0.00           C  
ATOM   2173  C   PRO A 287      -3.864 -23.588   4.751  1.00  0.00           C  
ATOM   2174  O   PRO A 287      -4.512 -22.721   5.341  1.00  0.00           O  
ATOM   2175  CB  PRO A 287      -5.250 -24.587   2.870  1.00  0.00           C  
ATOM   2176  CG  PRO A 287      -6.418 -25.565   2.892  1.00  0.00           C  
ATOM   2177  CD  PRO A 287      -6.803 -25.598   4.371  1.00  0.00           C  
ATOM   2178  N   GLY A 288      -2.556 -23.507   4.581  1.00  0.00           N  
ATOM   2179  CA  GLY A 288      -1.780 -22.343   5.015  1.00  0.00           C  
ATOM   2180  C   GLY A 288      -1.612 -22.181   6.527  1.00  0.00           C  
ATOM   2181  O   GLY A 288      -1.181 -21.128   6.986  1.00  0.00           O  
ATOM   2182  N   ARG A 289      -1.945 -23.196   7.328  1.00  0.00           N  
ATOM   2183  CA  ARG A 289      -1.774 -23.168   8.797  1.00  0.00           C  
ATOM   2184  C   ARG A 289      -0.772 -24.236   9.229  1.00  0.00           C  
ATOM   2185  O   ARG A 289      -1.168 -25.339   9.593  1.00  0.00           O  
ATOM   2186  CB  ARG A 289      -3.128 -23.312   9.501  1.00  0.00           C  
ATOM   2187  CG  ARG A 289      -4.089 -22.138   9.242  1.00  0.00           C  
ATOM   2188  CD  ARG A 289      -3.570 -20.832   9.868  1.00  0.00           C  
ATOM   2189  NE  ARG A 289      -4.604 -19.781   9.813  1.00  0.00           N  
ATOM   2190  CZ  ARG A 289      -4.568 -18.608  10.451  1.00  0.00           C  
ATOM   2191  NH1 ARG A 289      -3.557 -18.273  11.208  1.00  0.00           N  
ATOM   2192  NH2 ARG A 289      -5.549 -17.774  10.330  1.00  0.00           N  
ATOM   2193  N   PHE A 290       0.506 -23.896   9.159  1.00  0.00           N  
ATOM   2194  CA  PHE A 290       1.636 -24.814   9.307  1.00  0.00           C  
ATOM   2195  C   PHE A 290       1.496 -26.047   8.397  1.00  0.00           C  
ATOM   2196  O   PHE A 290       1.709 -27.192   8.791  1.00  0.00           O  
ATOM   2197  CB  PHE A 290       1.891 -25.128  10.787  1.00  0.00           C  
ATOM   2198  CG  PHE A 290       3.311 -25.577  11.054  1.00  0.00           C  
ATOM   2199  CD1 PHE A 290       3.611 -26.945  11.188  1.00  0.00           C  
ATOM   2200  CD2 PHE A 290       4.334 -24.622  11.113  1.00  0.00           C  
ATOM   2201  CE1 PHE A 290       4.936 -27.355  11.375  1.00  0.00           C  
ATOM   2202  CE2 PHE A 290       5.666 -25.034  11.304  1.00  0.00           C  
ATOM   2203  CZ  PHE A 290       5.970 -26.398  11.425  1.00  0.00           C  
ATOM   2204  N   GLN A 291       1.066 -25.809   7.152  1.00  0.00           N  
ATOM   2205  CA  GLN A 291       0.807 -26.865   6.187  1.00  0.00           C  
ATOM   2206  C   GLN A 291       2.117 -27.316   5.547  1.00  0.00           C  
ATOM   2207  O   GLN A 291       2.714 -26.572   4.780  1.00  0.00           O  
ATOM   2208  CB  GLN A 291      -0.200 -26.357   5.153  1.00  0.00           C  
ATOM   2209  CG  GLN A 291      -0.619 -27.449   4.165  1.00  0.00           C  
ATOM   2210  CD  GLN A 291      -1.487 -26.927   3.020  1.00  0.00           C  
ATOM   2211  OE1 GLN A 291      -1.681 -25.735   2.850  1.00  0.00           O  
ATOM   2212  NE2 GLN A 291      -2.022 -27.792   2.201  1.00  0.00           N  
ATOM   2213  N   ILE A 292       2.525 -28.547   5.818  1.00  0.00           N  
ATOM   2214  CA  ILE A 292       3.622 -29.183   5.086  1.00  0.00           C  
ATOM   2215  C   ILE A 292       3.054 -29.705   3.762  1.00  0.00           C  
ATOM   2216  O   ILE A 292       2.183 -30.568   3.764  1.00  0.00           O  
ATOM   2217  CB  ILE A 292       4.300 -30.292   5.924  1.00  0.00           C  
ATOM   2218  CG1 ILE A 292       4.792 -29.735   7.285  1.00  0.00           C  
ATOM   2219  CG2 ILE A 292       5.464 -30.891   5.120  1.00  0.00           C  
ATOM   2220  CD1 ILE A 292       5.385 -30.798   8.232  1.00  0.00           C  
ATOM   2221  N   VAL A 293       3.522 -29.154   2.635  1.00  0.00           N  
ATOM   2222  CA  VAL A 293       3.004 -29.468   1.290  1.00  0.00           C  
ATOM   2223  C   VAL A 293       3.917 -30.382   0.479  1.00  0.00           C  
ATOM   2224  O   VAL A 293       3.454 -31.066  -0.427  1.00  0.00           O  
ATOM   2225  CB  VAL A 293       2.697 -28.190   0.480  1.00  0.00           C  
ATOM   2226  CG1 VAL A 293       1.421 -27.530   0.991  1.00  0.00           C  
ATOM   2227  CG2 VAL A 293       3.830 -27.162   0.514  1.00  0.00           C  
ATOM   2228  N   SER A 294       5.201 -30.421   0.810  1.00  0.00           N  
ATOM   2229  CA  SER A 294       6.163 -31.354   0.235  1.00  0.00           C  
ATOM   2230  C   SER A 294       7.321 -31.614   1.196  1.00  0.00           C  
ATOM   2231  O   SER A 294       7.490 -30.902   2.188  1.00  0.00           O  
ATOM   2232  CB  SER A 294       6.660 -30.859  -1.128  1.00  0.00           C  
ATOM   2233  OG  SER A 294       7.494 -29.734  -1.010  1.00  0.00           O  
ATOM   2234  N   GLU A 295       8.126 -32.625   0.881  1.00  0.00           N  
ATOM   2235  CA  GLU A 295       9.375 -32.969   1.567  1.00  0.00           C  
ATOM   2236  C   GLU A 295      10.526 -33.011   0.558  1.00  0.00           C  
ATOM   2237  O   GLU A 295      10.303 -33.186  -0.637  1.00  0.00           O  
ATOM   2238  CB  GLU A 295       9.210 -34.310   2.299  1.00  0.00           C  
ATOM   2239  CG  GLU A 295       8.318 -34.253   3.555  1.00  0.00           C  
ATOM   2240  CD  GLU A 295       8.978 -33.567   4.771  1.00  0.00           C  
ATOM   2241  OE1 GLU A 295       8.347 -33.472   5.845  1.00  0.00           O  
ATOM   2242  OE2 GLU A 295      10.150 -33.119   4.688  1.00  0.00           O  
ATOM   2243  N   SER A 296      11.753 -32.845   1.036  1.00  0.00           N  
ATOM   2244  CA  SER A 296      13.003 -32.934   0.261  1.00  0.00           C  
ATOM   2245  C   SER A 296      13.098 -32.029  -0.989  1.00  0.00           C  
ATOM   2246  O   SER A 296      13.243 -32.532  -2.104  1.00  0.00           O  
ATOM   2247  CB  SER A 296      13.322 -34.401  -0.078  1.00  0.00           C  
ATOM   2248  OG  SER A 296      13.392 -35.175   1.087  1.00  0.00           O  
ATOM   2249  N   PRO A 297      13.078 -30.653  -0.839  1.00  0.00           N  
ATOM   2250  CA  PRO A 297      13.087 -29.929   0.426  1.00  0.00           C  
ATOM   2251  C   PRO A 297      11.706 -29.923   1.092  1.00  0.00           C  
ATOM   2252  O   PRO A 297      10.675 -29.994   0.414  1.00  0.00           O  
ATOM   2253  CB  PRO A 297      13.531 -28.514   0.071  1.00  0.00           C  
ATOM   2254  CG  PRO A 297      12.986 -28.322  -1.342  1.00  0.00           C  
ATOM   2255  CD  PRO A 297      13.139 -29.715  -1.947  1.00  0.00           C  
ATOM   2256  N   ARG A 298      11.690 -29.773   2.401  1.00  0.00           N  
ATOM   2257  CA  ARG A 298      10.439 -29.561   3.126  1.00  0.00           C  
ATOM   2258  C   ARG A 298       9.884 -28.178   2.790  1.00  0.00           C  
ATOM   2259  O   ARG A 298      10.553 -27.176   3.016  1.00  0.00           O  
ATOM   2260  CB  ARG A 298      10.674 -29.734   4.625  1.00  0.00           C  
ATOM   2261  CG  ARG A 298       9.374 -29.539   5.418  1.00  0.00           C  
ATOM   2262  CD  ARG A 298       9.601 -29.792   6.901  1.00  0.00           C  
ATOM   2263  NE  ARG A 298       9.880 -31.203   7.139  1.00  0.00           N  
ATOM   2264  CZ  ARG A 298      10.703 -31.743   8.007  1.00  0.00           C  
ATOM   2265  NH1 ARG A 298      11.345 -31.020   8.890  1.00  0.00           N  
ATOM   2266  NH2 ARG A 298      10.880 -33.030   7.974  1.00  0.00           N  
ATOM   2267  N   VAL A 299       8.653 -28.129   2.311  1.00  0.00           N  
ATOM   2268  CA  VAL A 299       7.945 -26.876   2.041  1.00  0.00           C  
ATOM   2269  C   VAL A 299       6.803 -26.719   3.041  1.00  0.00           C  
ATOM   2270  O   VAL A 299       5.969 -27.613   3.181  1.00  0.00           O  
ATOM   2271  CB  VAL A 299       7.445 -26.798   0.599  1.00  0.00           C  
ATOM   2272  CG1 VAL A 299       6.676 -25.494   0.345  1.00  0.00           C  
ATOM   2273  CG2 VAL A 299       8.608 -26.857  -0.391  1.00  0.00           C  
ATOM   2274  N   ILE A 300       6.767 -25.574   3.733  1.00  0.00           N  
ATOM   2275  CA  ILE A 300       5.760 -25.244   4.742  1.00  0.00           C  
ATOM   2276  C   ILE A 300       5.070 -23.941   4.360  1.00  0.00           C  
ATOM   2277  O   ILE A 300       5.739 -22.939   4.109  1.00  0.00           O  
ATOM   2278  CB  ILE A 300       6.386 -25.155   6.150  1.00  0.00           C  
ATOM   2279  CG1 ILE A 300       7.169 -26.445   6.493  1.00  0.00           C  
ATOM   2280  CG2 ILE A 300       5.290 -24.878   7.198  1.00  0.00           C  
ATOM   2281  CD1 ILE A 300       7.854 -26.424   7.858  1.00  0.00           C  
ATOM   2282  N   PHE A 301       3.741 -23.937   4.376  1.00  0.00           N  
ATOM   2283  CA  PHE A 301       2.926 -22.746   4.227  1.00  0.00           C  
ATOM   2284  C   PHE A 301       2.338 -22.343   5.571  1.00  0.00           C  
ATOM   2285  O   PHE A 301       1.651 -23.136   6.215  1.00  0.00           O  
ATOM   2286  CB  PHE A 301       1.822 -22.973   3.185  1.00  0.00           C  
ATOM   2287  CG  PHE A 301       2.273 -23.252   1.764  1.00  0.00           C  
ATOM   2288  CD1 PHE A 301       3.589 -23.016   1.336  1.00  0.00           C  
ATOM   2289  CD2 PHE A 301       1.336 -23.751   0.843  1.00  0.00           C  
ATOM   2290  CE1 PHE A 301       3.969 -23.270   0.006  1.00  0.00           C  
ATOM   2291  CE2 PHE A 301       1.706 -24.004  -0.479  1.00  0.00           C  
ATOM   2292  CZ  PHE A 301       3.023 -23.767  -0.895  1.00  0.00           C  
ATOM   2293  N   ASP A 302       2.582 -21.106   5.990  1.00  0.00           N  
ATOM   2294  CA  ASP A 302       1.982 -20.553   7.199  1.00  0.00           C  
ATOM   2295  C   ASP A 302       1.647 -19.060   7.029  1.00  0.00           C  
ATOM   2296  O   ASP A 302       2.510 -18.232   6.747  1.00  0.00           O  
ATOM   2297  CB  ASP A 302       2.885 -20.792   8.415  1.00  0.00           C  
ATOM   2298  CG  ASP A 302       2.086 -20.550   9.683  1.00  0.00           C  
ATOM   2299  OD1 ASP A 302       1.877 -19.373  10.042  1.00  0.00           O  
ATOM   2300  OD2 ASP A 302       1.599 -21.544  10.279  1.00  0.00           O  
ATOM   2301  N   VAL A 303       0.379 -18.722   7.235  1.00  0.00           N  
ATOM   2302  CA  VAL A 303      -0.135 -17.353   7.048  1.00  0.00           C  
ATOM   2303  C   VAL A 303       0.140 -16.417   8.231  1.00  0.00           C  
ATOM   2304  O   VAL A 303      -0.510 -15.376   8.354  1.00  0.00           O  
ATOM   2305  CB  VAL A 303      -1.636 -17.367   6.697  1.00  0.00           C  
ATOM   2306  CG1 VAL A 303      -1.911 -18.140   5.414  1.00  0.00           C  
ATOM   2307  CG2 VAL A 303      -2.485 -17.980   7.813  1.00  0.00           C  
ATOM   2308  N   ALA A 304       1.062 -16.763   9.129  1.00  0.00           N  
ATOM   2309  CA  ALA A 304       1.437 -15.927  10.263  1.00  0.00           C  
ATOM   2310  C   ALA A 304       1.807 -14.508   9.808  1.00  0.00           C  
ATOM   2311  O   ALA A 304       2.672 -14.329   8.955  1.00  0.00           O  
ATOM   2312  CB  ALA A 304       2.602 -16.594  11.016  1.00  0.00           C  
ATOM   2313  N   HIS A 305       1.144 -13.511  10.394  1.00  0.00           N  
ATOM   2314  CA  HIS A 305       1.241 -12.108   9.974  1.00  0.00           C  
ATOM   2315  C   HIS A 305       1.275 -11.112  11.149  1.00  0.00           C  
ATOM   2316  O   HIS A 305       1.052  -9.922  10.957  1.00  0.00           O  
ATOM   2317  CB  HIS A 305       0.069 -11.805   9.022  1.00  0.00           C  
ATOM   2318  CG  HIS A 305      -1.280 -12.080   9.615  1.00  0.00           C  
ATOM   2319  ND1 HIS A 305      -1.979 -13.260   9.506  1.00  0.00           N  
ATOM   2320  CD2 HIS A 305      -2.038 -11.247  10.399  1.00  0.00           C  
ATOM   2321  CE1 HIS A 305      -3.119 -13.142  10.191  1.00  0.00           C  
ATOM   2322  NE2 HIS A 305      -3.196 -11.930  10.758  1.00  0.00           N  
ATOM   2323  N   ASN A 306       1.529 -11.599  12.358  1.00  0.00           N  
ATOM   2324  CA  ASN A 306       1.699 -10.784  13.568  1.00  0.00           C  
ATOM   2325  C   ASN A 306       2.646 -11.509  14.546  1.00  0.00           C  
ATOM   2326  O   ASN A 306       2.872 -12.717  14.397  1.00  0.00           O  
ATOM   2327  CB  ASN A 306       0.316 -10.459  14.172  1.00  0.00           C  
ATOM   2328  CG  ASN A 306      -0.497 -11.673  14.584  1.00  0.00           C  
ATOM   2329  OD1 ASN A 306      -0.021 -12.613  15.206  1.00  0.00           O  
ATOM   2330  ND2 ASN A 306      -1.769 -11.680  14.241  1.00  0.00           N  
ATOM   2331  N   PRO A 307       3.192 -10.806  15.563  1.00  0.00           N  
ATOM   2332  CA  PRO A 307       4.152 -11.396  16.494  1.00  0.00           C  
ATOM   2333  C   PRO A 307       3.636 -12.641  17.214  1.00  0.00           C  
ATOM   2334  O   PRO A 307       4.355 -13.624  17.309  1.00  0.00           O  
ATOM   2335  CB  PRO A 307       4.505 -10.277  17.479  1.00  0.00           C  
ATOM   2336  CG  PRO A 307       4.296  -9.013  16.650  1.00  0.00           C  
ATOM   2337  CD  PRO A 307       3.093  -9.371  15.775  1.00  0.00           C  
ATOM   2338  N   HIS A 308       2.381 -12.643  17.637  1.00  0.00           N  
ATOM   2339  CA  HIS A 308       1.793 -13.797  18.331  1.00  0.00           C  
ATOM   2340  C   HIS A 308       1.731 -15.051  17.437  1.00  0.00           C  
ATOM   2341  O   HIS A 308       2.043 -16.163  17.872  1.00  0.00           O  
ATOM   2342  CB  HIS A 308       0.398 -13.394  18.829  1.00  0.00           C  
ATOM   2343  CG  HIS A 308      -0.361 -14.513  19.481  1.00  0.00           C  
ATOM   2344  ND1 HIS A 308      -1.157 -15.432  18.849  1.00  0.00           N  
ATOM   2345  CD2 HIS A 308      -0.405 -14.799  20.823  1.00  0.00           C  
ATOM   2346  CE1 HIS A 308      -1.674 -16.261  19.776  1.00  0.00           C  
ATOM   2347  NE2 HIS A 308      -1.237 -15.902  20.987  1.00  0.00           N  
ATOM   2348  N   ALA A 309       1.377 -14.906  16.165  1.00  0.00           N  
ATOM   2349  CA  ALA A 309       1.399 -16.014  15.213  1.00  0.00           C  
ATOM   2350  C   ALA A 309       2.839 -16.431  14.852  1.00  0.00           C  
ATOM   2351  O   ALA A 309       3.116 -17.623  14.721  1.00  0.00           O  
ATOM   2352  CB  ALA A 309       0.583 -15.609  13.979  1.00  0.00           C  
ATOM   2353  N   ALA A 310       3.753 -15.471  14.749  1.00  0.00           N  
ATOM   2354  CA  ALA A 310       5.159 -15.722  14.463  1.00  0.00           C  
ATOM   2355  C   ALA A 310       5.886 -16.427  15.619  1.00  0.00           C  
ATOM   2356  O   ALA A 310       6.729 -17.294  15.374  1.00  0.00           O  
ATOM   2357  CB  ALA A 310       5.829 -14.392  14.114  1.00  0.00           C  
ATOM   2358  N   GLU A 311       5.530 -16.123  16.862  1.00  0.00           N  
ATOM   2359  CA  GLU A 311       6.004 -16.852  18.045  1.00  0.00           C  
ATOM   2360  C   GLU A 311       5.597 -18.332  17.972  1.00  0.00           C  
ATOM   2361  O   GLU A 311       6.447 -19.218  18.100  1.00  0.00           O  
ATOM   2362  CB  GLU A 311       5.429 -16.189  19.308  1.00  0.00           C  
ATOM   2363  CG  GLU A 311       5.884 -16.927  20.583  1.00  0.00           C  
ATOM   2364  CD  GLU A 311       5.427 -16.242  21.879  1.00  0.00           C  
ATOM   2365  OE1 GLU A 311       6.068 -16.540  22.921  1.00  0.00           O  
ATOM   2366  OE2 GLU A 311       4.479 -15.438  21.842  1.00  0.00           O  
ATOM   2367  N   TYR A 312       4.325 -18.601  17.673  1.00  0.00           N  
ATOM   2368  CA  TYR A 312       3.847 -19.968  17.500  1.00  0.00           C  
ATOM   2369  C   TYR A 312       4.568 -20.686  16.346  1.00  0.00           C  
ATOM   2370  O   TYR A 312       5.051 -21.810  16.522  1.00  0.00           O  
ATOM   2371  CB  TYR A 312       2.329 -19.975  17.294  1.00  0.00           C  
ATOM   2372  CG  TYR A 312       1.800 -21.375  17.054  1.00  0.00           C  
ATOM   2373  CD1 TYR A 312       1.612 -21.853  15.743  1.00  0.00           C  
ATOM   2374  CD2 TYR A 312       1.601 -22.244  18.146  1.00  0.00           C  
ATOM   2375  CE1 TYR A 312       1.247 -23.186  15.522  1.00  0.00           C  
ATOM   2376  CE2 TYR A 312       1.237 -23.578  17.938  1.00  0.00           C  
ATOM   2377  CZ  TYR A 312       1.070 -24.055  16.618  1.00  0.00           C  
ATOM   2378  OH  TYR A 312       0.760 -25.372  16.407  1.00  0.00           O  
ATOM   2379  N   LEU A 313       4.688 -20.045  15.194  1.00  0.00           N  
ATOM   2380  CA  LEU A 313       5.408 -20.579  14.034  1.00  0.00           C  
ATOM   2381  C   LEU A 313       6.871 -20.885  14.376  1.00  0.00           C  
ATOM   2382  O   LEU A 313       7.358 -21.970  14.076  1.00  0.00           O  
ATOM   2383  CB  LEU A 313       5.284 -19.577  12.870  1.00  0.00           C  
ATOM   2384  CG  LEU A 313       6.068 -19.968  11.608  1.00  0.00           C  
ATOM   2385  CD1 LEU A 313       5.679 -21.345  11.058  1.00  0.00           C  
ATOM   2386  CD2 LEU A 313       5.811 -18.931  10.508  1.00  0.00           C  
ATOM   2387  N   THR A 314       7.539 -19.982  15.091  1.00  0.00           N  
ATOM   2388  CA  THR A 314       8.917 -20.153  15.553  1.00  0.00           C  
ATOM   2389  C   THR A 314       9.058 -21.374  16.464  1.00  0.00           C  
ATOM   2390  O   THR A 314       9.972 -22.176  16.291  1.00  0.00           O  
ATOM   2391  CB  THR A 314       9.387 -18.887  16.288  1.00  0.00           C  
ATOM   2392  OG1 THR A 314       9.407 -17.804  15.393  1.00  0.00           O  
ATOM   2393  CG2 THR A 314      10.805 -19.008  16.835  1.00  0.00           C  
ATOM   2394  N   GLY A 315       8.125 -21.563  17.385  1.00  0.00           N  
ATOM   2395  CA  GLY A 315       8.080 -22.746  18.243  1.00  0.00           C  
ATOM   2396  C   GLY A 315       7.910 -24.044  17.443  1.00  0.00           C  
ATOM   2397  O   GLY A 315       8.652 -25.002  17.656  1.00  0.00           O  
ATOM   2398  N   ARG A 316       6.996 -24.055  16.468  1.00  0.00           N  
ATOM   2399  CA  ARG A 316       6.777 -25.202  15.576  1.00  0.00           C  
ATOM   2400  C   ARG A 316       7.997 -25.516  14.709  1.00  0.00           C  
ATOM   2401  O   ARG A 316       8.355 -26.680  14.576  1.00  0.00           O  
ATOM   2402  CB  ARG A 316       5.537 -24.952  14.696  1.00  0.00           C  
ATOM   2403  CG  ARG A 316       4.216 -25.028  15.468  1.00  0.00           C  
ATOM   2404  CD  ARG A 316       3.777 -26.474  15.765  1.00  0.00           C  
ATOM   2405  NE  ARG A 316       3.311 -27.152  14.533  1.00  0.00           N  
ATOM   2406  CZ  ARG A 316       2.890 -28.408  14.436  1.00  0.00           C  
ATOM   2407  NH1 ARG A 316       2.900 -29.217  15.457  1.00  0.00           N  
ATOM   2408  NH2 ARG A 316       2.441 -28.871  13.302  1.00  0.00           N  
ATOM   2409  N   MET A 317       8.657 -24.490  14.164  1.00  0.00           N  
ATOM   2410  CA  MET A 317       9.877 -24.646  13.377  1.00  0.00           C  
ATOM   2411  C   MET A 317      11.024 -25.219  14.216  1.00  0.00           C  
ATOM   2412  O   MET A 317      11.726 -26.117  13.751  1.00  0.00           O  
ATOM   2413  CB  MET A 317      10.280 -23.298  12.770  1.00  0.00           C  
ATOM   2414  CG  MET A 317       9.348 -22.848  11.635  1.00  0.00           C  
ATOM   2415  SD  MET A 317       9.336 -23.922  10.172  1.00  0.00           S  
ATOM   2416  CE  MET A 317      11.003 -23.648   9.548  1.00  0.00           C  
ATOM   2417  N   LYS A 318      11.182 -24.777  15.464  1.00  0.00           N  
ATOM   2418  CA  LYS A 318      12.199 -25.310  16.385  1.00  0.00           C  
ATOM   2419  C   LYS A 318      11.964 -26.777  16.766  1.00  0.00           C  
ATOM   2420  O   LYS A 318      12.928 -27.472  17.060  1.00  0.00           O  
ATOM   2421  CB  LYS A 318      12.257 -24.448  17.658  1.00  0.00           C  
ATOM   2422  CG  LYS A 318      12.999 -23.129  17.410  1.00  0.00           C  
ATOM   2423  CD  LYS A 318      12.948 -22.223  18.647  1.00  0.00           C  
ATOM   2424  CE  LYS A 318      13.706 -20.942  18.335  1.00  0.00           C  
ATOM   2425  NZ  LYS A 318      13.540 -19.899  19.379  1.00  0.00           N  
ATOM   2426  N   ALA A 319      10.717 -27.231  16.766  1.00  0.00           N  
ATOM   2427  CA  ALA A 319      10.371 -28.623  17.041  1.00  0.00           C  
ATOM   2428  C   ALA A 319      10.657 -29.562  15.848  1.00  0.00           C  
ATOM   2429  O   ALA A 319      10.711 -30.776  16.025  1.00  0.00           O  
ATOM   2430  CB  ALA A 319       8.907 -28.671  17.470  1.00  0.00           C  
ATOM   2431  N   LEU A 320      10.834 -29.021  14.635  1.00  0.00           N  
ATOM   2432  CA  LEU A 320      11.207 -29.829  13.481  1.00  0.00           C  
ATOM   2433  C   LEU A 320      12.699 -30.192  13.525  1.00  0.00           C  
ATOM   2434  O   LEU A 320      13.527 -29.387  13.943  1.00  0.00           O  
ATOM   2435  CB  LEU A 320      10.860 -29.107  12.172  1.00  0.00           C  
ATOM   2436  CG  LEU A 320       9.360 -28.950  11.898  1.00  0.00           C  
ATOM   2437  CD1 LEU A 320       9.182 -28.141  10.626  1.00  0.00           C  
ATOM   2438  CD2 LEU A 320       8.646 -30.292  11.707  1.00  0.00           C  
ATOM   2439  N   PRO A 321      13.073 -31.382  13.010  1.00  0.00           N  
ATOM   2440  CA  PRO A 321      14.473 -31.721  12.803  1.00  0.00           C  
ATOM   2441  C   PRO A 321      15.122 -30.693  11.859  1.00  0.00           C  
ATOM   2442  O   PRO A 321      14.714 -30.555  10.710  1.00  0.00           O  
ATOM   2443  CB  PRO A 321      14.482 -33.135  12.213  1.00  0.00           C  
ATOM   2444  CG  PRO A 321      13.098 -33.698  12.547  1.00  0.00           C  
ATOM   2445  CD  PRO A 321      12.206 -32.459  12.577  1.00  0.00           C  
ATOM   2446  N   LYS A 322      16.155 -29.988  12.351  1.00  0.00           N  
ATOM   2447  CA  LYS A 322      16.925 -29.035  11.545  1.00  0.00           C  
ATOM   2448  C   LYS A 322      18.172 -29.728  10.989  1.00  0.00           C  
ATOM   2449  O   LYS A 322      19.223 -29.708  11.610  1.00  0.00           O  
ATOM   2450  CB  LYS A 322      17.222 -27.757  12.354  1.00  0.00           C  
ATOM   2451  CG  LYS A 322      17.804 -26.665  11.422  1.00  0.00           C  
ATOM   2452  CD  LYS A 322      18.018 -25.287  12.074  1.00  0.00           C  
ATOM   2453  CE  LYS A 322      18.527 -24.360  10.964  1.00  0.00           C  
ATOM   2454  NZ  LYS A 322      18.684 -22.923  11.320  1.00  0.00           N  
ATOM   2455  N   ASN A 323      18.037 -30.311   9.795  1.00  0.00           N  
ATOM   2456  CA  ASN A 323      19.138 -30.975   9.093  1.00  0.00           C  
ATOM   2457  C   ASN A 323      19.810 -30.075   8.039  1.00  0.00           C  
ATOM   2458  O   ASN A 323      20.911 -30.376   7.585  1.00  0.00           O  
ATOM   2459  CB  ASN A 323      18.603 -32.271   8.459  1.00  0.00           C  
ATOM   2460  CG  ASN A 323      18.134 -33.300   9.473  1.00  0.00           C  
ATOM   2461  OD1 ASN A 323      18.445 -33.273  10.646  1.00  0.00           O  
ATOM   2462  ND2 ASN A 323      17.360 -34.261   9.032  1.00  0.00           N  
ATOM   2463  N   GLY A 324      19.158 -28.983   7.672  1.00  0.00           N  
ATOM   2464  CA  GLY A 324      19.627 -28.020   6.688  1.00  0.00           C  
ATOM   2465  C   GLY A 324      19.256 -26.584   7.066  1.00  0.00           C  
ATOM   2466  O   GLY A 324      18.971 -26.280   8.226  1.00  0.00           O  
ATOM   2467  N   ARG A 325      19.275 -25.689   6.072  1.00  0.00           N  
ATOM   2468  CA  ARG A 325      18.885 -24.288   6.223  1.00  0.00           C  
ATOM   2469  C   ARG A 325      17.365 -24.133   6.183  1.00  0.00           C  
ATOM   2470  O   ARG A 325      16.662 -24.949   5.584  1.00  0.00           O  
ATOM   2471  CB  ARG A 325      19.541 -23.435   5.125  1.00  0.00           C  
ATOM   2472  CG  ARG A 325      21.079 -23.503   5.163  1.00  0.00           C  
ATOM   2473  CD  ARG A 325      21.683 -22.764   3.968  1.00  0.00           C  
ATOM   2474  NE  ARG A 325      21.325 -23.422   2.704  1.00  0.00           N  
ATOM   2475  CZ  ARG A 325      21.148 -22.846   1.532  1.00  0.00           C  
ATOM   2476  NH1 ARG A 325      21.435 -21.590   1.324  1.00  0.00           N  
ATOM   2477  NH2 ARG A 325      20.656 -23.538   0.538  1.00  0.00           N  
ATOM   2478  N   VAL A 326      16.881 -23.054   6.755  1.00  0.00           N  
ATOM   2479  CA  VAL A 326      15.500 -22.592   6.576  1.00  0.00           C  
ATOM   2480  C   VAL A 326      15.528 -21.350   5.682  1.00  0.00           C  
ATOM   2481  O   VAL A 326      16.060 -20.312   6.066  1.00  0.00           O  
ATOM   2482  CB  VAL A 326      14.810 -22.308   7.917  1.00  0.00           C  
ATOM   2483  CG1 VAL A 326      13.385 -21.796   7.703  1.00  0.00           C  
ATOM   2484  CG2 VAL A 326      14.736 -23.577   8.761  1.00  0.00           C  
ATOM   2485  N   LEU A 327      14.967 -21.477   4.484  1.00  0.00           N  
ATOM   2486  CA  LEU A 327      14.829 -20.403   3.505  1.00  0.00           C  
ATOM   2487  C   LEU A 327      13.398 -19.866   3.611  1.00  0.00           C  
ATOM   2488  O   LEU A 327      12.449 -20.605   3.373  1.00  0.00           O  
ATOM   2489  CB  LEU A 327      15.128 -20.935   2.088  1.00  0.00           C  
ATOM   2490  CG  LEU A 327      16.595 -21.345   1.817  1.00  0.00           C  
ATOM   2491  CD1 LEU A 327      16.973 -22.705   2.425  1.00  0.00           C  
ATOM   2492  CD2 LEU A 327      16.815 -21.476   0.317  1.00  0.00           C  
ATOM   2493  N   ALA A 328      13.223 -18.592   3.970  1.00  0.00           N  
ATOM   2494  CA  ALA A 328      11.894 -17.995   4.107  1.00  0.00           C  
ATOM   2495  C   ALA A 328      11.531 -17.124   2.900  1.00  0.00           C  
ATOM   2496  O   ALA A 328      12.172 -16.106   2.650  1.00  0.00           O  
ATOM   2497  CB  ALA A 328      11.805 -17.218   5.423  1.00  0.00           C  
ATOM   2498  N   VAL A 329      10.470 -17.506   2.206  1.00  0.00           N  
ATOM   2499  CA  VAL A 329       9.774 -16.649   1.240  1.00  0.00           C  
ATOM   2500  C   VAL A 329       8.747 -15.842   2.013  1.00  0.00           C  
ATOM   2501  O   VAL A 329       7.822 -16.415   2.593  1.00  0.00           O  
ATOM   2502  CB  VAL A 329       9.102 -17.474   0.130  1.00  0.00           C  
ATOM   2503  CG1 VAL A 329       8.366 -16.576  -0.864  1.00  0.00           C  
ATOM   2504  CG2 VAL A 329      10.139 -18.301  -0.646  1.00  0.00           C  
ATOM   2505  N   ILE A 330       8.903 -14.522   2.046  1.00  0.00           N  
ATOM   2506  CA  ILE A 330       8.072 -13.654   2.879  1.00  0.00           C  
ATOM   2507  C   ILE A 330       7.578 -12.425   2.126  1.00  0.00           C  
ATOM   2508  O   ILE A 330       8.337 -11.745   1.437  1.00  0.00           O  
ATOM   2509  CB  ILE A 330       8.791 -13.339   4.208  1.00  0.00           C  
ATOM   2510  CG1 ILE A 330       7.809 -12.689   5.201  1.00  0.00           C  
ATOM   2511  CG2 ILE A 330      10.054 -12.476   4.005  1.00  0.00           C  
ATOM   2512  CD1 ILE A 330       8.281 -12.751   6.649  1.00  0.00           C  
ATOM   2513  N   GLY A 331       6.304 -12.148   2.296  1.00  0.00           N  
ATOM   2514  CA  GLY A 331       5.662 -10.884   1.972  1.00  0.00           C  
ATOM   2515  C   GLY A 331       4.667 -10.557   3.084  1.00  0.00           C  
ATOM   2516  O   GLY A 331       4.015 -11.455   3.610  1.00  0.00           O  
ATOM   2517  N   MET A 332       4.577  -9.282   3.466  1.00  0.00           N  
ATOM   2518  CA  MET A 332       3.686  -8.830   4.536  1.00  0.00           C  
ATOM   2519  C   MET A 332       2.869  -7.612   4.106  1.00  0.00           C  
ATOM   2520  O   MET A 332       3.265  -6.865   3.210  1.00  0.00           O  
ATOM   2521  CB  MET A 332       4.476  -8.543   5.822  1.00  0.00           C  
ATOM   2522  CG  MET A 332       5.096  -9.808   6.421  1.00  0.00           C  
ATOM   2523  SD  MET A 332       5.796  -9.616   8.090  1.00  0.00           S  
ATOM   2524  CE  MET A 332       4.288  -9.310   9.046  1.00  0.00           C  
ATOM   2525  N   LEU A 333       1.744  -7.412   4.772  1.00  0.00           N  
ATOM   2526  CA  LEU A 333       1.007  -6.160   4.664  1.00  0.00           C  
ATOM   2527  C   LEU A 333       1.669  -5.114   5.567  1.00  0.00           C  
ATOM   2528  O   LEU A 333       2.113  -5.441   6.664  1.00  0.00           O  
ATOM   2529  CB  LEU A 333      -0.469  -6.383   5.029  1.00  0.00           C  
ATOM   2530  CG  LEU A 333      -1.196  -7.392   4.139  1.00  0.00           C  
ATOM   2531  CD1 LEU A 333      -2.646  -7.565   4.620  1.00  0.00           C  
ATOM   2532  CD2 LEU A 333      -1.250  -6.961   2.668  1.00  0.00           C  
ATOM   2533  N   HIS A 334       1.755  -3.844   5.109  1.00  0.00           N  
ATOM   2534  CA  HIS A 334       2.425  -2.762   5.829  1.00  0.00           C  
ATOM   2535  C   HIS A 334       1.711  -2.353   7.126  1.00  0.00           C  
ATOM   2536  O   HIS A 334       2.332  -1.771   8.004  1.00  0.00           O  
ATOM   2537  CB  HIS A 334       2.613  -1.559   4.898  1.00  0.00           C  
ATOM   2538  CG  HIS A 334       1.335  -0.821   4.581  1.00  0.00           C  
ATOM   2539  ND1 HIS A 334       0.548  -0.134   5.478  1.00  0.00           N  
ATOM   2540  CD2 HIS A 334       0.748  -0.701   3.348  1.00  0.00           C  
ATOM   2541  CE1 HIS A 334      -0.500   0.377   4.811  1.00  0.00           C  
ATOM   2542  NE2 HIS A 334      -0.408   0.049   3.513  1.00  0.00           N  
ATOM   2543  N   ASP A 335       0.412  -2.663   7.245  1.00  0.00           N  
ATOM   2544  CA  ASP A 335      -0.407  -2.384   8.432  1.00  0.00           C  
ATOM   2545  C   ASP A 335      -0.322  -3.489   9.502  1.00  0.00           C  
ATOM   2546  O   ASP A 335      -1.108  -3.515  10.446  1.00  0.00           O  
ATOM   2547  CB  ASP A 335      -1.857  -2.084   7.996  1.00  0.00           C  
ATOM   2548  CG  ASP A 335      -2.586  -3.264   7.354  1.00  0.00           C  
ATOM   2549  OD1 ASP A 335      -1.985  -4.318   7.029  1.00  0.00           O  
ATOM   2550  OD2 ASP A 335      -3.798  -3.134   7.108  1.00  0.00           O  
ATOM   2551  N   LYS A 336       0.653  -4.400   9.348  1.00  0.00           N  
ATOM   2552  CA  LYS A 336       0.989  -5.408  10.352  1.00  0.00           C  
ATOM   2553  C   LYS A 336       2.282  -5.020  11.083  1.00  0.00           C  
ATOM   2554  O   LYS A 336       3.107  -4.291  10.541  1.00  0.00           O  
ATOM   2555  CB  LYS A 336       1.101  -6.799   9.698  1.00  0.00           C  
ATOM   2556  CG  LYS A 336      -0.209  -7.261   9.012  1.00  0.00           C  
ATOM   2557  CD  LYS A 336      -1.386  -7.259   9.976  1.00  0.00           C  
ATOM   2558  CE  LYS A 336      -2.670  -7.779   9.348  1.00  0.00           C  
ATOM   2559  NZ  LYS A 336      -3.786  -7.688  10.325  1.00  0.00           N  
ATOM   2560  N   ASP A 337       2.472  -5.557  12.271  1.00  0.00           N  
ATOM   2561  CA  ASP A 337       3.741  -5.433  12.998  1.00  0.00           C  
ATOM   2562  C   ASP A 337       4.828  -6.280  12.313  1.00  0.00           C  
ATOM   2563  O   ASP A 337       5.129  -7.414  12.687  1.00  0.00           O  
ATOM   2564  CB  ASP A 337       3.554  -5.776  14.484  1.00  0.00           C  
ATOM   2565  CG  ASP A 337       4.841  -5.617  15.303  1.00  0.00           C  
ATOM   2566  OD1 ASP A 337       5.901  -5.253  14.729  1.00  0.00           O  
ATOM   2567  OD2 ASP A 337       4.803  -5.935  16.507  1.00  0.00           O  
ATOM   2568  N   ILE A 338       5.402  -5.722  11.254  1.00  0.00           N  
ATOM   2569  CA  ILE A 338       6.477  -6.345  10.489  1.00  0.00           C  
ATOM   2570  C   ILE A 338       7.698  -6.559  11.387  1.00  0.00           C  
ATOM   2571  O   ILE A 338       8.267  -7.647  11.392  1.00  0.00           O  
ATOM   2572  CB  ILE A 338       6.812  -5.498   9.238  1.00  0.00           C  
ATOM   2573  CG1 ILE A 338       5.603  -5.448   8.273  1.00  0.00           C  
ATOM   2574  CG2 ILE A 338       8.049  -6.051   8.521  1.00  0.00           C  
ATOM   2575  CD1 ILE A 338       5.780  -4.509   7.075  1.00  0.00           C  
ATOM   2576  N   ALA A 339       8.075  -5.548  12.159  1.00  0.00           N  
ATOM   2577  CA  ALA A 339       9.260  -5.605  13.005  1.00  0.00           C  
ATOM   2578  C   ALA A 339       9.147  -6.723  14.055  1.00  0.00           C  
ATOM   2579  O   ALA A 339      10.032  -7.579  14.145  1.00  0.00           O  
ATOM   2580  CB  ALA A 339       9.469  -4.232  13.662  1.00  0.00           C  
ATOM   2581  N   GLY A 340       8.044  -6.768  14.806  1.00  0.00           N  
ATOM   2582  CA  GLY A 340       7.788  -7.792  15.818  1.00  0.00           C  
ATOM   2583  C   GLY A 340       7.635  -9.190  15.218  1.00  0.00           C  
ATOM   2584  O   GLY A 340       8.169 -10.166  15.761  1.00  0.00           O  
ATOM   2585  N   THR A 341       6.976  -9.309  14.061  1.00  0.00           N  
ATOM   2586  CA  THR A 341       6.818 -10.594  13.357  1.00  0.00           C  
ATOM   2587  C   THR A 341       8.173 -11.136  12.898  1.00  0.00           C  
ATOM   2588  O   THR A 341       8.515 -12.287  13.183  1.00  0.00           O  
ATOM   2589  CB  THR A 341       5.869 -10.448  12.156  1.00  0.00           C  
ATOM   2590  OG1 THR A 341       4.607 -10.007  12.599  1.00  0.00           O  
ATOM   2591  CG2 THR A 341       5.626 -11.768  11.425  1.00  0.00           C  
ATOM   2592  N   LEU A 342       8.984 -10.299  12.250  1.00  0.00           N  
ATOM   2593  CA  LEU A 342      10.310 -10.693  11.775  1.00  0.00           C  
ATOM   2594  C   LEU A 342      11.288 -10.962  12.927  1.00  0.00           C  
ATOM   2595  O   LEU A 342      12.122 -11.855  12.803  1.00  0.00           O  
ATOM   2596  CB  LEU A 342      10.861  -9.612  10.836  1.00  0.00           C  
ATOM   2597  CG  LEU A 342      10.120  -9.490   9.494  1.00  0.00           C  
ATOM   2598  CD1 LEU A 342      10.721  -8.344   8.684  1.00  0.00           C  
ATOM   2599  CD2 LEU A 342      10.232 -10.759   8.658  1.00  0.00           C  
ATOM   2600  N   ALA A 343      11.161 -10.256  14.052  1.00  0.00           N  
ATOM   2601  CA  ALA A 343      12.008 -10.482  15.223  1.00  0.00           C  
ATOM   2602  C   ALA A 343      11.887 -11.920  15.761  1.00  0.00           C  
ATOM   2603  O   ALA A 343      12.908 -12.528  16.099  1.00  0.00           O  
ATOM   2604  CB  ALA A 343      11.654  -9.449  16.298  1.00  0.00           C  
ATOM   2605  N   TRP A 344      10.683 -12.490  15.765  1.00  0.00           N  
ATOM   2606  CA  TRP A 344      10.491 -13.897  16.107  1.00  0.00           C  
ATOM   2607  C   TRP A 344      11.108 -14.825  15.056  1.00  0.00           C  
ATOM   2608  O   TRP A 344      11.943 -15.670  15.383  1.00  0.00           O  
ATOM   2609  CB  TRP A 344       8.993 -14.174  16.298  1.00  0.00           C  
ATOM   2610  CG  TRP A 344       8.500 -13.799  17.660  1.00  0.00           C  
ATOM   2611  CD1 TRP A 344       7.719 -12.748  17.978  1.00  0.00           C  
ATOM   2612  CD2 TRP A 344       8.778 -14.495  18.916  1.00  0.00           C  
ATOM   2613  NE1 TRP A 344       7.485 -12.736  19.348  1.00  0.00           N  
ATOM   2614  CE2 TRP A 344       8.127 -13.788  19.960  1.00  0.00           C  
ATOM   2615  CE3 TRP A 344       9.531 -15.645  19.262  1.00  0.00           C  
ATOM   2616  CZ2 TRP A 344       8.210 -14.210  21.312  1.00  0.00           C  
ATOM   2617  CZ3 TRP A 344       9.608 -16.057  20.609  1.00  0.00           C  
ATOM   2618  CH2 TRP A 344       8.960 -15.342  21.615  1.00  0.00           C  
ATOM   2619  N   LEU A 345      10.771 -14.639  13.797  1.00  0.00           N  
ATOM   2620  CA  LEU A 345      11.169 -15.526  12.699  1.00  0.00           C  
ATOM   2621  C   LEU A 345      12.687 -15.543  12.446  1.00  0.00           C  
ATOM   2622  O   LEU A 345      13.224 -16.591  12.086  1.00  0.00           O  
ATOM   2623  CB  LEU A 345      10.408 -15.138  11.428  1.00  0.00           C  
ATOM   2624  CG  LEU A 345       8.884 -15.348  11.499  1.00  0.00           C  
ATOM   2625  CD1 LEU A 345       8.234 -14.854  10.203  1.00  0.00           C  
ATOM   2626  CD2 LEU A 345       8.515 -16.817  11.689  1.00  0.00           C  
ATOM   2627  N   LYS A 346      13.401 -14.462  12.738  1.00  0.00           N  
ATOM   2628  CA  LYS A 346      14.870 -14.398  12.668  1.00  0.00           C  
ATOM   2629  C   LYS A 346      15.587 -15.508  13.430  1.00  0.00           C  
ATOM   2630  O   LYS A 346      16.689 -15.880  13.068  1.00  0.00           O  
ATOM   2631  CB  LYS A 346      15.354 -13.063  13.250  1.00  0.00           C  
ATOM   2632  CG  LYS A 346      15.316 -11.934  12.230  1.00  0.00           C  
ATOM   2633  CD  LYS A 346      15.699 -10.631  12.946  1.00  0.00           C  
ATOM   2634  CE  LYS A 346      15.672  -9.492  11.962  1.00  0.00           C  
ATOM   2635  NZ  LYS A 346      16.067  -8.230  12.608  1.00  0.00           N  
ATOM   2636  N   SER A 347      14.993 -16.024  14.498  1.00  0.00           N  
ATOM   2637  CA  SER A 347      15.612 -17.072  15.304  1.00  0.00           C  
ATOM   2638  C   SER A 347      15.590 -18.470  14.655  1.00  0.00           C  
ATOM   2639  O   SER A 347      16.245 -19.376  15.159  1.00  0.00           O  
ATOM   2640  CB  SER A 347      14.974 -17.099  16.693  1.00  0.00           C  
ATOM   2641  OG  SER A 347      13.675 -17.635  16.689  1.00  0.00           O  
ATOM   2642  N   VAL A 348      14.832 -18.642  13.565  1.00  0.00           N  
ATOM   2643  CA  VAL A 348      14.652 -19.935  12.881  1.00  0.00           C  
ATOM   2644  C   VAL A 348      14.950 -19.882  11.385  1.00  0.00           C  
ATOM   2645  O   VAL A 348      15.121 -20.932  10.789  1.00  0.00           O  
ATOM   2646  CB  VAL A 348      13.245 -20.521  13.110  1.00  0.00           C  
ATOM   2647  CG1 VAL A 348      13.072 -20.913  14.582  1.00  0.00           C  
ATOM   2648  CG2 VAL A 348      12.111 -19.577  12.703  1.00  0.00           C  
ATOM   2649  N   VAL A 349      15.031 -18.695  10.793  1.00  0.00           N  
ATOM   2650  CA  VAL A 349      15.321 -18.499   9.363  1.00  0.00           C  
ATOM   2651  C   VAL A 349      16.807 -18.202   9.172  1.00  0.00           C  
ATOM   2652  O   VAL A 349      17.359 -17.346   9.850  1.00  0.00           O  
ATOM   2653  CB  VAL A 349      14.439 -17.385   8.774  1.00  0.00           C  
ATOM   2654  CG1 VAL A 349      14.770 -17.106   7.305  1.00  0.00           C  
ATOM   2655  CG2 VAL A 349      12.953 -17.778   8.861  1.00  0.00           C  
ATOM   2656  N   ASP A 350      17.431 -18.897   8.222  1.00  0.00           N  
ATOM   2657  CA  ASP A 350      18.838 -18.719   7.867  1.00  0.00           C  
ATOM   2658  C   ASP A 350      19.002 -17.774   6.658  1.00  0.00           C  
ATOM   2659  O   ASP A 350      19.878 -16.905   6.666  1.00  0.00           O  
ATOM   2660  CB  ASP A 350      19.484 -20.088   7.596  1.00  0.00           C  
ATOM   2661  CG  ASP A 350      19.359 -21.075   8.773  1.00  0.00           C  
ATOM   2662  OD1 ASP A 350      19.964 -20.892   9.858  1.00  0.00           O  
ATOM   2663  OD2 ASP A 350      18.664 -22.103   8.625  1.00  0.00           O  
ATOM   2664  N   ASP A 351      18.138 -17.901   5.643  1.00  0.00           N  
ATOM   2665  CA  ASP A 351      18.157 -17.087   4.424  1.00  0.00           C  
ATOM   2666  C   ASP A 351      16.767 -16.504   4.124  1.00  0.00           C  
ATOM   2667  O   ASP A 351      15.758 -17.205   4.159  1.00  0.00           O  
ATOM   2668  CB  ASP A 351      18.648 -17.923   3.230  1.00  0.00           C  
ATOM   2669  CG  ASP A 351      20.142 -18.237   3.250  1.00  0.00           C  
ATOM   2670  OD1 ASP A 351      20.949 -17.277   3.281  1.00  0.00           O  
ATOM   2671  OD2 ASP A 351      20.495 -19.435   3.136  1.00  0.00           O  
ATOM   2672  N   TRP A 352      16.709 -15.202   3.778  1.00  0.00           N  
ATOM   2673  CA  TRP A 352      15.471 -14.473   3.519  1.00  0.00           C  
ATOM   2674  C   TRP A 352      15.296 -14.152   2.039  1.00  0.00           C  
ATOM   2675  O   TRP A 352      16.187 -13.575   1.403  1.00  0.00           O  
ATOM   2676  CB  TRP A 352      15.453 -13.201   4.359  1.00  0.00           C  
ATOM   2677  CG  TRP A 352      15.374 -13.422   5.832  1.00  0.00           C  
ATOM   2678  CD1 TRP A 352      16.427 -13.473   6.677  1.00  0.00           C  
ATOM   2679  CD2 TRP A 352      14.180 -13.632   6.646  1.00  0.00           C  
ATOM   2680  NE1 TRP A 352      15.974 -13.679   7.970  1.00  0.00           N  
ATOM   2681  CE2 TRP A 352      14.598 -13.768   7.996  1.00  0.00           C  
ATOM   2682  CE3 TRP A 352      12.803 -13.692   6.366  1.00  0.00           C  
ATOM   2683  CZ2 TRP A 352      13.669 -13.952   9.045  1.00  0.00           C  
ATOM   2684  CZ3 TRP A 352      11.880 -13.874   7.411  1.00  0.00           C  
ATOM   2685  CH2 TRP A 352      12.309 -14.000   8.737  1.00  0.00           C  
ATOM   2686  N   TYR A 353      14.116 -14.451   1.514  1.00  0.00           N  
ATOM   2687  CA  TYR A 353      13.677 -14.164   0.155  1.00  0.00           C  
ATOM   2688  C   TYR A 353      12.458 -13.236   0.240  1.00  0.00           C  
ATOM   2689  O   TYR A 353      11.317 -13.685   0.322  1.00  0.00           O  
ATOM   2690  CB  TYR A 353      13.361 -15.477  -0.577  1.00  0.00           C  
ATOM   2691  CG  TYR A 353      14.554 -16.388  -0.766  1.00  0.00           C  
ATOM   2692  CD1 TYR A 353      15.201 -16.480  -2.012  1.00  0.00           C  
ATOM   2693  CD2 TYR A 353      15.049 -17.149   0.320  1.00  0.00           C  
ATOM   2694  CE1 TYR A 353      16.327 -17.290  -2.181  1.00  0.00           C  
ATOM   2695  CE2 TYR A 353      16.186 -17.955   0.169  1.00  0.00           C  
ATOM   2696  CZ  TYR A 353      16.824 -18.010  -1.085  1.00  0.00           C  
ATOM   2697  OH  TYR A 353      17.952 -18.772  -1.221  1.00  0.00           O  
ATOM   2698  N   CYS A 354      12.723 -11.930   0.301  1.00  0.00           N  
ATOM   2699  CA  CYS A 354      11.702 -10.909   0.521  1.00  0.00           C  
ATOM   2700  C   CYS A 354      11.045 -10.519  -0.807  1.00  0.00           C  
ATOM   2701  O   CYS A 354      11.733 -10.228  -1.784  1.00  0.00           O  
ATOM   2702  CB  CYS A 354      12.318  -9.689   1.211  1.00  0.00           C  
ATOM   2703  SG  CYS A 354      13.007 -10.157   2.831  1.00  0.00           S  
ATOM   2704  N   ALA A 355       9.721 -10.457  -0.817  1.00  0.00           N  
ATOM   2705  CA  ALA A 355       8.927 -10.030  -1.955  1.00  0.00           C  
ATOM   2706  C   ALA A 355       7.913  -8.951  -1.541  1.00  0.00           C  
ATOM   2707  O   ALA A 355       7.457  -8.955  -0.393  1.00  0.00           O  
ATOM   2708  CB  ALA A 355       8.237 -11.252  -2.555  1.00  0.00           C  
ATOM   2709  N   PRO A 356       7.546  -8.047  -2.459  1.00  0.00           N  
ATOM   2710  CA  PRO A 356       6.434  -7.140  -2.225  1.00  0.00           C  
ATOM   2711  C   PRO A 356       5.107  -7.911  -2.228  1.00  0.00           C  
ATOM   2712  O   PRO A 356       4.978  -8.967  -2.852  1.00  0.00           O  
ATOM   2713  CB  PRO A 356       6.507  -6.118  -3.363  1.00  0.00           C  
ATOM   2714  CG  PRO A 356       7.084  -6.924  -4.519  1.00  0.00           C  
ATOM   2715  CD  PRO A 356       8.027  -7.905  -3.828  1.00  0.00           C  
ATOM   2716  N   LEU A 357       4.112  -7.346  -1.551  1.00  0.00           N  
ATOM   2717  CA  LEU A 357       2.717  -7.699  -1.783  1.00  0.00           C  
ATOM   2718  C   LEU A 357       2.041  -6.580  -2.573  1.00  0.00           C  
ATOM   2719  O   LEU A 357       2.353  -5.409  -2.412  1.00  0.00           O  
ATOM   2720  CB  LEU A 357       1.989  -7.989  -0.468  1.00  0.00           C  
ATOM   2721  CG  LEU A 357       2.438  -9.279   0.229  1.00  0.00           C  
ATOM   2722  CD1 LEU A 357       1.612  -9.475   1.499  1.00  0.00           C  
ATOM   2723  CD2 LEU A 357       2.246 -10.531  -0.640  1.00  0.00           C  
ATOM   2724  N   GLU A 358       1.105  -6.974  -3.422  1.00  0.00           N  
ATOM   2725  CA  GLU A 358       0.357  -6.051  -4.256  1.00  0.00           C  
ATOM   2726  C   GLU A 358      -0.694  -5.269  -3.466  1.00  0.00           C  
ATOM   2727  O   GLU A 358      -1.055  -5.591  -2.332  1.00  0.00           O  
ATOM   2728  CB  GLU A 358      -0.302  -6.824  -5.404  1.00  0.00           C  
ATOM   2729  CG  GLU A 358       0.707  -7.469  -6.372  1.00  0.00           C  
ATOM   2730  CD  GLU A 358       0.357  -8.919  -6.715  1.00  0.00           C  
ATOM   2731  OE1 GLU A 358       1.291  -9.630  -7.131  1.00  0.00           O  
ATOM   2732  OE2 GLU A 358      -0.794  -9.344  -6.454  1.00  0.00           O  
ATOM   2733  N   GLY A 359      -1.216  -4.229  -4.124  1.00  0.00           N  
ATOM   2734  CA  GLY A 359      -2.260  -3.391  -3.563  1.00  0.00           C  
ATOM   2735  C   GLY A 359      -1.765  -2.386  -2.524  1.00  0.00           C  
ATOM   2736  O   GLY A 359      -0.590  -2.346  -2.156  1.00  0.00           O  
ATOM   2737  N   PRO A 360      -2.676  -1.547  -2.036  1.00  0.00           N  
ATOM   2738  CA  PRO A 360      -2.329  -0.411  -1.186  1.00  0.00           C  
ATOM   2739  C   PRO A 360      -1.754  -0.815   0.164  1.00  0.00           C  
ATOM   2740  O   PRO A 360      -1.001  -0.059   0.754  1.00  0.00           O  
ATOM   2741  CB  PRO A 360      -3.644   0.369  -1.027  1.00  0.00           C  
ATOM   2742  CG  PRO A 360      -4.731  -0.670  -1.260  1.00  0.00           C  
ATOM   2743  CD  PRO A 360      -4.101  -1.591  -2.291  1.00  0.00           C  
ATOM   2744  N   ARG A 361      -2.087  -2.011   0.652  1.00  0.00           N  
ATOM   2745  CA  ARG A 361      -1.662  -2.525   1.962  1.00  0.00           C  
ATOM   2746  C   ARG A 361      -0.358  -3.325   1.906  1.00  0.00           C  
ATOM   2747  O   ARG A 361       0.133  -3.730   2.955  1.00  0.00           O  
ATOM   2748  CB  ARG A 361      -2.795  -3.355   2.590  1.00  0.00           C  
ATOM   2749  CG  ARG A 361      -4.052  -2.529   2.891  1.00  0.00           C  
ATOM   2750  CD  ARG A 361      -5.188  -3.410   3.423  1.00  0.00           C  
ATOM   2751  NE  ARG A 361      -4.859  -3.999   4.733  1.00  0.00           N  
ATOM   2752  CZ  ARG A 361      -5.382  -5.080   5.294  1.00  0.00           C  
ATOM   2753  NH1 ARG A 361      -6.324  -5.763   4.718  1.00  0.00           N  
ATOM   2754  NH2 ARG A 361      -4.969  -5.489   6.445  1.00  0.00           N  
ATOM   2755  N   GLY A 362       0.171  -3.600   0.738  1.00  0.00           N  
ATOM   2756  CA  GLY A 362       1.392  -4.384   0.583  1.00  0.00           C  
ATOM   2757  C   GLY A 362       2.643  -3.627   1.046  1.00  0.00           C  
ATOM   2758  O   GLY A 362       2.844  -2.487   0.657  1.00  0.00           O  
ATOM   2759  N   ALA A 363       3.478  -4.265   1.862  1.00  0.00           N  
ATOM   2760  CA  ALA A 363       4.827  -3.781   2.109  1.00  0.00           C  
ATOM   2761  C   ALA A 363       5.746  -4.128   0.917  1.00  0.00           C  
ATOM   2762  O   ALA A 363       5.529  -5.131   0.231  1.00  0.00           O  
ATOM   2763  CB  ALA A 363       5.356  -4.369   3.420  1.00  0.00           C  
ATOM   2764  N   THR A 364       6.775  -3.314   0.685  1.00  0.00           N  
ATOM   2765  CA  THR A 364       7.792  -3.622  -0.321  1.00  0.00           C  
ATOM   2766  C   THR A 364       8.809  -4.639   0.217  1.00  0.00           C  
ATOM   2767  O   THR A 364       8.984  -4.788   1.432  1.00  0.00           O  
ATOM   2768  CB  THR A 364       8.500  -2.377  -0.874  1.00  0.00           C  
ATOM   2769  OG1 THR A 364       9.531  -1.921  -0.036  1.00  0.00           O  
ATOM   2770  CG2 THR A 364       7.562  -1.205  -1.176  1.00  0.00           C  
ATOM   2771  N   ALA A 365       9.517  -5.317  -0.672  1.00  0.00           N  
ATOM   2772  CA  ALA A 365      10.589  -6.227  -0.284  1.00  0.00           C  
ATOM   2773  C   ALA A 365      11.680  -5.514   0.528  1.00  0.00           C  
ATOM   2774  O   ALA A 365      12.185  -6.056   1.507  1.00  0.00           O  
ATOM   2775  CB  ALA A 365      11.156  -6.866  -1.555  1.00  0.00           C  
ATOM   2776  N   GLU A 366      11.998  -4.265   0.193  1.00  0.00           N  
ATOM   2777  CA  GLU A 366      12.963  -3.443   0.909  1.00  0.00           C  
ATOM   2778  C   GLU A 366      12.490  -3.068   2.317  1.00  0.00           C  
ATOM   2779  O   GLU A 366      13.315  -2.963   3.216  1.00  0.00           O  
ATOM   2780  CB  GLU A 366      13.279  -2.142   0.155  1.00  0.00           C  
ATOM   2781  CG  GLU A 366      13.982  -2.324  -1.200  1.00  0.00           C  
ATOM   2782  CD  GLU A 366      13.076  -2.928  -2.276  1.00  0.00           C  
ATOM   2783  OE1 GLU A 366      13.649  -3.603  -3.164  1.00  0.00           O  
ATOM   2784  OE2 GLU A 366      11.844  -2.764  -2.166  1.00  0.00           O  
ATOM   2785  N   GLN A 367      11.194  -2.870   2.528  1.00  0.00           N  
ATOM   2786  CA  GLN A 367      10.642  -2.626   3.866  1.00  0.00           C  
ATOM   2787  C   GLN A 367      10.838  -3.847   4.778  1.00  0.00           C  
ATOM   2788  O   GLN A 367      11.186  -3.681   5.940  1.00  0.00           O  
ATOM   2789  CB  GLN A 367       9.147  -2.263   3.776  1.00  0.00           C  
ATOM   2790  CG  GLN A 367       8.917  -0.816   3.327  1.00  0.00           C  
ATOM   2791  CD  GLN A 367       7.440  -0.508   3.080  1.00  0.00           C  
ATOM   2792  OE1 GLN A 367       6.667  -1.352   2.674  1.00  0.00           O  
ATOM   2793  NE2 GLN A 367       6.997   0.707   3.299  1.00  0.00           N  
ATOM   2794  N   LEU A 368      10.677  -5.048   4.243  1.00  0.00           N  
ATOM   2795  CA  LEU A 368      10.962  -6.270   4.997  1.00  0.00           C  
ATOM   2796  C   LEU A 368      12.464  -6.406   5.280  1.00  0.00           C  
ATOM   2797  O   LEU A 368      12.862  -6.653   6.412  1.00  0.00           O  
ATOM   2798  CB  LEU A 368      10.438  -7.490   4.219  1.00  0.00           C  
ATOM   2799  CG  LEU A 368       8.926  -7.476   3.925  1.00  0.00           C  
ATOM   2800  CD1 LEU A 368       8.559  -8.711   3.117  1.00  0.00           C  
ATOM   2801  CD2 LEU A 368       8.087  -7.470   5.201  1.00  0.00           C  
ATOM   2802  N   LEU A 369      13.298  -6.180   4.262  1.00  0.00           N  
ATOM   2803  CA  LEU A 369      14.754  -6.277   4.339  1.00  0.00           C  
ATOM   2804  C   LEU A 369      15.373  -5.345   5.385  1.00  0.00           C  
ATOM   2805  O   LEU A 369      16.352  -5.714   6.018  1.00  0.00           O  
ATOM   2806  CB  LEU A 369      15.340  -5.998   2.945  1.00  0.00           C  
ATOM   2807  CG  LEU A 369      15.878  -7.275   2.286  1.00  0.00           C  
ATOM   2808  CD1 LEU A 369      15.755  -7.198   0.776  1.00  0.00           C  
ATOM   2809  CD2 LEU A 369      17.353  -7.486   2.632  1.00  0.00           C  
ATOM   2810  N   GLU A 370      14.788  -4.173   5.625  1.00  0.00           N  
ATOM   2811  CA  GLU A 370      15.268  -3.241   6.650  1.00  0.00           C  
ATOM   2812  C   GLU A 370      15.252  -3.819   8.066  1.00  0.00           C  
ATOM   2813  O   GLU A 370      16.111  -3.499   8.879  1.00  0.00           O  
ATOM   2814  CB  GLU A 370      14.430  -1.962   6.648  1.00  0.00           C  
ATOM   2815  CG  GLU A 370      15.068  -0.971   5.708  1.00  0.00           C  
ATOM   2816  CD  GLU A 370      14.349   0.370   5.655  1.00  0.00           C  
ATOM   2817  OE1 GLU A 370      15.049   1.344   5.305  1.00  0.00           O  
ATOM   2818  OE2 GLU A 370      13.111   0.414   5.759  1.00  0.00           O  
ATOM   2819  N   HIS A 371      14.298  -4.683   8.345  1.00  0.00           N  
ATOM   2820  CA  HIS A 371      14.223  -5.348   9.633  1.00  0.00           C  
ATOM   2821  C   HIS A 371      15.144  -6.572   9.719  1.00  0.00           C  
ATOM   2822  O   HIS A 371      15.261  -7.168  10.790  1.00  0.00           O  
ATOM   2823  CB  HIS A 371      12.766  -5.710   9.928  1.00  0.00           C  
ATOM   2824  CG  HIS A 371      11.883  -4.497  10.014  1.00  0.00           C  
ATOM   2825  ND1 HIS A 371      11.897  -3.533  11.003  1.00  0.00           N  
ATOM   2826  CD2 HIS A 371      10.935  -4.119   9.096  1.00  0.00           C  
ATOM   2827  CE1 HIS A 371      10.983  -2.603  10.686  1.00  0.00           C  
ATOM   2828  NE2 HIS A 371      10.379  -2.923   9.539  1.00  0.00           N  
ATOM   2829  N   LEU A 372      15.799  -6.949   8.624  1.00  0.00           N  
ATOM   2830  CA  LEU A 372      16.613  -8.147   8.519  1.00  0.00           C  
ATOM   2831  C   LEU A 372      18.105  -7.792   8.421  1.00  0.00           C  
ATOM   2832  O   LEU A 372      18.485  -6.744   7.914  1.00  0.00           O  
ATOM   2833  CB  LEU A 372      16.114  -8.999   7.337  1.00  0.00           C  
ATOM   2834  CG  LEU A 372      14.652  -9.463   7.467  1.00  0.00           C  
ATOM   2835  CD1 LEU A 372      14.188 -10.145   6.188  1.00  0.00           C  
ATOM   2836  CD2 LEU A 372      14.457 -10.441   8.640  1.00  0.00           C  
ATOM   2837  N   GLY A 373      18.949  -8.658   8.931  1.00  0.00           N  
ATOM   2838  CA  GLY A 373      20.410  -8.466   8.835  1.00  0.00           C  
ATOM   2839  C   GLY A 373      20.998  -8.911   7.497  1.00  0.00           C  
ATOM   2840  O   GLY A 373      22.061  -8.453   7.110  1.00  0.00           O  
ATOM   2841  N   ASN A 374      20.295  -9.806   6.800  1.00  0.00           N  
ATOM   2842  CA  ASN A 374      20.637 -10.314   5.479  1.00  0.00           C  
ATOM   2843  C   ASN A 374      19.351 -10.669   4.721  1.00  0.00           C  
ATOM   2844  O   ASN A 374      18.285 -10.774   5.314  1.00  0.00           O  
ATOM   2845  CB  ASN A 374      21.599 -11.518   5.621  1.00  0.00           C  
ATOM   2846  CG  ASN A 374      20.976 -12.778   6.227  1.00  0.00           C  
ATOM   2847  OD1 ASN A 374      19.839 -12.830   6.614  1.00  0.00           O  
ATOM   2848  ND2 ASN A 374      21.718 -13.853   6.317  1.00  0.00           N  
ATOM   2849  N   GLY A 375      19.458 -10.869   3.416  1.00  0.00           N  
ATOM   2850  CA  GLY A 375      18.335 -11.276   2.594  1.00  0.00           C  
ATOM   2851  C   GLY A 375      18.471 -10.817   1.153  1.00  0.00           C  
ATOM   2852  O   GLY A 375      19.350 -10.024   0.814  1.00  0.00           O  
ATOM   2853  N   LYS A 376      17.580 -11.319   0.307  1.00  0.00           N  
ATOM   2854  CA  LYS A 376      17.446 -10.939  -1.100  1.00  0.00           C  
ATOM   2855  C   LYS A 376      16.081 -10.298  -1.320  1.00  0.00           C  
ATOM   2856  O   LYS A 376      15.082 -10.759  -0.759  1.00  0.00           O  
ATOM   2857  CB  LYS A 376      17.645 -12.173  -1.996  1.00  0.00           C  
ATOM   2858  CG  LYS A 376      19.039 -12.820  -1.882  1.00  0.00           C  
ATOM   2859  CD  LYS A 376      19.097 -14.114  -2.713  1.00  0.00           C  
ATOM   2860  CE  LYS A 376      20.408 -14.879  -2.542  1.00  0.00           C  
ATOM   2861  NZ  LYS A 376      20.332 -16.230  -3.168  1.00  0.00           N  
ATOM   2862  N   SER A 377      16.037  -9.252  -2.133  1.00  0.00           N  
ATOM   2863  CA  SER A 377      14.810  -8.618  -2.604  1.00  0.00           C  
ATOM   2864  C   SER A 377      14.433  -9.185  -3.978  1.00  0.00           C  
ATOM   2865  O   SER A 377      15.313  -9.383  -4.821  1.00  0.00           O  
ATOM   2866  CB  SER A 377      14.989  -7.097  -2.661  1.00  0.00           C  
ATOM   2867  OG  SER A 377      13.879  -6.482  -3.277  1.00  0.00           O  
ATOM   2868  N   PHE A 378      13.152  -9.415  -4.191  1.00  0.00           N  
ATOM   2869  CA  PHE A 378      12.567  -9.875  -5.445  1.00  0.00           C  
ATOM   2870  C   PHE A 378      11.390  -8.984  -5.844  1.00  0.00           C  
ATOM   2871  O   PHE A 378      10.781  -8.345  -4.988  1.00  0.00           O  
ATOM   2872  CB  PHE A 378      12.125 -11.338  -5.310  1.00  0.00           C  
ATOM   2873  CG  PHE A 378      13.264 -12.290  -5.039  1.00  0.00           C  
ATOM   2874  CD1 PHE A 378      13.978 -12.869  -6.105  1.00  0.00           C  
ATOM   2875  CD2 PHE A 378      13.653 -12.577  -3.716  1.00  0.00           C  
ATOM   2876  CE1 PHE A 378      15.069 -13.710  -5.854  1.00  0.00           C  
ATOM   2877  CE2 PHE A 378      14.741 -13.419  -3.460  1.00  0.00           C  
ATOM   2878  CZ  PHE A 378      15.454 -13.983  -4.531  1.00  0.00           C  
ATOM   2879  N   ASP A 379      11.045  -8.971  -7.124  1.00  0.00           N  
ATOM   2880  CA  ASP A 379       9.950  -8.142  -7.641  1.00  0.00           C  
ATOM   2881  C   ASP A 379       8.559  -8.750  -7.379  1.00  0.00           C  
ATOM   2882  O   ASP A 379       7.548  -8.055  -7.467  1.00  0.00           O  
ATOM   2883  CB  ASP A 379      10.140  -7.921  -9.150  1.00  0.00           C  
ATOM   2884  CG  ASP A 379      11.437  -7.202  -9.517  1.00  0.00           C  
ATOM   2885  OD1 ASP A 379      11.865  -6.313  -8.747  1.00  0.00           O  
ATOM   2886  OD2 ASP A 379      12.001  -7.567 -10.576  1.00  0.00           O  
ATOM   2887  N   SER A 380       8.498 -10.047  -7.072  1.00  0.00           N  
ATOM   2888  CA  SER A 380       7.244 -10.737  -6.777  1.00  0.00           C  
ATOM   2889  C   SER A 380       7.450 -11.949  -5.860  1.00  0.00           C  
ATOM   2890  O   SER A 380       8.537 -12.528  -5.797  1.00  0.00           O  
ATOM   2891  CB  SER A 380       6.563 -11.181  -8.081  1.00  0.00           C  
ATOM   2892  OG  SER A 380       7.304 -12.193  -8.734  1.00  0.00           O  
ATOM   2893  N   VAL A 381       6.375 -12.385  -5.206  1.00  0.00           N  
ATOM   2894  CA  VAL A 381       6.358 -13.625  -4.414  1.00  0.00           C  
ATOM   2895  C   VAL A 381       6.719 -14.831  -5.287  1.00  0.00           C  
ATOM   2896  O   VAL A 381       7.477 -15.688  -4.847  1.00  0.00           O  
ATOM   2897  CB  VAL A 381       4.998 -13.832  -3.726  1.00  0.00           C  
ATOM   2898  CG1 VAL A 381       4.941 -15.158  -2.964  1.00  0.00           C  
ATOM   2899  CG2 VAL A 381       4.707 -12.715  -2.720  1.00  0.00           C  
ATOM   2900  N   ALA A 382       6.236 -14.877  -6.529  1.00  0.00           N  
ATOM   2901  CA  ALA A 382       6.556 -15.948  -7.466  1.00  0.00           C  
ATOM   2902  C   ALA A 382       8.068 -16.044  -7.747  1.00  0.00           C  
ATOM   2903  O   ALA A 382       8.637 -17.137  -7.699  1.00  0.00           O  
ATOM   2904  CB  ALA A 382       5.763 -15.720  -8.760  1.00  0.00           C  
ATOM   2905  N   GLN A 383       8.740 -14.916  -7.961  1.00  0.00           N  
ATOM   2906  CA  GLN A 383      10.192 -14.890  -8.168  1.00  0.00           C  
ATOM   2907  C   GLN A 383      10.971 -15.278  -6.899  1.00  0.00           C  
ATOM   2908  O   GLN A 383      11.947 -16.020  -6.976  1.00  0.00           O  
ATOM   2909  CB  GLN A 383      10.638 -13.498  -8.620  1.00  0.00           C  
ATOM   2910  CG  GLN A 383      10.248 -13.152 -10.065  1.00  0.00           C  
ATOM   2911  CD  GLN A 383      10.763 -11.760 -10.452  1.00  0.00           C  
ATOM   2912  OE1 GLN A 383      11.473 -11.110  -9.701  1.00  0.00           O  
ATOM   2913  NE2 GLN A 383      10.443 -11.253 -11.609  1.00  0.00           N  
ATOM   2914  N   ALA A 384      10.519 -14.800  -5.727  1.00  0.00           N  
ATOM   2915  CA  ALA A 384      11.124 -15.175  -4.455  1.00  0.00           C  
ATOM   2916  C   ALA A 384      10.991 -16.681  -4.184  1.00  0.00           C  
ATOM   2917  O   ALA A 384      11.958 -17.322  -3.767  1.00  0.00           O  
ATOM   2918  CB  ALA A 384      10.474 -14.342  -3.337  1.00  0.00           C  
ATOM   2919  N   TRP A 385       9.822 -17.243  -4.485  1.00  0.00           N  
ATOM   2920  CA  TRP A 385       9.570 -18.679  -4.405  1.00  0.00           C  
ATOM   2921  C   TRP A 385      10.477 -19.478  -5.336  1.00  0.00           C  
ATOM   2922  O   TRP A 385      11.126 -20.417  -4.893  1.00  0.00           O  
ATOM   2923  CB  TRP A 385       8.093 -18.935  -4.743  1.00  0.00           C  
ATOM   2924  CG  TRP A 385       7.763 -20.376  -5.002  1.00  0.00           C  
ATOM   2925  CD1 TRP A 385       7.488 -20.917  -6.213  1.00  0.00           C  
ATOM   2926  CD2 TRP A 385       7.727 -21.480  -4.039  1.00  0.00           C  
ATOM   2927  NE1 TRP A 385       7.260 -22.278  -6.067  1.00  0.00           N  
ATOM   2928  CE2 TRP A 385       7.398 -22.662  -4.755  1.00  0.00           C  
ATOM   2929  CE3 TRP A 385       7.927 -21.571  -2.652  1.00  0.00           C  
ATOM   2930  CZ2 TRP A 385       7.268 -23.910  -4.106  1.00  0.00           C  
ATOM   2931  CZ3 TRP A 385       7.795 -22.818  -2.000  1.00  0.00           C  
ATOM   2932  CH2 TRP A 385       7.471 -23.968  -2.731  1.00  0.00           C  
ATOM   2933  N   ASP A 386      10.591 -19.080  -6.597  1.00  0.00           N  
ATOM   2934  CA  ASP A 386      11.435 -19.771  -7.567  1.00  0.00           C  
ATOM   2935  C   ASP A 386      12.915 -19.737  -7.185  1.00  0.00           C  
ATOM   2936  O   ASP A 386      13.601 -20.758  -7.275  1.00  0.00           O  
ATOM   2937  CB  ASP A 386      11.241 -19.156  -8.954  1.00  0.00           C  
ATOM   2938  CG  ASP A 386       9.941 -19.605  -9.611  1.00  0.00           C  
ATOM   2939  OD1 ASP A 386       9.381 -20.654  -9.211  1.00  0.00           O  
ATOM   2940  OD2 ASP A 386       9.530 -19.009 -10.630  1.00  0.00           O  
ATOM   2941  N   ALA A 387      13.387 -18.595  -6.702  1.00  0.00           N  
ATOM   2942  CA  ALA A 387      14.752 -18.454  -6.224  1.00  0.00           C  
ATOM   2943  C   ALA A 387      15.017 -19.318  -4.978  1.00  0.00           C  
ATOM   2944  O   ALA A 387      16.024 -20.019  -4.921  1.00  0.00           O  
ATOM   2945  CB  ALA A 387      15.028 -16.979  -5.965  1.00  0.00           C  
ATOM   2946  N   ALA A 388      14.089 -19.313  -4.009  1.00  0.00           N  
ATOM   2947  CA  ALA A 388      14.221 -20.133  -2.811  1.00  0.00           C  
ATOM   2948  C   ALA A 388      14.219 -21.635  -3.140  1.00  0.00           C  
ATOM   2949  O   ALA A 388      15.059 -22.376  -2.630  1.00  0.00           O  
ATOM   2950  CB  ALA A 388      13.093 -19.780  -1.837  1.00  0.00           C  
ATOM   2951  N   MET A 389      13.340 -22.077  -4.039  1.00  0.00           N  
ATOM   2952  CA  MET A 389      13.279 -23.467  -4.479  1.00  0.00           C  
ATOM   2953  C   MET A 389      14.506 -23.878  -5.302  1.00  0.00           C  
ATOM   2954  O   MET A 389      14.931 -25.032  -5.220  1.00  0.00           O  
ATOM   2955  CB  MET A 389      11.990 -23.710  -5.272  1.00  0.00           C  
ATOM   2956  CG  MET A 389      10.743 -23.716  -4.373  1.00  0.00           C  
ATOM   2957  SD  MET A 389      10.686 -25.030  -3.105  1.00  0.00           S  
ATOM   2958  CE  MET A 389      10.544 -26.502  -4.147  1.00  0.00           C  
ATOM   2959  N   ALA A 390      15.098 -22.962  -6.060  1.00  0.00           N  
ATOM   2960  CA  ALA A 390      16.332 -23.213  -6.796  1.00  0.00           C  
ATOM   2961  C   ALA A 390      17.563 -23.317  -5.870  1.00  0.00           C  
ATOM   2962  O   ALA A 390      18.454 -24.125  -6.131  1.00  0.00           O  
ATOM   2963  CB  ALA A 390      16.505 -22.106  -7.835  1.00  0.00           C  
ATOM   2964  N   ASP A 391      17.597 -22.523  -4.793  1.00  0.00           N  
ATOM   2965  CA  ASP A 391      18.696 -22.516  -3.818  1.00  0.00           C  
ATOM   2966  C   ASP A 391      18.573 -23.636  -2.766  1.00  0.00           C  
ATOM   2967  O   ASP A 391      19.573 -24.002  -2.129  1.00  0.00           O  
ATOM   2968  CB  ASP A 391      18.757 -21.127  -3.136  1.00  0.00           C  
ATOM   2969  CG  ASP A 391      19.340 -19.986  -3.993  1.00  0.00           C  
ATOM   2970  OD1 ASP A 391      19.943 -20.259  -5.047  1.00  0.00           O  
ATOM   2971  OD2 ASP A 391      19.276 -18.817  -3.530  1.00  0.00           O  
ATOM   2972  N   ALA A 392      17.366 -24.172  -2.565  1.00  0.00           N  
ATOM   2973  CA  ALA A 392      17.087 -25.190  -1.565  1.00  0.00           C  
ATOM   2974  C   ALA A 392      17.672 -26.553  -1.950  1.00  0.00           C  
ATOM   2975  O   ALA A 392      17.464 -27.074  -3.047  1.00  0.00           O  
ATOM   2976  CB  ALA A 392      15.575 -25.285  -1.329  1.00  0.00           C  
ATOM   2977  N   LYS A 393      18.349 -27.167  -0.989  1.00  0.00           N  
ATOM   2978  CA  LYS A 393      18.783 -28.561  -1.069  1.00  0.00           C  
ATOM   2979  C   LYS A 393      17.740 -29.486  -0.451  1.00  0.00           C  
ATOM   2980  O   LYS A 393      16.838 -29.042   0.247  1.00  0.00           O  
ATOM   2981  CB  LYS A 393      20.142 -28.713  -0.375  1.00  0.00           C  
ATOM   2982  CG  LYS A 393      21.218 -27.836  -1.017  1.00  0.00           C  
ATOM   2983  CD  LYS A 393      22.523 -28.069  -0.268  1.00  0.00           C  
ATOM   2984  CE  LYS A 393      23.613 -27.171  -0.836  1.00  0.00           C  
ATOM   2985  NZ  LYS A 393      24.849 -27.371  -0.050  1.00  0.00           N  
ATOM   2986  N   ALA A 394      17.889 -30.778  -0.673  1.00  0.00           N  
ATOM   2987  CA  ALA A 394      16.954 -31.773  -0.154  1.00  0.00           C  
ATOM   2988  C   ALA A 394      16.805 -31.739   1.382  1.00  0.00           C  
ATOM   2989  O   ALA A 394      15.725 -32.011   1.899  1.00  0.00           O  
ATOM   2990  CB  ALA A 394      17.414 -33.146  -0.640  1.00  0.00           C  
ATOM   2991  N   GLU A 395      17.877 -31.397   2.107  1.00  0.00           N  
ATOM   2992  CA  GLU A 395      17.874 -31.268   3.564  1.00  0.00           C  
ATOM   2993  C   GLU A 395      17.337 -29.919   4.077  1.00  0.00           C  
ATOM   2994  O   GLU A 395      17.106 -29.782   5.286  1.00  0.00           O  
ATOM   2995  CB  GLU A 395      19.289 -31.546   4.115  1.00  0.00           C  
ATOM   2996  CG  GLU A 395      20.405 -30.583   3.658  1.00  0.00           C  
ATOM   2997  CD  GLU A 395      21.248 -31.080   2.474  1.00  0.00           C  
ATOM   2998  OE1 GLU A 395      22.349 -30.507   2.261  1.00  0.00           O  
ATOM   2999  OE2 GLU A 395      20.821 -32.022   1.773  1.00  0.00           O  
ATOM   3000  N   ASP A 396      17.139 -28.935   3.193  1.00  0.00           N  
ATOM   3001  CA  ASP A 396      16.663 -27.606   3.567  1.00  0.00           C  
ATOM   3002  C   ASP A 396      15.132 -27.580   3.777  1.00  0.00           C  
ATOM   3003  O   ASP A 396      14.394 -28.507   3.424  1.00  0.00           O  
ATOM   3004  CB  ASP A 396      17.126 -26.561   2.531  1.00  0.00           C  
ATOM   3005  CG  ASP A 396      18.640 -26.275   2.523  1.00  0.00           C  
ATOM   3006  OD1 ASP A 396      19.315 -26.466   3.559  1.00  0.00           O  
ATOM   3007  OD2 ASP A 396      19.152 -25.752   1.498  1.00  0.00           O  
ATOM   3008  N   THR A 397      14.648 -26.514   4.366  1.00  0.00           N  
ATOM   3009  CA  THR A 397      13.215 -26.216   4.504  1.00  0.00           C  
ATOM   3010  C   THR A 397      12.914 -24.871   3.864  1.00  0.00           C  
ATOM   3011  O   THR A 397      13.548 -23.875   4.205  1.00  0.00           O  
ATOM   3012  CB  THR A 397      12.791 -26.224   5.976  1.00  0.00           C  
ATOM   3013  OG1 THR A 397      13.011 -27.500   6.536  1.00  0.00           O  
ATOM   3014  CG2 THR A 397      11.313 -25.910   6.180  1.00  0.00           C  
ATOM   3015  N   VAL A 398      11.917 -24.820   2.983  1.00  0.00           N  
ATOM   3016  CA  VAL A 398      11.376 -23.570   2.441  1.00  0.00           C  
ATOM   3017  C   VAL A 398      10.098 -23.226   3.201  1.00  0.00           C  
ATOM   3018  O   VAL A 398       9.112 -23.960   3.141  1.00  0.00           O  
ATOM   3019  CB  VAL A 398      11.154 -23.638   0.922  1.00  0.00           C  
ATOM   3020  CG1 VAL A 398      10.643 -22.296   0.383  1.00  0.00           C  
ATOM   3021  CG2 VAL A 398      12.458 -23.970   0.195  1.00  0.00           C  
ATOM   3022  N   LEU A 399      10.112 -22.115   3.932  1.00  0.00           N  
ATOM   3023  CA  LEU A 399       8.965 -21.590   4.663  1.00  0.00           C  
ATOM   3024  C   LEU A 399       8.360 -20.417   3.885  1.00  0.00           C  
ATOM   3025  O   LEU A 399       9.020 -19.406   3.700  1.00  0.00           O  
ATOM   3026  CB  LEU A 399       9.439 -21.179   6.070  1.00  0.00           C  
ATOM   3027  CG  LEU A 399       8.353 -20.474   6.918  1.00  0.00           C  
ATOM   3028  CD1 LEU A 399       7.189 -21.405   7.232  1.00  0.00           C  
ATOM   3029  CD2 LEU A 399       8.963 -19.995   8.231  1.00  0.00           C  
ATOM   3030  N   VAL A 400       7.098 -20.531   3.485  1.00  0.00           N  
ATOM   3031  CA  VAL A 400       6.336 -19.429   2.889  1.00  0.00           C  
ATOM   3032  C   VAL A 400       5.429 -18.841   3.959  1.00  0.00           C  
ATOM   3033  O   VAL A 400       4.580 -19.545   4.500  1.00  0.00           O  
ATOM   3034  CB  VAL A 400       5.523 -19.892   1.671  1.00  0.00           C  
ATOM   3035  CG1 VAL A 400       4.818 -18.707   1.010  1.00  0.00           C  
ATOM   3036  CG2 VAL A 400       6.416 -20.575   0.626  1.00  0.00           C  
ATOM   3037  N   CYS A 401       5.616 -17.573   4.295  1.00  0.00           N  
ATOM   3038  CA  CYS A 401       4.912 -16.944   5.410  1.00  0.00           C  
ATOM   3039  C   CYS A 401       4.761 -15.421   5.256  1.00  0.00           C  
ATOM   3040  O   CYS A 401       5.156 -14.835   4.245  1.00  0.00           O  
ATOM   3041  CB  CYS A 401       5.623 -17.332   6.726  1.00  0.00           C  
ATOM   3042  SG  CYS A 401       7.310 -16.643   6.788  1.00  0.00           S  
ATOM   3043  N   GLY A 402       4.178 -14.781   6.267  1.00  0.00           N  
ATOM   3044  CA  GLY A 402       4.053 -13.333   6.406  1.00  0.00           C  
ATOM   3045  C   GLY A 402       2.655 -12.786   6.123  1.00  0.00           C  
ATOM   3046  O   GLY A 402       2.244 -11.794   6.731  1.00  0.00           O  
ATOM   3047  N   SER A 403       1.894 -13.448   5.237  1.00  0.00           N  
ATOM   3048  CA  SER A 403       0.520 -13.052   4.932  1.00  0.00           C  
ATOM   3049  C   SER A 403      -0.276 -14.187   4.285  1.00  0.00           C  
ATOM   3050  O   SER A 403       0.294 -15.116   3.707  1.00  0.00           O  
ATOM   3051  CB  SER A 403       0.546 -11.845   3.986  1.00  0.00           C  
ATOM   3052  OG  SER A 403      -0.760 -11.382   3.711  1.00  0.00           O  
ATOM   3053  N   PHE A 404      -1.613 -14.086   4.335  1.00  0.00           N  
ATOM   3054  CA  PHE A 404      -2.489 -14.889   3.490  1.00  0.00           C  
ATOM   3055  C   PHE A 404      -2.167 -14.704   2.002  1.00  0.00           C  
ATOM   3056  O   PHE A 404      -2.117 -15.682   1.271  1.00  0.00           O  
ATOM   3057  CB  PHE A 404      -3.958 -14.510   3.751  1.00  0.00           C  
ATOM   3058  CG  PHE A 404      -4.559 -15.170   4.977  1.00  0.00           C  
ATOM   3059  CD1 PHE A 404      -5.326 -16.340   4.826  1.00  0.00           C  
ATOM   3060  CD2 PHE A 404      -4.377 -14.621   6.255  1.00  0.00           C  
ATOM   3061  CE1 PHE A 404      -5.902 -16.955   5.949  1.00  0.00           C  
ATOM   3062  CE2 PHE A 404      -4.940 -15.240   7.388  1.00  0.00           C  
ATOM   3063  CZ  PHE A 404      -5.706 -16.406   7.231  1.00  0.00           C  
ATOM   3064  N   HIS A 405      -1.884 -13.476   1.581  1.00  0.00           N  
ATOM   3065  CA  HIS A 405      -1.552 -13.157   0.193  1.00  0.00           C  
ATOM   3066  C   HIS A 405      -0.254 -13.848  -0.253  1.00  0.00           C  
ATOM   3067  O   HIS A 405      -0.220 -14.431  -1.327  1.00  0.00           O  
ATOM   3068  CB  HIS A 405      -1.451 -11.637   0.018  1.00  0.00           C  
ATOM   3069  CG  HIS A 405      -2.738 -10.930   0.327  1.00  0.00           C  
ATOM   3070  ND1 HIS A 405      -3.897 -10.976  -0.418  1.00  0.00           N  
ATOM   3071  CD2 HIS A 405      -3.000 -10.130   1.414  1.00  0.00           C  
ATOM   3072  CE1 HIS A 405      -4.819 -10.231   0.202  1.00  0.00           C  
ATOM   3073  NE2 HIS A 405      -4.320  -9.699   1.319  1.00  0.00           N  
ATOM   3074  N   THR A 406       0.771 -13.862   0.584  1.00  0.00           N  
ATOM   3075  CA  THR A 406       2.041 -14.540   0.261  1.00  0.00           C  
ATOM   3076  C   THR A 406       1.836 -16.034   0.013  1.00  0.00           C  
ATOM   3077  O   THR A 406       2.338 -16.581  -0.962  1.00  0.00           O  
ATOM   3078  CB  THR A 406       3.052 -14.377   1.401  1.00  0.00           C  
ATOM   3079  OG1 THR A 406       3.077 -13.050   1.869  1.00  0.00           O  
ATOM   3080  CG2 THR A 406       4.475 -14.733   0.976  1.00  0.00           C  
ATOM   3081  N   VAL A 407       1.068 -16.682   0.876  1.00  0.00           N  
ATOM   3082  CA  VAL A 407       0.763 -18.112   0.738  1.00  0.00           C  
ATOM   3083  C   VAL A 407      -0.109 -18.367  -0.498  1.00  0.00           C  
ATOM   3084  O   VAL A 407       0.182 -19.294  -1.248  1.00  0.00           O  
ATOM   3085  CB  VAL A 407       0.115 -18.655   2.014  1.00  0.00           C  
ATOM   3086  CG1 VAL A 407      -0.347 -20.108   1.866  1.00  0.00           C  
ATOM   3087  CG2 VAL A 407       1.119 -18.616   3.179  1.00  0.00           C  
ATOM   3088  N   ALA A 408      -1.119 -17.520  -0.740  1.00  0.00           N  
ATOM   3089  CA  ALA A 408      -1.992 -17.629  -1.903  1.00  0.00           C  
ATOM   3090  C   ALA A 408      -1.211 -17.548  -3.221  1.00  0.00           C  
ATOM   3091  O   ALA A 408      -1.345 -18.441  -4.054  1.00  0.00           O  
ATOM   3092  CB  ALA A 408      -3.071 -16.536  -1.820  1.00  0.00           C  
ATOM   3093  N   HIS A 409      -0.293 -16.588  -3.365  1.00  0.00           N  
ATOM   3094  CA  HIS A 409       0.551 -16.445  -4.556  1.00  0.00           C  
ATOM   3095  C   HIS A 409       1.380 -17.696  -4.846  1.00  0.00           C  
ATOM   3096  O   HIS A 409       1.480 -18.138  -5.991  1.00  0.00           O  
ATOM   3097  CB  HIS A 409       1.492 -15.246  -4.380  1.00  0.00           C  
ATOM   3098  CG  HIS A 409       0.827 -13.922  -4.632  1.00  0.00           C  
ATOM   3099  ND1 HIS A 409      -0.347 -13.454  -4.075  1.00  0.00           N  
ATOM   3100  CD2 HIS A 409       1.285 -12.975  -5.508  1.00  0.00           C  
ATOM   3101  CE1 HIS A 409      -0.593 -12.263  -4.603  1.00  0.00           C  
ATOM   3102  NE2 HIS A 409       0.375 -11.931  -5.466  1.00  0.00           N  
ATOM   3103  N   VAL A 410       1.955 -18.316  -3.823  1.00  0.00           N  
ATOM   3104  CA  VAL A 410       2.721 -19.555  -4.021  1.00  0.00           C  
ATOM   3105  C   VAL A 410       1.806 -20.727  -4.392  1.00  0.00           C  
ATOM   3106  O   VAL A 410       2.167 -21.520  -5.264  1.00  0.00           O  
ATOM   3107  CB  VAL A 410       3.594 -19.877  -2.802  1.00  0.00           C  
ATOM   3108  CG1 VAL A 410       4.343 -21.204  -2.986  1.00  0.00           C  
ATOM   3109  CG2 VAL A 410       4.655 -18.787  -2.602  1.00  0.00           C  
ATOM   3110  N   MET A 411       0.623 -20.826  -3.792  1.00  0.00           N  
ATOM   3111  CA  MET A 411      -0.366 -21.840  -4.165  1.00  0.00           C  
ATOM   3112  C   MET A 411      -0.797 -21.687  -5.630  1.00  0.00           C  
ATOM   3113  O   MET A 411      -0.782 -22.668  -6.370  1.00  0.00           O  
ATOM   3114  CB  MET A 411      -1.591 -21.771  -3.243  1.00  0.00           C  
ATOM   3115  CG  MET A 411      -1.297 -22.315  -1.841  1.00  0.00           C  
ATOM   3116  SD  MET A 411      -2.722 -22.230  -0.715  1.00  0.00           S  
ATOM   3117  CE  MET A 411      -2.062 -23.124   0.701  1.00  0.00           C  
ATOM   3118  N   GLU A 412      -1.079 -20.457  -6.078  1.00  0.00           N  
ATOM   3119  CA  GLU A 412      -1.443 -20.150  -7.459  1.00  0.00           C  
ATOM   3120  C   GLU A 412      -0.325 -20.511  -8.448  1.00  0.00           C  
ATOM   3121  O   GLU A 412      -0.580 -21.141  -9.473  1.00  0.00           O  
ATOM   3122  CB  GLU A 412      -1.783 -18.661  -7.586  1.00  0.00           C  
ATOM   3123  CG  GLU A 412      -3.126 -18.324  -6.932  1.00  0.00           C  
ATOM   3124  CD  GLU A 412      -3.420 -16.817  -6.885  1.00  0.00           C  
ATOM   3125  OE1 GLU A 412      -4.562 -16.483  -6.496  1.00  0.00           O  
ATOM   3126  OE2 GLU A 412      -2.503 -16.027  -7.198  1.00  0.00           O  
ATOM   3127  N   VAL A 413       0.927 -20.195  -8.121  1.00  0.00           N  
ATOM   3128  CA  VAL A 413       2.084 -20.569  -8.945  1.00  0.00           C  
ATOM   3129  C   VAL A 413       2.206 -22.089  -9.082  1.00  0.00           C  
ATOM   3130  O   VAL A 413       2.457 -22.604 -10.176  1.00  0.00           O  
ATOM   3131  CB  VAL A 413       3.377 -19.968  -8.373  1.00  0.00           C  
ATOM   3132  CG1 VAL A 413       4.648 -20.531  -9.025  1.00  0.00           C  
ATOM   3133  CG2 VAL A 413       3.415 -18.449  -8.602  1.00  0.00           C  
ATOM   3134  N   ILE A 414       2.020 -22.838  -7.999  1.00  0.00           N  
ATOM   3135  CA  ILE A 414       2.078 -24.308  -8.013  1.00  0.00           C  
ATOM   3136  C   ILE A 414       0.935 -24.885  -8.862  1.00  0.00           C  
ATOM   3137  O   ILE A 414       1.176 -25.780  -9.679  1.00  0.00           O  
ATOM   3138  CB  ILE A 414       2.089 -24.858  -6.570  1.00  0.00           C  
ATOM   3139  CG1 ILE A 414       3.436 -24.533  -5.892  1.00  0.00           C  
ATOM   3140  CG2 ILE A 414       1.847 -26.378  -6.553  1.00  0.00           C  
ATOM   3141  CD1 ILE A 414       3.451 -24.785  -4.380  1.00  0.00           C  
ATOM   3142  N   ASP A 415      -0.283 -24.352  -8.726  1.00  0.00           N  
ATOM   3143  CA  ASP A 415      -1.450 -24.831  -9.461  1.00  0.00           C  
ATOM   3144  C   ASP A 415      -1.385 -24.473 -10.957  1.00  0.00           C  
ATOM   3145  O   ASP A 415      -1.683 -25.319 -11.815  1.00  0.00           O  
ATOM   3146  CB  ASP A 415      -2.736 -24.303  -8.800  1.00  0.00           C  
ATOM   3147  CG  ASP A 415      -3.120 -25.070  -7.523  1.00  0.00           C  
ATOM   3148  OD1 ASP A 415      -2.588 -26.188  -7.314  1.00  0.00           O  
ATOM   3149  OD2 ASP A 415      -4.007 -24.572  -6.805  1.00  0.00           O  
ATOM   3150  N   ALA A 416      -0.891 -23.288 -11.307  1.00  0.00           N  
ATOM   3151  CA  ALA A 416      -0.641 -22.889 -12.691  1.00  0.00           C  
ATOM   3152  C   ALA A 416       0.398 -23.792 -13.373  1.00  0.00           C  
ATOM   3153  O   ALA A 416       0.217 -24.220 -14.519  1.00  0.00           O  
ATOM   3154  CB  ALA A 416      -0.202 -21.419 -12.709  1.00  0.00           C  
ATOM   3155  N   ARG A 417       1.454 -24.178 -12.665  1.00  0.00           N  
ATOM   3156  CA  ARG A 417       2.472 -25.105 -13.200  1.00  0.00           C  
ATOM   3157  C   ARG A 417       1.962 -26.535 -13.343  1.00  0.00           C  
ATOM   3158  O   ARG A 417       2.390 -27.244 -14.254  1.00  0.00           O  
ATOM   3159  CB  ARG A 417       3.724 -25.073 -12.313  1.00  0.00           C  
ATOM   3160  CG  ARG A 417       4.491 -23.764 -12.519  1.00  0.00           C  
ATOM   3161  CD  ARG A 417       5.684 -23.679 -11.562  1.00  0.00           C  
ATOM   3162  NE  ARG A 417       6.341 -22.401 -11.753  1.00  0.00           N  
ATOM   3163  CZ  ARG A 417       7.376 -21.898 -11.107  1.00  0.00           C  
ATOM   3164  NH1 ARG A 417       8.034 -22.553 -10.186  1.00  0.00           N  
ATOM   3165  NH2 ARG A 417       7.742 -20.693 -11.392  1.00  0.00           N  
ATOM   3166  N   ARG A 418       1.064 -26.969 -12.471  1.00  0.00           N  
ATOM   3167  CA  ARG A 418       0.434 -28.294 -12.590  1.00  0.00           C  
ATOM   3168  C   ARG A 418      -0.555 -28.366 -13.754  1.00  0.00           C  
ATOM   3169  O   ARG A 418      -0.641 -29.418 -14.385  1.00  0.00           O  
ATOM   3170  CB  ARG A 418      -0.296 -28.638 -11.282  1.00  0.00           C  
ATOM   3171  CG  ARG A 418       0.672 -29.097 -10.191  1.00  0.00           C  
ATOM   3172  CD  ARG A 418      -0.118 -29.331  -8.903  1.00  0.00           C  
ATOM   3173  NE  ARG A 418       0.729 -29.871  -7.831  1.00  0.00           N  
ATOM   3174  CZ  ARG A 418       0.328 -30.121  -6.596  1.00  0.00           C  
ATOM   3175  NH1 ARG A 418      -0.905 -29.897  -6.227  1.00  0.00           N  
ATOM   3176  NH2 ARG A 418       1.166 -30.592  -5.717  1.00  0.00           N  
ATOM   3177  N   SER A 419      -1.294 -27.297 -14.019  1.00  0.00           N  
ATOM   3178  CA  SER A 419      -2.266 -27.229 -15.110  1.00  0.00           C  
ATOM   3179  C   SER A 419      -1.604 -26.988 -16.468  1.00  0.00           C  
ATOM   3180  O   SER A 419      -1.972 -27.650 -17.438  1.00  0.00           O  
ATOM   3181  CB  SER A 419      -3.338 -26.170 -14.822  1.00  0.00           C  
ATOM   3182  OG  SER A 419      -2.745 -24.946 -14.453  1.00  0.00           O  
ATOM   3183  N   GLY A 420      -0.576 -26.134 -16.540  1.00  0.00           N  
ATOM   3184  CA  GLY A 420       0.195 -25.893 -17.756  1.00  0.00           C  
ATOM   3185  C   GLY A 420       1.153 -27.030 -18.149  1.00  0.00           C  
ATOM   3186  O   GLY A 420       1.642 -27.060 -19.278  1.00  0.00           O  
ATOM   3187  N   GLY A 421       1.418 -27.957 -17.243  1.00  0.00           N  
ATOM   3188  CA  GLY A 421       2.235 -29.147 -17.496  1.00  0.00           C  
ATOM   3189  C   GLY A 421       1.459 -30.364 -18.016  1.00  0.00           C  
ATOM   3190  O   GLY A 421       2.040 -31.446 -18.116  1.00  0.00           O  
ATOM   3191  N   LYS A 422       0.155 -30.203 -18.308  1.00  0.00           N  
ATOM   3192  CA  LYS A 422      -0.662 -31.207 -18.991  1.00  0.00           C  
ATOM   3193  C   LYS A 422      -0.917 -30.838 -20.449  1.00  0.00           C  
ATOM   3194  O   LYS A 422      -1.168 -29.644 -20.717  1.00  0.00           O  
ATOM   3195  CB  LYS A 422      -2.004 -31.432 -18.291  1.00  0.00           C  
ATOM   3196  CG  LYS A 422      -1.889 -32.459 -17.159  1.00  0.00           C  
ATOM   3197  CD  LYS A 422      -3.304 -32.816 -16.683  1.00  0.00           C  
ATOM   3198  CE  LYS A 422      -3.237 -33.913 -15.630  1.00  0.00           C  
ATOM   3199  NZ  LYS A 422      -4.603 -34.298 -15.202  1.00  0.00           N  
ATOM   3200  OXT LYS A 422      -0.895 -31.814 -21.256  1.00  0.00           O  
ATOM   3201  N   MET B   1     -17.617  -5.379 -35.513  1.00  0.00           N  
ATOM   3202  CA  MET B   1     -17.906  -4.041 -34.981  1.00  0.00           C  
ATOM   3203  C   MET B   1     -17.713  -4.096 -33.478  1.00  0.00           C  
ATOM   3204  O   MET B   1     -18.319  -4.957 -32.842  1.00  0.00           O  
ATOM   3205  CB  MET B   1     -19.330  -3.619 -35.359  1.00  0.00           C  
ATOM   3206  CG  MET B   1     -19.592  -2.121 -35.136  1.00  0.00           C  
ATOM   3207  SD  MET B   1     -21.244  -1.635 -35.717  1.00  0.00           S  
ATOM   3208  CE  MET B   1     -21.086   0.163 -35.696  1.00  0.00           C  
ATOM   3209  N   LEU B   2     -16.844  -3.248 -32.926  1.00  0.00           N  
ATOM   3210  CA  LEU B   2     -16.630  -3.170 -31.480  1.00  0.00           C  
ATOM   3211  C   LEU B   2     -17.905  -2.632 -30.818  1.00  0.00           C  
ATOM   3212  O   LEU B   2     -18.468  -1.642 -31.287  1.00  0.00           O  
ATOM   3213  CB  LEU B   2     -15.413  -2.285 -31.173  1.00  0.00           C  
ATOM   3214  CG  LEU B   2     -14.073  -2.845 -31.679  1.00  0.00           C  
ATOM   3215  CD1 LEU B   2     -12.970  -1.793 -31.518  1.00  0.00           C  
ATOM   3216  CD2 LEU B   2     -13.640  -4.104 -30.922  1.00  0.00           C  
ATOM   3217  N   LYS B   3     -18.373  -3.298 -29.770  1.00  0.00           N  
ATOM   3218  CA  LYS B   3     -19.571  -2.882 -29.045  1.00  0.00           C  
ATOM   3219  C   LYS B   3     -19.180  -1.922 -27.924  1.00  0.00           C  
ATOM   3220  O   LYS B   3     -18.232  -2.192 -27.199  1.00  0.00           O  
ATOM   3221  CB  LYS B   3     -20.312  -4.092 -28.481  1.00  0.00           C  
ATOM   3222  CG  LYS B   3     -20.871  -5.035 -29.560  1.00  0.00           C  
ATOM   3223  CD  LYS B   3     -21.680  -6.107 -28.833  1.00  0.00           C  
ATOM   3224  CE  LYS B   3     -22.424  -7.053 -29.751  1.00  0.00           C  
ATOM   3225  NZ  LYS B   3     -23.335  -7.882 -28.912  1.00  0.00           N  
ATOM   3226  N   ARG B   4     -19.932  -0.837 -27.752  1.00  0.00           N  
ATOM   3227  CA  ARG B   4     -19.674   0.150 -26.687  1.00  0.00           C  
ATOM   3228  C   ARG B   4     -19.867  -0.394 -25.270  1.00  0.00           C  
ATOM   3229  O   ARG B   4     -19.359   0.201 -24.337  1.00  0.00           O  
ATOM   3230  CB  ARG B   4     -20.563   1.387 -26.873  1.00  0.00           C  
ATOM   3231  CG  ARG B   4     -19.998   2.349 -27.926  1.00  0.00           C  
ATOM   3232  CD  ARG B   4     -20.837   3.632 -27.948  1.00  0.00           C  
ATOM   3233  NE  ARG B   4     -20.237   4.648 -28.823  1.00  0.00           N  
ATOM   3234  CZ  ARG B   4     -20.709   5.868 -29.039  1.00  0.00           C  
ATOM   3235  NH1 ARG B   4     -21.831   6.266 -28.507  1.00  0.00           N  
ATOM   3236  NH2 ARG B   4     -20.050   6.694 -29.800  1.00  0.00           N  
ATOM   3237  N   GLU B   5     -20.606  -1.497 -25.150  1.00  0.00           N  
ATOM   3238  CA  GLU B   5     -20.831  -2.156 -23.863  1.00  0.00           C  
ATOM   3239  C   GLU B   5     -19.631  -2.976 -23.364  1.00  0.00           C  
ATOM   3240  O   GLU B   5     -19.667  -3.419 -22.224  1.00  0.00           O  
ATOM   3241  CB  GLU B   5     -22.110  -3.013 -23.951  1.00  0.00           C  
ATOM   3242  CG  GLU B   5     -22.085  -4.109 -25.034  1.00  0.00           C  
ATOM   3243  CD  GLU B   5     -23.311  -4.113 -25.965  1.00  0.00           C  
ATOM   3244  OE1 GLU B   5     -23.588  -5.169 -26.580  1.00  0.00           O  
ATOM   3245  OE2 GLU B   5     -23.941  -3.038 -26.120  1.00  0.00           O  
ATOM   3246  N   MET B   6     -18.581  -3.165 -24.185  1.00  0.00           N  
ATOM   3247  CA  MET B   6     -17.340  -3.795 -23.731  1.00  0.00           C  
ATOM   3248  C   MET B   6     -16.748  -2.988 -22.570  1.00  0.00           C  
ATOM   3249  O   MET B   6     -16.571  -1.774 -22.678  1.00  0.00           O  
ATOM   3250  CB  MET B   6     -16.321  -3.892 -24.878  1.00  0.00           C  
ATOM   3251  CG  MET B   6     -16.726  -4.919 -25.940  1.00  0.00           C  
ATOM   3252  SD  MET B   6     -15.644  -4.920 -27.401  1.00  0.00           S  
ATOM   3253  CE  MET B   6     -16.262  -6.390 -28.243  1.00  0.00           C  
ATOM   3254  N   ASN B   7     -16.452  -3.671 -21.484  1.00  0.00           N  
ATOM   3255  CA  ASN B   7     -15.908  -3.073 -20.275  1.00  0.00           C  
ATOM   3256  C   ASN B   7     -14.852  -4.001 -19.653  1.00  0.00           C  
ATOM   3257  O   ASN B   7     -14.711  -5.157 -20.058  1.00  0.00           O  
ATOM   3258  CB  ASN B   7     -17.074  -2.736 -19.327  1.00  0.00           C  
ATOM   3259  CG  ASN B   7     -17.742  -3.977 -18.781  1.00  0.00           C  
ATOM   3260  OD1 ASN B   7     -17.208  -4.640 -17.915  1.00  0.00           O  
ATOM   3261  ND2 ASN B   7     -18.903  -4.342 -19.281  1.00  0.00           N  
ATOM   3262  N   ILE B   8     -14.077  -3.469 -18.714  1.00  0.00           N  
ATOM   3263  CA  ILE B   8     -12.985  -4.216 -18.079  1.00  0.00           C  
ATOM   3264  C   ILE B   8     -13.539  -5.244 -17.084  1.00  0.00           C  
ATOM   3265  O   ILE B   8     -13.106  -6.382 -17.117  1.00  0.00           O  
ATOM   3266  CB  ILE B   8     -11.970  -3.246 -17.431  1.00  0.00           C  
ATOM   3267  CG1 ILE B   8     -11.400  -2.267 -18.487  1.00  0.00           C  
ATOM   3268  CG2 ILE B   8     -10.838  -4.044 -16.758  1.00  0.00           C  
ATOM   3269  CD1 ILE B   8     -10.455  -1.198 -17.918  1.00  0.00           C  
ATOM   3270  N   ALA B   9     -14.537  -4.869 -16.291  1.00  0.00           N  
ATOM   3271  CA  ALA B   9     -15.075  -5.712 -15.216  1.00  0.00           C  
ATOM   3272  C   ALA B   9     -15.543  -7.092 -15.688  1.00  0.00           C  
ATOM   3273  O   ALA B   9     -15.267  -8.094 -15.040  1.00  0.00           O  
ATOM   3274  CB  ALA B   9     -16.232  -4.956 -14.546  1.00  0.00           C  
ATOM   3275  N   ASP B  10     -16.210  -7.146 -16.850  1.00  0.00           N  
ATOM   3276  CA  ASP B  10     -16.762  -8.391 -17.393  1.00  0.00           C  
ATOM   3277  C   ASP B  10     -15.738  -9.226 -18.177  1.00  0.00           C  
ATOM   3278  O   ASP B  10     -16.028 -10.363 -18.553  1.00  0.00           O  
ATOM   3279  CB  ASP B  10     -17.955  -8.074 -18.316  1.00  0.00           C  
ATOM   3280  CG  ASP B  10     -19.170  -7.431 -17.628  1.00  0.00           C  
ATOM   3281  OD1 ASP B  10     -19.291  -7.465 -16.384  1.00  0.00           O  
ATOM   3282  OD2 ASP B  10     -20.018  -6.891 -18.387  1.00  0.00           O  
ATOM   3283  N   TYR B  11     -14.558  -8.670 -18.504  1.00  0.00           N  
ATOM   3284  CA  TYR B  11     -13.554  -9.304 -19.364  1.00  0.00           C  
ATOM   3285  C   TYR B  11     -12.247  -9.629 -18.636  1.00  0.00           C  
ATOM   3286  O   TYR B  11     -11.665 -10.689 -18.873  1.00  0.00           O  
ATOM   3287  CB  TYR B  11     -13.293  -8.388 -20.567  1.00  0.00           C  
ATOM   3288  CG  TYR B  11     -12.225  -8.910 -21.511  1.00  0.00           C  
ATOM   3289  CD1 TYR B  11     -10.923  -8.361 -21.505  1.00  0.00           C  
ATOM   3290  CD2 TYR B  11     -12.518  -9.996 -22.365  1.00  0.00           C  
ATOM   3291  CE1 TYR B  11      -9.925  -8.891 -22.329  1.00  0.00           C  
ATOM   3292  CE2 TYR B  11     -11.516 -10.539 -23.199  1.00  0.00           C  
ATOM   3293  CZ  TYR B  11     -10.227  -9.984 -23.173  1.00  0.00           C  
ATOM   3294  OH  TYR B  11      -9.238 -10.524 -23.970  1.00  0.00           O  
ATOM   3295  N   ASP B  12     -11.780  -8.731 -17.785  1.00  0.00           N  
ATOM   3296  CA  ASP B  12     -10.503  -8.830 -17.077  1.00  0.00           C  
ATOM   3297  C   ASP B  12     -10.721  -8.504 -15.590  1.00  0.00           C  
ATOM   3298  O   ASP B  12     -10.562  -7.373 -15.138  1.00  0.00           O  
ATOM   3299  CB  ASP B  12      -9.482  -7.918 -17.762  1.00  0.00           C  
ATOM   3300  CG  ASP B  12      -8.050  -8.152 -17.272  1.00  0.00           C  
ATOM   3301  OD1 ASP B  12      -7.889  -8.698 -16.157  1.00  0.00           O  
ATOM   3302  OD2 ASP B  12      -7.136  -7.760 -18.030  1.00  0.00           O  
ATOM   3303  N   ALA B  13     -11.159  -9.525 -14.852  1.00  0.00           N  
ATOM   3304  CA  ALA B  13     -11.500  -9.388 -13.441  1.00  0.00           C  
ATOM   3305  C   ALA B  13     -10.283  -9.012 -12.581  1.00  0.00           C  
ATOM   3306  O   ALA B  13     -10.423  -8.200 -11.669  1.00  0.00           O  
ATOM   3307  CB  ALA B  13     -12.138 -10.703 -12.968  1.00  0.00           C  
ATOM   3308  N   GLU B  14      -9.091  -9.535 -12.893  1.00  0.00           N  
ATOM   3309  CA  GLU B  14      -7.863  -9.248 -12.152  1.00  0.00           C  
ATOM   3310  C   GLU B  14      -7.465  -7.767 -12.295  1.00  0.00           C  
ATOM   3311  O   GLU B  14      -7.265  -7.068 -11.300  1.00  0.00           O  
ATOM   3312  CB  GLU B  14      -6.707 -10.138 -12.658  1.00  0.00           C  
ATOM   3313  CG  GLU B  14      -6.890 -11.622 -12.314  1.00  0.00           C  
ATOM   3314  CD  GLU B  14      -5.759 -12.522 -12.844  1.00  0.00           C  
ATOM   3315  OE1 GLU B  14      -5.835 -13.747 -12.608  1.00  0.00           O  
ATOM   3316  OE2 GLU B  14      -4.827 -11.998 -13.515  1.00  0.00           O  
ATOM   3317  N   LEU B  15      -7.440  -7.272 -13.540  1.00  0.00           N  
ATOM   3318  CA  LEU B  15      -7.163  -5.859 -13.799  1.00  0.00           C  
ATOM   3319  C   LEU B  15      -8.220  -4.960 -13.153  1.00  0.00           C  
ATOM   3320  O   LEU B  15      -7.877  -3.941 -12.551  1.00  0.00           O  
ATOM   3321  CB  LEU B  15      -7.081  -5.628 -15.312  1.00  0.00           C  
ATOM   3322  CG  LEU B  15      -6.839  -4.147 -15.703  1.00  0.00           C  
ATOM   3323  CD1 LEU B  15      -5.516  -3.611 -15.168  1.00  0.00           C  
ATOM   3324  CD2 LEU B  15      -6.831  -4.005 -17.217  1.00  0.00           C  
ATOM   3325  N   TRP B  16      -9.499  -5.328 -13.258  1.00  0.00           N  
ATOM   3326  CA  TRP B  16     -10.584  -4.543 -12.677  1.00  0.00           C  
ATOM   3327  C   TRP B  16     -10.489  -4.455 -11.160  1.00  0.00           C  
ATOM   3328  O   TRP B  16     -10.662  -3.378 -10.595  1.00  0.00           O  
ATOM   3329  CB  TRP B  16     -11.935  -5.118 -13.094  1.00  0.00           C  
ATOM   3330  CG  TRP B  16     -13.083  -4.278 -12.640  1.00  0.00           C  
ATOM   3331  CD1 TRP B  16     -13.973  -4.610 -11.681  1.00  0.00           C  
ATOM   3332  CD2 TRP B  16     -13.446  -2.922 -13.080  1.00  0.00           C  
ATOM   3333  NE1 TRP B  16     -14.879  -3.574 -11.504  1.00  0.00           N  
ATOM   3334  CE2 TRP B  16     -14.583  -2.516 -12.340  1.00  0.00           C  
ATOM   3335  CE3 TRP B  16     -12.915  -2.024 -14.027  1.00  0.00           C  
ATOM   3336  CZ2 TRP B  16     -15.186  -1.244 -12.530  1.00  0.00           C  
ATOM   3337  CZ3 TRP B  16     -13.511  -0.752 -14.217  1.00  0.00           C  
ATOM   3338  CH2 TRP B  16     -14.629  -0.378 -13.474  1.00  0.00           C  
ATOM   3339  N   GLN B  17     -10.155  -5.563 -10.502  1.00  0.00           N  
ATOM   3340  CA  GLN B  17      -9.963  -5.586  -9.061  1.00  0.00           C  
ATOM   3341  C   GLN B  17      -8.819  -4.660  -8.634  1.00  0.00           C  
ATOM   3342  O   GLN B  17      -9.009  -3.834  -7.739  1.00  0.00           O  
ATOM   3343  CB  GLN B  17      -9.741  -7.038  -8.615  1.00  0.00           C  
ATOM   3344  CG  GLN B  17      -9.784  -7.146  -7.084  1.00  0.00           C  
ATOM   3345  CD  GLN B  17      -9.725  -8.594  -6.589  1.00  0.00           C  
ATOM   3346  OE1 GLN B  17      -9.191  -9.483  -7.223  1.00  0.00           O  
ATOM   3347  NE2 GLN B  17     -10.279  -8.865  -5.430  1.00  0.00           N  
ATOM   3348  N   ALA B  18      -7.680  -4.712  -9.318  1.00  0.00           N  
ATOM   3349  CA  ALA B  18      -6.561  -3.814  -9.037  1.00  0.00           C  
ATOM   3350  C   ALA B  18      -6.918  -2.327  -9.253  1.00  0.00           C  
ATOM   3351  O   ALA B  18      -6.569  -1.473  -8.433  1.00  0.00           O  
ATOM   3352  CB  ALA B  18      -5.370  -4.246  -9.908  1.00  0.00           C  
ATOM   3353  N   MET B  19      -7.656  -2.015 -10.315  1.00  0.00           N  
ATOM   3354  CA  MET B  19      -8.122  -0.647 -10.595  1.00  0.00           C  
ATOM   3355  C   MET B  19      -9.068  -0.120  -9.509  1.00  0.00           C  
ATOM   3356  O   MET B  19      -8.944   1.037  -9.100  1.00  0.00           O  
ATOM   3357  CB  MET B  19      -8.833  -0.603 -11.955  1.00  0.00           C  
ATOM   3358  CG  MET B  19      -7.869  -0.697 -13.131  1.00  0.00           C  
ATOM   3359  SD  MET B  19      -8.685  -0.737 -14.771  1.00  0.00           S  
ATOM   3360  CE  MET B  19      -9.495   0.883 -14.782  1.00  0.00           C  
ATOM   3361  N   GLU B  20      -9.996  -0.934  -9.033  1.00  0.00           N  
ATOM   3362  CA  GLU B  20     -10.936  -0.517  -7.987  1.00  0.00           C  
ATOM   3363  C   GLU B  20     -10.248  -0.449  -6.606  1.00  0.00           C  
ATOM   3364  O   GLU B  20     -10.546   0.458  -5.828  1.00  0.00           O  
ATOM   3365  CB  GLU B  20     -12.178  -1.409  -7.991  1.00  0.00           C  
ATOM   3366  CG  GLU B  20     -13.087  -1.201  -9.224  1.00  0.00           C  
ATOM   3367  CD  GLU B  20     -13.794   0.183  -9.300  1.00  0.00           C  
ATOM   3368  OE1 GLU B  20     -13.799   0.835 -10.359  1.00  0.00           O  
ATOM   3369  OE2 GLU B  20     -14.420   0.632  -8.308  1.00  0.00           O  
ATOM   3370  N   GLN B  21      -9.256  -1.291  -6.334  1.00  0.00           N  
ATOM   3371  CA  GLN B  21      -8.423  -1.186  -5.128  1.00  0.00           C  
ATOM   3372  C   GLN B  21      -7.613   0.125  -5.101  1.00  0.00           C  
ATOM   3373  O   GLN B  21      -7.555   0.791  -4.070  1.00  0.00           O  
ATOM   3374  CB  GLN B  21      -7.474  -2.386  -5.032  1.00  0.00           C  
ATOM   3375  CG  GLN B  21      -8.193  -3.671  -4.573  1.00  0.00           C  
ATOM   3376  CD  GLN B  21      -7.275  -4.901  -4.612  1.00  0.00           C  
ATOM   3377  OE1 GLN B  21      -6.131  -4.854  -5.022  1.00  0.00           O  
ATOM   3378  NE2 GLN B  21      -7.760  -6.041  -4.179  1.00  0.00           N  
ATOM   3379  N   GLU B  22      -7.043   0.541  -6.232  1.00  0.00           N  
ATOM   3380  CA  GLU B  22      -6.351   1.832  -6.326  1.00  0.00           C  
ATOM   3381  C   GLU B  22      -7.314   3.013  -6.088  1.00  0.00           C  
ATOM   3382  O   GLU B  22      -6.966   3.983  -5.416  1.00  0.00           O  
ATOM   3383  CB  GLU B  22      -5.633   1.951  -7.668  1.00  0.00           C  
ATOM   3384  CG  GLU B  22      -4.995   3.328  -7.957  1.00  0.00           C  
ATOM   3385  CD  GLU B  22      -3.996   3.843  -6.905  1.00  0.00           C  
ATOM   3386  OE1 GLU B  22      -3.691   5.052  -6.931  1.00  0.00           O  
ATOM   3387  OE2 GLU B  22      -3.517   3.084  -6.042  1.00  0.00           O  
ATOM   3388  N   LYS B  23      -8.538   2.907  -6.572  1.00  0.00           N  
ATOM   3389  CA  LYS B  23      -9.574   3.912  -6.322  1.00  0.00           C  
ATOM   3390  C   LYS B  23      -9.918   4.027  -4.839  1.00  0.00           C  
ATOM   3391  O   LYS B  23     -10.003   5.136  -4.317  1.00  0.00           O  
ATOM   3392  CB  LYS B  23     -10.779   3.525  -7.164  1.00  0.00           C  
ATOM   3393  CG  LYS B  23     -11.900   4.583  -7.176  1.00  0.00           C  
ATOM   3394  CD  LYS B  23     -12.983   3.956  -8.027  1.00  0.00           C  
ATOM   3395  CE  LYS B  23     -14.235   4.791  -8.191  1.00  0.00           C  
ATOM   3396  NZ  LYS B  23     -15.186   3.938  -8.929  1.00  0.00           N  
ATOM   3397  N   VAL B  24     -10.069   2.900  -4.148  1.00  0.00           N  
ATOM   3398  CA  VAL B  24     -10.273   2.875  -2.694  1.00  0.00           C  
ATOM   3399  C   VAL B  24      -9.058   3.458  -1.969  1.00  0.00           C  
ATOM   3400  O   VAL B  24      -9.229   4.310  -1.105  1.00  0.00           O  
ATOM   3401  CB  VAL B  24     -10.578   1.443  -2.207  1.00  0.00           C  
ATOM   3402  CG1 VAL B  24     -10.624   1.352  -0.677  1.00  0.00           C  
ATOM   3403  CG2 VAL B  24     -11.940   0.975  -2.728  1.00  0.00           C  
ATOM   3404  N   ARG B  25      -7.828   3.097  -2.367  1.00  0.00           N  
ATOM   3405  CA  ARG B  25      -6.604   3.663  -1.787  1.00  0.00           C  
ATOM   3406  C   ARG B  25      -6.579   5.185  -1.877  1.00  0.00           C  
ATOM   3407  O   ARG B  25      -6.267   5.843  -0.899  1.00  0.00           O  
ATOM   3408  CB  ARG B  25      -5.369   3.074  -2.490  1.00  0.00           C  
ATOM   3409  CG  ARG B  25      -4.066   3.444  -1.766  1.00  0.00           C  
ATOM   3410  CD  ARG B  25      -2.826   3.252  -2.647  1.00  0.00           C  
ATOM   3411  NE  ARG B  25      -2.782   4.224  -3.749  1.00  0.00           N  
ATOM   3412  CZ  ARG B  25      -2.452   5.506  -3.689  1.00  0.00           C  
ATOM   3413  NH1 ARG B  25      -2.068   6.068  -2.581  1.00  0.00           N  
ATOM   3414  NH2 ARG B  25      -2.519   6.231  -4.764  1.00  0.00           N  
ATOM   3415  N   GLN B  26      -6.933   5.759  -3.032  1.00  0.00           N  
ATOM   3416  CA  GLN B  26      -6.965   7.212  -3.211  1.00  0.00           C  
ATOM   3417  C   GLN B  26      -8.005   7.902  -2.316  1.00  0.00           C  
ATOM   3418  O   GLN B  26      -7.817   9.059  -1.937  1.00  0.00           O  
ATOM   3419  CB  GLN B  26      -7.228   7.557  -4.690  1.00  0.00           C  
ATOM   3420  CG  GLN B  26      -5.998   7.252  -5.554  1.00  0.00           C  
ATOM   3421  CD  GLN B  26      -6.189   7.577  -7.034  1.00  0.00           C  
ATOM   3422  OE1 GLN B  26      -7.018   8.381  -7.439  1.00  0.00           O  
ATOM   3423  NE2 GLN B  26      -5.402   6.979  -7.884  1.00  0.00           N  
ATOM   3424  N   GLU B  27      -9.082   7.213  -1.956  1.00  0.00           N  
ATOM   3425  CA  GLU B  27     -10.100   7.730  -1.037  1.00  0.00           C  
ATOM   3426  C   GLU B  27      -9.697   7.560   0.441  1.00  0.00           C  
ATOM   3427  O   GLU B  27      -9.894   8.491   1.228  1.00  0.00           O  
ATOM   3428  CB  GLU B  27     -11.459   7.064  -1.320  1.00  0.00           C  
ATOM   3429  CG  GLU B  27     -12.079   7.482  -2.672  1.00  0.00           C  
ATOM   3430  CD  GLU B  27     -12.459   8.969  -2.781  1.00  0.00           C  
ATOM   3431  OE1 GLU B  27     -12.686   9.436  -3.922  1.00  0.00           O  
ATOM   3432  OE2 GLU B  27     -12.537   9.666  -1.750  1.00  0.00           O  
ATOM   3433  N   GLU B  28      -9.080   6.445   0.814  1.00  0.00           N  
ATOM   3434  CA  GLU B  28      -8.771   6.082   2.205  1.00  0.00           C  
ATOM   3435  C   GLU B  28      -7.381   6.530   2.697  1.00  0.00           C  
ATOM   3436  O   GLU B  28      -7.084   6.407   3.885  1.00  0.00           O  
ATOM   3437  CB  GLU B  28      -8.923   4.567   2.391  1.00  0.00           C  
ATOM   3438  CG  GLU B  28     -10.378   4.095   2.223  1.00  0.00           C  
ATOM   3439  CD  GLU B  28     -10.555   2.598   2.545  1.00  0.00           C  
ATOM   3440  OE1 GLU B  28     -11.708   2.197   2.817  1.00  0.00           O  
ATOM   3441  OE2 GLU B  28      -9.561   1.840   2.518  1.00  0.00           O  
ATOM   3442  N   HIS B  29      -6.530   7.067   1.798  1.00  0.00           N  
ATOM   3443  CA  HIS B  29      -5.206   7.535   2.161  1.00  0.00           C  
ATOM   3444  C   HIS B  29      -5.104   9.057   2.039  1.00  0.00           C  
ATOM   3445  O   HIS B  29      -5.607   9.676   1.098  1.00  0.00           O  
ATOM   3446  CB  HIS B  29      -4.108   6.842   1.344  1.00  0.00           C  
ATOM   3447  CG  HIS B  29      -3.987   5.366   1.635  1.00  0.00           C  
ATOM   3448  ND1 HIS B  29      -4.961   4.405   1.441  1.00  0.00           N  
ATOM   3449  CD2 HIS B  29      -2.893   4.718   2.161  1.00  0.00           C  
ATOM   3450  CE1 HIS B  29      -4.482   3.229   1.847  1.00  0.00           C  
ATOM   3451  NE2 HIS B  29      -3.219   3.374   2.288  1.00  0.00           N  
ATOM   3452  N   ILE B  30      -4.387   9.666   2.985  1.00  0.00           N  
ATOM   3453  CA  ILE B  30      -3.987  11.063   2.897  1.00  0.00           C  
ATOM   3454  C   ILE B  30      -2.724  11.157   2.051  1.00  0.00           C  
ATOM   3455  O   ILE B  30      -1.629  10.818   2.498  1.00  0.00           O  
ATOM   3456  CB  ILE B  30      -3.857  11.685   4.301  1.00  0.00           C  
ATOM   3457  CG1 ILE B  30      -5.255  11.788   4.931  1.00  0.00           C  
ATOM   3458  CG2 ILE B  30      -3.202  13.076   4.199  1.00  0.00           C  
ATOM   3459  CD1 ILE B  30      -5.285  12.404   6.333  1.00  0.00           C  
ATOM   3460  N   GLU B  31      -2.867  11.659   0.834  1.00  0.00           N  
ATOM   3461  CA  GLU B  31      -1.785  11.814  -0.128  1.00  0.00           C  
ATOM   3462  C   GLU B  31      -0.994  13.114   0.119  1.00  0.00           C  
ATOM   3463  O   GLU B  31      -1.474  14.214  -0.140  1.00  0.00           O  
ATOM   3464  CB  GLU B  31      -2.385  11.726  -1.546  1.00  0.00           C  
ATOM   3465  CG  GLU B  31      -1.327  11.698  -2.660  1.00  0.00           C  
ATOM   3466  CD  GLU B  31      -0.337  10.572  -2.419  1.00  0.00           C  
ATOM   3467  OE1 GLU B  31       0.767  10.902  -1.935  1.00  0.00           O  
ATOM   3468  OE2 GLU B  31      -0.677   9.391  -2.627  1.00  0.00           O  
ATOM   3469  N   LEU B  32       0.230  12.968   0.616  1.00  0.00           N  
ATOM   3470  CA  LEU B  32       1.153  14.072   0.884  1.00  0.00           C  
ATOM   3471  C   LEU B  32       2.401  14.063  -0.019  1.00  0.00           C  
ATOM   3472  O   LEU B  32       3.318  14.868   0.178  1.00  0.00           O  
ATOM   3473  CB  LEU B  32       1.531  14.088   2.372  1.00  0.00           C  
ATOM   3474  CG  LEU B  32       0.398  14.521   3.322  1.00  0.00           C  
ATOM   3475  CD1 LEU B  32       0.890  14.379   4.762  1.00  0.00           C  
ATOM   3476  CD2 LEU B  32       0.001  15.989   3.106  1.00  0.00           C  
ATOM   3477  N   ILE B  33       2.450  13.202  -1.033  1.00  0.00           N  
ATOM   3478  CA  ILE B  33       3.497  13.265  -2.050  1.00  0.00           C  
ATOM   3479  C   ILE B  33       3.338  14.579  -2.819  1.00  0.00           C  
ATOM   3480  O   ILE B  33       2.352  14.809  -3.520  1.00  0.00           O  
ATOM   3481  CB  ILE B  33       3.482  12.024  -2.962  1.00  0.00           C  
ATOM   3482  CG1 ILE B  33       3.851  10.759  -2.153  1.00  0.00           C  
ATOM   3483  CG2 ILE B  33       4.453  12.203  -4.134  1.00  0.00           C  
ATOM   3484  CD1 ILE B  33       3.677   9.439  -2.923  1.00  0.00           C  
ATOM   3485  N   ALA B  34       4.325  15.464  -2.712  1.00  0.00           N  
ATOM   3486  CA  ALA B  34       4.250  16.826  -3.253  1.00  0.00           C  
ATOM   3487  C   ALA B  34       4.043  16.909  -4.777  1.00  0.00           C  
ATOM   3488  O   ALA B  34       3.664  17.959  -5.303  1.00  0.00           O  
ATOM   3489  CB  ALA B  34       5.534  17.554  -2.844  1.00  0.00           C  
ATOM   3490  N   SER B  35       4.334  15.824  -5.512  1.00  0.00           N  
ATOM   3491  CA  SER B  35       4.133  15.706  -6.957  1.00  0.00           C  
ATOM   3492  C   SER B  35       2.799  15.097  -7.358  1.00  0.00           C  
ATOM   3493  O   SER B  35       2.498  15.054  -8.554  1.00  0.00           O  
ATOM   3494  CB  SER B  35       5.285  14.907  -7.579  1.00  0.00           C  
ATOM   3495  OG  SER B  35       5.499  13.678  -6.928  1.00  0.00           O  
ATOM   3496  N   GLU B  36       2.001  14.639  -6.402  1.00  0.00           N  
ATOM   3497  CA  GLU B  36       0.713  14.002  -6.630  1.00  0.00           C  
ATOM   3498  C   GLU B  36      -0.435  15.016  -6.503  1.00  0.00           C  
ATOM   3499  O   GLU B  36      -0.332  16.058  -5.850  1.00  0.00           O  
ATOM   3500  CB  GLU B  36       0.527  12.813  -5.671  1.00  0.00           C  
ATOM   3501  CG  GLU B  36       1.492  11.633  -5.923  1.00  0.00           C  
ATOM   3502  CD  GLU B  36       1.007  10.651  -7.006  1.00  0.00           C  
ATOM   3503  OE1 GLU B  36       1.836  10.296  -7.892  1.00  0.00           O  
ATOM   3504  OE2 GLU B  36      -0.180  10.296  -7.011  1.00  0.00           O  
ATOM   3505  N   ASN B  37      -1.520  14.736  -7.194  1.00  0.00           N  
ATOM   3506  CA  ASN B  37      -2.758  15.504  -7.150  1.00  0.00           C  
ATOM   3507  C   ASN B  37      -3.910  14.661  -7.712  1.00  0.00           C  
ATOM   3508  O   ASN B  37      -3.678  13.626  -8.344  1.00  0.00           O  
ATOM   3509  CB  ASN B  37      -2.572  16.807  -7.952  1.00  0.00           C  
ATOM   3510  CG  ASN B  37      -3.427  17.960  -7.443  1.00  0.00           C  
ATOM   3511  OD1 ASN B  37      -4.508  17.814  -6.916  1.00  0.00           O  
ATOM   3512  ND2 ASN B  37      -2.950  19.175  -7.598  1.00  0.00           N  
ATOM   3513  N   TYR B  38      -5.125  15.141  -7.564  1.00  0.00           N  
ATOM   3514  CA  TYR B  38      -6.328  14.547  -8.133  1.00  0.00           C  
ATOM   3515  C   TYR B  38      -6.790  15.371  -9.337  1.00  0.00           C  
ATOM   3516  O   TYR B  38      -7.211  16.518  -9.196  1.00  0.00           O  
ATOM   3517  CB  TYR B  38      -7.397  14.424  -7.053  1.00  0.00           C  
ATOM   3518  CG  TYR B  38      -6.904  13.737  -5.794  1.00  0.00           C  
ATOM   3519  CD1 TYR B  38      -6.509  12.390  -5.813  1.00  0.00           C  
ATOM   3520  CD2 TYR B  38      -6.797  14.471  -4.589  1.00  0.00           C  
ATOM   3521  CE1 TYR B  38      -6.031  11.765  -4.650  1.00  0.00           C  
ATOM   3522  CE2 TYR B  38      -6.330  13.854  -3.418  1.00  0.00           C  
ATOM   3523  CZ  TYR B  38      -5.951  12.498  -3.450  1.00  0.00           C  
ATOM   3524  OH  TYR B  38      -5.511  11.890  -2.303  1.00  0.00           O  
ATOM   3525  N   THR B  39      -6.695  14.803 -10.532  1.00  0.00           N  
ATOM   3526  CA  THR B  39      -7.160  15.475 -11.748  1.00  0.00           C  
ATOM   3527  C   THR B  39      -8.686  15.436 -11.845  1.00  0.00           C  
ATOM   3528  O   THR B  39      -9.332  14.542 -11.309  1.00  0.00           O  
ATOM   3529  CB  THR B  39      -6.468  14.908 -12.992  1.00  0.00           C  
ATOM   3530  OG1 THR B  39      -6.567  15.859 -14.028  1.00  0.00           O  
ATOM   3531  CG2 THR B  39      -7.041  13.590 -13.493  1.00  0.00           C  
ATOM   3532  N   SER B  40      -9.280  16.399 -12.536  1.00  0.00           N  
ATOM   3533  CA  SER B  40     -10.734  16.469 -12.638  1.00  0.00           C  
ATOM   3534  C   SER B  40     -11.327  15.317 -13.463  1.00  0.00           C  
ATOM   3535  O   SER B  40     -10.677  14.805 -14.382  1.00  0.00           O  
ATOM   3536  CB  SER B  40     -11.185  17.823 -13.201  1.00  0.00           C  
ATOM   3537  OG  SER B  40     -11.066  17.851 -14.604  1.00  0.00           O  
ATOM   3538  N   PRO B  41     -12.600  14.959 -13.248  1.00  0.00           N  
ATOM   3539  CA  PRO B  41     -13.313  14.018 -14.116  1.00  0.00           C  
ATOM   3540  C   PRO B  41     -13.325  14.445 -15.593  1.00  0.00           C  
ATOM   3541  O   PRO B  41     -13.353  13.597 -16.474  1.00  0.00           O  
ATOM   3542  CB  PRO B  41     -14.727  13.924 -13.540  1.00  0.00           C  
ATOM   3543  CG  PRO B  41     -14.531  14.248 -12.060  1.00  0.00           C  
ATOM   3544  CD  PRO B  41     -13.413  15.299 -12.097  1.00  0.00           C  
ATOM   3545  N   ARG B  42     -13.244  15.754 -15.895  1.00  0.00           N  
ATOM   3546  CA  ARG B  42     -13.140  16.272 -17.270  1.00  0.00           C  
ATOM   3547  C   ARG B  42     -11.817  15.884 -17.944  1.00  0.00           C  
ATOM   3548  O   ARG B  42     -11.809  15.537 -19.115  1.00  0.00           O  
ATOM   3549  CB  ARG B  42     -13.297  17.802 -17.272  1.00  0.00           C  
ATOM   3550  CG  ARG B  42     -14.731  18.244 -16.940  1.00  0.00           C  
ATOM   3551  CD  ARG B  42     -14.893  19.766 -17.024  1.00  0.00           C  
ATOM   3552  NE  ARG B  42     -14.249  20.436 -15.887  1.00  0.00           N  
ATOM   3553  CZ  ARG B  42     -14.816  21.093 -14.879  1.00  0.00           C  
ATOM   3554  NH1 ARG B  42     -16.107  21.229 -14.766  1.00  0.00           N  
ATOM   3555  NH2 ARG B  42     -14.066  21.624 -13.973  1.00  0.00           N  
ATOM   3556  N   VAL B  43     -10.720  15.908 -17.193  1.00  0.00           N  
ATOM   3557  CA  VAL B  43      -9.404  15.460 -17.685  1.00  0.00           C  
ATOM   3558  C   VAL B  43      -9.421  13.953 -17.940  1.00  0.00           C  
ATOM   3559  O   VAL B  43      -8.991  13.512 -19.002  1.00  0.00           O  
ATOM   3560  CB  VAL B  43      -8.283  15.842 -16.711  1.00  0.00           C  
ATOM   3561  CG1 VAL B  43      -6.936  15.272 -17.146  1.00  0.00           C  
ATOM   3562  CG2 VAL B  43      -8.133  17.363 -16.620  1.00  0.00           C  
ATOM   3563  N   MET B  44      -9.985  13.164 -17.023  1.00  0.00           N  
ATOM   3564  CA  MET B  44     -10.134  11.718 -17.200  1.00  0.00           C  
ATOM   3565  C   MET B  44     -11.032  11.377 -18.399  1.00  0.00           C  
ATOM   3566  O   MET B  44     -10.690  10.511 -19.195  1.00  0.00           O  
ATOM   3567  CB  MET B  44     -10.673  11.078 -15.917  1.00  0.00           C  
ATOM   3568  CG  MET B  44      -9.659  11.162 -14.769  1.00  0.00           C  
ATOM   3569  SD  MET B  44     -10.079  10.186 -13.295  1.00  0.00           S  
ATOM   3570  CE  MET B  44     -11.400  11.181 -12.566  1.00  0.00           C  
ATOM   3571  N   GLN B  45     -12.123  12.117 -18.593  1.00  0.00           N  
ATOM   3572  CA  GLN B  45     -13.001  11.973 -19.758  1.00  0.00           C  
ATOM   3573  C   GLN B  45     -12.249  12.211 -21.074  1.00  0.00           C  
ATOM   3574  O   GLN B  45     -12.442  11.468 -22.042  1.00  0.00           O  
ATOM   3575  CB  GLN B  45     -14.185  12.941 -19.620  1.00  0.00           C  
ATOM   3576  CG  GLN B  45     -15.215  12.757 -20.749  1.00  0.00           C  
ATOM   3577  CD  GLN B  45     -16.371  13.762 -20.687  1.00  0.00           C  
ATOM   3578  OE1 GLN B  45     -16.323  14.791 -20.040  1.00  0.00           O  
ATOM   3579  NE2 GLN B  45     -17.448  13.501 -21.389  1.00  0.00           N  
ATOM   3580  N   ALA B  46     -11.392  13.227 -21.141  1.00  0.00           N  
ATOM   3581  CA  ALA B  46     -10.572  13.488 -22.319  1.00  0.00           C  
ATOM   3582  C   ALA B  46      -9.595  12.329 -22.584  1.00  0.00           C  
ATOM   3583  O   ALA B  46      -9.493  11.867 -23.723  1.00  0.00           O  
ATOM   3584  CB  ALA B  46      -9.834  14.824 -22.133  1.00  0.00           C  
ATOM   3585  N   GLN B  47      -8.943  11.815 -21.555  1.00  0.00           N  
ATOM   3586  CA  GLN B  47      -7.984  10.713 -21.677  1.00  0.00           C  
ATOM   3587  C   GLN B  47      -8.633   9.383 -22.083  1.00  0.00           C  
ATOM   3588  O   GLN B  47      -8.025   8.631 -22.836  1.00  0.00           O  
ATOM   3589  CB  GLN B  47      -7.195  10.563 -20.375  1.00  0.00           C  
ATOM   3590  CG  GLN B  47      -6.257  11.756 -20.152  1.00  0.00           C  
ATOM   3591  CD  GLN B  47      -5.298  11.518 -18.986  1.00  0.00           C  
ATOM   3592  OE1 GLN B  47      -4.113  11.328 -19.183  1.00  0.00           O  
ATOM   3593  NE2 GLN B  47      -5.765  11.544 -17.761  1.00  0.00           N  
ATOM   3594  N   GLY B  48      -9.870   9.119 -21.669  1.00  0.00           N  
ATOM   3595  CA  GLY B  48     -10.656   7.952 -22.088  1.00  0.00           C  
ATOM   3596  C   GLY B  48     -11.355   8.094 -23.445  1.00  0.00           C  
ATOM   3597  O   GLY B  48     -12.184   7.268 -23.809  1.00  0.00           O  
ATOM   3598  N   SER B  49     -11.074   9.163 -24.207  1.00  0.00           N  
ATOM   3599  CA  SER B  49     -11.793   9.467 -25.452  1.00  0.00           C  
ATOM   3600  C   SER B  49     -11.227   8.740 -26.675  1.00  0.00           C  
ATOM   3601  O   SER B  49     -10.098   8.255 -26.687  1.00  0.00           O  
ATOM   3602  CB  SER B  49     -11.829  10.979 -25.681  1.00  0.00           C  
ATOM   3603  OG  SER B  49     -10.573  11.445 -26.143  1.00  0.00           O  
ATOM   3604  N   GLN B  50     -11.985   8.766 -27.779  1.00  0.00           N  
ATOM   3605  CA  GLN B  50     -11.572   8.216 -29.079  1.00  0.00           C  
ATOM   3606  C   GLN B  50     -10.384   8.956 -29.725  1.00  0.00           C  
ATOM   3607  O   GLN B  50      -9.867   8.488 -30.738  1.00  0.00           O  
ATOM   3608  CB  GLN B  50     -12.765   8.189 -30.044  1.00  0.00           C  
ATOM   3609  CG  GLN B  50     -13.811   7.155 -29.620  1.00  0.00           C  
ATOM   3610  CD  GLN B  50     -14.948   7.022 -30.644  1.00  0.00           C  
ATOM   3611  OE1 GLN B  50     -15.498   7.981 -31.144  1.00  0.00           O  
ATOM   3612  NE2 GLN B  50     -15.363   5.818 -30.970  1.00  0.00           N  
ATOM   3613  N   LEU B  51      -9.921  10.075 -29.156  1.00  0.00           N  
ATOM   3614  CA  LEU B  51      -8.719  10.765 -29.629  1.00  0.00           C  
ATOM   3615  C   LEU B  51      -7.463   9.891 -29.524  1.00  0.00           C  
ATOM   3616  O   LEU B  51      -6.518  10.119 -30.274  1.00  0.00           O  
ATOM   3617  CB  LEU B  51      -8.536  12.074 -28.855  1.00  0.00           C  
ATOM   3618  CG  LEU B  51      -9.636  13.127 -29.087  1.00  0.00           C  
ATOM   3619  CD1 LEU B  51      -9.416  14.304 -28.145  1.00  0.00           C  
ATOM   3620  CD2 LEU B  51      -9.625  13.665 -30.512  1.00  0.00           C  
ATOM   3621  N   THR B  52      -7.477   8.843 -28.689  1.00  0.00           N  
ATOM   3622  CA  THR B  52      -6.388   7.859 -28.605  1.00  0.00           C  
ATOM   3623  C   THR B  52      -6.124   7.120 -29.925  1.00  0.00           C  
ATOM   3624  O   THR B  52      -5.009   6.672 -30.165  1.00  0.00           O  
ATOM   3625  CB  THR B  52      -6.682   6.840 -27.487  1.00  0.00           C  
ATOM   3626  OG1 THR B  52      -5.521   6.134 -27.166  1.00  0.00           O  
ATOM   3627  CG2 THR B  52      -7.763   5.800 -27.839  1.00  0.00           C  
ATOM   3628  N   ASN B  53      -7.113   7.045 -30.812  1.00  0.00           N  
ATOM   3629  CA  ASN B  53      -6.989   6.361 -32.097  1.00  0.00           C  
ATOM   3630  C   ASN B  53      -6.272   7.206 -33.164  1.00  0.00           C  
ATOM   3631  O   ASN B  53      -5.898   6.681 -34.213  1.00  0.00           O  
ATOM   3632  CB  ASN B  53      -8.396   5.978 -32.583  1.00  0.00           C  
ATOM   3633  CG  ASN B  53      -9.116   5.006 -31.668  1.00  0.00           C  
ATOM   3634  OD1 ASN B  53      -8.547   4.106 -31.090  1.00  0.00           O  
ATOM   3635  ND2 ASN B  53     -10.412   5.150 -31.531  1.00  0.00           N  
ATOM   3636  N   LYS B  54      -6.155   8.519 -32.967  1.00  0.00           N  
ATOM   3637  CA  LYS B  54      -5.690   9.410 -34.022  1.00  0.00           C  
ATOM   3638  C   LYS B  54      -4.176   9.573 -34.002  1.00  0.00           C  
ATOM   3639  O   LYS B  54      -3.618  10.191 -33.102  1.00  0.00           O  
ATOM   3640  CB  LYS B  54      -6.435  10.757 -33.958  1.00  0.00           C  
ATOM   3641  CG  LYS B  54      -6.116  11.668 -35.161  1.00  0.00           C  
ATOM   3642  CD  LYS B  54      -6.528  11.058 -36.511  1.00  0.00           C  
ATOM   3643  CE  LYS B  54      -5.821  11.787 -37.640  1.00  0.00           C  
ATOM   3644  NZ  LYS B  54      -5.920  11.051 -38.922  1.00  0.00           N  
ATOM   3645  N   TYR B  55      -3.541   9.106 -35.083  1.00  0.00           N  
ATOM   3646  CA  TYR B  55      -2.157   9.437 -35.400  1.00  0.00           C  
ATOM   3647  C   TYR B  55      -2.073  10.847 -36.004  1.00  0.00           C  
ATOM   3648  O   TYR B  55      -2.762  11.144 -36.980  1.00  0.00           O  
ATOM   3649  CB  TYR B  55      -1.569   8.362 -36.325  1.00  0.00           C  
ATOM   3650  CG  TYR B  55      -0.291   7.772 -35.782  1.00  0.00           C  
ATOM   3651  CD1 TYR B  55       0.928   8.464 -35.943  1.00  0.00           C  
ATOM   3652  CD2 TYR B  55      -0.312   6.545 -35.083  1.00  0.00           C  
ATOM   3653  CE1 TYR B  55       2.122   7.929 -35.426  1.00  0.00           C  
ATOM   3654  CE2 TYR B  55       0.878   6.002 -34.565  1.00  0.00           C  
ATOM   3655  CZ  TYR B  55       2.091   6.699 -34.737  1.00  0.00           C  
ATOM   3656  OH  TYR B  55       3.259   6.177 -34.230  1.00  0.00           O  
ATOM   3657  N   ALA B  56      -1.263  11.717 -35.416  1.00  0.00           N  
ATOM   3658  CA  ALA B  56      -1.153  13.125 -35.794  1.00  0.00           C  
ATOM   3659  C   ALA B  56       0.299  13.628 -35.695  1.00  0.00           C  
ATOM   3660  O   ALA B  56       0.578  14.627 -35.034  1.00  0.00           O  
ATOM   3661  CB  ALA B  56      -2.140  13.940 -34.935  1.00  0.00           C  
ATOM   3662  N   GLU B  57       1.229  12.934 -36.343  1.00  0.00           N  
ATOM   3663  CA  GLU B  57       2.621  13.381 -36.398  1.00  0.00           C  
ATOM   3664  C   GLU B  57       2.766  14.748 -37.070  1.00  0.00           C  
ATOM   3665  O   GLU B  57       2.061  15.073 -38.031  1.00  0.00           O  
ATOM   3666  CB  GLU B  57       3.503  12.349 -37.122  1.00  0.00           C  
ATOM   3667  CG  GLU B  57       3.766  11.121 -36.250  1.00  0.00           C  
ATOM   3668  CD  GLU B  57       4.652  10.066 -36.946  1.00  0.00           C  
ATOM   3669  OE1 GLU B  57       5.129   9.165 -36.228  1.00  0.00           O  
ATOM   3670  OE2 GLU B  57       4.801  10.139 -38.184  1.00  0.00           O  
ATOM   3671  N   GLY B  58       3.675  15.561 -36.574  1.00  0.00           N  
ATOM   3672  CA  GLY B  58       3.862  16.952 -36.968  1.00  0.00           C  
ATOM   3673  C   GLY B  58       3.145  17.930 -36.035  1.00  0.00           C  
ATOM   3674  O   GLY B  58       2.920  17.644 -34.861  1.00  0.00           O  
ATOM   3675  N   TYR B  59       2.799  19.094 -36.558  1.00  0.00           N  
ATOM   3676  CA  TYR B  59       2.153  20.182 -35.816  1.00  0.00           C  
ATOM   3677  C   TYR B  59       0.847  20.615 -36.504  1.00  0.00           C  
ATOM   3678  O   TYR B  59       0.681  20.326 -37.696  1.00  0.00           O  
ATOM   3679  CB  TYR B  59       3.140  21.343 -35.672  1.00  0.00           C  
ATOM   3680  CG  TYR B  59       4.277  21.026 -34.719  1.00  0.00           C  
ATOM   3681  CD1 TYR B  59       4.073  21.099 -33.326  1.00  0.00           C  
ATOM   3682  CD2 TYR B  59       5.522  20.595 -35.209  1.00  0.00           C  
ATOM   3683  CE1 TYR B  59       5.089  20.738 -32.431  1.00  0.00           C  
ATOM   3684  CE2 TYR B  59       6.548  20.227 -34.322  1.00  0.00           C  
ATOM   3685  CZ  TYR B  59       6.325  20.292 -32.933  1.00  0.00           C  
ATOM   3686  OH  TYR B  59       7.306  19.905 -32.062  1.00  0.00           O  
ATOM   3687  N   PRO B  60      -0.066  21.324 -35.810  1.00  0.00           N  
ATOM   3688  CA  PRO B  60      -1.303  21.806 -36.416  1.00  0.00           C  
ATOM   3689  C   PRO B  60      -1.065  22.534 -37.745  1.00  0.00           C  
ATOM   3690  O   PRO B  60      -0.184  23.390 -37.845  1.00  0.00           O  
ATOM   3691  CB  PRO B  60      -1.951  22.713 -35.363  1.00  0.00           C  
ATOM   3692  CG  PRO B  60      -1.439  22.133 -34.041  1.00  0.00           C  
ATOM   3693  CD  PRO B  60      -0.028  21.683 -34.403  1.00  0.00           C  
ATOM   3694  N   GLY B  61      -1.807  22.144 -38.784  1.00  0.00           N  
ATOM   3695  CA  GLY B  61      -1.645  22.650 -40.154  1.00  0.00           C  
ATOM   3696  C   GLY B  61      -0.419  22.111 -40.920  1.00  0.00           C  
ATOM   3697  O   GLY B  61      -0.269  22.410 -42.101  1.00  0.00           O  
ATOM   3698  N   LYS B  62       0.460  21.320 -40.288  1.00  0.00           N  
ATOM   3699  CA  LYS B  62       1.645  20.687 -40.893  1.00  0.00           C  
ATOM   3700  C   LYS B  62       1.799  19.238 -40.423  1.00  0.00           C  
ATOM   3701  O   LYS B  62       2.825  18.857 -39.844  1.00  0.00           O  
ATOM   3702  CB  LYS B  62       2.911  21.506 -40.614  1.00  0.00           C  
ATOM   3703  CG  LYS B  62       2.911  22.862 -41.329  1.00  0.00           C  
ATOM   3704  CD  LYS B  62       4.264  23.545 -41.114  1.00  0.00           C  
ATOM   3705  CE  LYS B  62       4.265  24.896 -41.814  1.00  0.00           C  
ATOM   3706  NZ  LYS B  62       5.521  25.640 -41.556  1.00  0.00           N  
ATOM   3707  N   ARG B  63       0.764  18.429 -40.647  1.00  0.00           N  
ATOM   3708  CA  ARG B  63       0.742  17.013 -40.261  1.00  0.00           C  
ATOM   3709  C   ARG B  63       1.282  16.111 -41.367  1.00  0.00           C  
ATOM   3710  O   ARG B  63       1.153  16.419 -42.548  1.00  0.00           O  
ATOM   3711  CB  ARG B  63      -0.678  16.592 -39.881  1.00  0.00           C  
ATOM   3712  CG  ARG B  63      -1.290  17.403 -38.727  1.00  0.00           C  
ATOM   3713  CD  ARG B  63      -0.566  17.203 -37.390  1.00  0.00           C  
ATOM   3714  NE  ARG B  63      -1.369  17.817 -36.334  1.00  0.00           N  
ATOM   3715  CZ  ARG B  63      -1.133  17.892 -35.041  1.00  0.00           C  
ATOM   3716  NH1 ARG B  63      -0.058  17.418 -34.479  1.00  0.00           N  
ATOM   3717  NH2 ARG B  63      -1.997  18.468 -34.288  1.00  0.00           N  
ATOM   3718  N   TYR B  64       1.823  14.949 -40.975  1.00  0.00           N  
ATOM   3719  CA  TYR B  64       2.235  13.881 -41.887  1.00  0.00           C  
ATOM   3720  C   TYR B  64       1.076  12.951 -42.277  1.00  0.00           C  
ATOM   3721  O   TYR B  64       1.156  12.243 -43.285  1.00  0.00           O  
ATOM   3722  CB  TYR B  64       3.381  13.089 -41.240  1.00  0.00           C  
ATOM   3723  CG  TYR B  64       4.704  13.838 -41.252  1.00  0.00           C  
ATOM   3724  CD1 TYR B  64       5.668  13.536 -42.234  1.00  0.00           C  
ATOM   3725  CD2 TYR B  64       4.969  14.839 -40.307  1.00  0.00           C  
ATOM   3726  CE1 TYR B  64       6.894  14.222 -42.265  1.00  0.00           C  
ATOM   3727  CE2 TYR B  64       6.190  15.545 -40.334  1.00  0.00           C  
ATOM   3728  CZ  TYR B  64       7.146  15.227 -41.307  1.00  0.00           C  
ATOM   3729  OH  TYR B  64       8.343  15.899 -41.335  1.00  0.00           O  
ATOM   3730  N   TYR B  65      -0.029  12.970 -41.512  1.00  0.00           N  
ATOM   3731  CA  TYR B  65      -1.218  12.153 -41.748  1.00  0.00           C  
ATOM   3732  C   TYR B  65      -2.440  13.033 -42.038  1.00  0.00           C  
ATOM   3733  O   TYR B  65      -2.640  14.079 -41.418  1.00  0.00           O  
ATOM   3734  CB  TYR B  65      -1.472  11.227 -40.554  1.00  0.00           C  
ATOM   3735  CG  TYR B  65      -0.313  10.295 -40.255  1.00  0.00           C  
ATOM   3736  CD1 TYR B  65      -0.185   9.052 -40.922  1.00  0.00           C  
ATOM   3737  CD2 TYR B  65       0.667  10.678 -39.322  1.00  0.00           C  
ATOM   3738  CE1 TYR B  65       0.916   8.213 -40.669  1.00  0.00           C  
ATOM   3739  CE2 TYR B  65       1.770   9.849 -39.070  1.00  0.00           C  
ATOM   3740  CZ  TYR B  65       1.893   8.614 -39.738  1.00  0.00           C  
ATOM   3741  OH  TYR B  65       2.982   7.815 -39.494  1.00  0.00           O  
ATOM   3742  N   GLY B  66      -3.295  12.564 -42.949  1.00  0.00           N  
ATOM   3743  CA  GLY B  66      -4.583  13.188 -43.218  1.00  0.00           C  
ATOM   3744  C   GLY B  66      -5.622  12.943 -42.115  1.00  0.00           C  
ATOM   3745  O   GLY B  66      -5.439  12.098 -41.234  1.00  0.00           O  
ATOM   3746  N   GLY B  67      -6.737  13.675 -42.172  1.00  0.00           N  
ATOM   3747  CA  GLY B  67      -7.828  13.564 -41.209  1.00  0.00           C  
ATOM   3748  C   GLY B  67      -7.469  14.127 -39.833  1.00  0.00           C  
ATOM   3749  O   GLY B  67      -7.859  13.563 -38.816  1.00  0.00           O  
ATOM   3750  N   CYS B  68      -6.665  15.199 -39.796  1.00  0.00           N  
ATOM   3751  CA  CYS B  68      -6.233  15.863 -38.568  1.00  0.00           C  
ATOM   3752  C   CYS B  68      -7.021  17.143 -38.250  1.00  0.00           C  
ATOM   3753  O   CYS B  68      -6.703  17.808 -37.271  1.00  0.00           O  
ATOM   3754  CB  CYS B  68      -4.721  16.122 -38.624  1.00  0.00           C  
ATOM   3755  SG  CYS B  68      -3.799  14.552 -38.583  1.00  0.00           S  
ATOM   3756  N   GLU B  69      -8.066  17.469 -39.007  1.00  0.00           N  
ATOM   3757  CA  GLU B  69      -8.791  18.740 -38.932  1.00  0.00           C  
ATOM   3758  C   GLU B  69      -9.278  19.064 -37.504  1.00  0.00           C  
ATOM   3759  O   GLU B  69      -9.168  20.195 -37.040  1.00  0.00           O  
ATOM   3760  CB  GLU B  69     -10.011  18.725 -39.879  1.00  0.00           C  
ATOM   3761  CG  GLU B  69      -9.720  18.376 -41.358  1.00  0.00           C  
ATOM   3762  CD  GLU B  69      -9.606  16.871 -41.659  1.00  0.00           C  
ATOM   3763  OE1 GLU B  69      -9.295  16.518 -42.821  1.00  0.00           O  
ATOM   3764  OE2 GLU B  69      -9.805  16.047 -40.740  1.00  0.00           O  
ATOM   3765  N   TYR B  70      -9.787  18.056 -36.787  1.00  0.00           N  
ATOM   3766  CA  TYR B  70     -10.305  18.245 -35.439  1.00  0.00           C  
ATOM   3767  C   TYR B  70      -9.230  18.118 -34.350  1.00  0.00           C  
ATOM   3768  O   TYR B  70      -9.290  18.831 -33.348  1.00  0.00           O  
ATOM   3769  CB  TYR B  70     -11.450  17.256 -35.193  1.00  0.00           C  
ATOM   3770  CG  TYR B  70     -12.578  17.383 -36.201  1.00  0.00           C  
ATOM   3771  CD1 TYR B  70     -13.377  18.543 -36.226  1.00  0.00           C  
ATOM   3772  CD2 TYR B  70     -12.811  16.357 -37.130  1.00  0.00           C  
ATOM   3773  CE1 TYR B  70     -14.405  18.679 -37.172  1.00  0.00           C  
ATOM   3774  CE2 TYR B  70     -13.835  16.481 -38.083  1.00  0.00           C  
ATOM   3775  CZ  TYR B  70     -14.635  17.645 -38.094  1.00  0.00           C  
ATOM   3776  OH  TYR B  70     -15.640  17.774 -39.040  1.00  0.00           O  
ATOM   3777  N   VAL B  71      -8.235  17.243 -34.535  1.00  0.00           N  
ATOM   3778  CA  VAL B  71      -7.132  17.130 -33.573  1.00  0.00           C  
ATOM   3779  C   VAL B  71      -6.203  18.342 -33.618  1.00  0.00           C  
ATOM   3780  O   VAL B  71      -5.633  18.695 -32.593  1.00  0.00           O  
ATOM   3781  CB  VAL B  71      -6.339  15.817 -33.686  1.00  0.00           C  
ATOM   3782  CG1 VAL B  71      -7.218  14.629 -33.291  1.00  0.00           C  
ATOM   3783  CG2 VAL B  71      -5.761  15.574 -35.080  1.00  0.00           C  
ATOM   3784  N   ASP B  72      -6.117  19.024 -34.768  1.00  0.00           N  
ATOM   3785  CA  ASP B  72      -5.429  20.309 -34.893  1.00  0.00           C  
ATOM   3786  C   ASP B  72      -6.103  21.380 -34.035  1.00  0.00           C  
ATOM   3787  O   ASP B  72      -5.419  22.117 -33.320  1.00  0.00           O  
ATOM   3788  CB  ASP B  72      -5.364  20.734 -36.369  1.00  0.00           C  
ATOM   3789  CG  ASP B  72      -4.305  19.991 -37.192  1.00  0.00           C  
ATOM   3790  OD1 ASP B  72      -3.677  19.048 -36.671  1.00  0.00           O  
ATOM   3791  OD2 ASP B  72      -4.055  20.409 -38.343  1.00  0.00           O  
ATOM   3792  N   ILE B  73      -7.428  21.426 -34.001  1.00  0.00           N  
ATOM   3793  CA  ILE B  73      -8.189  22.325 -33.122  1.00  0.00           C  
ATOM   3794  C   ILE B  73      -7.921  21.996 -31.646  1.00  0.00           C  
ATOM   3795  O   ILE B  73      -7.715  22.903 -30.838  1.00  0.00           O  
ATOM   3796  CB  ILE B  73      -9.700  22.266 -33.446  1.00  0.00           C  
ATOM   3797  CG1 ILE B  73      -9.979  22.723 -34.898  1.00  0.00           C  
ATOM   3798  CG2 ILE B  73     -10.508  23.123 -32.458  1.00  0.00           C  
ATOM   3799  CD1 ILE B  73     -11.409  22.449 -35.385  1.00  0.00           C  
ATOM   3800  N   VAL B  74      -7.908  20.707 -31.292  1.00  0.00           N  
ATOM   3801  CA  VAL B  74      -7.629  20.257 -29.918  1.00  0.00           C  
ATOM   3802  C   VAL B  74      -6.228  20.687 -29.467  1.00  0.00           C  
ATOM   3803  O   VAL B  74      -6.078  21.241 -28.378  1.00  0.00           O  
ATOM   3804  CB  VAL B  74      -7.795  18.728 -29.790  1.00  0.00           C  
ATOM   3805  CG1 VAL B  74      -7.325  18.187 -28.431  1.00  0.00           C  
ATOM   3806  CG2 VAL B  74      -9.268  18.321 -29.946  1.00  0.00           C  
ATOM   3807  N   GLU B  75      -5.211  20.464 -30.297  1.00  0.00           N  
ATOM   3808  CA  GLU B  75      -3.842  20.855 -29.976  1.00  0.00           C  
ATOM   3809  C   GLU B  75      -3.689  22.378 -29.909  1.00  0.00           C  
ATOM   3810  O   GLU B  75      -3.089  22.893 -28.970  1.00  0.00           O  
ATOM   3811  CB  GLU B  75      -2.864  20.223 -30.981  1.00  0.00           C  
ATOM   3812  CG  GLU B  75      -1.404  20.463 -30.549  1.00  0.00           C  
ATOM   3813  CD  GLU B  75      -0.371  19.646 -31.345  1.00  0.00           C  
ATOM   3814  OE1 GLU B  75       0.817  20.047 -31.379  1.00  0.00           O  
ATOM   3815  OE2 GLU B  75      -0.728  18.596 -31.913  1.00  0.00           O  
ATOM   3816  N   GLN B  76      -4.298  23.117 -30.856  1.00  0.00           N  
ATOM   3817  CA  GLN B  76      -4.249  24.579 -30.864  1.00  0.00           C  
ATOM   3818  C   GLN B  76      -4.897  25.175 -29.610  1.00  0.00           C  
ATOM   3819  O   GLN B  76      -4.319  26.073 -29.000  1.00  0.00           O  
ATOM   3820  CB  GLN B  76      -4.883  25.115 -32.159  1.00  0.00           C  
ATOM   3821  CG  GLN B  76      -4.545  26.596 -32.389  1.00  0.00           C  
ATOM   3822  CD  GLN B  76      -3.028  26.825 -32.553  1.00  0.00           C  
ATOM   3823  OE1 GLN B  76      -2.368  26.166 -33.333  1.00  0.00           O  
ATOM   3824  NE2 GLN B  76      -2.452  27.732 -31.806  1.00  0.00           N  
ATOM   3825  N   LEU B  77      -6.019  24.618 -29.143  1.00  0.00           N  
ATOM   3826  CA  LEU B  77      -6.639  25.034 -27.886  1.00  0.00           C  
ATOM   3827  C   LEU B  77      -5.698  24.841 -26.685  1.00  0.00           C  
ATOM   3828  O   LEU B  77      -5.659  25.694 -25.798  1.00  0.00           O  
ATOM   3829  CB  LEU B  77      -7.935  24.233 -27.648  1.00  0.00           C  
ATOM   3830  CG  LEU B  77      -9.145  24.711 -28.472  1.00  0.00           C  
ATOM   3831  CD1 LEU B  77     -10.272  23.682 -28.360  1.00  0.00           C  
ATOM   3832  CD2 LEU B  77      -9.681  26.053 -27.970  1.00  0.00           C  
ATOM   3833  N   ALA B  78      -4.955  23.737 -26.640  1.00  0.00           N  
ATOM   3834  CA  ALA B  78      -3.975  23.504 -25.579  1.00  0.00           C  
ATOM   3835  C   ALA B  78      -2.816  24.509 -25.652  1.00  0.00           C  
ATOM   3836  O   ALA B  78      -2.430  25.070 -24.630  1.00  0.00           O  
ATOM   3837  CB  ALA B  78      -3.498  22.056 -25.635  1.00  0.00           C  
ATOM   3838  N   ILE B  79      -2.298  24.786 -26.862  1.00  0.00           N  
ATOM   3839  CA  ILE B  79      -1.231  25.768 -27.111  1.00  0.00           C  
ATOM   3840  C   ILE B  79      -1.675  27.165 -26.674  1.00  0.00           C  
ATOM   3841  O   ILE B  79      -0.977  27.818 -25.892  1.00  0.00           O  
ATOM   3842  CB  ILE B  79      -0.814  25.744 -28.599  1.00  0.00           C  
ATOM   3843  CG1 ILE B  79      -0.078  24.429 -28.943  1.00  0.00           C  
ATOM   3844  CG2 ILE B  79       0.086  26.950 -28.957  1.00  0.00           C  
ATOM   3845  CD1 ILE B  79       0.077  24.176 -30.458  1.00  0.00           C  
ATOM   3846  N   ASP B  80      -2.838  27.623 -27.135  1.00  0.00           N  
ATOM   3847  CA  ASP B  80      -3.321  28.977 -26.886  1.00  0.00           C  
ATOM   3848  C   ASP B  80      -3.589  29.202 -25.390  1.00  0.00           C  
ATOM   3849  O   ASP B  80      -3.137  30.189 -24.815  1.00  0.00           O  
ATOM   3850  CB  ASP B  80      -4.576  29.259 -27.728  1.00  0.00           C  
ATOM   3851  CG  ASP B  80      -4.310  29.267 -29.237  1.00  0.00           C  
ATOM   3852  OD1 ASP B  80      -3.137  29.433 -29.644  1.00  0.00           O  
ATOM   3853  OD2 ASP B  80      -5.287  29.084 -29.996  1.00  0.00           O  
ATOM   3854  N   ARG B  81      -4.206  28.231 -24.725  1.00  0.00           N  
ATOM   3855  CA  ARG B  81      -4.440  28.289 -23.276  1.00  0.00           C  
ATOM   3856  C   ARG B  81      -3.138  28.257 -22.479  1.00  0.00           C  
ATOM   3857  O   ARG B  81      -3.027  28.952 -21.475  1.00  0.00           O  
ATOM   3858  CB  ARG B  81      -5.361  27.143 -22.849  1.00  0.00           C  
ATOM   3859  CG  ARG B  81      -6.787  27.345 -23.363  1.00  0.00           C  
ATOM   3860  CD  ARG B  81      -7.592  26.073 -23.100  1.00  0.00           C  
ATOM   3861  NE  ARG B  81      -8.931  26.161 -23.700  1.00  0.00           N  
ATOM   3862  CZ  ARG B  81      -9.848  25.209 -23.692  1.00  0.00           C  
ATOM   3863  NH1 ARG B  81      -9.662  24.076 -23.072  1.00  0.00           N  
ATOM   3864  NH2 ARG B  81     -10.978  25.391 -24.304  1.00  0.00           N  
ATOM   3865  N   ALA B  82      -2.135  27.483 -22.901  1.00  0.00           N  
ATOM   3866  CA  ALA B  82      -0.834  27.473 -22.245  1.00  0.00           C  
ATOM   3867  C   ALA B  82      -0.138  28.840 -22.339  1.00  0.00           C  
ATOM   3868  O   ALA B  82       0.386  29.332 -21.338  1.00  0.00           O  
ATOM   3869  CB  ALA B  82       0.032  26.364 -22.858  1.00  0.00           C  
ATOM   3870  N   LYS B  83      -0.180  29.481 -23.524  1.00  0.00           N  
ATOM   3871  CA  LYS B  83       0.371  30.823 -23.734  1.00  0.00           C  
ATOM   3872  C   LYS B  83      -0.341  31.872 -22.880  1.00  0.00           C  
ATOM   3873  O   LYS B  83       0.325  32.667 -22.231  1.00  0.00           O  
ATOM   3874  CB  LYS B  83       0.265  31.207 -25.215  1.00  0.00           C  
ATOM   3875  CG  LYS B  83       1.234  30.437 -26.111  1.00  0.00           C  
ATOM   3876  CD  LYS B  83       0.986  30.855 -27.568  1.00  0.00           C  
ATOM   3877  CE  LYS B  83       1.930  30.142 -28.513  1.00  0.00           C  
ATOM   3878  NZ  LYS B  83       1.685  30.571 -29.904  1.00  0.00           N  
ATOM   3879  N   GLU B  84      -1.662  31.852 -22.859  1.00  0.00           N  
ATOM   3880  CA  GLU B  84      -2.469  32.789 -22.090  1.00  0.00           C  
ATOM   3881  C   GLU B  84      -2.217  32.650 -20.581  1.00  0.00           C  
ATOM   3882  O   GLU B  84      -1.912  33.637 -19.908  1.00  0.00           O  
ATOM   3883  CB  GLU B  84      -3.948  32.566 -22.452  1.00  0.00           C  
ATOM   3884  CG  GLU B  84      -4.875  33.636 -21.848  1.00  0.00           C  
ATOM   3885  CD  GLU B  84      -6.361  33.423 -22.193  1.00  0.00           C  
ATOM   3886  OE1 GLU B  84      -7.175  34.253 -21.741  1.00  0.00           O  
ATOM   3887  OE2 GLU B  84      -6.692  32.438 -22.890  1.00  0.00           O  
ATOM   3888  N   LEU B  85      -2.253  31.432 -20.074  1.00  0.00           N  
ATOM   3889  CA  LEU B  85      -2.127  31.154 -18.642  1.00  0.00           C  
ATOM   3890  C   LEU B  85      -0.766  31.559 -18.070  1.00  0.00           C  
ATOM   3891  O   LEU B  85      -0.683  32.078 -16.959  1.00  0.00           O  
ATOM   3892  CB  LEU B  85      -2.402  29.655 -18.425  1.00  0.00           C  
ATOM   3893  CG  LEU B  85      -2.386  29.203 -16.948  1.00  0.00           C  
ATOM   3894  CD1 LEU B  85      -3.522  29.833 -16.150  1.00  0.00           C  
ATOM   3895  CD2 LEU B  85      -2.541  27.684 -16.889  1.00  0.00           C  
ATOM   3896  N   PHE B  86       0.318  31.319 -18.814  1.00  0.00           N  
ATOM   3897  CA  PHE B  86       1.684  31.577 -18.352  1.00  0.00           C  
ATOM   3898  C   PHE B  86       2.308  32.853 -18.933  1.00  0.00           C  
ATOM   3899  O   PHE B  86       3.435  33.217 -18.572  1.00  0.00           O  
ATOM   3900  CB  PHE B  86       2.543  30.331 -18.608  1.00  0.00           C  
ATOM   3901  CG  PHE B  86       2.137  29.139 -17.767  1.00  0.00           C  
ATOM   3902  CD1 PHE B  86       2.379  29.147 -16.380  1.00  0.00           C  
ATOM   3903  CD2 PHE B  86       1.512  28.028 -18.352  1.00  0.00           C  
ATOM   3904  CE1 PHE B  86       2.006  28.056 -15.581  1.00  0.00           C  
ATOM   3905  CE2 PHE B  86       1.131  26.927 -17.558  1.00  0.00           C  
ATOM   3906  CZ  PHE B  86       1.379  26.940 -16.170  1.00  0.00           C  
ATOM   3907  N   GLY B  87       1.610  33.562 -19.838  1.00  0.00           N  
ATOM   3908  CA  GLY B  87       2.133  34.743 -20.518  1.00  0.00           C  
ATOM   3909  C   GLY B  87       3.309  34.432 -21.449  1.00  0.00           C  
ATOM   3910  O   GLY B  87       4.261  35.216 -21.533  1.00  0.00           O  
ATOM   3911  N   ALA B  88       3.281  33.280 -22.131  1.00  0.00           N  
ATOM   3912  CA  ALA B  88       4.265  32.856 -23.119  1.00  0.00           C  
ATOM   3913  C   ALA B  88       3.824  33.246 -24.541  1.00  0.00           C  
ATOM   3914  O   ALA B  88       2.642  33.309 -24.844  1.00  0.00           O  
ATOM   3915  CB  ALA B  88       4.480  31.344 -22.968  1.00  0.00           C  
ATOM   3916  N   ASP B  89       4.782  33.460 -25.449  1.00  0.00           N  
ATOM   3917  CA  ASP B  89       4.507  33.628 -26.882  1.00  0.00           C  
ATOM   3918  C   ASP B  89       4.770  32.351 -27.691  1.00  0.00           C  
ATOM   3919  O   ASP B  89       4.353  32.243 -28.850  1.00  0.00           O  
ATOM   3920  CB  ASP B  89       5.255  34.865 -27.424  1.00  0.00           C  
ATOM   3921  CG  ASP B  89       6.774  34.799 -27.306  1.00  0.00           C  
ATOM   3922  OD1 ASP B  89       7.334  33.689 -27.313  1.00  0.00           O  
ATOM   3923  OD2 ASP B  89       7.407  35.873 -27.224  1.00  0.00           O  
ATOM   3924  N   TYR B  90       5.362  31.337 -27.053  1.00  0.00           N  
ATOM   3925  CA  TYR B  90       5.567  29.992 -27.571  1.00  0.00           C  
ATOM   3926  C   TYR B  90       5.113  28.937 -26.560  1.00  0.00           C  
ATOM   3927  O   TYR B  90       5.431  29.024 -25.375  1.00  0.00           O  
ATOM   3928  CB  TYR B  90       7.042  29.813 -27.940  1.00  0.00           C  
ATOM   3929  CG  TYR B  90       7.426  28.397 -28.289  1.00  0.00           C  
ATOM   3930  CD1 TYR B  90       7.955  27.544 -27.299  1.00  0.00           C  
ATOM   3931  CD2 TYR B  90       7.234  27.910 -29.591  1.00  0.00           C  
ATOM   3932  CE1 TYR B  90       8.304  26.223 -27.612  1.00  0.00           C  
ATOM   3933  CE2 TYR B  90       7.590  26.595 -29.917  1.00  0.00           C  
ATOM   3934  CZ  TYR B  90       8.127  25.750 -28.927  1.00  0.00           C  
ATOM   3935  OH  TYR B  90       8.483  24.463 -29.237  1.00  0.00           O  
ATOM   3936  N   ALA B  91       4.406  27.918 -27.043  1.00  0.00           N  
ATOM   3937  CA  ALA B  91       4.084  26.723 -26.286  1.00  0.00           C  
ATOM   3938  C   ALA B  91       4.161  25.481 -27.171  1.00  0.00           C  
ATOM   3939  O   ALA B  91       3.715  25.496 -28.317  1.00  0.00           O  
ATOM   3940  CB  ALA B  91       2.704  26.875 -25.638  1.00  0.00           C  
ATOM   3941  N   ASN B  92       4.708  24.397 -26.638  1.00  0.00           N  
ATOM   3942  CA  ASN B  92       4.656  23.069 -27.233  1.00  0.00           C  
ATOM   3943  C   ASN B  92       4.005  22.105 -26.237  1.00  0.00           C  
ATOM   3944  O   ASN B  92       4.484  21.933 -25.116  1.00  0.00           O  
ATOM   3945  CB  ASN B  92       6.070  22.653 -27.669  1.00  0.00           C  
ATOM   3946  CG  ASN B  92       6.072  21.378 -28.503  1.00  0.00           C  
ATOM   3947  OD1 ASN B  92       5.381  20.414 -28.225  1.00  0.00           O  
ATOM   3948  ND2 ASN B  92       6.853  21.345 -29.552  1.00  0.00           N  
ATOM   3949  N   VAL B  93       2.899  21.490 -26.652  1.00  0.00           N  
ATOM   3950  CA  VAL B  93       2.051  20.636 -25.804  1.00  0.00           C  
ATOM   3951  C   VAL B  93       2.241  19.143 -26.072  1.00  0.00           C  
ATOM   3952  O   VAL B  93       1.572  18.328 -25.442  1.00  0.00           O  
ATOM   3953  CB  VAL B  93       0.565  21.040 -25.915  1.00  0.00           C  
ATOM   3954  CG1 VAL B  93       0.348  22.494 -25.501  1.00  0.00           C  
ATOM   3955  CG2 VAL B  93       0.009  20.834 -27.327  1.00  0.00           C  
ATOM   3956  N   GLN B  94       3.132  18.765 -26.992  1.00  0.00           N  
ATOM   3957  CA  GLN B  94       3.340  17.372 -27.406  1.00  0.00           C  
ATOM   3958  C   GLN B  94       4.212  16.513 -26.473  1.00  0.00           C  
ATOM   3959  O   GLN B  94       4.060  15.296 -26.522  1.00  0.00           O  
ATOM   3960  CB  GLN B  94       3.913  17.312 -28.828  1.00  0.00           C  
ATOM   3961  CG  GLN B  94       2.986  17.934 -29.873  1.00  0.00           C  
ATOM   3962  CD  GLN B  94       3.419  17.617 -31.307  1.00  0.00           C  
ATOM   3963  OE1 GLN B  94       4.409  16.942 -31.560  1.00  0.00           O  
ATOM   3964  NE2 GLN B  94       2.684  18.078 -32.283  1.00  0.00           N  
ATOM   3965  N   PRO B  95       5.111  17.057 -25.636  1.00  0.00           N  
ATOM   3966  CA  PRO B  95       5.954  16.200 -24.803  1.00  0.00           C  
ATOM   3967  C   PRO B  95       5.122  15.231 -23.950  1.00  0.00           C  
ATOM   3968  O   PRO B  95       4.213  15.636 -23.231  1.00  0.00           O  
ATOM   3969  CB  PRO B  95       6.814  17.135 -23.952  1.00  0.00           C  
ATOM   3970  CG  PRO B  95       6.901  18.388 -24.816  1.00  0.00           C  
ATOM   3971  CD  PRO B  95       5.523  18.442 -25.479  1.00  0.00           C  
ATOM   3972  N   HIS B  96       5.462  13.934 -24.028  1.00  0.00           N  
ATOM   3973  CA  HIS B  96       4.729  12.890 -23.314  1.00  0.00           C  
ATOM   3974  C   HIS B  96       4.852  13.008 -21.790  1.00  0.00           C  
ATOM   3975  O   HIS B  96       3.958  12.591 -21.059  1.00  0.00           O  
ATOM   3976  CB  HIS B  96       5.217  11.507 -23.769  1.00  0.00           C  
ATOM   3977  CG  HIS B  96       5.007  11.235 -25.238  1.00  0.00           C  
ATOM   3978  ND1 HIS B  96       3.917  11.604 -26.000  1.00  0.00           N  
ATOM   3979  CD2 HIS B  96       5.844  10.537 -26.068  1.00  0.00           C  
ATOM   3980  CE1 HIS B  96       4.099  11.149 -27.244  1.00  0.00           C  
ATOM   3981  NE2 HIS B  96       5.267  10.491 -27.329  1.00  0.00           N  
ATOM   3982  N   SER B  97       5.951  13.593 -21.310  1.00  0.00           N  
ATOM   3983  CA  SER B  97       6.196  13.836 -19.892  1.00  0.00           C  
ATOM   3984  C   SER B  97       7.131  15.030 -19.687  1.00  0.00           C  
ATOM   3985  O   SER B  97       7.683  15.589 -20.639  1.00  0.00           O  
ATOM   3986  CB  SER B  97       6.783  12.571 -19.257  1.00  0.00           C  
ATOM   3987  OG  SER B  97       8.177  12.480 -19.479  1.00  0.00           O  
ATOM   3988  N   GLY B  98       7.351  15.412 -18.426  1.00  0.00           N  
ATOM   3989  CA  GLY B  98       8.366  16.394 -18.073  1.00  0.00           C  
ATOM   3990  C   GLY B  98       9.779  15.978 -18.507  1.00  0.00           C  
ATOM   3991  O   GLY B  98      10.532  16.805 -18.995  1.00  0.00           O  
ATOM   3992  N   SER B  99      10.107  14.691 -18.437  1.00  0.00           N  
ATOM   3993  CA  SER B  99      11.412  14.175 -18.879  1.00  0.00           C  
ATOM   3994  C   SER B  99      11.617  14.381 -20.384  1.00  0.00           C  
ATOM   3995  O   SER B  99      12.681  14.832 -20.792  1.00  0.00           O  
ATOM   3996  CB  SER B  99      11.559  12.703 -18.511  1.00  0.00           C  
ATOM   3997  OG  SER B  99      12.863  12.247 -18.815  1.00  0.00           O  
ATOM   3998  N   GLN B 100      10.602  14.123 -21.208  1.00  0.00           N  
ATOM   3999  CA  GLN B 100      10.666  14.366 -22.649  1.00  0.00           C  
ATOM   4000  C   GLN B 100      10.720  15.868 -22.983  1.00  0.00           C  
ATOM   4001  O   GLN B 100      11.430  16.255 -23.904  1.00  0.00           O  
ATOM   4002  CB  GLN B 100       9.480  13.722 -23.387  1.00  0.00           C  
ATOM   4003  CG  GLN B 100       9.685  12.236 -23.724  1.00  0.00           C  
ATOM   4004  CD  GLN B 100       9.575  11.279 -22.542  1.00  0.00           C  
ATOM   4005  OE1 GLN B 100       9.095  11.612 -21.469  1.00  0.00           O  
ATOM   4006  NE2 GLN B 100       9.994  10.053 -22.699  1.00  0.00           N  
ATOM   4007  N   ALA B 101      10.021  16.712 -22.225  1.00  0.00           N  
ATOM   4008  CA  ALA B 101      10.112  18.158 -22.393  1.00  0.00           C  
ATOM   4009  C   ALA B 101      11.542  18.650 -22.117  1.00  0.00           C  
ATOM   4010  O   ALA B 101      12.110  19.384 -22.926  1.00  0.00           O  
ATOM   4011  CB  ALA B 101       9.085  18.836 -21.474  1.00  0.00           C  
ATOM   4012  N   ASN B 102      12.153  18.179 -21.031  1.00  0.00           N  
ATOM   4013  CA  ASN B 102      13.519  18.517 -20.676  1.00  0.00           C  
ATOM   4014  C   ASN B 102      14.511  17.988 -21.724  1.00  0.00           C  
ATOM   4015  O   ASN B 102      15.333  18.752 -22.220  1.00  0.00           O  
ATOM   4016  CB  ASN B 102      13.822  18.017 -19.246  1.00  0.00           C  
ATOM   4017  CG  ASN B 102      13.009  18.750 -18.178  1.00  0.00           C  
ATOM   4018  OD1 ASN B 102      12.194  19.613 -18.453  1.00  0.00           O  
ATOM   4019  ND2 ASN B 102      13.221  18.435 -16.922  1.00  0.00           N  
ATOM   4020  N   PHE B 103      14.357  16.728 -22.159  1.00  0.00           N  
ATOM   4021  CA  PHE B 103      15.190  16.141 -23.215  1.00  0.00           C  
ATOM   4022  C   PHE B 103      15.185  16.978 -24.502  1.00  0.00           C  
ATOM   4023  O   PHE B 103      16.240  17.207 -25.092  1.00  0.00           O  
ATOM   4024  CB  PHE B 103      14.704  14.720 -23.507  1.00  0.00           C  
ATOM   4025  CG  PHE B 103      15.533  14.011 -24.555  1.00  0.00           C  
ATOM   4026  CD1 PHE B 103      15.103  13.949 -25.894  1.00  0.00           C  
ATOM   4027  CD2 PHE B 103      16.758  13.428 -24.200  1.00  0.00           C  
ATOM   4028  CE1 PHE B 103      15.894  13.310 -26.864  1.00  0.00           C  
ATOM   4029  CE2 PHE B 103      17.549  12.778 -25.160  1.00  0.00           C  
ATOM   4030  CZ  PHE B 103      17.117  12.725 -26.495  1.00  0.00           C  
ATOM   4031  N   ALA B 104      14.024  17.479 -24.900  1.00  0.00           N  
ATOM   4032  CA  ALA B 104      13.915  18.349 -26.060  1.00  0.00           C  
ATOM   4033  C   ALA B 104      14.686  19.663 -25.868  1.00  0.00           C  
ATOM   4034  O   ALA B 104      15.398  20.089 -26.771  1.00  0.00           O  
ATOM   4035  CB  ALA B 104      12.429  18.597 -26.347  1.00  0.00           C  
ATOM   4036  N   VAL B 105      14.630  20.286 -24.694  1.00  0.00           N  
ATOM   4037  CA  VAL B 105      15.399  21.505 -24.397  1.00  0.00           C  
ATOM   4038  C   VAL B 105      16.903  21.246 -24.477  1.00  0.00           C  
ATOM   4039  O   VAL B 105      17.605  21.997 -25.146  1.00  0.00           O  
ATOM   4040  CB  VAL B 105      15.009  22.115 -23.040  1.00  0.00           C  
ATOM   4041  CG1 VAL B 105      15.877  23.331 -22.680  1.00  0.00           C  
ATOM   4042  CG2 VAL B 105      13.552  22.590 -23.067  1.00  0.00           C  
ATOM   4043  N   TYR B 106      17.393  20.166 -23.871  1.00  0.00           N  
ATOM   4044  CA  TYR B 106      18.811  19.801 -23.947  1.00  0.00           C  
ATOM   4045  C   TYR B 106      19.269  19.597 -25.397  1.00  0.00           C  
ATOM   4046  O   TYR B 106      20.241  20.201 -25.829  1.00  0.00           O  
ATOM   4047  CB  TYR B 106      19.078  18.530 -23.145  1.00  0.00           C  
ATOM   4048  CG  TYR B 106      19.216  18.706 -21.646  1.00  0.00           C  
ATOM   4049  CD1 TYR B 106      20.450  19.103 -21.097  1.00  0.00           C  
ATOM   4050  CD2 TYR B 106      18.148  18.412 -20.794  1.00  0.00           C  
ATOM   4051  CE1 TYR B 106      20.613  19.178 -19.708  1.00  0.00           C  
ATOM   4052  CE2 TYR B 106      18.291  18.491 -19.399  1.00  0.00           C  
ATOM   4053  CZ  TYR B 106      19.537  18.857 -18.856  1.00  0.00           C  
ATOM   4054  OH  TYR B 106      19.689  18.867 -17.491  1.00  0.00           O  
ATOM   4055  N   THR B 107      18.545  18.778 -26.161  1.00  0.00           N  
ATOM   4056  CA  THR B 107      18.936  18.443 -27.540  1.00  0.00           C  
ATOM   4057  C   THR B 107      18.744  19.594 -28.523  1.00  0.00           C  
ATOM   4058  O   THR B 107      19.409  19.628 -29.558  1.00  0.00           O  
ATOM   4059  CB  THR B 107      18.196  17.197 -28.046  1.00  0.00           C  
ATOM   4060  OG1 THR B 107      16.801  17.335 -27.908  1.00  0.00           O  
ATOM   4061  CG2 THR B 107      18.607  15.942 -27.280  1.00  0.00           C  
ATOM   4062  N   ALA B 108      17.871  20.559 -28.214  1.00  0.00           N  
ATOM   4063  CA  ALA B 108      17.700  21.753 -29.031  1.00  0.00           C  
ATOM   4064  C   ALA B 108      18.828  22.779 -28.851  1.00  0.00           C  
ATOM   4065  O   ALA B 108      19.178  23.485 -29.807  1.00  0.00           O  
ATOM   4066  CB  ALA B 108      16.349  22.393 -28.694  1.00  0.00           C  
ATOM   4067  N   LEU B 109      19.366  22.898 -27.629  1.00  0.00           N  
ATOM   4068  CA  LEU B 109      20.253  23.999 -27.237  1.00  0.00           C  
ATOM   4069  C   LEU B 109      21.710  23.583 -27.019  1.00  0.00           C  
ATOM   4070  O   LEU B 109      22.588  24.450 -27.073  1.00  0.00           O  
ATOM   4071  CB  LEU B 109      19.691  24.660 -25.963  1.00  0.00           C  
ATOM   4072  CG  LEU B 109      18.279  25.249 -26.098  1.00  0.00           C  
ATOM   4073  CD1 LEU B 109      17.892  25.954 -24.795  1.00  0.00           C  
ATOM   4074  CD2 LEU B 109      18.168  26.264 -27.243  1.00  0.00           C  
ATOM   4075  N   LEU B 110      21.972  22.311 -26.769  1.00  0.00           N  
ATOM   4076  CA  LEU B 110      23.281  21.798 -26.388  1.00  0.00           C  
ATOM   4077  C   LEU B 110      23.764  20.719 -27.353  1.00  0.00           C  
ATOM   4078  O   LEU B 110      22.978  19.985 -27.940  1.00  0.00           O  
ATOM   4079  CB  LEU B 110      23.239  21.242 -24.954  1.00  0.00           C  
ATOM   4080  CG  LEU B 110      22.736  22.211 -23.873  1.00  0.00           C  
ATOM   4081  CD1 LEU B 110      22.715  21.485 -22.538  1.00  0.00           C  
ATOM   4082  CD2 LEU B 110      23.615  23.445 -23.740  1.00  0.00           C  
ATOM   4083  N   GLU B 111      25.084  20.606 -27.434  1.00  0.00           N  
ATOM   4084  CA  GLU B 111      25.775  19.459 -28.018  1.00  0.00           C  
ATOM   4085  C   GLU B 111      26.182  18.469 -26.908  1.00  0.00           C  
ATOM   4086  O   GLU B 111      26.452  18.885 -25.780  1.00  0.00           O  
ATOM   4087  CB  GLU B 111      26.994  19.928 -28.826  1.00  0.00           C  
ATOM   4088  CG  GLU B 111      26.637  20.743 -30.079  1.00  0.00           C  
ATOM   4089  CD  GLU B 111      25.854  19.948 -31.142  1.00  0.00           C  
ATOM   4090  OE1 GLU B 111      25.119  20.593 -31.919  1.00  0.00           O  
ATOM   4091  OE2 GLU B 111      26.007  18.711 -31.182  1.00  0.00           O  
ATOM   4092  N   PRO B 112      26.270  17.162 -27.212  1.00  0.00           N  
ATOM   4093  CA  PRO B 112      26.804  16.192 -26.269  1.00  0.00           C  
ATOM   4094  C   PRO B 112      28.191  16.605 -25.749  1.00  0.00           C  
ATOM   4095  O   PRO B 112      29.075  16.961 -26.523  1.00  0.00           O  
ATOM   4096  CB  PRO B 112      26.851  14.861 -27.027  1.00  0.00           C  
ATOM   4097  CG  PRO B 112      25.770  15.022 -28.083  1.00  0.00           C  
ATOM   4098  CD  PRO B 112      25.849  16.512 -28.442  1.00  0.00           C  
ATOM   4099  N   GLY B 113      28.375  16.555 -24.429  1.00  0.00           N  
ATOM   4100  CA  GLY B 113      29.607  16.984 -23.760  1.00  0.00           C  
ATOM   4101  C   GLY B 113      29.632  18.449 -23.308  1.00  0.00           C  
ATOM   4102  O   GLY B 113      30.544  18.819 -22.571  1.00  0.00           O  
ATOM   4103  N   ASP B 114      28.653  19.278 -23.702  1.00  0.00           N  
ATOM   4104  CA  ASP B 114      28.544  20.650 -23.203  1.00  0.00           C  
ATOM   4105  C   ASP B 114      28.404  20.689 -21.670  1.00  0.00           C  
ATOM   4106  O   ASP B 114      27.805  19.802 -21.047  1.00  0.00           O  
ATOM   4107  CB  ASP B 114      27.371  21.387 -23.861  1.00  0.00           C  
ATOM   4108  CG  ASP B 114      27.648  21.957 -25.242  1.00  0.00           C  
ATOM   4109  OD1 ASP B 114      28.811  22.266 -25.584  1.00  0.00           O  
ATOM   4110  OD2 ASP B 114      26.675  22.297 -25.964  1.00  0.00           O  
ATOM   4111  N   THR B 115      28.935  21.749 -21.061  1.00  0.00           N  
ATOM   4112  CA  THR B 115      28.847  21.954 -19.614  1.00  0.00           C  
ATOM   4113  C   THR B 115      27.515  22.592 -19.242  1.00  0.00           C  
ATOM   4114  O   THR B 115      27.103  23.606 -19.816  1.00  0.00           O  
ATOM   4115  CB  THR B 115      30.036  22.767 -19.082  1.00  0.00           C  
ATOM   4116  OG1 THR B 115      31.235  22.077 -19.388  1.00  0.00           O  
ATOM   4117  CG2 THR B 115      30.017  22.941 -17.565  1.00  0.00           C  
ATOM   4118  N   VAL B 116      26.866  22.025 -18.239  1.00  0.00           N  
ATOM   4119  CA  VAL B 116      25.579  22.473 -17.701  1.00  0.00           C  
ATOM   4120  C   VAL B 116      25.691  22.626 -16.188  1.00  0.00           C  
ATOM   4121  O   VAL B 116      26.154  21.726 -15.504  1.00  0.00           O  
ATOM   4122  CB  VAL B 116      24.460  21.470 -18.050  1.00  0.00           C  
ATOM   4123  CG1 VAL B 116      23.108  21.928 -17.519  1.00  0.00           C  
ATOM   4124  CG2 VAL B 116      24.328  21.277 -19.563  1.00  0.00           C  
ATOM   4125  N   LEU B 117      25.240  23.766 -15.659  1.00  0.00           N  
ATOM   4126  CA  LEU B 117      25.083  23.959 -14.221  1.00  0.00           C  
ATOM   4127  C   LEU B 117      23.666  23.547 -13.820  1.00  0.00           C  
ATOM   4128  O   LEU B 117      22.693  24.143 -14.280  1.00  0.00           O  
ATOM   4129  CB  LEU B 117      25.379  25.422 -13.842  1.00  0.00           C  
ATOM   4130  CG  LEU B 117      26.431  25.539 -12.725  1.00  0.00           C  
ATOM   4131  CD1 LEU B 117      27.811  25.812 -13.322  1.00  0.00           C  
ATOM   4132  CD2 LEU B 117      26.116  26.692 -11.783  1.00  0.00           C  
ATOM   4133  N   GLY B 118      23.531  22.541 -12.959  1.00  0.00           N  
ATOM   4134  CA  GLY B 118      22.253  22.049 -12.469  1.00  0.00           C  
ATOM   4135  C   GLY B 118      22.233  21.964 -10.947  1.00  0.00           C  
ATOM   4136  O   GLY B 118      23.274  21.810 -10.315  1.00  0.00           O  
ATOM   4137  N   MET B 119      21.054  22.046 -10.339  1.00  0.00           N  
ATOM   4138  CA  MET B 119      20.944  21.866  -8.893  1.00  0.00           C  
ATOM   4139  C   MET B 119      21.325  20.434  -8.506  1.00  0.00           C  
ATOM   4140  O   MET B 119      20.863  19.464  -9.111  1.00  0.00           O  
ATOM   4141  CB  MET B 119      19.538  22.237  -8.400  1.00  0.00           C  
ATOM   4142  CG  MET B 119      19.456  22.212  -6.861  1.00  0.00           C  
ATOM   4143  SD  MET B 119      17.838  22.689  -6.175  1.00  0.00           S  
ATOM   4144  CE  MET B 119      17.940  24.479  -6.318  1.00  0.00           C  
ATOM   4145  N   ASN B 120      22.144  20.322  -7.453  1.00  0.00           N  
ATOM   4146  CA  ASN B 120      22.535  19.033  -6.909  1.00  0.00           C  
ATOM   4147  C   ASN B 120      21.283  18.229  -6.507  1.00  0.00           C  
ATOM   4148  O   ASN B 120      20.416  18.717  -5.795  1.00  0.00           O  
ATOM   4149  CB  ASN B 120      23.491  19.281  -5.727  1.00  0.00           C  
ATOM   4150  CG  ASN B 120      24.111  18.015  -5.149  1.00  0.00           C  
ATOM   4151  OD1 ASN B 120      23.618  16.921  -5.285  1.00  0.00           O  
ATOM   4152  ND2 ASN B 120      25.228  18.147  -4.471  1.00  0.00           N  
ATOM   4153  N   LEU B 121      21.230  16.968  -6.933  1.00  0.00           N  
ATOM   4154  CA  LEU B 121      20.135  16.049  -6.614  1.00  0.00           C  
ATOM   4155  C   LEU B 121      19.909  15.919  -5.103  1.00  0.00           C  
ATOM   4156  O   LEU B 121      18.770  15.946  -4.658  1.00  0.00           O  
ATOM   4157  CB  LEU B 121      20.468  14.670  -7.210  1.00  0.00           C  
ATOM   4158  CG  LEU B 121      20.194  14.624  -8.723  1.00  0.00           C  
ATOM   4159  CD1 LEU B 121      21.274  13.804  -9.415  1.00  0.00           C  
ATOM   4160  CD2 LEU B 121      18.836  14.006  -9.011  1.00  0.00           C  
ATOM   4161  N   ALA B 122      20.993  15.852  -4.326  1.00  0.00           N  
ATOM   4162  CA  ALA B 122      20.919  15.762  -2.875  1.00  0.00           C  
ATOM   4163  C   ALA B 122      20.354  17.041  -2.215  1.00  0.00           C  
ATOM   4164  O   ALA B 122      19.851  16.990  -1.101  1.00  0.00           O  
ATOM   4165  CB  ALA B 122      22.317  15.445  -2.347  1.00  0.00           C  
ATOM   4166  N   HIS B 123      20.384  18.158  -2.921  1.00  0.00           N  
ATOM   4167  CA  HIS B 123      19.864  19.448  -2.455  1.00  0.00           C  
ATOM   4168  C   HIS B 123      18.484  19.795  -3.040  1.00  0.00           C  
ATOM   4169  O   HIS B 123      17.999  20.914  -2.869  1.00  0.00           O  
ATOM   4170  CB  HIS B 123      20.904  20.538  -2.744  1.00  0.00           C  
ATOM   4171  CG  HIS B 123      22.199  20.417  -1.982  1.00  0.00           C  
ATOM   4172  ND1 HIS B 123      23.193  21.374  -1.958  1.00  0.00           N  
ATOM   4173  CD2 HIS B 123      22.629  19.404  -1.165  1.00  0.00           C  
ATOM   4174  CE1 HIS B 123      24.181  20.938  -1.172  1.00  0.00           C  
ATOM   4175  NE2 HIS B 123      23.881  19.739  -0.667  1.00  0.00           N  
ATOM   4176  N   GLY B 124      17.840  18.859  -3.724  1.00  0.00           N  
ATOM   4177  CA  GLY B 124      16.492  19.035  -4.256  1.00  0.00           C  
ATOM   4178  C   GLY B 124      16.376  19.112  -5.782  1.00  0.00           C  
ATOM   4179  O   GLY B 124      15.281  19.371  -6.289  1.00  0.00           O  
ATOM   4180  N   GLY B 125      17.460  18.875  -6.524  1.00  0.00           N  
ATOM   4181  CA  GLY B 125      17.428  18.789  -7.981  1.00  0.00           C  
ATOM   4182  C   GLY B 125      16.626  17.577  -8.486  1.00  0.00           C  
ATOM   4183  O   GLY B 125      16.447  16.576  -7.794  1.00  0.00           O  
ATOM   4184  N   HIS B 126      16.159  17.657  -9.734  1.00  0.00           N  
ATOM   4185  CA  HIS B 126      15.442  16.558 -10.375  1.00  0.00           C  
ATOM   4186  C   HIS B 126      16.404  15.627 -11.131  1.00  0.00           C  
ATOM   4187  O   HIS B 126      17.471  16.039 -11.573  1.00  0.00           O  
ATOM   4188  CB  HIS B 126      14.364  17.147 -11.303  1.00  0.00           C  
ATOM   4189  CG  HIS B 126      13.481  16.123 -11.961  1.00  0.00           C  
ATOM   4190  ND1 HIS B 126      13.500  15.767 -13.284  1.00  0.00           N  
ATOM   4191  CD2 HIS B 126      12.521  15.349 -11.367  1.00  0.00           C  
ATOM   4192  CE1 HIS B 126      12.573  14.802 -13.490  1.00  0.00           C  
ATOM   4193  NE2 HIS B 126      11.958  14.519 -12.337  1.00  0.00           N  
ATOM   4194  N   LEU B 127      16.004  14.370 -11.354  1.00  0.00           N  
ATOM   4195  CA  LEU B 127      16.767  13.382 -12.136  1.00  0.00           C  
ATOM   4196  C   LEU B 127      17.258  13.940 -13.490  1.00  0.00           C  
ATOM   4197  O   LEU B 127      18.411  13.765 -13.845  1.00  0.00           O  
ATOM   4198  CB  LEU B 127      15.879  12.143 -12.367  1.00  0.00           C  
ATOM   4199  CG  LEU B 127      15.940  11.121 -11.219  1.00  0.00           C  
ATOM   4200  CD1 LEU B 127      14.683  10.257 -11.206  1.00  0.00           C  
ATOM   4201  CD2 LEU B 127      17.145  10.187 -11.379  1.00  0.00           C  
ATOM   4202  N   THR B 128      16.402  14.658 -14.210  1.00  0.00           N  
ATOM   4203  CA  THR B 128      16.741  15.261 -15.510  1.00  0.00           C  
ATOM   4204  C   THR B 128      17.596  16.529 -15.415  1.00  0.00           C  
ATOM   4205  O   THR B 128      17.907  17.120 -16.447  1.00  0.00           O  
ATOM   4206  CB  THR B 128      15.488  15.549 -16.346  1.00  0.00           C  
ATOM   4207  OG1 THR B 128      14.649  16.452 -15.658  1.00  0.00           O  
ATOM   4208  CG2 THR B 128      14.685  14.287 -16.632  1.00  0.00           C  
ATOM   4209  N   HIS B 129      17.998  16.955 -14.222  1.00  0.00           N  
ATOM   4210  CA  HIS B 129      18.852  18.135 -14.032  1.00  0.00           C  
ATOM   4211  C   HIS B 129      20.334  17.782 -13.868  1.00  0.00           C  
ATOM   4212  O   HIS B 129      21.132  18.622 -13.443  1.00  0.00           O  
ATOM   4213  CB  HIS B 129      18.333  18.992 -12.855  1.00  0.00           C  
ATOM   4214  CG  HIS B 129      16.909  19.475 -12.979  1.00  0.00           C  
ATOM   4215  ND1 HIS B 129      16.184  20.085 -11.966  1.00  0.00           N  
ATOM   4216  CD2 HIS B 129      16.084  19.418 -14.077  1.00  0.00           C  
ATOM   4217  CE1 HIS B 129      14.963  20.363 -12.448  1.00  0.00           C  
ATOM   4218  NE2 HIS B 129      14.877  19.968 -13.722  1.00  0.00           N  
ATOM   4219  N   GLY B 130      20.717  16.550 -14.218  1.00  0.00           N  
ATOM   4220  CA  GLY B 130      22.117  16.133 -14.219  1.00  0.00           C  
ATOM   4221  C   GLY B 130      22.441  14.848 -13.468  1.00  0.00           C  
ATOM   4222  O   GLY B 130      23.606  14.599 -13.162  1.00  0.00           O  
ATOM   4223  N   SER B 131      21.459  14.015 -13.178  1.00  0.00           N  
ATOM   4224  CA  SER B 131      21.738  12.726 -12.534  1.00  0.00           C  
ATOM   4225  C   SER B 131      22.632  11.844 -13.416  1.00  0.00           C  
ATOM   4226  O   SER B 131      22.314  11.651 -14.590  1.00  0.00           O  
ATOM   4227  CB  SER B 131      20.449  11.977 -12.235  1.00  0.00           C  
ATOM   4228  OG  SER B 131      20.734  10.747 -11.599  1.00  0.00           O  
ATOM   4229  N   PRO B 132      23.673  11.206 -12.858  1.00  0.00           N  
ATOM   4230  CA  PRO B 132      24.556  10.320 -13.625  1.00  0.00           C  
ATOM   4231  C   PRO B 132      23.862   9.064 -14.163  1.00  0.00           C  
ATOM   4232  O   PRO B 132      24.348   8.439 -15.111  1.00  0.00           O  
ATOM   4233  CB  PRO B 132      25.697   9.975 -12.659  1.00  0.00           C  
ATOM   4234  CG  PRO B 132      25.073  10.134 -11.273  1.00  0.00           C  
ATOM   4235  CD  PRO B 132      24.097  11.295 -11.473  1.00  0.00           C  
ATOM   4236  N   VAL B 133      22.705   8.694 -13.620  1.00  0.00           N  
ATOM   4237  CA  VAL B 133      21.887   7.569 -14.113  1.00  0.00           C  
ATOM   4238  C   VAL B 133      20.873   7.991 -15.180  1.00  0.00           C  
ATOM   4239  O   VAL B 133      20.290   7.132 -15.853  1.00  0.00           O  
ATOM   4240  CB  VAL B 133      21.197   6.803 -12.972  1.00  0.00           C  
ATOM   4241  CG1 VAL B 133      22.246   6.192 -12.026  1.00  0.00           C  
ATOM   4242  CG2 VAL B 133      20.234   7.654 -12.152  1.00  0.00           C  
ATOM   4243  N   ASN B 134      20.690   9.301 -15.376  1.00  0.00           N  
ATOM   4244  CA  ASN B 134      19.788   9.880 -16.361  1.00  0.00           C  
ATOM   4245  C   ASN B 134      20.538  10.297 -17.638  1.00  0.00           C  
ATOM   4246  O   ASN B 134      21.755  10.486 -17.620  1.00  0.00           O  
ATOM   4247  CB  ASN B 134      19.060  11.062 -15.689  1.00  0.00           C  
ATOM   4248  CG  ASN B 134      18.021  11.668 -16.602  1.00  0.00           C  
ATOM   4249  OD1 ASN B 134      18.261  12.642 -17.280  1.00  0.00           O  
ATOM   4250  ND2 ASN B 134      16.853  11.072 -16.693  1.00  0.00           N  
ATOM   4251  N   PHE B 135      19.817  10.483 -18.748  1.00  0.00           N  
ATOM   4252  CA  PHE B 135      20.408  10.979 -19.996  1.00  0.00           C  
ATOM   4253  C   PHE B 135      21.182  12.294 -19.793  1.00  0.00           C  
ATOM   4254  O   PHE B 135      22.245  12.454 -20.375  1.00  0.00           O  
ATOM   4255  CB  PHE B 135      19.324  11.159 -21.073  1.00  0.00           C  
ATOM   4256  CG  PHE B 135      18.495  12.422 -20.933  1.00  0.00           C  
ATOM   4257  CD1 PHE B 135      17.274  12.415 -20.235  1.00  0.00           C  
ATOM   4258  CD2 PHE B 135      18.985  13.642 -21.438  1.00  0.00           C  
ATOM   4259  CE1 PHE B 135      16.571  13.606 -20.021  1.00  0.00           C  
ATOM   4260  CE2 PHE B 135      18.281  14.842 -21.218  1.00  0.00           C  
ATOM   4261  CZ  PHE B 135      17.079  14.814 -20.500  1.00  0.00           C  
ATOM   4262  N   SER B 136      20.696  13.179 -18.937  1.00  0.00           N  
ATOM   4263  CA  SER B 136      21.309  14.483 -18.692  1.00  0.00           C  
ATOM   4264  C   SER B 136      22.736  14.356 -18.143  1.00  0.00           C  
ATOM   4265  O   SER B 136      23.651  14.975 -18.680  1.00  0.00           O  
ATOM   4266  CB  SER B 136      20.431  15.321 -17.746  1.00  0.00           C  
ATOM   4267  OG  SER B 136      20.238  14.684 -16.504  1.00  0.00           O  
ATOM   4268  N   GLY B 137      22.956  13.486 -17.151  1.00  0.00           N  
ATOM   4269  CA  GLY B 137      24.288  13.240 -16.596  1.00  0.00           C  
ATOM   4270  C   GLY B 137      25.176  12.336 -17.457  1.00  0.00           C  
ATOM   4271  O   GLY B 137      26.388  12.315 -17.270  1.00  0.00           O  
ATOM   4272  N   LYS B 138      24.592  11.583 -18.400  1.00  0.00           N  
ATOM   4273  CA  LYS B 138      25.348  10.704 -19.310  1.00  0.00           C  
ATOM   4274  C   LYS B 138      25.844  11.425 -20.571  1.00  0.00           C  
ATOM   4275  O   LYS B 138      26.900  11.071 -21.083  1.00  0.00           O  
ATOM   4276  CB  LYS B 138      24.483   9.499 -19.726  1.00  0.00           C  
ATOM   4277  CG  LYS B 138      24.301   8.499 -18.573  1.00  0.00           C  
ATOM   4278  CD  LYS B 138      23.428   7.317 -19.024  1.00  0.00           C  
ATOM   4279  CE  LYS B 138      23.307   6.334 -17.869  1.00  0.00           C  
ATOM   4280  NZ  LYS B 138      22.408   5.208 -18.189  1.00  0.00           N  
ATOM   4281  N   LEU B 139      25.063  12.361 -21.084  1.00  0.00           N  
ATOM   4282  CA  LEU B 139      25.348  13.044 -22.354  1.00  0.00           C  
ATOM   4283  C   LEU B 139      26.076  14.376 -22.166  1.00  0.00           C  
ATOM   4284  O   LEU B 139      26.749  14.820 -23.090  1.00  0.00           O  
ATOM   4285  CB  LEU B 139      24.040  13.247 -23.134  1.00  0.00           C  
ATOM   4286  CG  LEU B 139      23.342  11.952 -23.593  1.00  0.00           C  
ATOM   4287  CD1 LEU B 139      22.038  12.294 -24.310  1.00  0.00           C  
ATOM   4288  CD2 LEU B 139      24.203  11.127 -24.556  1.00  0.00           C  
ATOM   4289  N   TYR B 140      25.946  15.010 -21.006  1.00  0.00           N  
ATOM   4290  CA  TYR B 140      26.461  16.354 -20.749  1.00  0.00           C  
ATOM   4291  C   TYR B 140      27.380  16.372 -19.529  1.00  0.00           C  
ATOM   4292  O   TYR B 140      27.293  15.530 -18.638  1.00  0.00           O  
ATOM   4293  CB  TYR B 140      25.285  17.329 -20.591  1.00  0.00           C  
ATOM   4294  CG  TYR B 140      24.290  17.275 -21.736  1.00  0.00           C  
ATOM   4295  CD1 TYR B 140      24.596  17.857 -22.981  1.00  0.00           C  
ATOM   4296  CD2 TYR B 140      23.073  16.583 -21.578  1.00  0.00           C  
ATOM   4297  CE1 TYR B 140      23.703  17.747 -24.061  1.00  0.00           C  
ATOM   4298  CE2 TYR B 140      22.171  16.472 -22.651  1.00  0.00           C  
ATOM   4299  CZ  TYR B 140      22.489  17.048 -23.892  1.00  0.00           C  
ATOM   4300  OH  TYR B 140      21.623  16.929 -24.942  1.00  0.00           O  
ATOM   4301  N   ASN B 141      28.272  17.360 -19.486  1.00  0.00           N  
ATOM   4302  CA  ASN B 141      29.134  17.595 -18.339  1.00  0.00           C  
ATOM   4303  C   ASN B 141      28.386  18.436 -17.296  1.00  0.00           C  
ATOM   4304  O   ASN B 141      28.172  19.629 -17.491  1.00  0.00           O  
ATOM   4305  CB  ASN B 141      30.434  18.267 -18.813  1.00  0.00           C  
ATOM   4306  CG  ASN B 141      31.371  18.529 -17.643  1.00  0.00           C  
ATOM   4307  OD1 ASN B 141      31.582  17.682 -16.790  1.00  0.00           O  
ATOM   4308  ND2 ASN B 141      31.935  19.700 -17.561  1.00  0.00           N  
ATOM   4309  N   ILE B 142      27.989  17.812 -16.197  1.00  0.00           N  
ATOM   4310  CA  ILE B 142      27.180  18.464 -15.173  1.00  0.00           C  
ATOM   4311  C   ILE B 142      28.069  18.991 -14.047  1.00  0.00           C  
ATOM   4312  O   ILE B 142      28.806  18.238 -13.422  1.00  0.00           O  
ATOM   4313  CB  ILE B 142      26.090  17.521 -14.630  1.00  0.00           C  
ATOM   4314  CG1 ILE B 142      25.208  16.928 -15.754  1.00  0.00           C  
ATOM   4315  CG2 ILE B 142      25.216  18.242 -13.587  1.00  0.00           C  
ATOM   4316  CD1 ILE B 142      24.436  17.942 -16.609  1.00  0.00           C  
ATOM   4317  N   VAL B 143      27.930  20.284 -13.760  1.00  0.00           N  
ATOM   4318  CA  VAL B 143      28.489  20.919 -12.566  1.00  0.00           C  
ATOM   4319  C   VAL B 143      27.329  21.209 -11.611  1.00  0.00           C  
ATOM   4320  O   VAL B 143      26.417  21.956 -11.966  1.00  0.00           O  
ATOM   4321  CB  VAL B 143      29.275  22.184 -12.920  1.00  0.00           C  
ATOM   4322  CG1 VAL B 143      29.883  22.816 -11.668  1.00  0.00           C  
ATOM   4323  CG2 VAL B 143      30.423  21.862 -13.892  1.00  0.00           C  
ATOM   4324  N   PRO B 144      27.307  20.614 -10.412  1.00  0.00           N  
ATOM   4325  CA  PRO B 144      26.237  20.867  -9.467  1.00  0.00           C  
ATOM   4326  C   PRO B 144      26.447  22.201  -8.740  1.00  0.00           C  
ATOM   4327  O   PRO B 144      27.558  22.531  -8.334  1.00  0.00           O  
ATOM   4328  CB  PRO B 144      26.259  19.670  -8.518  1.00  0.00           C  
ATOM   4329  CG  PRO B 144      27.735  19.260  -8.499  1.00  0.00           C  
ATOM   4330  CD  PRO B 144      28.225  19.608  -9.908  1.00  0.00           C  
ATOM   4331  N   TYR B 145      25.367  22.929  -8.507  1.00  0.00           N  
ATOM   4332  CA  TYR B 145      25.278  23.983  -7.497  1.00  0.00           C  
ATOM   4333  C   TYR B 145      24.310  23.552  -6.399  1.00  0.00           C  
ATOM   4334  O   TYR B 145      23.448  22.691  -6.608  1.00  0.00           O  
ATOM   4335  CB  TYR B 145      24.891  25.327  -8.131  1.00  0.00           C  
ATOM   4336  CG  TYR B 145      23.462  25.409  -8.628  1.00  0.00           C  
ATOM   4337  CD1 TYR B 145      23.154  25.061  -9.968  1.00  0.00           C  
ATOM   4338  CD2 TYR B 145      22.431  25.832  -7.771  1.00  0.00           C  
ATOM   4339  CE1 TYR B 145      21.839  25.165 -10.442  1.00  0.00           C  
ATOM   4340  CE2 TYR B 145      21.103  25.928  -8.236  1.00  0.00           C  
ATOM   4341  CZ  TYR B 145      20.814  25.603  -9.569  1.00  0.00           C  
ATOM   4342  OH  TYR B 145      19.524  25.714 -10.033  1.00  0.00           O  
ATOM   4343  N   GLY B 146      24.451  24.140  -5.210  1.00  0.00           N  
ATOM   4344  CA  GLY B 146      23.701  23.721  -4.044  1.00  0.00           C  
ATOM   4345  C   GLY B 146      22.963  24.852  -3.344  1.00  0.00           C  
ATOM   4346  O   GLY B 146      22.807  25.961  -3.854  1.00  0.00           O  
ATOM   4347  N   ILE B 147      22.512  24.514  -2.161  1.00  0.00           N  
ATOM   4348  CA  ILE B 147      21.922  25.440  -1.199  1.00  0.00           C  
ATOM   4349  C   ILE B 147      22.952  25.782  -0.121  1.00  0.00           C  
ATOM   4350  O   ILE B 147      23.898  25.027   0.120  1.00  0.00           O  
ATOM   4351  CB  ILE B 147      20.610  24.881  -0.615  1.00  0.00           C  
ATOM   4352  CG1 ILE B 147      20.819  23.513   0.064  1.00  0.00           C  
ATOM   4353  CG2 ILE B 147      19.542  24.814  -1.727  1.00  0.00           C  
ATOM   4354  CD1 ILE B 147      19.552  22.976   0.747  1.00  0.00           C  
ATOM   4355  N   ASP B 148      22.756  26.924   0.521  1.00  0.00           N  
ATOM   4356  CA  ASP B 148      23.546  27.341   1.670  1.00  0.00           C  
ATOM   4357  C   ASP B 148      23.125  26.612   2.961  1.00  0.00           C  
ATOM   4358  O   ASP B 148      22.209  25.777   2.993  1.00  0.00           O  
ATOM   4359  CB  ASP B 148      23.506  28.882   1.778  1.00  0.00           C  
ATOM   4360  CG  ASP B 148      22.140  29.472   2.129  1.00  0.00           C  
ATOM   4361  OD1 ASP B 148      21.311  28.767   2.740  1.00  0.00           O  
ATOM   4362  OD2 ASP B 148      21.925  30.669   1.856  1.00  0.00           O  
ATOM   4363  N   ALA B 149      23.791  26.948   4.062  1.00  0.00           N  
ATOM   4364  CA  ALA B 149      23.491  26.372   5.374  1.00  0.00           C  
ATOM   4365  C   ALA B 149      22.082  26.728   5.900  1.00  0.00           C  
ATOM   4366  O   ALA B 149      21.600  26.081   6.830  1.00  0.00           O  
ATOM   4367  CB  ALA B 149      24.580  26.828   6.346  1.00  0.00           C  
ATOM   4368  N   THR B 150      21.428  27.740   5.324  1.00  0.00           N  
ATOM   4369  CA  THR B 150      20.050  28.118   5.668  1.00  0.00           C  
ATOM   4370  C   THR B 150      19.018  27.351   4.837  1.00  0.00           C  
ATOM   4371  O   THR B 150      17.822  27.469   5.086  1.00  0.00           O  
ATOM   4372  CB  THR B 150      19.810  29.634   5.561  1.00  0.00           C  
ATOM   4373  OG1 THR B 150      19.660  30.071   4.240  1.00  0.00           O  
ATOM   4374  CG2 THR B 150      20.916  30.460   6.217  1.00  0.00           C  
ATOM   4375  N   GLY B 151      19.465  26.538   3.868  1.00  0.00           N  
ATOM   4376  CA  GLY B 151      18.600  25.765   2.985  1.00  0.00           C  
ATOM   4377  C   GLY B 151      18.071  26.545   1.777  1.00  0.00           C  
ATOM   4378  O   GLY B 151      17.178  26.058   1.087  1.00  0.00           O  
ATOM   4379  N   HIS B 152      18.629  27.737   1.497  1.00  0.00           N  
ATOM   4380  CA  HIS B 152      18.287  28.539   0.323  1.00  0.00           C  
ATOM   4381  C   HIS B 152      19.402  28.457  -0.735  1.00  0.00           C  
ATOM   4382  O   HIS B 152      20.550  28.163  -0.408  1.00  0.00           O  
ATOM   4383  CB  HIS B 152      18.015  29.989   0.737  1.00  0.00           C  
ATOM   4384  CG  HIS B 152      16.865  30.117   1.688  1.00  0.00           C  
ATOM   4385  ND1 HIS B 152      16.935  30.021   3.057  1.00  0.00           N  
ATOM   4386  CD2 HIS B 152      15.534  30.298   1.375  1.00  0.00           C  
ATOM   4387  CE1 HIS B 152      15.693  30.143   3.554  1.00  0.00           C  
ATOM   4388  NE2 HIS B 152      14.812  30.314   2.558  1.00  0.00           N  
ATOM   4389  N   ILE B 153      19.063  28.724  -1.991  1.00  0.00           N  
ATOM   4390  CA  ILE B 153      20.049  28.728  -3.080  1.00  0.00           C  
ATOM   4391  C   ILE B 153      21.137  29.765  -2.774  1.00  0.00           C  
ATOM   4392  O   ILE B 153      20.827  30.942  -2.584  1.00  0.00           O  
ATOM   4393  CB  ILE B 153      19.376  28.988  -4.441  1.00  0.00           C  
ATOM   4394  CG1 ILE B 153      18.459  27.803  -4.805  1.00  0.00           C  
ATOM   4395  CG2 ILE B 153      20.418  29.216  -5.556  1.00  0.00           C  
ATOM   4396  CD1 ILE B 153      17.545  28.059  -6.016  1.00  0.00           C  
ATOM   4397  N   ASP B 154      22.395  29.331  -2.807  1.00  0.00           N  
ATOM   4398  CA  ASP B 154      23.533  30.233  -2.723  1.00  0.00           C  
ATOM   4399  C   ASP B 154      23.813  30.845  -4.108  1.00  0.00           C  
ATOM   4400  O   ASP B 154      24.519  30.291  -4.950  1.00  0.00           O  
ATOM   4401  CB  ASP B 154      24.757  29.520  -2.121  1.00  0.00           C  
ATOM   4402  CG  ASP B 154      25.910  30.486  -1.826  1.00  0.00           C  
ATOM   4403  OD1 ASP B 154      25.937  31.597  -2.407  1.00  0.00           O  
ATOM   4404  OD2 ASP B 154      26.788  30.123  -1.008  1.00  0.00           O  
ATOM   4405  N   TYR B 155      23.228  32.014  -4.362  1.00  0.00           N  
ATOM   4406  CA  TYR B 155      23.426  32.732  -5.626  1.00  0.00           C  
ATOM   4407  C   TYR B 155      24.863  33.240  -5.807  1.00  0.00           C  
ATOM   4408  O   TYR B 155      25.288  33.440  -6.942  1.00  0.00           O  
ATOM   4409  CB  TYR B 155      22.444  33.910  -5.718  1.00  0.00           C  
ATOM   4410  CG  TYR B 155      20.988  33.507  -5.728  1.00  0.00           C  
ATOM   4411  CD1 TYR B 155      20.380  33.021  -6.903  1.00  0.00           C  
ATOM   4412  CD2 TYR B 155      20.230  33.592  -4.544  1.00  0.00           C  
ATOM   4413  CE1 TYR B 155      19.034  32.620  -6.902  1.00  0.00           C  
ATOM   4414  CE2 TYR B 155      18.882  33.190  -4.527  1.00  0.00           C  
ATOM   4415  CZ  TYR B 155      18.288  32.700  -5.708  1.00  0.00           C  
ATOM   4416  OH  TYR B 155      16.980  32.288  -5.684  1.00  0.00           O  
ATOM   4417  N   ALA B 156      25.595  33.443  -4.729  1.00  0.00           N  
ATOM   4418  CA  ALA B 156      26.989  33.851  -4.808  1.00  0.00           C  
ATOM   4419  C   ALA B 156      27.878  32.681  -5.250  1.00  0.00           C  
ATOM   4420  O   ALA B 156      28.734  32.854  -6.129  1.00  0.00           O  
ATOM   4421  CB  ALA B 156      27.419  34.425  -3.449  1.00  0.00           C  
ATOM   4422  N   ASP B 157      27.659  31.485  -4.707  1.00  0.00           N  
ATOM   4423  CA  ASP B 157      28.316  30.273  -5.190  1.00  0.00           C  
ATOM   4424  C   ASP B 157      27.881  29.943  -6.621  1.00  0.00           C  
ATOM   4425  O   ASP B 157      28.733  29.697  -7.474  1.00  0.00           O  
ATOM   4426  CB  ASP B 157      28.069  29.092  -4.244  1.00  0.00           C  
ATOM   4427  CG  ASP B 157      28.906  27.879  -4.675  1.00  0.00           C  
ATOM   4428  OD1 ASP B 157      30.159  28.001  -4.686  1.00  0.00           O  
ATOM   4429  OD2 ASP B 157      28.323  26.847  -5.070  1.00  0.00           O  
ATOM   4430  N   LEU B 158      26.585  30.059  -6.947  1.00  0.00           N  
ATOM   4431  CA  LEU B 158      26.074  29.876  -8.306  1.00  0.00           C  
ATOM   4432  C   LEU B 158      26.797  30.784  -9.316  1.00  0.00           C  
ATOM   4433  O   LEU B 158      27.231  30.323 -10.369  1.00  0.00           O  
ATOM   4434  CB  LEU B 158      24.551  30.137  -8.316  1.00  0.00           C  
ATOM   4435  CG  LEU B 158      23.907  29.911  -9.696  1.00  0.00           C  
ATOM   4436  CD1 LEU B 158      23.867  28.441 -10.072  1.00  0.00           C  
ATOM   4437  CD2 LEU B 158      22.469  30.431  -9.697  1.00  0.00           C  
ATOM   4438  N   GLU B 159      26.980  32.062  -8.985  1.00  0.00           N  
ATOM   4439  CA  GLU B 159      27.697  33.015  -9.830  1.00  0.00           C  
ATOM   4440  C   GLU B 159      29.176  32.643  -9.973  1.00  0.00           C  
ATOM   4441  O   GLU B 159      29.760  32.748 -11.058  1.00  0.00           O  
ATOM   4442  CB  GLU B 159      27.539  34.429  -9.255  1.00  0.00           C  
ATOM   4443  CG  GLU B 159      28.090  35.487 -10.215  1.00  0.00           C  
ATOM   4444  CD  GLU B 159      27.969  36.934  -9.713  1.00  0.00           C  
ATOM   4445  OE1 GLU B 159      28.479  37.815 -10.451  1.00  0.00           O  
ATOM   4446  OE2 GLU B 159      27.444  37.187  -8.617  1.00  0.00           O  
ATOM   4447  N   LYS B 160      29.798  32.187  -8.875  1.00  0.00           N  
ATOM   4448  CA  LYS B 160      31.190  31.741  -8.865  1.00  0.00           C  
ATOM   4449  C   LYS B 160      31.382  30.512  -9.759  1.00  0.00           C  
ATOM   4450  O   LYS B 160      32.238  30.543 -10.642  1.00  0.00           O  
ATOM   4451  CB  LYS B 160      31.616  31.488  -7.415  1.00  0.00           C  
ATOM   4452  CG  LYS B 160      33.110  31.142  -7.309  1.00  0.00           C  
ATOM   4453  CD  LYS B 160      33.428  30.717  -5.879  1.00  0.00           C  
ATOM   4454  CE  LYS B 160      34.851  30.163  -5.832  1.00  0.00           C  
ATOM   4455  NZ  LYS B 160      35.069  29.373  -4.594  1.00  0.00           N  
ATOM   4456  N   GLN B 161      30.556  29.481  -9.588  1.00  0.00           N  
ATOM   4457  CA  GLN B 161      30.567  28.263 -10.404  1.00  0.00           C  
ATOM   4458  C   GLN B 161      30.323  28.579 -11.884  1.00  0.00           C  
ATOM   4459  O   GLN B 161      31.025  28.066 -12.761  1.00  0.00           O  
ATOM   4460  CB  GLN B 161      29.474  27.301  -9.895  1.00  0.00           C  
ATOM   4461  CG  GLN B 161      29.690  26.745  -8.473  1.00  0.00           C  
ATOM   4462  CD  GLN B 161      30.808  25.714  -8.351  1.00  0.00           C  
ATOM   4463  OE1 GLN B 161      31.371  25.236  -9.311  1.00  0.00           O  
ATOM   4464  NE2 GLN B 161      31.142  25.340  -7.137  1.00  0.00           N  
ATOM   4465  N   ALA B 162      29.389  29.489 -12.188  1.00  0.00           N  
ATOM   4466  CA  ALA B 162      29.119  29.916 -13.548  1.00  0.00           C  
ATOM   4467  C   ALA B 162      30.345  30.578 -14.203  1.00  0.00           C  
ATOM   4468  O   ALA B 162      30.702  30.253 -15.339  1.00  0.00           O  
ATOM   4469  CB  ALA B 162      27.910  30.861 -13.534  1.00  0.00           C  
ATOM   4470  N   LYS B 163      31.048  31.466 -13.490  1.00  0.00           N  
ATOM   4471  CA  LYS B 163      32.266  32.119 -13.997  1.00  0.00           C  
ATOM   4472  C   LYS B 163      33.435  31.145 -14.161  1.00  0.00           C  
ATOM   4473  O   LYS B 163      34.217  31.298 -15.095  1.00  0.00           O  
ATOM   4474  CB  LYS B 163      32.656  33.273 -13.064  1.00  0.00           C  
ATOM   4475  CG  LYS B 163      31.750  34.495 -13.283  1.00  0.00           C  
ATOM   4476  CD  LYS B 163      32.051  35.602 -12.262  1.00  0.00           C  
ATOM   4477  CE  LYS B 163      31.121  36.774 -12.553  1.00  0.00           C  
ATOM   4478  NZ  LYS B 163      31.024  37.733 -11.418  1.00  0.00           N  
ATOM   4479  N   GLU B 164      33.575  30.183 -13.269  1.00  0.00           N  
ATOM   4480  CA  GLU B 164      34.676  29.222 -13.250  1.00  0.00           C  
ATOM   4481  C   GLU B 164      34.532  28.167 -14.355  1.00  0.00           C  
ATOM   4482  O   GLU B 164      35.463  27.951 -15.133  1.00  0.00           O  
ATOM   4483  CB  GLU B 164      34.757  28.612 -11.836  1.00  0.00           C  
ATOM   4484  CG  GLU B 164      36.001  27.736 -11.626  1.00  0.00           C  
ATOM   4485  CD  GLU B 164      36.277  27.417 -10.140  1.00  0.00           C  
ATOM   4486  OE1 GLU B 164      37.371  26.866  -9.877  1.00  0.00           O  
ATOM   4487  OE2 GLU B 164      35.469  27.774  -9.260  1.00  0.00           O  
ATOM   4488  N   HIS B 165      33.343  27.577 -14.489  1.00  0.00           N  
ATOM   4489  CA  HIS B 165      33.091  26.471 -15.416  1.00  0.00           C  
ATOM   4490  C   HIS B 165      32.532  26.900 -16.770  1.00  0.00           C  
ATOM   4491  O   HIS B 165      32.536  26.097 -17.705  1.00  0.00           O  
ATOM   4492  CB  HIS B 165      32.172  25.449 -14.728  1.00  0.00           C  
ATOM   4493  CG  HIS B 165      32.829  24.805 -13.540  1.00  0.00           C  
ATOM   4494  ND1 HIS B 165      33.823  23.845 -13.581  1.00  0.00           N  
ATOM   4495  CD2 HIS B 165      32.575  25.064 -12.221  1.00  0.00           C  
ATOM   4496  CE1 HIS B 165      34.150  23.536 -12.309  1.00  0.00           C  
ATOM   4497  NE2 HIS B 165      33.413  24.261 -11.460  1.00  0.00           N  
ATOM   4498  N   LYS B 166      32.059  28.129 -16.904  1.00  0.00           N  
ATOM   4499  CA  LYS B 166      31.447  28.683 -18.117  1.00  0.00           C  
ATOM   4500  C   LYS B 166      30.432  27.727 -18.773  1.00  0.00           C  
ATOM   4501  O   LYS B 166      30.602  27.356 -19.940  1.00  0.00           O  
ATOM   4502  CB  LYS B 166      32.514  29.150 -19.103  1.00  0.00           C  
ATOM   4503  CG  LYS B 166      33.372  30.291 -18.540  1.00  0.00           C  
ATOM   4504  CD  LYS B 166      34.272  30.823 -19.654  1.00  0.00           C  
ATOM   4505  CE  LYS B 166      35.079  32.008 -19.121  1.00  0.00           C  
ATOM   4506  NZ  LYS B 166      35.910  32.604 -20.186  1.00  0.00           N  
ATOM   4507  N   PRO B 167      29.388  27.299 -18.059  1.00  0.00           N  
ATOM   4508  CA  PRO B 167      28.376  26.411 -18.607  1.00  0.00           C  
ATOM   4509  C   PRO B 167      27.675  27.071 -19.794  1.00  0.00           C  
ATOM   4510  O   PRO B 167      27.459  28.279 -19.830  1.00  0.00           O  
ATOM   4511  CB  PRO B 167      27.401  26.138 -17.467  1.00  0.00           C  
ATOM   4512  CG  PRO B 167      27.504  27.398 -16.621  1.00  0.00           C  
ATOM   4513  CD  PRO B 167      28.993  27.749 -16.732  1.00  0.00           C  
ATOM   4514  N   LYS B 168      27.254  26.248 -20.759  1.00  0.00           N  
ATOM   4515  CA  LYS B 168      26.424  26.697 -21.882  1.00  0.00           C  
ATOM   4516  C   LYS B 168      24.967  26.910 -21.470  1.00  0.00           C  
ATOM   4517  O   LYS B 168      24.232  27.654 -22.117  1.00  0.00           O  
ATOM   4518  CB  LYS B 168      26.550  25.670 -23.005  1.00  0.00           C  
ATOM   4519  CG  LYS B 168      26.782  26.312 -24.378  1.00  0.00           C  
ATOM   4520  CD  LYS B 168      27.051  25.178 -25.369  1.00  0.00           C  
ATOM   4521  CE  LYS B 168      27.374  25.587 -26.780  1.00  0.00           C  
ATOM   4522  NZ  LYS B 168      27.651  24.357 -27.573  1.00  0.00           N  
ATOM   4523  N   MET B 169      24.565  26.258 -20.372  1.00  0.00           N  
ATOM   4524  CA  MET B 169      23.224  26.354 -19.818  1.00  0.00           C  
ATOM   4525  C   MET B 169      23.247  26.267 -18.288  1.00  0.00           C  
ATOM   4526  O   MET B 169      23.966  25.455 -17.711  1.00  0.00           O  
ATOM   4527  CB  MET B 169      22.351  25.249 -20.432  1.00  0.00           C  
ATOM   4528  CG  MET B 169      20.869  25.395 -20.101  1.00  0.00           C  
ATOM   4529  SD  MET B 169      19.793  24.283 -21.063  1.00  0.00           S  
ATOM   4530  CE  MET B 169      20.263  22.680 -20.392  1.00  0.00           C  
ATOM   4531  N   ILE B 170      22.429  27.091 -17.640  1.00  0.00           N  
ATOM   4532  CA  ILE B 170      22.123  27.024 -16.213  1.00  0.00           C  
ATOM   4533  C   ILE B 170      20.675  26.553 -16.067  1.00  0.00           C  
ATOM   4534  O   ILE B 170      19.782  27.088 -16.718  1.00  0.00           O  
ATOM   4535  CB  ILE B 170      22.356  28.383 -15.514  1.00  0.00           C  
ATOM   4536  CG1 ILE B 170      23.821  28.844 -15.697  1.00  0.00           C  
ATOM   4537  CG2 ILE B 170      21.996  28.282 -14.027  1.00  0.00           C  
ATOM   4538  CD1 ILE B 170      24.132  30.223 -15.106  1.00  0.00           C  
ATOM   4539  N   ILE B 171      20.454  25.574 -15.210  1.00  0.00           N  
ATOM   4540  CA  ILE B 171      19.125  25.024 -14.929  1.00  0.00           C  
ATOM   4541  C   ILE B 171      18.616  25.568 -13.600  1.00  0.00           C  
ATOM   4542  O   ILE B 171      19.181  25.293 -12.541  1.00  0.00           O  
ATOM   4543  CB  ILE B 171      19.123  23.490 -14.960  1.00  0.00           C  
ATOM   4544  CG1 ILE B 171      19.703  22.971 -16.293  1.00  0.00           C  
ATOM   4545  CG2 ILE B 171      17.684  22.966 -14.753  1.00  0.00           C  
ATOM   4546  CD1 ILE B 171      19.837  21.461 -16.327  1.00  0.00           C  
ATOM   4547  N   GLY B 172      17.518  26.311 -13.653  1.00  0.00           N  
ATOM   4548  CA  GLY B 172      16.691  26.630 -12.502  1.00  0.00           C  
ATOM   4549  C   GLY B 172      15.537  25.640 -12.397  1.00  0.00           C  
ATOM   4550  O   GLY B 172      14.866  25.348 -13.375  1.00  0.00           O  
ATOM   4551  N   GLY B 173      15.288  25.123 -11.203  1.00  0.00           N  
ATOM   4552  CA  GLY B 173      14.191  24.186 -10.979  1.00  0.00           C  
ATOM   4553  C   GLY B 173      14.546  23.145  -9.944  1.00  0.00           C  
ATOM   4554  O   GLY B 173      15.715  22.892  -9.665  1.00  0.00           O  
ATOM   4555  N   PHE B 174      13.524  22.544  -9.346  1.00  0.00           N  
ATOM   4556  CA  PHE B 174      13.707  21.668  -8.194  1.00  0.00           C  
ATOM   4557  C   PHE B 174      12.558  20.670  -8.043  1.00  0.00           C  
ATOM   4558  O   PHE B 174      11.443  20.879  -8.536  1.00  0.00           O  
ATOM   4559  CB  PHE B 174      13.843  22.528  -6.933  1.00  0.00           C  
ATOM   4560  CG  PHE B 174      12.693  23.478  -6.679  1.00  0.00           C  
ATOM   4561  CD1 PHE B 174      12.744  24.810  -7.142  1.00  0.00           C  
ATOM   4562  CD2 PHE B 174      11.554  23.043  -5.984  1.00  0.00           C  
ATOM   4563  CE1 PHE B 174      11.681  25.689  -6.905  1.00  0.00           C  
ATOM   4564  CE2 PHE B 174      10.484  23.923  -5.740  1.00  0.00           C  
ATOM   4565  CZ  PHE B 174      10.554  25.240  -6.200  1.00  0.00           C  
ATOM   4566  N   SER B 175      12.832  19.596  -7.305  1.00  0.00           N  
ATOM   4567  CA  SER B 175      11.833  18.630  -6.852  1.00  0.00           C  
ATOM   4568  C   SER B 175      11.561  18.718  -5.350  1.00  0.00           C  
ATOM   4569  O   SER B 175      10.515  18.264  -4.900  1.00  0.00           O  
ATOM   4570  CB  SER B 175      12.279  17.213  -7.201  1.00  0.00           C  
ATOM   4571  OG  SER B 175      12.314  17.057  -8.604  1.00  0.00           O  
ATOM   4572  N   ALA B 176      12.492  19.275  -4.576  1.00  0.00           N  
ATOM   4573  CA  ALA B 176      12.433  19.309  -3.123  1.00  0.00           C  
ATOM   4574  C   ALA B 176      13.103  20.583  -2.574  1.00  0.00           C  
ATOM   4575  O   ALA B 176      14.102  20.528  -1.875  1.00  0.00           O  
ATOM   4576  CB  ALA B 176      13.059  18.015  -2.595  1.00  0.00           C  
ATOM   4577  N   TYR B 177      12.548  21.745  -2.921  1.00  0.00           N  
ATOM   4578  CA  TYR B 177      12.974  23.045  -2.425  1.00  0.00           C  
ATOM   4579  C   TYR B 177      11.747  23.850  -1.994  1.00  0.00           C  
ATOM   4580  O   TYR B 177      10.788  23.977  -2.761  1.00  0.00           O  
ATOM   4581  CB  TYR B 177      13.778  23.763  -3.508  1.00  0.00           C  
ATOM   4582  CG  TYR B 177      14.311  25.109  -3.093  1.00  0.00           C  
ATOM   4583  CD1 TYR B 177      13.772  26.294  -3.633  1.00  0.00           C  
ATOM   4584  CD2 TYR B 177      15.365  25.191  -2.158  1.00  0.00           C  
ATOM   4585  CE1 TYR B 177      14.283  27.544  -3.251  1.00  0.00           C  
ATOM   4586  CE2 TYR B 177      15.871  26.436  -1.766  1.00  0.00           C  
ATOM   4587  CZ  TYR B 177      15.332  27.608  -2.322  1.00  0.00           C  
ATOM   4588  OH  TYR B 177      15.834  28.827  -1.943  1.00  0.00           O  
ATOM   4589  N   SER B 178      11.755  24.358  -0.764  1.00  0.00           N  
ATOM   4590  CA  SER B 178      10.608  25.035  -0.155  1.00  0.00           C  
ATOM   4591  C   SER B 178      10.634  26.557  -0.302  1.00  0.00           C  
ATOM   4592  O   SER B 178       9.634  27.222  -0.034  1.00  0.00           O  
ATOM   4593  CB  SER B 178      10.500  24.639   1.323  1.00  0.00           C  
ATOM   4594  OG  SER B 178      11.719  24.873   1.983  1.00  0.00           O  
ATOM   4595  N   GLY B 179      11.758  27.096  -0.747  1.00  0.00           N  
ATOM   4596  CA  GLY B 179      11.930  28.526  -0.925  1.00  0.00           C  
ATOM   4597  C   GLY B 179      11.396  29.070  -2.257  1.00  0.00           C  
ATOM   4598  O   GLY B 179      10.826  28.363  -3.092  1.00  0.00           O  
ATOM   4599  N   VAL B 180      11.617  30.369  -2.451  1.00  0.00           N  
ATOM   4600  CA  VAL B 180      11.361  31.069  -3.704  1.00  0.00           C  
ATOM   4601  C   VAL B 180      12.674  31.217  -4.463  1.00  0.00           C  
ATOM   4602  O   VAL B 180      13.682  31.647  -3.901  1.00  0.00           O  
ATOM   4603  CB  VAL B 180      10.688  32.428  -3.458  1.00  0.00           C  
ATOM   4604  CG1 VAL B 180      10.467  33.204  -4.753  1.00  0.00           C  
ATOM   4605  CG2 VAL B 180       9.311  32.237  -2.801  1.00  0.00           C  
ATOM   4606  N   VAL B 181      12.677  30.857  -5.741  1.00  0.00           N  
ATOM   4607  CA  VAL B 181      13.841  31.049  -6.616  1.00  0.00           C  
ATOM   4608  C   VAL B 181      13.762  32.435  -7.256  1.00  0.00           C  
ATOM   4609  O   VAL B 181      12.739  32.807  -7.836  1.00  0.00           O  
ATOM   4610  CB  VAL B 181      13.948  29.944  -7.673  1.00  0.00           C  
ATOM   4611  CG1 VAL B 181      15.208  30.121  -8.522  1.00  0.00           C  
ATOM   4612  CG2 VAL B 181      14.004  28.555  -7.031  1.00  0.00           C  
ATOM   4613  N   ASP B 182      14.860  33.195  -7.192  1.00  0.00           N  
ATOM   4614  CA  ASP B 182      15.009  34.470  -7.891  1.00  0.00           C  
ATOM   4615  C   ASP B 182      15.398  34.223  -9.357  1.00  0.00           C  
ATOM   4616  O   ASP B 182      16.569  34.161  -9.735  1.00  0.00           O  
ATOM   4617  CB  ASP B 182      15.984  35.386  -7.143  1.00  0.00           C  
ATOM   4618  CG  ASP B 182      16.013  36.817  -7.709  1.00  0.00           C  
ATOM   4619  OD1 ASP B 182      15.559  37.028  -8.862  1.00  0.00           O  
ATOM   4620  OD2 ASP B 182      16.505  37.718  -6.992  1.00  0.00           O  
ATOM   4621  N   TRP B 183      14.383  34.080 -10.209  1.00  0.00           N  
ATOM   4622  CA  TRP B 183      14.565  33.854 -11.643  1.00  0.00           C  
ATOM   4623  C   TRP B 183      15.302  35.004 -12.339  1.00  0.00           C  
ATOM   4624  O   TRP B 183      16.084  34.769 -13.256  1.00  0.00           O  
ATOM   4625  CB  TRP B 183      13.202  33.645 -12.305  1.00  0.00           C  
ATOM   4626  CG  TRP B 183      12.313  32.622 -11.670  1.00  0.00           C  
ATOM   4627  CD1 TRP B 183      11.038  32.835 -11.277  1.00  0.00           C  
ATOM   4628  CD2 TRP B 183      12.605  31.227 -11.348  1.00  0.00           C  
ATOM   4629  NE1 TRP B 183      10.515  31.662 -10.746  1.00  0.00           N  
ATOM   4630  CE2 TRP B 183      11.444  30.655 -10.771  1.00  0.00           C  
ATOM   4631  CE3 TRP B 183      13.742  30.392 -11.507  1.00  0.00           C  
ATOM   4632  CZ2 TRP B 183      11.399  29.305 -10.370  1.00  0.00           C  
ATOM   4633  CZ3 TRP B 183      13.696  29.043 -11.097  1.00  0.00           C  
ATOM   4634  CH2 TRP B 183      12.539  28.512 -10.543  1.00  0.00           C  
ATOM   4635  N   ALA B 184      15.065  36.242 -11.900  1.00  0.00           N  
ATOM   4636  CA  ALA B 184      15.733  37.414 -12.449  1.00  0.00           C  
ATOM   4637  C   ALA B 184      17.233  37.374 -12.137  1.00  0.00           C  
ATOM   4638  O   ALA B 184      18.054  37.571 -13.035  1.00  0.00           O  
ATOM   4639  CB  ALA B 184      15.066  38.676 -11.890  1.00  0.00           C  
ATOM   4640  N   LYS B 185      17.605  37.009 -10.898  1.00  0.00           N  
ATOM   4641  CA  LYS B 185      18.996  36.838 -10.499  1.00  0.00           C  
ATOM   4642  C   LYS B 185      19.688  35.712 -11.261  1.00  0.00           C  
ATOM   4643  O   LYS B 185      20.799  35.892 -11.733  1.00  0.00           O  
ATOM   4644  CB  LYS B 185      19.066  36.608  -8.971  1.00  0.00           C  
ATOM   4645  CG  LYS B 185      20.493  36.712  -8.408  1.00  0.00           C  
ATOM   4646  CD  LYS B 185      21.025  38.143  -8.532  1.00  0.00           C  
ATOM   4647  CE  LYS B 185      22.491  38.265  -8.149  1.00  0.00           C  
ATOM   4648  NZ  LYS B 185      23.017  39.593  -8.590  1.00  0.00           N  
ATOM   4649  N   MET B 186      19.025  34.591 -11.445  1.00  0.00           N  
ATOM   4650  CA  MET B 186      19.564  33.491 -12.252  1.00  0.00           C  
ATOM   4651  C   MET B 186      19.775  33.896 -13.710  1.00  0.00           C  
ATOM   4652  O   MET B 186      20.773  33.500 -14.320  1.00  0.00           O  
ATOM   4653  CB  MET B 186      18.648  32.260 -12.177  1.00  0.00           C  
ATOM   4654  CG  MET B 186      18.663  31.600 -10.801  1.00  0.00           C  
ATOM   4655  SD  MET B 186      17.909  29.944 -10.778  1.00  0.00           S  
ATOM   4656  CE  MET B 186      19.280  28.990 -11.470  1.00  0.00           C  
ATOM   4657  N   ARG B 187      18.882  34.708 -14.276  1.00  0.00           N  
ATOM   4658  CA  ARG B 187      19.042  35.249 -15.630  1.00  0.00           C  
ATOM   4659  C   ARG B 187      20.232  36.197 -15.728  1.00  0.00           C  
ATOM   4660  O   ARG B 187      20.990  36.105 -16.682  1.00  0.00           O  
ATOM   4661  CB  ARG B 187      17.742  35.918 -16.081  1.00  0.00           C  
ATOM   4662  CG  ARG B 187      17.833  36.505 -17.500  1.00  0.00           C  
ATOM   4663  CD  ARG B 187      18.210  35.446 -18.547  1.00  0.00           C  
ATOM   4664  NE  ARG B 187      18.351  36.057 -19.863  1.00  0.00           N  
ATOM   4665  CZ  ARG B 187      17.419  36.250 -20.773  1.00  0.00           C  
ATOM   4666  NH1 ARG B 187      16.188  35.868 -20.623  1.00  0.00           N  
ATOM   4667  NH2 ARG B 187      17.748  36.851 -21.882  1.00  0.00           N  
ATOM   4668  N   GLU B 188      20.421  37.058 -14.739  1.00  0.00           N  
ATOM   4669  CA  GLU B 188      21.555  37.970 -14.661  1.00  0.00           C  
ATOM   4670  C   GLU B 188      22.896  37.203 -14.679  1.00  0.00           C  
ATOM   4671  O   GLU B 188      23.811  37.553 -15.423  1.00  0.00           O  
ATOM   4672  CB  GLU B 188      21.397  38.820 -13.385  1.00  0.00           C  
ATOM   4673  CG  GLU B 188      22.035  40.198 -13.490  1.00  0.00           C  
ATOM   4674  CD  GLU B 188      21.902  41.014 -12.192  1.00  0.00           C  
ATOM   4675  OE1 GLU B 188      21.821  42.264 -12.286  1.00  0.00           O  
ATOM   4676  OE2 GLU B 188      21.928  40.418 -11.088  1.00  0.00           O  
ATOM   4677  N   ILE B 189      22.977  36.105 -13.913  1.00  0.00           N  
ATOM   4678  CA  ILE B 189      24.146  35.224 -13.876  1.00  0.00           C  
ATOM   4679  C   ILE B 189      24.362  34.544 -15.238  1.00  0.00           C  
ATOM   4680  O   ILE B 189      25.477  34.565 -15.755  1.00  0.00           O  
ATOM   4681  CB  ILE B 189      24.021  34.198 -12.724  1.00  0.00           C  
ATOM   4682  CG1 ILE B 189      24.030  34.922 -11.353  1.00  0.00           C  
ATOM   4683  CG2 ILE B 189      25.176  33.177 -12.778  1.00  0.00           C  
ATOM   4684  CD1 ILE B 189      23.579  34.045 -10.176  1.00  0.00           C  
ATOM   4685  N   ALA B 190      23.310  34.004 -15.845  1.00  0.00           N  
ATOM   4686  CA  ALA B 190      23.389  33.363 -17.157  1.00  0.00           C  
ATOM   4687  C   ALA B 190      23.869  34.337 -18.245  1.00  0.00           C  
ATOM   4688  O   ALA B 190      24.793  34.012 -18.998  1.00  0.00           O  
ATOM   4689  CB  ALA B 190      22.015  32.766 -17.498  1.00  0.00           C  
ATOM   4690  N   ASP B 191      23.311  35.537 -18.273  1.00  0.00           N  
ATOM   4691  CA  ASP B 191      23.675  36.568 -19.250  1.00  0.00           C  
ATOM   4692  C   ASP B 191      25.131  37.035 -19.071  1.00  0.00           C  
ATOM   4693  O   ASP B 191      25.821  37.284 -20.056  1.00  0.00           O  
ATOM   4694  CB  ASP B 191      22.689  37.751 -19.151  1.00  0.00           C  
ATOM   4695  CG  ASP B 191      21.279  37.465 -19.703  1.00  0.00           C  
ATOM   4696  OD1 ASP B 191      21.076  36.487 -20.442  1.00  0.00           O  
ATOM   4697  OD2 ASP B 191      20.364  38.270 -19.449  1.00  0.00           O  
ATOM   4698  N   SER B 192      25.649  37.061 -17.832  1.00  0.00           N  
ATOM   4699  CA  SER B 192      27.033  37.470 -17.553  1.00  0.00           C  
ATOM   4700  C   SER B 192      28.102  36.563 -18.185  1.00  0.00           C  
ATOM   4701  O   SER B 192      29.237  36.995 -18.390  1.00  0.00           O  
ATOM   4702  CB  SER B 192      27.258  37.576 -16.037  1.00  0.00           C  
ATOM   4703  OG  SER B 192      27.515  36.322 -15.424  1.00  0.00           O  
ATOM   4704  N   ILE B 193      27.746  35.320 -18.519  1.00  0.00           N  
ATOM   4705  CA  ILE B 193      28.626  34.331 -19.151  1.00  0.00           C  
ATOM   4706  C   ILE B 193      28.124  33.888 -20.538  1.00  0.00           C  
ATOM   4707  O   ILE B 193      28.748  33.038 -21.169  1.00  0.00           O  
ATOM   4708  CB  ILE B 193      28.857  33.131 -18.212  1.00  0.00           C  
ATOM   4709  CG1 ILE B 193      27.536  32.409 -17.870  1.00  0.00           C  
ATOM   4710  CG2 ILE B 193      29.587  33.575 -16.932  1.00  0.00           C  
ATOM   4711  CD1 ILE B 193      27.753  30.992 -17.350  1.00  0.00           C  
ATOM   4712  N   GLY B 194      27.010  34.435 -21.009  1.00  0.00           N  
ATOM   4713  CA  GLY B 194      26.392  34.060 -22.280  1.00  0.00           C  
ATOM   4714  C   GLY B 194      25.758  32.663 -22.289  1.00  0.00           C  
ATOM   4715  O   GLY B 194      25.710  32.021 -23.333  1.00  0.00           O  
ATOM   4716  N   ALA B 195      25.294  32.184 -21.140  1.00  0.00           N  
ATOM   4717  CA  ALA B 195      24.620  30.899 -21.015  1.00  0.00           C  
ATOM   4718  C   ALA B 195      23.102  31.023 -21.231  1.00  0.00           C  
ATOM   4719  O   ALA B 195      22.492  32.066 -21.009  1.00  0.00           O  
ATOM   4720  CB  ALA B 195      24.948  30.281 -19.655  1.00  0.00           C  
ATOM   4721  N   TYR B 196      22.458  29.920 -21.599  1.00  0.00           N  
ATOM   4722  CA  TYR B 196      21.007  29.815 -21.549  1.00  0.00           C  
ATOM   4723  C   TYR B 196      20.536  29.652 -20.101  1.00  0.00           C  
ATOM   4724  O   TYR B 196      21.092  28.853 -19.354  1.00  0.00           O  
ATOM   4725  CB  TYR B 196      20.526  28.637 -22.400  1.00  0.00           C  
ATOM   4726  CG  TYR B 196      20.739  28.830 -23.886  1.00  0.00           C  
ATOM   4727  CD1 TYR B 196      19.929  29.731 -24.603  1.00  0.00           C  
ATOM   4728  CD2 TYR B 196      21.748  28.122 -24.565  1.00  0.00           C  
ATOM   4729  CE1 TYR B 196      20.116  29.930 -25.979  1.00  0.00           C  
ATOM   4730  CE2 TYR B 196      21.951  28.308 -25.942  1.00  0.00           C  
ATOM   4731  CZ  TYR B 196      21.124  29.210 -26.640  1.00  0.00           C  
ATOM   4732  OH  TYR B 196      21.314  29.403 -27.992  1.00  0.00           O  
ATOM   4733  N   LEU B 197      19.449  30.332 -19.729  1.00  0.00           N  
ATOM   4734  CA  LEU B 197      18.681  29.990 -18.535  1.00  0.00           C  
ATOM   4735  C   LEU B 197      17.512  29.096 -18.940  1.00  0.00           C  
ATOM   4736  O   LEU B 197      16.580  29.547 -19.617  1.00  0.00           O  
ATOM   4737  CB  LEU B 197      18.233  31.252 -17.785  1.00  0.00           C  
ATOM   4738  CG  LEU B 197      17.400  30.943 -16.518  1.00  0.00           C  
ATOM   4739  CD1 LEU B 197      18.185  30.143 -15.476  1.00  0.00           C  
ATOM   4740  CD2 LEU B 197      16.933  32.236 -15.868  1.00  0.00           C  
ATOM   4741  N   PHE B 198      17.558  27.855 -18.519  1.00  0.00           N  
ATOM   4742  CA  PHE B 198      16.465  26.904 -18.638  1.00  0.00           C  
ATOM   4743  C   PHE B 198      15.825  26.692 -17.260  1.00  0.00           C  
ATOM   4744  O   PHE B 198      16.506  26.331 -16.307  1.00  0.00           O  
ATOM   4745  CB  PHE B 198      17.013  25.594 -19.245  1.00  0.00           C  
ATOM   4746  CG  PHE B 198      16.113  24.387 -19.064  1.00  0.00           C  
ATOM   4747  CD1 PHE B 198      16.652  23.163 -18.602  1.00  0.00           C  
ATOM   4748  CD2 PHE B 198      14.735  24.478 -19.292  1.00  0.00           C  
ATOM   4749  CE1 PHE B 198      15.824  22.063 -18.378  1.00  0.00           C  
ATOM   4750  CE2 PHE B 198      13.898  23.376 -19.060  1.00  0.00           C  
ATOM   4751  CZ  PHE B 198      14.446  22.175 -18.601  1.00  0.00           C  
ATOM   4752  N   VAL B 199      14.519  26.888 -17.141  1.00  0.00           N  
ATOM   4753  CA  VAL B 199      13.788  26.665 -15.883  1.00  0.00           C  
ATOM   4754  C   VAL B 199      12.808  25.514 -16.042  1.00  0.00           C  
ATOM   4755  O   VAL B 199      11.939  25.548 -16.901  1.00  0.00           O  
ATOM   4756  CB  VAL B 199      13.099  27.947 -15.386  1.00  0.00           C  
ATOM   4757  CG1 VAL B 199      12.259  27.683 -14.130  1.00  0.00           C  
ATOM   4758  CG2 VAL B 199      14.140  29.018 -15.031  1.00  0.00           C  
ATOM   4759  N   ASP B 200      12.916  24.527 -15.174  1.00  0.00           N  
ATOM   4760  CA  ASP B 200      11.890  23.503 -14.990  1.00  0.00           C  
ATOM   4761  C   ASP B 200      11.003  23.879 -13.797  1.00  0.00           C  
ATOM   4762  O   ASP B 200      11.375  23.719 -12.634  1.00  0.00           O  
ATOM   4763  CB  ASP B 200      12.544  22.118 -14.827  1.00  0.00           C  
ATOM   4764  CG  ASP B 200      11.539  20.965 -14.692  1.00  0.00           C  
ATOM   4765  OD1 ASP B 200      10.329  21.213 -14.489  1.00  0.00           O  
ATOM   4766  OD2 ASP B 200      11.981  19.796 -14.765  1.00  0.00           O  
ATOM   4767  N   MET B 201       9.805  24.382 -14.078  1.00  0.00           N  
ATOM   4768  CA  MET B 201       8.836  24.796 -13.059  1.00  0.00           C  
ATOM   4769  C   MET B 201       7.797  23.721 -12.716  1.00  0.00           C  
ATOM   4770  O   MET B 201       6.748  24.033 -12.143  1.00  0.00           O  
ATOM   4771  CB  MET B 201       8.200  26.146 -13.418  1.00  0.00           C  
ATOM   4772  CG  MET B 201       7.244  26.075 -14.609  1.00  0.00           C  
ATOM   4773  SD  MET B 201       6.248  27.586 -14.821  1.00  0.00           S  
ATOM   4774  CE  MET B 201       5.270  27.110 -16.251  1.00  0.00           C  
ATOM   4775  N   ALA B 202       8.054  22.455 -13.039  1.00  0.00           N  
ATOM   4776  CA  ALA B 202       7.068  21.374 -12.921  1.00  0.00           C  
ATOM   4777  C   ALA B 202       6.361  21.304 -11.560  1.00  0.00           C  
ATOM   4778  O   ALA B 202       5.153  21.085 -11.501  1.00  0.00           O  
ATOM   4779  CB  ALA B 202       7.791  20.052 -13.224  1.00  0.00           C  
ATOM   4780  N   HIS B 203       7.097  21.510 -10.464  1.00  0.00           N  
ATOM   4781  CA  HIS B 203       6.543  21.450  -9.109  1.00  0.00           C  
ATOM   4782  C   HIS B 203       5.669  22.658  -8.754  1.00  0.00           C  
ATOM   4783  O   HIS B 203       4.683  22.500  -8.036  1.00  0.00           O  
ATOM   4784  CB  HIS B 203       7.674  21.260  -8.097  1.00  0.00           C  
ATOM   4785  CG  HIS B 203       7.832  19.800  -7.734  1.00  0.00           C  
ATOM   4786  ND1 HIS B 203       7.177  19.172  -6.699  1.00  0.00           N  
ATOM   4787  CD2 HIS B 203       8.560  18.855  -8.390  1.00  0.00           C  
ATOM   4788  CE1 HIS B 203       7.523  17.856  -6.730  1.00  0.00           C  
ATOM   4789  NE2 HIS B 203       8.351  17.633  -7.752  1.00  0.00           N  
ATOM   4790  N   VAL B 204       5.992  23.836  -9.259  1.00  0.00           N  
ATOM   4791  CA  VAL B 204       5.343  25.102  -8.880  1.00  0.00           C  
ATOM   4792  C   VAL B 204       4.426  25.675  -9.960  1.00  0.00           C  
ATOM   4793  O   VAL B 204       3.813  26.708  -9.746  1.00  0.00           O  
ATOM   4794  CB  VAL B 204       6.360  26.147  -8.407  1.00  0.00           C  
ATOM   4795  CG1 VAL B 204       7.029  25.690  -7.104  1.00  0.00           C  
ATOM   4796  CG2 VAL B 204       7.444  26.436  -9.457  1.00  0.00           C  
ATOM   4797  N   ALA B 205       4.277  25.002 -11.108  1.00  0.00           N  
ATOM   4798  CA  ALA B 205       3.511  25.509 -12.249  1.00  0.00           C  
ATOM   4799  C   ALA B 205       2.072  25.933 -11.890  1.00  0.00           C  
ATOM   4800  O   ALA B 205       1.611  26.978 -12.347  1.00  0.00           O  
ATOM   4801  CB  ALA B 205       3.504  24.430 -13.327  1.00  0.00           C  
ATOM   4802  N   GLY B 206       1.384  25.184 -11.033  1.00  0.00           N  
ATOM   4803  CA  GLY B 206       0.042  25.555 -10.576  1.00  0.00           C  
ATOM   4804  C   GLY B 206       0.027  26.809  -9.703  1.00  0.00           C  
ATOM   4805  O   GLY B 206      -0.834  27.673  -9.873  1.00  0.00           O  
ATOM   4806  N   LEU B 207       1.027  26.964  -8.823  1.00  0.00           N  
ATOM   4807  CA  LEU B 207       1.184  28.171  -8.013  1.00  0.00           C  
ATOM   4808  C   LEU B 207       1.533  29.385  -8.893  1.00  0.00           C  
ATOM   4809  O   LEU B 207       0.990  30.470  -8.693  1.00  0.00           O  
ATOM   4810  CB  LEU B 207       2.254  27.969  -6.924  1.00  0.00           C  
ATOM   4811  CG  LEU B 207       1.892  26.931  -5.831  1.00  0.00           C  
ATOM   4812  CD1 LEU B 207       2.553  25.589  -6.087  1.00  0.00           C  
ATOM   4813  CD2 LEU B 207       2.349  27.415  -4.457  1.00  0.00           C  
ATOM   4814  N   VAL B 208       2.390  29.194  -9.905  1.00  0.00           N  
ATOM   4815  CA  VAL B 208       2.722  30.218 -10.901  1.00  0.00           C  
ATOM   4816  C   VAL B 208       1.472  30.644 -11.679  1.00  0.00           C  
ATOM   4817  O   VAL B 208       1.195  31.837 -11.775  1.00  0.00           O  
ATOM   4818  CB  VAL B 208       3.829  29.727 -11.852  1.00  0.00           C  
ATOM   4819  CG1 VAL B 208       4.067  30.684 -13.022  1.00  0.00           C  
ATOM   4820  CG2 VAL B 208       5.159  29.570 -11.116  1.00  0.00           C  
ATOM   4821  N   ALA B 209       0.683  29.692 -12.158  1.00  0.00           N  
ATOM   4822  CA  ALA B 209      -0.553  29.956 -12.893  1.00  0.00           C  
ATOM   4823  C   ALA B 209      -1.564  30.778 -12.075  1.00  0.00           C  
ATOM   4824  O   ALA B 209      -2.238  31.659 -12.596  1.00  0.00           O  
ATOM   4825  CB  ALA B 209      -1.158  28.608 -13.301  1.00  0.00           C  
ATOM   4826  N   ALA B 210      -1.622  30.536 -10.758  1.00  0.00           N  
ATOM   4827  CA  ALA B 210      -2.483  31.277  -9.842  1.00  0.00           C  
ATOM   4828  C   ALA B 210      -1.895  32.630  -9.374  1.00  0.00           C  
ATOM   4829  O   ALA B 210      -2.579  33.399  -8.701  1.00  0.00           O  
ATOM   4830  CB  ALA B 210      -2.810  30.356  -8.674  1.00  0.00           C  
ATOM   4831  N   GLY B 211      -0.634  32.919  -9.701  1.00  0.00           N  
ATOM   4832  CA  GLY B 211       0.079  34.120  -9.259  1.00  0.00           C  
ATOM   4833  C   GLY B 211       0.481  34.108  -7.777  1.00  0.00           C  
ATOM   4834  O   GLY B 211       0.603  35.165  -7.175  1.00  0.00           O  
ATOM   4835  N   VAL B 212       0.664  32.929  -7.190  1.00  0.00           N  
ATOM   4836  CA  VAL B 212       1.131  32.740  -5.801  1.00  0.00           C  
ATOM   4837  C   VAL B 212       2.615  32.368  -5.712  1.00  0.00           C  
ATOM   4838  O   VAL B 212       3.162  32.275  -4.620  1.00  0.00           O  
ATOM   4839  CB  VAL B 212       0.276  31.741  -4.987  1.00  0.00           C  
ATOM   4840  CG1 VAL B 212      -0.643  32.474  -4.025  1.00  0.00           C  
ATOM   4841  CG2 VAL B 212      -0.592  30.796  -5.817  1.00  0.00           C  
ATOM   4842  N   TYR B 213       3.273  32.195  -6.855  1.00  0.00           N  
ATOM   4843  CA  TYR B 213       4.713  31.966  -6.972  1.00  0.00           C  
ATOM   4844  C   TYR B 213       5.254  32.749  -8.176  1.00  0.00           C  
ATOM   4845  O   TYR B 213       4.540  32.878  -9.172  1.00  0.00           O  
ATOM   4846  CB  TYR B 213       4.968  30.464  -7.101  1.00  0.00           C  
ATOM   4847  CG  TYR B 213       6.407  30.063  -6.848  1.00  0.00           C  
ATOM   4848  CD1 TYR B 213       7.348  30.076  -7.894  1.00  0.00           C  
ATOM   4849  CD2 TYR B 213       6.815  29.681  -5.555  1.00  0.00           C  
ATOM   4850  CE1 TYR B 213       8.686  29.719  -7.651  1.00  0.00           C  
ATOM   4851  CE2 TYR B 213       8.141  29.310  -5.297  1.00  0.00           C  
ATOM   4852  CZ  TYR B 213       9.072  29.331  -6.354  1.00  0.00           C  
ATOM   4853  OH  TYR B 213      10.375  28.973  -6.111  1.00  0.00           O  
ATOM   4854  N   PRO B 214       6.484  33.273  -8.133  1.00  0.00           N  
ATOM   4855  CA  PRO B 214       7.053  34.038  -9.237  1.00  0.00           C  
ATOM   4856  C   PRO B 214       7.097  33.257 -10.550  1.00  0.00           C  
ATOM   4857  O   PRO B 214       7.549  32.111 -10.602  1.00  0.00           O  
ATOM   4858  CB  PRO B 214       8.458  34.445  -8.777  1.00  0.00           C  
ATOM   4859  CG  PRO B 214       8.363  34.421  -7.254  1.00  0.00           C  
ATOM   4860  CD  PRO B 214       7.388  33.280  -6.993  1.00  0.00           C  
ATOM   4861  N   ASN B 215       6.664  33.895 -11.646  1.00  0.00           N  
ATOM   4862  CA  ASN B 215       6.644  33.286 -12.969  1.00  0.00           C  
ATOM   4863  C   ASN B 215       8.050  33.352 -13.612  1.00  0.00           C  
ATOM   4864  O   ASN B 215       8.556  34.459 -13.808  1.00  0.00           O  
ATOM   4865  CB  ASN B 215       5.569  33.993 -13.805  1.00  0.00           C  
ATOM   4866  CG  ASN B 215       5.328  33.340 -15.162  1.00  0.00           C  
ATOM   4867  OD1 ASN B 215       6.048  32.482 -15.620  1.00  0.00           O  
ATOM   4868  ND2 ASN B 215       4.282  33.743 -15.856  1.00  0.00           N  
ATOM   4869  N   PRO B 216       8.665  32.209 -13.985  1.00  0.00           N  
ATOM   4870  CA  PRO B 216       9.973  32.209 -14.643  1.00  0.00           C  
ATOM   4871  C   PRO B 216       9.918  32.567 -16.134  1.00  0.00           C  
ATOM   4872  O   PRO B 216      10.944  32.926 -16.708  1.00  0.00           O  
ATOM   4873  CB  PRO B 216      10.519  30.796 -14.426  1.00  0.00           C  
ATOM   4874  CG  PRO B 216       9.263  29.930 -14.413  1.00  0.00           C  
ATOM   4875  CD  PRO B 216       8.228  30.838 -13.734  1.00  0.00           C  
ATOM   4876  N   VAL B 217       8.753  32.505 -16.780  1.00  0.00           N  
ATOM   4877  CA  VAL B 217       8.597  32.704 -18.234  1.00  0.00           C  
ATOM   4878  C   VAL B 217       9.168  34.048 -18.735  1.00  0.00           C  
ATOM   4879  O   VAL B 217       9.804  34.049 -19.783  1.00  0.00           O  
ATOM   4880  CB  VAL B 217       7.131  32.514 -18.671  1.00  0.00           C  
ATOM   4881  CG1 VAL B 217       6.898  32.835 -20.154  1.00  0.00           C  
ATOM   4882  CG2 VAL B 217       6.669  31.071 -18.447  1.00  0.00           C  
ATOM   4883  N   PRO B 218       9.016  35.194 -18.018  1.00  0.00           N  
ATOM   4884  CA  PRO B 218       9.618  36.465 -18.445  1.00  0.00           C  
ATOM   4885  C   PRO B 218      11.148  36.528 -18.314  1.00  0.00           C  
ATOM   4886  O   PRO B 218      11.754  37.448 -18.845  1.00  0.00           O  
ATOM   4887  CB  PRO B 218       8.960  37.544 -17.572  1.00  0.00           C  
ATOM   4888  CG  PRO B 218       7.703  36.882 -17.031  1.00  0.00           C  
ATOM   4889  CD  PRO B 218       8.132  35.421 -16.895  1.00  0.00           C  
ATOM   4890  N   HIS B 219      11.760  35.588 -17.582  1.00  0.00           N  
ATOM   4891  CA  HIS B 219      13.180  35.628 -17.224  1.00  0.00           C  
ATOM   4892  C   HIS B 219      14.002  34.551 -17.938  1.00  0.00           C  
ATOM   4893  O   HIS B 219      15.089  34.842 -18.432  1.00  0.00           O  
ATOM   4894  CB  HIS B 219      13.318  35.505 -15.702  1.00  0.00           C  
ATOM   4895  CG  HIS B 219      12.614  36.613 -14.966  1.00  0.00           C  
ATOM   4896  ND1 HIS B 219      13.015  37.920 -14.882  1.00  0.00           N  
ATOM   4897  CD2 HIS B 219      11.418  36.526 -14.292  1.00  0.00           C  
ATOM   4898  CE1 HIS B 219      12.096  38.605 -14.177  1.00  0.00           C  
ATOM   4899  NE2 HIS B 219      11.106  37.787 -13.802  1.00  0.00           N  
ATOM   4900  N   ALA B 220      13.482  33.333 -18.034  1.00  0.00           N  
ATOM   4901  CA  ALA B 220      14.187  32.229 -18.672  1.00  0.00           C  
ATOM   4902  C   ALA B 220      14.158  32.331 -20.208  1.00  0.00           C  
ATOM   4903  O   ALA B 220      13.235  32.886 -20.794  1.00  0.00           O  
ATOM   4904  CB  ALA B 220      13.582  30.915 -18.177  1.00  0.00           C  
ATOM   4905  N   HIS B 221      15.158  31.753 -20.878  1.00  0.00           N  
ATOM   4906  CA  HIS B 221      15.125  31.561 -22.328  1.00  0.00           C  
ATOM   4907  C   HIS B 221      14.093  30.507 -22.722  1.00  0.00           C  
ATOM   4908  O   HIS B 221      13.379  30.667 -23.712  1.00  0.00           O  
ATOM   4909  CB  HIS B 221      16.518  31.152 -22.823  1.00  0.00           C  
ATOM   4910  CG  HIS B 221      17.578  32.190 -22.615  1.00  0.00           C  
ATOM   4911  ND1 HIS B 221      18.404  32.316 -21.525  1.00  0.00           N  
ATOM   4912  CD2 HIS B 221      17.958  33.170 -23.501  1.00  0.00           C  
ATOM   4913  CE1 HIS B 221      19.253  33.332 -21.748  1.00  0.00           C  
ATOM   4914  NE2 HIS B 221      19.015  33.870 -22.932  1.00  0.00           N  
ATOM   4915  N   VAL B 222      14.015  29.432 -21.942  1.00  0.00           N  
ATOM   4916  CA  VAL B 222      13.061  28.339 -22.123  1.00  0.00           C  
ATOM   4917  C   VAL B 222      12.575  27.861 -20.753  1.00  0.00           C  
ATOM   4918  O   VAL B 222      13.359  27.767 -19.809  1.00  0.00           O  
ATOM   4919  CB  VAL B 222      13.668  27.159 -22.909  1.00  0.00           C  
ATOM   4920  CG1 VAL B 222      12.609  26.085 -23.211  1.00  0.00           C  
ATOM   4921  CG2 VAL B 222      14.241  27.602 -24.255  1.00  0.00           C  
ATOM   4922  N   VAL B 223      11.291  27.538 -20.662  1.00  0.00           N  
ATOM   4923  CA  VAL B 223      10.666  26.970 -19.462  1.00  0.00           C  
ATOM   4924  C   VAL B 223      10.018  25.637 -19.816  1.00  0.00           C  
ATOM   4925  O   VAL B 223       9.353  25.528 -20.837  1.00  0.00           O  
ATOM   4926  CB  VAL B 223       9.641  27.944 -18.850  1.00  0.00           C  
ATOM   4927  CG1 VAL B 223       8.994  27.382 -17.585  1.00  0.00           C  
ATOM   4928  CG2 VAL B 223      10.293  29.279 -18.484  1.00  0.00           C  
ATOM   4929  N   THR B 224      10.181  24.641 -18.965  1.00  0.00           N  
ATOM   4930  CA  THR B 224       9.393  23.416 -19.045  1.00  0.00           C  
ATOM   4931  C   THR B 224       8.537  23.232 -17.799  1.00  0.00           C  
ATOM   4932  O   THR B 224       8.808  23.778 -16.734  1.00  0.00           O  
ATOM   4933  CB  THR B 224      10.232  22.149 -19.274  1.00  0.00           C  
ATOM   4934  OG1 THR B 224      11.124  21.959 -18.208  1.00  0.00           O  
ATOM   4935  CG2 THR B 224      11.006  22.216 -20.576  1.00  0.00           C  
ATOM   4936  N   THR B 225       7.492  22.442 -17.952  1.00  0.00           N  
ATOM   4937  CA  THR B 225       6.698  21.989 -16.820  1.00  0.00           C
[truncated: 571,459 more chars]
