# Supplementary material for: Conserved interfaces mediate multiple protein–protein interactions in a prokaryotic metabolon
Source: Mol Syst Biol. 2025 Sep 3;21(11):1490–521. doi: 10.1038/s44320-025-00139-9 (PMC12583656; doi:10.1038/s44320-025-00139-9)
Supplement: Supplementary file 12 — Source data Fig. 7 [file 44320_2025_139_MOESM12_ESM.zip › Figure7_data/Fig7A/interface_residue_lists/protein_1_interfaces.txt]

Partner 1:
1 19 21 22 23 24 25 26 27 28 29 31 32 33 35 36 37 38 39 40 41 42 43 44 45 46 47 48 49 50 51 52 53 54 55 56 57 58 59 60 61 62 63 64 65 66 67 68 69 70 71 72 73 74 75 76 77 79 80 106 107 108 109 110 111 112 113 114 115 116 117 118 119 120 121 139 140 143 144 147 148 149 150 151 154 179 180 181 182 183 184 185 186 187 188 189 190 191 192

Partner 2:
1 2 25 27 28 29 30 31 32 33 34 35 36 37 38 39 40 41 42 43 44 45 46 49 54 55 56 57 58 59 60 61 62 63 64 65 66 69 73

Partner 3:
151 152 153 154 156 157 175 176 177 178 180 183 188 189 190 191 192 193 194 195 196 197 198 199 200 205 208 211 212 215 216 217 218 219 220 221 222

Partner 4:
19 20 21 23 95 97 98 99 112 127 129 151 152 153 154 156 157 169 170 171 174 175 176 177 178 194 195 196 197 198 199 200 201 202 203 204 205 206 207 208 209 210 211 212 213 214 215 216 217 218 219 220 222

Partner 5:
29 30 31 32 34 35 36 37 38 39 40 41 42 43 44 45 46 47 48 49 50 51 52 53 54 55 56 57 61 64 65

Partner 6:
111 112 113 114 150 151 152 153 154 156 157 160 174 175 176 177 178 179 180 182 183 184 186 187 188 189 190 191 192 193 194 195 196 197 198 199 200 201 205 208 211 212 215 219 222

Partner 7:
18 91 92 93 94 95 96 97 98 99 127 128 129 130 131 164 168 169 170 171 200 202 203 204 205 206 207 208 209 210 211 212 213 214 215 216 217 219 220

Partner 8:
18 97 98 127 128 129 130 160 161 164 168 169 170 171 200 201 202 203 204 205 206 207 208 209 210 211 212 213 216

Partner 9:
10 13 14 15 16 17 18 19 20 21 23 24 97 127 128 129 130 157 161 164 168 169 170 171 201 202 203 205 206 207 209 210

Partner 10:
103 104 175 176 177 178 183 184 188 189 190 191 192 193 194 195 196 197 198 207 208 209 211 212 214 215 216 217 218 219 220 221 222
