# Supplementary material for: Conserved interfaces mediate multiple protein–protein interactions in a prokaryotic metabolon
Source: Mol Syst Biol. 2025 Sep 3;21(11):1490–521. doi: 10.1038/s44320-025-00139-9 (PMC12583656; doi:10.1038/s44320-025-00139-9)
Supplement: Supplementary file 12 — Source data Fig. 7 [file 44320_2025_139_MOESM12_ESM.zip › Figure7_data/Fig7A/interface_residue_lists/protein_2_interfaces.txt]

Partner 1:
15 16 17 18 19 20 21 22 23 24 25 27 28 40 41 42 43 44 45 46 47 49 50 184 185 186 187 188 189 190 191 192 193 194 195 196 197 199 200 202 203 204 205 206 207 208 209 210 211 212 214 215 240

Partner 2:
62 63 66 90 91 92 93 96 97 98 99 100 101 102 103 105 106 107 109 110 111 112 113 114 115 116 117 118 119 121 136 139 140 141 142 143 144 145 146 147 148 149 150 151 152 153 154 155 156 157 158 159 160 161 162 163 164 165 166 167 168 169 170 228 240

Partner 3:
14 15 16 17 20 21 23 24 25 26 27 28 29 30 41 42 43 44 45 46 47 48 49 50 51 183 184 185 186 187 188 189 190 191 192 193 194 195 196 197 199 200 202 203 204 205 206 207 208 209 210 211 214 215 235

Partner 4:
13 14 15 16 17 18 19 20 21 22 23 24 25 26 27 28 29 38 40 41 42 43 44 45 46 47 50 85 86 87 88 89 90 91 92 93 94 105 109 137 138 139 140 141 142 145 146 148 149 150 152 153 156 181 182 183 184 185 186 187 188 189 190 191 192 193 194 195 196 197 198 199 200 201 204 205 206 207 208 209 210 211 212 214 215 218 237

Partner 5:
14 15 16 17 18 19 20 21 22 23 24 25 26 27 28 29 30 41 42 43 44 45 46 47 48 49 50 183 184 185 186 187 188 189 190 191 192 193 194 195 196 197 198 199 200 204 205 206 207 208 209 210 211 212 214 215

Partner 6:
14 15 16 17 18 19 20 21 22 23 24 25 26 27 28 29 42 43 44 45 46 47 48 49 50 51 183 184 185 186 187 188 189 190 195 196 199 204 205 206 207 208 209 210 211 212 214 215

Partner 7:
14 15 16 17 18 19 20 21 22 23 24 25 27 28 29 30 39 40 41 42 43 44 45 46 47 49 50 51 185 186 187 188 189 190 191 192 193 194 195 196 197 198 199 200 202 203 204 205 206 207 208 209 210 211 214 218 240

Partner 8:
13 14 15 16 17 18 19 20 21 22 23 24 25 26 27 28 37 38 39 40 41 42 43 44 45 46 47 48 49 50 85 87 88 89 93 183 184 185 186 187 188 189 190 191 192 195 199 206 207 208 209 210 211 212 213 214 215

Partner 9:
15 16 17 20 21 22 23 24 25 26 27 28 29 30 40 41 42 43 44 45 46 47 48 49 50 51 183 184 185 186 188 190 191 192 193 194 195 196 197 198 199 200 202 203 204 205 206 207 208 209 210 211 212 214 215 218 240

Partner 10:
14 15 16 17 18 20 21 22 23 24 25 26 27 28 29 37 38 39 40 41 42 43 44 45 46 47 48 49 50 51 52 53 54 55 56 57 58 59 60 63 64 65 66 67 68 69 70 71 88 89 90 91 92 93 94 95 96 97 101 104 105 148 149 184 185 186 187 188 189 190 191 192 195 196 199 205 206 207 208 209 210 211 212 213 214 215
