# Supplementary material for: Conserved interfaces mediate multiple protein–protein interactions in a prokaryotic metabolon
Source: Mol Syst Biol. 2025 Sep 3;21(11):1490–521. doi: 10.1038/s44320-025-00139-9 (PMC12583656; doi:10.1038/s44320-025-00139-9)
Supplement: Supplementary file 12 — Source data Fig. 7 [file 44320_2025_139_MOESM12_ESM.zip › Figure7_data/Fig7A/interface_residue_lists/protein_3_interfaces.txt]

Partner 1:
32 33 35 38 39 40 41 42 43 44 45 47 64 203 204 207 208 209 210 211 212 213 240 256 258 259 260 261 262 263 264 265 266 267 268 269

Partner 2:
38 39 40 41 42 43 44 45 47 48 49 51 52 56 57 58 59 60 61 62 63 64 65 67 68 185 186 187 188 191 193 200 203 204 206 207 208 209 210 211 212 213 214 215 216 217 218 219 260 268 269

Partner 3:
1 2 3 4 9 10 11 12 13 14 15 16 17 18 19 20 21 22 23 24 25 26 28 49 51 52 53 54 55 80 81 82 83 84 85 87 89 90 91 92 93 94 95 96 97 101 102 103 104 105 107 108 110 111 112 113 115 116 126 127 128 129 130 131 132 133 134 135 136 137 139 140 141 142 143 144 145 146 147 148 149 150 151 152 153 155 156 160 161 165 166 167 168 169 173 174 175 176 177 194 197

Partner 4:
30 32 35 36 37 38 39 40 41 42 43 44 47 48 51 52 60 61 64 67 68 185 186 187 188 189 191 192 193 198 200 202 203 204 205 206 207 208 209 210 211 212 214 215 216 217 218 219 220 267 268 269

Partner 5:
33 35 37 38 39 40 41 43 44 47 64 68 185 203 204 205 206 207 208 209 210 211 212 213 214 215 256 257 258 259 260 261 262 263 264 265 267 268 269

Partner 6:
33 35 36 37 38 39 40 41 200 203 204 205 206 207 208 209 210 211 212 213 214 256 257 258 259 260 261 262 263 264 265 266 267 268 269

Partner 7:
30 31 32 33 34 35 36 37 38 39 75 76 114 115 116 117 118 119 120 121 185 204 208 211 212 213 214 230 231 232 233 241 242 243 244 245 246 251 252 253 254 255 256 257 258 259 260 261 262 263 264 265 266 267 268 269

Partner 8:
38 182 183 184 185 186 187 204 206 207 208 209 210 211 212 213 214 215 216 229 230 231 253 254 255 256 257 258 259 260 261 262 263 264 265 267 268 269

Partner 9:
115 116 117 118 119 120 121 182 185 211 212 213 214 231 242 243 244 245 246 250 251 252 253 254 255 256 257 258 259 260 261 262 263 264

Partner 10:
115 116 119 120 121 122 123 124 125 126 127 128 129 157 158 159 160 161 163 165 169 182 183 222 223 224 225 226 227 228 229 230 231 245 246 247 248 249 250 251 252 253 254
