# Supplementary material for: Conserved interfaces mediate multiple protein–protein interactions in a prokaryotic metabolon
Source: Mol Syst Biol. 2025 Sep 3;21(11):1490–521. doi: 10.1038/s44320-025-00139-9 (PMC12583656; doi:10.1038/s44320-025-00139-9)
Supplement: Supplementary file 12 — Source data Fig. 7 [file 44320_2025_139_MOESM12_ESM.zip › Figure7_data/Fig7A/interface_residue_lists/protein_4_interfaces.txt]

Partner 1:
1 18 20 21 22 23 24 25 26 27 28 29 30 31 32 33 34 83 84 92 120 122 123 124 125 128 147 148 149 150 152 153 154 155 171 172 173 174 175 176 177 178 183 184 187 333 334 335 336 359 360 361 362 367 370 405

Partner 2:
24 25 30 31 55 56 57 58 59 60 83 147 148 149 150 151 152 153 154 168 169 170 171 172 173 174 175 176 177 178 179 180 181 182 183 184 185 187 188 202 206 207 305 306 307 308 309 310 311 314 318 332 333 334 335 336 337 338 339 340 341 342 343 344 345 346 347 360 361 362 363 364 366 367 368 369 370 371 372 373 374

Partner 3:
3 4 5 6 7 8 9 10 11 12 13 14 15 16 18 87 88 96 97 98 99 101 102 103 104 106 107 293 294 295 411 412 413 414 415 416 417 418 419 420 421 422

Partner 4:
1 2 3 4 5 6 7 8 9 10 11 12 13 14 15 16 17 18 19 20 21 22 23 24 25 26 27 28 29 30 31 32 33 34 37 85 87 88 89 90 91 92 100 101 102 103 104 105 106 107 108 109 110 111 112 113 114 116 117 118 119 120 121 122 123 124 125 126 127 130 149 152 153 173 174 175 176 177 178 179 180 182 183 184 186 187 208 212 215 333 334 335 358 359 360 361 362

Partner 5:
65 68 69 70 72 73 87 88 94 95 96 97 98 99 233 234 235 247 248 249 250 251 252 274 275 276 278 279 280 281 282 283 284 285 286 287 288 290 291 292 293 294 295 296 297 298 299 301 320 385 389 390 392 393 394 395 407 410 411 412 413 414 415 417 418 419 420 421 422

Partner 6:
26 27 28 29 30 31 32 33 149 152 153 169 171 175 176 177 178 179 180 181 182 183 184 185 186 187 188 189 190 204 205 206 207 208 209 211 212 215 216

Partner 7:
1 2 3 4 5 13 14 15 16 17 18 19 20 21 22 23 24 25 26 27 28 29 30 34 56 57 58 60 81 82 83 84 85 86 87 88 89 91 92 102 116 117 118 119 120 121 122 123 124 125 128 146 147 148 149 150 154 172 173 175 176 177 188 289 303 305 306 333 334 335 336 357 358 359 360 361 362 402 403 404 405 406 407 408 409 410 411 412 413 414 415

Partner 8:
17 19 20 21 22 23 24 25 26 27 28 29 30 31 32 33 34 56 57 58 59 60 81 82 83 84 85 86 89 92 120 121 122 123 124 125 126 127 128 146 147 148 149 150 152 153 154 155 168 169 170 171 172 173 174 175 176 177 178 179 180 181 182 183 184 186 187 188 215 289 305 306 307 308 309 333 334 335 336 337 338 340 358 359 360 361 362 403 404 405

Partner 9:
2 3 4 5 7 11 12 13 14 15 16 17 18 19 21 22 23 24 25 26 27 28 85 123 149 171 172 173 174 175 176 177 178 179 180 307 333 334 335 336 337 338 339 340 358 359 360 361 362 363 364 365 366 367 368 369 370 371 405 412

Partner 10:
169 170 171 172 174 175 178 179 180 181 182 183 186 202 203 204 205 207 208 211 306 307 308 309 310 311 314 318 333 334 335 336 337 338 339 340 341 342 343 344 345 346 347 348 363 367 368 369 370 371 372 373
