# Supplementary material for: Conserved interfaces mediate multiple protein–protein interactions in a prokaryotic metabolon
Source: Mol Syst Biol. 2025 Sep 3;21(11):1490–521. doi: 10.1038/s44320-025-00139-9 (PMC12583656; doi:10.1038/s44320-025-00139-9)
Supplement: Supplementary file 12 — Source data Fig. 7 [file 44320_2025_139_MOESM12_ESM.zip › Figure7_data/Fig7A/interface_residue_lists/protein_5_interfaces.txt]

Partner 1:
6 9 10 11 12 13 14 15 16 17 18 20 21 28 30 53 99 100 101 102 103 104 125 126 127 168 169 170 171 172 173 174

Partner 2:
1 6 8 9 10 11 12 13 14 15 16 17 18 19 20 21 22 23 24 25 26 27 28 29 30 101 102 103 104 105 123 125 127 169 170 171 172 173 174 175 176 177 178 179 180 182

Partner 3:
6 7 8 9 10 11 12 13 14 15 16 17 18 21 30 51 52 53 54 55 58 79 80 83 95 96 97 98 99 100 101 102 103 125 126 127 128 129 130 166 168 170 171 172 173

Partner 4:
1 6 8 9 10 11 12 13 14 15 16 17 18 19 20 21 22 23 24 25 26 27 28 29 30 42 99 100 101 102 103 104 117 118 119 120 121 123 124 125 126 127 128 129 168 169 170 171 172 173 174 175 176 177 178 179

Partner 5:
6 7 8 9 10 30 31 32 52 53 54 55 56 57 58 59 60 61 80 95 96 97 98 99 100 101 103 127 128 129 130

Partner 6:
6 8 9 10 11 12 13 14 15 16 17 18 20 21 25 26 28 30 51 101 102 103 104 125 126 127 167 168 169 170 171 172 173 174 178

Partner 7:
8 9 10 11 12 13 14 15 16 17 18 21 30 53 100 101 102 103 104 125 126 127 168 170 171 172 173

Partner 8:
7 8 9 10 11 12 13 14 17 18 21 52 53 54 55 95 96 98 99 100 101 102 103 104 105 123 124 125 126 127 128 129 130 170 171 172 173 174 175 178

Partner 9:
6 7 8 9 10 11 12 13 14 15 16 17 18 21 30 50 51 52 53 54 79 80 95 99 100 101 102 103 104 125 126 127 128 129 168 170 171 172 173 174 178

Partner 10:
6 8 9 10 11 12 13 14 15 16 17 18 20 28 29 30 32 101 102 103 104 125 127 168 169 170 171 172 173 174 178
