# Supplementary material for: Conserved interfaces mediate multiple protein–protein interactions in a prokaryotic metabolon
Source: Mol Syst Biol. 2025 Sep 3;21(11):1490–521. doi: 10.1038/s44320-025-00139-9 (PMC12583656; doi:10.1038/s44320-025-00139-9)
Supplement: Supplementary file 12 — Source data Fig. 7 [file 44320_2025_139_MOESM12_ESM.zip › Figure7_data/Fig7A/interface_residue_lists/protein_6_interfaces.txt]

Partner 1:
10 43 48 49 50 51 74 75 76 77 78 79 80 81 82 83 84 88 96 97 98 99 100 101 102 103 130 133 134 135 136 137 138 139 140 141 143 144 145 148

Partner 2:
9 10 74 75 76 77 78 79 80 81 82 83 88 94 95 96 97 98 99 100 101 102 127 130 134 135 136 137 139 140 141 142 143 144 145 146 147 148 149 150

Partner 3:
32 34 35 77 78 79 80 81 82 83 84 85 86 87 88 96 97 98 99 102 130 133 134 135 136 137 139 140 143 144

Partner 4:
32 34 35 77 78 79 80 81 82 83 84 85 86 87 88 96 97 98 102 125 126 127 128 129 130 131 132 133 134 135 136 137 138 139 140 141 142 143 144 147 148

Partner 5:
32 34 35 36 77 79 80 81 82 83 84 85 86 88 96 97 102 124 125 126 127 128 129 130 131 132 133 134 135 136 137 138 139 140 141 142 143 144 145 147 148 149

Partner 6:
34 35 77 79 80 81 82 83 84 85 86 88 96 97 102 127 128 129 130 131 132 133 134 135 136 137 138 139 140 141 142 143 144 145 147 148 149 150

Partner 7:
10 17 19 22 32 35 74 75 76 77 78 79 80 81 82 83 84 85 86 87 88 96 97 98 99 100 102 125 126 127 128 129 130 131 133 134 135 136 137 138 139 140 141 142 143 144 145 146 147 148 149 150

Partner 8:
29 32 34 35 37 76 77 78 79 80 81 82 83 84 85 86 87 88 89 96 97 98 100 102 125 127 128 130 131 132 133 134 135 136 137 138 139 140 141 143 144 145 148

Partner 9:
74 75 76 77 78 79 80 81 82 83 84 88 97 99 100 102 126 127 130 131 132 133 134 135 136 137 139 140 141 142 143 144 145 147 148 149 150

Partner 10:
7 13 15 17 19 22 29 31 32 34 35 36 37 40 50 69 70 71 72 73 74 75 76 77 78 79 80 81 82 83 84 85 86 87 88 89 90 91 96 97 98 99 100 102 103 104 105 106 130 131 132 133 134 135 136 137 138 139 140 141 142 143 144 145 146 147 148 149 150
