# Supplementary material for: Conserved interfaces mediate multiple protein–protein interactions in a prokaryotic metabolon
Source: Mol Syst Biol. 2025 Sep 3;21(11):1490–521. doi: 10.1038/s44320-025-00139-9 (PMC12583656; doi:10.1038/s44320-025-00139-9)
Supplement: Supplementary file 12 — Source data Fig. 7 [file 44320_2025_139_MOESM12_ESM.zip › Figure7_data/Fig7A/interface_residue_lists/protein_7_interfaces.txt]

Partner 1:
5 7 9 11 45 46 47 48 50 51 54 56 70 71 72 73 74 75 76 77 78 79 82 83 86 87 88 89 90 91 92 93 94 95 96 97 98 99 100 101 107 108 109 110 111 112 113 114 115 116 117 118 119 121 122 124 125

Partner 2:
11 43 44 45 46 47 48 49 50 51 52 53 54 56 88 89 90 91 92 93 94 106 107 108 109 110 111 112 113 114 115 116 117 118 119 120 121 122 123 124 125 126 127 138 139 140 141 142 147 148 150 151 152 153 154 155 156

Partner 3:
30 68 69 70 71 72 73 74 75 76 77 78 79 80 81 82 83 84 85 86 87 88 89 90 91 93 108 109 110 111 112 113

Partner 4:
6 7 8 9 10 11 12 13 14 15 16 42 43 44 45 46 47 48 49 50 51 52 53 54 55 56 70 71 72 73 74 75 78 79 82 83 84 85 86 87 88 89 90 91 92 93 94 95 96 97 98 99 100 107 108 109 110 111 112 113 114 115 116 117 118 119 120 121 122 123 124 125 126 127 151 152 153 154 156 157 159

Partner 5:
1 5 16 19 20 23 24 27 33 34 35 36 37 38 39 40 41 55 57 58 59 60 62 128 129 130 131 132 133 134 135 145 155 156 157 158 159

Partner 6:
9 10 11 12 13 14 45 46 47 48 49 50 51 52 53 54 56 68 71 72 74 75 78 79 82 83 86 89 90 91 92 93 94 95 96 97 98 99 107 108 109 110 111 112 113 114 115 116 117 118 121 122 124 125

Partner 7:
7 9 11 12 45 46 47 48 50 51 52 54 56 68 71 72 74 75 76 77 78 79 80 81 82 83 84 85 86 87 88 89 90 91 92 93 94 95 96 97 98 99 100 107 108 109 110 111 112 113 114 115 116 117 118 122 124 125

Partner 8:
24 27 28 29 30 31 65 68 69 70 71 72 73 74 75 76 77 78 79 80 81 82 83 84 85 86 87 92 93 94 110 111

Partner 9:
44 45 46 47 48 49 50 51 87 88 89 90 91 106 107 108 109 110 111 112 113 114 115 116 117 118 119 120 121 122 123 124 140 142 147 151 153

Partner 10:
11 12 13 14 15 16 42 43 44 45 46 47 48 49 50 51 52 53 54 56 86 88 89 90 91 92 93 94 96 121 122 123 124 127 151 152 153 154 155 156 157 158 159
