# Supplementary material for: Conserved interfaces mediate multiple protein–protein interactions in a prokaryotic metabolon
Source: Mol Syst Biol. 2025 Sep 3;21(11):1490–521. doi: 10.1038/s44320-025-00139-9 (PMC12583656; doi:10.1038/s44320-025-00139-9)
Supplement: Supplementary file 12 — Source data Fig. 7 [file 44320_2025_139_MOESM12_ESM.zip › Figure7_data/Fig7A/interface_residue_lists/protein_8_interfaces.txt]

Partner 1:
8 9 10 11 12 13 104 110 112 113 114 115 116 117 118 119 125 126 127 128 129 130 131 132 133 134 135 136 137 138 139 140 141 142 143 150 151 152 153 154 155 156 157 159

Partner 2:
7 8 9 10 11 12 13 14 15 16 17 19 20 21 22 23 24 25 110 112 113 114 115 116 117 118 119 120 121 124 125 126 127 128 129 130 131 133 134 135 136 137 138 139 140 141 142 143 144 145 146 147 148 149 150 151 152 153 154 155 156 159

Partner 3:
8 9 10 11 12 13 110 112 113 114 115 116 117 118 125 126 127 128 129 130 131 132 133 134 135 136 137 138 139 140 141 142 143 149 150 151 152 153 154 155 156 157 159

Partner 4:
8 9 10 11 12 13 16 19 20 21 22 23 24 25 26 28 30 33 34 101 109 110 111 112 113 114 115 116 117 118 119 120 121 122 123 124 125 126 127 128 129 130 131 133 134 135 136 137 138 139 140 141 142 143 144 145 146 147 148 149 150 151 152 153 154 155 156 157 159

Partner 5:
8 9 10 11 12 13 110 112 113 114 115 116 117 118 124 125 126 127 128 129 130 131 132 133 134 135 136 137 138 139 140 141 142 143 149 150 151 152 153 154 155 156 159

Partner 6:
7 8 9 10 11 12 13 16 20 21 22 23 112 113 114 115 116 117 118 119 120 121 127 128 129 130 131 135 137 138 139 140 141 142 143 144 145 146 147 148 149 150 151 152 153 154 156 159

Partner 7:
8 9 10 11 12 112 113 114 115 116 117 118 128 129 130 131 133 134 135 136 137 138 139 140 141 142 143 148 149 150 151 152 153 154 155 156 159

Partner 8:
5 7 13 14 15 16 17 18 19 20 21 22 23 24 25 27 28 29 30 31 32 36 43 44 45 46 47 48 49 50 51 52 53 54 55 56 57 59 62 63 64 65 66 68 69 71 94 96 97 98 99 100 117 119 120 121 122 123 144 145 146 147 148 149

Partner 9:
8 9 10 11 12 30 33 112 113 114 115 116 117 118 127 128 129 130 131 132 133 134 135 136 137 138 139 140 141 142 143 149 150 151 152 153 154 155 156 157 159

Partner 10:
8 9 10 11 12 13 14 97 98 101 112 113 114 115 116 117 118 119 120 121 122 123 124 125 126 127 128 130 135 137 138 139 140 141 142 143 148 149 150 151 152 153 154 155 156
