# Supplementary material for: Conserved interfaces mediate multiple protein–protein interactions in a prokaryotic metabolon
Source: Mol Syst Biol. 2025 Sep 3;21(11):1490–521. doi: 10.1038/s44320-025-00139-9 (PMC12583656; doi:10.1038/s44320-025-00139-9)
Supplement: Supplementary file 12 — Source data Fig. 7 [file 44320_2025_139_MOESM12_ESM.zip › Figure7_data/Fig7A/interface_residue_lists/protein_9_interfaces.txt]

Partner 1:
3 4 5 6 7 8 9 10 11 12 13 14 16 17 19 20 21 23 24 25 26 27 28 29 341 372 407 408 410 411 412 414 416 417

Partner 2:
7 8 9 10 11 12 13 14 15 16 17 18 20 21 23 24 27 28 381 385 395 396 397 398 399 400 401 402 403 404 405 406 407 408 409 410 411 412 413 414 416

Partner 3:
120 121 122 127 130 131 132 133 134 137 138 139 140 141 142 144 331 346 348 349 351 352 353 354 355 356 357 358

Partner 4:
5 7 8 9 10 11 12 13 14 16 17 18 19 20 21 22 23 24 25 26 27 28 29 329 330 331 332 333 334 335 336 337 338 339 340 341 342 343 346 357 358 359 393 394 395 396 397 398 399 400 401 402 403 404 405 406 407 408 410 411 412 414

Partner 5:
300 301 302 303 304 305 306 376 377 378 380 381 382 383 384 385 386 387 388 391 392 395 396 397 398 399 400 401 402 403 404 405 406 407 408 409 410 411 412 413

Partner 6:
113 115 119 120 121 122 123 127 130 131 132 133 134 137 138 140 141 142 143 144 145 146 147 148 149 150 152 154 157 160 161 165 348 349 350 351 352 353 354 355 356 357 358 359 360

Partner 7:
325 326 327 328 329 330 331 332 333 334 335 336 337 339 340 346 353 354 355 356 357 358 359 389 390 391 392 393 394 395 396 397 399 400 403

Partner 8:
119 120 121 122 123 127 130 131 132 133 134 137 138 142 143 144 145 146 147 148 149 157 161 165 329 331 332 346 348 349 350 351 352 353 354 355 356 357 358 359

Partner 9:
1 2 3 4 5 6 7 8 9 10 11 12 13 14 15 16 17 18 19 20 21 22 23 24 25 26 27 28 29 31 33 34 35 36 37 38 39 40 41 42 43 44 45 46 47 48 49 50 51 52 53 54 55 56 57 62 63 64 65 66 67 68 69 70 71 72 73 74 75 77 78 80 81 94 95 96 97 98 99 100 101 103 107 108 110 111 112 121 126 127 128 131 132 133 134 135 136 137 138 139 140 175 202 203 226 228 229 232 233 234 235 236 251 254 255 256 257 258 259 260 261 262 263 264 265 266 267 268 269 270 271 272 273 274 275 276 277 278 279 280 281 282 283 284 285 286 287 288 291 334 338 341 342 343 344 345 346 347 356 357 363 367 368 369 370 371 372 373 374 413 414 415 416 417

Partner 10:
7 8 9 10 11 12 13 14 15 16 17 18 19 20 21 24 28 329 331 332 335 336 339 346 353 354 355 356 357 358 359 394 395 396 397 399 400 403 404 407
