# Supplementary material for: Conserved interfaces mediate multiple protein–protein interactions in a prokaryotic metabolon
Source: Mol Syst Biol. 2025 Sep 3;21(11):1490–521. doi: 10.1038/s44320-025-00139-9 (PMC12583656; doi:10.1038/s44320-025-00139-9)
Supplement: Supplementary file 12 — Source data Fig. 7 [file 44320_2025_139_MOESM12_ESM.zip › Figure7_data/Fig7A/interface_residue_lists/protein_10_interfaces.txt]

Partner 1:
1 2 3 4 14 15 17 18 19 21 22 139 144 146 147 148 149 150 151 152 153 154 155 156 157 158 159 160 181 182 183 222 223 224 225 250 251 252 253 254 255 273 276 281 288

Partner 2:
41 42 43 44 45 46 47 48 49 50 52 53 72 73 74 76 97 98 99 100 101 102 103 104 105 106 107 108 109 111 112 121 123 124 125 128 142 167 168 169 170 171 172 173 174 190 191 192 193 194 195 209 210 211 212 213 214 215 230 231 232 233 234 235 236 237 238 239 240 241 242 243 259 260 264 267 268

Partner 3:
9 13 16 38 40 43 44 45 46 47 48 49 50 51 52 53 54 55 56 57 59 60 65 67 68 69 98 232 233 234 235 236 237 238 239 240 260 261 264 265 268

Partner 4:
1 2 3 4 5 6 7 8 9 10 11 12 13 14 15 16 17 18 21 56 60 149 150 151 152 153 154 155 237 238 239 240 241 246 247 250 255 256 257 258 259 260 261 262

Partner 5:
7 9 10 11 12 13 14 15 16 17 18 19 20 21 22 23 24 25 26 27 28 29 60 61 152 153 154

Partner 6:
16 42 43 44 45 46 47 48 49 50 51 52 53 54 55 56 57 59 60 72 97 98 99 100 101 107 170 210 211 212 213 214 215 216 217 230 231 232 233 234 235 236 237 238 239 240 241 242 243 245 259 260 261 262 264 265 267 268

Partner 7:
8 9 16 40 41 42 43 44 45 46 47 48 49 50 51 52 53 54 55 56 57 59 65 66 67 68 69 70 71 72 73 74 98 121 123 141 142 229 230 231 232 233 234 235 236 237 238 239 240 241 242 258 259 260 261 262 263 264 265 266 267 268 269 271

Partner 8:
7 9 10 12 13 16 40 42 43 44 45 46 47 48 49 50 51 52 53 54 55 56 57 59 60 69 232 233 234 235 236 237 238 239 240 241 258 259 260 261 262 264 265 266 267 268 269

Partner 9:
4 7 10 11 12 14 15 18 26 29 30 31 117 126 129 130 131 132 133 134 135 136 137 144 147 148 149 150 151 152 153 154 155 156 157 158 181 255 279 280 281 282 283 284 285 286 287 288

Partner 10:
106 108 109 112 116 119 122 123 124 125 126 127 128 129 130 131 132 133 134 135 137 140 156 157 158 159 160 161 162 163 164 166 167 168 169 170 172 173 174 176 177 178 179 180 181 182 183 184 185 186 187 188 189 190 191 192 193 194 195 196 198 199 201 202 204 222
