# Supplementary material for: Conserved interfaces mediate multiple protein–protein interactions in a prokaryotic metabolon
Source: Mol Syst Biol. 2025 Sep 3;21(11):1490–521. doi: 10.1038/s44320-025-00139-9 (PMC12583656; doi:10.1038/s44320-025-00139-9)
Supplement: Supplementary file 12 — Source data Fig. 7 [file 44320_2025_139_MOESM12_ESM.zip › Figure7_data/Fig7A/color_residues.py]

from pymol import cmd, finish_launching
import matplotlib.pyplot as plt
import numpy as np
from collections import Counter

finish_launching()  # Ensure PyMOL GUI starts

def parse_residue_frequencies(file):
    frequencies = Counter()
    with open(file, 'r') as f:
        for line in f:
            residues = line.strip().split()
            frequencies.update(residues)
    print(f"Residue Frequencies: {frequencies}")
    return frequencies

def map_frequencies_to_colors_and_radii(frequencies, max_freq=10):
    colors = {}
    radii = {}
    cmap = plt.colormaps["viridis"]  # Use Viridis colormap for high contrast
    
    # Scale colors and radii based on frequency (0 to 10 range)
    for residue, freq in frequencies.items():
        norm_freq = freq / 8  # Normalize the frequency between 0 and 1
        color = cmap(norm_freq)[:3]  # Get RGB values from the colormap
        colors[residue] = [int(c * 255) for c in color]  # Convert to 255 scale
        
        # Scale radius between 0.25 (for frequency 0) and 1.625 (for frequency 10)
        radii[residue] = (freq / max_freq) * 1.375 + 0.40  # Radius range: 0.25 to 1.625
    
    print(f"Residue to Color Mapping: {colors}")
    print(f"Residue to Radii Mapping: {radii}")
    return colors, radii

def visualize_residues_with_high_resolution(pdb_file, frequencies):
    object_name = "target_protein"
    cmd.load(pdb_file, object_name)
    print(f"PDB file '{pdb_file}' loaded successfully as '{object_name}'")
    
    # Set all ribbons to black initially
    cmd.color("black", object_name)
    cmd.show("cartoon", object_name)
    
    # Improve rendering quality
    cmd.set("ribbon_sampling", 10)  # Smooth ribbons
    cmd.set("cartoon_sampling", 10)  # Smooth cartoons
    cmd.set("sphere_quality", 4)    # High-detail spheres
    cmd.set("antialias", 2)         # Enable antialiasing for smoother edges
    
    # Map frequencies to colors and radii
    colors, radii = map_frequencies_to_colors_and_radii(frequencies)
    
    # Add spheres with heatmap colors and scaled radii for all residues in frequency list
    for residue, color in colors.items():
        if cmd.select(f"resi {residue} and name CA and {object_name}") > 0:
            # Set color for the residue
            color_name = f"color_{residue}"
            cmd.set_color(color_name, color)
            cmd.color(color_name, f"resi {residue} and name CA and {object_name}")
            # Add sphere with scaled radius
            cmd.show("spheres", f"resi {residue} and name CA and {object_name}")
            cmd.alter(f"resi {residue} and name CA and {object_name}", f"vdw={radii[residue]}")
        else:
            print(f"Residue {residue} not found in the PDB file.")
    
    # Adjust background and zoom
    cmd.bg_color("white")  # Set background to white for publication
    cmd.zoom(object_name)
    cmd.rebuild()  # Rebuild the visualization to apply changes
    
    # High-quality rendering with ray tracing
    cmd.set("ray_trace_mode", 1)  # Enable soft shadows
    cmd.set("ray_shadow", 1)      # Enable shadows
    cmd.ray(1920, 1080)           # Render at Full HD resolution
    
    # Save the high-resolution PyMOL image
    pymol_image = "9_interface.png"
    cmd.png(pymol_image, dpi=600)  # Save with 600 DPI for publication-quality output
    print(f"Protein visualization saved as '{pymol_image}'")
    return pymol_image

def create_heatmap_legend(output_file="heatmap_legend_with_black.png"):
    """
    Generate a heatmap legend with labeled regions including 'None' (Black).
    """
    gradient = np.linspace(0, 1, 256).reshape(1, -1)
    fig, ax = plt.subplots(figsize=(6, 1))  # Adjust size for clarity
    ax.imshow(gradient, aspect="auto", cmap="viridis")
    ax.set_axis_off()

    # Add annotations for None, Medium, and High
    ax.text(0, 1.5, "None", color="black", fontsize=12, ha="left")
    ax.text(64, 1.5, "Medium", color="green", fontsize=12, ha="center")
    ax.text(192, 1.5, "High", color="yellow", fontsize=12, ha="center")

    # Save the heatmap legend as a standalone image
    plt.tight_layout()
    plt.savefig(output_file, dpi=300, bbox_inches="tight")
    plt.close()
    print(f"Heatmap legend saved as '{output_file}'")

# Main Workflow
residue_file = 'cleanlist_9.txt'  # Replace with the actual residue list file
pdb_file = '9.pdb'  # Replace with the actual PDB file

cmd.reinitialize()

# Step 1: Parse frequencies and generate high-resolution PyMOL visualization
frequencies = parse_residue_frequencies(residue_file)
visualize_residues_with_high_resolution(pdb_file, frequencies)

# Step 2: Generate the heatmap legend as a separate file
create_heatmap_legend("legend.png")
