# Supplementary material for: Conserved interfaces mediate multiple protein–protein interactions in a prokaryotic metabolon
Source: Mol Syst Biol. 2025 Sep 3;21(11):1490–521. doi: 10.1038/s44320-025-00139-9 (PMC12583656; doi:10.1038/s44320-025-00139-9)
Supplement: Supplementary file 12 — Source data Fig. 7 [file 44320_2025_139_MOESM12_ESM.zip › Figure7_data/Fig7B/5.pdb]

CRYST1    0.000    0.000    0.000  90.00  90.00  90.00 P 1           1
ATOM      1  N   MET B   1       4.510 -11.064 -22.395  1.00  0.00           N
ATOM      2  CA  MET B   1       4.740  -9.908 -21.521  1.00  0.00           C
ATOM      3  C   MET B   1       4.211  -8.649 -22.186  1.00  0.00           C
ATOM      4  O   MET B   1       4.479  -8.419 -23.367  1.00  0.00           O
ATOM      5  CB  MET B   1       6.226  -9.803 -21.142  1.00  0.00           C
ATOM      6  CG  MET B   1       6.559  -8.625 -20.223  1.00  0.00           C
ATOM      7  SD  MET B   1       7.054  -7.101 -21.065  1.00  0.00           S
ATOM      8  CE  MET B   1       8.730  -7.550 -21.576  1.00  0.00           C
ATOM      9  N   ILE B   2       3.450  -7.872 -21.442  1.00  0.00           N
ATOM     10  CA  ILE B   2       2.980  -6.541 -21.817  1.00  0.00           C
ATOM     11  C   ILE B   2       3.877  -5.506 -21.151  1.00  0.00           C
ATOM     12  O   ILE B   2       4.109  -5.576 -19.944  1.00  0.00           O
ATOM     13  CB  ILE B   2       1.501  -6.340 -21.421  1.00  0.00           C
ATOM     14  CG1 ILE B   2       0.617  -7.373 -22.147  1.00  0.00           C
ATOM     15  CG2 ILE B   2       1.048  -4.908 -21.749  1.00  0.00           C
ATOM     16  CD1 ILE B   2      -0.855  -7.287 -21.747  1.00  0.00           C
ATOM     17  N   LEU B   3       4.368  -4.537 -21.925  1.00  0.00           N
ATOM     18  CA  LEU B   3       5.034  -3.366 -21.372  1.00  0.00           C
ATOM     19  C   LEU B   3       3.989  -2.286 -21.091  1.00  0.00           C
ATOM     20  O   LEU B   3       3.358  -1.774 -22.019  1.00  0.00           O
ATOM     21  CB  LEU B   3       6.126  -2.896 -22.350  1.00  0.00           C
ATOM     22  CG  LEU B   3       6.856  -1.630 -21.876  1.00  0.00           C
ATOM     23  CD1 LEU B   3       7.667  -1.862 -20.604  1.00  0.00           C
ATOM     24  CD2 LEU B   3       7.827  -1.177 -22.973  1.00  0.00           C
ATOM     25  N   LEU B   4       3.829  -1.914 -19.836  1.00  0.00           N
ATOM     26  CA  LEU B   4       2.994  -0.803 -19.399  1.00  0.00           C
ATOM     27  C   LEU B   4       3.891   0.399 -19.097  1.00  0.00           C
ATOM     28  O   LEU B   4       4.687   0.369 -18.162  1.00  0.00           O
ATOM     29  CB  LEU B   4       2.146  -1.265 -18.199  1.00  0.00           C
ATOM     30  CG  LEU B   4       1.296  -0.176 -17.538  1.00  0.00           C
ATOM     31  CD1 LEU B   4       0.307   0.477 -18.497  1.00  0.00           C
ATOM     32  CD2 LEU B   4       0.484  -0.790 -16.392  1.00  0.00           C
ATOM     33  N   ILE B   5       3.771   1.446 -19.900  1.00  0.00           N
ATOM     34  CA  ILE B   5       4.504   2.697 -19.699  1.00  0.00           C
ATOM     35  C   ILE B   5       3.734   3.567 -18.719  1.00  0.00           C
ATOM     36  O   ILE B   5       2.619   4.001 -19.023  1.00  0.00           O
ATOM     37  CB  ILE B   5       4.795   3.403 -21.041  1.00  0.00           C
ATOM     38  CG1 ILE B   5       5.680   2.475 -21.902  1.00  0.00           C
ATOM     39  CG2 ILE B   5       5.477   4.761 -20.793  1.00  0.00           C
ATOM     40  CD1 ILE B   5       6.102   3.071 -23.252  1.00  0.00           C
ATOM     41  N   ASP B   6       4.334   3.816 -17.574  1.00  0.00           N
ATOM     42  CA  ASP B   6       3.791   4.649 -16.511  1.00  0.00           C
ATOM     43  C   ASP B   6       4.141   6.121 -16.747  1.00  0.00           C
ATOM     44  O   ASP B   6       5.300   6.531 -16.665  1.00  0.00           O
ATOM     45  CB  ASP B   6       4.304   4.152 -15.153  1.00  0.00           C
ATOM     46  CG  ASP B   6       3.852   5.012 -13.973  1.00  0.00           C
ATOM     47  OD1 ASP B   6       2.821   5.707 -14.093  1.00  0.00           O
ATOM     48  OD2 ASP B   6       4.554   4.993 -12.933  1.00  0.00           O
ATOM     49  N   ASN B   7       3.112   6.934 -16.996  1.00  0.00           N
ATOM     50  CA  ASN B   7       3.193   8.385 -17.104  1.00  0.00           C
ATOM     51  C   ASN B   7       3.018   9.077 -15.747  1.00  0.00           C
ATOM     52  O   ASN B   7       2.424  10.155 -15.679  1.00  0.00           O
ATOM     53  CB  ASN B   7       2.200   8.861 -18.182  1.00  0.00           C
ATOM     54  CG  ASN B   7       2.675   8.526 -19.581  1.00  0.00           C
ATOM     55  OD1 ASN B   7       3.813   8.756 -19.947  1.00  0.00           O
ATOM     56  ND2 ASN B   7       1.807   8.013 -20.420  1.00  0.00           N
ATOM     57  N   TYR B   8       3.529   8.463 -14.669  1.00  0.00           N
ATOM     58  CA  TYR B   8       3.437   8.977 -13.301  1.00  0.00           C
ATOM     59  C   TYR B   8       1.994   9.161 -12.813  1.00  0.00           C
ATOM     60  O   TYR B   8       1.662  10.151 -12.163  1.00  0.00           O
ATOM     61  CB  TYR B   8       4.289  10.244 -13.145  1.00  0.00           C
ATOM     62  CG  TYR B   8       5.776  10.005 -13.216  1.00  0.00           C
ATOM     63  CD1 TYR B   8       6.489   9.807 -12.017  1.00  0.00           C
ATOM     64  CD2 TYR B   8       6.465  10.016 -14.440  1.00  0.00           C
ATOM     65  CE1 TYR B   8       7.872   9.633 -12.032  1.00  0.00           C
ATOM     66  CE2 TYR B   8       7.859   9.840 -14.464  1.00  0.00           C
ATOM     67  CZ  TYR B   8       8.562   9.660 -13.254  1.00  0.00           C
ATOM     68  OH  TYR B   8       9.921   9.516 -13.237  1.00  0.00           O
ATOM     69  N   ASP B   9       1.137   8.178 -13.112  1.00  0.00           N
ATOM     70  CA  ASP B   9      -0.270   8.204 -12.743  1.00  0.00           C
ATOM     71  C   ASP B   9      -0.615   7.115 -11.714  1.00  0.00           C
ATOM     72  O   ASP B   9      -0.083   6.006 -11.748  1.00  0.00           O
ATOM     73  CB  ASP B   9      -1.125   8.101 -14.000  1.00  0.00           C
ATOM     74  CG  ASP B   9      -2.548   8.548 -13.694  1.00  0.00           C
ATOM     75  OD1 ASP B   9      -3.305   7.702 -13.199  1.00  0.00           O
ATOM     76  OD2 ASP B   9      -2.833   9.745 -13.880  1.00  0.00           O
ATOM     77  N   SER B  10      -1.527   7.427 -10.796  1.00  0.00           N
ATOM     78  CA  SER B  10      -1.983   6.470  -9.785  1.00  0.00           C
ATOM     79  C   SER B  10      -2.784   5.308 -10.389  1.00  0.00           C
ATOM     80  O   SER B  10      -2.736   4.199  -9.868  1.00  0.00           O
ATOM     81  CB  SER B  10      -2.823   7.191  -8.714  1.00  0.00           C
ATOM     82  OG  SER B  10      -3.866   7.933  -9.296  1.00  0.00           O
ATOM     83  N   PHE B  11      -3.471   5.540 -11.520  1.00  0.00           N
ATOM     84  CA  PHE B  11      -4.251   4.514 -12.210  1.00  0.00           C
ATOM     85  C   PHE B  11      -3.418   3.540 -13.038  1.00  0.00           C
ATOM     86  O   PHE B  11      -3.927   2.489 -13.434  1.00  0.00           O
ATOM     87  CB  PHE B  11      -5.306   5.175 -13.086  1.00  0.00           C
ATOM     88  CG  PHE B  11      -6.406   5.853 -12.310  1.00  0.00           C
ATOM     89  CD1 PHE B  11      -7.387   5.064 -11.681  1.00  0.00           C
ATOM     90  CD2 PHE B  11      -6.469   7.250 -12.241  1.00  0.00           C
ATOM     91  CE1 PHE B  11      -8.438   5.678 -10.998  1.00  0.00           C
ATOM     92  CE2 PHE B  11      -7.515   7.870 -11.557  1.00  0.00           C
ATOM     93  CZ  PHE B  11      -8.499   7.082 -10.930  1.00  0.00           C
ATOM     94  N   THR B  12      -2.129   3.816 -13.249  1.00  0.00           N
ATOM     95  CA  THR B  12      -1.210   2.860 -13.891  1.00  0.00           C
ATOM     96  C   THR B  12      -1.252   1.505 -13.186  1.00  0.00           C
ATOM     97  O   THR B  12      -1.251   0.454 -13.828  1.00  0.00           O
ATOM     98  CB  THR B  12       0.230   3.387 -13.854  1.00  0.00           C
ATOM     99  OG1 THR B  12       0.306   4.605 -14.548  1.00  0.00           O
ATOM    100  CG2 THR B  12       1.223   2.433 -14.515  1.00  0.00           C
ATOM    101  N   TRP B  13      -1.354   1.521 -11.855  1.00  0.00           N
ATOM    102  CA  TRP B  13      -1.348   0.301 -11.059  1.00  0.00           C
ATOM    103  C   TRP B  13      -2.701  -0.410 -11.049  1.00  0.00           C
ATOM    104  O   TRP B  13      -2.733  -1.630 -10.875  1.00  0.00           O
ATOM    105  CB  TRP B  13      -0.841   0.633  -9.663  1.00  0.00           C
ATOM    106  CG  TRP B  13       0.596   1.070  -9.688  1.00  0.00           C
ATOM    107  CD1 TRP B  13       1.048   2.333  -9.607  1.00  0.00           C
ATOM    108  CD2 TRP B  13       1.773   0.217  -9.884  1.00  0.00           C
ATOM    109  NE1 TRP B  13       2.431   2.333  -9.723  1.00  0.00           N
ATOM    110  CE2 TRP B  13       2.909   1.060  -9.901  1.00  0.00           C
ATOM    111  CE3 TRP B  13       1.962  -1.173 -10.041  1.00  0.00           C
ATOM    112  CZ2 TRP B  13       4.214   0.544 -10.066  1.00  0.00           C
ATOM    113  CZ3 TRP B  13       3.272  -1.688 -10.201  1.00  0.00           C
ATOM    114  CH2 TRP B  13       4.374  -0.836 -10.218  1.00  0.00           C
ATOM    115  N   ASN B  14      -3.799   0.296 -11.308  1.00  0.00           N
ATOM    116  CA  ASN B  14      -5.082  -0.351 -11.561  1.00  0.00           C
ATOM    117  C   ASN B  14      -5.053  -1.104 -12.902  1.00  0.00           C
ATOM    118  O   ASN B  14      -5.433  -2.267 -12.943  1.00  0.00           O
ATOM    119  CB  ASN B  14      -6.211   0.688 -11.526  1.00  0.00           C
ATOM    120  CG  ASN B  14      -6.544   1.206 -10.138  1.00  0.00           C
ATOM    121  OD1 ASN B  14      -5.892   0.935  -9.142  1.00  0.00           O
ATOM    122  ND2 ASN B  14      -7.608   1.968 -10.039  1.00  0.00           N
ATOM    123  N   LEU B  15      -4.512  -0.491 -13.963  1.00  0.00           N
ATOM    124  CA  LEU B  15      -4.278  -1.180 -15.239  1.00  0.00           C
ATOM    125  C   LEU B  15      -3.398  -2.415 -15.050  1.00  0.00           C
ATOM    126  O   LEU B  15      -3.737  -3.492 -15.527  1.00  0.00           O
ATOM    127  CB  LEU B  15      -3.616  -0.224 -16.253  1.00  0.00           C
ATOM    128  CG  LEU B  15      -4.564   0.812 -16.870  1.00  0.00           C
ATOM    129  CD1 LEU B  15      -3.757   1.858 -17.629  1.00  0.00           C
ATOM    130  CD2 LEU B  15      -5.535   0.155 -17.853  1.00  0.00           C
ATOM    131  N   TYR B  16      -2.290  -2.280 -14.315  1.00  0.00           N
ATOM    132  CA  TYR B  16      -1.412  -3.403 -13.972  1.00  0.00           C
ATOM    133  C   TYR B  16      -2.197  -4.540 -13.318  1.00  0.00           C
ATOM    134  O   TYR B  16      -2.098  -5.688 -13.759  1.00  0.00           O
ATOM    135  CB  TYR B  16      -0.293  -2.915 -13.048  1.00  0.00           C
ATOM    136  CG  TYR B  16       0.539  -4.032 -12.458  1.00  0.00           C
ATOM    137  CD1 TYR B  16       0.231  -4.575 -11.193  1.00  0.00           C
ATOM    138  CD2 TYR B  16       1.616  -4.569 -13.192  1.00  0.00           C
ATOM    139  CE1 TYR B  16       0.980  -5.642 -10.667  1.00  0.00           C
ATOM    140  CE2 TYR B  16       2.369  -5.633 -12.682  1.00  0.00           C
ATOM    141  CZ  TYR B  16       2.050  -6.169 -11.421  1.00  0.00           C
ATOM    142  OH  TYR B  16       2.782  -7.219 -10.922  1.00  0.00           O
ATOM    143  N   GLN B  17      -3.003  -4.230 -12.304  1.00  0.00           N
ATOM    144  CA  GLN B  17      -3.763  -5.242 -11.583  1.00  0.00           C
ATOM    145  C   GLN B  17      -4.796  -5.921 -12.481  1.00  0.00           C
ATOM    146  O   GLN B  17      -4.865  -7.147 -12.492  1.00  0.00           O
ATOM    147  CB  GLN B  17      -4.371  -4.627 -10.323  1.00  0.00           C
ATOM    148  CG  GLN B  17      -5.148  -5.697  -9.536  1.00  0.00           C
ATOM    149  CD  GLN B  17      -5.278  -5.405  -8.041  1.00  0.00           C
ATOM    150  OE1 GLN B  17      -4.569  -4.607  -7.459  1.00  0.00           O
ATOM    151  NE2 GLN B  17      -6.171  -6.090  -7.372  1.00  0.00           N
ATOM    152  N   TYR B  18      -5.544  -5.175 -13.271  1.00  0.00           N
ATOM    153  CA  TYR B  18      -6.552  -5.714 -14.183  1.00  0.00           C
ATOM    154  C   TYR B  18      -5.919  -6.656 -15.227  1.00  0.00           C
ATOM    155  O   TYR B  18      -6.425  -7.753 -15.452  1.00  0.00           O
ATOM    156  CB  TYR B  18      -7.306  -4.566 -14.863  1.00  0.00           C
ATOM    157  CG  TYR B  18      -8.466  -3.982 -14.087  1.00  0.00           C
ATOM    158  CD1 TYR B  18      -9.655  -3.631 -14.768  1.00  0.00           C
ATOM    159  CD2 TYR B  18      -8.408  -3.780 -12.686  1.00  0.00           C
ATOM    160  CE1 TYR B  18     -10.752  -3.092 -14.081  1.00  0.00           C
ATOM    161  CE2 TYR B  18      -9.502  -3.252 -11.985  1.00  0.00           C
ATOM    162  CZ  TYR B  18     -10.677  -2.915 -12.687  1.00  0.00           C
ATOM    163  OH  TYR B  18     -11.752  -2.413 -12.004  1.00  0.00           O
ATOM    164  N   PHE B  19      -4.782  -6.271 -15.804  1.00  0.00           N
ATOM    165  CA  PHE B  19      -4.071  -7.157 -16.725  1.00  0.00           C
ATOM    166  C   PHE B  19      -3.523  -8.417 -16.040  1.00  0.00           C
ATOM    167  O   PHE B  19      -3.593  -9.494 -16.624  1.00  0.00           O
ATOM    168  CB  PHE B  19      -2.957  -6.382 -17.433  1.00  0.00           C
ATOM    169  CG  PHE B  19      -3.422  -5.520 -18.583  1.00  0.00           C
ATOM    170  CD1 PHE B  19      -4.060  -6.106 -19.694  1.00  0.00           C
ATOM    171  CD2 PHE B  19      -3.207  -4.131 -18.573  1.00  0.00           C
ATOM    172  CE1 PHE B  19      -4.482  -5.322 -20.773  1.00  0.00           C
ATOM    173  CE2 PHE B  19      -3.635  -3.337 -19.646  1.00  0.00           C
ATOM    174  CZ  PHE B  19      -4.278  -3.933 -20.744  1.00  0.00           C
ATOM    175  N   CYS B  20      -3.035  -8.319 -14.794  1.00  0.00           N
ATOM    176  CA  CYS B  20      -2.608  -9.486 -14.019  1.00  0.00           C
ATOM    177  C   CYS B  20      -3.786 -10.425 -13.706  1.00  0.00           C
ATOM    178  O   CYS B  20      -3.644 -11.642 -13.821  1.00  0.00           O
ATOM    179  CB  CYS B  20      -1.913  -9.033 -12.723  1.00  0.00           C
ATOM    180  SG  CYS B  20      -0.296  -8.309 -13.085  1.00  0.00           S
ATOM    181  N   GLU B  21      -4.956  -9.889 -13.359  1.00  0.00           N
ATOM    182  CA  GLU B  21      -6.181 -10.665 -13.122  1.00  0.00           C
ATOM    183  C   GLU B  21      -6.667 -11.381 -14.398  1.00  0.00           C
ATOM    184  O   GLU B  21      -7.189 -12.491 -14.322  1.00  0.00           O
ATOM    185  CB  GLU B  21      -7.275  -9.737 -12.572  1.00  0.00           C
ATOM    186  CG  GLU B  21      -7.000  -9.328 -11.110  1.00  0.00           C
ATOM    187  CD  GLU B  21      -7.955  -8.256 -10.569  1.00  0.00           C
ATOM    188  OE1 GLU B  21      -7.735  -7.829  -9.408  1.00  0.00           O
ATOM    189  OE2 GLU B  21      -8.896  -7.854 -11.285  1.00  0.00           O
ATOM    190  N   LEU B  22      -6.405 -10.802 -15.562  1.00  0.00           N
ATOM    191  CA  LEU B  22      -6.633 -11.436 -16.863  1.00  0.00           C
ATOM    192  C   LEU B  22      -5.562 -12.475 -17.250  1.00  0.00           C
ATOM    193  O   LEU B  22      -5.650 -13.084 -18.316  1.00  0.00           O
ATOM    194  CB  LEU B  22      -6.780 -10.341 -17.934  1.00  0.00           C
ATOM    195  CG  LEU B  22      -8.029  -9.443 -17.770  1.00  0.00           C
ATOM    196  CD1 LEU B  22      -7.932  -8.254 -18.737  1.00  0.00           C
ATOM    197  CD2 LEU B  22      -9.327 -10.208 -18.074  1.00  0.00           C
ATOM    198  N   GLY B  23      -4.552 -12.677 -16.398  1.00  0.00           N
ATOM    199  CA  GLY B  23      -3.485 -13.665 -16.605  1.00  0.00           C
ATOM    200  C   GLY B  23      -2.297 -13.176 -17.438  1.00  0.00           C
ATOM    201  O   GLY B  23      -1.494 -13.998 -17.881  1.00  0.00           O
ATOM    202  N   ALA B  24      -2.177 -11.875 -17.671  1.00  0.00           N
ATOM    203  CA  ALA B  24      -1.050 -11.306 -18.392  1.00  0.00           C
ATOM    204  C   ALA B  24       0.187 -11.156 -17.490  1.00  0.00           C
ATOM    205  O   ALA B  24       0.091 -10.790 -16.326  1.00  0.00           O
ATOM    206  CB  ALA B  24      -1.458  -9.973 -19.014  1.00  0.00           C
ATOM    207  N   ASP B  25       1.363 -11.380 -18.084  1.00  0.00           N
ATOM    208  CA  ASP B  25       2.637 -10.947 -17.504  1.00  0.00           C
ATOM    209  C   ASP B  25       2.874  -9.477 -17.880  1.00  0.00           C
ATOM    210  O   ASP B  25       2.892  -9.139 -19.062  1.00  0.00           O
ATOM    211  CB  ASP B  25       3.754 -11.874 -17.998  1.00  0.00           C
ATOM    212  CG  ASP B  25       5.136 -11.477 -17.474  1.00  0.00           C
ATOM    213  OD1 ASP B  25       5.205 -10.843 -16.397  1.00  0.00           O
ATOM    214  OD2 ASP B  25       6.123 -11.799 -18.175  1.00  0.00           O
ATOM    215  N   VAL B  26       2.994  -8.596 -16.886  1.00  0.00           N
ATOM    216  CA  VAL B  26       3.062  -7.146 -17.071  1.00  0.00           C
ATOM    217  C   VAL B  26       4.329  -6.579 -16.452  1.00  0.00           C
ATOM    218  O   VAL B  26       4.570  -6.720 -15.256  1.00  0.00           O
ATOM    219  CB  VAL B  26       1.826  -6.417 -16.499  1.00  0.00           C
ATOM    220  CG1 VAL B  26       1.818  -4.945 -16.913  1.00  0.00           C
ATOM    221  CG2 VAL B  26       0.511  -7.040 -16.971  1.00  0.00           C
ATOM    222  N   LEU B  27       5.112  -5.880 -17.258  1.00  0.00           N
ATOM    223  CA  LEU B  27       6.249  -5.092 -16.802  1.00  0.00           C
ATOM    224  C   LEU B  27       5.895  -3.610 -16.835  1.00  0.00           C
ATOM    225  O   LEU B  27       5.636  -3.056 -17.903  1.00  0.00           O
ATOM    226  CB  LEU B  27       7.466  -5.426 -17.681  1.00  0.00           C
ATOM    227  CG  LEU B  27       8.734  -4.658 -17.269  1.00  0.00           C
ATOM    228  CD1 LEU B  27       9.247  -5.063 -15.884  1.00  0.00           C
ATOM    229  CD2 LEU B  27       9.849  -4.940 -18.279  1.00  0.00           C
ATOM    230  N   VAL B  28       5.946  -2.948 -15.683  1.00  0.00           N
ATOM    231  CA  VAL B  28       5.732  -1.503 -15.569  1.00  0.00           C
ATOM    232  C   VAL B  28       7.075  -0.776 -15.618  1.00  0.00           C
ATOM    233  O   VAL B  28       8.014  -1.134 -14.905  1.00  0.00           O
ATOM    234  CB  VAL B  28       4.944  -1.127 -14.298  1.00  0.00           C
ATOM    235  CG1 VAL B  28       4.581   0.357 -14.305  1.00  0.00           C
ATOM    236  CG2 VAL B  28       3.649  -1.945 -14.187  1.00  0.00           C
ATOM    237  N   LYS B  29       7.166   0.249 -16.466  1.00  0.00           N
ATOM    238  CA  LYS B  29       8.323   1.140 -16.561  1.00  0.00           C
ATOM    239  C   LYS B  29       7.866   2.583 -16.710  1.00  0.00           C
ATOM    240  O   LYS B  29       6.971   2.871 -17.494  1.00  0.00           O
ATOM    241  CB  LYS B  29       9.212   0.741 -17.747  1.00  0.00           C
ATOM    242  CG  LYS B  29       9.944  -0.595 -17.566  1.00  0.00           C
ATOM    243  CD  LYS B  29      11.005  -0.521 -16.460  1.00  0.00           C
ATOM    244  CE  LYS B  29      11.748  -1.843 -16.361  1.00  0.00           C
ATOM    245  NZ  LYS B  29      12.768  -1.797 -15.285  1.00  0.00           N
ATOM    246  N   ARG B  30       8.510   3.501 -15.991  1.00  0.00           N
ATOM    247  CA  ARG B  30       8.229   4.930 -16.126  1.00  0.00           C
ATOM    248  C   ARG B  30       8.651   5.448 -17.500  1.00  0.00           C
ATOM    249  O   ARG B  30       9.603   4.934 -18.089  1.00  0.00           O
ATOM    250  CB  ARG B  30       8.907   5.717 -14.998  1.00  0.00           C
ATOM    251  CG  ARG B  30       8.229   5.430 -13.655  1.00  0.00           C
ATOM    252  CD  ARG B  30       8.888   6.274 -12.573  1.00  0.00           C
ATOM    253  NE  ARG B  30       8.186   6.112 -11.288  1.00  0.00           N
ATOM    254  CZ  ARG B  30       8.637   6.508 -10.114  1.00  0.00           C
ATOM    255  NH1 ARG B  30       9.809   7.068  -9.987  1.00  0.00           N
ATOM    256  NH2 ARG B  30       7.900   6.338  -9.057  1.00  0.00           N
ATOM    257  N   ASN B  31       7.960   6.484 -17.965  1.00  0.00           N
ATOM    258  CA  ASN B  31       8.158   7.077 -19.289  1.00  0.00           C
ATOM    259  C   ASN B  31       9.548   7.703 -19.524  1.00  0.00           C
ATOM    260  O   ASN B  31       9.907   7.967 -20.664  1.00  0.00           O
ATOM    261  CB  ASN B  31       7.021   8.093 -19.535  1.00  0.00           C
ATOM    262  CG  ASN B  31       7.039   9.332 -18.641  1.00  0.00           C
ATOM    263  OD1 ASN B  31       7.990   9.664 -17.952  1.00  0.00           O
ATOM    264  ND2 ASN B  31       5.964  10.088 -18.644  1.00  0.00           N
ATOM    265  N   ASP B  32      10.332   7.901 -18.461  1.00  0.00           N
ATOM    266  CA  ASP B  32      11.689   8.462 -18.466  1.00  0.00           C
ATOM    267  C   ASP B  32      12.758   7.457 -17.999  1.00  0.00           C
ATOM    268  O   ASP B  32      13.935   7.790 -17.908  1.00  0.00           O
ATOM    269  CB  ASP B  32      11.698   9.739 -17.615  1.00  0.00           C
ATOM    270  CG  ASP B  32      11.308   9.499 -16.142  1.00  0.00           C
ATOM    271  OD1 ASP B  32      10.926   8.364 -15.770  1.00  0.00           O
ATOM    272  OD2 ASP B  32      11.331  10.478 -15.366  1.00  0.00           O
ATOM    273  N   ALA B  33      12.368   6.212 -17.720  1.00  0.00           N
ATOM    274  CA  ALA B  33      13.245   5.187 -17.156  1.00  0.00           C
ATOM    275  C   ALA B  33      13.780   4.170 -18.178  1.00  0.00           C
ATOM    276  O   ALA B  33      14.479   3.218 -17.799  1.00  0.00           O
ATOM    277  CB  ALA B  33      12.509   4.515 -15.993  1.00  0.00           C
ATOM    278  N   LEU B  34      13.439   4.316 -19.458  1.00  0.00           N
ATOM    279  CA  LEU B  34      13.865   3.425 -20.527  1.00  0.00           C
ATOM    280  C   LEU B  34      13.948   4.150 -21.873  1.00  0.00           C
ATOM    281  O   LEU B  34      13.282   5.157 -22.111  1.00  0.00           O
ATOM    282  CB  LEU B  34      12.952   2.176 -20.606  1.00  0.00           C
ATOM    283  CG  LEU B  34      11.519   2.381 -21.170  1.00  0.00           C
ATOM    284  CD1 LEU B  34      10.874   1.015 -21.388  1.00  0.00           C
ATOM    285  CD2 LEU B  34      10.607   3.194 -20.261  1.00  0.00           C
ATOM    286  N   THR B  35      14.752   3.593 -22.776  1.00  0.00           N
ATOM    287  CA  THR B  35      14.900   4.043 -24.165  1.00  0.00           C
ATOM    288  C   THR B  35      14.198   3.074 -25.125  1.00  0.00           C
ATOM    289  O   THR B  35      13.828   1.959 -24.746  1.00  0.00           O
ATOM    290  CB  THR B  35      16.380   4.184 -24.526  1.00  0.00           C
ATOM    291  OG1 THR B  35      17.002   2.923 -24.551  1.00  0.00           O
ATOM    292  CG2 THR B  35      17.156   5.092 -23.568  1.00  0.00           C
ATOM    293  N   LEU B  36      14.051   3.460 -26.400  1.00  0.00           N
ATOM    294  CA  LEU B  36      13.555   2.538 -27.431  1.00  0.00           C
ATOM    295  C   LEU B  36      14.430   1.284 -27.551  1.00  0.00           C
ATOM    296  O   LEU B  36      13.906   0.193 -27.735  1.00  0.00           O
ATOM    297  CB  LEU B  36      13.477   3.269 -28.791  1.00  0.00           C
ATOM    298  CG  LEU B  36      12.442   4.405 -28.865  1.00  0.00           C
ATOM    299  CD1 LEU B  36      12.533   5.084 -30.227  1.00  0.00           C
ATOM    300  CD2 LEU B  36      11.007   3.903 -28.690  1.00  0.00           C
ATOM    301  N   ALA B  37      15.741   1.425 -27.383  1.00  0.00           N
ATOM    302  CA  ALA B  37      16.660   0.285 -27.403  1.00  0.00           C
ATOM    303  C   ALA B  37      16.420  -0.688 -26.239  1.00  0.00           C
ATOM    304  O   ALA B  37      16.496  -1.904 -26.421  1.00  0.00           O
ATOM    305  CB  ALA B  37      18.100   0.829 -27.387  1.00  0.00           C
ATOM    306  N   ASP B  38      16.062  -0.174 -25.065  1.00  0.00           N
ATOM    307  CA  ASP B  38      15.706  -1.015 -23.923  1.00  0.00           C
ATOM    308  C   ASP B  38      14.394  -1.771 -24.186  1.00  0.00           C
ATOM    309  O   ASP B  38      14.289  -2.956 -23.867  1.00  0.00           O
ATOM    310  CB  ASP B  38      15.569  -0.176 -22.645  1.00  0.00           C
ATOM    311  CG  ASP B  38      16.852   0.574 -22.284  1.00  0.00           C
ATOM    312  OD1 ASP B  38      17.911  -0.078 -22.207  1.00  0.00           O
ATOM    313  OD2 ASP B  38      16.756   1.812 -22.123  1.00  0.00           O
ATOM    314  N   ILE B  39      13.414  -1.112 -24.829  1.00  0.00           N
ATOM    315  CA  ILE B  39      12.148  -1.751 -25.195  1.00  0.00           C
ATOM    316  C   ILE B  39      12.380  -2.858 -26.230  1.00  0.00           C
ATOM    317  O   ILE B  39      11.846  -3.958 -26.074  1.00  0.00           O
ATOM    318  CB  ILE B  39      11.121  -0.701 -25.693  1.00  0.00           C
ATOM    319  CG1 ILE B  39      10.819   0.326 -24.580  1.00  0.00           C
ATOM    320  CG2 ILE B  39       9.818  -1.405 -26.129  1.00  0.00           C
ATOM    321  CD1 ILE B  39       9.930   1.491 -25.020  1.00  0.00           C
ATOM    322  N   ASP B  40      13.216  -2.623 -27.228  1.00  0.00           N
ATOM    323  CA  ASP B  40      13.588  -3.641 -28.206  1.00  0.00           C
ATOM    324  C   ASP B  40      14.261  -4.859 -27.555  1.00  0.00           C
ATOM    325  O   ASP B  40      13.997  -6.007 -27.925  1.00  0.00           O
ATOM    326  CB  ASP B  40      14.530  -3.038 -29.274  1.00  0.00           C
ATOM    327  CG  ASP B  40      13.838  -2.180 -30.330  1.00  0.00           C
ATOM    328  OD1 ASP B  40      12.626  -2.383 -30.564  1.00  0.00           O
ATOM    329  OD2 ASP B  40      14.550  -1.376 -30.988  1.00  0.00           O
ATOM    330  N   ALA B  41      15.104  -4.637 -26.547  1.00  0.00           N
ATOM    331  CA  ALA B  41      15.751  -5.707 -25.794  1.00  0.00           C
ATOM    332  C   ALA B  41      14.762  -6.513 -24.935  1.00  0.00           C
ATOM    333  O   ALA B  41      14.900  -7.739 -24.821  1.00  0.00           O
ATOM    334  CB  ALA B  41      16.871  -5.092 -24.939  1.00  0.00           C
ATOM    335  N   LEU B  42      13.743  -5.852 -24.386  1.00  0.00           N
ATOM    336  CA  LEU B  42      12.683  -6.494 -23.598  1.00  0.00           C
ATOM    337  C   LEU B  42      11.743  -7.365 -24.448  1.00  0.00           C
ATOM    338  O   LEU B  42      11.147  -8.303 -23.920  1.00  0.00           O
ATOM    339  CB  LEU B  42      11.879  -5.409 -22.850  1.00  0.00           C
ATOM    340  CG  LEU B  42      12.629  -4.739 -21.678  1.00  0.00           C
ATOM    341  CD1 LEU B  42      11.830  -3.526 -21.192  1.00  0.00           C
ATOM    342  CD2 LEU B  42      12.831  -5.691 -20.508  1.00  0.00           C
ATOM    343  N   LYS B  43      11.600  -7.066 -25.737  1.00  0.00           N
ATOM    344  CA  LYS B  43      10.721  -7.765 -26.682  1.00  0.00           C
ATOM    345  C   LYS B  43       9.280  -7.938 -26.170  1.00  0.00           C
ATOM    346  O   LYS B  43       8.787  -9.070 -26.099  1.00  0.00           O
ATOM    347  CB  LYS B  43      11.349  -9.104 -27.110  1.00  0.00           C
ATOM    348  CG  LYS B  43      12.710  -8.921 -27.777  1.00  0.00           C
ATOM    349  CD  LYS B  43      13.271 -10.283 -28.171  1.00  0.00           C
ATOM    350  CE  LYS B  43      14.631 -10.065 -28.811  1.00  0.00           C
ATOM    351  NZ  LYS B  43      15.254 -11.361 -29.203  1.00  0.00           N
ATOM    352  N   PRO B  44       8.591  -6.840 -25.810  1.00  0.00           N
ATOM    353  CA  PRO B  44       7.198  -6.926 -25.392  1.00  0.00           C
ATOM    354  C   PRO B  44       6.330  -7.466 -26.533  1.00  0.00           C
ATOM    355  O   PRO B  44       6.587  -7.219 -27.715  1.00  0.00           O
ATOM    356  CB  PRO B  44       6.804  -5.510 -24.971  1.00  0.00           C
ATOM    357  CG  PRO B  44       7.708  -4.632 -25.827  1.00  0.00           C
ATOM    358  CD  PRO B  44       8.995  -5.451 -25.934  1.00  0.00           C
ATOM    359  N   GLN B  45       5.272  -8.199 -26.188  1.00  0.00           N
ATOM    360  CA  GLN B  45       4.265  -8.653 -27.149  1.00  0.00           C
ATOM    361  C   GLN B  45       3.261  -7.540 -27.462  1.00  0.00           C
ATOM    362  O   GLN B  45       2.751  -7.471 -28.572  1.00  0.00           O
ATOM    363  CB  GLN B  45       3.531  -9.864 -26.585  1.00  0.00           C
ATOM    364  CG  GLN B  45       4.451 -11.095 -26.488  1.00  0.00           C
ATOM    365  CD  GLN B  45       3.732 -12.297 -25.873  1.00  0.00           C
ATOM    366  OE1 GLN B  45       2.757 -12.189 -25.148  1.00  0.00           O
ATOM    367  NE2 GLN B  45       4.192 -13.497 -26.133  1.00  0.00           N
ATOM    368  N   LYS B  46       2.974  -6.705 -26.464  1.00  0.00           N
ATOM    369  CA  LYS B  46       2.045  -5.576 -26.550  1.00  0.00           C
ATOM    370  C   LYS B  46       2.549  -4.427 -25.689  1.00  0.00           C
ATOM    371  O   LYS B  46       3.319  -4.653 -24.751  1.00  0.00           O
ATOM    372  CB  LYS B  46       0.618  -5.990 -26.118  1.00  0.00           C
ATOM    373  CG  LYS B  46       0.085  -7.176 -26.927  1.00  0.00           C
ATOM    374  CD  LYS B  46      -1.415  -7.406 -26.747  1.00  0.00           C
ATOM    375  CE  LYS B  46      -1.809  -8.564 -27.659  1.00  0.00           C
ATOM    376  NZ  LYS B  46      -3.258  -8.629 -27.892  1.00  0.00           N
ATOM    377  N   ILE B  47       2.091  -3.212 -25.991  1.00  0.00           N
ATOM    378  CA  ILE B  47       2.411  -2.011 -25.213  1.00  0.00           C
ATOM    379  C   ILE B  47       1.112  -1.349 -24.767  1.00  0.00           C
ATOM    380  O   ILE B  47       0.168  -1.226 -25.539  1.00  0.00           O
ATOM    381  CB  ILE B  47       3.336  -1.066 -26.007  1.00  0.00           C
ATOM    382  CG1 ILE B  47       4.637  -1.796 -26.419  1.00  0.00           C
ATOM    383  CG2 ILE B  47       3.656   0.186 -25.170  1.00  0.00           C
ATOM    384  CD1 ILE B  47       5.610  -0.951 -27.263  1.00  0.00           C
ATOM    385  N   VAL B  48       1.073  -0.895 -23.519  1.00  0.00           N
ATOM    386  CA  VAL B  48      -0.004  -0.057 -22.984  1.00  0.00           C
ATOM    387  C   VAL B  48       0.610   1.250 -22.518  1.00  0.00           C
ATOM    388  O   VAL B  48       1.600   1.252 -21.793  1.00  0.00           O
ATOM    389  CB  VAL B  48      -0.779  -0.770 -21.860  1.00  0.00           C
ATOM    390  CG1 VAL B  48      -1.953   0.079 -21.371  1.00  0.00           C
ATOM    391  CG2 VAL B  48      -1.337  -2.116 -22.333  1.00  0.00           C
ATOM    392  N   ILE B  49       0.037   2.374 -22.954  1.00  0.00           N
ATOM    393  CA  ILE B  49       0.427   3.709 -22.500  1.00  0.00           C
ATOM    394  C   ILE B  49      -0.599   4.163 -21.465  1.00  0.00           C
ATOM    395  O   ILE B  49      -1.782   4.284 -21.789  1.00  0.00           O
ATOM    396  CB  ILE B  49       0.537   4.700 -23.675  1.00  0.00           C
ATOM    397  CG1 ILE B  49       1.368   4.181 -24.876  1.00  0.00           C
ATOM    398  CG2 ILE B  49       1.104   6.038 -23.180  1.00  0.00           C
ATOM    399  CD1 ILE B  49       2.826   3.863 -24.567  1.00  0.00           C
ATOM    400  N   SER B  50      -0.153   4.406 -20.252  1.00  0.00           N
ATOM    401  CA  SER B  50      -1.011   4.736 -19.118  1.00  0.00           C
ATOM    402  C   SER B  50      -1.664   6.119 -19.231  1.00  0.00           C
ATOM    403  O   SER B  50      -1.235   6.945 -20.051  1.00  0.00           O
ATOM    404  CB  SER B  50      -0.226   4.616 -17.802  1.00  0.00           C
ATOM    405  OG  SER B  50       0.535   5.781 -17.542  1.00  0.00           O
ATOM    406  N   PRO B  51      -2.664   6.406 -18.386  1.00  0.00           N
ATOM    407  CA  PRO B  51      -3.045   7.776 -18.071  1.00  0.00           C
ATOM    408  C   PRO B  51      -1.855   8.597 -17.544  1.00  0.00           C
ATOM    409  O   PRO B  51      -0.764   8.072 -17.301  1.00  0.00           O
ATOM    410  CB  PRO B  51      -4.167   7.674 -17.028  1.00  0.00           C
ATOM    411  CG  PRO B  51      -4.659   6.238 -17.128  1.00  0.00           C
ATOM    412  CD  PRO B  51      -3.417   5.484 -17.558  1.00  0.00           C
ATOM    413  N   GLY B  52      -2.078   9.893 -17.351  1.00  0.00           N
ATOM    414  CA  GLY B  52      -1.100  10.775 -16.739  1.00  0.00           C
ATOM    415  C   GLY B  52      -1.618  12.198 -16.578  1.00  0.00           C
ATOM    416  O   GLY B  52      -2.588  12.588 -17.234  1.00  0.00           O
ATOM    417  N   PRO B  53      -0.968  13.007 -15.725  1.00  0.00           N
ATOM    418  CA  PRO B  53      -1.426  14.352 -15.400  1.00  0.00           C
ATOM    419  C   PRO B  53      -1.008  15.419 -16.419  1.00  0.00           C
ATOM    420  O   PRO B  53      -1.470  16.553 -16.346  1.00  0.00           O
ATOM    421  CB  PRO B  53      -0.816  14.616 -14.019  1.00  0.00           C
ATOM    422  CG  PRO B  53       0.509  13.853 -14.070  1.00  0.00           C
ATOM    423  CD  PRO B  53       0.160  12.621 -14.895  1.00  0.00           C
ATOM    424  N   CYS B  54      -0.112  15.088 -17.341  1.00  0.00           N
ATOM    425  CA  CYS B  54       0.532  16.042 -18.238  1.00  0.00           C
ATOM    426  C   CYS B  54      -0.080  16.049 -19.649  1.00  0.00           C
ATOM    427  O   CYS B  54      -1.072  15.376 -19.949  1.00  0.00           O
ATOM    428  CB  CYS B  54       2.040  15.755 -18.220  1.00  0.00           C
ATOM    429  SG  CYS B  54       2.416  14.084 -18.823  1.00  0.00           S
ATOM    430  N   THR B  55       0.504  16.837 -20.549  1.00  0.00           N
ATOM    431  CA  THR B  55       0.208  16.794 -21.986  1.00  0.00           C
ATOM    432  C   THR B  55       1.011  15.684 -22.674  1.00  0.00           C
ATOM    433  O   THR B  55       2.033  15.243 -22.135  1.00  0.00           O
ATOM    434  CB  THR B  55       0.478  18.150 -22.653  1.00  0.00           C
ATOM    435  OG1 THR B  55       1.844  18.447 -22.609  1.00  0.00           O
ATOM    436  CG2 THR B  55      -0.290  19.292 -21.995  1.00  0.00           C
ATOM    437  N   PRO B  56       0.616  15.227 -23.874  1.00  0.00           N
ATOM    438  CA  PRO B  56       1.399  14.227 -24.610  1.00  0.00           C
ATOM    439  C   PRO B  56       2.865  14.608 -24.858  1.00  0.00           C
ATOM    440  O   PRO B  56       3.718  13.729 -24.843  1.00  0.00           O
ATOM    441  CB  PRO B  56       0.648  14.040 -25.931  1.00  0.00           C
ATOM    442  CG  PRO B  56      -0.799  14.354 -25.559  1.00  0.00           C
ATOM    443  CD  PRO B  56      -0.643  15.487 -24.549  1.00  0.00           C
ATOM    444  N   ASP B  57       3.171  15.900 -25.048  1.00  0.00           N
ATOM    445  CA  ASP B  57       4.548  16.386 -25.256  1.00  0.00           C
ATOM    446  C   ASP B  57       5.428  16.226 -24.003  1.00  0.00           C
ATOM    447  O   ASP B  57       6.642  16.084 -24.111  1.00  0.00           O
ATOM    448  CB  ASP B  57       4.520  17.860 -25.692  1.00  0.00           C
ATOM    449  CG  ASP B  57       3.945  18.032 -27.098  1.00  0.00           C
ATOM    450  OD1 ASP B  57       4.363  17.283 -28.006  1.00  0.00           O
ATOM    451  OD2 ASP B  57       3.034  18.871 -27.282  1.00  0.00           O
ATOM    452  N   GLU B  58       4.816  16.196 -22.829  1.00  0.00           N
ATOM    453  CA  GLU B  58       5.497  16.051 -21.532  1.00  0.00           C
ATOM    454  C   GLU B  58       5.519  14.584 -21.037  1.00  0.00           C
ATOM    455  O   GLU B  58       6.069  14.294 -19.979  1.00  0.00           O
ATOM    456  CB  GLU B  58       4.820  16.969 -20.503  1.00  0.00           C
ATOM    457  CG  GLU B  58       4.930  18.463 -20.869  1.00  0.00           C
ATOM    458  CD  GLU B  58       3.935  19.329 -20.086  1.00  0.00           C
ATOM    459  OE1 GLU B  58       4.322  20.436 -19.659  1.00  0.00           O
ATOM    460  OE2 GLU B  58       2.762  18.903 -19.962  1.00  0.00           O
ATOM    461  N   ALA B  59       4.937  13.661 -21.810  1.00  0.00           N
ATOM    462  CA  ALA B  59       4.789  12.253 -21.435  1.00  0.00           C
ATOM    463  C   ALA B  59       6.040  11.401 -21.743  1.00  0.00           C
ATOM    464  O   ALA B  59       5.933  10.228 -22.118  1.00  0.00           O
ATOM    465  CB  ALA B  59       3.499  11.722 -22.060  1.00  0.00           C
ATOM    466  N   GLY B  60       7.227  11.985 -21.615  1.00  0.00           N
ATOM    467  CA  GLY B  60       8.503  11.299 -21.806  1.00  0.00           C
ATOM    468  C   GLY B  60       8.591  10.579 -23.154  1.00  0.00           C
ATOM    469  O   GLY B  60       8.404  11.170 -24.212  1.00  0.00           O
ATOM    470  N   ILE B  61       8.851   9.265 -23.111  1.00  0.00           N
ATOM    471  CA  ILE B  61       9.034   8.442 -24.314  1.00  0.00           C
ATOM    472  C   ILE B  61       7.717   8.049 -25.011  1.00  0.00           C
ATOM    473  O   ILE B  61       7.750   7.443 -26.083  1.00  0.00           O
ATOM    474  CB  ILE B  61       9.916   7.234 -23.944  1.00  0.00           C
ATOM    475  CG1 ILE B  61      10.512   6.577 -25.200  1.00  0.00           C
ATOM    476  CG2 ILE B  61       9.169   6.220 -23.061  1.00  0.00           C
ATOM    477  CD1 ILE B  61      11.566   5.508 -24.907  1.00  0.00           C
ATOM    478  N   SER B  62       6.540   8.381 -24.458  1.00  0.00           N
ATOM    479  CA  SER B  62       5.251   7.857 -24.920  1.00  0.00           C
ATOM    480  C   SER B  62       4.974   8.119 -26.407  1.00  0.00           C
ATOM    481  O   SER B  62       4.600   7.204 -27.135  1.00  0.00           O
ATOM    482  CB  SER B  62       4.102   8.436 -24.087  1.00  0.00           C
ATOM    483  OG  SER B  62       4.224   8.016 -22.743  1.00  0.00           O
ATOM    484  N   LEU B  63       5.197   9.357 -26.895  1.00  0.00           N
ATOM    485  CA  LEU B  63       5.007   9.701 -28.307  1.00  0.00           C
ATOM    486  C   LEU B  63       5.958   8.923 -29.226  1.00  0.00           C
ATOM    487  O   LEU B  63       5.544   8.421 -30.272  1.00  0.00           O
ATOM    488  CB  LEU B  63       5.217  11.215 -28.511  1.00  0.00           C
ATOM    489  CG  LEU B  63       4.051  12.089 -28.029  1.00  0.00           C
ATOM    490  CD1 LEU B  63       4.464  13.560 -28.100  1.00  0.00           C
ATOM    491  CD2 LEU B  63       2.811  11.915 -28.900  1.00  0.00           C
ATOM    492  N   ASP B  64       7.225   8.798 -28.839  1.00  0.00           N
ATOM    493  CA  ASP B  64       8.235   8.114 -29.638  1.00  0.00           C
ATOM    494  C   ASP B  64       7.992   6.603 -29.679  1.00  0.00           C
ATOM    495  O   ASP B  64       8.148   5.992 -30.731  1.00  0.00           O
ATOM    496  CB  ASP B  64       9.636   8.445 -29.113  1.00  0.00           C
ATOM    497  CG  ASP B  64      10.038   9.890 -29.373  1.00  0.00           C
ATOM    498  OD1 ASP B  64       9.456  10.522 -30.299  1.00  0.00           O
ATOM    499  OD2 ASP B  64      10.962  10.354 -28.673  1.00  0.00           O
ATOM    500  N   VAL B  65       7.513   6.019 -28.579  1.00  0.00           N
ATOM    501  CA  VAL B  65       7.078   4.618 -28.532  1.00  0.00           C
ATOM    502  C   VAL B  65       5.939   4.374 -29.510  1.00  0.00           C
ATOM    503  O   VAL B  65       6.023   3.452 -30.320  1.00  0.00           O
ATOM    504  CB  VAL B  65       6.674   4.221 -27.105  1.00  0.00           C
ATOM    505  CG1 VAL B  65       5.942   2.873 -27.046  1.00  0.00           C
ATOM    506  CG2 VAL B  65       7.924   4.102 -26.233  1.00  0.00           C
ATOM    507  N   ILE B  66       4.902   5.215 -29.497  1.00  0.00           N
ATOM    508  CA  ILE B  66       3.770   5.077 -30.408  1.00  0.00           C
ATOM    509  C   ILE B  66       4.249   5.152 -31.866  1.00  0.00           C
ATOM    510  O   ILE B  66       3.929   4.273 -32.660  1.00  0.00           O
ATOM    511  CB  ILE B  66       2.679   6.120 -30.097  1.00  0.00           C
ATOM    512  CG1 ILE B  66       2.026   5.840 -28.728  1.00  0.00           C
ATOM    513  CG2 ILE B  66       1.587   6.126 -31.190  1.00  0.00           C
ATOM    514  CD1 ILE B  66       1.320   7.063 -28.138  1.00  0.00           C
ATOM    515  N   ARG B  67       5.061   6.154 -32.208  1.00  0.00           N
ATOM    516  CA  ARG B  67       5.593   6.322 -33.575  1.00  0.00           C
ATOM    517  C   ARG B  67       6.473   5.158 -34.015  1.00  0.00           C
ATOM    518  O   ARG B  67       6.395   4.736 -35.164  1.00  0.00           O
ATOM    519  CB  ARG B  67       6.396   7.626 -33.644  1.00  0.00           C
ATOM    520  CG  ARG B  67       5.514   8.878 -33.551  1.00  0.00           C
ATOM    521  CD  ARG B  67       6.409  10.110 -33.370  1.00  0.00           C
ATOM    522  NE  ARG B  67       5.638  11.345 -33.187  1.00  0.00           N
ATOM    523  CZ  ARG B  67       6.008  12.392 -32.466  1.00  0.00           C
ATOM    524  NH1 ARG B  67       7.161  12.435 -31.841  1.00  0.00           N
ATOM    525  NH2 ARG B  67       5.227  13.416 -32.368  1.00  0.00           N
ATOM    526  N   HIS B  68       7.309   4.635 -33.120  1.00  0.00           N
ATOM    527  CA  HIS B  68       8.278   3.599 -33.453  1.00  0.00           C
ATOM    528  C   HIS B  68       7.642   2.211 -33.597  1.00  0.00           C
ATOM    529  O   HIS B  68       8.011   1.457 -34.506  1.00  0.00           O
ATOM    530  CB  HIS B  68       9.390   3.595 -32.397  1.00  0.00           C
ATOM    531  CG  HIS B  68      10.540   2.698 -32.773  1.00  0.00           C
ATOM    532  ND1 HIS B  68      11.651   3.060 -33.498  1.00  0.00           N
ATOM    533  CD2 HIS B  68      10.673   1.368 -32.472  1.00  0.00           C
ATOM    534  CE1 HIS B  68      12.443   1.986 -33.611  1.00  0.00           C
ATOM    535  NE2 HIS B  68      11.876   0.937 -33.017  1.00  0.00           N
ATOM    536  N   TYR B  69       6.676   1.880 -32.737  1.00  0.00           N
ATOM    537  CA  TYR B  69       6.036   0.556 -32.708  1.00  0.00           C
ATOM    538  C   TYR B  69       4.697   0.484 -33.452  1.00  0.00           C
ATOM    539  O   TYR B  69       4.150  -0.614 -33.601  1.00  0.00           O
ATOM    540  CB  TYR B  69       5.925   0.056 -31.269  1.00  0.00           C
ATOM    541  CG  TYR B  69       7.269  -0.199 -30.627  1.00  0.00           C
ATOM    542  CD1 TYR B  69       8.073  -1.289 -31.038  1.00  0.00           C
ATOM    543  CD2 TYR B  69       7.748   0.665 -29.623  1.00  0.00           C
ATOM    544  CE1 TYR B  69       9.340  -1.492 -30.475  1.00  0.00           C
ATOM    545  CE2 TYR B  69       9.018   0.469 -29.056  1.00  0.00           C
ATOM    546  CZ  TYR B  69       9.817  -0.601 -29.490  1.00  0.00           C
ATOM    547  OH  TYR B  69      11.068  -0.747 -28.961  1.00  0.00           O
ATOM    548  N   ALA B  70       4.188   1.609 -33.974  1.00  0.00           N
ATOM    549  CA  ALA B  70       3.013   1.627 -34.822  1.00  0.00           C
ATOM    550  C   ALA B  70       3.163   0.651 -36.003  1.00  0.00           C
ATOM    551  O   ALA B  70       4.111   0.716 -36.774  1.00  0.00           O
ATOM    552  CB  ALA B  70       2.772   3.058 -35.320  1.00  0.00           C
ATOM    553  N   GLY B  71       2.206  -0.281 -36.120  1.00  0.00           N
ATOM    554  CA  GLY B  71       2.229  -1.334 -37.139  1.00  0.00           C
ATOM    555  C   GLY B  71       3.195  -2.494 -36.866  1.00  0.00           C
ATOM    556  O   GLY B  71       3.258  -3.419 -37.675  1.00  0.00           O
ATOM    557  N   ARG B  72       3.931  -2.466 -35.753  1.00  0.00           N
ATOM    558  CA  ARG B  72       4.834  -3.539 -35.335  1.00  0.00           C
ATOM    559  C   ARG B  72       4.291  -4.324 -34.139  1.00  0.00           C
ATOM    560  O   ARG B  72       4.419  -5.542 -34.102  1.00  0.00           O
ATOM    561  CB  ARG B  72       6.219  -2.986 -34.974  1.00  0.00           C
ATOM    562  CG  ARG B  72       6.890  -2.229 -36.125  1.00  0.00           C
ATOM    563  CD  ARG B  72       8.293  -1.812 -35.685  1.00  0.00           C
ATOM    564  NE  ARG B  72       8.958  -0.986 -36.702  1.00  0.00           N
ATOM    565  CZ  ARG B  72      10.161  -0.458 -36.580  1.00  0.00           C
ATOM    566  NH1 ARG B  72      10.922  -0.677 -35.537  1.00  0.00           N
ATOM    567  NH2 ARG B  72      10.627   0.330 -37.510  1.00  0.00           N
ATOM    568  N   LEU B  73       3.712  -3.610 -33.190  1.00  0.00           N
ATOM    569  CA  LEU B  73       3.131  -4.185 -31.979  1.00  0.00           C
ATOM    570  C   LEU B  73       1.740  -3.594 -31.731  1.00  0.00           C
ATOM    571  O   LEU B  73       1.520  -2.417 -32.043  1.00  0.00           O
ATOM    572  CB  LEU B  73       4.043  -3.910 -30.767  1.00  0.00           C
ATOM    573  CG  LEU B  73       5.425  -4.584 -30.818  1.00  0.00           C
ATOM    574  CD1 LEU B  73       6.256  -4.149 -29.606  1.00  0.00           C
ATOM    575  CD2 LEU B  73       5.330  -6.116 -30.795  1.00  0.00           C
ATOM    576  N   PRO B  74       0.809  -4.355 -31.144  1.00  0.00           N
ATOM    577  CA  PRO B  74      -0.429  -3.800 -30.622  1.00  0.00           C
ATOM    578  C   PRO B  74      -0.158  -2.779 -29.510  1.00  0.00           C
ATOM    579  O   PRO B  74       0.620  -3.055 -28.593  1.00  0.00           O
ATOM    580  CB  PRO B  74      -1.244  -4.997 -30.102  1.00  0.00           C
ATOM    581  CG  PRO B  74      -0.644  -6.185 -30.844  1.00  0.00           C
ATOM    582  CD  PRO B  74       0.823  -5.789 -30.998  1.00  0.00           C
ATOM    583  N   ILE B  75      -0.813  -1.618 -29.585  1.00  0.00           N
ATOM    584  CA  ILE B  75      -0.699  -0.563 -28.579  1.00  0.00           C
ATOM    585  C   ILE B  75      -2.097  -0.127 -28.137  1.00  0.00           C
ATOM    586  O   ILE B  75      -2.928   0.234 -28.971  1.00  0.00           O
ATOM    587  CB  ILE B  75       0.137   0.641 -29.067  1.00  0.00           C
ATOM    588  CG1 ILE B  75       1.482   0.192 -29.693  1.00  0.00           C
ATOM    589  CG2 ILE B  75       0.373   1.612 -27.898  1.00  0.00           C
ATOM    590  CD1 ILE B  75       2.387   1.339 -30.163  1.00  0.00           C
ATOM    591  N   LEU B  76      -2.334  -0.107 -26.832  1.00  0.00           N
ATOM    592  CA  LEU B  76      -3.497   0.523 -26.218  1.00  0.00           C
ATOM    593  C   LEU B  76      -3.055   1.789 -25.486  1.00  0.00           C
ATOM    594  O   LEU B  76      -2.162   1.738 -24.644  1.00  0.00           O
ATOM    595  CB  LEU B  76      -4.186  -0.484 -25.279  1.00  0.00           C
ATOM    596  CG  LEU B  76      -5.423   0.071 -24.545  1.00  0.00           C
ATOM    597  CD1 LEU B  76      -6.567   0.390 -25.503  1.00  0.00           C
ATOM    598  CD2 LEU B  76      -5.918  -0.944 -23.526  1.00  0.00           C
ATOM    599  N   GLY B  77      -3.701   2.913 -25.783  1.00  0.00           N
ATOM    600  CA  GLY B  77      -3.533   4.160 -25.049  1.00  0.00           C
ATOM    601  C   GLY B  77      -4.741   4.454 -24.172  1.00  0.00           C
ATOM    602  O   GLY B  77      -5.869   4.451 -24.664  1.00  0.00           O
ATOM    603  N   VAL B  78      -4.534   4.746 -22.896  1.00  0.00           N
ATOM    604  CA  VAL B  78      -5.599   5.093 -21.946  1.00  0.00           C
ATOM    605  C   VAL B  78      -5.458   6.557 -21.534  1.00  0.00           C
ATOM    606  O   VAL B  78      -4.381   6.984 -21.129  1.00  0.00           O
ATOM    607  CB  VAL B  78      -5.596   4.152 -20.720  1.00  0.00           C
ATOM    608  CG1 VAL B  78      -6.760   4.483 -19.787  1.00  0.00           C
ATOM    609  CG2 VAL B  78      -5.723   2.691 -21.151  1.00  0.00           C
ATOM    610  N   CYS B  79      -6.520   7.349 -21.659  1.00  0.00           N
ATOM    611  CA  CYS B  79      -6.581   8.779 -21.326  1.00  0.00           C
ATOM    612  C   CYS B  79      -5.439   9.584 -21.973  1.00  0.00           C
ATOM    613  O   CYS B  79      -5.514   9.843 -23.180  1.00  0.00           O
ATOM    614  CB  CYS B  79      -6.723   8.925 -19.804  1.00  0.00           C
ATOM    615  SG  CYS B  79      -7.087  10.645 -19.369  1.00  0.00           S
ATOM    616  N   LEU B  80      -4.380   9.938 -21.256  1.00  0.00           N
ATOM    617  CA  LEU B  80      -3.181  10.556 -21.822  1.00  0.00           C
ATOM    618  C   LEU B  80      -2.590   9.709 -22.956  1.00  0.00           C
ATOM    619  O   LEU B  80      -2.219  10.250 -23.998  1.00  0.00           O
ATOM    620  CB  LEU B  80      -2.145  10.772 -20.706  1.00  0.00           C
ATOM    621  CG  LEU B  80      -0.782  11.306 -21.196  1.00  0.00           C
ATOM    622  CD1 LEU B  80      -0.898  12.697 -21.811  1.00  0.00           C
ATOM    623  CD2 LEU B  80       0.195  11.383 -20.026  1.00  0.00           C
ATOM    624  N   GLY B  81      -2.541   8.398 -22.796  1.00  0.00           N
ATOM    625  CA  GLY B  81      -2.046   7.489 -23.828  1.00  0.00           C
ATOM    626  C   GLY B  81      -2.894   7.521 -25.105  1.00  0.00           C
ATOM    627  O   GLY B  81      -2.361   7.459 -26.204  1.00  0.00           O
ATOM    628  N   HIS B  82      -4.221   7.693 -24.981  1.00  0.00           N
ATOM    629  CA  HIS B  82      -5.126   7.925 -26.103  1.00  0.00           C
ATOM    630  C   HIS B  82      -4.848   9.263 -26.795  1.00  0.00           C
ATOM    631  O   HIS B  82      -4.761   9.331 -28.022  1.00  0.00           O
ATOM    632  CB  HIS B  82      -6.573   7.832 -25.587  1.00  0.00           C
ATOM    633  CG  HIS B  82      -7.601   8.474 -26.462  1.00  0.00           C
ATOM    634  ND1 HIS B  82      -8.298   7.883 -27.490  1.00  0.00           N
ATOM    635  CD2 HIS B  82      -8.074   9.758 -26.357  1.00  0.00           C
ATOM    636  CE1 HIS B  82      -9.171   8.776 -27.982  1.00  0.00           C
ATOM    637  NE2 HIS B  82      -9.066   9.930 -27.320  1.00  0.00           N
ATOM    638  N   GLN B  83      -4.649  10.323 -26.024  1.00  0.00           N
ATOM    639  CA  GLN B  83      -4.315  11.645 -26.546  1.00  0.00           C
ATOM    640  C   GLN B  83      -2.957  11.637 -27.271  1.00  0.00           C
ATOM    641  O   GLN B  83      -2.853  12.129 -28.389  1.00  0.00           O
ATOM    642  CB  GLN B  83      -4.300  12.659 -25.398  1.00  0.00           C
ATOM    643  CG  GLN B  83      -5.687  12.852 -24.750  1.00  0.00           C
ATOM    644  CD  GLN B  83      -5.605  13.530 -23.384  1.00  0.00           C
ATOM    645  OE1 GLN B  83      -4.577  13.990 -22.931  1.00  0.00           O
ATOM    646  NE2 GLN B  83      -6.699  13.588 -22.669  1.00  0.00           N
ATOM    647  N   ALA B  84      -1.957  10.996 -26.666  1.00  0.00           N
ATOM    648  CA  ALA B  84      -0.644  10.818 -27.268  1.00  0.00           C
ATOM    649  C   ALA B  84      -0.719  10.030 -28.584  1.00  0.00           C
ATOM    650  O   ALA B  84      -0.062  10.393 -29.555  1.00  0.00           O
ATOM    651  CB  ALA B  84       0.267  10.122 -26.243  1.00  0.00           C
ATOM    652  N   MET B  85      -1.578   9.011 -28.660  1.00  0.00           N
ATOM    653  CA  MET B  85      -1.791   8.240 -29.885  1.00  0.00           C
ATOM    654  C   MET B  85      -2.359   9.108 -31.018  1.00  0.00           C
ATOM    655  O   MET B  85      -1.829   9.078 -32.120  1.00  0.00           O
ATOM    656  CB  MET B  85      -2.693   7.045 -29.573  1.00  0.00           C
ATOM    657  CG  MET B  85      -2.805   6.081 -30.754  1.00  0.00           C
ATOM    658  SD  MET B  85      -3.746   4.574 -30.361  1.00  0.00           S
ATOM    659  CE  MET B  85      -2.581   3.744 -29.253  1.00  0.00           C
ATOM    660  N   ALA B  86      -3.374   9.924 -30.748  1.00  0.00           N
ATOM    661  CA  ALA B  86      -3.899  10.850 -31.744  1.00  0.00           C
ATOM    662  C   ALA B  86      -2.843  11.890 -32.176  1.00  0.00           C
ATOM    663  O   ALA B  86      -2.648  12.116 -33.375  1.00  0.00           O
ATOM    664  CB  ALA B  86      -5.158  11.518 -31.182  1.00  0.00           C
ATOM    665  N   GLN B  87      -2.117  12.464 -31.220  1.00  0.00           N
ATOM    666  CA  GLN B  87      -1.089  13.466 -31.482  1.00  0.00           C
ATOM    667  C   GLN B  87       0.113  12.903 -32.257  1.00  0.00           C
ATOM    668  O   GLN B  87       0.647  13.582 -33.136  1.00  0.00           O
ATOM    669  CB  GLN B  87      -0.663  14.106 -30.160  1.00  0.00           C
ATOM    670  CG  GLN B  87       0.332  15.256 -30.370  1.00  0.00           C
ATOM    671  CD  GLN B  87       0.638  16.037 -29.087  1.00  0.00           C
ATOM    672  OE1 GLN B  87      -0.204  16.208 -28.224  1.00  0.00           O
ATOM    673  NE2 GLN B  87       1.841  16.536 -28.939  1.00  0.00           N
ATOM    674  N   ALA B  88       0.509  11.677 -32.011  1.00  0.00           N
ATOM    675  CA  ALA B  88       1.609  11.026 -32.719  1.00  0.00           C
ATOM    676  C   ALA B  88       1.398  10.957 -34.241  1.00  0.00           C
ATOM    677  O   ALA B  88       2.369  10.951 -35.004  1.00  0.00           O
ATOM    678  CB  ALA B  88       1.812   9.627 -32.130  1.00  0.00           C
ATOM    679  N   PHE B  89       0.131  10.965 -34.683  1.00  0.00           N
ATOM    680  CA  PHE B  89      -0.274  10.955 -36.093  1.00  0.00           C
ATOM    681  C   PHE B  89      -0.770  12.315 -36.609  1.00  0.00           C
ATOM    682  O   PHE B  89      -1.254  12.398 -37.740  1.00  0.00           O
ATOM    683  CB  PHE B  89      -1.292   9.831 -36.307  1.00  0.00           C
ATOM    684  CG  PHE B  89      -0.719   8.439 -36.150  1.00  0.00           C
ATOM    685  CD1 PHE B  89      -0.193   7.760 -37.257  1.00  0.00           C
ATOM    686  CD2 PHE B  89      -0.688   7.827 -34.887  1.00  0.00           C
ATOM    687  CE1 PHE B  89       0.351   6.478 -37.111  1.00  0.00           C
ATOM    688  CE2 PHE B  89      -0.140   6.549 -34.731  1.00  0.00           C
ATOM    689  CZ  PHE B  89       0.384   5.872 -35.844  1.00  0.00           C
ATOM    690  N   GLY B  90      -0.639  13.383 -35.829  1.00  0.00           N
ATOM    691  CA  GLY B  90      -0.957  14.759 -36.226  1.00  0.00           C
ATOM    692  C   GLY B  90      -2.288  15.304 -35.706  1.00  0.00           C
ATOM    693  O   GLY B  90      -2.647  16.430 -36.057  1.00  0.00           O
ATOM    694  N   GLY B  91      -3.009  14.554 -34.881  1.00  0.00           N
ATOM    695  CA  GLY B  91      -4.188  15.052 -34.177  1.00  0.00           C
ATOM    696  C   GLY B  91      -3.832  16.110 -33.140  1.00  0.00           C
ATOM    697  O   GLY B  91      -2.730  16.118 -32.588  1.00  0.00           O
ATOM    698  N   LYS B  92      -4.785  17.003 -32.857  1.00  0.00           N
ATOM    699  CA  LYS B  92      -4.622  18.027 -31.827  1.00  0.00           C
ATOM    700  C   LYS B  92      -5.337  17.610 -30.551  1.00  0.00           C
ATOM    701  O   LYS B  92      -6.466  17.136 -30.581  1.00  0.00           O
ATOM    702  CB  LYS B  92      -5.119  19.387 -32.309  1.00  0.00           C
ATOM    703  CG  LYS B  92      -4.288  19.933 -33.472  1.00  0.00           C
ATOM    704  CD  LYS B  92      -4.887  21.270 -33.879  1.00  0.00           C
ATOM    705  CE  LYS B  92      -4.225  21.833 -35.124  1.00  0.00           C
ATOM    706  NZ  LYS B  92      -5.024  22.982 -35.611  1.00  0.00           N
ATOM    707  N   VAL B  93      -4.693  17.867 -29.444  1.00  0.00           N
ATOM    708  CA  VAL B  93      -5.280  17.711 -28.113  1.00  0.00           C
ATOM    709  C   VAL B  93      -5.679  19.093 -27.619  1.00  0.00           C
ATOM    710  O   VAL B  93      -4.848  19.998 -27.545  1.00  0.00           O
ATOM    711  CB  VAL B  93      -4.322  16.994 -27.155  1.00  0.00           C
ATOM    712  CG1 VAL B  93      -4.970  16.796 -25.784  1.00  0.00           C
ATOM    713  CG2 VAL B  93      -3.950  15.614 -27.709  1.00  0.00           C
ATOM    714  N   VAL B  94      -6.959  19.274 -27.310  1.00  0.00           N
ATOM    715  CA  VAL B  94      -7.542  20.552 -26.917  1.00  0.00           C
ATOM    716  C   VAL B  94      -8.253  20.440 -25.574  1.00  0.00           C
ATOM    717  O   VAL B  94      -8.549  19.346 -25.101  1.00  0.00           O
ATOM    718  CB  VAL B  94      -8.485  21.115 -28.007  1.00  0.00           C
ATOM    719  CG1 VAL B  94      -7.719  21.382 -29.303  1.00  0.00           C
ATOM    720  CG2 VAL B  94      -9.676  20.203 -28.294  1.00  0.00           C
ATOM    721  N   ARG B  95      -8.533  21.575 -24.948  1.00  0.00           N
ATOM    722  CA  ARG B  95      -9.272  21.590 -23.686  1.00  0.00           C
ATOM    723  C   ARG B  95     -10.710  21.140 -23.912  1.00  0.00           C
ATOM    724  O   ARG B  95     -11.379  21.658 -24.794  1.00  0.00           O
ATOM    725  CB  ARG B  95      -9.162  22.978 -23.052  1.00  0.00           C
ATOM    726  CG  ARG B  95      -9.580  22.952 -21.578  1.00  0.00           C
ATOM    727  CD  ARG B  95      -9.322  24.315 -20.942  1.00  0.00           C
ATOM    728  NE  ARG B  95      -9.596  24.289 -19.488  1.00  0.00           N
ATOM    729  CZ  ARG B  95      -9.316  25.245 -18.622  1.00  0.00           C
ATOM    730  NH1 ARG B  95      -8.792  26.375 -19.001  1.00  0.00           N
ATOM    731  NH2 ARG B  95      -9.561  25.070 -17.352  1.00  0.00           N
ATOM    732  N   ALA B  96     -11.194  20.222 -23.095  1.00  0.00           N
ATOM    733  CA  ALA B  96     -12.578  19.785 -23.131  1.00  0.00           C
ATOM    734  C   ALA B  96     -13.524  20.939 -22.774  1.00  0.00           C
ATOM    735  O   ALA B  96     -13.224  21.765 -21.905  1.00  0.00           O
ATOM    736  CB  ALA B  96     -12.755  18.597 -22.173  1.00  0.00           C
ATOM    737  N   ALA B  97     -14.708  20.963 -23.395  1.00  0.00           N
ATOM    738  CA  ALA B  97     -15.737  21.956 -23.068  1.00  0.00           C
ATOM    739  C   ALA B  97     -16.219  21.829 -21.613  1.00  0.00           C
ATOM    740  O   ALA B  97     -16.566  22.816 -20.965  1.00  0.00           O
ATOM    741  CB  ALA B  97     -16.902  21.769 -24.044  1.00  0.00           C
ATOM    742  N   LYS B  98     -16.222  20.599 -21.091  1.00  0.00           N
ATOM    743  CA  LYS B  98     -16.564  20.296 -19.708  1.00  0.00           C
ATOM    744  C   LYS B  98     -15.485  19.418 -19.099  1.00  0.00           C
ATOM    745  O   LYS B  98     -15.231  18.319 -19.584  1.00  0.00           O
ATOM    746  CB  LYS B  98     -17.956  19.661 -19.671  1.00  0.00           C
ATOM    747  CG  LYS B  98     -18.527  19.591 -18.246  1.00  0.00           C
ATOM    748  CD  LYS B  98     -19.942  19.004 -18.302  1.00  0.00           C
ATOM    749  CE  LYS B  98     -20.587  18.978 -16.923  1.00  0.00           C
ATOM    750  NZ  LYS B  98     -21.964  18.405 -16.997  1.00  0.00           N
ATOM    751  N   VAL B  99     -14.900  19.901 -18.026  1.00  0.00           N
ATOM    752  CA  VAL B  99     -13.944  19.120 -17.240  1.00  0.00           C
ATOM    753  C   VAL B  99     -14.689  17.984 -16.536  1.00  0.00           C
ATOM    754  O   VAL B  99     -15.697  18.213 -15.867  1.00  0.00           O
ATOM    755  CB  VAL B  99     -13.184  20.014 -16.247  1.00  0.00           C
ATOM    756  CG1 VAL B  99     -12.156  19.214 -15.474  1.00  0.00           C
ATOM    757  CG2 VAL B  99     -12.439  21.143 -16.983  1.00  0.00           C
ATOM    758  N   MET B 100     -14.210  16.767 -16.708  1.00  0.00           N
ATOM    759  CA  MET B 100     -14.788  15.553 -16.133  1.00  0.00           C
ATOM    760  C   MET B 100     -13.758  14.912 -15.201  1.00  0.00           C
ATOM    761  O   MET B 100     -12.902  14.151 -15.643  1.00  0.00           O
ATOM    762  CB  MET B 100     -15.216  14.591 -17.251  1.00  0.00           C
ATOM    763  CG  MET B 100     -16.358  15.134 -18.115  1.00  0.00           C
ATOM    764  SD  MET B 100     -17.989  15.246 -17.309  1.00  0.00           S
ATOM    765  CE  MET B 100     -18.431  13.496 -17.239  1.00  0.00           C
ATOM    766  N   HIS B 101     -13.843  15.229 -13.910  1.00  0.00           N
ATOM    767  CA  HIS B 101     -13.028  14.581 -12.887  1.00  0.00           C
ATOM    768  C   HIS B 101     -13.901  13.658 -12.054  1.00  0.00           C
ATOM    769  O   HIS B 101     -14.811  14.106 -11.364  1.00  0.00           O
ATOM    770  CB  HIS B 101     -12.289  15.619 -12.038  1.00  0.00           C
ATOM    771  CG  HIS B 101     -11.150  16.271 -12.770  1.00  0.00           C
ATOM    772  ND1 HIS B 101     -10.073  15.630 -13.341  1.00  0.00           N
ATOM    773  CD2 HIS B 101     -10.993  17.615 -13.013  1.00  0.00           C
ATOM    774  CE1 HIS B 101      -9.284  16.566 -13.910  1.00  0.00           C
ATOM    775  NE2 HIS B 101      -9.816  17.780 -13.721  1.00  0.00           N
ATOM    776  N   GLY B 102     -13.637  12.361 -12.148  1.00  0.00           N
ATOM    777  CA  GLY B 102     -14.269  11.352 -11.290  1.00  0.00           C
ATOM    778  C   GLY B 102     -15.742  11.112 -11.523  1.00  0.00           C
ATOM    779  O   GLY B 102     -16.444  10.654 -10.624  1.00  0.00           O
ATOM    780  N   LYS B 103     -16.244  11.455 -12.713  1.00  0.00           N
ATOM    781  CA  LYS B 103     -17.655  11.313 -13.048  1.00  0.00           C
ATOM    782  C   LYS B 103     -17.859  10.106 -13.950  1.00  0.00           C
ATOM    783  O   LYS B 103     -17.134   9.933 -14.927  1.00  0.00           O
ATOM    784  CB  LYS B 103     -18.200  12.605 -13.656  1.00  0.00           C
ATOM    785  CG  LYS B 103     -18.206  13.709 -12.591  1.00  0.00           C
ATOM    786  CD  LYS B 103     -18.662  15.066 -13.148  1.00  0.00           C
ATOM    787  CE  LYS B 103     -18.489  16.065 -12.018  1.00  0.00           C
ATOM    788  NZ  LYS B 103     -18.689  17.463 -12.450  1.00  0.00           N
ATOM    789  N   THR B 104     -18.890   9.340 -13.651  1.00  0.00           N
ATOM    790  CA  THR B 104     -19.412   8.363 -14.590  1.00  0.00           C
ATOM    791  C   THR B 104     -20.198   9.072 -15.689  1.00  0.00           C
ATOM    792  O   THR B 104     -20.867  10.083 -15.465  1.00  0.00           O
ATOM    793  CB  THR B 104     -20.266   7.291 -13.897  1.00  0.00           C
ATOM    794  OG1 THR B 104     -21.245   7.900 -13.092  1.00  0.00           O
ATOM    795  CG2 THR B 104     -19.405   6.419 -12.990  1.00  0.00           C
ATOM    796  N   SER B 105     -20.087   8.555 -16.910  1.00  0.00           N
ATOM    797  CA  SER B 105     -20.788   9.062 -18.087  1.00  0.00           C
ATOM    798  C   SER B 105     -21.147   7.881 -18.977  1.00  0.00           C
ATOM    799  O   SER B 105     -20.276   7.043 -19.223  1.00  0.00           O
ATOM    800  CB  SER B 105     -19.875  10.038 -18.833  1.00  0.00           C
ATOM    801  OG  SER B 105     -20.449  10.531 -20.027  1.00  0.00           O
ATOM    802  N   PRO B 106     -22.380   7.793 -19.487  1.00  0.00           N
ATOM    803  CA  PRO B 106     -22.666   6.876 -20.572  1.00  0.00           C
ATOM    804  C   PRO B 106     -21.930   7.329 -21.836  1.00  0.00           C
ATOM    805  O   PRO B 106     -21.908   8.505 -22.186  1.00  0.00           O
ATOM    806  CB  PRO B 106     -24.192   6.889 -20.722  1.00  0.00           C
ATOM    807  CG  PRO B 106     -24.575   8.296 -20.269  1.00  0.00           C
ATOM    808  CD  PRO B 106     -23.530   8.637 -19.203  1.00  0.00           C
ATOM    809  N   ILE B 107     -21.333   6.370 -22.527  1.00  0.00           N
ATOM    810  CA  ILE B 107     -20.764   6.560 -23.859  1.00  0.00           C
ATOM    811  C   ILE B 107     -21.423   5.605 -24.840  1.00  0.00           C
ATOM    812  O   ILE B 107     -21.802   4.487 -24.484  1.00  0.00           O
ATOM    813  CB  ILE B 107     -19.225   6.421 -23.880  1.00  0.00           C
ATOM    814  CG1 ILE B 107     -18.754   5.005 -23.493  1.00  0.00           C
ATOM    815  CG2 ILE B 107     -18.583   7.505 -22.979  1.00  0.00           C
ATOM    816  CD1 ILE B 107     -17.298   4.726 -23.865  1.00  0.00           C
ATOM    817  N   THR B 108     -21.542   6.028 -26.084  1.00  0.00           N
ATOM    818  CA  THR B 108     -21.949   5.156 -27.179  1.00  0.00           C
ATOM    819  C   THR B 108     -20.728   4.707 -27.965  1.00  0.00           C
ATOM    820  O   THR B 108     -19.786   5.477 -28.129  1.00  0.00           O
ATOM    821  CB  THR B 108     -22.967   5.836 -28.106  1.00  0.00           C
ATOM    822  OG1 THR B 108     -22.513   7.098 -28.521  1.00  0.00           O
ATOM    823  CG2 THR B 108     -24.304   6.048 -27.398  1.00  0.00           C
ATOM    824  N   HIS B 109     -20.743   3.480 -28.460  1.00  0.00           N
ATOM    825  CA  HIS B 109     -19.645   2.929 -29.252  1.00  0.00           C
ATOM    826  C   HIS B 109     -20.163   2.152 -30.468  1.00  0.00           C
ATOM    827  O   HIS B 109     -21.345   1.822 -30.552  1.00  0.00           O
ATOM    828  CB  HIS B 109     -18.733   2.090 -28.355  1.00  0.00           C
ATOM    829  CG  HIS B 109     -19.404   0.891 -27.751  1.00  0.00           C
ATOM    830  ND1 HIS B 109     -19.639  -0.310 -28.377  1.00  0.00           N
ATOM    831  CD2 HIS B 109     -19.886   0.772 -26.473  1.00  0.00           C
ATOM    832  CE1 HIS B 109     -20.236  -1.127 -27.503  1.00  0.00           C
ATOM    833  NE2 HIS B 109     -20.408  -0.505 -26.332  1.00  0.00           N
ATOM    834  N   ASN B 110     -19.285   1.850 -31.416  1.00  0.00           N
ATOM    835  CA  ASN B 110     -19.626   1.088 -32.617  1.00  0.00           C
ATOM    836  C   ASN B 110     -19.520  -0.446 -32.445  1.00  0.00           C
ATOM    837  O   ASN B 110     -19.787  -1.181 -33.383  1.00  0.00           O
ATOM    838  CB  ASN B 110     -18.766   1.608 -33.792  1.00  0.00           C
ATOM    839  CG  ASN B 110     -17.281   1.306 -33.659  1.00  0.00           C
ATOM    840  OD1 ASN B 110     -16.803   0.837 -32.645  1.00  0.00           O
ATOM    841  ND2 ASN B 110     -16.518   1.572 -34.693  1.00  0.00           N
ATOM    842  N   GLY B 111     -19.130  -0.922 -31.264  1.00  0.00           N
ATOM    843  CA  GLY B 111     -18.970  -2.353 -30.986  1.00  0.00           C
ATOM    844  C   GLY B 111     -17.746  -2.995 -31.650  1.00  0.00           C
ATOM    845  O   GLY B 111     -17.677  -4.220 -31.782  1.00  0.00           O
ATOM    846  N   GLU B 112     -16.776  -2.183 -32.077  1.00  0.00           N
ATOM    847  CA  GLU B 112     -15.538  -2.664 -32.683  1.00  0.00           C
ATOM    848  C   GLU B 112     -14.329  -2.553 -31.747  1.00  0.00           C
ATOM    849  O   GLU B 112     -14.338  -1.834 -30.752  1.00  0.00           O
ATOM    850  CB  GLU B 112     -15.254  -1.960 -34.015  1.00  0.00           C
ATOM    851  CG  GLU B 112     -16.306  -2.254 -35.085  1.00  0.00           C
ATOM    852  CD  GLU B 112     -15.797  -1.994 -36.513  1.00  0.00           C
ATOM    853  OE1 GLU B 112     -16.525  -2.373 -37.457  1.00  0.00           O
ATOM    854  OE2 GLU B 112     -14.657  -1.499 -36.663  1.00  0.00           O
ATOM    855  N   GLY B 113     -13.276  -3.285 -32.079  1.00  0.00           N
ATOM    856  CA  GLY B 113     -12.030  -3.264 -31.321  1.00  0.00           C
ATOM    857  C   GLY B 113     -12.227  -3.699 -29.871  1.00  0.00           C
ATOM    858  O   GLY B 113     -12.786  -4.768 -29.615  1.00  0.00           O
ATOM    859  N   VAL B 114     -11.789  -2.860 -28.944  1.00  0.00           N
ATOM    860  CA  VAL B 114     -11.932  -3.119 -27.508  1.00  0.00           C
ATOM    861  C   VAL B 114     -13.384  -3.071 -27.022  1.00  0.00           C
ATOM    862  O   VAL B 114     -13.680  -3.587 -25.955  1.00  0.00           O
ATOM    863  CB  VAL B 114     -11.063  -2.168 -26.656  1.00  0.00           C
ATOM    864  CG1 VAL B 114      -9.573  -2.392 -26.949  1.00  0.00           C
ATOM    865  CG2 VAL B 114     -11.415  -0.686 -26.839  1.00  0.00           C
ATOM    866  N   PHE B 115     -14.307  -2.514 -27.808  1.00  0.00           N
ATOM    867  CA  PHE B 115     -15.723  -2.414 -27.465  1.00  0.00           C
ATOM    868  C   PHE B 115     -16.539  -3.652 -27.868  1.00  0.00           C
ATOM    869  O   PHE B 115     -17.741  -3.704 -27.606  1.00  0.00           O
ATOM    870  CB  PHE B 115     -16.302  -1.136 -28.076  1.00  0.00           C
ATOM    871  CG  PHE B 115     -15.660   0.129 -27.562  1.00  0.00           C
ATOM    872  CD1 PHE B 115     -16.000   0.625 -26.291  1.00  0.00           C
ATOM    873  CD2 PHE B 115     -14.692   0.805 -28.330  1.00  0.00           C
ATOM    874  CE1 PHE B 115     -15.391   1.782 -25.794  1.00  0.00           C
ATOM    875  CE2 PHE B 115     -14.076   1.963 -27.834  1.00  0.00           C
ATOM    876  CZ  PHE B 115     -14.422   2.452 -26.568  1.00  0.00           C
ATOM    877  N   ARG B 116     -15.927  -4.665 -28.487  1.00  0.00           N
ATOM    878  CA  ARG B 116     -16.651  -5.859 -28.929  1.00  0.00           C
ATOM    879  C   ARG B 116     -17.322  -6.585 -27.770  1.00  0.00           C
ATOM    880  O   ARG B 116     -16.670  -6.987 -26.815  1.00  0.00           O
ATOM    881  CB  ARG B 116     -15.717  -6.799 -29.693  1.00  0.00           C
ATOM    882  CG  ARG B 116     -15.671  -6.423 -31.179  1.00  0.00           C
ATOM    883  CD  ARG B 116     -14.821  -7.409 -31.994  1.00  0.00           C
ATOM    884  NE  ARG B 116     -13.412  -6.986 -32.042  1.00  0.00           N
ATOM    885  CZ  ARG B 116     -12.435  -7.619 -32.698  1.00  0.00           C
ATOM    886  NH1 ARG B 116     -12.657  -8.748 -33.323  1.00  0.00           N
ATOM    887  NH2 ARG B 116     -11.235  -7.117 -32.729  1.00  0.00           N
ATOM    888  N   GLY B 117     -18.645  -6.783 -27.900  1.00  0.00           N
ATOM    889  CA  GLY B 117     -19.446  -7.517 -26.921  1.00  0.00           C
ATOM    890  C   GLY B 117     -19.736  -6.757 -25.621  1.00  0.00           C
ATOM    891  O   GLY B 117     -20.261  -7.359 -24.688  1.00  0.00           O
ATOM    892  N   LEU B 118     -19.406  -5.470 -25.553  1.00  0.00           N
ATOM    893  CA  LEU B 118     -19.708  -4.637 -24.392  1.00  0.00           C
ATOM    894  C   LEU B 118     -21.125  -4.061 -24.473  1.00  0.00           C
ATOM    895  O   LEU B 118     -21.712  -3.945 -25.556  1.00  0.00           O
ATOM    896  CB  LEU B 118     -18.654  -3.528 -24.231  1.00  0.00           C
ATOM    897  CG  LEU B 118     -17.193  -4.001 -24.184  1.00  0.00           C
ATOM    898  CD1 LEU B 118     -16.284  -2.822 -23.844  1.00  0.00           C
ATOM    899  CD2 LEU B 118     -16.939  -5.104 -23.158  1.00  0.00           C
ATOM    900  N   ALA B 119     -21.680  -3.667 -23.318  1.00  0.00           N
ATOM    901  CA  ALA B 119     -22.947  -2.958 -23.244  1.00  0.00           C
ATOM    902  C   ALA B 119     -22.887  -1.650 -24.042  1.00  0.00           C
ATOM    903  O   ALA B 119     -21.856  -0.975 -24.073  1.00  0.00           O
ATOM    904  CB  ALA B 119     -23.299  -2.710 -21.774  1.00  0.00           C
ATOM    905  N   ASN B 120     -24.002  -1.270 -24.689  1.00  0.00           N
ATOM    906  CA  ASN B 120     -24.093  -0.030 -25.452  1.00  0.00           C
ATOM    907  C   ASN B 120     -25.453   0.641 -25.198  1.00  0.00           C
ATOM    908  O   ASN B 120     -26.467   0.092 -25.605  1.00  0.00           O
ATOM    909  CB  ASN B 120     -23.872  -0.349 -26.944  1.00  0.00           C
ATOM    910  CG  ASN B 120     -23.609   0.879 -27.795  1.00  0.00           C
ATOM    911  OD1 ASN B 120     -23.510   2.003 -27.338  1.00  0.00           O
ATOM    912  ND2 ASN B 120     -23.444   0.684 -29.084  1.00  0.00           N
ATOM    913  N   PRO B 121     -25.505   1.813 -24.536  1.00  0.00           N
ATOM    914  CA  PRO B 121     -24.363   2.584 -24.049  1.00  0.00           C
ATOM    915  C   PRO B 121     -23.587   1.881 -22.929  1.00  0.00           C
ATOM    916  O   PRO B 121     -24.135   1.039 -22.214  1.00  0.00           O
ATOM    917  CB  PRO B 121     -24.963   3.918 -23.575  1.00  0.00           C
ATOM    918  CG  PRO B 121     -26.366   3.521 -23.125  1.00  0.00           C
ATOM    919  CD  PRO B 121     -26.757   2.437 -24.135  1.00  0.00           C
ATOM    920  N   LEU B 122     -22.316   2.256 -22.796  1.00  0.00           N
ATOM    921  CA  LEU B 122     -21.418   1.765 -21.754  1.00  0.00           C
ATOM    922  C   LEU B 122     -21.180   2.869 -20.724  1.00  0.00           C
ATOM    923  O   LEU B 122     -20.796   3.979 -21.091  1.00  0.00           O
ATOM    924  CB  LEU B 122     -20.104   1.313 -22.423  1.00  0.00           C
ATOM    925  CG  LEU B 122     -19.068   0.705 -21.448  1.00  0.00           C
ATOM    926  CD1 LEU B 122     -19.503  -0.682 -20.974  1.00  0.00           C
ATOM    927  CD2 LEU B 122     -17.720   0.554 -22.157  1.00  0.00           C
ATOM    928  N   THR B 123     -21.371   2.583 -19.437  1.00  0.00           N
ATOM    929  CA  THR B 123     -21.066   3.519 -18.357  1.00  0.00           C
ATOM    930  C   THR B 123     -19.578   3.474 -18.043  1.00  0.00           C
ATOM    931  O   THR B 123     -19.038   2.436 -17.697  1.00  0.00           O
ATOM    932  CB  THR B 123     -21.885   3.226 -17.096  1.00  0.00           C
ATOM    933  OG1 THR B 123     -23.253   3.183 -17.412  1.00  0.00           O
ATOM    934  CG2 THR B 123     -21.708   4.309 -16.038  1.00  0.00           C
ATOM    935  N   VAL B 124     -18.897   4.618 -18.153  1.00  0.00           N
ATOM    936  CA  VAL B 124     -17.450   4.705 -17.945  1.00  0.00           C
ATOM    937  C   VAL B 124     -17.076   5.850 -17.006  1.00  0.00           C
ATOM    938  O   VAL B 124     -17.786   6.845 -16.906  1.00  0.00           O
ATOM    939  CB  VAL B 124     -16.678   4.838 -19.269  1.00  0.00           C
ATOM    940  CG1 VAL B 124     -16.975   3.655 -20.196  1.00  0.00           C
ATOM    941  CG2 VAL B 124     -16.962   6.156 -19.997  1.00  0.00           C
ATOM    942  N   THR B 125     -15.926   5.730 -16.364  1.00  0.00           N
ATOM    943  CA  THR B 125     -15.363   6.780 -15.506  1.00  0.00           C
ATOM    944  C   THR B 125     -14.445   7.689 -16.315  1.00  0.00           C
ATOM    945  O   THR B 125     -13.593   7.222 -17.069  1.00  0.00           O
ATOM    946  CB  THR B 125     -14.618   6.183 -14.322  1.00  0.00           C
ATOM    947  OG1 THR B 125     -15.433   5.226 -13.701  1.00  0.00           O
ATOM    948  CG2 THR B 125     -14.313   7.238 -13.260  1.00  0.00           C
ATOM    949  N   ARG B 126     -14.611   9.008 -16.153  1.00  0.00           N
ATOM    950  CA  ARG B 126     -13.875  10.036 -16.893  1.00  0.00           C
ATOM    951  C   ARG B 126     -13.107  10.961 -15.925  1.00  0.00           C
ATOM    952  O   ARG B 126     -13.701  11.558 -15.041  1.00  0.00           O
ATOM    953  CB  ARG B 126     -14.844  10.831 -17.778  1.00  0.00           C
ATOM    954  CG  ARG B 126     -15.509   9.974 -18.872  1.00  0.00           C
ATOM    955  CD  ARG B 126     -16.578  10.752 -19.656  1.00  0.00           C
ATOM    956  NE  ARG B 126     -16.021  11.932 -20.336  1.00  0.00           N
ATOM    957  CZ  ARG B 126     -16.678  12.841 -21.043  1.00  0.00           C
ATOM    958  NH1 ARG B 126     -17.957  12.763 -21.260  1.00  0.00           N
ATOM    959  NH2 ARG B 126     -16.052  13.849 -21.539  1.00  0.00           N
ATOM    960  N   TYR B 127     -11.806  11.103 -16.179  1.00  0.00           N
ATOM    961  CA  TYR B 127     -10.861  11.927 -15.402  1.00  0.00           C
ATOM    962  C   TYR B 127     -10.028  12.830 -16.307  1.00  0.00           C
ATOM    963  O   TYR B 127      -8.803  12.853 -16.233  1.00  0.00           O
ATOM    964  CB  TYR B 127      -9.939  11.041 -14.554  1.00  0.00           C
ATOM    965  CG  TYR B 127     -10.575  10.597 -13.276  1.00  0.00           C
ATOM    966  CD1 TYR B 127     -10.538  11.440 -12.160  1.00  0.00           C
ATOM    967  CD2 TYR B 127     -11.252   9.365 -13.234  1.00  0.00           C
ATOM    968  CE1 TYR B 127     -11.242  11.102 -11.018  1.00  0.00           C
ATOM    969  CE2 TYR B 127     -11.962   9.022 -12.092  1.00  0.00           C
ATOM    970  CZ  TYR B 127     -11.989   9.907 -10.995  1.00  0.00           C
ATOM    971  OH  TYR B 127     -12.789   9.642  -9.937  1.00  0.00           O
ATOM    972  N   HIS B 128     -10.647  13.566 -17.193  1.00  0.00           N
ATOM    973  CA  HIS B 128      -9.905  14.328 -18.185  1.00  0.00           C
ATOM    974  C   HIS B 128     -10.398  15.773 -18.301  1.00  0.00           C
ATOM    975  O   HIS B 128     -11.589  16.074 -18.220  1.00  0.00           O
ATOM    976  CB  HIS B 128      -9.903  13.581 -19.522  1.00  0.00           C
ATOM    977  CG  HIS B 128     -11.237  13.583 -20.196  1.00  0.00           C
ATOM    978  ND1 HIS B 128     -11.674  14.550 -21.073  1.00  0.00           N
ATOM    979  CD2 HIS B 128     -12.265  12.681 -20.041  1.00  0.00           C
ATOM    980  CE1 HIS B 128     -12.924  14.230 -21.443  1.00  0.00           C
ATOM    981  NE2 HIS B 128     -13.316  13.106 -20.832  1.00  0.00           N
ATOM    982  N   SER B 129      -9.437  16.674 -18.548  1.00  0.00           N
ATOM    983  CA  SER B 129      -9.666  18.078 -18.899  1.00  0.00           C
ATOM    984  C   SER B 129      -9.303  18.382 -20.351  1.00  0.00           C
ATOM    985  O   SER B 129      -9.573  19.482 -20.846  1.00  0.00           O
ATOM    986  CB  SER B 129      -8.850  18.959 -17.953  1.00  0.00           C
ATOM    987  OG  SER B 129      -7.475  18.633 -18.040  1.00  0.00           O
ATOM    988  N   LEU B 130      -8.698  17.422 -21.030  1.00  0.00           N
ATOM    989  CA  LEU B 130      -8.290  17.486 -22.428  1.00  0.00           C
ATOM    990  C   LEU B 130      -9.034  16.416 -23.230  1.00  0.00           C
ATOM    991  O   LEU B 130      -9.430  15.383 -22.687  1.00  0.00           O
ATOM    992  CB  LEU B 130      -6.763  17.318 -22.544  1.00  0.00           C
ATOM    993  CG  LEU B 130      -5.918  18.352 -21.785  1.00  0.00           C
ATOM    994  CD1 LEU B 130      -4.429  18.005 -21.917  1.00  0.00           C
ATOM    995  CD2 LEU B 130      -6.128  19.771 -22.309  1.00  0.00           C
ATOM    996  N   VAL B 131      -9.226  16.674 -24.534  1.00  0.00           N
ATOM    997  CA  VAL B 131      -9.822  15.742 -25.491  1.00  0.00           C
ATOM    998  C   VAL B 131      -9.113  15.854 -26.838  1.00  0.00           C
ATOM    999  O   VAL B 131      -8.478  16.866 -27.133  1.00  0.00           O
ATOM   1000  CB  VAL B 131     -11.338  15.970 -25.672  1.00  0.00           C
ATOM   1001  CG1 VAL B 131     -12.110  15.615 -24.399  1.00  0.00           C
ATOM   1002  CG2 VAL B 131     -11.686  17.411 -26.081  1.00  0.00           C
ATOM   1003  N   VAL B 132      -9.245  14.835 -27.663  1.00  0.00           N
ATOM   1004  CA  VAL B 132      -8.813  14.903 -29.060  1.00  0.00           C
ATOM   1005  C   VAL B 132      -9.809  15.749 -29.850  1.00  0.00           C
ATOM   1006  O   VAL B 132     -11.014  15.503 -29.794  1.00  0.00           O
ATOM   1007  CB  VAL B 132      -8.653  13.497 -29.661  1.00  0.00           C
ATOM   1008  CG1 VAL B 132      -8.219  13.561 -31.124  1.00  0.00           C
ATOM   1009  CG2 VAL B 132      -7.594  12.699 -28.882  1.00  0.00           C
ATOM   1010  N   GLU B 133      -9.316  16.744 -30.583  1.00  0.00           N
ATOM   1011  CA  GLU B 133     -10.135  17.587 -31.459  1.00  0.00           C
ATOM   1012  C   GLU B 133     -10.650  16.754 -32.646  1.00  0.00           C
ATOM   1013  O   GLU B 133      -9.842  16.269 -33.439  1.00  0.00           O
ATOM   1014  CB  GLU B 133      -9.305  18.794 -31.915  1.00  0.00           C
ATOM   1015  CG  GLU B 133     -10.089  19.746 -32.831  1.00  0.00           C
ATOM   1016  CD  GLU B 133      -9.209  20.935 -33.260  1.00  0.00           C
ATOM   1017  OE1 GLU B 133      -9.517  22.073 -32.870  1.00  0.00           O
ATOM   1018  OE2 GLU B 133      -8.195  20.712 -33.970  1.00  0.00           O
ATOM   1019  N   PRO B 134     -11.986  16.616 -32.837  1.00  0.00           N
ATOM   1020  CA  PRO B 134     -12.541  15.774 -33.895  1.00  0.00           C
ATOM   1021  C   PRO B 134     -12.066  16.154 -35.302  1.00  0.00           C
ATOM   1022  O   PRO B 134     -11.710  15.277 -36.082  1.00  0.00           O
ATOM   1023  CB  PRO B 134     -14.066  15.904 -33.766  1.00  0.00           C
ATOM   1024  CG  PRO B 134     -14.279  16.260 -32.296  1.00  0.00           C
ATOM   1025  CD  PRO B 134     -13.052  17.111 -31.969  1.00  0.00           C
ATOM   1026  N   ASP B 135     -12.001  17.452 -35.602  1.00  0.00           N
ATOM   1027  CA  ASP B 135     -11.637  17.960 -36.929  1.00  0.00           C
ATOM   1028  C   ASP B 135     -10.164  17.721 -37.281  1.00  0.00           C
ATOM   1029  O   ASP B 135      -9.785  17.716 -38.454  1.00  0.00           O
ATOM   1030  CB  ASP B 135     -11.959  19.459 -37.005  1.00  0.00           C
ATOM   1031  CG  ASP B 135     -13.452  19.788 -36.912  1.00  0.00           C
ATOM   1032  OD1 ASP B 135     -14.284  18.882 -37.166  1.00  0.00           O
ATOM   1033  OD2 ASP B 135     -13.774  20.954 -36.590  1.00  0.00           O
ATOM   1034  N   SER B 136      -9.311  17.507 -36.274  1.00  0.00           N
ATOM   1035  CA  SER B 136      -7.891  17.223 -36.456  1.00  0.00           C
ATOM   1036  C   SER B 136      -7.551  15.736 -36.406  1.00  0.00           C
ATOM   1037  O   SER B 136      -6.394  15.377 -36.633  1.00  0.00           O
ATOM   1038  CB  SER B 136      -7.061  17.988 -35.432  1.00  0.00           C
ATOM   1039  OG  SER B 136      -7.198  17.442 -34.136  1.00  0.00           O
ATOM   1040  N   LEU B 137      -8.533  14.870 -36.104  1.00  0.00           N
ATOM   1041  CA  LEU B 137      -8.281  13.432 -36.021  1.00  0.00           C
ATOM   1042  C   LEU B 137      -7.764  12.914 -37.374  1.00  0.00           C
ATOM   1043  O   LEU B 137      -8.452  13.051 -38.386  1.00  0.00           O
ATOM   1044  CB  LEU B 137      -9.537  12.684 -35.569  1.00  0.00           C
ATOM   1045  CG  LEU B 137      -9.291  11.169 -35.375  1.00  0.00           C
ATOM   1046  CD1 LEU B 137      -8.414  10.873 -34.158  1.00  0.00           C
ATOM   1047  CD2 LEU B 137     -10.610  10.430 -35.184  1.00  0.00           C
ATOM   1048  N   PRO B 138      -6.576  12.312 -37.430  1.00  0.00           N
ATOM   1049  CA  PRO B 138      -6.011  11.843 -38.687  1.00  0.00           C
ATOM   1050  C   PRO B 138      -6.906  10.802 -39.360  1.00  0.00           C
ATOM   1051  O   PRO B 138      -7.446   9.911 -38.712  1.00  0.00           O
ATOM   1052  CB  PRO B 138      -4.640  11.264 -38.334  1.00  0.00           C
ATOM   1053  CG  PRO B 138      -4.282  11.973 -37.038  1.00  0.00           C
ATOM   1054  CD  PRO B 138      -5.626  12.149 -36.353  1.00  0.00           C
ATOM   1055  N   ALA B 139      -7.007  10.849 -40.692  1.00  0.00           N
ATOM   1056  CA  ALA B 139      -7.865   9.955 -41.474  1.00  0.00           C
ATOM   1057  C   ALA B 139      -7.522   8.456 -41.333  1.00  0.00           C
ATOM   1058  O   ALA B 139      -8.319   7.610 -41.745  1.00  0.00           O
ATOM   1059  CB  ALA B 139      -7.786  10.395 -42.943  1.00  0.00           C
ATOM   1060  N   CYS B 140      -6.357   8.120 -40.795  1.00  0.00           N
ATOM   1061  CA  CYS B 140      -5.978   6.743 -40.485  1.00  0.00           C
ATOM   1062  C   CYS B 140      -6.701   6.175 -39.255  1.00  0.00           C
ATOM   1063  O   CYS B 140      -6.661   4.961 -39.061  1.00  0.00           O
ATOM   1064  CB  CYS B 140      -4.454   6.654 -40.327  1.00  0.00           C
ATOM   1065  SG  CYS B 140      -3.844   7.785 -39.050  1.00  0.00           S
ATOM   1066  N   PHE B 141      -7.375   7.005 -38.459  1.00  0.00           N
ATOM   1067  CA  PHE B 141      -8.183   6.577 -37.327  1.00  0.00           C
ATOM   1068  C   PHE B 141      -9.675   6.627 -37.634  1.00  0.00           C
ATOM   1069  O   PHE B 141     -10.171   7.582 -38.237  1.00  0.00           O
ATOM   1070  CB  PHE B 141      -7.866   7.413 -36.086  1.00  0.00           C
ATOM   1071  CG  PHE B 141      -6.510   7.127 -35.493  1.00  0.00           C
ATOM   1072  CD1 PHE B 141      -6.326   5.995 -34.679  1.00  0.00           C
ATOM   1073  CD2 PHE B 141      -5.431   7.987 -35.745  1.00  0.00           C
ATOM   1074  CE1 PHE B 141      -5.066   5.729 -34.115  1.00  0.00           C
ATOM   1075  CE2 PHE B 141      -4.167   7.721 -35.177  1.00  0.00           C
ATOM   1076  CZ  PHE B 141      -3.991   6.589 -34.367  1.00  0.00           C
ATOM   1077  N   ASP B 142     -10.395   5.642 -37.151  1.00  0.00           N
ATOM   1078  CA  ASP B 142     -11.835   5.698 -36.975  1.00  0.00           C
ATOM   1079  C   ASP B 142     -12.165   6.038 -35.522  1.00  0.00           C
ATOM   1080  O   ASP B 142     -11.491   5.588 -34.592  1.00  0.00           O
ATOM   1081  CB  ASP B 142     -12.487   4.372 -37.408  1.00  0.00           C
ATOM   1082  CG  ASP B 142     -12.455   4.202 -38.926  1.00  0.00           C
ATOM   1083  OD1 ASP B 142     -12.723   5.196 -39.649  1.00  0.00           O
ATOM   1084  OD2 ASP B 142     -12.167   3.086 -39.396  1.00  0.00           O
ATOM   1085  N   VAL B 143     -13.232   6.810 -35.322  1.00  0.00           N
ATOM   1086  CA  VAL B 143     -13.793   7.014 -33.983  1.00  0.00           C
ATOM   1087  C   VAL B 143     -14.619   5.780 -33.631  1.00  0.00           C
ATOM   1088  O   VAL B 143     -15.521   5.406 -34.381  1.00  0.00           O
ATOM   1089  CB  VAL B 143     -14.625   8.295 -33.879  1.00  0.00           C
ATOM   1090  CG1 VAL B 143     -15.103   8.518 -32.453  1.00  0.00           C
ATOM   1091  CG2 VAL B 143     -13.811   9.530 -34.291  1.00  0.00           C
ATOM   1092  N   THR B 144     -14.325   5.165 -32.512  1.00  0.00           N
ATOM   1093  CA  THR B 144     -15.009   3.950 -32.042  1.00  0.00           C
ATOM   1094  C   THR B 144     -16.027   4.231 -30.946  1.00  0.00           C
ATOM   1095  O   THR B 144     -16.971   3.453 -30.793  1.00  0.00           O
ATOM   1096  CB  THR B 144     -14.002   2.897 -31.553  1.00  0.00           C
ATOM   1097  OG1 THR B 144     -13.109   3.458 -30.616  1.00  0.00           O
ATOM   1098  CG2 THR B 144     -13.162   2.351 -32.696  1.00  0.00           C
ATOM   1099  N   ALA B 145     -15.877   5.344 -30.208  1.00  0.00           N
ATOM   1100  CA  ALA B 145     -16.784   5.722 -29.135  1.00  0.00           C
ATOM   1101  C   ALA B 145     -16.922   7.241 -28.982  1.00  0.00           C
ATOM   1102  O   ALA B 145     -15.994   8.006 -29.267  1.00  0.00           O
ATOM   1103  CB  ALA B 145     -16.316   5.077 -27.830  1.00  0.00           C
ATOM   1104  N   TRP B 146     -18.087   7.669 -28.487  1.00  0.00           N
ATOM   1105  CA  TRP B 146     -18.455   9.067 -28.305  1.00  0.00           C
ATOM   1106  C   TRP B 146     -19.136   9.281 -26.953  1.00  0.00           C
ATOM   1107  O   TRP B 146     -19.899   8.439 -26.483  1.00  0.00           O
ATOM   1108  CB  TRP B 146     -19.394   9.532 -29.433  1.00  0.00           C
ATOM   1109  CG  TRP B 146     -18.928   9.257 -30.821  1.00  0.00           C
ATOM   1110  CD1 TRP B 146     -18.277  10.114 -31.631  1.00  0.00           C
ATOM   1111  CD2 TRP B 146     -19.068   8.017 -31.585  1.00  0.00           C
ATOM   1112  NE1 TRP B 146     -18.007   9.503 -32.848  1.00  0.00           N
ATOM   1113  CE2 TRP B 146     -18.473   8.215 -32.861  1.00  0.00           C
ATOM   1114  CE3 TRP B 146     -19.635   6.755 -31.322  1.00  0.00           C
ATOM   1115  CZ2 TRP B 146     -18.434   7.194 -33.842  1.00  0.00           C
ATOM   1116  CZ3 TRP B 146     -19.590   5.738 -32.300  1.00  0.00           C
ATOM   1117  CH2 TRP B 146     -18.994   5.959 -33.541  1.00  0.00           C
ATOM   1118  N   SER B 147     -18.918  10.464 -26.366  1.00  0.00           N
ATOM   1119  CA  SER B 147     -19.713  10.934 -25.233  1.00  0.00           C
ATOM   1120  C   SER B 147     -21.091  11.436 -25.690  1.00  0.00           C
ATOM   1121  O   SER B 147     -21.343  11.663 -26.876  1.00  0.00           O
ATOM   1122  CB  SER B 147     -18.953  12.026 -24.477  1.00  0.00           C
ATOM   1123  OG  SER B 147     -18.952  13.237 -25.203  1.00  0.00           O
ATOM   1124  N   GLU B 148     -21.969  11.720 -24.725  1.00  0.00           N
ATOM   1125  CA  GLU B 148     -23.268  12.361 -24.990  1.00  0.00           C
ATOM   1126  C   GLU B 148     -23.128  13.727 -25.682  1.00  0.00           C
ATOM   1127  O   GLU B 148     -23.979  14.128 -26.476  1.00  0.00           O
ATOM   1128  CB  GLU B 148     -24.006  12.571 -23.664  1.00  0.00           C
ATOM   1129  CG  GLU B 148     -24.347  11.262 -22.952  1.00  0.00           C
ATOM   1130  CD  GLU B 148     -25.120  11.534 -21.654  1.00  0.00           C
ATOM   1131  OE1 GLU B 148     -26.186  10.921 -21.468  1.00  0.00           O
ATOM   1132  OE2 GLU B 148     -24.633  12.370 -20.850  1.00  0.00           O
ATOM   1133  N   THR B 149     -22.026  14.433 -25.432  1.00  0.00           N
ATOM   1134  CA  THR B 149     -21.690  15.722 -26.056  1.00  0.00           C
ATOM   1135  C   THR B 149     -20.887  15.570 -27.352  1.00  0.00           C
ATOM   1136  O   THR B 149     -20.388  16.554 -27.877  1.00  0.00           O
ATOM   1137  CB  THR B 149     -20.982  16.640 -25.049  1.00  0.00           C
ATOM   1138  OG1 THR B 149     -19.924  15.967 -24.409  1.00  0.00           O
ATOM   1139  CG2 THR B 149     -21.931  17.077 -23.937  1.00  0.00           C
ATOM   1140  N   ARG B 150     -20.791  14.358 -27.895  1.00  0.00           N
ATOM   1141  CA  ARG B 150     -20.014  13.988 -29.091  1.00  0.00           C
ATOM   1142  C   ARG B 150     -18.504  14.230 -28.974  1.00  0.00           C
ATOM   1143  O   ARG B 150     -17.828  14.360 -29.993  1.00  0.00           O
ATOM   1144  CB  ARG B 150     -20.587  14.613 -30.366  1.00  0.00           C
ATOM   1145  CG  ARG B 150     -22.016  14.198 -30.668  1.00  0.00           C
ATOM   1146  CD  ARG B 150     -22.383  14.731 -32.054  1.00  0.00           C
ATOM   1147  NE  ARG B 150     -23.682  14.228 -32.512  1.00  0.00           N
ATOM   1148  CZ  ARG B 150     -24.176  14.369 -33.735  1.00  0.00           C
ATOM   1149  NH1 ARG B 150     -23.538  15.040 -34.656  1.00  0.00           N
ATOM   1150  NH2 ARG B 150     -25.327  13.833 -34.046  1.00  0.00           N
ATOM   1151  N   GLU B 151     -17.967  14.242 -27.774  1.00  0.00           N
ATOM   1152  CA  GLU B 151     -16.517  14.168 -27.596  1.00  0.00           C
ATOM   1153  C   GLU B 151     -16.021  12.759 -27.954  1.00  0.00           C
ATOM   1154  O   GLU B 151     -16.697  11.767 -27.677  1.00  0.00           O
ATOM   1155  CB  GLU B 151     -16.131  14.509 -26.155  1.00  0.00           C
ATOM   1156  CG  GLU B 151     -16.514  15.950 -25.769  1.00  0.00           C
ATOM   1157  CD  GLU B 151     -16.393  16.140 -24.253  1.00  0.00           C
ATOM   1158  OE1 GLU B 151     -15.527  16.916 -23.810  1.00  0.00           O
ATOM   1159  OE2 GLU B 151     -17.181  15.487 -23.526  1.00  0.00           O
ATOM   1160  N   ILE B 152     -14.842  12.680 -28.563  1.00  0.00           N
ATOM   1161  CA  ILE B 152     -14.211  11.400 -28.893  1.00  0.00           C
ATOM   1162  C   ILE B 152     -13.856  10.672 -27.596  1.00  0.00           C
ATOM   1163  O   ILE B 152     -13.083  11.185 -26.787  1.00  0.00           O
ATOM   1164  CB  ILE B 152     -12.973  11.608 -29.791  1.00  0.00           C
ATOM   1165  CG1 ILE B 152     -13.388  12.219 -31.146  1.00  0.00           C
ATOM   1166  CG2 ILE B 152     -12.224  10.287 -29.990  1.00  0.00           C
ATOM   1167  CD1 ILE B 152     -12.215  12.575 -32.065  1.00  0.00           C
ATOM   1168  N   MET B 153     -14.401   9.472 -27.415  1.00  0.00           N
ATOM   1169  CA  MET B 153     -14.132   8.602 -26.273  1.00  0.00           C
ATOM   1170  C   MET B 153     -13.322   7.359 -26.648  1.00  0.00           C
ATOM   1171  O   MET B 153     -12.811   6.675 -25.763  1.00  0.00           O
ATOM   1172  CB  MET B 153     -15.449   8.198 -25.606  1.00  0.00           C
ATOM   1173  CG  MET B 153     -16.161   9.364 -24.921  1.00  0.00           C
ATOM   1174  SD  MET B 153     -15.268  10.079 -23.510  1.00  0.00           S
ATOM   1175  CE  MET B 153     -14.714  11.633 -24.236  1.00  0.00           C
ATOM   1176  N   GLY B 154     -13.190   7.070 -27.936  1.00  0.00           N
ATOM   1177  CA  GLY B 154     -12.372   5.971 -28.431  1.00  0.00           C
ATOM   1178  C   GLY B 154     -11.957   6.194 -29.878  1.00  0.00           C
ATOM   1179  O   GLY B 154     -12.720   6.741 -30.677  1.00  0.00           O
ATOM   1180  N   ILE B 155     -10.745   5.765 -30.216  1.00  0.00           N
ATOM   1181  CA  ILE B 155     -10.207   5.763 -31.579  1.00  0.00           C
ATOM   1182  C   ILE B 155      -9.564   4.417 -31.880  1.00  0.00           C
ATOM   1183  O   ILE B 155      -9.024   3.755 -30.990  1.00  0.00           O
ATOM   1184  CB  ILE B 155      -9.212   6.922 -31.823  1.00  0.00           C
ATOM   1185  CG1 ILE B 155      -7.969   6.843 -30.911  1.00  0.00           C
ATOM   1186  CG2 ILE B 155      -9.935   8.275 -31.684  1.00  0.00           C
ATOM   1187  CD1 ILE B 155      -6.881   7.892 -31.220  1.00  0.00           C
ATOM   1188  N   ARG B 156      -9.575   4.030 -33.160  1.00  0.00           N
ATOM   1189  CA  ARG B 156      -8.911   2.819 -33.636  1.00  0.00           C
ATOM   1190  C   ARG B 156      -8.252   3.086 -34.977  1.00  0.00           C
ATOM   1191  O   ARG B 156      -8.878   3.653 -35.873  1.00  0.00           O
ATOM   1192  CB  ARG B 156      -9.952   1.698 -33.708  1.00  0.00           C
ATOM   1193  CG  ARG B 156      -9.328   0.352 -34.084  1.00  0.00           C
ATOM   1194  CD  ARG B 156     -10.406  -0.722 -34.085  1.00  0.00           C
ATOM   1195  NE  ARG B 156      -9.848  -2.020 -34.472  1.00  0.00           N
ATOM   1196  CZ  ARG B 156     -10.503  -2.985 -35.082  1.00  0.00           C
ATOM   1197  NH1 ARG B 156     -11.774  -2.872 -35.364  1.00  0.00           N
ATOM   1198  NH2 ARG B 156      -9.889  -4.073 -35.422  1.00  0.00           N
ATOM   1199  N   HIS B 157      -7.013   2.677 -35.142  1.00  0.00           N
ATOM   1200  CA  HIS B 157      -6.329   2.775 -36.419  1.00  0.00           C
ATOM   1201  C   HIS B 157      -6.913   1.764 -37.418  1.00  0.00           C
ATOM   1202  O   HIS B 157      -7.121   0.596 -37.088  1.00  0.00           O
ATOM   1203  CB  HIS B 157      -4.827   2.592 -36.204  1.00  0.00           C
ATOM   1204  CG  HIS B 157      -4.014   2.979 -37.400  1.00  0.00           C
ATOM   1205  ND1 HIS B 157      -3.773   2.200 -38.507  1.00  0.00           N
ATOM   1206  CD2 HIS B 157      -3.388   4.183 -37.631  1.00  0.00           C
ATOM   1207  CE1 HIS B 157      -3.030   2.914 -39.378  1.00  0.00           C
ATOM   1208  NE2 HIS B 157      -2.775   4.117 -38.868  1.00  0.00           N
ATOM   1209  N   ARG B 158      -7.127   2.195 -38.656  1.00  0.00           N
ATOM   1210  CA  ARG B 158      -7.790   1.376 -39.686  1.00  0.00           C
ATOM   1211  C   ARG B 158      -6.984   0.150 -40.132  1.00  0.00           C
ATOM   1212  O   ARG B 158      -7.568  -0.817 -40.611  1.00  0.00           O
ATOM   1213  CB  ARG B 158      -8.091   2.244 -40.911  1.00  0.00           C
ATOM   1214  CG  ARG B 158      -9.174   3.284 -40.606  1.00  0.00           C
ATOM   1215  CD  ARG B 158      -9.472   4.118 -41.846  1.00  0.00           C
ATOM   1216  NE  ARG B 158     -10.581   5.010 -41.570  1.00  0.00           N
ATOM   1217  CZ  ARG B 158     -11.087   5.948 -42.336  1.00  0.00           C
ATOM   1218  NH1 ARG B 158     -10.618   6.212 -43.519  1.00  0.00           N
ATOM   1219  NH2 ARG B 158     -12.093   6.637 -41.884  1.00  0.00           N
ATOM   1220  N   GLN B 159      -5.658   0.215 -40.061  1.00  0.00           N
ATOM   1221  CA  GLN B 159      -4.771  -0.818 -40.585  1.00  0.00           C
ATOM   1222  C   GLN B 159      -3.931  -1.507 -39.514  1.00  0.00           C
ATOM   1223  O   GLN B 159      -3.618  -2.682 -39.645  1.00  0.00           O
ATOM   1224  CB  GLN B 159      -3.826  -0.210 -41.629  1.00  0.00           C
ATOM   1225  CG  GLN B 159      -4.559   0.271 -42.889  1.00  0.00           C
ATOM   1226  CD  GLN B 159      -3.606   0.828 -43.948  1.00  0.00           C
ATOM   1227  OE1 GLN B 159      -2.444   1.104 -43.717  1.00  0.00           O
ATOM   1228  NE2 GLN B 159      -4.073   1.022 -45.156  1.00  0.00           N
ATOM   1229  N   TRP B 160      -3.536  -0.763 -38.471  1.00  0.00           N
ATOM   1230  CA  TRP B 160      -2.648  -1.267 -37.436  1.00  0.00           C
ATOM   1231  C   TRP B 160      -3.407  -1.497 -36.132  1.00  0.00           C
ATOM   1232  O   TRP B 160      -4.474  -0.926 -35.913  1.00  0.00           O
ATOM   1233  CB  TRP B 160      -1.469  -0.307 -37.248  1.00  0.00           C
ATOM   1234  CG  TRP B 160      -0.626  -0.073 -38.462  1.00  0.00           C
ATOM   1235  CD1 TRP B 160      -0.386  -0.976 -39.452  1.00  0.00           C
ATOM   1236  CD2 TRP B 160       0.108   1.128 -38.831  1.00  0.00           C
ATOM   1237  NE1 TRP B 160       0.449  -0.406 -40.409  1.00  0.00           N
ATOM   1238  CE2 TRP B 160       0.775   0.884 -40.057  1.00  0.00           C
ATOM   1239  CE3 TRP B 160       0.280   2.396 -38.230  1.00  0.00           C
ATOM   1240  CZ2 TRP B 160       1.584   1.862 -40.679  1.00  0.00           C
ATOM   1241  CZ3 TRP B 160       1.078   3.368 -38.844  1.00  0.00           C
ATOM   1242  CH2 TRP B 160       1.722   3.098 -40.059  1.00  0.00           C
ATOM   1243  N   ASP B 161      -2.857  -2.316 -35.275  1.00  0.00           N
ATOM   1244  CA  ASP B 161      -3.481  -2.644 -33.990  1.00  0.00           C
ATOM   1245  C   ASP B 161      -3.177  -1.557 -32.943  1.00  0.00           C
ATOM   1246  O   ASP B 161      -2.481  -1.770 -31.957  1.00  0.00           O
ATOM   1247  CB  ASP B 161      -3.094  -4.077 -33.578  1.00  0.00           C
ATOM   1248  CG  ASP B 161      -4.134  -4.702 -32.652  1.00  0.00           C
ATOM   1249  OD1 ASP B 161      -5.217  -4.102 -32.481  1.00  0.00           O
ATOM   1250  OD2 ASP B 161      -3.901  -5.827 -32.163  1.00  0.00           O
ATOM   1251  N   LEU B 162      -3.660  -0.359 -33.242  1.00  0.00           N
ATOM   1252  CA  LEU B 162      -3.536   0.815 -32.387  1.00  0.00           C
ATOM   1253  C   LEU B 162      -4.931   1.259 -31.974  1.00  0.00           C
ATOM   1254  O   LEU B 162      -5.769   1.555 -32.828  1.00  0.00           O
ATOM   1255  CB  LEU B 162      -2.836   1.965 -33.127  1.00  0.00           C
ATOM   1256  CG  LEU B 162      -1.451   1.647 -33.710  1.00  0.00           C
ATOM   1257  CD1 LEU B 162      -0.941   2.871 -34.458  1.00  0.00           C
ATOM   1258  CD2 LEU B 162      -0.438   1.300 -32.632  1.00  0.00           C
ATOM   1259  N   GLU B 163      -5.165   1.330 -30.671  1.00  0.00           N
ATOM   1260  CA  GLU B 163      -6.464   1.727 -30.142  1.00  0.00           C
ATOM   1261  C   GLU B 163      -6.296   2.619 -28.908  1.00  0.00           C
ATOM   1262  O   GLU B 163      -5.383   2.437 -28.102  1.00  0.00           O
ATOM   1263  CB  GLU B 163      -7.300   0.480 -29.869  1.00  0.00           C
ATOM   1264  CG  GLU B 163      -8.799   0.744 -30.053  1.00  0.00           C
ATOM   1265  CD  GLU B 163      -9.620  -0.552 -30.175  1.00  0.00           C
ATOM   1266  OE1 GLU B 163     -10.861  -0.488 -30.138  1.00  0.00           O
ATOM   1267  OE2 GLU B 163      -9.037  -1.648 -30.349  1.00  0.00           O
ATOM   1268  N   GLY B 164      -7.166   3.619 -28.789  1.00  0.00           N
ATOM   1269  CA  GLY B 164      -7.154   4.555 -27.679  1.00  0.00           C
ATOM   1270  C   GLY B 164      -8.537   4.703 -27.061  1.00  0.00           C
ATOM   1271  O   GLY B 164      -9.540   4.728 -27.780  1.00  0.00           O
ATOM   1272  N   VAL B 165      -8.587   4.832 -25.745  1.00  0.00           N
ATOM   1273  CA  VAL B 165      -9.798   5.164 -24.984  1.00  0.00           C
ATOM   1274  C   VAL B 165      -9.543   6.368 -24.085  1.00  0.00           C
ATOM   1275  O   VAL B 165      -8.541   6.431 -23.384  1.00  0.00           O
ATOM   1276  CB  VAL B 165     -10.359   3.962 -24.198  1.00  0.00           C
ATOM   1277  CG1 VAL B 165     -10.804   2.846 -25.143  1.00  0.00           C
ATOM   1278  CG2 VAL B 165      -9.374   3.373 -23.180  1.00  0.00           C
ATOM   1279  N   GLN B 166     -10.457   7.347 -24.100  1.00  0.00           N
ATOM   1280  CA  GLN B 166     -10.314   8.597 -23.334  1.00  0.00           C
ATOM   1281  C   GLN B 166     -10.723   8.449 -21.856  1.00  0.00           C
ATOM   1282  O   GLN B 166     -10.355   9.275 -21.023  1.00  0.00           O
ATOM   1283  CB  GLN B 166     -11.146   9.679 -24.062  1.00  0.00           C
ATOM   1284  CG  GLN B 166     -11.123  11.085 -23.432  1.00  0.00           C
ATOM   1285  CD  GLN B 166      -9.716  11.672 -23.327  1.00  0.00           C
ATOM   1286  OE1 GLN B 166      -9.204  12.284 -24.245  1.00  0.00           O
ATOM   1287  NE2 GLN B 166      -9.062  11.515 -22.214  1.00  0.00           N
ATOM   1288  N   PHE B 167     -11.502   7.417 -21.553  1.00  0.00           N
ATOM   1289  CA  PHE B 167     -11.981   7.086 -20.217  1.00  0.00           C
ATOM   1290  C   PHE B 167     -11.060   6.049 -19.549  1.00  0.00           C
ATOM   1291  O   PHE B 167     -10.084   5.607 -20.143  1.00  0.00           O
ATOM   1292  CB  PHE B 167     -13.433   6.597 -20.327  1.00  0.00           C
ATOM   1293  CG  PHE B 167     -13.611   5.403 -21.234  1.00  0.00           C
ATOM   1294  CD1 PHE B 167     -13.876   5.588 -22.604  1.00  0.00           C
ATOM   1295  CD2 PHE B 167     -13.506   4.105 -20.722  1.00  0.00           C
ATOM   1296  CE1 PHE B 167     -14.036   4.481 -23.449  1.00  0.00           C
ATOM   1297  CE2 PHE B 167     -13.663   2.990 -21.564  1.00  0.00           C
ATOM   1298  CZ  PHE B 167     -13.932   3.176 -22.923  1.00  0.00           C
ATOM   1299  N   HIS B 168     -11.389   5.681 -18.320  1.00  0.00           N
ATOM   1300  CA  HIS B 168     -10.605   4.788 -17.483  1.00  0.00           C
ATOM   1301  C   HIS B 168     -11.313   3.435 -17.320  1.00  0.00           C
ATOM   1302  O   HIS B 168     -12.149   3.295 -16.431  1.00  0.00           O
ATOM   1303  CB  HIS B 168     -10.351   5.473 -16.141  1.00  0.00           C
ATOM   1304  CG  HIS B 168      -9.462   6.675 -16.263  1.00  0.00           C
ATOM   1305  ND1 HIS B 168      -8.103   6.668 -16.099  1.00  0.00           N
ATOM   1306  CD2 HIS B 168      -9.825   7.962 -16.582  1.00  0.00           C
ATOM   1307  CE1 HIS B 168      -7.654   7.913 -16.303  1.00  0.00           C
ATOM   1308  NE2 HIS B 168      -8.674   8.724 -16.606  1.00  0.00           N
ATOM   1309  N   PRO B 169     -11.019   2.418 -18.171  1.00  0.00           N
ATOM   1310  CA  PRO B 169     -11.574   1.068 -18.014  1.00  0.00           C
ATOM   1311  C   PRO B 169     -11.097   0.376 -16.731  1.00  0.00           C
ATOM   1312  O   PRO B 169     -11.768  -0.517 -16.237  1.00  0.00           O
ATOM   1313  CB  PRO B 169     -11.127   0.304 -19.259  1.00  0.00           C
ATOM   1314  CG  PRO B 169      -9.823   0.993 -19.666  1.00  0.00           C
ATOM   1315  CD  PRO B 169     -10.086   2.451 -19.284  1.00  0.00           C
ATOM   1316  N   GLU B 170      -9.975   0.816 -16.186  1.00  0.00           N
ATOM   1317  CA  GLU B 170      -9.371   0.333 -14.949  1.00  0.00           C
ATOM   1318  C   GLU B 170     -10.033   0.884 -13.677  1.00  0.00           C
ATOM   1319  O   GLU B 170      -9.647   0.488 -12.572  1.00  0.00           O
ATOM   1320  CB  GLU B 170      -7.862   0.632 -14.966  1.00  0.00           C
ATOM   1321  CG  GLU B 170      -7.447   2.096 -14.707  1.00  0.00           C
ATOM   1322  CD  GLU B 170      -7.673   3.096 -15.858  1.00  0.00           C
ATOM   1323  OE1 GLU B 170      -7.253   4.261 -15.704  1.00  0.00           O
ATOM   1324  OE2 GLU B 170      -8.246   2.740 -16.909  1.00  0.00           O
ATOM   1325  N   SER B 171     -11.005   1.773 -13.789  1.00  0.00           N
ATOM   1326  CA  SER B 171     -11.777   2.231 -12.639  1.00  0.00           C
ATOM   1327  C   SER B 171     -12.910   1.257 -12.333  1.00  0.00           C
ATOM   1328  O   SER B 171     -13.671   0.886 -13.225  1.00  0.00           O
ATOM   1329  CB  SER B 171     -12.329   3.637 -12.870  1.00  0.00           C
ATOM   1330  OG  SER B 171     -13.055   4.065 -11.733  1.00  0.00           O
ATOM   1331  N   ILE B 172     -13.103   0.920 -11.059  1.00  0.00           N
ATOM   1332  CA  ILE B 172     -14.201   0.049 -10.623  1.00  0.00           C
ATOM   1333  C   ILE B 172     -15.601   0.622 -10.900  1.00  0.00           C
ATOM   1334  O   ILE B 172     -16.577  -0.119 -10.920  1.00  0.00           O
ATOM   1335  CB  ILE B 172     -14.079  -0.312  -9.125  1.00  0.00           C
ATOM   1336  CG1 ILE B 172     -14.137   0.935  -8.220  1.00  0.00           C
ATOM   1337  CG2 ILE B 172     -12.803  -1.142  -8.889  1.00  0.00           C
ATOM   1338  CD1 ILE B 172     -14.130   0.616  -6.726  1.00  0.00           C
ATOM   1339  N   LEU B 173     -15.709   1.930 -11.140  1.00  0.00           N
ATOM   1340  CA  LEU B 173     -16.951   2.573 -11.568  1.00  0.00           C
ATOM   1341  C   LEU B 173     -17.228   2.416 -13.072  1.00  0.00           C
ATOM   1342  O   LEU B 173     -18.327   2.756 -13.523  1.00  0.00           O
ATOM   1343  CB  LEU B 173     -16.919   4.060 -11.185  1.00  0.00           C
ATOM   1344  CG  LEU B 173     -16.985   4.345  -9.682  1.00  0.00           C
ATOM   1345  CD1 LEU B 173     -16.827   5.849  -9.435  1.00  0.00           C
ATOM   1346  CD2 LEU B 173     -18.326   3.903  -9.100  1.00  0.00           C
ATOM   1347  N   SER B 174     -16.253   1.946 -13.843  1.00  0.00           N
ATOM   1348  CA  SER B 174     -16.448   1.653 -15.253  1.00  0.00           C
ATOM   1349  C   SER B 174     -17.036   0.265 -15.441  1.00  0.00           C
ATOM   1350  O   SER B 174     -16.513  -0.727 -14.937  1.00  0.00           O
ATOM   1351  CB  SER B 174     -15.143   1.788 -16.046  1.00  0.00           C
ATOM   1352  OG  SER B 174     -14.711   3.128 -16.011  1.00  0.00           O
ATOM   1353  N   GLU B 175     -18.135   0.167 -16.197  1.00  0.00           N
ATOM   1354  CA  GLU B 175     -18.714  -1.110 -16.562  1.00  0.00           C
ATOM   1355  C   GLU B 175     -17.761  -1.901 -17.466  1.00  0.00           C
ATOM   1356  O   GLU B 175     -17.154  -1.351 -18.391  1.00  0.00           O
ATOM   1357  CB  GLU B 175     -20.066  -0.933 -17.254  1.00  0.00           C
ATOM   1358  CG  GLU B 175     -21.150  -0.412 -16.305  1.00  0.00           C
ATOM   1359  CD  GLU B 175     -22.502  -0.191 -17.014  1.00  0.00           C
ATOM   1360  OE1 GLU B 175     -23.504  -0.035 -16.292  1.00  0.00           O
ATOM   1361  OE2 GLU B 175     -22.528  -0.117 -18.264  1.00  0.00           O
ATOM   1362  N   GLN B 176     -17.667  -3.191 -17.228  1.00  0.00           N
ATOM   1363  CA  GLN B 176     -16.984  -4.151 -18.101  1.00  0.00           C
ATOM   1364  C   GLN B 176     -15.514  -3.804 -18.415  1.00  0.00           C
ATOM   1365  O   GLN B 176     -14.994  -4.204 -19.450  1.00  0.00           O
ATOM   1366  CB  GLN B 176     -17.831  -4.392 -19.370  1.00  0.00           C
ATOM   1367  CG  GLN B 176     -19.261  -4.874 -19.064  1.00  0.00           C
ATOM   1368  CD  GLN B 176     -20.033  -5.166 -20.346  1.00  0.00           C
ATOM   1369  OE1 GLN B 176     -20.403  -4.283 -21.086  1.00  0.00           O
ATOM   1370  NE2 GLN B 176     -20.306  -6.414 -20.652  1.00  0.00           N
ATOM   1371  N   GLY B 177     -14.826  -3.104 -17.513  1.00  0.00           N
ATOM   1372  CA  GLY B 177     -13.426  -2.710 -17.694  1.00  0.00           C
ATOM   1373  C   GLY B 177     -12.497  -3.890 -17.989  1.00  0.00           C
ATOM   1374  O   GLY B 177     -11.740  -3.853 -18.956  1.00  0.00           O
ATOM   1375  N   HIS B 178     -12.637  -4.989 -17.248  1.00  0.00           N
ATOM   1376  CA  HIS B 178     -11.892  -6.217 -17.515  1.00  0.00           C
ATOM   1377  C   HIS B 178     -12.165  -6.792 -18.906  1.00  0.00           C
ATOM   1378  O   HIS B 178     -11.244  -7.245 -19.571  1.00  0.00           O
ATOM   1379  CB  HIS B 178     -12.240  -7.285 -16.464  1.00  0.00           C
ATOM   1380  CG  HIS B 178     -11.636  -7.023 -15.121  1.00  0.00           C
ATOM   1381  ND1 HIS B 178     -12.186  -6.257 -14.111  1.00  0.00           N
ATOM   1382  CD2 HIS B 178     -10.455  -7.542 -14.662  1.00  0.00           C
ATOM   1383  CE1 HIS B 178     -11.355  -6.323 -13.059  1.00  0.00           C
ATOM   1384  NE2 HIS B 178     -10.300  -7.096 -13.362  1.00  0.00           N
ATOM   1385  N   GLN B 179     -13.407  -6.765 -19.392  1.00  0.00           N
ATOM   1386  CA  GLN B 179     -13.749  -7.267 -20.725  1.00  0.00           C
ATOM   1387  C   GLN B 179     -13.169  -6.384 -21.834  1.00  0.00           C
ATOM   1388  O   GLN B 179     -12.693  -6.906 -22.836  1.00  0.00           O
ATOM   1389  CB  GLN B 179     -15.268  -7.381 -20.869  1.00  0.00           C
ATOM   1390  CG  GLN B 179     -15.810  -8.648 -20.187  1.00  0.00           C
ATOM   1391  CD  GLN B 179     -17.336  -8.679 -20.104  1.00  0.00           C
ATOM   1392  OE1 GLN B 179     -18.004  -7.676 -20.098  1.00  0.00           O
ATOM   1393  NE2 GLN B 179     -17.939  -9.838 -20.011  1.00  0.00           N
ATOM   1394  N   LEU B 180     -13.176  -5.065 -21.643  1.00  0.00           N
ATOM   1395  CA  LEU B 180     -12.541  -4.132 -22.568  1.00  0.00           C
ATOM   1396  C   LEU B 180     -11.036  -4.409 -22.684  1.00  0.00           C
ATOM   1397  O   LEU B 180     -10.509  -4.551 -23.785  1.00  0.00           O
ATOM   1398  CB  LEU B 180     -12.863  -2.696 -22.110  1.00  0.00           C
ATOM   1399  CG  LEU B 180     -12.377  -1.595 -23.086  1.00  0.00           C
ATOM   1400  CD1 LEU B 180     -13.230  -0.345 -22.923  1.00  0.00           C
ATOM   1401  CD2 LEU B 180     -10.918  -1.189 -22.850  1.00  0.00           C
ATOM   1402  N   LEU B 181     -10.354  -4.565 -21.555  1.00  0.00           N
ATOM   1403  CA  LEU B 181      -8.920  -4.875 -21.539  1.00  0.00           C
ATOM   1404  C   LEU B 181      -8.639  -6.288 -22.070  1.00  0.00           C
ATOM   1405  O   LEU B 181      -7.655  -6.490 -22.781  1.00  0.00           O
ATOM   1406  CB  LEU B 181      -8.376  -4.686 -20.115  1.00  0.00           C
ATOM   1407  CG  LEU B 181      -8.438  -3.235 -19.590  1.00  0.00           C
ATOM   1408  CD1 LEU B 181      -7.899  -3.187 -18.162  1.00  0.00           C
ATOM   1409  CD2 LEU B 181      -7.631  -2.254 -20.442  1.00  0.00           C
ATOM   1410  N   ALA B 182      -9.531  -7.258 -21.824  1.00  0.00           N
ATOM   1411  CA  ALA B 182      -9.428  -8.598 -22.391  1.00  0.00           C
ATOM   1412  C   ALA B 182      -9.545  -8.591 -23.922  1.00  0.00           C
ATOM   1413  O   ALA B 182      -8.804  -9.306 -24.587  1.00  0.00           O
ATOM   1414  CB  ALA B 182     -10.501  -9.500 -21.763  1.00  0.00           C
ATOM   1415  N   ASN B 183     -10.397  -7.737 -24.495  1.00  0.00           N
ATOM   1416  CA  ASN B 183     -10.502  -7.573 -25.951  1.00  0.00           C
ATOM   1417  C   ASN B 183      -9.190  -7.070 -26.579  1.00  0.00           C
ATOM   1418  O   ASN B 183      -8.865  -7.470 -27.692  1.00  0.00           O
ATOM   1419  CB  ASN B 183     -11.645  -6.607 -26.284  1.00  0.00           C
ATOM   1420  CG  ASN B 183     -13.035  -7.195 -26.139  1.00  0.00           C
ATOM   1421  OD1 ASN B 183     -13.264  -8.378 -26.285  1.00  0.00           O
ATOM   1422  ND2 ASN B 183     -14.024  -6.347 -25.922  1.00  0.00           N
ATOM   1423  N   PHE B 184      -8.436  -6.231 -25.862  1.00  0.00           N
ATOM   1424  CA  PHE B 184      -7.087  -5.846 -26.286  1.00  0.00           C
ATOM   1425  C   PHE B 184      -6.076  -6.972 -26.044  1.00  0.00           C
ATOM   1426  O   PHE B 184      -5.227  -7.238 -26.896  1.00  0.00           O
ATOM   1427  CB  PHE B 184      -6.659  -4.570 -25.549  1.00  0.00           C
ATOM   1428  CG  PHE B 184      -5.217  -4.195 -25.818  1.00  0.00           C
ATOM   1429  CD1 PHE B 184      -4.233  -4.395 -24.830  1.00  0.00           C
ATOM   1430  CD2 PHE B 184      -4.836  -3.681 -27.067  1.00  0.00           C
ATOM   1431  CE1 PHE B 184      -2.888  -4.072 -25.091  1.00  0.00           C
ATOM   1432  CE2 PHE B 184      -3.493  -3.359 -27.327  1.00  0.00           C
ATOM   1433  CZ  PHE B 184      -2.526  -3.553 -26.340  1.00  0.00           C
ATOM   1434  N   LEU B 185      -6.170  -7.662 -24.924  1.00  0.00           N
ATOM   1435  CA  LEU B 185      -5.212  -8.693 -24.537  1.00  0.00           C
ATOM   1436  C   LEU B 185      -5.266  -9.929 -25.446  1.00  0.00           C
ATOM   1437  O   LEU B 185      -4.213 -10.438 -25.845  1.00  0.00           O
ATOM   1438  CB  LEU B 185      -5.458  -9.056 -23.062  1.00  0.00           C
ATOM   1439  CG  LEU B 185      -4.522 -10.138 -22.506  1.00  0.00           C
ATOM   1440  CD1 LEU B 185      -3.052  -9.743 -22.604  1.00  0.00           C
ATOM   1441  CD2 LEU B 185      -4.853 -10.398 -21.039  1.00  0.00           C
ATOM   1442  N   HIS B 186      -6.457 -10.388 -25.791  1.00  0.00           N
ATOM   1443  CA  HIS B 186      -6.709 -11.644 -26.496  1.00  0.00           C
ATOM   1444  C   HIS B 186      -6.936 -11.468 -28.007  1.00  0.00           C
ATOM   1445  O   HIS B 186      -7.651 -12.257 -28.623  1.00  0.00           O
ATOM   1446  CB  HIS B 186      -7.878 -12.386 -25.828  1.00  0.00           C
ATOM   1447  CG  HIS B 186      -7.705 -12.660 -24.356  1.00  0.00           C
ATOM   1448  ND1 HIS B 186      -8.736 -12.810 -23.456  1.00  0.00           N
ATOM   1449  CD2 HIS B 186      -6.547 -12.836 -23.655  1.00  0.00           C
ATOM   1450  CE1 HIS B 186      -8.223 -13.058 -22.252  1.00  0.00           C
ATOM   1451  NE2 HIS B 186      -6.883 -13.086 -22.328  1.00  0.00           N
ATOM   1452  N   ARG B 187      -6.362 -10.433 -28.603  1.00  0.00           N
ATOM   1453  CA  ARG B 187      -6.407 -10.221 -30.050  1.00  0.00           C
ATOM   1454  C   ARG B 187      -5.606 -11.259 -30.814  1.00  0.00           C
ATOM   1455  O   ARG B 187      -4.503 -11.625 -30.370  1.00  0.00           O
ATOM   1456  CB  ARG B 187      -5.927  -8.819 -30.411  1.00  0.00           C
ATOM   1457  CG  ARG B 187      -7.046  -7.800 -30.189  1.00  0.00           C
ATOM   1458  CD  ARG B 187      -6.473  -6.406 -30.388  1.00  0.00           C
ATOM   1459  NE  ARG B 187      -7.489  -5.378 -30.119  1.00  0.00           N
ATOM   1460  CZ  ARG B 187      -7.303  -4.080 -30.251  1.00  0.00           C
ATOM   1461  NH1 ARG B 187      -6.169  -3.580 -30.644  1.00  0.00           N
ATOM   1462  NH2 ARG B 187      -8.267  -3.279 -30.008  1.00  0.00           N
ATOM   1463  OXT ARG B 187      -6.134 -11.679 -31.880  1.00  0.00           O
END
