# Supplementary material for: Conserved interfaces mediate multiple protein–protein interactions in a prokaryotic metabolon
Source: Mol Syst Biol. 2025 Sep 3;21(11):1490–521. doi: 10.1038/s44320-025-00139-9 (PMC12583656; doi:10.1038/s44320-025-00139-9)
Supplement: Supplementary file 12 — Source data Fig. 7 [file 44320_2025_139_MOESM12_ESM.zip › Figure7_data/Fig7B/statistical_analysis_sufrace_overlap.py]

import random
import numpy as np
from Bio.PDB import PDBParser, DSSP
from scipy.stats import ttest_ind, gaussian_kde
from itertools import combinations
import matplotlib
matplotlib.use("Agg")
import matplotlib.pyplot as plt

# File paths
residue_file_path = "cleanlist_10.txt"
pdb_file_path = "10.pdb"

# Parameters
CONTACT_DISTANCE = 8.0
NUM_RANDOM_SURFACES = 100
RSA_THRESHOLD = 0.25
PLOT_FILE_NORMALIZED = "10_ca_contact_overlap_kde_normalized.png"
PLOT_FILE_RAW = "10_ca_contact_overlap_kde_raw.png"

# Load known interaction surfaces
with open(residue_file_path, 'r') as file:
    interaction_surfaces = [list(map(int, line.strip().split())) for line in file]

# Parse PDB structure
parser = PDBParser(QUIET=True)
structure = parser.get_structure("folA", pdb_file_path)
model = structure[0]

# Run DSSP and extract solvent-exposed residues
try:
    dssp = DSSP(model, pdb_file_path)
except Exception as e:
    raise RuntimeError(f"DSSP failed: {e}")

solvent_exposed_residues = []
for chain in model:
    for res in chain:
        key = (chain.id, res.id)
        if key in dssp and dssp[key][3] >= RSA_THRESHOLD:
            solvent_exposed_residues.append(res.id[1])

# Map CA coordinates for surface residues
ca_coords = {
    res.id[1]: res["CA"].coord
    for chain in model for res in chain
    if "CA" in res and res.id[1] in solvent_exposed_residues
}

def compute_normalized_ca_contacts(surface1, surface2):
    contacts = 0
    for res1 in surface1:
        for res2 in surface2:
            if res1 in ca_coords and res2 in ca_coords:
                dist = np.linalg.norm(ca_coords[res1] - ca_coords[res2])
                if dist <= CONTACT_DISTANCE:
                    contacts += 1
    norm_factor = len(surface1) * len(surface2)
    return contacts / norm_factor if norm_factor > 0 else 0

def compute_raw_ca_contacts(surface1, surface2):
    contacts = 0
    for res1 in surface1:
        for res2 in surface2:
            if res1 in ca_coords and res2 in ca_coords:
                dist = np.linalg.norm(ca_coords[res1] - ca_coords[res2])
                if dist <= CONTACT_DISTANCE:
                    contacts += 1
    return contacts

def compute_radius_of_gyration(surface):
    coords = [ca_coords[res] for res in surface if res in ca_coords]
    if not coords:
        return 0
    center = np.mean(coords, axis=0)
    return np.sqrt(np.mean([np.linalg.norm(coord - center)**2 for coord in coords]))

# Compute radii of gyration for real surfaces
radii_of_gyration = [compute_radius_of_gyration(s) for s in interaction_surfaces]
mean_rg = np.mean(radii_of_gyration)
print(f"Mean radius of gyration of real surfaces: {mean_rg:.2f}")

# Compute contact counts for real interaction surfaces
normalized_contact_counts = []
raw_contact_counts = []
for s1, s2 in combinations(interaction_surfaces, 2):
    normalized_contact_counts.append(compute_normalized_ca_contacts(s1, s2))
    raw_contact_counts.append(compute_raw_ca_contacts(s1, s2))

# Generate random surfaces and compute overlaps
random_surfaces = []
for _ in range(NUM_RANDOM_SURFACES):
    random_residue = random.choice(solvent_exposed_residues)
    center = ca_coords[random_residue]
    nearby_residues = [res for res in solvent_exposed_residues
                       if np.linalg.norm(ca_coords[res] - center) <= mean_rg]
    random_surfaces.append(nearby_residues)

random_normalized_contact_counts = []
random_raw_contact_counts = []
for s1, s2 in combinations(random_surfaces, 2):
    random_normalized_contact_counts.append(compute_normalized_ca_contacts(s1, s2))
    random_raw_contact_counts.append(compute_raw_ca_contacts(s1, s2))

# Statistical test (on normalized)
t_stat, p_value = ttest_ind(raw_contact_counts, random_raw_contact_counts)
print(f"\nMean contact count (real): {np.mean(raw_contact_counts):.4f}")
print(f"Mean contact count (random): {np.mean(random_raw_contact_counts):.4f}")
print(f"T-test statistic: {t_stat:.10f}, p-value: {p_value:.10e}")

# Plot KDE + histogram for normalized contacts
plt.figure(figsize=(8, 5))
kde_real = gaussian_kde(normalized_contact_counts)
kde_random = gaussian_kde(random_normalized_contact_counts)
x_min = min(min(normalized_contact_counts), min(random_normalized_contact_counts))
x_max = max(max(normalized_contact_counts), max(random_normalized_contact_counts))
x_vals = np.linspace(x_min, x_max, 500)
plt.plot(x_vals, kde_real(x_vals), label="Real", color="red", linewidth=2)
plt.fill_between(x_vals, kde_real(x_vals), color="red", alpha=0.3)
plt.plot(x_vals, kde_random(x_vals), label="Random", color="blue", linewidth=2)
plt.fill_between(x_vals, kde_random(x_vals), color="blue", alpha=0.3)
plt.hist(normalized_contact_counts, bins=30, alpha=0.3, color="red", density=True)
plt.hist(random_normalized_contact_counts, bins=30, alpha=0.3, color="blue", density=True)
plt.axvline(np.mean(normalized_contact_counts), color='red', linestyle='--', label='Real Mean')
plt.axvline(np.mean(random_normalized_contact_counts), color='blue', linestyle='--', label='Random Mean')
plt.title("Normalized CA–CA Contact Overlap: Real vs Random Interfaces")
plt.xlabel("Normalized CA–CA Contacts")
plt.ylabel("Density")
plt.legend()
plt.tight_layout()
plt.savefig(PLOT_FILE_NORMALIZED)
print(f"Saved normalized KDE + histogram plot to {PLOT_FILE_NORMALIZED}")

# Plot KDE + histogram for raw (absolute) contacts
plt.figure(figsize=(8, 5))
kde_real_raw = gaussian_kde(raw_contact_counts)
kde_random_raw = gaussian_kde(random_raw_contact_counts)
x_min_raw = min(min(raw_contact_counts), min(random_raw_contact_counts))
x_max_raw = max(max(raw_contact_counts), max(random_raw_contact_counts))
x_vals_raw = np.linspace(x_min_raw, x_max_raw, 500)
plt.plot(x_vals_raw, kde_real_raw(x_vals_raw), label="Real", color="red", linewidth=2)
plt.fill_between(x_vals_raw, kde_real_raw(x_vals_raw), color="red", alpha=0.3)
plt.plot(x_vals_raw, kde_random_raw(x_vals_raw), label="Random", color="blue", linewidth=2)
plt.fill_between(x_vals_raw, kde_random_raw(x_vals_raw), color="blue", alpha=0.3)
plt.hist(raw_contact_counts, bins=30, alpha=0.3, color="red", density=True)
plt.hist(random_raw_contact_counts, bins=30, alpha=0.3, color="blue", density=True)
plt.axvline(np.mean(raw_contact_counts), color='red', linestyle='--', label='Real Mean')
plt.axvline(np.mean(random_raw_contact_counts), color='blue', linestyle='--', label='Random Mean')
plt.title("Raw CA–CA Contact Overlap: Real vs Random Interfaces")
plt.xlabel("Raw CA–CA Contacts")
plt.ylabel("Density")
plt.legend()
plt.tight_layout()
plt.savefig(PLOT_FILE_RAW)
print(f"Saved raw KDE + histogram plot to {PLOT_FILE_RAW}")
