# Supplementary material for: Conserved interfaces mediate multiple protein–protein interactions in a prokaryotic metabolon
Source: Mol Syst Biol. 2025 Sep 3;21(11):1490–521. doi: 10.1038/s44320-025-00139-9 (PMC12583656; doi:10.1038/s44320-025-00139-9)
Supplement: Supplementary file 12 — Source data Fig. 7 [file 44320_2025_139_MOESM12_ESM.zip › Figure7_data/Fig7B/README.txt]

This folder contains the folate pathway structures used for analysis of protein-protein interaction interfaces. The data is relevant to Fig.7, S12 and S14. The Structures folder contains pdb files for the folate pathway and the purine pathway dimers.
The pdb files are labeled 1_1.pdb, 1_2.pdb upto 10_10.pdb. Here, 1 to 10 is the identity of the proteins. The protein keys are as follows (for all our figures) -
Folate - ("folE" 1, "folM" 2, "pabC" 3, "folC" 4, "pabA" 5, "nudB" 6, "folK" 7, "folA" 8, "glyA" 9, "folD" 10)
Purine - ("purF" 1, "purD" 2, "purN" 3, "purT" 4, "purM" 5, "purK" 6, "purE" 7, "purC" 8, "purB" 9, "purH" 10)
Pyrimidine - ("pyrB" 1, "pyrI" 2, "pyrC" 3, "pyrD" 4, "pyrE" 5, "pyrF" 6, "pyrH" 7, "pyrG" 8, "mdD" 9, "dcd" 10, "thyA" 11, "tmk" 12, "ndk" 13, "adk" 14).

We use the ppi-interface-residues-list-py python script to loop across the dimeric structures for each of the 10 folate proteins and list out the residues that 
make up the interaction interface for each partner. The statistical_analysis_surface_overlap.py script is then used to perform the statistical analysis for the extent of overlap between different interfaces.

The color-residues.py file reads a pdb file corresponding to any protein along with the residue list for different protein-protein interaction interfaces and draws a visualization 
where the CA spheres are scaled by their frequency of occurence in protein-protein contacts (structures in Fig 7A).

Readers can contact Srivastav Ranganathan at aditya.sia@gmail.com for further details in case they are interested.
