# Supplementary material for: Conserved interfaces mediate multiple protein–protein interactions in a prokaryotic metabolon
Source: Mol Syst Biol. 2025 Sep 3;21(11):1490–521. doi: 10.1038/s44320-025-00139-9 (PMC12583656; doi:10.1038/s44320-025-00139-9)
Supplement: Supplementary file 12 — Source data Fig. 7 [file 44320_2025_139_MOESM12_ESM.zip › Figure7_data/Fig7B/1.pdb]

CRYST1    0.000    0.000    0.000  90.00  90.00  90.00 P 1           1
ATOM      1  N   MET A   1      16.537 -19.285  21.847  1.00  0.00           N
ATOM      2  CA  MET A   1      16.599 -18.104  20.965  1.00  0.00           C
ATOM      3  C   MET A   1      17.923 -17.414  21.208  1.00  0.00           C
ATOM      4  O   MET A   1      18.347 -17.397  22.361  1.00  0.00           O
ATOM      5  CB  MET A   1      15.431 -17.147  21.239  1.00  0.00           C
ATOM      6  CG  MET A   1      14.083 -17.770  20.857  1.00  0.00           C
ATOM      7  SD  MET A   1      12.676 -16.697  21.225  1.00  0.00           S
ATOM      8  CE  MET A   1      11.315 -17.831  20.848  1.00  0.00           C
ATOM      9  N   PRO A   2      18.629 -16.886  20.182  1.00  0.00           N
ATOM     10  CA  PRO A   2      19.824 -16.105  20.431  1.00  0.00           C
ATOM     11  C   PRO A   2      19.450 -14.914  21.328  1.00  0.00           C
ATOM     12  O   PRO A   2      18.388 -14.312  21.158  1.00  0.00           O
ATOM     13  CB  PRO A   2      20.339 -15.681  19.056  1.00  0.00           C
ATOM     14  CG  PRO A   2      19.095 -15.738  18.170  1.00  0.00           C
ATOM     15  CD  PRO A   2      18.248 -16.852  18.792  1.00  0.00           C
ATOM     16  N   SER A   3      20.293 -14.604  22.307  1.00  0.00           N
ATOM     17  CA  SER A   3      20.062 -13.480  23.211  1.00  0.00           C
ATOM     18  C   SER A   3      19.932 -12.187  22.412  1.00  0.00           C
ATOM     19  O   SER A   3      20.748 -11.927  21.513  1.00  0.00           O
ATOM     20  CB  SER A   3      21.206 -13.368  24.221  1.00  0.00           C
ATOM     21  OG  SER A   3      22.441 -13.261  23.539  1.00  0.00           O
ATOM     22  N   LEU A   4      18.958 -11.348  22.767  1.00  0.00           N
ATOM     23  CA  LEU A   4      18.796 -10.032  22.179  1.00  0.00           C
ATOM     24  C   LEU A   4      20.080  -9.207  22.357  1.00  0.00           C
ATOM     25  O   LEU A   4      20.765  -9.326  23.377  1.00  0.00           O
ATOM     26  CB  LEU A   4      17.592  -9.308  22.801  1.00  0.00           C
ATOM     27  CG  LEU A   4      16.234  -9.990  22.557  1.00  0.00           C
ATOM     28  CD1 LEU A   4      15.118  -9.152  23.191  1.00  0.00           C
ATOM     29  CD2 LEU A   4      15.925 -10.156  21.070  1.00  0.00           C
ATOM     30  N   SER A   5      20.403  -8.353  21.399  1.00  0.00           N
ATOM     31  CA  SER A   5      21.471  -7.379  21.580  1.00  0.00           C
ATOM     32  C   SER A   5      21.130  -6.426  22.727  1.00  0.00           C
ATOM     33  O   SER A   5      19.956  -6.214  23.052  1.00  0.00           O
ATOM     34  CB  SER A   5      21.764  -6.619  20.285  1.00  0.00           C
ATOM     35  OG  SER A   5      20.815  -5.603  20.027  1.00  0.00           O
ATOM     36  N   LYS A   6      22.145  -5.825  23.332  1.00  0.00           N
ATOM     37  CA  LYS A   6      21.939  -4.839  24.393  1.00  0.00           C
ATOM     38  C   LYS A   6      21.044  -3.690  23.923  1.00  0.00           C
ATOM     39  O   LYS A   6      20.175  -3.239  24.662  1.00  0.00           O
ATOM     40  CB  LYS A   6      23.310  -4.337  24.869  1.00  0.00           C
ATOM     41  CG  LYS A   6      23.171  -3.367  26.042  1.00  0.00           C
ATOM     42  CD  LYS A   6      24.539  -2.867  26.505  1.00  0.00           C
ATOM     43  CE  LYS A   6      24.330  -1.863  27.636  1.00  0.00           C
ATOM     44  NZ  LYS A   6      25.616  -1.291  28.116  1.00  0.00           N
ATOM     45  N   GLU A   7      21.235  -3.232  22.695  1.00  0.00           N
ATOM     46  CA  GLU A   7      20.448  -2.169  22.083  1.00  0.00           C
ATOM     47  C   GLU A   7      18.988  -2.589  21.870  1.00  0.00           C
ATOM     48  O   GLU A   7      18.087  -1.818  22.186  1.00  0.00           O
ATOM     49  CB  GLU A   7      21.075  -1.743  20.751  1.00  0.00           C
ATOM     50  CG  GLU A   7      22.495  -1.161  20.867  1.00  0.00           C
ATOM     51  CD  GLU A   7      23.631  -2.192  20.935  1.00  0.00           C
ATOM     52  OE1 GLU A   7      24.800  -1.748  20.964  1.00  0.00           O
ATOM     53  OE2 GLU A   7      23.359  -3.413  20.940  1.00  0.00           O
ATOM     54  N   ALA A   8      18.752  -3.809  21.402  1.00  0.00           N
ATOM     55  CA  ALA A   8      17.404  -4.335  21.231  1.00  0.00           C
ATOM     56  C   ALA A   8      16.648  -4.410  22.565  1.00  0.00           C
ATOM     57  O   ALA A   8      15.518  -3.949  22.655  1.00  0.00           O
ATOM     58  CB  ALA A   8      17.484  -5.712  20.564  1.00  0.00           C
ATOM     59  N   ALA A   9      17.322  -4.926  23.628  1.00  0.00           N
ATOM     60  CA  ALA A   9      16.752  -5.000  24.964  1.00  0.00           C
ATOM     61  C   ALA A   9      16.413  -3.601  25.514  1.00  0.00           C
ATOM     62  O   ALA A   9      15.283  -3.363  25.925  1.00  0.00           O
ATOM     63  CB  ALA A   9      17.723  -5.759  25.879  1.00  0.00           C
ATOM     64  N   LEU A  10      17.343  -2.641  25.433  1.00  0.00           N
ATOM     65  CA  LEU A  10      17.119  -1.273  25.900  1.00  0.00           C
ATOM     66  C   LEU A  10      15.957  -0.576  25.189  1.00  0.00           C
ATOM     67  O   LEU A  10      15.162   0.118  25.823  1.00  0.00           O
ATOM     68  CB  LEU A  10      18.406  -0.446  25.689  1.00  0.00           C
ATOM     69  CG  LEU A  10      19.539  -0.740  26.692  1.00  0.00           C
ATOM     70  CD1 LEU A  10      20.810  -0.022  26.223  1.00  0.00           C
ATOM     71  CD2 LEU A  10      19.201  -0.244  28.096  1.00  0.00           C
ATOM     72  N   VAL A  11      15.855  -0.738  23.875  1.00  0.00           N
ATOM     73  CA  VAL A  11      14.756  -0.153  23.086  1.00  0.00           C
ATOM     74  C   VAL A  11      13.424  -0.786  23.474  1.00  0.00           C
ATOM     75  O   VAL A  11      12.471  -0.055  23.721  1.00  0.00           O
ATOM     76  CB  VAL A  11      15.033  -0.275  21.581  1.00  0.00           C
ATOM     77  CG1 VAL A  11      13.812   0.076  20.730  1.00  0.00           C
ATOM     78  CG2 VAL A  11      16.161   0.691  21.171  1.00  0.00           C
ATOM     79  N   HIS A  12      13.367  -2.115  23.585  1.00  0.00           N
ATOM     80  CA  HIS A  12      12.160  -2.830  23.984  1.00  0.00           C
ATOM     81  C   HIS A  12      11.679  -2.400  25.372  1.00  0.00           C
ATOM     82  O   HIS A  12      10.537  -1.981  25.524  1.00  0.00           O
ATOM     83  CB  HIS A  12      12.419  -4.335  23.909  1.00  0.00           C
ATOM     84  CG  HIS A  12      11.223  -5.143  24.323  1.00  0.00           C
ATOM     85  ND1 HIS A  12       9.951  -5.054  23.789  1.00  0.00           N
ATOM     86  CD2 HIS A  12      11.159  -6.088  25.322  1.00  0.00           C
ATOM     87  CE1 HIS A  12       9.162  -5.917  24.446  1.00  0.00           C
ATOM     88  NE2 HIS A  12       9.861  -6.560  25.384  1.00  0.00           N
ATOM     89  N   GLU A  13      12.580  -2.391  26.369  1.00  0.00           N
ATOM     90  CA  GLU A  13      12.269  -1.935  27.726  1.00  0.00           C
ATOM     91  C   GLU A  13      11.778  -0.484  27.749  1.00  0.00           C
ATOM     92  O   GLU A  13      10.792  -0.161  28.412  1.00  0.00           O
ATOM     93  CB  GLU A  13      13.519  -2.060  28.604  1.00  0.00           C
ATOM     94  CG  GLU A  13      13.867  -3.505  28.965  1.00  0.00           C
ATOM     95  CD  GLU A  13      15.209  -3.628  29.713  1.00  0.00           C
ATOM     96  OE1 GLU A  13      15.653  -4.774  29.915  1.00  0.00           O
ATOM     97  OE2 GLU A  13      15.803  -2.580  30.065  1.00  0.00           O
ATOM     98  N   ALA A  14      12.413   0.409  26.975  1.00  0.00           N
ATOM     99  CA  ALA A  14      12.016   1.808  26.904  1.00  0.00           C
ATOM    100  C   ALA A  14      10.624   2.009  26.284  1.00  0.00           C
ATOM    101  O   ALA A  14       9.913   2.939  26.676  1.00  0.00           O
ATOM    102  CB  ALA A  14      13.081   2.581  26.120  1.00  0.00           C
ATOM    103  N   LEU A  15      10.233   1.162  25.329  1.00  0.00           N
ATOM    104  CA  LEU A  15       8.897   1.176  24.725  1.00  0.00           C
ATOM    105  C   LEU A  15       7.839   0.606  25.682  1.00  0.00           C
ATOM    106  O   LEU A  15       6.819   1.254  25.908  1.00  0.00           O
ATOM    107  CB  LEU A  15       8.915   0.400  23.396  1.00  0.00           C
ATOM    108  CG  LEU A  15       9.689   1.100  22.260  1.00  0.00           C
ATOM    109  CD1 LEU A  15       9.713   0.181  21.040  1.00  0.00           C
ATOM    110  CD2 LEU A  15       9.060   2.426  21.841  1.00  0.00           C
ATOM    111  N   VAL A  16       8.121  -0.540  26.318  1.00  0.00           N
ATOM    112  CA  VAL A  16       7.228  -1.165  27.309  1.00  0.00           C
ATOM    113  C   VAL A  16       6.977  -0.213  28.482  1.00  0.00           C
ATOM    114  O   VAL A  16       5.823   0.024  28.842  1.00  0.00           O
ATOM    115  CB  VAL A  16       7.805  -2.512  27.796  1.00  0.00           C
ATOM    116  CG1 VAL A  16       6.986  -3.101  28.948  1.00  0.00           C
ATOM    117  CG2 VAL A  16       7.795  -3.545  26.666  1.00  0.00           C
ATOM    118  N   ALA A  17       8.026   0.418  29.014  1.00  0.00           N
ATOM    119  CA  ALA A  17       7.913   1.360  30.127  1.00  0.00           C
ATOM    120  C   ALA A  17       7.059   2.601  29.810  1.00  0.00           C
ATOM    121  O   ALA A  17       6.587   3.276  30.722  1.00  0.00           O
ATOM    122  CB  ALA A  17       9.331   1.776  30.543  1.00  0.00           C
ATOM    123  N   ARG A  18       6.861   2.918  28.525  1.00  0.00           N
ATOM    124  CA  ARG A  18       6.042   4.046  28.051  1.00  0.00           C
ATOM    125  C   ARG A  18       4.677   3.623  27.512  1.00  0.00           C
ATOM    126  O   ARG A  18       3.924   4.481  27.071  1.00  0.00           O
ATOM    127  CB  ARG A  18       6.832   4.845  27.014  1.00  0.00           C
ATOM    128  CG  ARG A  18       8.001   5.604  27.651  1.00  0.00           C
ATOM    129  CD  ARG A  18       8.854   6.247  26.551  1.00  0.00           C
ATOM    130  NE  ARG A  18       9.991   7.015  27.086  1.00  0.00           N
ATOM    131  CZ  ARG A  18      11.112   6.516  27.591  1.00  0.00           C
ATOM    132  NH1 ARG A  18      11.311   5.232  27.690  1.00  0.00           N
ATOM    133  NH2 ARG A  18      12.054   7.310  28.009  1.00  0.00           N
ATOM    134  N   GLY A  19       4.367   2.324  27.526  1.00  0.00           N
ATOM    135  CA  GLY A  19       3.139   1.799  26.928  1.00  0.00           C
ATOM    136  C   GLY A  19       3.067   2.001  25.409  1.00  0.00           C
ATOM    137  O   GLY A  19       1.989   2.202  24.866  1.00  0.00           O
ATOM    138  N   LEU A  20       4.224   2.011  24.733  1.00  0.00           N
ATOM    139  CA  LEU A  20       4.335   2.266  23.292  1.00  0.00           C
ATOM    140  C   LEU A  20       4.729   1.027  22.483  1.00  0.00           C
ATOM    141  O   LEU A  20       4.818   1.118  21.258  1.00  0.00           O
ATOM    142  CB  LEU A  20       5.331   3.413  23.046  1.00  0.00           C
ATOM    143  CG  LEU A  20       4.847   4.801  23.510  1.00  0.00           C
ATOM    144  CD1 LEU A  20       5.985   5.805  23.342  1.00  0.00           C
ATOM    145  CD2 LEU A  20       3.652   5.292  22.697  1.00  0.00           C
ATOM    146  N   GLU A  21       4.982  -0.109  23.128  1.00  0.00           N
ATOM    147  CA  GLU A  21       5.265  -1.348  22.401  1.00  0.00           C
ATOM    148  C   GLU A  21       4.036  -1.817  21.615  1.00  0.00           C
ATOM    149  O   GLU A  21       2.891  -1.508  21.953  1.00  0.00           O
ATOM    150  CB  GLU A  21       5.823  -2.412  23.366  1.00  0.00           C
ATOM    151  CG  GLU A  21       6.400  -3.667  22.689  1.00  0.00           C
ATOM    152  CD  GLU A  21       7.420  -3.365  21.582  1.00  0.00           C
ATOM    153  OE1 GLU A  21       6.986  -3.076  20.433  1.00  0.00           O
ATOM    154  OE2 GLU A  21       8.637  -3.380  21.823  1.00  0.00           O
ATOM    155  N   THR A  22       4.273  -2.532  20.534  1.00  0.00           N
ATOM    156  CA  THR A  22       3.196  -3.198  19.800  1.00  0.00           C
ATOM    157  C   THR A  22       2.538  -4.214  20.726  1.00  0.00           C
ATOM    158  O   THR A  22       3.258  -4.923  21.420  1.00  0.00           O
ATOM    159  CB  THR A  22       3.733  -3.901  18.543  1.00  0.00           C
ATOM    160  OG1 THR A  22       4.389  -2.953  17.734  1.00  0.00           O
ATOM    161  CG2 THR A  22       2.643  -4.537  17.686  1.00  0.00           C
ATOM    162  N   PRO A  23       1.202  -4.328  20.753  1.00  0.00           N
ATOM    163  CA  PRO A  23       0.521  -5.296  21.610  1.00  0.00           C
ATOM    164  C   PRO A  23       0.953  -6.726  21.274  1.00  0.00           C
ATOM    165  O   PRO A  23       0.566  -7.284  20.246  1.00  0.00           O
ATOM    166  CB  PRO A  23      -0.972  -5.050  21.407  1.00  0.00           C
ATOM    167  CG  PRO A  23      -1.046  -3.614  20.894  1.00  0.00           C
ATOM    168  CD  PRO A  23       0.239  -3.483  20.080  1.00  0.00           C
ATOM    169  N   LEU A  24       1.792  -7.308  22.139  1.00  0.00           N
ATOM    170  CA  LEU A  24       2.358  -8.637  21.980  1.00  0.00           C
ATOM    171  C   LEU A  24       2.011  -9.488  23.197  1.00  0.00           C
ATOM    172  O   LEU A  24       2.133  -9.063  24.345  1.00  0.00           O
ATOM    173  CB  LEU A  24       3.887  -8.552  21.795  1.00  0.00           C
ATOM    174  CG  LEU A  24       4.331  -7.990  20.429  1.00  0.00           C
ATOM    175  CD1 LEU A  24       5.845  -7.761  20.424  1.00  0.00           C
ATOM    176  CD2 LEU A  24       4.007  -8.948  19.284  1.00  0.00           C
ATOM    177  N   ARG A  25       1.624 -10.736  22.938  1.00  0.00           N
ATOM    178  CA  ARG A  25       1.519 -11.761  23.969  1.00  0.00           C
ATOM    179  C   ARG A  25       2.908 -12.321  24.271  1.00  0.00           C
ATOM    180  O   ARG A  25       3.704 -12.493  23.350  1.00  0.00           O
ATOM    181  CB  ARG A  25       0.550 -12.869  23.549  1.00  0.00           C
ATOM    182  CG  ARG A  25      -0.892 -12.333  23.534  1.00  0.00           C
ATOM    183  CD  ARG A  25      -1.898 -13.424  23.150  1.00  0.00           C
ATOM    184  NE  ARG A  25      -3.262 -12.880  23.162  1.00  0.00           N
ATOM    185  CZ  ARG A  25      -4.383 -13.556  22.987  1.00  0.00           C
ATOM    186  NH1 ARG A  25      -4.376 -14.838  22.749  1.00  0.00           N
ATOM    187  NH2 ARG A  25      -5.515 -12.935  23.052  1.00  0.00           N
ATOM    188  N   PRO A  26       3.186 -12.662  25.547  1.00  0.00           N
ATOM    189  CA  PRO A  26       4.344 -13.470  25.859  1.00  0.00           C
ATOM    190  C   PRO A  26       4.309 -14.754  25.017  1.00  0.00           C
ATOM    191  O   PRO A  26       3.237 -15.353  24.883  1.00  0.00           O
ATOM    192  CB  PRO A  26       4.256 -13.777  27.360  1.00  0.00           C
ATOM    193  CG  PRO A  26       3.323 -12.691  27.898  1.00  0.00           C
ATOM    194  CD  PRO A  26       2.392 -12.415  26.727  1.00  0.00           C
ATOM    195  N   PRO A  27       5.434 -15.194  24.444  1.00  0.00           N
ATOM    196  CA  PRO A  27       5.480 -16.445  23.702  1.00  0.00           C
ATOM    197  C   PRO A  27       5.071 -17.591  24.639  1.00  0.00           C
ATOM    198  O   PRO A  27       5.753 -17.885  25.614  1.00  0.00           O
ATOM    199  CB  PRO A  27       6.916 -16.557  23.172  1.00  0.00           C
ATOM    200  CG  PRO A  27       7.735 -15.689  24.127  1.00  0.00           C
ATOM    201  CD  PRO A  27       6.752 -14.594  24.544  1.00  0.00           C
ATOM    202  N   VAL A  28       3.923 -18.220  24.349  1.00  0.00           N
ATOM    203  CA  VAL A  28       3.345 -19.261  25.224  1.00  0.00           C
ATOM    204  C   VAL A  28       4.131 -20.565  25.129  1.00  0.00           C
ATOM    205  O   VAL A  28       4.352 -21.241  26.124  1.00  0.00           O
ATOM    206  CB  VAL A  28       1.858 -19.506  24.870  1.00  0.00           C
ATOM    207  CG1 VAL A  28       1.208 -20.502  25.834  1.00  0.00           C
ATOM    208  CG2 VAL A  28       1.040 -18.207  24.937  1.00  0.00           C
ATOM    209  N   HIS A  29       4.579 -20.887  23.923  1.00  0.00           N
ATOM    210  CA  HIS A  29       5.383 -22.070  23.635  1.00  0.00           C
ATOM    211  C   HIS A  29       6.537 -21.688  22.711  1.00  0.00           C
ATOM    212  O   HIS A  29       6.381 -20.854  21.818  1.00  0.00           O
ATOM    213  CB  HIS A  29       4.500 -23.166  23.016  1.00  0.00           C
ATOM    214  CG  HIS A  29       3.419 -23.640  23.944  1.00  0.00           C
ATOM    215  ND1 HIS A  29       3.597 -24.145  25.218  1.00  0.00           N
ATOM    216  CD2 HIS A  29       2.058 -23.626  23.723  1.00  0.00           C
ATOM    217  CE1 HIS A  29       2.391 -24.409  25.748  1.00  0.00           C
ATOM    218  NE2 HIS A  29       1.428 -24.111  24.867  1.00  0.00           N
ATOM    219  N   GLU A  30       7.701 -22.319  22.902  1.00  0.00           N
ATOM    220  CA  GLU A  30       8.743 -22.283  21.884  1.00  0.00           C
ATOM    221  C   GLU A  30       8.208 -22.949  20.622  1.00  0.00           C
ATOM    222  O   GLU A  30       7.957 -24.156  20.574  1.00  0.00           O
ATOM    223  CB  GLU A  30      10.047 -22.941  22.354  1.00  0.00           C
ATOM    224  CG  GLU A  30      10.930 -21.957  23.147  1.00  0.00           C
ATOM    225  CD  GLU A  30      12.340 -22.499  23.414  1.00  0.00           C
ATOM    226  OE1 GLU A  30      13.253 -21.659  23.586  1.00  0.00           O
ATOM    227  OE2 GLU A  30      12.511 -23.729  23.442  1.00  0.00           O
ATOM    228  N   MET A  31       8.022 -22.136  19.595  1.00  0.00           N
ATOM    229  CA  MET A  31       7.649 -22.577  18.265  1.00  0.00           C
ATOM    230  C   MET A  31       8.670 -22.010  17.288  1.00  0.00           C
ATOM    231  O   MET A  31       8.897 -20.798  17.251  1.00  0.00           O
ATOM    232  CB  MET A  31       6.224 -22.113  17.955  1.00  0.00           C
ATOM    233  CG  MET A  31       5.731 -22.634  16.601  1.00  0.00           C
ATOM    234  SD  MET A  31       4.043 -22.117  16.180  1.00  0.00           S
ATOM    235  CE  MET A  31       3.096 -22.995  17.441  1.00  0.00           C
ATOM    236  N   ASP A  32       9.290 -22.890  16.509  1.00  0.00           N
ATOM    237  CA  ASP A  32      10.189 -22.454  15.460  1.00  0.00           C
ATOM    238  C   ASP A  32       9.422 -21.768  14.314  1.00  0.00           C
ATOM    239  O   ASP A  32       8.213 -21.948  14.121  1.00  0.00           O
ATOM    240  CB  ASP A  32      11.045 -23.634  14.976  1.00  0.00           C
ATOM    241  CG  ASP A  32      10.181 -24.606  14.193  1.00  0.00           C
ATOM    242  OD1 ASP A  32      10.037 -24.386  12.971  1.00  0.00           O
ATOM    243  OD2 ASP A  32       9.588 -25.509  14.817  1.00  0.00           O
ATOM    244  N   ASN A  33      10.119 -20.945  13.547  1.00  0.00           N
ATOM    245  CA  ASN A  33       9.503 -20.181  12.472  1.00  0.00           C
ATOM    246  C   ASN A  33       8.999 -21.059  11.311  1.00  0.00           C
ATOM    247  O   ASN A  33       8.079 -20.647  10.619  1.00  0.00           O
ATOM    248  CB  ASN A  33      10.475 -19.093  11.990  1.00  0.00           C
ATOM    249  CG  ASN A  33      10.516 -17.872  12.904  1.00  0.00           C
ATOM    250  OD1 ASN A  33       9.674 -17.669  13.761  1.00  0.00           O
ATOM    251  ND2 ASN A  33      11.484 -17.009  12.705  1.00  0.00           N
ATOM    252  N   GLU A  34       9.557 -22.253  11.104  1.00  0.00           N
ATOM    253  CA  GLU A  34       9.063 -23.170  10.074  1.00  0.00           C
ATOM    254  C   GLU A  34       7.711 -23.762  10.462  1.00  0.00           C
ATOM    255  O   GLU A  34       6.764 -23.700   9.673  1.00  0.00           O
ATOM    256  CB  GLU A  34      10.096 -24.269   9.764  1.00  0.00           C
ATOM    257  CG  GLU A  34      11.396 -23.739   9.132  1.00  0.00           C
ATOM    258  CD  GLU A  34      11.138 -22.871   7.888  1.00  0.00           C
ATOM    259  OE1 GLU A  34      11.758 -21.785   7.765  1.00  0.00           O
ATOM    260  OE2 GLU A  34      10.261 -23.216   7.074  1.00  0.00           O
ATOM    261  N   THR A  35       7.565 -24.212  11.715  1.00  0.00           N
ATOM    262  CA  THR A  35       6.275 -24.675  12.244  1.00  0.00           C
ATOM    263  C   THR A  35       5.241 -23.542  12.226  1.00  0.00           C
ATOM    264  O   THR A  35       4.119 -23.743  11.765  1.00  0.00           O
ATOM    265  CB  THR A  35       6.427 -25.238  13.660  1.00  0.00           C
ATOM    266  OG1 THR A  35       7.332 -26.324  13.645  1.00  0.00           O
ATOM    267  CG2 THR A  35       5.121 -25.795  14.209  1.00  0.00           C
ATOM    268  N   ARG A  36       5.628 -22.330  12.658  1.00  0.00           N
ATOM    269  CA  ARG A  36       4.748 -21.152  12.615  1.00  0.00           C
ATOM    270  C   ARG A  36       4.273 -20.844  11.200  1.00  0.00           C
ATOM    271  O   ARG A  36       3.077 -20.674  10.985  1.00  0.00           O
ATOM    272  CB  ARG A  36       5.471 -19.949  13.245  1.00  0.00           C
ATOM    273  CG  ARG A  36       4.545 -18.736  13.355  1.00  0.00           C
ATOM    274  CD  ARG A  36       5.273 -17.503  13.928  1.00  0.00           C
ATOM    275  NE  ARG A  36       5.704 -17.725  15.323  1.00  0.00           N
ATOM    276  CZ  ARG A  36       6.853 -17.369  15.873  1.00  0.00           C
ATOM    277  NH1 ARG A  36       7.734 -16.678  15.218  1.00  0.00           N
ATOM    278  NH2 ARG A  36       7.125 -17.712  17.095  1.00  0.00           N
ATOM    279  N   LYS A  37       5.185 -20.830  10.225  1.00  0.00           N
ATOM    280  CA  LYS A  37       4.846 -20.610   8.808  1.00  0.00           C
ATOM    281  C   LYS A  37       3.929 -21.709   8.268  1.00  0.00           C
ATOM    282  O   LYS A  37       2.971 -21.392   7.579  1.00  0.00           O
ATOM    283  CB  LYS A  37       6.115 -20.507   7.960  1.00  0.00           C
ATOM    284  CG  LYS A  37       6.786 -19.122   8.105  1.00  0.00           C
ATOM    285  CD  LYS A  37       8.059 -18.984   7.256  1.00  0.00           C
ATOM    286  CE  LYS A  37       9.181 -19.850   7.826  1.00  0.00           C
ATOM    287  NZ  LYS A  37      10.480 -19.559   7.168  1.00  0.00           N
ATOM    288  N   SER A  38       4.178 -22.962   8.608  1.00  0.00           N
ATOM    289  CA  SER A  38       3.339 -24.083   8.174  1.00  0.00           C
ATOM    290  C   SER A  38       1.900 -23.953   8.694  1.00  0.00           C
ATOM    291  O   SER A  38       0.954 -24.113   7.924  1.00  0.00           O
ATOM    292  CB  SER A  38       3.955 -25.403   8.640  1.00  0.00           C
ATOM    293  OG  SER A  38       3.232 -26.489   8.098  1.00  0.00           O
ATOM    294  N   LEU A  39       1.724 -23.588   9.968  1.00  0.00           N
ATOM    295  CA  LEU A  39       0.402 -23.366  10.557  1.00  0.00           C
ATOM    296  C   LEU A  39      -0.310 -22.161   9.926  1.00  0.00           C
ATOM    297  O   LEU A  39      -1.478 -22.267   9.551  1.00  0.00           O
ATOM    298  CB  LEU A  39       0.540 -23.204  12.078  1.00  0.00           C
ATOM    299  CG  LEU A  39       0.963 -24.487  12.822  1.00  0.00           C
ATOM    300  CD1 LEU A  39       1.239 -24.150  14.289  1.00  0.00           C
ATOM    301  CD2 LEU A  39      -0.109 -25.567  12.780  1.00  0.00           C
ATOM    302  N   ILE A  40       0.392 -21.038   9.730  1.00  0.00           N
ATOM    303  CA  ILE A  40      -0.165 -19.860   9.043  1.00  0.00           C
ATOM    304  C   ILE A  40      -0.575 -20.215   7.607  1.00  0.00           C
ATOM    305  O   ILE A  40      -1.655 -19.834   7.169  1.00  0.00           O
ATOM    306  CB  ILE A  40       0.828 -18.670   9.076  1.00  0.00           C
ATOM    307  CG1 ILE A  40       1.004 -18.148  10.515  1.00  0.00           C
ATOM    308  CG2 ILE A  40       0.356 -17.523   8.159  1.00  0.00           C
ATOM    309  CD1 ILE A  40       2.158 -17.143  10.693  1.00  0.00           C
ATOM    310  N   ALA A  41       0.245 -20.978   6.887  1.00  0.00           N
ATOM    311  CA  ALA A  41      -0.080 -21.439   5.543  1.00  0.00           C
ATOM    312  C   ALA A  41      -1.325 -22.341   5.528  1.00  0.00           C
ATOM    313  O   ALA A  41      -2.161 -22.211   4.635  1.00  0.00           O
ATOM    314  CB  ALA A  41       1.138 -22.153   4.946  1.00  0.00           C
ATOM    315  N   GLY A  42      -1.493 -23.181   6.538  1.00  0.00           N
ATOM    316  CA  GLY A  42      -2.706 -23.985   6.729  1.00  0.00           C
ATOM    317  C   GLY A  42      -3.953 -23.110   6.882  1.00  0.00           C
ATOM    318  O   GLY A  42      -4.914 -23.273   6.131  1.00  0.00           O
ATOM    319  N   HIS A  43      -3.910 -22.116   7.766  1.00  0.00           N
ATOM    320  CA  HIS A  43      -5.022 -21.171   7.933  1.00  0.00           C
ATOM    321  C   HIS A  43      -5.296 -20.349   6.670  1.00  0.00           C
ATOM    322  O   HIS A  43      -6.453 -20.141   6.316  1.00  0.00           O
ATOM    323  CB  HIS A  43      -4.743 -20.257   9.127  1.00  0.00           C
ATOM    324  CG  HIS A  43      -4.855 -20.953  10.446  1.00  0.00           C
ATOM    325  ND1 HIS A  43      -6.012 -21.507  10.971  1.00  0.00           N
ATOM    326  CD2 HIS A  43      -3.847 -21.184  11.350  1.00  0.00           C
ATOM    327  CE1 HIS A  43      -5.696 -22.058  12.152  1.00  0.00           C
ATOM    328  NE2 HIS A  43      -4.394 -21.878  12.415  1.00  0.00           N
ATOM    329  N   MET A  44      -4.266 -19.913   5.946  1.00  0.00           N
ATOM    330  CA  MET A  44      -4.442 -19.213   4.672  1.00  0.00           C
ATOM    331  C   MET A  44      -5.040 -20.117   3.586  1.00  0.00           C
ATOM    332  O   MET A  44      -5.840 -19.642   2.781  1.00  0.00           O
ATOM    333  CB  MET A  44      -3.112 -18.619   4.189  1.00  0.00           C
ATOM    334  CG  MET A  44      -2.691 -17.381   4.979  1.00  0.00           C
ATOM    335  SD  MET A  44      -3.902 -16.020   5.116  1.00  0.00           S
ATOM    336  CE  MET A  44      -4.420 -15.796   3.400  1.00  0.00           C
ATOM    337  N   THR A  45      -4.702 -21.409   3.587  1.00  0.00           N
ATOM    338  CA  THR A  45      -5.330 -22.402   2.699  1.00  0.00           C
ATOM    339  C   THR A  45      -6.833 -22.478   2.944  1.00  0.00           C
ATOM    340  O   THR A  45      -7.601 -22.351   1.998  1.00  0.00           O
ATOM    341  CB  THR A  45      -4.675 -23.785   2.879  1.00  0.00           C
ATOM    342  OG1 THR A  45      -3.321 -23.719   2.509  1.00  0.00           O
ATOM    343  CG2 THR A  45      -5.315 -24.883   2.038  1.00  0.00           C
ATOM    344  N   GLU A  46      -7.250 -22.577   4.200  1.00  0.00           N
ATOM    345  CA  GLU A  46      -8.670 -22.594   4.572  1.00  0.00           C
ATOM    346  C   GLU A  46      -9.385 -21.286   4.185  1.00  0.00           C
ATOM    347  O   GLU A  46     -10.452 -21.325   3.578  1.00  0.00           O
ATOM    348  CB  GLU A  46      -8.810 -22.850   6.077  1.00  0.00           C
ATOM    349  CG  GLU A  46      -8.329 -24.247   6.519  1.00  0.00           C
ATOM    350  CD  GLU A  46      -9.070 -25.381   5.802  1.00  0.00           C
ATOM    351  OE1 GLU A  46      -8.394 -26.328   5.332  1.00  0.00           O
ATOM    352  OE2 GLU A  46     -10.309 -25.290   5.681  1.00  0.00           O
ATOM    353  N   ILE A  47      -8.769 -20.125   4.429  1.00  0.00           N
ATOM    354  CA  ILE A  47      -9.327 -18.823   4.017  1.00  0.00           C
ATOM    355  C   ILE A  47      -9.534 -18.765   2.503  1.00  0.00           C
ATOM    356  O   ILE A  47     -10.590 -18.339   2.039  1.00  0.00           O
ATOM    357  CB  ILE A  47      -8.421 -17.667   4.504  1.00  0.00           C
ATOM    358  CG1 ILE A  47      -8.539 -17.514   6.038  1.00  0.00           C
ATOM    359  CG2 ILE A  47      -8.775 -16.326   3.818  1.00  0.00           C
ATOM    360  CD1 ILE A  47      -7.476 -16.602   6.664  1.00  0.00           C
ATOM    361  N   MET A  48      -8.553 -19.196   1.706  1.00  0.00           N
ATOM    362  CA  MET A  48      -8.671 -19.197   0.250  1.00  0.00           C
ATOM    363  C   MET A  48      -9.742 -20.175  -0.243  1.00  0.00           C
ATOM    364  O   MET A  48     -10.459 -19.860  -1.191  1.00  0.00           O
ATOM    365  CB  MET A  48      -7.306 -19.508  -0.380  1.00  0.00           C
ATOM    366  CG  MET A  48      -6.315 -18.344  -0.211  1.00  0.00           C
ATOM    367  SD  MET A  48      -4.662 -18.642  -0.890  1.00  0.00           S
ATOM    368  CE  MET A  48      -5.036 -18.668  -2.655  1.00  0.00           C
ATOM    369  N   GLN A  49      -9.912 -21.336   0.410  1.00  0.00           N
ATOM    370  CA  GLN A  49     -11.012 -22.266   0.116  1.00  0.00           C
ATOM    371  C   GLN A  49     -12.379 -21.656   0.458  1.00  0.00           C
ATOM    372  O   GLN A  49     -13.304 -21.758  -0.340  1.00  0.00           O
ATOM    373  CB  GLN A  49     -10.808 -23.580   0.869  1.00  0.00           C
ATOM    374  CG  GLN A  49      -9.633 -24.401   0.322  1.00  0.00           C
ATOM    375  CD  GLN A  49      -9.478 -25.748   1.023  1.00  0.00           C
ATOM    376  OE1 GLN A  49     -10.456 -26.398   1.367  1.00  0.00           O
ATOM    377  NE2 GLN A  49      -8.280 -26.240   1.225  1.00  0.00           N
ATOM    378  N   LEU A  50     -12.495 -20.951   1.585  1.00  0.00           N
ATOM    379  CA  LEU A  50     -13.715 -20.226   1.974  1.00  0.00           C
ATOM    380  C   LEU A  50     -14.075 -19.103   0.985  1.00  0.00           C
ATOM    381  O   LEU A  50     -15.256 -18.787   0.815  1.00  0.00           O
ATOM    382  CB  LEU A  50     -13.527 -19.653   3.387  1.00  0.00           C
ATOM    383  CG  LEU A  50     -13.564 -20.712   4.505  1.00  0.00           C
ATOM    384  CD1 LEU A  50     -13.027 -20.108   5.801  1.00  0.00           C
ATOM    385  CD2 LEU A  50     -14.988 -21.196   4.757  1.00  0.00           C
ATOM    386  N   LEU A  51     -13.089 -18.544   0.290  1.00  0.00           N
ATOM    387  CA  LEU A  51     -13.277 -17.590  -0.810  1.00  0.00           C
ATOM    388  C   LEU A  51     -13.575 -18.268  -2.158  1.00  0.00           C
ATOM    389  O   LEU A  51     -13.667 -17.583  -3.177  1.00  0.00           O
ATOM    390  CB  LEU A  51     -12.045 -16.667  -0.896  1.00  0.00           C
ATOM    391  CG  LEU A  51     -11.856 -15.739   0.315  1.00  0.00           C
ATOM    392  CD1 LEU A  51     -10.488 -15.056   0.222  1.00  0.00           C
ATOM    393  CD2 LEU A  51     -12.930 -14.658   0.374  1.00  0.00           C
ATOM    394  N   ASN A  52     -13.721 -19.598  -2.194  1.00  0.00           N
ATOM    395  CA  ASN A  52     -13.928 -20.431  -3.384  1.00  0.00           C
ATOM    396  C   ASN A  52     -12.775 -20.378  -4.409  1.00  0.00           C
ATOM    397  O   ASN A  52     -12.981 -20.711  -5.573  1.00  0.00           O
ATOM    398  CB  ASN A  52     -15.293 -20.142  -4.025  1.00  0.00           C
ATOM    399  CG  ASN A  52     -16.470 -20.315  -3.084  1.00  0.00           C
ATOM    400  OD1 ASN A  52     -16.560 -21.243  -2.307  1.00  0.00           O
ATOM    401  ND2 ASN A  52     -17.434 -19.418  -3.149  1.00  0.00           N
ATOM    402  N   LEU A  53     -11.574 -19.992  -4.007  1.00  0.00           N
ATOM    403  CA  LEU A  53     -10.407 -19.994  -4.886  1.00  0.00           C
ATOM    404  C   LEU A  53      -9.927 -21.423  -5.151  1.00  0.00           C
ATOM    405  O   LEU A  53      -9.896 -22.263  -4.246  1.00  0.00           O
ATOM    406  CB  LEU A  53      -9.292 -19.113  -4.298  1.00  0.00           C
ATOM    407  CG  LEU A  53      -9.660 -17.617  -4.209  1.00  0.00           C
ATOM    408  CD1 LEU A  53      -8.614 -16.875  -3.379  1.00  0.00           C
ATOM    409  CD2 LEU A  53      -9.723 -16.965  -5.592  1.00  0.00           C
ATOM    410  N   ASP A  54      -9.525 -21.704  -6.395  1.00  0.00           N
ATOM    411  CA  ASP A  54      -8.993 -23.011  -6.768  1.00  0.00           C
ATOM    412  C   ASP A  54      -7.486 -23.085  -6.504  1.00  0.00           C
ATOM    413  O   ASP A  54      -6.662 -22.649  -7.306  1.00  0.00           O
ATOM    414  CB  ASP A  54      -9.341 -23.365  -8.218  1.00  0.00           C
ATOM    415  CG  ASP A  54      -9.001 -24.819  -8.537  1.00  0.00           C
ATOM    416  OD1 ASP A  54      -8.557 -25.551  -7.606  1.00  0.00           O
ATOM    417  OD2 ASP A  54      -9.227 -25.235  -9.684  1.00  0.00           O
ATOM    418  N   LEU A  55      -7.127 -23.702  -5.388  1.00  0.00           N
ATOM    419  CA  LEU A  55      -5.733 -23.922  -4.982  1.00  0.00           C
ATOM    420  C   LEU A  55      -5.003 -24.991  -5.814  1.00  0.00           C
ATOM    421  O   LEU A  55      -3.815 -25.210  -5.587  1.00  0.00           O
ATOM    422  CB  LEU A  55      -5.690 -24.269  -3.495  1.00  0.00           C
ATOM    423  CG  LEU A  55      -6.080 -23.100  -2.572  1.00  0.00           C
ATOM    424  CD1 LEU A  55      -6.235 -23.617  -1.139  1.00  0.00           C
ATOM    425  CD2 LEU A  55      -5.016 -22.011  -2.567  1.00  0.00           C
ATOM    426  N   ALA A  56      -5.687 -25.648  -6.756  1.00  0.00           N
ATOM    427  CA  ALA A  56      -5.013 -26.508  -7.728  1.00  0.00           C
ATOM    428  C   ALA A  56      -4.376 -25.711  -8.886  1.00  0.00           C
ATOM    429  O   ALA A  56      -3.549 -26.254  -9.613  1.00  0.00           O
ATOM    430  CB  ALA A  56      -6.020 -27.551  -8.252  1.00  0.00           C
ATOM    431  N   ASP A  57      -4.744 -24.441  -9.045  1.00  0.00           N
ATOM    432  CA  ASP A  57      -4.137 -23.545 -10.026  1.00  0.00           C
ATOM    433  C   ASP A  57      -2.666 -23.251  -9.677  1.00  0.00           C
ATOM    434  O   ASP A  57      -2.341 -22.896  -8.533  1.00  0.00           O
ATOM    435  CB  ASP A  57      -4.953 -22.248 -10.100  1.00  0.00           C
ATOM    436  CG  ASP A  57      -4.343 -21.249 -11.075  1.00  0.00           C
ATOM    437  OD1 ASP A  57      -3.572 -20.379 -10.609  1.00  0.00           O
ATOM    438  OD2 ASP A  57      -4.659 -21.342 -12.275  1.00  0.00           O
ATOM    439  N   ASP A  58      -1.791 -23.340 -10.677  1.00  0.00           N
ATOM    440  CA  ASP A  58      -0.341 -23.136 -10.510  1.00  0.00           C
ATOM    441  C   ASP A  58       0.011 -21.781  -9.892  1.00  0.00           C
ATOM    442  O   ASP A  58       1.003 -21.644  -9.171  1.00  0.00           O
ATOM    443  CB  ASP A  58       0.342 -23.229 -11.885  1.00  0.00           C
ATOM    444  CG  ASP A  58       0.340 -24.619 -12.527  1.00  0.00           C
ATOM    445  OD1 ASP A  58       0.149 -25.610 -11.798  1.00  0.00           O
ATOM    446  OD2 ASP A  58       0.594 -24.670 -13.754  1.00  0.00           O
ATOM    447  N   SER A  59      -0.801 -20.757 -10.165  1.00  0.00           N
ATOM    448  CA  SER A  59      -0.576 -19.406  -9.648  1.00  0.00           C
ATOM    449  C   SER A  59      -0.973 -19.284  -8.175  1.00  0.00           C
ATOM    450  O   SER A  59      -0.329 -18.561  -7.416  1.00  0.00           O
ATOM    451  CB  SER A  59      -1.338 -18.407 -10.519  1.00  0.00           C
ATOM    452  OG  SER A  59      -0.948 -17.083 -10.224  1.00  0.00           O
ATOM    453  N   LEU A  60      -2.024 -20.014  -7.760  1.00  0.00           N
ATOM    454  CA  LEU A  60      -2.584 -19.933  -6.416  1.00  0.00           C
ATOM    455  C   LEU A  60      -2.012 -20.961  -5.437  1.00  0.00           C
ATOM    456  O   LEU A  60      -1.994 -20.690  -4.239  1.00  0.00           O
ATOM    457  CB  LEU A  60      -4.117 -20.061  -6.483  1.00  0.00           C
ATOM    458  CG  LEU A  60      -4.834 -18.908  -7.198  1.00  0.00           C
ATOM    459  CD1 LEU A  60      -6.344 -19.159  -7.165  1.00  0.00           C
ATOM    460  CD2 LEU A  60      -4.583 -17.554  -6.526  1.00  0.00           C
ATOM    461  N   MET A  61      -1.551 -22.135  -5.914  1.00  0.00           N
ATOM    462  CA  MET A  61      -1.184 -23.261  -5.042  1.00  0.00           C
ATOM    463  C   MET A  61      -0.128 -22.917  -3.987  1.00  0.00           C
ATOM    464  O   MET A  61      -0.239 -23.338  -2.841  1.00  0.00           O
ATOM    465  CB  MET A  61      -0.761 -24.468  -5.893  1.00  0.00           C
ATOM    466  CG  MET A  61       0.557 -24.264  -6.660  1.00  0.00           C
ATOM    467  SD  MET A  61       1.058 -25.695  -7.688  1.00  0.00           S
ATOM    468  CE  MET A  61       1.426 -26.892  -6.395  1.00  0.00           C
ATOM    469  N   GLU A  62       0.847 -22.075  -4.338  1.00  0.00           N
ATOM    470  CA  GLU A  62       1.914 -21.642  -3.429  1.00  0.00           C
ATOM    471  C   GLU A  62       1.582 -20.356  -2.652  1.00  0.00           C
ATOM    472  O   GLU A  62       2.375 -19.888  -1.839  1.00  0.00           O
ATOM    473  CB  GLU A  62       3.227 -21.478  -4.216  1.00  0.00           C
ATOM    474  CG  GLU A  62       3.790 -22.808  -4.738  1.00  0.00           C
ATOM    475  CD  GLU A  62       4.132 -23.775  -3.591  1.00  0.00           C
ATOM    476  OE1 GLU A  62       3.841 -24.981  -3.742  1.00  0.00           O
ATOM    477  OE2 GLU A  62       4.650 -23.299  -2.557  1.00  0.00           O
ATOM    478  N   THR A  63       0.408 -19.758  -2.892  1.00  0.00           N
ATOM    479  CA  THR A  63       0.026 -18.497  -2.234  1.00  0.00           C
ATOM    480  C   THR A  63      -0.040 -18.601  -0.710  1.00  0.00           C
ATOM    481  O   THR A  63       0.549 -17.741  -0.064  1.00  0.00           O
ATOM    482  CB  THR A  63      -1.260 -17.907  -2.836  1.00  0.00           C
ATOM    483  OG1 THR A  63      -0.967 -17.525  -4.160  1.00  0.00           O
ATOM    484  CG2 THR A  63      -1.751 -16.659  -2.110  1.00  0.00           C
ATOM    485  N   PRO A  64      -0.627 -19.647  -0.105  1.00  0.00           N
ATOM    486  CA  PRO A  64      -0.603 -19.818   1.353  1.00  0.00           C
ATOM    487  C   PRO A  64       0.815 -19.811   1.927  1.00  0.00           C
ATOM    488  O   PRO A  64       1.093 -19.118   2.908  1.00  0.00           O
ATOM    489  CB  PRO A  64      -1.306 -21.148   1.618  1.00  0.00           C
ATOM    490  CG  PRO A  64      -2.245 -21.296   0.427  1.00  0.00           C
ATOM    491  CD  PRO A  64      -1.439 -20.695  -0.710  1.00  0.00           C
ATOM    492  N   HIS A  65       1.754 -20.521   1.273  1.00  0.00           N
ATOM    493  CA  HIS A  65       3.148 -20.563   1.701  1.00  0.00           C
ATOM    494  C   HIS A  65       3.838 -19.204   1.533  1.00  0.00           C
ATOM    495  O   HIS A  65       4.534 -18.750   2.444  1.00  0.00           O
ATOM    496  CB  HIS A  65       3.885 -21.664   0.927  1.00  0.00           C
ATOM    497  CG  HIS A  65       5.312 -21.810   1.393  1.00  0.00           C
ATOM    498  ND1 HIS A  65       5.718 -22.359   2.591  1.00  0.00           N
ATOM    499  CD2 HIS A  65       6.445 -21.373   0.742  1.00  0.00           C
ATOM    500  CE1 HIS A  65       7.053 -22.260   2.661  1.00  0.00           C
ATOM    501  NE2 HIS A  65       7.526 -21.660   1.554  1.00  0.00           N
ATOM    502  N   ARG A  66       3.608 -18.514   0.406  1.00  0.00           N
ATOM    503  CA  ARG A  66       4.158 -17.167   0.169  1.00  0.00           C
ATOM    504  C   ARG A  66       3.669 -16.157   1.207  1.00  0.00           C
ATOM    505  O   ARG A  66       4.472 -15.361   1.692  1.00  0.00           O
ATOM    506  CB  ARG A  66       3.810 -16.682  -1.243  1.00  0.00           C
ATOM    507  CG  ARG A  66       4.608 -17.413  -2.347  1.00  0.00           C
ATOM    508  CD  ARG A  66       4.384 -16.780  -3.724  1.00  0.00           C
ATOM    509  NE  ARG A  66       2.998 -16.931  -4.191  1.00  0.00           N
ATOM    510  CZ  ARG A  66       2.528 -17.786  -5.088  1.00  0.00           C
ATOM    511  NH1 ARG A  66       3.291 -18.634  -5.721  1.00  0.00           N
ATOM    512  NH2 ARG A  66       1.269 -17.803  -5.379  1.00  0.00           N
ATOM    513  N   ILE A  67       2.386 -16.198   1.569  1.00  0.00           N
ATOM    514  CA  ILE A  67       1.819 -15.307   2.592  1.00  0.00           C
ATOM    515  C   ILE A  67       2.411 -15.624   3.969  1.00  0.00           C
ATOM    516  O   ILE A  67       2.854 -14.699   4.651  1.00  0.00           O
ATOM    517  CB  ILE A  67       0.278 -15.381   2.598  1.00  0.00           C
ATOM    518  CG1 ILE A  67      -0.287 -14.791   1.284  1.00  0.00           C
ATOM    519  CG2 ILE A  67      -0.301 -14.611   3.804  1.00  0.00           C
ATOM    520  CD1 ILE A  67      -1.797 -15.001   1.096  1.00  0.00           C
ATOM    521  N   ALA A  68       2.491 -16.888   4.349  1.00  0.00           N
ATOM    522  CA  ALA A  68       3.080 -17.281   5.629  1.00  0.00           C
ATOM    523  C   ALA A  68       4.543 -16.829   5.752  1.00  0.00           C
ATOM    524  O   ALA A  68       4.927 -16.210   6.744  1.00  0.00           O
ATOM    525  CB  ALA A  68       2.960 -18.805   5.770  1.00  0.00           C
ATOM    526  N   LYS A  69       5.343 -17.056   4.712  1.00  0.00           N
ATOM    527  CA  LYS A  69       6.723 -16.576   4.642  1.00  0.00           C
ATOM    528  C   LYS A  69       6.789 -15.052   4.721  1.00  0.00           C
ATOM    529  O   LYS A  69       7.602 -14.519   5.470  1.00  0.00           O
ATOM    530  CB  LYS A  69       7.378 -17.106   3.363  1.00  0.00           C
ATOM    531  CG  LYS A  69       8.844 -16.654   3.270  1.00  0.00           C
ATOM    532  CD  LYS A  69       9.528 -17.219   2.025  1.00  0.00           C
ATOM    533  CE  LYS A  69      10.951 -16.678   1.988  1.00  0.00           C
ATOM    534  NZ  LYS A  69      11.689 -17.167   0.808  1.00  0.00           N
ATOM    535  N   MET A  70       5.930 -14.349   3.984  1.00  0.00           N
ATOM    536  CA  MET A  70       5.880 -12.891   3.998  1.00  0.00           C
ATOM    537  C   MET A  70       5.561 -12.339   5.390  1.00  0.00           C
ATOM    538  O   MET A  70       6.220 -11.403   5.824  1.00  0.00           O
ATOM    539  CB  MET A  70       4.840 -12.430   2.966  1.00  0.00           C
ATOM    540  CG  MET A  70       4.711 -10.909   2.884  1.00  0.00           C
ATOM    541  SD  MET A  70       3.397 -10.346   1.768  1.00  0.00           S
ATOM    542  CE  MET A  70       1.943 -10.826   2.730  1.00  0.00           C
ATOM    543  N   TYR A  71       4.599 -12.935   6.112  1.00  0.00           N
ATOM    544  CA  TYR A  71       4.247 -12.486   7.452  1.00  0.00           C
ATOM    545  C   TYR A  71       5.381 -12.718   8.451  1.00  0.00           C
ATOM    546  O   TYR A  71       5.770 -11.791   9.152  1.00  0.00           O
ATOM    547  CB  TYR A  71       2.952 -13.172   7.912  1.00  0.00           C
ATOM    548  CG  TYR A  71       1.651 -12.691   7.288  1.00  0.00           C
ATOM    549  CD1 TYR A  71       1.593 -11.592   6.405  1.00  0.00           C
ATOM    550  CD2 TYR A  71       0.450 -13.344   7.624  1.00  0.00           C
ATOM    551  CE1 TYR A  71       0.376 -11.150   5.867  1.00  0.00           C
ATOM    552  CE2 TYR A  71      -0.774 -12.916   7.092  1.00  0.00           C
ATOM    553  CZ  TYR A  71      -0.816 -11.818   6.207  1.00  0.00           C
ATOM    554  OH  TYR A  71      -2.014 -11.402   5.684  1.00  0.00           O
ATOM    555  N   VAL A  72       5.963 -13.907   8.484  1.00  0.00           N
ATOM    556  CA  VAL A  72       6.963 -14.262   9.503  1.00  0.00           C
ATOM    557  C   VAL A  72       8.335 -13.647   9.204  1.00  0.00           C
ATOM    558  O   VAL A  72       8.928 -13.028  10.079  1.00  0.00           O
ATOM    559  CB  VAL A  72       7.042 -15.786   9.678  1.00  0.00           C
ATOM    560  CG1 VAL A  72       8.100 -16.184  10.710  1.00  0.00           C
ATOM    561  CG2 VAL A  72       5.694 -16.340  10.170  1.00  0.00           C
ATOM    562  N   ASP A  73       8.823 -13.802   7.982  1.00  0.00           N
ATOM    563  CA  ASP A  73      10.209 -13.479   7.627  1.00  0.00           C
ATOM    564  C   ASP A  73      10.383 -12.071   7.040  1.00  0.00           C
ATOM    565  O   ASP A  73      11.513 -11.575   6.947  1.00  0.00           O
ATOM    566  CB  ASP A  73      10.751 -14.518   6.630  1.00  0.00           C
ATOM    567  CG  ASP A  73      10.773 -15.972   7.114  1.00  0.00           C
ATOM    568  OD1 ASP A  73      10.818 -16.239   8.327  1.00  0.00           O
ATOM    569  OD2 ASP A  73      10.791 -16.877   6.242  1.00  0.00           O
ATOM    570  N   GLU A  74       9.310 -11.413   6.611  1.00  0.00           N
ATOM    571  CA  GLU A  74       9.391 -10.150   5.861  1.00  0.00           C
ATOM    572  C   GLU A  74       8.571  -9.043   6.538  1.00  0.00           C
ATOM    573  O   GLU A  74       9.099  -8.348   7.417  1.00  0.00           O
ATOM    574  CB  GLU A  74       9.036 -10.366   4.372  1.00  0.00           C
ATOM    575  CG  GLU A  74       9.871 -11.451   3.661  1.00  0.00           C
ATOM    576  CD  GLU A  74       9.398 -11.709   2.220  1.00  0.00           C
ATOM    577  OE1 GLU A  74      10.225 -11.739   1.277  1.00  0.00           O
ATOM    578  OE2 GLU A  74       8.186 -11.865   1.976  1.00  0.00           O
ATOM    579  N   ILE A  75       7.306  -8.849   6.186  1.00  0.00           N
ATOM    580  CA  ILE A  75       6.542  -7.640   6.527  1.00  0.00           C
ATOM    581  C   ILE A  75       6.224  -7.482   8.023  1.00  0.00           C
ATOM    582  O   ILE A  75       5.927  -6.376   8.458  1.00  0.00           O
ATOM    583  CB  ILE A  75       5.266  -7.486   5.684  1.00  0.00           C
ATOM    584  CG1 ILE A  75       4.202  -8.552   6.019  1.00  0.00           C
ATOM    585  CG2 ILE A  75       5.621  -7.483   4.180  1.00  0.00           C
ATOM    586  CD1 ILE A  75       2.829  -8.250   5.408  1.00  0.00           C
ATOM    587  N   PHE A  76       6.310  -8.564   8.813  1.00  0.00           N
ATOM    588  CA  PHE A  76       6.157  -8.536  10.272  1.00  0.00           C
ATOM    589  C   PHE A  76       7.417  -8.999  11.019  1.00  0.00           C
ATOM    590  O   PHE A  76       7.369  -9.251  12.217  1.00  0.00           O
ATOM    591  CB  PHE A  76       4.904  -9.320  10.696  1.00  0.00           C
ATOM    592  CG  PHE A  76       3.590  -8.874  10.078  1.00  0.00           C
ATOM    593  CD1 PHE A  76       3.321  -7.510   9.839  1.00  0.00           C
ATOM    594  CD2 PHE A  76       2.609  -9.833   9.773  1.00  0.00           C
ATOM    595  CE1 PHE A  76       2.098  -7.117   9.281  1.00  0.00           C
ATOM    596  CE2 PHE A  76       1.384  -9.442   9.223  1.00  0.00           C
ATOM    597  CZ  PHE A  76       1.127  -8.084   8.971  1.00  0.00           C
ATOM    598  N   SER A  77       8.557  -9.055  10.336  1.00  0.00           N
ATOM    599  CA  SER A  77       9.835  -9.417  10.960  1.00  0.00           C
ATOM    600  C   SER A  77      10.238  -8.487  12.112  1.00  0.00           C
ATOM    601  O   SER A  77      10.953  -8.902  13.019  1.00  0.00           O
ATOM    602  CB  SER A  77      10.937  -9.439   9.906  1.00  0.00           C
ATOM    603  OG  SER A  77      11.148  -8.154   9.346  1.00  0.00           O
ATOM    604  N   GLY A  78       9.740  -7.256  12.133  1.00  0.00           N
ATOM    605  CA  GLY A  78       9.957  -6.294  13.210  1.00  0.00           C
ATOM    606  C   GLY A  78       9.232  -6.619  14.521  1.00  0.00           C
ATOM    607  O   GLY A  78       9.482  -5.956  15.523  1.00  0.00           O
ATOM    608  N   LEU A  79       8.355  -7.630  14.561  1.00  0.00           N
ATOM    609  CA  LEU A  79       7.789  -8.144  15.814  1.00  0.00           C
ATOM    610  C   LEU A  79       8.820  -8.933  16.639  1.00  0.00           C
ATOM    611  O   LEU A  79       8.678  -9.023  17.854  1.00  0.00           O
ATOM    612  CB  LEU A  79       6.561  -9.024  15.526  1.00  0.00           C
ATOM    613  CG  LEU A  79       5.361  -8.284  14.901  1.00  0.00           C
ATOM    614  CD1 LEU A  79       4.258  -9.293  14.563  1.00  0.00           C
ATOM    615  CD2 LEU A  79       4.779  -7.231  15.842  1.00  0.00           C
ATOM    616  N   ASP A  80       9.856  -9.463  15.991  1.00  0.00           N
ATOM    617  CA  ASP A  80      10.932 -10.200  16.643  1.00  0.00           C
ATOM    618  C   ASP A  80      12.176  -9.319  16.796  1.00  0.00           C
ATOM    619  O   ASP A  80      12.856  -8.966  15.824  1.00  0.00           O
ATOM    620  CB  ASP A  80      11.206 -11.498  15.871  1.00  0.00           C
ATOM    621  CG  ASP A  80      12.262 -12.382  16.545  1.00  0.00           C
ATOM    622  OD1 ASP A  80      12.774 -11.990  17.618  1.00  0.00           O
ATOM    623  OD2 ASP A  80      12.583 -13.441  15.966  1.00  0.00           O
ATOM    624  N   TYR A  81      12.524  -8.984  18.044  1.00  0.00           N
ATOM    625  CA  TYR A  81      13.716  -8.202  18.373  1.00  0.00           C
ATOM    626  C   TYR A  81      15.038  -8.913  18.040  1.00  0.00           C
ATOM    627  O   TYR A  81      16.080  -8.250  18.018  1.00  0.00           O
ATOM    628  CB  TYR A  81      13.660  -7.781  19.839  1.00  0.00           C
ATOM    629  CG  TYR A  81      12.841  -6.534  20.076  1.00  0.00           C
ATOM    630  CD1 TYR A  81      13.445  -5.266  19.925  1.00  0.00           C
ATOM    631  CD2 TYR A  81      11.482  -6.613  20.434  1.00  0.00           C
ATOM    632  CE1 TYR A  81      12.705  -4.093  20.130  1.00  0.00           C
ATOM    633  CE2 TYR A  81      10.730  -5.445  20.637  1.00  0.00           C
ATOM    634  CZ  TYR A  81      11.344  -4.181  20.486  1.00  0.00           C
ATOM    635  OH  TYR A  81      10.626  -3.033  20.661  1.00  0.00           O
ATOM    636  N   ALA A  82      15.029 -10.201  17.718  1.00  0.00           N
ATOM    637  CA  ALA A  82      16.199 -10.865  17.135  1.00  0.00           C
ATOM    638  C   ALA A  82      16.595 -10.251  15.777  1.00  0.00           C
ATOM    639  O   ALA A  82      17.767 -10.282  15.399  1.00  0.00           O
ATOM    640  CB  ALA A  82      15.904 -12.364  17.005  1.00  0.00           C
ATOM    641  N   ASN A  83      15.641  -9.607  15.084  1.00  0.00           N
ATOM    642  CA  ASN A  83      15.852  -8.908  13.819  1.00  0.00           C
ATOM    643  C   ASN A  83      16.232  -7.425  13.995  1.00  0.00           C
ATOM    644  O   ASN A  83      16.398  -6.709  13.001  1.00  0.00           O
ATOM    645  CB  ASN A  83      14.606  -9.083  12.940  1.00  0.00           C
ATOM    646  CG  ASN A  83      14.333 -10.542  12.616  1.00  0.00           C
ATOM    647  OD1 ASN A  83      15.221 -11.298  12.266  1.00  0.00           O
ATOM    648  ND2 ASN A  83      13.101 -10.969  12.716  1.00  0.00           N
ATOM    649  N   PHE A  84      16.381  -6.938  15.240  1.00  0.00           N
ATOM    650  CA  PHE A  84      16.761  -5.552  15.490  1.00  0.00           C
ATOM    651  C   PHE A  84      18.118  -5.231  14.833  1.00  0.00           C
ATOM    652  O   PHE A  84      19.065  -6.013  14.959  1.00  0.00           O
ATOM    653  CB  PHE A  84      16.775  -5.247  16.992  1.00  0.00           C
ATOM    654  CG  PHE A  84      16.802  -3.759  17.284  1.00  0.00           C
ATOM    655  CD1 PHE A  84      18.014  -3.101  17.582  1.00  0.00           C
ATOM    656  CD2 PHE A  84      15.618  -3.006  17.210  1.00  0.00           C
ATOM    657  CE1 PHE A  84      18.039  -1.709  17.795  1.00  0.00           C
ATOM    658  CE2 PHE A  84      15.635  -1.612  17.424  1.00  0.00           C
ATOM    659  CZ  PHE A  84      16.841  -0.968  17.712  1.00  0.00           C
ATOM    660  N   PRO A  85      18.252  -4.108  14.119  1.00  0.00           N
ATOM    661  CA  PRO A  85      19.470  -3.811  13.387  1.00  0.00           C
ATOM    662  C   PRO A  85      20.657  -3.625  14.326  1.00  0.00           C
ATOM    663  O   PRO A  85      20.571  -2.935  15.342  1.00  0.00           O
ATOM    664  CB  PRO A  85      19.166  -2.547  12.580  1.00  0.00           C
ATOM    665  CG  PRO A  85      18.054  -1.867  13.379  1.00  0.00           C
ATOM    666  CD  PRO A  85      17.267  -3.049  13.942  1.00  0.00           C
ATOM    667  N   LYS A  86      21.821  -4.162  13.932  1.00  0.00           N
ATOM    668  CA  LYS A  86      23.070  -3.876  14.635  1.00  0.00           C
ATOM    669  C   LYS A  86      23.342  -2.377  14.585  1.00  0.00           C
ATOM    670  O   LYS A  86      23.546  -1.817  13.499  1.00  0.00           O
ATOM    671  CB  LYS A  86      24.215  -4.697  14.026  1.00  0.00           C
ATOM    672  CG  LYS A  86      25.513  -4.515  14.830  1.00  0.00           C
ATOM    673  CD  LYS A  86      26.632  -5.409  14.279  1.00  0.00           C
ATOM    674  CE  LYS A  86      27.893  -5.224  15.135  1.00  0.00           C
ATOM    675  NZ  LYS A  86      28.990  -6.132  14.718  1.00  0.00           N
ATOM    676  N   ILE A  87      23.394  -1.730  15.742  1.00  0.00           N
ATOM    677  CA  ILE A  87      23.693  -0.299  15.867  1.00  0.00           C
ATOM    678  C   ILE A  87      25.208  -0.088  15.875  1.00  0.00           C
ATOM    679  O   ILE A  87      25.969  -0.916  16.363  1.00  0.00           O
ATOM    680  CB  ILE A  87      22.956   0.309  17.072  1.00  0.00           C
ATOM    681  CG1 ILE A  87      21.440   0.031  17.018  1.00  0.00           C
ATOM    682  CG2 ILE A  87      23.208   1.822  17.173  1.00  0.00           C
ATOM    683  CD1 ILE A  87      20.747   0.427  15.688  1.00  0.00           C
ATOM    684  N   THR A  88      25.650   0.990  15.261  1.00  0.00           N
ATOM    685  CA  THR A  88      27.041   1.433  15.297  1.00  0.00           C
ATOM    686  C   THR A  88      27.035   2.939  15.478  1.00  0.00           C
ATOM    687  O   THR A  88      26.526   3.658  14.621  1.00  0.00           O
ATOM    688  CB  THR A  88      27.807   1.043  14.021  1.00  0.00           C
ATOM    689  OG1 THR A  88      27.577  -0.310  13.689  1.00  0.00           O
ATOM    690  CG2 THR A  88      29.316   1.210  14.185  1.00  0.00           C
ATOM    691  N   LEU A  89      27.581   3.390  16.606  1.00  0.00           N
ATOM    692  CA  LEU A  89      27.750   4.794  16.941  1.00  0.00           C
ATOM    693  C   LEU A  89      29.212   5.173  16.751  1.00  0.00           C
ATOM    694  O   LEU A  89      30.107   4.399  17.077  1.00  0.00           O
ATOM    695  CB  LEU A  89      27.270   5.047  18.378  1.00  0.00           C
ATOM    696  CG  LEU A  89      25.778   4.754  18.617  1.00  0.00           C
ATOM    697  CD1 LEU A  89      25.441   4.935  20.100  1.00  0.00           C
ATOM    698  CD2 LEU A  89      24.865   5.666  17.798  1.00  0.00           C
ATOM    699  N   ILE A  90      29.437   6.360  16.215  1.00  0.00           N
ATOM    700  CA  ILE A  90      30.760   6.973  16.096  1.00  0.00           C
ATOM    701  C   ILE A  90      30.796   8.131  17.088  1.00  0.00           C
ATOM    702  O   ILE A  90      29.842   8.894  17.185  1.00  0.00           O
ATOM    703  CB  ILE A  90      31.035   7.422  14.645  1.00  0.00           C
ATOM    704  CG1 ILE A  90      30.875   6.235  13.658  1.00  0.00           C
ATOM    705  CG2 ILE A  90      32.451   8.021  14.547  1.00  0.00           C
ATOM    706  CD1 ILE A  90      30.985   6.642  12.180  1.00  0.00           C
ATOM    707  N   GLU A  91      31.891   8.263  17.828  1.00  0.00           N
ATOM    708  CA  GLU A  91      32.081   9.384  18.748  1.00  0.00           C
ATOM    709  C   GLU A  91      31.986  10.713  17.990  1.00  0.00           C
ATOM    710  O   GLU A  91      32.576  10.876  16.911  1.00  0.00           O
ATOM    711  CB  GLU A  91      33.445   9.214  19.427  1.00  0.00           C
ATOM    712  CG  GLU A  91      33.648  10.160  20.617  1.00  0.00           C
ATOM    713  CD  GLU A  91      35.072  10.087  21.178  1.00  0.00           C
ATOM    714  OE1 GLU A  91      35.375  10.874  22.100  1.00  0.00           O
ATOM    715  OE2 GLU A  91      35.905   9.322  20.638  1.00  0.00           O
ATOM    716  N   ASN A  92      31.252  11.698  18.542  1.00  0.00           N
ATOM    717  CA  ASN A  92      31.070  13.015  17.930  1.00  0.00           C
ATOM    718  C   ASN A  92      32.335  13.886  18.054  1.00  0.00           C
ATOM    719  O   ASN A  92      32.331  14.967  18.643  1.00  0.00           O
ATOM    720  CB  ASN A  92      29.803  13.682  18.499  1.00  0.00           C
ATOM    721  CG  ASN A  92      29.460  14.983  17.780  1.00  0.00           C
ATOM    722  OD1 ASN A  92      29.948  15.295  16.705  1.00  0.00           O
ATOM    723  ND2 ASN A  92      28.588  15.782  18.368  1.00  0.00           N
ATOM    724  N   LYS A  93      33.439  13.418  17.476  1.00  0.00           N
ATOM    725  CA  LYS A  93      34.714  14.152  17.454  1.00  0.00           C
ATOM    726  C   LYS A  93      34.631  15.459  16.672  1.00  0.00           C
ATOM    727  O   LYS A  93      35.379  16.389  16.943  1.00  0.00           O
ATOM    728  CB  LYS A  93      35.820  13.264  16.867  1.00  0.00           C
ATOM    729  CG  LYS A  93      36.132  12.098  17.797  1.00  0.00           C
ATOM    730  CD  LYS A  93      37.299  11.249  17.273  1.00  0.00           C
ATOM    731  CE  LYS A  93      37.506  10.141  18.299  1.00  0.00           C
ATOM    732  NZ  LYS A  93      38.611   9.206  17.948  1.00  0.00           N
ATOM    733  N   MET A  94      33.713  15.532  15.708  1.00  0.00           N
ATOM    734  CA  MET A  94      33.457  16.732  14.904  1.00  0.00           C
ATOM    735  C   MET A  94      32.706  17.814  15.699  1.00  0.00           C
ATOM    736  O   MET A  94      32.583  18.926  15.204  1.00  0.00           O
ATOM    737  CB  MET A  94      32.669  16.363  13.648  1.00  0.00           C
ATOM    738  CG  MET A  94      33.427  15.387  12.745  1.00  0.00           C
ATOM    739  SD  MET A  94      32.539  14.895  11.241  1.00  0.00           S
ATOM    740  CE  MET A  94      31.275  13.822  11.957  1.00  0.00           C
ATOM    741  N   LYS A  95      32.227  17.510  16.919  1.00  0.00           N
ATOM    742  CA  LYS A  95      31.425  18.402  17.756  1.00  0.00           C
ATOM    743  C   LYS A  95      30.250  19.021  16.993  1.00  0.00           C
ATOM    744  O   LYS A  95      30.003  20.213  17.083  1.00  0.00           O
ATOM    745  CB  LYS A  95      32.301  19.465  18.440  1.00  0.00           C
ATOM    746  CG  LYS A  95      33.406  18.862  19.307  1.00  0.00           C
ATOM    747  CD  LYS A  95      34.134  20.003  20.034  1.00  0.00           C
ATOM    748  CE  LYS A  95      35.200  19.429  20.952  1.00  0.00           C
ATOM    749  NZ  LYS A  95      35.860  20.501  21.737  1.00  0.00           N
ATOM    750  N   VAL A  96      29.552  18.189  16.219  1.00  0.00           N
ATOM    751  CA  VAL A  96      28.310  18.599  15.566  1.00  0.00           C
ATOM    752  C   VAL A  96      27.295  18.914  16.660  1.00  0.00           C
ATOM    753  O   VAL A  96      26.985  18.049  17.476  1.00  0.00           O
ATOM    754  CB  VAL A  96      27.769  17.515  14.616  1.00  0.00           C
ATOM    755  CG1 VAL A  96      26.527  18.000  13.878  1.00  0.00           C
ATOM    756  CG2 VAL A  96      28.808  17.111  13.569  1.00  0.00           C
ATOM    757  N   ASP A  97      26.805  20.137  16.694  1.00  0.00           N
ATOM    758  CA  ASP A  97      25.836  20.672  17.647  1.00  0.00           C
ATOM    759  C   ASP A  97      24.546  21.134  16.963  1.00  0.00           C
ATOM    760  O   ASP A  97      23.559  21.450  17.634  1.00  0.00           O
ATOM    761  CB  ASP A  97      26.496  21.799  18.460  1.00  0.00           C
ATOM    762  CG  ASP A  97      27.096  22.941  17.634  1.00  0.00           C
ATOM    763  OD1 ASP A  97      27.139  22.834  16.385  1.00  0.00           O
ATOM    764  OD2 ASP A  97      27.603  23.890  18.271  1.00  0.00           O
ATOM    765  N   GLU A  98      24.504  21.110  15.634  1.00  0.00           N
ATOM    766  CA  GLU A  98      23.330  21.372  14.813  1.00  0.00           C
ATOM    767  C   GLU A  98      22.609  20.084  14.400  1.00  0.00           C
ATOM    768  O   GLU A  98      23.162  18.990  14.435  1.00  0.00           O
ATOM    769  CB  GLU A  98      23.727  22.210  13.584  1.00  0.00           C
ATOM    770  CG  GLU A  98      24.183  23.633  13.943  1.00  0.00           C
ATOM    771  CD  GLU A  98      23.087  24.477  14.618  1.00  0.00           C
ATOM    772  OE1 GLU A  98      23.427  25.526  15.196  1.00  0.00           O
ATOM    773  OE2 GLU A  98      21.902  24.079  14.550  1.00  0.00           O
ATOM    774  N   MET A  99      21.345  20.212  13.991  1.00  0.00           N
ATOM    775  CA  MET A  99      20.558  19.050  13.630  1.00  0.00           C
ATOM    776  C   MET A  99      21.072  18.362  12.361  1.00  0.00           C
ATOM    777  O   MET A  99      21.287  18.977  11.318  1.00  0.00           O
ATOM    778  CB  MET A  99      19.057  19.376  13.552  1.00  0.00           C
ATOM    779  CG  MET A  99      18.636  20.128  12.287  1.00  0.00           C
ATOM    780  SD  MET A  99      16.846  20.458  12.190  1.00  0.00           S
ATOM    781  CE  MET A  99      16.714  21.752  13.438  1.00  0.00           C
ATOM    782  N   VAL A 100      21.196  17.042  12.444  1.00  0.00           N
ATOM    783  CA  VAL A 100      21.355  16.175  11.277  1.00  0.00           C
ATOM    784  C   VAL A 100      19.962  15.725  10.856  1.00  0.00           C
ATOM    785  O   VAL A 100      19.247  15.134  11.654  1.00  0.00           O
ATOM    786  CB  VAL A 100      22.259  14.975  11.602  1.00  0.00           C
ATOM    787  CG1 VAL A 100      22.406  14.046  10.395  1.00  0.00           C
ATOM    788  CG2 VAL A 100      23.667  15.439  12.012  1.00  0.00           C
ATOM    789  N   THR A 101      19.585  15.986   9.608  1.00  0.00           N
ATOM    790  CA  THR A 101      18.274  15.597   9.061  1.00  0.00           C
ATOM    791  C   THR A 101      18.433  14.578   7.944  1.00  0.00           C
ATOM    792  O   THR A 101      19.111  14.830   6.952  1.00  0.00           O
ATOM    793  CB  THR A 101      17.487  16.822   8.567  1.00  0.00           C
ATOM    794  OG1 THR A 101      17.374  17.775   9.588  1.00  0.00           O
ATOM    795  CG2 THR A 101      16.067  16.457   8.138  1.00  0.00           C
ATOM    796  N   VAL A 102      17.762  13.449   8.089  1.00  0.00           N
ATOM    797  CA  VAL A 102      17.603  12.433   7.047  1.00  0.00           C
ATOM    798  C   VAL A 102      16.176  12.517   6.529  1.00  0.00           C
ATOM    799  O   VAL A 102      15.227  12.322   7.291  1.00  0.00           O
ATOM    800  CB  VAL A 102      17.910  11.025   7.579  1.00  0.00           C
ATOM    801  CG1 VAL A 102      17.874  10.007   6.438  1.00  0.00           C
ATOM    802  CG2 VAL A 102      19.296  10.966   8.233  1.00  0.00           C
ATOM    803  N   ARG A 103      16.013  12.820   5.247  1.00  0.00           N
ATOM    804  CA  ARG A 103      14.716  13.025   4.584  1.00  0.00           C
ATOM    805  C   ARG A 103      14.394  11.859   3.667  1.00  0.00           C
ATOM    806  O   ARG A 103      15.287  11.117   3.287  1.00  0.00           O
ATOM    807  CB  ARG A 103      14.725  14.347   3.797  1.00  0.00           C
ATOM    808  CG  ARG A 103      15.158  15.553   4.646  1.00  0.00           C
ATOM    809  CD  ARG A 103      15.087  16.830   3.822  1.00  0.00           C
ATOM    810  NE  ARG A 103      15.730  17.952   4.518  1.00  0.00           N
ATOM    811  CZ  ARG A 103      15.859  19.185   4.048  1.00  0.00           C
ATOM    812  NH1 ARG A 103      15.391  19.527   2.884  1.00  0.00           N
ATOM    813  NH2 ARG A 103      16.471  20.089   4.750  1.00  0.00           N
ATOM    814  N   ASP A 104      13.122  11.745   3.287  1.00  0.00           N
ATOM    815  CA  ASP A 104      12.660  10.802   2.274  1.00  0.00           C
ATOM    816  C   ASP A 104      13.057   9.333   2.528  1.00  0.00           C
ATOM    817  O   ASP A 104      13.317   8.568   1.601  1.00  0.00           O
ATOM    818  CB  ASP A 104      13.060  11.312   0.869  1.00  0.00           C
ATOM    819  CG  ASP A 104      12.146  12.395   0.318  1.00  0.00           C
ATOM    820  OD1 ASP A 104      11.024  12.547   0.845  1.00  0.00           O
ATOM    821  OD2 ASP A 104      12.486  12.941  -0.741  1.00  0.00           O
ATOM    822  N   ILE A 105      13.094   8.931   3.805  1.00  0.00           N
ATOM    823  CA  ILE A 105      13.341   7.539   4.167  1.00  0.00           C
ATOM    824  C   ILE A 105      12.146   6.724   3.689  1.00  0.00           C
ATOM    825  O   ILE A 105      11.031   6.920   4.174  1.00  0.00           O
ATOM    826  CB  ILE A 105      13.561   7.382   5.688  1.00  0.00           C
ATOM    827  CG1 ILE A 105      14.757   8.229   6.171  1.00  0.00           C
ATOM    828  CG2 ILE A 105      13.774   5.898   6.037  1.00  0.00           C
ATOM    829  CD1 ILE A 105      14.891   8.303   7.699  1.00  0.00           C
ATOM    830  N   THR A 106      12.377   5.784   2.773  1.00  0.00           N
ATOM    831  CA  THR A 106      11.325   4.867   2.317  1.00  0.00           C
ATOM    832  C   THR A 106      10.738   4.116   3.503  1.00  0.00           C
ATOM    833  O   THR A 106      11.472   3.467   4.249  1.00  0.00           O
ATOM    834  CB  THR A 106      11.864   3.869   1.286  1.00  0.00           C
ATOM    835  OG1 THR A 106      12.415   4.569   0.200  1.00  0.00           O
ATOM    836  CG2 THR A 106      10.775   2.948   0.728  1.00  0.00           C
ATOM    837  N   LEU A 107       9.426   4.190   3.648  1.00  0.00           N
ATOM    838  CA  LEU A 107       8.686   3.496   4.694  1.00  0.00           C
ATOM    839  C   LEU A 107       7.518   2.751   4.063  1.00  0.00           C
ATOM    840  O   LEU A 107       6.625   3.362   3.481  1.00  0.00           O
ATOM    841  CB  LEU A 107       8.261   4.521   5.764  1.00  0.00           C
ATOM    842  CG  LEU A 107       7.522   3.913   6.967  1.00  0.00           C
ATOM    843  CD1 LEU A 107       7.753   4.789   8.188  1.00  0.00           C
ATOM    844  CD2 LEU A 107       6.008   3.817   6.754  1.00  0.00           C
ATOM    845  N   THR A 108       7.520   1.437   4.209  1.00  0.00           N
ATOM    846  CA  THR A 108       6.362   0.604   3.881  1.00  0.00           C
ATOM    847  C   THR A 108       5.996  -0.197   5.106  1.00  0.00           C
ATOM    848  O   THR A 108       6.852  -0.867   5.691  1.00  0.00           O
ATOM    849  CB  THR A 108       6.623  -0.310   2.684  1.00  0.00           C
ATOM    850  OG1 THR A 108       7.235   0.393   1.629  1.00  0.00           O
ATOM    851  CG2 THR A 108       5.314  -0.860   2.139  1.00  0.00           C
ATOM    852  N   SER A 109       4.738  -0.113   5.526  1.00  0.00           N
ATOM    853  CA  SER A 109       4.209  -0.766   6.723  1.00  0.00           C
ATOM    854  C   SER A 109       2.871  -1.436   6.412  1.00  0.00           C
ATOM    855  O   SER A 109       2.431  -1.487   5.256  1.00  0.00           O
ATOM    856  CB  SER A 109       4.112   0.265   7.851  1.00  0.00           C
ATOM    857  OG  SER A 109       3.938  -0.372   9.101  1.00  0.00           O
ATOM    858  N   THR A 110       2.216  -1.961   7.441  1.00  0.00           N
ATOM    859  CA  THR A 110       0.913  -2.617   7.343  1.00  0.00           C
ATOM    860  C   THR A 110      -0.014  -2.078   8.429  1.00  0.00           C
ATOM    861  O   THR A 110       0.346  -2.062   9.602  1.00  0.00           O
ATOM    862  CB  THR A 110       1.073  -4.131   7.458  1.00  0.00           C
ATOM    863  OG1 THR A 110       1.986  -4.603   6.489  1.00  0.00           O
ATOM    864  CG2 THR A 110      -0.239  -4.869   7.221  1.00  0.00           C
ATOM    865  N   CYS A 111      -1.211  -1.642   8.045  1.00  0.00           N
ATOM    866  CA  CYS A 111      -2.224  -1.189   8.989  1.00  0.00           C
ATOM    867  C   CYS A 111      -2.730  -2.368   9.832  1.00  0.00           C
ATOM    868  O   CYS A 111      -3.242  -3.333   9.282  1.00  0.00           O
ATOM    869  CB  CYS A 111      -3.356  -0.527   8.203  1.00  0.00           C
ATOM    870  SG  CYS A 111      -4.722  -0.059   9.298  1.00  0.00           S
ATOM    871  N   GLU A 112      -2.655  -2.266  11.164  1.00  0.00           N
ATOM    872  CA  GLU A 112      -3.079  -3.345  12.060  1.00  0.00           C
ATOM    873  C   GLU A 112      -4.591  -3.606  12.057  1.00  0.00           C
ATOM    874  O   GLU A 112      -5.034  -4.686  12.429  1.00  0.00           O
ATOM    875  CB  GLU A 112      -2.570  -3.089  13.483  1.00  0.00           C
ATOM    876  CG  GLU A 112      -3.318  -1.968  14.234  1.00  0.00           C
ATOM    877  CD  GLU A 112      -2.730  -1.727  15.635  1.00  0.00           C
ATOM    878  OE1 GLU A 112      -3.326  -0.961  16.410  1.00  0.00           O
ATOM    879  OE2 GLU A 112      -1.647  -2.263  15.958  1.00  0.00           O
ATOM    880  N   HIS A 113      -5.391  -2.639  11.610  1.00  0.00           N
ATOM    881  CA  HIS A 113      -6.850  -2.762  11.592  1.00  0.00           C
ATOM    882  C   HIS A 113      -7.380  -3.664  10.481  1.00  0.00           C
ATOM    883  O   HIS A 113      -8.478  -4.220  10.619  1.00  0.00           O
ATOM    884  CB  HIS A 113      -7.479  -1.372  11.484  1.00  0.00           C
ATOM    885  CG  HIS A 113      -7.081  -0.436  12.584  1.00  0.00           C
ATOM    886  ND1 HIS A 113      -6.793   0.902  12.442  1.00  0.00           N
ATOM    887  CD2 HIS A 113      -6.930  -0.736  13.907  1.00  0.00           C
ATOM    888  CE1 HIS A 113      -6.475   1.384  13.648  1.00  0.00           C
ATOM    889  NE2 HIS A 113      -6.549   0.425  14.560  1.00  0.00           N
ATOM    890  N   HIS A 114      -6.638  -3.801   9.371  1.00  0.00           N
ATOM    891  CA  HIS A 114      -7.091  -4.512   8.170  1.00  0.00           C
ATOM    892  C   HIS A 114      -5.986  -5.342   7.493  1.00  0.00           C
ATOM    893  O   HIS A 114      -6.268  -6.000   6.502  1.00  0.00           O
ATOM    894  CB  HIS A 114      -7.637  -3.494   7.161  1.00  0.00           C
ATOM    895  CG  HIS A 114      -8.799  -2.689   7.658  1.00  0.00           C
ATOM    896  ND1 HIS A 114      -8.735  -1.439   8.221  1.00  0.00           N
ATOM    897  CD2 HIS A 114     -10.130  -3.028   7.603  1.00  0.00           C
ATOM    898  CE1 HIS A 114      -9.982  -1.044   8.499  1.00  0.00           C
ATOM    899  NE2 HIS A 114     -10.867  -1.982   8.134  1.00  0.00           N
ATOM    900  N   PHE A 115      -4.756  -5.299   7.989  1.00  0.00           N
ATOM    901  CA  PHE A 115      -3.570  -5.905   7.355  1.00  0.00           C
ATOM    902  C   PHE A 115      -3.373  -5.459   5.893  1.00  0.00           C
ATOM    903  O   PHE A 115      -3.036  -6.243   5.019  1.00  0.00           O
ATOM    904  CB  PHE A 115      -3.566  -7.429   7.557  1.00  0.00           C
ATOM    905  CG  PHE A 115      -3.146  -7.912   8.946  1.00  0.00           C
ATOM    906  CD1 PHE A 115      -2.636  -9.214   9.070  1.00  0.00           C
ATOM    907  CD2 PHE A 115      -3.214  -7.102  10.084  1.00  0.00           C
ATOM    908  CE1 PHE A 115      -2.214  -9.696  10.321  1.00  0.00           C
ATOM    909  CE2 PHE A 115      -2.788  -7.575  11.340  1.00  0.00           C
ATOM    910  CZ  PHE A 115      -2.289  -8.877  11.454  1.00  0.00           C
ATOM    911  N   VAL A 116      -3.596  -4.173   5.642  1.00  0.00           N
ATOM    912  CA  VAL A 116      -3.442  -3.552   4.326  1.00  0.00           C
ATOM    913  C   VAL A 116      -2.243  -2.597   4.345  1.00  0.00           C
ATOM    914  O   VAL A 116      -1.925  -2.002   5.366  1.00  0.00           O
ATOM    915  CB  VAL A 116      -4.748  -2.861   3.899  1.00  0.00           C
ATOM    916  CG1 VAL A 116      -4.608  -2.095   2.585  1.00  0.00           C
ATOM    917  CG2 VAL A 116      -5.860  -3.886   3.697  1.00  0.00           C
ATOM    918  N   THR A 117      -1.594  -2.456   3.187  1.00  0.00           N
ATOM    919  CA  THR A 117      -0.373  -1.668   3.015  1.00  0.00           C
ATOM    920  C   THR A 117      -0.531  -0.211   3.462  1.00  0.00           C
ATOM    921  O   THR A 117      -1.514   0.451   3.151  1.00  0.00           O
ATOM    922  CB  THR A 117       0.071  -1.714   1.551  1.00  0.00           C
ATOM    923  OG1 THR A 117       0.223  -3.062   1.148  1.00  0.00           O
ATOM    924  CG2 THR A 117       1.409  -1.022   1.293  1.00  0.00           C
ATOM    925  N   ILE A 118       0.494   0.287   4.152  1.00  0.00           N
ATOM    926  CA  ILE A 118       0.778   1.704   4.377  1.00  0.00           C
ATOM    927  C   ILE A 118       2.046   2.026   3.576  1.00  0.00           C
ATOM    928  O   ILE A 118       3.068   1.369   3.773  1.00  0.00           O
ATOM    929  CB  ILE A 118       0.977   2.007   5.876  1.00  0.00           C
ATOM    930  CG1 ILE A 118      -0.285   1.647   6.694  1.00  0.00           C
ATOM    931  CG2 ILE A 118       1.356   3.486   6.081  1.00  0.00           C
ATOM    932  CD1 ILE A 118      -0.076   1.724   8.214  1.00  0.00           C
ATOM    933  N   ASP A 119       1.996   3.016   2.692  1.00  0.00           N
ATOM    934  CA  ASP A 119       3.143   3.451   1.901  1.00  0.00           C
ATOM    935  C   ASP A 119       3.428   4.924   2.152  1.00  0.00           C
ATOM    936  O   ASP A 119       2.531   5.761   2.062  1.00  0.00           O
ATOM    937  CB  ASP A 119       2.883   3.185   0.420  1.00  0.00           C
ATOM    938  CG  ASP A 119       4.080   3.555  -0.452  1.00  0.00           C
ATOM    939  OD1 ASP A 119       5.217   3.127  -0.154  1.00  0.00           O
ATOM    940  OD2 ASP A 119       3.895   4.198  -1.505  1.00  0.00           O
ATOM    941  N   GLY A 120       4.676   5.244   2.475  1.00  0.00           N
ATOM    942  CA  GLY A 120       5.028   6.599   2.813  1.00  0.00           C
ATOM    943  C   GLY A 120       6.529   6.846   2.923  1.00  0.00           C
ATOM    944  O   GLY A 120       7.373   6.044   2.507  1.00  0.00           O
ATOM    945  N   LYS A 121       6.837   7.995   3.500  1.00  0.00           N
ATOM    946  CA  LYS A 121       8.196   8.450   3.744  1.00  0.00           C
ATOM    947  C   LYS A 121       8.326   8.980   5.167  1.00  0.00           C
ATOM    948  O   LYS A 121       7.415   9.615   5.684  1.00  0.00           O
ATOM    949  CB  LYS A 121       8.578   9.531   2.726  1.00  0.00           C
ATOM    950  CG  LYS A 121       8.693   8.982   1.287  1.00  0.00           C
ATOM    951  CD  LYS A 121       9.073  10.148   0.381  1.00  0.00           C
ATOM    952  CE  LYS A 121       9.428   9.742  -1.041  1.00  0.00           C
ATOM    953  NZ  LYS A 121       9.990  10.925  -1.750  1.00  0.00           N
ATOM    954  N   ALA A 122       9.480   8.743   5.771  1.00  0.00           N
ATOM    955  CA  ALA A 122       9.825   9.309   7.054  1.00  0.00           C
ATOM    956  C   ALA A 122      10.925  10.365   6.897  1.00  0.00           C
ATOM    957  O   ALA A 122      11.873  10.202   6.133  1.00  0.00           O
ATOM    958  CB  ALA A 122      10.219   8.195   8.028  1.00  0.00           C
ATOM    959  N   THR A 123      10.822  11.431   7.692  1.00  0.00           N
ATOM    960  CA  THR A 123      11.896  12.393   7.933  1.00  0.00           C
ATOM    961  C   THR A 123      12.302  12.297   9.394  1.00  0.00           C
ATOM    962  O   THR A 123      11.463  12.437  10.285  1.00  0.00           O
ATOM    963  CB  THR A 123      11.468  13.816   7.562  1.00  0.00           C
ATOM    964  OG1 THR A 123      11.136  13.861   6.191  1.00  0.00           O
ATOM    965  CG2 THR A 123      12.586  14.829   7.775  1.00  0.00           C
ATOM    966  N   VAL A 124      13.585  12.073   9.644  1.00  0.00           N
ATOM    967  CA  VAL A 124      14.166  11.983  10.982  1.00  0.00           C
ATOM    968  C   VAL A 124      15.221  13.063  11.135  1.00  0.00           C
ATOM    969  O   VAL A 124      16.101  13.189  10.286  1.00  0.00           O
ATOM    970  CB  VAL A 124      14.752  10.585  11.239  1.00  0.00           C
ATOM    971  CG1 VAL A 124      15.473  10.507  12.589  1.00  0.00           C
ATOM    972  CG2 VAL A 124      13.657   9.511  11.234  1.00  0.00           C
ATOM    973  N   ALA A 125      15.167  13.811  12.237  1.00  0.00           N
ATOM    974  CA  ALA A 125      16.234  14.720  12.623  1.00  0.00           C
ATOM    975  C   ALA A 125      16.649  14.474  14.073  1.00  0.00           C
ATOM    976  O   ALA A 125      15.844  14.095  14.912  1.00  0.00           O
ATOM    977  CB  ALA A 125      15.801  16.162  12.375  1.00  0.00           C
ATOM    978  N   TYR A 126      17.917  14.711  14.366  1.00  0.00           N
ATOM    979  CA  TYR A 126      18.437  14.700  15.726  1.00  0.00           C
ATOM    980  C   TYR A 126      19.621  15.667  15.841  1.00  0.00           C
ATOM    981  O   TYR A 126      20.312  15.926  14.858  1.00  0.00           O
ATOM    982  CB  TYR A 126      18.819  13.282  16.153  1.00  0.00           C
ATOM    983  CG  TYR A 126      20.129  12.763  15.583  1.00  0.00           C
ATOM    984  CD1 TYR A 126      20.222  12.364  14.234  1.00  0.00           C
ATOM    985  CD2 TYR A 126      21.267  12.694  16.411  1.00  0.00           C
ATOM    986  CE1 TYR A 126      21.440  11.899  13.713  1.00  0.00           C
ATOM    987  CE2 TYR A 126      22.488  12.231  15.901  1.00  0.00           C
ATOM    988  CZ  TYR A 126      22.579  11.836  14.553  1.00  0.00           C
ATOM    989  OH  TYR A 126      23.769  11.396  14.057  1.00  0.00           O
ATOM    990  N   ILE A 127      19.861  16.163  17.061  1.00  0.00           N
ATOM    991  CA  ILE A 127      21.047  16.953  17.385  1.00  0.00           C
ATOM    992  C   ILE A 127      22.043  16.006  18.064  1.00  0.00           C
ATOM    993  O   ILE A 127      21.737  15.518  19.156  1.00  0.00           O
ATOM    994  CB  ILE A 127      20.689  18.172  18.256  1.00  0.00           C
ATOM    995  CG1 ILE A 127      19.642  19.070  17.539  1.00  0.00           C
ATOM    996  CG2 ILE A 127      21.963  18.980  18.571  1.00  0.00           C
ATOM    997  CD1 ILE A 127      19.046  20.167  18.422  1.00  0.00           C
ATOM    998  N   PRO A 128      23.198  15.707  17.448  1.00  0.00           N
ATOM    999  CA  PRO A 128      24.197  14.842  18.058  1.00  0.00           C
ATOM   1000  C   PRO A 128      24.653  15.381  19.407  1.00  0.00           C
ATOM   1001  O   PRO A 128      24.874  16.580  19.574  1.00  0.00           O
ATOM   1002  CB  PRO A 128      25.357  14.769  17.063  1.00  0.00           C
ATOM   1003  CG  PRO A 128      24.708  15.099  15.727  1.00  0.00           C
ATOM   1004  CD  PRO A 128      23.623  16.098  16.111  1.00  0.00           C
ATOM   1005  N   LYS A 129      24.823  14.478  20.374  1.00  0.00           N
ATOM   1006  CA  LYS A 129      25.413  14.785  21.673  1.00  0.00           C
ATOM   1007  C   LYS A 129      26.812  14.168  21.741  1.00  0.00           C
ATOM   1008  O   LYS A 129      27.754  14.758  21.193  1.00  0.00           O
ATOM   1009  CB  LYS A 129      24.440  14.332  22.781  1.00  0.00           C
ATOM   1010  CG  LYS A 129      24.876  14.852  24.154  1.00  0.00           C
ATOM   1011  CD  LYS A 129      23.962  14.268  25.242  1.00  0.00           C
ATOM   1012  CE  LYS A 129      24.500  14.644  26.611  1.00  0.00           C
ATOM   1013  NZ  LYS A 129      23.822  13.852  27.651  1.00  0.00           N
ATOM   1014  N   ASP A 130      26.934  12.990  22.330  1.00  0.00           N
ATOM   1015  CA  ASP A 130      28.216  12.299  22.487  1.00  0.00           C
ATOM   1016  C   ASP A 130      28.548  11.402  21.279  1.00  0.00           C
ATOM   1017  O   ASP A 130      29.702  11.039  21.056  1.00  0.00           O
ATOM   1018  CB  ASP A 130      28.188  11.498  23.803  1.00  0.00           C
ATOM   1019  CG  ASP A 130      27.802  12.355  25.008  1.00  0.00           C
ATOM   1020  OD1 ASP A 130      28.292  13.501  25.116  1.00  0.00           O
ATOM   1021  OD2 ASP A 130      26.950  11.908  25.812  1.00  0.00           O
ATOM   1022  N   SER A 131      27.543  11.054  20.478  1.00  0.00           N
ATOM   1023  CA  SER A 131      27.661  10.102  19.382  1.00  0.00           C
ATOM   1024  C   SER A 131      26.871  10.520  18.144  1.00  0.00           C
ATOM   1025  O   SER A 131      25.777  11.073  18.236  1.00  0.00           O
ATOM   1026  CB  SER A 131      27.196   8.721  19.836  1.00  0.00           C
ATOM   1027  OG  SER A 131      27.976   8.249  20.930  1.00  0.00           O
ATOM   1028  N   VAL A 132      27.411  10.160  16.978  1.00  0.00           N
ATOM   1029  CA  VAL A 132      26.751  10.263  15.673  1.00  0.00           C
ATOM   1030  C   VAL A 132      26.390   8.855  15.203  1.00  0.00           C
ATOM   1031  O   VAL A 132      27.226   7.950  15.213  1.00  0.00           O
ATOM   1032  CB  VAL A 132      27.650  10.997  14.657  1.00  0.00           C
ATOM   1033  CG1 VAL A 132      26.984  11.111  13.280  1.00  0.00           C
ATOM   1034  CG2 VAL A 132      27.977  12.423  15.127  1.00  0.00           C
ATOM   1035  N   ILE A 133      25.145   8.660  14.766  1.00  0.00           N
ATOM   1036  CA  ILE A 133      24.693   7.388  14.191  1.00  0.00           C
ATOM   1037  C   ILE A 133      24.854   7.405  12.664  1.00  0.00           C
ATOM   1038  O   ILE A 133      24.589   8.411  12.001  1.00  0.00           O
ATOM   1039  CB  ILE A 133      23.267   7.045  14.669  1.00  0.00           C
ATOM   1040  CG1 ILE A 133      22.920   5.579  14.332  1.00  0.00           C
ATOM   1041  CG2 ILE A 133      22.215   8.014  14.112  1.00  0.00           C
ATOM   1042  CD1 ILE A 133      21.643   5.072  15.015  1.00  0.00           C
ATOM   1043  N   GLY A 134      25.264   6.287  12.087  1.00  0.00           N
ATOM   1044  CA  GLY A 134      25.349   6.157  10.635  1.00  0.00           C
ATOM   1045  C   GLY A 134      23.973   6.249   9.957  1.00  0.00           C
ATOM   1046  O   GLY A 134      23.015   5.613  10.402  1.00  0.00           O
ATOM   1047  N   LEU A 135      23.894   6.951   8.824  1.00  0.00           N
ATOM   1048  CA  LEU A 135      22.691   7.118   7.995  1.00  0.00           C
ATOM   1049  C   LEU A 135      21.902   5.811   7.795  1.00  0.00           C
ATOM   1050  O   LEU A 135      20.692   5.762   7.994  1.00  0.00           O
ATOM   1051  CB  LEU A 135      23.162   7.688   6.626  1.00  0.00           C
ATOM   1052  CG  LEU A 135      22.072   7.753   5.536  1.00  0.00           C
ATOM   1053  CD1 LEU A 135      20.946   8.682   5.933  1.00  0.00           C
ATOM   1054  CD2 LEU A 135      22.683   8.261   4.229  1.00  0.00           C
ATOM   1055  N   SER A 136      22.603   4.733   7.435  1.00  0.00           N
ATOM   1056  CA  SER A 136      21.974   3.434   7.190  1.00  0.00           C
ATOM   1057  C   SER A 136      21.296   2.839   8.429  1.00  0.00           C
ATOM   1058  O   SER A 136      20.393   2.022   8.283  1.00  0.00           O
ATOM   1059  CB  SER A 136      22.999   2.441   6.644  1.00  0.00           C
ATOM   1060  OG  SER A 136      24.013   2.165   7.595  1.00  0.00           O
ATOM   1061  N   LYS A 137      21.711   3.225   9.636  1.00  0.00           N
ATOM   1062  CA  LYS A 137      21.124   2.746  10.891  1.00  0.00           C
ATOM   1063  C   LYS A 137      19.768   3.401  11.138  1.00  0.00           C
ATOM   1064  O   LYS A 137      18.845   2.697  11.508  1.00  0.00           O
ATOM   1065  CB  LYS A 137      22.074   2.971  12.072  1.00  0.00           C
ATOM   1066  CG  LYS A 137      23.461   2.345  11.871  1.00  0.00           C
ATOM   1067  CD  LYS A 137      23.404   0.830  11.639  1.00  0.00           C
ATOM   1068  CE  LYS A 137      24.820   0.293  11.506  1.00  0.00           C
ATOM   1069  NZ  LYS A 137      24.835  -1.192  11.514  1.00  0.00           N
ATOM   1070  N   ILE A 138      19.643   4.702  10.854  1.00  0.00           N
ATOM   1071  CA  ILE A 138      18.355   5.404  10.925  1.00  0.00           C
ATOM   1072  C   ILE A 138      17.341   4.735   9.991  1.00  0.00           C
ATOM   1073  O   ILE A 138      16.277   4.332  10.441  1.00  0.00           O
ATOM   1074  CB  ILE A 138      18.523   6.911  10.629  1.00  0.00           C
ATOM   1075  CG1 ILE A 138      19.470   7.557  11.674  1.00  0.00           C
ATOM   1076  CG2 ILE A 138      17.150   7.608  10.630  1.00  0.00           C
ATOM   1077  CD1 ILE A 138      19.765   9.039  11.435  1.00  0.00           C
ATOM   1078  N   ASN A 139      17.709   4.503   8.722  1.00  0.00           N
ATOM   1079  CA  ASN A 139      16.859   3.787   7.765  1.00  0.00           C
ATOM   1080  C   ASN A 139      16.455   2.391   8.272  1.00  0.00           C
ATOM   1081  O   ASN A 139      15.298   2.014   8.190  1.00  0.00           O
ATOM   1082  CB  ASN A 139      17.602   3.667   6.423  1.00  0.00           C
ATOM   1083  CG  ASN A 139      17.612   4.964   5.634  1.00  0.00           C
ATOM   1084  OD1 ASN A 139      16.736   5.223   4.845  1.00  0.00           O
ATOM   1085  ND2 ASN A 139      18.601   5.802   5.825  1.00  0.00           N
ATOM   1086  N   ARG A 140      17.418   1.630   8.838  1.00  0.00           N
ATOM   1087  CA  ARG A 140      17.155   0.282   9.362  1.00  0.00           C
ATOM   1088  C   ARG A 140      16.223   0.285  10.571  1.00  0.00           C
ATOM   1089  O   ARG A 140      15.391  -0.605  10.664  1.00  0.00           O
ATOM   1090  CB  ARG A 140      18.467  -0.417   9.714  1.00  0.00           C
ATOM   1091  CG  ARG A 140      19.220  -0.900   8.463  1.00  0.00           C
ATOM   1092  CD  ARG A 140      20.608  -1.395   8.877  1.00  0.00           C
ATOM   1093  NE  ARG A 140      21.424  -1.794   7.721  1.00  0.00           N
ATOM   1094  CZ  ARG A 140      21.607  -3.027   7.249  1.00  0.00           C
ATOM   1095  NH1 ARG A 140      21.030  -4.068   7.785  1.00  0.00           N
ATOM   1096  NH2 ARG A 140      22.368  -3.227   6.220  1.00  0.00           N
ATOM   1097  N   ILE A 141      16.341   1.272  11.474  1.00  0.00           N
ATOM   1098  CA  ILE A 141      15.455   1.413  12.639  1.00  0.00           C
ATOM   1099  C   ILE A 141      14.033   1.749  12.180  1.00  0.00           C
ATOM   1100  O   ILE A 141      13.093   1.101  12.617  1.00  0.00           O
ATOM   1101  CB  ILE A 141      16.014   2.461  13.622  1.00  0.00           C
ATOM   1102  CG1 ILE A 141      17.311   1.937  14.286  1.00  0.00           C
ATOM   1103  CG2 ILE A 141      14.981   2.818  14.717  1.00  0.00           C
ATOM   1104  CD1 ILE A 141      18.153   3.051  14.922  1.00  0.00           C
ATOM   1105  N   VAL A 142      13.880   2.702  11.255  1.00  0.00           N
ATOM   1106  CA  VAL A 142      12.580   3.028  10.651  1.00  0.00           C
ATOM   1107  C   VAL A 142      11.950   1.783  10.017  1.00  0.00           C
ATOM   1108  O   VAL A 142      10.798   1.464  10.306  1.00  0.00           O
ATOM   1109  CB  VAL A 142      12.723   4.161   9.605  1.00  0.00           C
ATOM   1110  CG1 VAL A 142      11.431   4.395   8.811  1.00  0.00           C
ATOM   1111  CG2 VAL A 142      13.094   5.485  10.285  1.00  0.00           C
ATOM   1112  N   GLN A 143      12.715   1.038   9.220  1.00  0.00           N
ATOM   1113  CA  GLN A 143      12.233  -0.197   8.601  1.00  0.00           C
ATOM   1114  C   GLN A 143      11.874  -1.270   9.628  1.00  0.00           C
ATOM   1115  O   GLN A 143      10.858  -1.922   9.453  1.00  0.00           O
ATOM   1116  CB  GLN A 143      13.275  -0.736   7.607  1.00  0.00           C
ATOM   1117  CG  GLN A 143      13.221   0.000   6.254  1.00  0.00           C
ATOM   1118  CD  GLN A 143      11.957  -0.340   5.464  1.00  0.00           C
ATOM   1119  OE1 GLN A 143      11.450  -1.448   5.498  1.00  0.00           O
ATOM   1120  NE2 GLN A 143      11.422   0.595   4.712  1.00  0.00           N
ATOM   1121  N   PHE A 144      12.645  -1.441  10.699  1.00  0.00           N
ATOM   1122  CA  PHE A 144      12.367  -2.433  11.735  1.00  0.00           C
ATOM   1123  C   PHE A 144      10.974  -2.222  12.342  1.00  0.00           C
ATOM   1124  O   PHE A 144      10.168  -3.150  12.347  1.00  0.00           O
ATOM   1125  CB  PHE A 144      13.458  -2.389  12.809  1.00  0.00           C
ATOM   1126  CG  PHE A 144      13.172  -3.301  13.987  1.00  0.00           C
ATOM   1127  CD1 PHE A 144      12.637  -2.775  15.184  1.00  0.00           C
ATOM   1128  CD2 PHE A 144      13.389  -4.688  13.884  1.00  0.00           C
ATOM   1129  CE1 PHE A 144      12.332  -3.631  16.264  1.00  0.00           C
ATOM   1130  CE2 PHE A 144      13.089  -5.542  14.958  1.00  0.00           C
ATOM   1131  CZ  PHE A 144      12.552  -5.011  16.147  1.00  0.00           C
ATOM   1132  N   PHE A 145      10.667  -1.000  12.781  1.00  0.00           N
ATOM   1133  CA  PHE A 145       9.350  -0.692  13.336  1.00  0.00           C
ATOM   1134  C   PHE A 145       8.237  -0.677  12.276  1.00  0.00           C
ATOM   1135  O   PHE A 145       7.099  -1.027  12.579  1.00  0.00           O
ATOM   1136  CB  PHE A 145       9.405   0.622  14.115  1.00  0.00           C
ATOM   1137  CG  PHE A 145      10.187   0.506  15.404  1.00  0.00           C
ATOM   1138  CD1 PHE A 145       9.655  -0.244  16.468  1.00  0.00           C
ATOM   1139  CD2 PHE A 145      11.454   1.093  15.543  1.00  0.00           C
ATOM   1140  CE1 PHE A 145      10.380  -0.423  17.649  1.00  0.00           C
ATOM   1141  CE2 PHE A 145      12.187   0.920  16.721  1.00  0.00           C
ATOM   1142  CZ  PHE A 145      11.658   0.155  17.771  1.00  0.00           C
ATOM   1143  N   ALA A 146       8.560  -0.334  11.023  1.00  0.00           N
ATOM   1144  CA  ALA A 146       7.598  -0.413   9.928  1.00  0.00           C
ATOM   1145  C   ALA A 146       7.196  -1.858   9.581  1.00  0.00           C
ATOM   1146  O   ALA A 146       6.064  -2.080   9.151  1.00  0.00           O
ATOM   1147  CB  ALA A 146       8.182   0.312   8.710  1.00  0.00           C
ATOM   1148  N   GLN A 147       8.082  -2.839   9.794  1.00  0.00           N
ATOM   1149  CA  GLN A 147       7.800  -4.264   9.552  1.00  0.00           C
ATOM   1150  C   GLN A 147       6.976  -4.886  10.701  1.00  0.00           C
ATOM   1151  O   GLN A 147       7.339  -5.909  11.274  1.00  0.00           O
ATOM   1152  CB  GLN A 147       9.103  -5.048   9.288  1.00  0.00           C
ATOM   1153  CG  GLN A 147       9.900  -4.604   8.043  1.00  0.00           C
ATOM   1154  CD  GLN A 147       9.092  -4.599   6.747  1.00  0.00           C
ATOM   1155  OE1 GLN A 147       8.768  -5.627   6.186  1.00  0.00           O
ATOM   1156  NE2 GLN A 147       8.770  -3.438   6.223  1.00  0.00           N
ATOM   1157  N   ARG A 148       5.881  -4.234  11.058  1.00  0.00           N
ATOM   1158  CA  ARG A 148       4.913  -4.645  12.085  1.00  0.00           C
ATOM   1159  C   ARG A 148       3.500  -4.271  11.627  1.00  0.00           C
ATOM   1160  O   ARG A 148       3.357  -3.321  10.858  1.00  0.00           O
ATOM   1161  CB  ARG A 148       5.219  -3.936  13.420  1.00  0.00           C
ATOM   1162  CG  ARG A 148       6.601  -4.270  14.010  1.00  0.00           C
ATOM   1163  CD  ARG A 148       6.790  -3.552  15.356  1.00  0.00           C
ATOM   1164  NE  ARG A 148       8.022  -3.975  16.052  1.00  0.00           N
ATOM   1165  CZ  ARG A 148       8.300  -3.764  17.324  1.00  0.00           C
ATOM   1166  NH1 ARG A 148       7.537  -3.058  18.107  1.00  0.00           N
ATOM   1167  NH2 ARG A 148       9.363  -4.264  17.867  1.00  0.00           N
ATOM   1168  N   PRO A 149       2.443  -4.934  12.129  1.00  0.00           N
ATOM   1169  CA  PRO A 149       1.117  -4.342  12.115  1.00  0.00           C
ATOM   1170  C   PRO A 149       1.153  -3.038  12.919  1.00  0.00           C
ATOM   1171  O   PRO A 149       1.620  -3.035  14.060  1.00  0.00           O
ATOM   1172  CB  PRO A 149       0.178  -5.384  12.733  1.00  0.00           C
ATOM   1173  CG  PRO A 149       0.980  -6.678  12.702  1.00  0.00           C
ATOM   1174  CD  PRO A 149       2.424  -6.202  12.812  1.00  0.00           C
ATOM   1175  N   GLN A 150       0.716  -1.921  12.321  1.00  0.00           N
ATOM   1176  CA  GLN A 150       0.933  -0.594  12.902  1.00  0.00           C
ATOM   1177  C   GLN A 150      -0.303   0.313  12.858  1.00  0.00           C
ATOM   1178  O   GLN A 150      -1.159   0.221  11.980  1.00  0.00           O
ATOM   1179  CB  GLN A 150       2.124   0.094  12.203  1.00  0.00           C
ATOM   1180  CG  GLN A 150       3.508  -0.418  12.653  1.00  0.00           C
ATOM   1181  CD  GLN A 150       3.895  -0.044  14.088  1.00  0.00           C
ATOM   1182  OE1 GLN A 150       3.101   0.431  14.890  1.00  0.00           O
ATOM   1183  NE2 GLN A 150       5.134  -0.239  14.463  1.00  0.00           N
ATOM   1184  N   VAL A 151      -0.305   1.230  13.826  1.00  0.00           N
ATOM   1185  CA  VAL A 151      -0.991   2.517  13.760  1.00  0.00           C
ATOM   1186  C   VAL A 151       0.095   3.568  13.509  1.00  0.00           C
ATOM   1187  O   VAL A 151       1.137   3.535  14.154  1.00  0.00           O
ATOM   1188  CB  VAL A 151      -1.742   2.805  15.074  1.00  0.00           C
ATOM   1189  CG1 VAL A 151      -2.463   4.150  15.028  1.00  0.00           C
ATOM   1190  CG2 VAL A 151      -2.800   1.736  15.362  1.00  0.00           C
ATOM   1191  N   GLN A 152      -0.110   4.490  12.569  1.00  0.00           N
ATOM   1192  CA  GLN A 152       0.923   5.444  12.156  1.00  0.00           C
ATOM   1193  C   GLN A 152       1.391   6.341  13.314  1.00  0.00           C
ATOM   1194  O   GLN A 152       2.592   6.613  13.437  1.00  0.00           O
ATOM   1195  CB  GLN A 152       0.408   6.270  10.965  1.00  0.00           C
ATOM   1196  CG  GLN A 152       1.480   7.226  10.417  1.00  0.00           C
ATOM   1197  CD  GLN A 152       1.027   7.959   9.163  1.00  0.00           C
ATOM   1198  OE1 GLN A 152       0.296   7.451   8.328  1.00  0.00           O
ATOM   1199  NE2 GLN A 152       1.451   9.187   8.971  1.00  0.00           N
ATOM   1200  N   GLU A 153       0.498   6.751  14.191  1.00  0.00           N
ATOM   1201  CA  GLU A 153       0.807   7.507  15.408  1.00  0.00           C
ATOM   1202  C   GLU A 153       1.769   6.727  16.309  1.00  0.00           C
ATOM   1203  O   GLU A 153       2.798   7.251  16.726  1.00  0.00           O
ATOM   1204  CB  GLU A 153      -0.484   7.837  16.163  1.00  0.00           C
ATOM   1205  CG  GLU A 153      -1.438   8.810  15.440  1.00  0.00           C
ATOM   1206  CD  GLU A 153      -2.344   8.184  14.360  1.00  0.00           C
ATOM   1207  OE1 GLU A 153      -3.211   8.929  13.851  1.00  0.00           O
ATOM   1208  OE2 GLU A 153      -2.164   6.990  14.030  1.00  0.00           O
ATOM   1209  N   ARG A 154       1.478   5.441  16.562  1.00  0.00           N
ATOM   1210  CA  ARG A 154       2.325   4.566  17.386  1.00  0.00           C
ATOM   1211  C   ARG A 154       3.681   4.307  16.726  1.00  0.00           C
ATOM   1212  O   ARG A 154       4.700   4.422  17.403  1.00  0.00           O
ATOM   1213  CB  ARG A 154       1.585   3.257  17.697  1.00  0.00           C
ATOM   1214  CG  ARG A 154       2.358   2.398  18.714  1.00  0.00           C
ATOM   1215  CD  ARG A 154       1.553   1.165  19.159  1.00  0.00           C
ATOM   1216  NE  ARG A 154       1.401   0.193  18.075  1.00  0.00           N
ATOM   1217  CZ  ARG A 154       0.314  -0.481  17.707  1.00  0.00           C
ATOM   1218  NH1 ARG A 154      -0.828  -0.382  18.316  1.00  0.00           N
ATOM   1219  NH2 ARG A 154       0.374  -1.261  16.690  1.00  0.00           N
ATOM   1220  N   LEU A 155       3.716   4.047  15.426  1.00  0.00           N
ATOM   1221  CA  LEU A 155       4.951   3.867  14.655  1.00  0.00           C
ATOM   1222  C   LEU A 155       5.886   5.069  14.804  1.00  0.00           C
ATOM   1223  O   LEU A 155       7.071   4.911  15.080  1.00  0.00           O
ATOM   1224  CB  LEU A 155       4.567   3.613  13.187  1.00  0.00           C
ATOM   1225  CG  LEU A 155       5.749   3.573  12.195  1.00  0.00           C
ATOM   1226  CD1 LEU A 155       6.774   2.501  12.547  1.00  0.00           C
ATOM   1227  CD2 LEU A 155       5.219   3.298  10.794  1.00  0.00           C
ATOM   1228  N   THR A 156       5.338   6.280  14.684  1.00  0.00           N
ATOM   1229  CA  THR A 156       6.100   7.532  14.808  1.00  0.00           C
ATOM   1230  C   THR A 156       6.701   7.669  16.211  1.00  0.00           C
ATOM   1231  O   THR A 156       7.878   7.991  16.350  1.00  0.00           O
ATOM   1232  CB  THR A 156       5.206   8.744  14.492  1.00  0.00           C
ATOM   1233  OG1 THR A 156       4.551   8.558  13.260  1.00  0.00           O
ATOM   1234  CG2 THR A 156       6.007  10.027  14.334  1.00  0.00           C
ATOM   1235  N   GLN A 157       5.926   7.352  17.258  1.00  0.00           N
ATOM   1236  CA  GLN A 157       6.387   7.358  18.649  1.00  0.00           C
ATOM   1237  C   GLN A 157       7.453   6.284  18.914  1.00  0.00           C
ATOM   1238  O   GLN A 157       8.462   6.578  19.555  1.00  0.00           O
ATOM   1239  CB  GLN A 157       5.193   7.156  19.596  1.00  0.00           C
ATOM   1240  CG  GLN A 157       4.232   8.367  19.629  1.00  0.00           C
ATOM   1241  CD  GLN A 157       4.805   9.584  20.354  1.00  0.00           C
ATOM   1242  OE1 GLN A 157       5.733   9.513  21.137  1.00  0.00           O
ATOM   1243  NE2 GLN A 157       4.246  10.742  20.130  1.00  0.00           N
ATOM   1244  N   GLN A 158       7.274   5.069  18.404  1.00  0.00           N
ATOM   1245  CA  GLN A 158       8.243   3.981  18.561  1.00  0.00           C
ATOM   1246  C   GLN A 158       9.610   4.362  17.983  1.00  0.00           C
ATOM   1247  O   GLN A 158      10.631   4.217  18.655  1.00  0.00           O
ATOM   1248  CB  GLN A 158       7.716   2.710  17.876  1.00  0.00           C
ATOM   1249  CG  GLN A 158       6.604   2.006  18.675  1.00  0.00           C
ATOM   1250  CD  GLN A 158       6.034   0.786  17.954  1.00  0.00           C
ATOM   1251  OE1 GLN A 158       6.249   0.565  16.770  1.00  0.00           O
ATOM   1252  NE2 GLN A 158       5.295  -0.059  18.643  1.00  0.00           N
ATOM   1253  N   ILE A 159       9.646   4.921  16.775  1.00  0.00           N
ATOM   1254  CA  ILE A 159      10.887   5.371  16.133  1.00  0.00           C
ATOM   1255  C   ILE A 159      11.551   6.485  16.956  1.00  0.00           C
ATOM   1256  O   ILE A 159      12.760   6.449  17.163  1.00  0.00           O
ATOM   1257  CB  ILE A 159      10.622   5.809  14.674  1.00  0.00           C
ATOM   1258  CG1 ILE A 159      10.155   4.609  13.812  1.00  0.00           C
ATOM   1259  CG2 ILE A 159      11.894   6.426  14.048  1.00  0.00           C
ATOM   1260  CD1 ILE A 159       9.527   5.030  12.483  1.00  0.00           C
ATOM   1261  N   LEU A 160      10.767   7.445  17.464  1.00  0.00           N
ATOM   1262  CA  LEU A 160      11.287   8.512  18.320  1.00  0.00           C
ATOM   1263  C   LEU A 160      11.998   7.937  19.549  1.00  0.00           C
ATOM   1264  O   LEU A 160      13.160   8.260  19.793  1.00  0.00           O
ATOM   1265  CB  LEU A 160      10.144   9.452  18.747  1.00  0.00           C
ATOM   1266  CG  LEU A 160      10.627  10.621  19.648  1.00  0.00           C
ATOM   1267  CD1 LEU A 160      11.361  11.683  18.843  1.00  0.00           C
ATOM   1268  CD2 LEU A 160       9.457  11.287  20.353  1.00  0.00           C
ATOM   1269  N   ILE A 161      11.325   7.083  20.324  1.00  0.00           N
ATOM   1270  CA  ILE A 161      11.850   6.527  21.573  1.00  0.00           C
ATOM   1271  C   ILE A 161      13.066   5.635  21.314  1.00  0.00           C
ATOM   1272  O   ILE A 161      14.053   5.726  22.037  1.00  0.00           O
ATOM   1273  CB  ILE A 161      10.743   5.768  22.333  1.00  0.00           C
ATOM   1274  CG1 ILE A 161       9.582   6.694  22.763  1.00  0.00           C
ATOM   1275  CG2 ILE A 161      11.303   5.021  23.555  1.00  0.00           C
ATOM   1276  CD1 ILE A 161       9.959   7.895  23.646  1.00  0.00           C
ATOM   1277  N   ALA A 162      13.030   4.828  20.257  1.00  0.00           N
ATOM   1278  CA  ALA A 162      14.167   3.997  19.871  1.00  0.00           C
ATOM   1279  C   ALA A 162      15.415   4.851  19.606  1.00  0.00           C
ATOM   1280  O   ALA A 162      16.481   4.598  20.168  1.00  0.00           O
ATOM   1281  CB  ALA A 162      13.776   3.180  18.638  1.00  0.00           C
ATOM   1282  N   LEU A 163      15.275   5.922  18.819  1.00  0.00           N
ATOM   1283  CA  LEU A 163      16.385   6.828  18.508  1.00  0.00           C
ATOM   1284  C   LEU A 163      16.864   7.602  19.736  1.00  0.00           C
ATOM   1285  O   LEU A 163      18.071   7.678  19.962  1.00  0.00           O
ATOM   1286  CB  LEU A 163      15.969   7.773  17.379  1.00  0.00           C
ATOM   1287  CG  LEU A 163      15.854   7.090  16.005  1.00  0.00           C
ATOM   1288  CD1 LEU A 163      15.223   8.056  15.012  1.00  0.00           C
ATOM   1289  CD2 LEU A 163      17.227   6.683  15.458  1.00  0.00           C
ATOM   1290  N   GLN A 164      15.952   8.120  20.571  1.00  0.00           N
ATOM   1291  CA  GLN A 164      16.317   8.793  21.829  1.00  0.00           C
ATOM   1292  C   GLN A 164      17.131   7.876  22.744  1.00  0.00           C
ATOM   1293  O   GLN A 164      18.145   8.292  23.291  1.00  0.00           O
ATOM   1294  CB  GLN A 164      15.043   9.249  22.559  1.00  0.00           C
ATOM   1295  CG  GLN A 164      14.408  10.490  21.924  1.00  0.00           C
ATOM   1296  CD  GLN A 164      13.150  10.946  22.662  1.00  0.00           C
ATOM   1297  OE1 GLN A 164      12.405  10.178  23.253  1.00  0.00           O
ATOM   1298  NE2 GLN A 164      12.876  12.227  22.680  1.00  0.00           N
ATOM   1299  N   THR A 165      16.712   6.614  22.864  1.00  0.00           N
ATOM   1300  CA  THR A 165      17.377   5.603  23.692  1.00  0.00           C
ATOM   1301  C   THR A 165      18.775   5.289  23.166  1.00  0.00           C
ATOM   1302  O   THR A 165      19.741   5.304  23.927  1.00  0.00           O
ATOM   1303  CB  THR A 165      16.535   4.319  23.756  1.00  0.00           C
ATOM   1304  OG1 THR A 165      15.247   4.618  24.238  1.00  0.00           O
ATOM   1305  CG2 THR A 165      17.130   3.264  24.686  1.00  0.00           C
ATOM   1306  N   LEU A 166      18.905   5.046  21.868  1.00  0.00           N
ATOM   1307  CA  LEU A 166      20.175   4.658  21.245  1.00  0.00           C
ATOM   1308  C   LEU A 166      21.182   5.805  21.143  1.00  0.00           C
ATOM   1309  O   LEU A 166      22.385   5.578  21.247  1.00  0.00           O
ATOM   1310  CB  LEU A 166      19.869   4.084  19.855  1.00  0.00           C
ATOM   1311  CG  LEU A 166      19.096   2.754  19.882  1.00  0.00           C
ATOM   1312  CD1 LEU A 166      18.640   2.421  18.466  1.00  0.00           C
ATOM   1313  CD2 LEU A 166      19.956   1.603  20.406  1.00  0.00           C
ATOM   1314  N   LEU A 167      20.707   7.028  20.946  1.00  0.00           N
ATOM   1315  CA  LEU A 167      21.541   8.226  20.805  1.00  0.00           C
ATOM   1316  C   LEU A 167      21.888   8.884  22.149  1.00  0.00           C
ATOM   1317  O   LEU A 167      22.738   9.771  22.191  1.00  0.00           O
ATOM   1318  CB  LEU A 167      20.832   9.224  19.876  1.00  0.00           C
ATOM   1319  CG  LEU A 167      20.678   8.741  18.417  1.00  0.00           C
ATOM   1320  CD1 LEU A 167      19.766   9.699  17.655  1.00  0.00           C
ATOM   1321  CD2 LEU A 167      22.025   8.683  17.703  1.00  0.00           C
ATOM   1322  N   GLY A 168      21.217   8.490  23.246  1.00  0.00           N
ATOM   1323  CA  GLY A 168      21.418   9.109  24.554  1.00  0.00           C
ATOM   1324  C   GLY A 168      21.024  10.594  24.598  1.00  0.00           C
ATOM   1325  O   GLY A 168      21.616  11.386  25.338  1.00  0.00           O
ATOM   1326  N   THR A 169      20.039  10.987  23.788  1.00  0.00           N
ATOM   1327  CA  THR A 169      19.525  12.359  23.746  1.00  0.00           C
ATOM   1328  C   THR A 169      18.020  12.388  23.504  1.00  0.00           C
ATOM   1329  O   THR A 169      17.484  11.583  22.744  1.00  0.00           O
ATOM   1330  CB  THR A 169      20.264  13.214  22.701  1.00  0.00           C
ATOM   1331  OG1 THR A 169      19.783  14.539  22.760  1.00  0.00           O
ATOM   1332  CG2 THR A 169      20.104  12.740  21.256  1.00  0.00           C
ATOM   1333  N   ASN A 170      17.344  13.360  24.124  1.00  0.00           N
ATOM   1334  CA  ASN A 170      15.933  13.617  23.838  1.00  0.00           C
ATOM   1335  C   ASN A 170      15.727  14.448  22.566  1.00  0.00           C
ATOM   1336  O   ASN A 170      14.605  14.513  22.067  1.00  0.00           O
ATOM   1337  CB  ASN A 170      15.292  14.290  25.056  1.00  0.00           C
ATOM   1338  CG  ASN A 170      15.183  13.347  26.246  1.00  0.00           C
ATOM   1339  OD1 ASN A 170      15.099  12.146  26.117  1.00  0.00           O
ATOM   1340  ND2 ASN A 170      15.174  13.882  27.444  1.00  0.00           N
ATOM   1341  N   ASN A 171      16.777  15.063  22.028  1.00  0.00           N
ATOM   1342  CA  ASN A 171      16.725  15.955  20.875  1.00  0.00           C
ATOM   1343  C   ASN A 171      16.592  15.159  19.566  1.00  0.00           C
ATOM   1344  O   ASN A 171      17.522  15.092  18.762  1.00  0.00           O
ATOM   1345  CB  ASN A 171      17.947  16.893  20.881  1.00  0.00           C
ATOM   1346  CG  ASN A 171      18.042  17.768  22.113  1.00  0.00           C
ATOM   1347  OD1 ASN A 171      17.076  18.045  22.804  1.00  0.00           O
ATOM   1348  ND2 ASN A 171      19.230  18.233  22.430  1.00  0.00           N
ATOM   1349  N   VAL A 172      15.432  14.540  19.391  1.00  0.00           N
ATOM   1350  CA  VAL A 172      15.069  13.766  18.206  1.00  0.00           C
ATOM   1351  C   VAL A 172      13.686  14.225  17.730  1.00  0.00           C
ATOM   1352  O   VAL A 172      12.818  14.556  18.540  1.00  0.00           O
ATOM   1353  CB  VAL A 172      15.084  12.248  18.483  1.00  0.00           C
ATOM   1354  CG1 VAL A 172      14.832  11.436  17.214  1.00  0.00           C
ATOM   1355  CG2 VAL A 172      16.428  11.779  19.065  1.00  0.00           C
ATOM   1356  N   ALA A 173      13.487  14.241  16.433  1.00  0.00           N
ATOM   1357  CA  ALA A 173      12.202  14.487  15.797  1.00  0.00           C
ATOM   1358  C   ALA A 173      11.958  13.471  14.679  1.00  0.00           C
ATOM   1359  O   ALA A 173      12.866  13.139  13.921  1.00  0.00           O
ATOM   1360  CB  ALA A 173      12.161  15.923  15.278  1.00  0.00           C
ATOM   1361  N   VAL A 174      10.719  13.010  14.578  1.00  0.00           N
ATOM   1362  CA  VAL A 174      10.281  12.078  13.541  1.00  0.00           C
ATOM   1363  C   VAL A 174       8.982  12.598  12.936  1.00  0.00           C
ATOM   1364  O   VAL A 174       8.045  12.928  13.659  1.00  0.00           O
ATOM   1365  CB  VAL A 174      10.086  10.652  14.100  1.00  0.00           C
ATOM   1366  CG1 VAL A 174       9.739   9.660  12.990  1.00  0.00           C
ATOM   1367  CG2 VAL A 174      11.354  10.137  14.801  1.00  0.00           C
ATOM   1368  N   SER A 175       8.927  12.673  11.615  1.00  0.00           N
ATOM   1369  CA  SER A 175       7.703  12.928  10.864  1.00  0.00           C
ATOM   1370  C   SER A 175       7.505  11.821   9.838  1.00  0.00           C
ATOM   1371  O   SER A 175       8.459  11.414   9.182  1.00  0.00           O
ATOM   1372  CB  SER A 175       7.772  14.295  10.178  1.00  0.00           C
ATOM   1373  OG  SER A 175       6.507  14.635   9.632  1.00  0.00           O
ATOM   1374  N   ILE A 176       6.280  11.327   9.722  1.00  0.00           N
ATOM   1375  CA  ILE A 176       5.893  10.323   8.732  1.00  0.00           C
ATOM   1376  C   ILE A 176       4.730  10.883   7.923  1.00  0.00           C
ATOM   1377  O   ILE A 176       3.733  11.319   8.494  1.00  0.00           O
ATOM   1378  CB  ILE A 176       5.547   8.971   9.386  1.00  0.00           C
ATOM   1379  CG1 ILE A 176       6.798   8.385  10.086  1.00  0.00           C
ATOM   1380  CG2 ILE A 176       5.001   7.978   8.338  1.00  0.00           C
ATOM   1381  CD1 ILE A 176       6.543   7.078  10.857  1.00  0.00           C
ATOM   1382  N   ASP A 177       4.850  10.838   6.599  1.00  0.00           N
ATOM   1383  CA  ASP A 177       3.762  11.086   5.658  1.00  0.00           C
ATOM   1384  C   ASP A 177       3.472   9.790   4.910  1.00  0.00           C
ATOM   1385  O   ASP A 177       4.392   9.174   4.363  1.00  0.00           O
ATOM   1386  CB  ASP A 177       4.139  12.217   4.706  1.00  0.00           C
ATOM   1387  CG  ASP A 177       2.900  12.681   3.947  1.00  0.00           C
ATOM   1388  OD1 ASP A 177       2.612  12.109   2.875  1.00  0.00           O
ATOM   1389  OD2 ASP A 177       2.224  13.596   4.479  1.00  0.00           O
ATOM   1390  N   ALA A 178       2.225   9.334   4.925  1.00  0.00           N
ATOM   1391  CA  ALA A 178       1.867   8.048   4.354  1.00  0.00           C
ATOM   1392  C   ALA A 178       0.437   7.983   3.813  1.00  0.00           C
ATOM   1393  O   ALA A 178      -0.494   8.581   4.346  1.00  0.00           O
ATOM   1394  CB  ALA A 178       2.119   6.942   5.391  1.00  0.00           C
ATOM   1395  N   VAL A 179       0.279   7.176   2.769  1.00  0.00           N
ATOM   1396  CA  VAL A 179      -1.011   6.775   2.199  1.00  0.00           C
ATOM   1397  C   VAL A 179      -1.413   5.435   2.800  1.00  0.00           C
ATOM   1398  O   VAL A 179      -0.668   4.461   2.734  1.00  0.00           O
ATOM   1399  CB  VAL A 179      -0.937   6.703   0.666  1.00  0.00           C
ATOM   1400  CG1 VAL A 179      -2.258   6.251   0.059  1.00  0.00           C
ATOM   1401  CG2 VAL A 179      -0.597   8.076   0.060  1.00  0.00           C
ATOM   1402  N   HIS A 180      -2.615   5.378   3.361  1.00  0.00           N
ATOM   1403  CA  HIS A 180      -3.182   4.166   3.939  1.00  0.00           C
ATOM   1404  C   HIS A 180      -4.124   3.507   2.928  1.00  0.00           C
ATOM   1405  O   HIS A 180      -5.221   4.008   2.677  1.00  0.00           O
ATOM   1406  CB  HIS A 180      -3.922   4.507   5.240  1.00  0.00           C
ATOM   1407  CG  HIS A 180      -3.016   4.896   6.376  1.00  0.00           C
ATOM   1408  ND1 HIS A 180      -2.843   4.182   7.549  1.00  0.00           N
ATOM   1409  CD2 HIS A 180      -2.220   6.006   6.455  1.00  0.00           C
ATOM   1410  CE1 HIS A 180      -1.980   4.851   8.311  1.00  0.00           C
ATOM   1411  NE2 HIS A 180      -1.575   5.959   7.679  1.00  0.00           N
ATOM   1412  N   TYR A 181      -3.751   2.348   2.384  1.00  0.00           N
ATOM   1413  CA  TYR A 181      -4.591   1.651   1.412  1.00  0.00           C
ATOM   1414  C   TYR A 181      -5.880   1.085   2.014  1.00  0.00           C
ATOM   1415  O   TYR A 181      -6.848   0.887   1.283  1.00  0.00           O
ATOM   1416  CB  TYR A 181      -3.787   0.586   0.670  1.00  0.00           C
ATOM   1417  CG  TYR A 181      -2.876   1.206  -0.353  1.00  0.00           C
ATOM   1418  CD1 TYR A 181      -3.359   1.513  -1.640  1.00  0.00           C
ATOM   1419  CD2 TYR A 181      -1.571   1.591  -0.001  1.00  0.00           C
ATOM   1420  CE1 TYR A 181      -2.563   2.212  -2.558  1.00  0.00           C
ATOM   1421  CE2 TYR A 181      -0.767   2.293  -0.910  1.00  0.00           C
ATOM   1422  CZ  TYR A 181      -1.275   2.614  -2.180  1.00  0.00           C
ATOM   1423  OH  TYR A 181      -0.507   3.354  -3.034  1.00  0.00           O
ATOM   1424  N   CYS A 182      -5.973   0.936   3.338  1.00  0.00           N
ATOM   1425  CA  CYS A 182      -7.239   0.633   4.007  1.00  0.00           C
ATOM   1426  C   CYS A 182      -8.274   1.768   3.901  1.00  0.00           C
ATOM   1427  O   CYS A 182      -9.464   1.518   4.077  1.00  0.00           O
ATOM   1428  CB  CYS A 182      -6.972   0.254   5.470  1.00  0.00           C
ATOM   1429  SG  CYS A 182      -6.365   1.672   6.429  1.00  0.00           S
ATOM   1430  N   VAL A 183      -7.846   2.999   3.591  1.00  0.00           N
ATOM   1431  CA  VAL A 183      -8.709   4.147   3.274  1.00  0.00           C
ATOM   1432  C   VAL A 183      -8.864   4.291   1.756  1.00  0.00           C
ATOM   1433  O   VAL A 183      -9.970   4.484   1.272  1.00  0.00           O
ATOM   1434  CB  VAL A 183      -8.147   5.446   3.883  1.00  0.00           C
ATOM   1435  CG1 VAL A 183      -9.022   6.650   3.563  1.00  0.00           C
ATOM   1436  CG2 VAL A 183      -8.036   5.334   5.412  1.00  0.00           C
ATOM   1437  N   LYS A 184      -7.772   4.140   0.996  1.00  0.00           N
ATOM   1438  CA  LYS A 184      -7.761   4.314  -0.459  1.00  0.00           C
ATOM   1439  C   LYS A 184      -8.465   3.180  -1.224  1.00  0.00           C
ATOM   1440  O   LYS A 184      -9.170   3.431  -2.193  1.00  0.00           O
ATOM   1441  CB  LYS A 184      -6.304   4.499  -0.916  1.00  0.00           C
ATOM   1442  CG  LYS A 184      -6.213   4.893  -2.402  1.00  0.00           C
ATOM   1443  CD  LYS A 184      -4.768   5.181  -2.827  1.00  0.00           C
ATOM   1444  CE  LYS A 184      -4.758   5.550  -4.306  1.00  0.00           C
ATOM   1445  NZ  LYS A 184      -3.389   5.755  -4.839  1.00  0.00           N
ATOM   1446  N   ALA A 185      -8.267   1.934  -0.794  1.00  0.00           N
ATOM   1447  CA  ALA A 185      -8.734   0.741  -1.514  1.00  0.00           C
ATOM   1448  C   ALA A 185     -10.155   0.281  -1.141  1.00  0.00           C
ATOM   1449  O   ALA A 185     -10.751  -0.530  -1.846  1.00  0.00           O
ATOM   1450  CB  ALA A 185      -7.723  -0.389  -1.279  1.00  0.00           C
ATOM   1451  N   ARG A 186     -10.696   0.749  -0.017  1.00  0.00           N
ATOM   1452  CA  ARG A 186     -11.972   0.308   0.557  1.00  0.00           C
ATOM   1453  C   ARG A 186     -12.657   1.418   1.346  1.00  0.00           C
ATOM   1454  O   ARG A 186     -12.079   2.482   1.556  1.00  0.00           O
ATOM   1455  CB  ARG A 186     -11.725  -0.939   1.441  1.00  0.00           C
ATOM   1456  CG  ARG A 186     -10.752  -0.671   2.621  1.00  0.00           C
ATOM   1457  CD  ARG A 186     -10.678  -1.860   3.589  1.00  0.00           C
ATOM   1458  NE  ARG A 186     -11.959  -2.084   4.270  1.00  0.00           N
ATOM   1459  CZ  ARG A 186     -12.439  -1.458   5.331  1.00  0.00           C
ATOM   1460  NH1 ARG A 186     -11.747  -0.569   5.989  1.00  0.00           N
ATOM   1461  NH2 ARG A 186     -13.643  -1.729   5.730  1.00  0.00           N
ATOM   1462  N   GLY A 187     -13.849   1.156   1.825  1.00  0.00           N
ATOM   1463  CA  GLY A 187     -14.591   2.080   2.673  1.00  0.00           C
ATOM   1464  C   GLY A 187     -14.860   3.417   1.965  1.00  0.00           C
ATOM   1465  O   GLY A 187     -15.571   3.441   0.950  1.00  0.00           O
ATOM   1466  N   ILE A 188     -14.284   4.504   2.486  1.00  0.00           N
ATOM   1467  CA  ILE A 188     -14.456   5.859   1.930  1.00  0.00           C
ATOM   1468  C   ILE A 188     -13.850   5.981   0.517  1.00  0.00           C
ATOM   1469  O   ILE A 188     -14.337   6.770  -0.288  1.00  0.00           O
ATOM   1470  CB  ILE A 188     -13.876   6.916   2.911  1.00  0.00           C
ATOM   1471  CG1 ILE A 188     -14.646   6.868   4.253  1.00  0.00           C
ATOM   1472  CG2 ILE A 188     -13.934   8.337   2.330  1.00  0.00           C
ATOM   1473  CD1 ILE A 188     -14.023   7.715   5.371  1.00  0.00           C
ATOM   1474  N   ARG A 189     -12.837   5.174   0.190  1.00  0.00           N
ATOM   1475  CA  ARG A 189     -12.123   5.171  -1.108  1.00  0.00           C
ATOM   1476  C   ARG A 189     -11.576   6.546  -1.496  1.00  0.00           C
ATOM   1477  O   ARG A 189     -11.674   6.954  -2.658  1.00  0.00           O
ATOM   1478  CB  ARG A 189     -12.983   4.551  -2.224  1.00  0.00           C
ATOM   1479  CG  ARG A 189     -13.433   3.117  -1.922  1.00  0.00           C
ATOM   1480  CD  ARG A 189     -14.219   2.585  -3.125  1.00  0.00           C
ATOM   1481  NE  ARG A 189     -14.733   1.240  -2.876  1.00  0.00           N
ATOM   1482  CZ  ARG A 189     -15.302   0.445  -3.773  1.00  0.00           C
ATOM   1483  NH1 ARG A 189     -15.479   0.828  -5.003  1.00  0.00           N
ATOM   1484  NH2 ARG A 189     -15.695  -0.739  -3.428  1.00  0.00           N
ATOM   1485  N   ASP A 190     -10.999   7.233  -0.540  1.00  0.00           N
ATOM   1486  CA  ASP A 190     -10.306   8.484  -0.797  1.00  0.00           C
ATOM   1487  C   ASP A 190      -8.975   8.200  -1.504  1.00  0.00           C
ATOM   1488  O   ASP A 190      -8.046   7.620  -0.936  1.00  0.00           O
ATOM   1489  CB  ASP A 190     -10.136   9.260   0.511  1.00  0.00           C
ATOM   1490  CG  ASP A 190      -9.570  10.652   0.285  1.00  0.00           C
ATOM   1491  OD1 ASP A 190      -9.063  10.939  -0.826  1.00  0.00           O
ATOM   1492  OD2 ASP A 190      -9.587  11.426   1.253  1.00  0.00           O
ATOM   1493  N   ALA A 191      -8.900   8.583  -2.778  1.00  0.00           N
ATOM   1494  CA  ALA A 191      -7.763   8.282  -3.643  1.00  0.00           C
ATOM   1495  C   ALA A 191      -6.591   9.260  -3.493  1.00  0.00           C
ATOM   1496  O   ALA A 191      -5.511   8.987  -4.019  1.00  0.00           O
ATOM   1497  CB  ALA A 191      -8.270   8.216  -5.084  1.00  0.00           C
ATOM   1498  N   THR A 192      -6.793  10.391  -2.813  1.00  0.00           N
ATOM   1499  CA  THR A 192      -5.847  11.516  -2.787  1.00  0.00           C
ATOM   1500  C   THR A 192      -5.358  11.893  -1.394  1.00  0.00           C
ATOM   1501  O   THR A 192      -4.368  12.614  -1.290  1.00  0.00           O
ATOM   1502  CB  THR A 192      -6.465  12.757  -3.452  1.00  0.00           C
ATOM   1503  OG1 THR A 192      -7.682  13.108  -2.838  1.00  0.00           O
ATOM   1504  CG2 THR A 192      -6.756  12.535  -4.927  1.00  0.00           C
ATOM   1505  N   SER A 193      -6.005  11.430  -0.327  1.00  0.00           N
ATOM   1506  CA  SER A 193      -5.583  11.759   1.023  1.00  0.00           C
ATOM   1507  C   SER A 193      -4.299  11.031   1.429  1.00  0.00           C
ATOM   1508  O   SER A 193      -4.052   9.882   1.065  1.00  0.00           O
ATOM   1509  CB  SER A 193      -6.690  11.528   2.054  1.00  0.00           C
ATOM   1510  OG  SER A 193      -7.163  10.201   2.061  1.00  0.00           O
ATOM   1511  N   ALA A 194      -3.501  11.733   2.216  1.00  0.00           N
ATOM   1512  CA  ALA A 194      -2.361  11.204   2.944  1.00  0.00           C
ATOM   1513  C   ALA A 194      -2.445  11.659   4.405  1.00  0.00           C
ATOM   1514  O   ALA A 194      -3.091  12.663   4.721  1.00  0.00           O
ATOM   1515  CB  ALA A 194      -1.071  11.655   2.255  1.00  0.00           C
ATOM   1516  N   THR A 195      -1.807  10.925   5.298  1.00  0.00           N
ATOM   1517  CA  THR A 195      -1.778  11.235   6.728  1.00  0.00           C
ATOM   1518  C   THR A 195      -0.365  11.587   7.154  1.00  0.00           C
ATOM   1519  O   THR A 195       0.549  10.782   6.991  1.00  0.00           O
ATOM   1520  CB  THR A 195      -2.324  10.061   7.556  1.00  0.00           C
ATOM   1521  OG1 THR A 195      -3.631   9.755   7.139  1.00  0.00           O
ATOM   1522  CG2 THR A 195      -2.394  10.380   9.040  1.00  0.00           C
ATOM   1523  N   THR A 196      -0.191  12.769   7.744  1.00  0.00           N
ATOM   1524  CA  THR A 196       1.075  13.183   8.352  1.00  0.00           C
ATOM   1525  C   THR A 196       0.996  13.066   9.866  1.00  0.00           C
ATOM   1526  O   THR A 196       0.122  13.663  10.495  1.00  0.00           O
ATOM   1527  CB  THR A 196       1.470  14.616   7.960  1.00  0.00           C
ATOM   1528  OG1 THR A 196       1.366  14.836   6.573  1.00  0.00           O
ATOM   1529  CG2 THR A 196       2.907  14.931   8.354  1.00  0.00           C
ATOM   1530  N   THR A 197       1.944  12.355  10.466  1.00  0.00           N
ATOM   1531  CA  THR A 197       2.138  12.292  11.919  1.00  0.00           C
ATOM   1532  C   THR A 197       3.520  12.817  12.281  1.00  0.00           C
ATOM   1533  O   THR A 197       4.485  12.622  11.550  1.00  0.00           O
ATOM   1534  CB  THR A 197       1.945  10.876  12.467  1.00  0.00           C
ATOM   1535  OG1 THR A 197       2.792   9.971  11.800  1.00  0.00           O
ATOM   1536  CG2 THR A 197       0.510  10.401  12.294  1.00  0.00           C
ATOM   1537  N   THR A 198       3.618  13.506  13.415  1.00  0.00           N
ATOM   1538  CA  THR A 198       4.887  14.075  13.879  1.00  0.00           C
ATOM   1539  C   THR A 198       5.058  13.827  15.369  1.00  0.00           C
ATOM   1540  O   THR A 198       4.163  14.101  16.159  1.00  0.00           O
ATOM   1541  CB  THR A 198       4.979  15.580  13.561  1.00  0.00           C
ATOM   1542  OG1 THR A 198       4.718  15.821  12.198  1.00  0.00           O
ATOM   1543  CG2 THR A 198       6.361  16.139  13.838  1.00  0.00           C
ATOM   1544  N   SER A 199       6.240  13.337  15.764  1.00  0.00           N
ATOM   1545  CA  SER A 199       6.642  13.152  17.156  1.00  0.00           C
ATOM   1546  C   SER A 199       7.934  13.931  17.415  1.00  0.00           C
ATOM   1547  O   SER A 199       8.936  13.748  16.730  1.00  0.00           O
ATOM   1548  CB  SER A 199       6.787  11.660  17.459  1.00  0.00           C
ATOM   1549  OG  SER A 199       6.945  11.490  18.841  1.00  0.00           O
ATOM   1550  N   LEU A 200       7.879  14.846  18.380  1.00  0.00           N
ATOM   1551  CA  LEU A 200       8.938  15.804  18.660  1.00  0.00           C
ATOM   1552  C   LEU A 200       9.464  15.622  20.083  1.00  0.00           C
ATOM   1553  O   LEU A 200       8.678  15.603  21.039  1.00  0.00           O
ATOM   1554  CB  LEU A 200       8.418  17.241  18.448  1.00  0.00           C
ATOM   1555  CG  LEU A 200       7.861  17.560  17.048  1.00  0.00           C
ATOM   1556  CD1 LEU A 200       7.336  18.988  17.021  1.00  0.00           C
ATOM   1557  CD2 LEU A 200       8.915  17.438  15.955  1.00  0.00           C
ATOM   1558  N   GLY A 201      10.789  15.527  20.247  1.00  0.00           N
ATOM   1559  CA  GLY A 201      11.471  15.352  21.523  1.00  0.00           C
ATOM   1560  C   GLY A 201      12.498  16.445  21.822  1.00  0.00           C
ATOM   1561  O   GLY A 201      13.080  17.055  20.923  1.00  0.00           O
ATOM   1562  N   GLY A 202      12.713  16.695  23.104  1.00  0.00           N
ATOM   1563  CA  GLY A 202      13.707  17.651  23.584  1.00  0.00           C
ATOM   1564  C   GLY A 202      13.517  19.061  23.003  1.00  0.00           C
ATOM   1565  O   GLY A 202      12.420  19.615  23.062  1.00  0.00           O
ATOM   1566  N   LEU A 203      14.584  19.612  22.427  1.00  0.00           N
ATOM   1567  CA  LEU A 203      14.581  20.939  21.804  1.00  0.00           C
ATOM   1568  C   LEU A 203      13.614  21.046  20.619  1.00  0.00           C
ATOM   1569  O   LEU A 203      13.038  22.108  20.413  1.00  0.00           O
ATOM   1570  CB  LEU A 203      16.006  21.313  21.357  1.00  0.00           C
ATOM   1571  CG  LEU A 203      16.988  21.605  22.507  1.00  0.00           C
ATOM   1572  CD1 LEU A 203      18.391  21.806  21.926  1.00  0.00           C
ATOM   1573  CD2 LEU A 203      16.619  22.869  23.283  1.00  0.00           C
ATOM   1574  N   PHE A 204      13.358  19.968  19.893  1.00  0.00           N
ATOM   1575  CA  PHE A 204      12.372  19.962  18.805  1.00  0.00           C
ATOM   1576  C   PHE A 204      10.935  20.193  19.303  1.00  0.00           C
ATOM   1577  O   PHE A 204      10.065  20.592  18.525  1.00  0.00           O
ATOM   1578  CB  PHE A 204      12.440  18.632  18.047  1.00  0.00           C
ATOM   1579  CG  PHE A 204      13.722  18.436  17.267  1.00  0.00           C
ATOM   1580  CD1 PHE A 204      13.840  18.980  15.973  1.00  0.00           C
ATOM   1581  CD2 PHE A 204      14.789  17.719  17.815  1.00  0.00           C
ATOM   1582  CE1 PHE A 204      15.018  18.790  15.230  1.00  0.00           C
ATOM   1583  CE2 PHE A 204      15.970  17.525  17.081  1.00  0.00           C
ATOM   1584  CZ  PHE A 204      16.077  18.062  15.785  1.00  0.00           C
ATOM   1585  N   LYS A 205      10.683  19.961  20.584  1.00  0.00           N
ATOM   1586  CA  LYS A 205       9.393  20.223  21.232  1.00  0.00           C
ATOM   1587  C   LYS A 205       9.381  21.549  21.979  1.00  0.00           C
ATOM   1588  O   LYS A 205       8.403  22.285  21.881  1.00  0.00           O
ATOM   1589  CB  LYS A 205       9.052  19.030  22.137  1.00  0.00           C
ATOM   1590  CG  LYS A 205       7.602  19.090  22.648  1.00  0.00           C
ATOM   1591  CD  LYS A 205       7.224  17.772  23.338  1.00  0.00           C
ATOM   1592  CE  LYS A 205       5.741  17.778  23.727  1.00  0.00           C
ATOM   1593  NZ  LYS A 205       5.303  16.430  24.166  1.00  0.00           N
ATOM   1594  N   SER A 206      10.456  21.857  22.718  1.00  0.00           N
ATOM   1595  CA  SER A 206      10.525  23.005  23.626  1.00  0.00           C
ATOM   1596  C   SER A 206      11.018  24.298  22.968  1.00  0.00           C
ATOM   1597  O   SER A 206      10.519  25.372  23.297  1.00  0.00           O
ATOM   1598  CB  SER A 206      11.400  22.662  24.830  1.00  0.00           C
ATOM   1599  OG  SER A 206      12.738  22.403  24.442  1.00  0.00           O
ATOM   1600  N   SER A 207      11.973  24.219  22.043  1.00  0.00           N
ATOM   1601  CA  SER A 207      12.497  25.389  21.325  1.00  0.00           C
ATOM   1602  C   SER A 207      11.669  25.662  20.077  1.00  0.00           C
ATOM   1603  O   SER A 207      11.659  24.881  19.133  1.00  0.00           O
ATOM   1604  CB  SER A 207      13.967  25.181  20.965  1.00  0.00           C
ATOM   1605  OG  SER A 207      14.425  26.248  20.154  1.00  0.00           O
ATOM   1606  N   GLN A 208      11.002  26.814  20.033  1.00  0.00           N
ATOM   1607  CA  GLN A 208      10.250  27.217  18.845  1.00  0.00           C
ATOM   1608  C   GLN A 208      11.129  27.320  17.599  1.00  0.00           C
ATOM   1609  O   GLN A 208      10.692  26.940  16.524  1.00  0.00           O
ATOM   1610  CB  GLN A 208       9.536  28.555  19.077  1.00  0.00           C
ATOM   1611  CG  GLN A 208       8.302  28.393  19.973  1.00  0.00           C
ATOM   1612  CD  GLN A 208       7.214  29.420  19.688  1.00  0.00           C
ATOM   1613  OE1 GLN A 208       7.309  30.263  18.802  1.00  0.00           O
ATOM   1614  NE2 GLN A 208       6.112  29.362  20.385  1.00  0.00           N
ATOM   1615  N   ASN A 209      12.368  27.782  17.737  1.00  0.00           N
ATOM   1616  CA  ASN A 209      13.298  27.894  16.615  1.00  0.00           C
ATOM   1617  C   ASN A 209      13.617  26.517  16.025  1.00  0.00           C
ATOM   1618  O   ASN A 209      13.320  26.280  14.856  1.00  0.00           O
ATOM   1619  CB  ASN A 209      14.557  28.656  17.052  1.00  0.00           C
ATOM   1620  CG  ASN A 209      14.312  30.141  17.266  1.00  0.00           C
ATOM   1621  OD1 ASN A 209      13.273  30.684  16.957  1.00  0.00           O
ATOM   1622  ND2 ASN A 209      15.289  30.840  17.795  1.00  0.00           N
ATOM   1623  N   THR A 210      14.101  25.583  16.853  1.00  0.00           N
ATOM   1624  CA  THR A 210      14.431  24.213  16.438  1.00  0.00           C
ATOM   1625  C   THR A 210      13.201  23.482  15.883  1.00  0.00           C
ATOM   1626  O   THR A 210      13.276  22.826  14.843  1.00  0.00           O
ATOM   1627  CB  THR A 210      14.996  23.422  17.624  1.00  0.00           C
ATOM   1628  OG1 THR A 210      15.997  24.167  18.278  1.00  0.00           O
ATOM   1629  CG2 THR A 210      15.621  22.096  17.210  1.00  0.00           C
ATOM   1630  N   ARG A 211      12.044  23.650  16.541  1.00  0.00           N
ATOM   1631  CA  ARG A 211      10.775  23.078  16.084  1.00  0.00           C
ATOM   1632  C   ARG A 211      10.398  23.569  14.683  1.00  0.00           C
ATOM   1633  O   ARG A 211      10.056  22.761  13.824  1.00  0.00           O
ATOM   1634  CB  ARG A 211       9.689  23.408  17.122  1.00  0.00           C
ATOM   1635  CG  ARG A 211       8.314  22.848  16.725  1.00  0.00           C
ATOM   1636  CD  ARG A 211       7.274  23.181  17.801  1.00  0.00           C
ATOM   1637  NE  ARG A 211       5.958  22.625  17.463  1.00  0.00           N
ATOM   1638  CZ  ARG A 211       5.233  21.777  18.181  1.00  0.00           C
ATOM   1639  NH1 ARG A 211       5.634  21.327  19.336  1.00  0.00           N
ATOM   1640  NH2 ARG A 211       4.076  21.362  17.741  1.00  0.00           N
ATOM   1641  N   HIS A 212      10.437  24.879  14.449  1.00  0.00           N
ATOM   1642  CA  HIS A 212      10.060  25.454  13.154  1.00  0.00           C
ATOM   1643  C   HIS A 212      11.070  25.162  12.048  1.00  0.00           C
ATOM   1644  O   HIS A 212      10.680  25.081  10.885  1.00  0.00           O
ATOM   1645  CB  HIS A 212       9.842  26.968  13.291  1.00  0.00           C
ATOM   1646  CG  HIS A 212       8.553  27.305  13.973  1.00  0.00           C
ATOM   1647  ND1 HIS A 212       8.410  27.784  15.246  1.00  0.00           N
ATOM   1648  CD2 HIS A 212       7.291  27.201  13.456  1.00  0.00           C
ATOM   1649  CE1 HIS A 212       7.110  27.966  15.489  1.00  0.00           C
ATOM   1650  NE2 HIS A 212       6.389  27.621  14.417  1.00  0.00           N
ATOM   1651  N   GLU A 213      12.343  24.999  12.390  1.00  0.00           N
ATOM   1652  CA  GLU A 213      13.367  24.586  11.438  1.00  0.00           C
ATOM   1653  C   GLU A 213      13.082  23.176  10.908  1.00  0.00           C
ATOM   1654  O   GLU A 213      12.982  22.970   9.694  1.00  0.00           O
ATOM   1655  CB  GLU A 213      14.734  24.689  12.112  1.00  0.00           C
ATOM   1656  CG  GLU A 213      15.864  24.567  11.091  1.00  0.00           C
ATOM   1657  CD  GLU A 213      17.249  24.657  11.747  1.00  0.00           C
ATOM   1658  OE1 GLU A 213      18.206  24.185  11.092  1.00  0.00           O
ATOM   1659  OE2 GLU A 213      17.341  25.182  12.878  1.00  0.00           O
ATOM   1660  N   PHE A 214      12.816  22.225  11.819  1.00  0.00           N
ATOM   1661  CA  PHE A 214      12.433  20.868  11.445  1.00  0.00           C
ATOM   1662  C   PHE A 214      11.129  20.825  10.636  1.00  0.00           C
ATOM   1663  O   PHE A 214      11.090  20.241   9.554  1.00  0.00           O
ATOM   1664  CB  PHE A 214      12.319  20.001  12.704  1.00  0.00           C
ATOM   1665  CG  PHE A 214      11.857  18.587  12.404  1.00  0.00           C
ATOM   1666  CD1 PHE A 214      10.548  18.187  12.710  1.00  0.00           C
ATOM   1667  CD2 PHE A 214      12.730  17.677  11.768  1.00  0.00           C
ATOM   1668  CE1 PHE A 214      10.117  16.888  12.401  1.00  0.00           C
ATOM   1669  CE2 PHE A 214      12.302  16.380  11.452  1.00  0.00           C
ATOM   1670  CZ  PHE A 214      10.999  15.981  11.771  1.00  0.00           C
ATOM   1671  N   LEU A 215      10.076  21.494  11.099  1.00  0.00           N
ATOM   1672  CA  LEU A 215       8.772  21.488  10.423  1.00  0.00           C
ATOM   1673  C   LEU A 215       8.826  22.113   9.024  1.00  0.00           C
ATOM   1674  O   LEU A 215       8.108  21.668   8.130  1.00  0.00           O
ATOM   1675  CB  LEU A 215       7.723  22.201  11.290  1.00  0.00           C
ATOM   1676  CG  LEU A 215       7.327  21.452  12.583  1.00  0.00           C
ATOM   1677  CD1 LEU A 215       6.355  22.330  13.383  1.00  0.00           C
ATOM   1678  CD2 LEU A 215       6.650  20.113  12.309  1.00  0.00           C
ATOM   1679  N   ARG A 216       9.683  23.127   8.808  1.00  0.00           N
ATOM   1680  CA  ARG A 216       9.937  23.678   7.462  1.00  0.00           C
ATOM   1681  C   ARG A 216      10.643  22.659   6.572  1.00  0.00           C
ATOM   1682  O   ARG A 216      10.257  22.513   5.418  1.00  0.00           O
ATOM   1683  CB  ARG A 216      10.756  24.971   7.549  1.00  0.00           C
ATOM   1684  CG  ARG A 216       9.860  26.172   7.895  1.00  0.00           C
ATOM   1685  CD  ARG A 216      10.663  27.482   7.950  1.00  0.00           C
ATOM   1686  NE  ARG A 216      11.514  27.543   9.143  1.00  0.00           N
ATOM   1687  CZ  ARG A 216      12.285  28.554   9.511  1.00  0.00           C
ATOM   1688  NH1 ARG A 216      12.367  29.656   8.800  1.00  0.00           N
ATOM   1689  NH2 ARG A 216      12.986  28.492  10.609  1.00  0.00           N
ATOM   1690  N   ALA A 217      11.627  21.928   7.106  1.00  0.00           N
ATOM   1691  CA  ALA A 217      12.342  20.901   6.357  1.00  0.00           C
ATOM   1692  C   ALA A 217      11.416  19.753   5.897  1.00  0.00           C
ATOM   1693  O   ALA A 217      11.581  19.253   4.786  1.00  0.00           O
ATOM   1694  CB  ALA A 217      13.499  20.377   7.210  1.00  0.00           C
ATOM   1695  N   VAL A 218      10.424  19.390   6.719  1.00  0.00           N
ATOM   1696  CA  VAL A 218       9.406  18.389   6.367  1.00  0.00           C
ATOM   1697  C   VAL A 218       8.507  18.882   5.230  1.00  0.00           C
ATOM   1698  O   VAL A 218       8.329  18.179   4.248  1.00  0.00           O
ATOM   1699  CB  VAL A 218       8.568  18.008   7.608  1.00  0.00           C
ATOM   1700  CG1 VAL A 218       7.415  17.061   7.267  1.00  0.00           C
ATOM   1701  CG2 VAL A 218       9.437  17.309   8.660  1.00  0.00           C
ATOM   1702  N   ARG A 219       7.988  20.116   5.310  1.00  0.00           N
ATOM   1703  CA  ARG A 219       7.055  20.674   4.307  1.00  0.00           C
ATOM   1704  C   ARG A 219       7.642  20.825   2.908  1.00  0.00           C
ATOM   1705  O   ARG A 219       6.880  20.950   1.956  1.00  0.00           O
ATOM   1706  CB  ARG A 219       6.543  22.047   4.763  1.00  0.00           C
ATOM   1707  CG  ARG A 219       5.495  21.939   5.860  1.00  0.00           C
ATOM   1708  CD  ARG A 219       4.975  23.345   6.178  1.00  0.00           C
ATOM   1709  NE  ARG A 219       3.968  23.315   7.239  1.00  0.00           N
ATOM   1710  CZ  ARG A 219       3.236  24.342   7.648  1.00  0.00           C
ATOM   1711  NH1 ARG A 219       3.354  25.527   7.110  1.00  0.00           N
ATOM   1712  NH2 ARG A 219       2.380  24.181   8.606  1.00  0.00           N
ATOM   1713  N   HIS A 220       8.961  20.855   2.772  1.00  0.00           N
ATOM   1714  CA  HIS A 220       9.595  20.916   1.459  1.00  0.00           C
ATOM   1715  C   HIS A 220       9.629  19.572   0.729  1.00  0.00           C
ATOM   1716  O   HIS A 220      10.007  19.549  -0.447  1.00  0.00           O
ATOM   1717  CB  HIS A 220      11.000  21.515   1.595  1.00  0.00           C
ATOM   1718  CG  HIS A 220      10.980  23.017   1.663  1.00  0.00           C
ATOM   1719  ND1 HIS A 220      10.552  23.849   0.652  1.00  0.00           N
ATOM   1720  CD2 HIS A 220      11.404  23.823   2.690  1.00  0.00           C
ATOM   1721  CE1 HIS A 220      10.710  25.118   1.062  1.00  0.00           C
ATOM   1722  NE2 HIS A 220      11.227  25.146   2.293  1.00  0.00           N
ATOM   1723  N   HIS A 221       9.275  18.482   1.398  1.00  0.00           N
ATOM   1724  CA  HIS A 221       9.332  17.125   0.840  1.00  0.00           C
ATOM   1725  C   HIS A 221       7.974  16.443   0.688  1.00  0.00           C
ATOM   1726  O   HIS A 221       7.914  15.366   0.087  1.00  0.00           O
ATOM   1727  CB  HIS A 221      10.305  16.285   1.666  1.00  0.00           C
ATOM   1728  CG  HIS A 221      11.732  16.591   1.298  1.00  0.00           C
ATOM   1729  ND1 HIS A 221      12.405  16.026   0.234  1.00  0.00           N
ATOM   1730  CD2 HIS A 221      12.578  17.503   1.868  1.00  0.00           C
ATOM   1731  CE1 HIS A 221      13.629  16.581   0.176  1.00  0.00           C
ATOM   1732  NE2 HIS A 221      13.775  17.490   1.145  1.00  0.00           N
ATOM   1733  N   ASN A 222       6.904  17.048   1.208  1.00  0.00           N
ATOM   1734  CA  ASN A 222       5.535  16.559   1.108  1.00  0.00           C
ATOM   1735  C   ASN A 222       4.709  17.455   0.182  1.00  0.00           C
ATOM   1736  O   ASN A 222       4.848  18.688   0.244  1.00  0.00           O
ATOM   1737  CB  ASN A 222       4.916  16.453   2.503  1.00  0.00           C
ATOM   1738  CG  ASN A 222       5.556  15.400   3.396  1.00  0.00           C
ATOM   1739  OD1 ASN A 222       6.470  14.669   3.055  1.00  0.00           O
ATOM   1740  ND2 ASN A 222       5.074  15.289   4.616  1.00  0.00           N
ATOM   1741  OXT ASN A 222       3.892  16.870  -0.592  1.00  0.00           O
END
