# Supplementary material for: Conserved interfaces mediate multiple protein–protein interactions in a prokaryotic metabolon
Source: Mol Syst Biol. 2025 Sep 3;21(11):1490–521. doi: 10.1038/s44320-025-00139-9 (PMC12583656; doi:10.1038/s44320-025-00139-9)
Supplement: Supplementary file 12 — Source data Fig. 7 [file 44320_2025_139_MOESM12_ESM.zip › Figure7_data/Fig7B/2.pdb]

CRYST1    0.000    0.000    0.000  90.00  90.00  90.00 P 1           1
ATOM      1  N   MET B   1     -11.681  35.969   4.523  1.00  0.00           N
ATOM      2  CA  MET B   1     -12.523  35.048   3.735  1.00  0.00           C
ATOM      3  C   MET B   1     -12.207  33.649   4.234  1.00  0.00           C
ATOM      4  O   MET B   1     -11.083  33.210   4.056  1.00  0.00           O
ATOM      5  CB  MET B   1     -12.232  35.166   2.233  1.00  0.00           C
ATOM      6  CG  MET B   1     -12.759  36.484   1.644  1.00  0.00           C
ATOM      7  SD  MET B   1     -12.230  36.751  -0.067  1.00  0.00           S
ATOM      8  CE  MET B   1     -13.124  38.267  -0.472  1.00  0.00           C
ATOM      9  N   GLY B   2     -13.136  33.025   4.982  1.00  0.00           N
ATOM     10  CA  GLY B   2     -12.896  31.677   5.488  1.00  0.00           C
ATOM     11  C   GLY B   2     -12.705  30.746   4.295  1.00  0.00           C
ATOM     12  O   GLY B   2     -13.563  30.713   3.424  1.00  0.00           O
ATOM     13  N   LYS B   3     -11.558  30.071   4.212  1.00  0.00           N
ATOM     14  CA  LYS B   3     -11.332  29.057   3.175  1.00  0.00           C
ATOM     15  C   LYS B   3     -12.386  27.971   3.409  1.00  0.00           C
ATOM     16  O   LYS B   3     -12.215  27.164   4.321  1.00  0.00           O
ATOM     17  CB  LYS B   3      -9.907  28.485   3.249  1.00  0.00           C
ATOM     18  CG  LYS B   3      -8.831  29.440   2.708  1.00  0.00           C
ATOM     19  CD  LYS B   3      -7.449  28.768   2.754  1.00  0.00           C
ATOM     20  CE  LYS B   3      -6.377  29.680   2.170  1.00  0.00           C
ATOM     21  NZ  LYS B   3      -5.029  29.040   2.198  1.00  0.00           N
ATOM     22  N   THR B   4     -13.483  28.012   2.659  1.00  0.00           N
ATOM     23  CA  THR B   4     -14.539  27.014   2.715  1.00  0.00           C
ATOM     24  C   THR B   4     -13.898  25.665   2.415  1.00  0.00           C
ATOM     25  O   THR B   4     -13.345  25.480   1.327  1.00  0.00           O
ATOM     26  CB  THR B   4     -15.663  27.326   1.709  1.00  0.00           C
ATOM     27  OG1 THR B   4     -15.121  27.838   0.503  1.00  0.00           O
ATOM     28  CG2 THR B   4     -16.608  28.414   2.249  1.00  0.00           C
ATOM     29  N   GLN B   5     -13.897  24.769   3.408  1.00  0.00           N
ATOM     30  CA  GLN B   5     -13.390  23.421   3.195  1.00  0.00           C
ATOM     31  C   GLN B   5     -14.209  22.774   2.076  1.00  0.00           C
ATOM     32  O   GLN B   5     -15.432  22.956   2.045  1.00  0.00           O
ATOM     33  CB  GLN B   5     -13.455  22.600   4.485  1.00  0.00           C
ATOM     34  CG  GLN B   5     -12.203  22.812   5.351  1.00  0.00           C
ATOM     35  CD  GLN B   5     -12.220  21.956   6.618  1.00  0.00           C
ATOM     36  OE1 GLN B   5     -13.242  21.532   7.104  1.00  0.00           O
ATOM     37  NE2 GLN B   5     -11.086  21.688   7.219  1.00  0.00           N
ATOM     38  N   PRO B   6     -13.563  22.066   1.139  1.00  0.00           N
ATOM     39  CA  PRO B   6     -14.281  21.346   0.100  1.00  0.00           C
ATOM     40  C   PRO B   6     -15.267  20.368   0.733  1.00  0.00           C
ATOM     41  O   PRO B   6     -15.012  19.805   1.801  1.00  0.00           O
ATOM     42  CB  PRO B   6     -13.206  20.665  -0.753  1.00  0.00           C
ATOM     43  CG  PRO B   6     -11.993  20.577   0.175  1.00  0.00           C
ATOM     44  CD  PRO B   6     -12.131  21.794   1.075  1.00  0.00           C
ATOM     45  N   LEU B   7     -16.414  20.179   0.083  1.00  0.00           N
ATOM     46  CA  LEU B   7     -17.432  19.243   0.548  1.00  0.00           C
ATOM     47  C   LEU B   7     -16.905  17.805   0.479  1.00  0.00           C
ATOM     48  O   LEU B   7     -16.229  17.465  -0.490  1.00  0.00           O
ATOM     49  CB  LEU B   7     -18.702  19.403  -0.295  1.00  0.00           C
ATOM     50  CG  LEU B   7     -19.404  20.765  -0.136  1.00  0.00           C
ATOM     51  CD1 LEU B   7     -20.567  20.845  -1.121  1.00  0.00           C
ATOM     52  CD2 LEU B   7     -19.944  20.971   1.280  1.00  0.00           C
ATOM     53  N   PRO B   8     -17.214  16.954   1.455  1.00  0.00           N
ATOM     54  CA  PRO B   8     -16.679  15.599   1.503  1.00  0.00           C
ATOM     55  C   PRO B   8     -17.271  14.680   0.431  1.00  0.00           C
ATOM     56  O   PRO B   8     -18.430  14.825   0.014  1.00  0.00           O
ATOM     57  CB  PRO B   8     -16.964  15.096   2.920  1.00  0.00           C
ATOM     58  CG  PRO B   8     -18.204  15.890   3.333  1.00  0.00           C
ATOM     59  CD  PRO B   8     -18.001  17.234   2.643  1.00  0.00           C
ATOM     60  N   ILE B   9     -16.492  13.679   0.041  1.00  0.00           N
ATOM     61  CA  ILE B   9     -16.938  12.534  -0.755  1.00  0.00           C
ATOM     62  C   ILE B   9     -17.301  11.397   0.203  1.00  0.00           C
ATOM     63  O   ILE B   9     -16.480  10.961   1.008  1.00  0.00           O
ATOM     64  CB  ILE B   9     -15.866  12.122  -1.787  1.00  0.00           C
ATOM     65  CG1 ILE B   9     -15.650  13.267  -2.799  1.00  0.00           C
ATOM     66  CG2 ILE B   9     -16.281  10.821  -2.506  1.00  0.00           C
ATOM     67  CD1 ILE B   9     -14.517  13.027  -3.809  1.00  0.00           C
ATOM     68  N   LEU B  10     -18.521  10.883   0.091  1.00  0.00           N
ATOM     69  CA  LEU B  10     -18.967   9.711   0.839  1.00  0.00           C
ATOM     70  C   LEU B  10     -18.615   8.428   0.070  1.00  0.00           C
ATOM     71  O   LEU B  10     -19.021   8.261  -1.070  1.00  0.00           O
ATOM     72  CB  LEU B  10     -20.476   9.840   1.102  1.00  0.00           C
ATOM     73  CG  LEU B  10     -21.100   8.624   1.805  1.00  0.00           C
ATOM     74  CD1 LEU B  10     -20.525   8.421   3.204  1.00  0.00           C
ATOM     75  CD2 LEU B  10     -22.606   8.820   1.942  1.00  0.00           C
ATOM     76  N   ILE B  11     -17.914   7.506   0.715  1.00  0.00           N
ATOM     77  CA  ILE B  11     -17.551   6.201   0.153  1.00  0.00           C
ATOM     78  C   ILE B  11     -18.154   5.112   1.031  1.00  0.00           C
ATOM     79  O   ILE B  11     -17.794   4.962   2.199  1.00  0.00           O
ATOM     80  CB  ILE B  11     -16.024   6.046   0.030  1.00  0.00           C
ATOM     81  CG1 ILE B  11     -15.396   7.206  -0.779  1.00  0.00           C
ATOM     82  CG2 ILE B  11     -15.689   4.690  -0.629  1.00  0.00           C
ATOM     83  CD1 ILE B  11     -13.861   7.227  -0.737  1.00  0.00           C
ATOM     84  N   THR B  12     -19.050   4.302   0.478  1.00  0.00           N
ATOM     85  CA  THR B  12     -19.599   3.151   1.207  1.00  0.00           C
ATOM     86  C   THR B  12     -18.686   1.927   1.061  1.00  0.00           C
ATOM     87  O   THR B  12     -18.229   1.593  -0.032  1.00  0.00           O
ATOM     88  CB  THR B  12     -21.049   2.845   0.826  1.00  0.00           C
ATOM     89  OG1 THR B  12     -21.165   2.472  -0.519  1.00  0.00           O
ATOM     90  CG2 THR B  12     -21.977   4.029   1.066  1.00  0.00           C
ATOM     91  N   GLY B  13     -18.415   1.233   2.156  1.00  0.00           N
ATOM     92  CA  GLY B  13     -17.528   0.061   2.157  1.00  0.00           C
ATOM     93  C   GLY B  13     -16.059   0.422   1.889  1.00  0.00           C
ATOM     94  O   GLY B  13     -15.385  -0.269   1.125  1.00  0.00           O
ATOM     95  N   GLY B  14     -15.566   1.470   2.526  1.00  0.00           N
ATOM     96  CA  GLY B  14     -14.197   1.959   2.344  1.00  0.00           C
ATOM     97  C   GLY B  14     -13.108   1.222   3.130  1.00  0.00           C
ATOM     98  O   GLY B  14     -11.933   1.565   3.022  1.00  0.00           O
ATOM     99  N   GLY B  15     -13.450   0.198   3.904  1.00  0.00           N
ATOM    100  CA  GLY B  15     -12.483  -0.486   4.783  1.00  0.00           C
ATOM    101  C   GLY B  15     -11.526  -1.480   4.107  1.00  0.00           C
ATOM    102  O   GLY B  15     -10.662  -2.046   4.778  1.00  0.00           O
ATOM    103  N   ARG B  16     -11.693  -1.738   2.810  1.00  0.00           N
ATOM    104  CA  ARG B  16     -10.871  -2.720   2.078  1.00  0.00           C
ATOM    105  C   ARG B  16     -10.892  -2.483   0.565  1.00  0.00           C
ATOM    106  O   ARG B  16     -11.816  -1.856   0.045  1.00  0.00           O
ATOM    107  CB  ARG B  16     -11.338  -4.150   2.416  1.00  0.00           C
ATOM    108  CG  ARG B  16     -12.791  -4.442   1.999  1.00  0.00           C
ATOM    109  CD  ARG B  16     -13.172  -5.883   2.350  1.00  0.00           C
ATOM    110  NE  ARG B  16     -14.529  -6.201   1.891  1.00  0.00           N
ATOM    111  CZ  ARG B  16     -15.105  -7.405   1.915  1.00  0.00           C
ATOM    112  NH1 ARG B  16     -14.484  -8.440   2.405  1.00  0.00           N
ATOM    113  NH2 ARG B  16     -16.300  -7.564   1.449  1.00  0.00           N
ATOM    114  N   ARG B  17      -9.933  -3.077  -0.141  1.00  0.00           N
ATOM    115  CA  ARG B  17      -9.848  -3.171  -1.614  1.00  0.00           C
ATOM    116  C   ARG B  17     -10.097  -1.818  -2.305  1.00  0.00           C
ATOM    117  O   ARG B  17      -9.530  -0.804  -1.892  1.00  0.00           O
ATOM    118  CB  ARG B  17     -10.745  -4.320  -2.137  1.00  0.00           C
ATOM    119  CG  ARG B  17     -10.481  -5.687  -1.477  1.00  0.00           C
ATOM    120  CD  ARG B  17     -11.311  -6.798  -2.129  1.00  0.00           C
ATOM    121  NE  ARG B  17     -10.712  -7.254  -3.406  1.00  0.00           N
ATOM    122  CZ  ARG B  17     -11.255  -8.075  -4.303  1.00  0.00           C
ATOM    123  NH1 ARG B  17     -12.470  -8.513  -4.183  1.00  0.00           N
ATOM    124  NH2 ARG B  17     -10.568  -8.479  -5.338  1.00  0.00           N
ATOM    125  N   ILE B  18     -10.938  -1.793  -3.331  1.00  0.00           N
ATOM    126  CA  ILE B  18     -11.245  -0.610  -4.143  1.00  0.00           C
ATOM    127  C   ILE B  18     -11.731   0.567  -3.279  1.00  0.00           C
ATOM    128  O   ILE B  18     -11.275   1.692  -3.464  1.00  0.00           O
ATOM    129  CB  ILE B  18     -12.290  -0.972  -5.229  1.00  0.00           C
ATOM    130  CG1 ILE B  18     -11.696  -2.002  -6.228  1.00  0.00           C
ATOM    131  CG2 ILE B  18     -12.789   0.279  -5.976  1.00  0.00           C
ATOM    132  CD1 ILE B  18     -12.728  -2.611  -7.186  1.00  0.00           C
ATOM    133  N   GLY B  19     -12.616   0.334  -2.314  1.00  0.00           N
ATOM    134  CA  GLY B  19     -13.125   1.400  -1.444  1.00  0.00           C
ATOM    135  C   GLY B  19     -12.035   2.037  -0.584  1.00  0.00           C
ATOM    136  O   GLY B  19     -12.014   3.254  -0.415  1.00  0.00           O
ATOM    137  N   LEU B  20     -11.105   1.236  -0.082  1.00  0.00           N
ATOM    138  CA  LEU B  20      -9.948   1.717   0.673  1.00  0.00           C
ATOM    139  C   LEU B  20      -8.991   2.517  -0.227  1.00  0.00           C
ATOM    140  O   LEU B  20      -8.566   3.602   0.150  1.00  0.00           O
ATOM    141  CB  LEU B  20      -9.255   0.510   1.338  1.00  0.00           C
ATOM    142  CG  LEU B  20      -8.055   0.879   2.229  1.00  0.00           C
ATOM    143  CD1 LEU B  20      -8.475   1.734   3.427  1.00  0.00           C
ATOM    144  CD2 LEU B  20      -7.394  -0.398   2.753  1.00  0.00           C
ATOM    145  N   ALA B  21      -8.698   2.010  -1.423  1.00  0.00           N
ATOM    146  CA  ALA B  21      -7.836   2.700  -2.383  1.00  0.00           C
ATOM    147  C   ALA B  21      -8.404   4.070  -2.796  1.00  0.00           C
ATOM    148  O   ALA B  21      -7.675   5.061  -2.805  1.00  0.00           O
ATOM    149  CB  ALA B  21      -7.618   1.776  -3.589  1.00  0.00           C
ATOM    150  N   LEU B  22      -9.719   4.158  -3.045  1.00  0.00           N
ATOM    151  CA  LEU B  22     -10.408   5.413  -3.332  1.00  0.00           C
ATOM    152  C   LEU B  22     -10.324   6.401  -2.155  1.00  0.00           C
ATOM    153  O   LEU B  22     -10.007   7.571  -2.359  1.00  0.00           O
ATOM    154  CB  LEU B  22     -11.879   5.128  -3.671  1.00  0.00           C
ATOM    155  CG  LEU B  22     -12.104   4.517  -5.067  1.00  0.00           C
ATOM    156  CD1 LEU B  22     -13.531   3.986  -5.173  1.00  0.00           C
ATOM    157  CD2 LEU B  22     -11.894   5.551  -6.172  1.00  0.00           C
ATOM    158  N   ALA B  23     -10.563   5.938  -0.928  1.00  0.00           N
ATOM    159  CA  ALA B  23     -10.473   6.792   0.252  1.00  0.00           C
ATOM    160  C   ALA B  23      -9.084   7.426   0.383  1.00  0.00           C
ATOM    161  O   ALA B  23      -8.961   8.638   0.567  1.00  0.00           O
ATOM    162  CB  ALA B  23     -10.834   5.967   1.496  1.00  0.00           C
ATOM    163  N   TRP B  24      -8.038   6.630   0.189  1.00  0.00           N
ATOM    164  CA  TRP B  24      -6.663   7.104   0.263  1.00  0.00           C
ATOM    165  C   TRP B  24      -6.262   8.020  -0.883  1.00  0.00           C
ATOM    166  O   TRP B  24      -5.516   8.982  -0.660  1.00  0.00           O
ATOM    167  CB  TRP B  24      -5.756   5.888   0.331  1.00  0.00           C
ATOM    168  CG  TRP B  24      -5.700   5.340   1.716  1.00  0.00           C
ATOM    169  CD1 TRP B  24      -6.076   4.117   2.137  1.00  0.00           C
ATOM    170  CD2 TRP B  24      -5.224   6.060   2.887  1.00  0.00           C
ATOM    171  NE1 TRP B  24      -5.842   3.996   3.493  1.00  0.00           N
ATOM    172  CE2 TRP B  24      -5.325   5.175   3.992  1.00  0.00           C
ATOM    173  CE3 TRP B  24      -4.698   7.352   3.102  1.00  0.00           C
ATOM    174  CZ2 TRP B  24      -4.926   5.566   5.282  1.00  0.00           C
ATOM    175  CZ3 TRP B  24      -4.303   7.744   4.389  1.00  0.00           C
ATOM    176  CH2 TRP B  24      -4.415   6.865   5.462  1.00  0.00           C
ATOM    177  N   HIS B  25      -6.750   7.764  -2.091  1.00  0.00           N
ATOM    178  CA  HIS B  25      -6.553   8.645  -3.237  1.00  0.00           C
ATOM    179  C   HIS B  25      -7.036  10.065  -2.919  1.00  0.00           C
ATOM    180  O   HIS B  25      -6.268  11.022  -3.027  1.00  0.00           O
ATOM    181  CB  HIS B  25      -7.273   8.051  -4.447  1.00  0.00           C
ATOM    182  CG  HIS B  25      -7.192   8.943  -5.645  1.00  0.00           C
ATOM    183  ND1 HIS B  25      -6.050   9.202  -6.394  1.00  0.00           N
ATOM    184  CD2 HIS B  25      -8.244   9.636  -6.200  1.00  0.00           C
ATOM    185  CE1 HIS B  25      -6.415  10.017  -7.392  1.00  0.00           C
ATOM    186  NE2 HIS B  25      -7.727  10.292  -7.287  1.00  0.00           N
ATOM    187  N   PHE B  26      -8.260  10.206  -2.403  1.00  0.00           N
ATOM    188  CA  PHE B  26      -8.816  11.504  -2.043  1.00  0.00           C
ATOM    189  C   PHE B  26      -8.112  12.155  -0.841  1.00  0.00           C
ATOM    190  O   PHE B  26      -7.817  13.351  -0.883  1.00  0.00           O
ATOM    191  CB  PHE B  26     -10.319  11.360  -1.798  1.00  0.00           C
ATOM    192  CG  PHE B  26     -11.115  10.963  -3.030  1.00  0.00           C
ATOM    193  CD1 PHE B  26     -10.975  11.693  -4.225  1.00  0.00           C
ATOM    194  CD2 PHE B  26     -11.981   9.864  -2.984  1.00  0.00           C
ATOM    195  CE1 PHE B  26     -11.676  11.313  -5.374  1.00  0.00           C
ATOM    196  CE2 PHE B  26     -12.690   9.479  -4.129  1.00  0.00           C
ATOM    197  CZ  PHE B  26     -12.540  10.200  -5.330  1.00  0.00           C
ATOM    198  N   ILE B  27      -7.771  11.392   0.195  1.00  0.00           N
ATOM    199  CA  ILE B  27      -7.010  11.898   1.352  1.00  0.00           C
ATOM    200  C   ILE B  27      -5.658  12.476   0.904  1.00  0.00           C
ATOM    201  O   ILE B  27      -5.275  13.565   1.336  1.00  0.00           O
ATOM    202  CB  ILE B  27      -6.823  10.790   2.407  1.00  0.00           C
ATOM    203  CG1 ILE B  27      -8.162  10.483   3.103  1.00  0.00           C
ATOM    204  CG2 ILE B  27      -5.781  11.195   3.469  1.00  0.00           C
ATOM    205  CD1 ILE B  27      -8.158   9.149   3.879  1.00  0.00           C
ATOM    206  N   ASN B  28      -4.956  11.794   0.003  1.00  0.00           N
ATOM    207  CA  ASN B  28      -3.673  12.255  -0.527  1.00  0.00           C
ATOM    208  C   ASN B  28      -3.817  13.559  -1.331  1.00  0.00           C
ATOM    209  O   ASN B  28      -2.919  14.406  -1.289  1.00  0.00           O
ATOM    210  CB  ASN B  28      -3.050  11.131  -1.376  1.00  0.00           C
ATOM    211  CG  ASN B  28      -2.530   9.976  -0.528  1.00  0.00           C
ATOM    212  OD1 ASN B  28      -2.115  10.129   0.611  1.00  0.00           O
ATOM    213  ND2 ASN B  28      -2.489   8.795  -1.088  1.00  0.00           N
ATOM    214  N   GLN B  29      -4.966  13.785  -1.964  1.00  0.00           N
ATOM    215  CA  GLN B  29      -5.320  15.032  -2.642  1.00  0.00           C
ATOM    216  C   GLN B  29      -5.879  16.119  -1.700  1.00  0.00           C
ATOM    217  O   GLN B  29      -6.270  17.194  -2.155  1.00  0.00           O
ATOM    218  CB  GLN B  29      -6.294  14.736  -3.786  1.00  0.00           C
ATOM    219  CG  GLN B  29      -5.669  13.872  -4.895  1.00  0.00           C
ATOM    220  CD  GLN B  29      -6.586  13.783  -6.116  1.00  0.00           C
ATOM    221  OE1 GLN B  29      -7.554  14.512  -6.243  1.00  0.00           O
ATOM    222  NE2 GLN B  29      -6.304  12.910  -7.060  1.00  0.00           N
ATOM    223  N   LYS B  30      -5.914  15.891  -0.376  1.00  0.00           N
ATOM    224  CA  LYS B  30      -6.531  16.783   0.619  1.00  0.00           C
ATOM    225  C   LYS B  30      -8.048  16.953   0.435  1.00  0.00           C
ATOM    226  O   LYS B  30      -8.616  17.925   0.936  1.00  0.00           O
ATOM    227  CB  LYS B  30      -5.792  18.140   0.705  1.00  0.00           C
ATOM    228  CG  LYS B  30      -4.271  18.051   0.897  1.00  0.00           C
ATOM    229  CD  LYS B  30      -3.933  17.379   2.225  1.00  0.00           C
ATOM    230  CE  LYS B  30      -2.423  17.351   2.439  1.00  0.00           C
ATOM    231  NZ  LYS B  30      -2.096  16.542   3.651  1.00  0.00           N
ATOM    232  N   GLN B  31      -8.701  16.028  -0.241  1.00  0.00           N
ATOM    233  CA  GLN B  31     -10.151  15.946  -0.367  1.00  0.00           C
ATOM    234  C   GLN B  31     -10.739  15.275   0.885  1.00  0.00           C
ATOM    235  O   GLN B  31     -10.388  14.129   1.173  1.00  0.00           O
ATOM    236  CB  GLN B  31     -10.472  15.186  -1.668  1.00  0.00           C
ATOM    237  CG  GLN B  31     -11.945  14.831  -1.867  1.00  0.00           C
ATOM    238  CD  GLN B  31     -12.872  16.044  -1.832  1.00  0.00           C
ATOM    239  OE1 GLN B  31     -12.714  17.003  -2.552  1.00  0.00           O
ATOM    240  NE2 GLN B  31     -13.859  16.010  -0.970  1.00  0.00           N
ATOM    241  N   PRO B  32     -11.635  15.932   1.628  1.00  0.00           N
ATOM    242  CA  PRO B  32     -12.305  15.306   2.758  1.00  0.00           C
ATOM    243  C   PRO B  32     -13.117  14.084   2.330  1.00  0.00           C
ATOM    244  O   PRO B  32     -13.792  14.107   1.295  1.00  0.00           O
ATOM    245  CB  PRO B  32     -13.199  16.379   3.377  1.00  0.00           C
ATOM    246  CG  PRO B  32     -12.593  17.693   2.881  1.00  0.00           C
ATOM    247  CD  PRO B  32     -12.036  17.320   1.519  1.00  0.00           C
ATOM    248  N   VAL B  33     -13.092  13.040   3.151  1.00  0.00           N
ATOM    249  CA  VAL B  33     -13.849  11.811   2.903  1.00  0.00           C
ATOM    250  C   VAL B  33     -14.623  11.381   4.149  1.00  0.00           C
ATOM    251  O   VAL B  33     -14.142  11.485   5.271  1.00  0.00           O
ATOM    252  CB  VAL B  33     -12.967  10.656   2.380  1.00  0.00           C
ATOM    253  CG1 VAL B  33     -12.451  10.960   0.971  1.00  0.00           C
ATOM    254  CG2 VAL B  33     -11.765  10.362   3.269  1.00  0.00           C
ATOM    255  N   ILE B  34     -15.826  10.871   3.912  1.00  0.00           N
ATOM    256  CA  ILE B  34     -16.616  10.126   4.892  1.00  0.00           C
ATOM    257  C   ILE B  34     -16.677   8.683   4.399  1.00  0.00           C
ATOM    258  O   ILE B  34     -17.045   8.424   3.260  1.00  0.00           O
ATOM    259  CB  ILE B  34     -18.025  10.730   5.084  1.00  0.00           C
ATOM    260  CG1 ILE B  34     -17.950  12.226   5.474  1.00  0.00           C
ATOM    261  CG2 ILE B  34     -18.797   9.926   6.147  1.00  0.00           C
ATOM    262  CD1 ILE B  34     -19.314  12.925   5.545  1.00  0.00           C
ATOM    263  N   VAL B  35     -16.311   7.733   5.252  1.00  0.00           N
ATOM    264  CA  VAL B  35     -16.225   6.320   4.896  1.00  0.00           C
ATOM    265  C   VAL B  35     -17.197   5.523   5.750  1.00  0.00           C
ATOM    266  O   VAL B  35     -17.146   5.608   6.975  1.00  0.00           O
ATOM    267  CB  VAL B  35     -14.781   5.809   5.066  1.00  0.00           C
ATOM    268  CG1 VAL B  35     -14.678   4.311   4.804  1.00  0.00           C
ATOM    269  CG2 VAL B  35     -13.836   6.518   4.089  1.00  0.00           C
ATOM    270  N   SER B  36     -18.042   4.713   5.128  1.00  0.00           N
ATOM    271  CA  SER B  36     -18.765   3.678   5.863  1.00  0.00           C
ATOM    272  C   SER B  36     -17.983   2.366   5.883  1.00  0.00           C
ATOM    273  O   SER B  36     -17.374   1.964   4.886  1.00  0.00           O
ATOM    274  CB  SER B  36     -20.199   3.465   5.344  1.00  0.00           C
ATOM    275  OG  SER B  36     -20.239   2.531   4.282  1.00  0.00           O
ATOM    276  N   TYR B  37     -18.070   1.666   7.002  1.00  0.00           N
ATOM    277  CA  TYR B  37     -17.516   0.323   7.141  1.00  0.00           C
ATOM    278  C   TYR B  37     -18.457  -0.564   7.951  1.00  0.00           C
ATOM    279  O   TYR B  37     -19.152  -0.101   8.854  1.00  0.00           O
ATOM    280  CB  TYR B  37     -16.117   0.389   7.769  1.00  0.00           C
ATOM    281  CG  TYR B  37     -16.106   0.856   9.214  1.00  0.00           C
ATOM    282  CD1 TYR B  37     -16.117   2.233   9.527  1.00  0.00           C
ATOM    283  CD2 TYR B  37     -16.058  -0.081  10.248  1.00  0.00           C
ATOM    284  CE1 TYR B  37     -16.072   2.665  10.857  1.00  0.00           C
ATOM    285  CE2 TYR B  37     -16.012   0.340  11.591  1.00  0.00           C
ATOM    286  CZ  TYR B  37     -16.013   1.708  11.897  1.00  0.00           C
ATOM    287  OH  TYR B  37     -15.951   2.122  13.206  1.00  0.00           O
ATOM    288  N   ARG B  38     -18.472  -1.869   7.640  1.00  0.00           N
ATOM    289  CA  ARG B  38     -19.269  -2.852   8.384  1.00  0.00           C
ATOM    290  C   ARG B  38     -18.484  -3.462   9.538  1.00  0.00           C
ATOM    291  O   ARG B  38     -18.986  -3.587  10.645  1.00  0.00           O
ATOM    292  CB  ARG B  38     -19.769  -3.930   7.407  1.00  0.00           C
ATOM    293  CG  ARG B  38     -20.713  -4.917   8.109  1.00  0.00           C
ATOM    294  CD  ARG B  38     -21.188  -5.977   7.122  1.00  0.00           C
ATOM    295  NE  ARG B  38     -22.116  -6.925   7.778  1.00  0.00           N
ATOM    296  CZ  ARG B  38     -22.648  -8.009   7.254  1.00  0.00           C
ATOM    297  NH1 ARG B  38     -22.353  -8.395   6.041  1.00  0.00           N
ATOM    298  NH2 ARG B  38     -23.500  -8.713   7.943  1.00  0.00           N
ATOM    299  N   THR B  39     -17.252  -3.869   9.254  1.00  0.00           N
ATOM    300  CA  THR B  39     -16.339  -4.503  10.206  1.00  0.00           C
ATOM    301  C   THR B  39     -15.157  -3.576  10.431  1.00  0.00           C
ATOM    302  O   THR B  39     -14.617  -3.035   9.468  1.00  0.00           O
ATOM    303  CB  THR B  39     -15.852  -5.868   9.683  1.00  0.00           C
ATOM    304  OG1 THR B  39     -16.948  -6.655   9.254  1.00  0.00           O
ATOM    305  CG2 THR B  39     -15.107  -6.663  10.752  1.00  0.00           C
ATOM    306  N   HIS B  40     -14.772  -3.413  11.692  1.00  0.00           N
ATOM    307  CA  HIS B  40     -13.592  -2.630  12.037  1.00  0.00           C
ATOM    308  C   HIS B  40     -12.318  -3.405  11.660  1.00  0.00           C
ATOM    309  O   HIS B  40     -11.889  -4.313  12.364  1.00  0.00           O
ATOM    310  CB  HIS B  40     -13.637  -2.268  13.526  1.00  0.00           C
ATOM    311  CG  HIS B  40     -12.767  -1.090  13.844  1.00  0.00           C
ATOM    312  ND1 HIS B  40     -11.399  -1.026  13.858  1.00  0.00           N
ATOM    313  CD2 HIS B  40     -13.231   0.171  14.152  1.00  0.00           C
ATOM    314  CE1 HIS B  40     -11.031   0.236  14.172  1.00  0.00           C
ATOM    315  NE2 HIS B  40     -12.132   0.980  14.355  1.00  0.00           N
ATOM    316  N   TYR B  41     -11.751  -3.062  10.512  1.00  0.00           N
ATOM    317  CA  TYR B  41     -10.420  -3.528  10.124  1.00  0.00           C
ATOM    318  C   TYR B  41      -9.368  -2.525  10.619  1.00  0.00           C
ATOM    319  O   TYR B  41      -9.689  -1.341  10.732  1.00  0.00           O
ATOM    320  CB  TYR B  41     -10.347  -3.689   8.599  1.00  0.00           C
ATOM    321  CG  TYR B  41     -11.300  -4.731   8.051  1.00  0.00           C
ATOM    322  CD1 TYR B  41     -11.035  -6.101   8.225  1.00  0.00           C
ATOM    323  CD2 TYR B  41     -12.469  -4.336   7.381  1.00  0.00           C
ATOM    324  CE1 TYR B  41     -11.926  -7.066   7.739  1.00  0.00           C
ATOM    325  CE2 TYR B  41     -13.377  -5.294   6.893  1.00  0.00           C
ATOM    326  CZ  TYR B  41     -13.100  -6.661   7.072  1.00  0.00           C
ATOM    327  OH  TYR B  41     -13.983  -7.598   6.608  1.00  0.00           O
ATOM    328  N   PRO B  42      -8.104  -2.949  10.814  1.00  0.00           N
ATOM    329  CA  PRO B  42      -7.005  -2.036  11.142  1.00  0.00           C
ATOM    330  C   PRO B  42      -6.894  -0.849  10.169  1.00  0.00           C
ATOM    331  O   PRO B  42      -6.689   0.291  10.583  1.00  0.00           O
ATOM    332  CB  PRO B  42      -5.740  -2.909  11.120  1.00  0.00           C
ATOM    333  CG  PRO B  42      -6.258  -4.295  11.474  1.00  0.00           C
ATOM    334  CD  PRO B  42      -7.626  -4.328  10.805  1.00  0.00           C
ATOM    335  N   ALA B  43      -7.164  -1.094   8.880  1.00  0.00           N
ATOM    336  CA  ALA B  43      -7.226  -0.049   7.856  1.00  0.00           C
ATOM    337  C   ALA B  43      -8.126   1.155   8.219  1.00  0.00           C
ATOM    338  O   ALA B  43      -7.864   2.273   7.769  1.00  0.00           O
ATOM    339  CB  ALA B  43      -7.715  -0.704   6.565  1.00  0.00           C
ATOM    340  N   ILE B  44      -9.168   0.959   9.021  1.00  0.00           N
ATOM    341  CA  ILE B  44     -10.057   2.028   9.475  1.00  0.00           C
ATOM    342  C   ILE B  44      -9.326   2.986  10.423  1.00  0.00           C
ATOM    343  O   ILE B  44      -9.474   4.194  10.280  1.00  0.00           O
ATOM    344  CB  ILE B  44     -11.337   1.453  10.121  1.00  0.00           C
ATOM    345  CG1 ILE B  44     -12.160   0.595   9.136  1.00  0.00           C
ATOM    346  CG2 ILE B  44     -12.221   2.558  10.726  1.00  0.00           C
ATOM    347  CD1 ILE B  44     -12.676   1.339   7.899  1.00  0.00           C
ATOM    348  N   ASP B  45      -8.482   2.474  11.315  1.00  0.00           N
ATOM    349  CA  ASP B  45      -7.686   3.309  12.218  1.00  0.00           C
ATOM    350  C   ASP B  45      -6.716   4.194  11.426  1.00  0.00           C
ATOM    351  O   ASP B  45      -6.560   5.385  11.713  1.00  0.00           O
ATOM    352  CB  ASP B  45      -6.907   2.446  13.218  1.00  0.00           C
ATOM    353  CG  ASP B  45      -7.810   1.618  14.117  1.00  0.00           C
ATOM    354  OD1 ASP B  45      -8.839   2.164  14.566  1.00  0.00           O
ATOM    355  OD2 ASP B  45      -7.480   0.433  14.364  1.00  0.00           O
ATOM    356  N   GLY B  46      -6.117   3.639  10.369  1.00  0.00           N
ATOM    357  CA  GLY B  46      -5.279   4.397   9.447  1.00  0.00           C
ATOM    358  C   GLY B  46      -6.033   5.549   8.764  1.00  0.00           C
ATOM    359  O   GLY B  46      -5.534   6.675   8.724  1.00  0.00           O
ATOM    360  N   LEU B  47      -7.260   5.298   8.305  1.00  0.00           N
ATOM    361  CA  LEU B  47      -8.110   6.335   7.701  1.00  0.00           C
ATOM    362  C   LEU B  47      -8.482   7.430   8.713  1.00  0.00           C
ATOM    363  O   LEU B  47      -8.382   8.609   8.388  1.00  0.00           O
ATOM    364  CB  LEU B  47      -9.383   5.695   7.116  1.00  0.00           C
ATOM    365  CG  LEU B  47      -9.180   4.805   5.879  1.00  0.00           C
ATOM    366  CD1 LEU B  47     -10.513   4.163   5.493  1.00  0.00           C
ATOM    367  CD2 LEU B  47      -8.684   5.592   4.666  1.00  0.00           C
ATOM    368  N   ILE B  48      -8.852   7.058   9.942  1.00  0.00           N
ATOM    369  CA  ILE B  48      -9.178   8.004  11.017  1.00  0.00           C
ATOM    370  C   ILE B  48      -7.957   8.876  11.349  1.00  0.00           C
ATOM    371  O   ILE B  48      -8.066  10.104  11.405  1.00  0.00           O
ATOM    372  CB  ILE B  48      -9.694   7.248  12.265  1.00  0.00           C
ATOM    373  CG1 ILE B  48     -11.069   6.613  11.973  1.00  0.00           C
ATOM    374  CG2 ILE B  48      -9.805   8.198  13.478  1.00  0.00           C
ATOM    375  CD1 ILE B  48     -11.514   5.584  13.019  1.00  0.00           C
ATOM    376  N   ASN B  49      -6.780   8.266  11.485  1.00  0.00           N
ATOM    377  CA  ASN B  49      -5.535   8.977  11.766  1.00  0.00           C
ATOM    378  C   ASN B  49      -5.135   9.941  10.637  1.00  0.00           C
ATOM    379  O   ASN B  49      -4.497  10.967  10.889  1.00  0.00           O
ATOM    380  CB  ASN B  49      -4.426   7.939  12.013  1.00  0.00           C
ATOM    381  CG  ASN B  49      -4.568   7.224  13.342  1.00  0.00           C
ATOM    382  OD1 ASN B  49      -5.102   7.742  14.308  1.00  0.00           O
ATOM    383  ND2 ASN B  49      -4.056   6.018  13.452  1.00  0.00           N
ATOM    384  N   ALA B  50      -5.533   9.655   9.408  1.00  0.00           N
ATOM    385  CA  ALA B  50      -5.324  10.533   8.269  1.00  0.00           C
ATOM    386  C   ALA B  50      -6.402  11.634   8.109  1.00  0.00           C
ATOM    387  O   ALA B  50      -6.324  12.450   7.190  1.00  0.00           O
ATOM    388  CB  ALA B  50      -5.175   9.669   7.021  1.00  0.00           C
ATOM    389  N   GLY B  51      -7.384  11.671   9.005  1.00  0.00           N
ATOM    390  CA  GLY B  51      -8.435  12.693   9.051  1.00  0.00           C
ATOM    391  C   GLY B  51      -9.731  12.325   8.333  1.00  0.00           C
ATOM    392  O   GLY B  51     -10.587  13.192   8.160  1.00  0.00           O
ATOM    393  N   ALA B  52      -9.905  11.068   7.914  1.00  0.00           N
ATOM    394  CA  ALA B  52     -11.180  10.598   7.393  1.00  0.00           C
ATOM    395  C   ALA B  52     -12.208  10.436   8.519  1.00  0.00           C
ATOM    396  O   ALA B  52     -11.902   9.929   9.591  1.00  0.00           O
ATOM    397  CB  ALA B  52     -10.990   9.287   6.640  1.00  0.00           C
ATOM    398  N   GLN B  53     -13.461  10.804   8.253  1.00  0.00           N
ATOM    399  CA  GLN B  53     -14.562  10.460   9.142  1.00  0.00           C
ATOM    400  C   GLN B  53     -15.053   9.048   8.804  1.00  0.00           C
ATOM    401  O   GLN B  53     -15.611   8.821   7.734  1.00  0.00           O
ATOM    402  CB  GLN B  53     -15.651  11.520   9.045  1.00  0.00           C
ATOM    403  CG  GLN B  53     -16.746  11.246  10.077  1.00  0.00           C
ATOM    404  CD  GLN B  53     -17.795  12.351  10.141  1.00  0.00           C
ATOM    405  OE1 GLN B  53     -17.814  13.285   9.361  1.00  0.00           O
ATOM    406  NE2 GLN B  53     -18.699  12.266  11.086  1.00  0.00           N
ATOM    407  N   CYS B  54     -14.860   8.099   9.712  1.00  0.00           N
ATOM    408  CA  CYS B  54     -15.292   6.721   9.529  1.00  0.00           C
ATOM    409  C   CYS B  54     -16.534   6.427  10.376  1.00  0.00           C
ATOM    410  O   CYS B  54     -16.519   6.624  11.582  1.00  0.00           O
ATOM    411  CB  CYS B  54     -14.122   5.773   9.855  1.00  0.00           C
ATOM    412  SG  CYS B  54     -12.781   6.019   8.658  1.00  0.00           S
ATOM    413  N   ILE B  55     -17.611   5.947   9.743  1.00  0.00           N
ATOM    414  CA  ILE B  55     -18.888   5.644  10.394  1.00  0.00           C
ATOM    415  C   ILE B  55     -19.173   4.153  10.224  1.00  0.00           C
ATOM    416  O   ILE B  55     -19.269   3.647   9.101  1.00  0.00           O
ATOM    417  CB  ILE B  55     -20.026   6.523   9.823  1.00  0.00           C
ATOM    418  CG1 ILE B  55     -19.686   8.035   9.928  1.00  0.00           C
ATOM    419  CG2 ILE B  55     -21.348   6.212  10.554  1.00  0.00           C
ATOM    420  CD1 ILE B  55     -20.719   8.969   9.275  1.00  0.00           C
ATOM    421  N   GLN B  56     -19.322   3.440  11.331  1.00  0.00           N
ATOM    422  CA  GLN B  56     -19.747   2.042  11.283  1.00  0.00           C
ATOM    423  C   GLN B  56     -21.219   1.966  10.888  1.00  0.00           C
ATOM    424  O   GLN B  56     -22.057   2.647  11.473  1.00  0.00           O
ATOM    425  CB  GLN B  56     -19.474   1.345  12.616  1.00  0.00           C
ATOM    426  CG  GLN B  56     -19.593  -0.180  12.469  1.00  0.00           C
ATOM    427  CD  GLN B  56     -19.162  -0.937  13.728  1.00  0.00           C
ATOM    428  OE1 GLN B  56     -18.900  -0.373  14.777  1.00  0.00           O
ATOM    429  NE2 GLN B  56     -19.070  -2.243  13.663  1.00  0.00           N
ATOM    430  N   ALA B  57     -21.539   1.116   9.903  1.00  0.00           N
ATOM    431  CA  ALA B  57     -22.890   0.971   9.393  1.00  0.00           C
ATOM    432  C   ALA B  57     -23.203  -0.482   9.042  1.00  0.00           C
ATOM    433  O   ALA B  57     -22.395  -1.186   8.427  1.00  0.00           O
ATOM    434  CB  ALA B  57     -23.051   1.894   8.183  1.00  0.00           C
ATOM    435  N   ASP B  58     -24.417  -0.923   9.392  1.00  0.00           N
ATOM    436  CA  ASP B  58     -24.956  -2.196   8.937  1.00  0.00           C
ATOM    437  C   ASP B  58     -26.075  -1.958   7.919  1.00  0.00           C
ATOM    438  O   ASP B  58     -27.187  -1.564   8.261  1.00  0.00           O
ATOM    439  CB  ASP B  58     -25.425  -3.061  10.108  1.00  0.00           C
ATOM    440  CG  ASP B  58     -25.814  -4.470   9.633  1.00  0.00           C
ATOM    441  OD1 ASP B  58     -25.587  -4.801   8.440  1.00  0.00           O
ATOM    442  OD2 ASP B  58     -26.305  -5.268  10.452  1.00  0.00           O
ATOM    443  N   PHE B  59     -25.776  -2.213   6.654  1.00  0.00           N
ATOM    444  CA  PHE B  59     -26.725  -2.057   5.554  1.00  0.00           C
ATOM    445  C   PHE B  59     -27.615  -3.293   5.326  1.00  0.00           C
ATOM    446  O   PHE B  59     -28.359  -3.324   4.344  1.00  0.00           O
ATOM    447  CB  PHE B  59     -25.977  -1.646   4.284  1.00  0.00           C
ATOM    448  CG  PHE B  59     -25.181  -0.356   4.380  1.00  0.00           C
ATOM    449  CD1 PHE B  59     -25.613   0.716   5.170  1.00  0.00           C
ATOM    450  CD2 PHE B  59     -24.000  -0.224   3.626  1.00  0.00           C
ATOM    451  CE1 PHE B  59     -24.875   1.913   5.225  1.00  0.00           C
ATOM    452  CE2 PHE B  59     -23.263   0.969   3.669  1.00  0.00           C
ATOM    453  CZ  PHE B  59     -23.699   2.040   4.473  1.00  0.00           C
ATOM    454  N   SER B  60     -27.561  -4.298   6.202  1.00  0.00           N
ATOM    455  CA  SER B  60     -28.401  -5.492   6.070  1.00  0.00           C
ATOM    456  C   SER B  60     -29.889  -5.236   6.330  1.00  0.00           C
ATOM    457  O   SER B  60     -30.727  -6.034   5.915  1.00  0.00           O
ATOM    458  CB  SER B  60     -27.891  -6.613   6.985  1.00  0.00           C
ATOM    459  OG  SER B  60     -28.040  -6.286   8.347  1.00  0.00           O
ATOM    460  N   THR B  61     -30.225  -4.105   6.947  1.00  0.00           N
ATOM    461  CA  THR B  61     -31.606  -3.684   7.215  1.00  0.00           C
ATOM    462  C   THR B  61     -31.840  -2.242   6.750  1.00  0.00           C
ATOM    463  O   THR B  61     -30.919  -1.427   6.715  1.00  0.00           O
ATOM    464  CB  THR B  61     -31.971  -3.815   8.699  1.00  0.00           C
ATOM    465  OG1 THR B  61     -31.253  -2.886   9.474  1.00  0.00           O
ATOM    466  CG2 THR B  61     -31.699  -5.206   9.257  1.00  0.00           C
ATOM    467  N   ASN B  62     -33.090  -1.908   6.426  1.00  0.00           N
ATOM    468  CA  ASN B  62     -33.453  -0.538   6.053  1.00  0.00           C
ATOM    469  C   ASN B  62     -33.226   0.444   7.212  1.00  0.00           C
ATOM    470  O   ASN B  62     -32.739   1.546   6.972  1.00  0.00           O
ATOM    471  CB  ASN B  62     -34.914  -0.504   5.578  1.00  0.00           C
ATOM    472  CG  ASN B  62     -35.144  -1.264   4.283  1.00  0.00           C
ATOM    473  OD1 ASN B  62     -34.256  -1.535   3.491  1.00  0.00           O
ATOM    474  ND2 ASN B  62     -36.375  -1.629   4.016  1.00  0.00           N
ATOM    475  N   ASP B  63     -33.483   0.031   8.446  1.00  0.00           N
ATOM    476  CA  ASP B  63     -33.236   0.859   9.626  1.00  0.00           C
ATOM    477  C   ASP B  63     -31.738   1.166   9.798  1.00  0.00           C
ATOM    478  O   ASP B  63     -31.373   2.308  10.072  1.00  0.00           O
ATOM    479  CB  ASP B  63     -33.779   0.165  10.879  1.00  0.00           C
ATOM    480  CG  ASP B  63     -35.300   0.001  10.861  1.00  0.00           C
ATOM    481  OD1 ASP B  63     -35.978   0.764  10.139  1.00  0.00           O
ATOM    482  OD2 ASP B  63     -35.781  -0.923  11.564  1.00  0.00           O
ATOM    483  N   GLY B  64     -30.860   0.194   9.541  1.00  0.00           N
ATOM    484  CA  GLY B  64     -29.410   0.398   9.556  1.00  0.00           C
ATOM    485  C   GLY B  64     -28.928   1.362   8.455  1.00  0.00           C
ATOM    486  O   GLY B  64     -28.038   2.182   8.689  1.00  0.00           O
ATOM    487  N   VAL B  65     -29.553   1.313   7.270  1.00  0.00           N
ATOM    488  CA  VAL B  65     -29.282   2.273   6.188  1.00  0.00           C
ATOM    489  C   VAL B  65     -29.718   3.684   6.588  1.00  0.00           C
ATOM    490  O   VAL B  65     -28.961   4.635   6.391  1.00  0.00           O
ATOM    491  CB  VAL B  65     -29.971   1.851   4.875  1.00  0.00           C
ATOM    492  CG1 VAL B  65     -29.768   2.873   3.757  1.00  0.00           C
ATOM    493  CG2 VAL B  65     -29.434   0.512   4.353  1.00  0.00           C
ATOM    494  N   MET B  66     -30.907   3.826   7.169  1.00  0.00           N
ATOM    495  CA  MET B  66     -31.436   5.129   7.572  1.00  0.00           C
ATOM    496  C   MET B  66     -30.664   5.724   8.757  1.00  0.00           C
ATOM    497  O   MET B  66     -30.349   6.910   8.732  1.00  0.00           O
ATOM    498  CB  MET B  66     -32.938   5.026   7.875  1.00  0.00           C
ATOM    499  CG  MET B  66     -33.776   4.707   6.624  1.00  0.00           C
ATOM    500  SD  MET B  66     -33.561   5.818   5.185  1.00  0.00           S
ATOM    501  CE  MET B  66     -33.976   7.409   5.932  1.00  0.00           C
ATOM    502  N   ALA B  67     -30.262   4.897   9.723  1.00  0.00           N
ATOM    503  CA  ALA B  67     -29.400   5.328  10.824  1.00  0.00           C
ATOM    504  C   ALA B  67     -28.059   5.873  10.317  1.00  0.00           C
ATOM    505  O   ALA B  67     -27.584   6.915  10.781  1.00  0.00           O
ATOM    506  CB  ALA B  67     -29.209   4.141  11.776  1.00  0.00           C
ATOM    507  N   PHE B  68     -27.472   5.228   9.309  1.00  0.00           N
ATOM    508  CA  PHE B  68     -26.266   5.743   8.664  1.00  0.00           C
ATOM    509  C   PHE B  68     -26.522   7.074   7.937  1.00  0.00           C
ATOM    510  O   PHE B  68     -25.716   8.002   8.065  1.00  0.00           O
ATOM    511  CB  PHE B  68     -25.720   4.693   7.694  1.00  0.00           C
ATOM    512  CG  PHE B  68     -24.561   5.200   6.872  1.00  0.00           C
ATOM    513  CD1 PHE B  68     -24.741   5.543   5.519  1.00  0.00           C
ATOM    514  CD2 PHE B  68     -23.299   5.393   7.471  1.00  0.00           C
ATOM    515  CE1 PHE B  68     -23.666   6.056   4.771  1.00  0.00           C
ATOM    516  CE2 PHE B  68     -22.229   5.901   6.731  1.00  0.00           C
ATOM    517  CZ  PHE B  68     -22.411   6.227   5.375  1.00  0.00           C
ATOM    518  N   ALA B  69     -27.629   7.204   7.212  1.00  0.00           N
ATOM    519  CA  ALA B  69     -27.994   8.453   6.553  1.00  0.00           C
ATOM    520  C   ALA B  69     -28.124   9.605   7.561  1.00  0.00           C
ATOM    521  O   ALA B  69     -27.602  10.693   7.313  1.00  0.00           O
ATOM    522  CB  ALA B  69     -29.290   8.245   5.756  1.00  0.00           C
ATOM    523  N   ASP B  70     -28.740   9.367   8.717  1.00  0.00           N
ATOM    524  CA  ASP B  70     -28.885  10.353   9.781  1.00  0.00           C
ATOM    525  C   ASP B  70     -27.535  10.799  10.358  1.00  0.00           C
ATOM    526  O   ASP B  70     -27.329  11.996  10.600  1.00  0.00           O
ATOM    527  CB  ASP B  70     -29.791   9.808  10.893  1.00  0.00           C
ATOM    528  CG  ASP B  70     -31.273   9.794  10.518  1.00  0.00           C
ATOM    529  OD1 ASP B  70     -31.670  10.551   9.602  1.00  0.00           O
ATOM    530  OD2 ASP B  70     -32.031   9.094  11.231  1.00  0.00           O
ATOM    531  N   GLU B  71     -26.582   9.882  10.533  1.00  0.00           N
ATOM    532  CA  GLU B  71     -25.228  10.222  10.969  1.00  0.00           C
ATOM    533  C   GLU B  71     -24.473  11.070   9.930  1.00  0.00           C
ATOM    534  O   GLU B  71     -23.819  12.057  10.281  1.00  0.00           O
ATOM    535  CB  GLU B  71     -24.440   8.947  11.323  1.00  0.00           C
ATOM    536  CG  GLU B  71     -24.884   8.322  12.654  1.00  0.00           C
ATOM    537  CD  GLU B  71     -24.792   9.331  13.815  1.00  0.00           C
ATOM    538  OE1 GLU B  71     -25.831   9.587  14.484  1.00  0.00           O
ATOM    539  OE2 GLU B  71     -23.713   9.933  13.992  1.00  0.00           O
ATOM    540  N   VAL B  72     -24.627  10.772   8.633  1.00  0.00           N
ATOM    541  CA  VAL B  72     -24.047  11.602   7.569  1.00  0.00           C
ATOM    542  C   VAL B  72     -24.673  13.000   7.563  1.00  0.00           C
ATOM    543  O   VAL B  72     -23.959  13.995   7.471  1.00  0.00           O
ATOM    544  CB  VAL B  72     -24.188  10.927   6.188  1.00  0.00           C
ATOM    545  CG1 VAL B  72     -23.674  11.824   5.054  1.00  0.00           C
ATOM    546  CG2 VAL B  72     -23.378   9.629   6.123  1.00  0.00           C
ATOM    547  N   LEU B  73     -26.000  13.097   7.721  1.00  0.00           N
ATOM    548  CA  LEU B  73     -26.731  14.369   7.756  1.00  0.00           C
ATOM    549  C   LEU B  73     -26.351  15.253   8.952  1.00  0.00           C
ATOM    550  O   LEU B  73     -26.405  16.474   8.840  1.00  0.00           O
ATOM    551  CB  LEU B  73     -28.245  14.065   7.788  1.00  0.00           C
ATOM    552  CG  LEU B  73     -28.804  13.580   6.440  1.00  0.00           C
ATOM    553  CD1 LEU B  73     -30.203  12.985   6.635  1.00  0.00           C
ATOM    554  CD2 LEU B  73     -28.922  14.719   5.434  1.00  0.00           C
ATOM    555  N   LYS B  74     -25.952  14.665  10.079  1.00  0.00           N
ATOM    556  CA  LYS B  74     -25.409  15.390  11.240  1.00  0.00           C
ATOM    557  C   LYS B  74     -23.960  15.829  11.020  1.00  0.00           C
ATOM    558  O   LYS B  74     -23.534  16.834  11.584  1.00  0.00           O
ATOM    559  CB  LYS B  74     -25.475  14.502  12.486  1.00  0.00           C
ATOM    560  CG  LYS B  74     -26.912  14.226  12.983  1.00  0.00           C
ATOM    561  CD  LYS B  74     -26.835  13.144  14.062  1.00  0.00           C
ATOM    562  CE  LYS B  74     -28.179  12.493  14.342  1.00  0.00           C
ATOM    563  NZ  LYS B  74     -27.972  11.223  15.080  1.00  0.00           N
ATOM    564  N   SER B  75     -23.224  15.084  10.214  1.00  0.00           N
ATOM    565  CA  SER B  75     -21.775  15.252  10.046  1.00  0.00           C
ATOM    566  C   SER B  75     -21.382  16.327   9.034  1.00  0.00           C
ATOM    567  O   SER B  75     -20.281  16.876   9.118  1.00  0.00           O
ATOM    568  CB  SER B  75     -21.173  13.928   9.594  1.00  0.00           C
ATOM    569  OG  SER B  75     -21.340  12.965  10.606  1.00  0.00           O
ATOM    570  N   THR B  76     -22.249  16.611   8.054  1.00  0.00           N
ATOM    571  CA  THR B  76     -21.944  17.555   6.980  1.00  0.00           C
ATOM    572  C   THR B  76     -23.182  18.309   6.512  1.00  0.00           C
ATOM    573  O   THR B  76     -24.309  17.828   6.589  1.00  0.00           O
ATOM    574  CB  THR B  76     -21.231  16.855   5.808  1.00  0.00           C
ATOM    575  OG1 THR B  76     -20.837  17.823   4.861  1.00  0.00           O
ATOM    576  CG2 THR B  76     -22.088  15.816   5.088  1.00  0.00           C
ATOM    577  N   HIS B  77     -22.972  19.524   5.997  1.00  0.00           N
ATOM    578  CA  HIS B  77     -24.003  20.347   5.368  1.00  0.00           C
ATOM    579  C   HIS B  77     -24.116  20.128   3.849  1.00  0.00           C
ATOM    580  O   HIS B  77     -25.024  20.666   3.219  1.00  0.00           O
ATOM    581  CB  HIS B  77     -23.723  21.820   5.709  1.00  0.00           C
ATOM    582  CG  HIS B  77     -22.397  22.308   5.186  1.00  0.00           C
ATOM    583  ND1 HIS B  77     -21.168  22.158   5.798  1.00  0.00           N
ATOM    584  CD2 HIS B  77     -22.169  22.980   4.011  1.00  0.00           C
ATOM    585  CE1 HIS B  77     -20.228  22.723   5.011  1.00  0.00           C
ATOM    586  NE2 HIS B  77     -20.801  23.234   3.922  1.00  0.00           N
ATOM    587  N   GLY B  78     -23.208  19.362   3.257  1.00  0.00           N
ATOM    588  CA  GLY B  78     -23.187  19.066   1.834  1.00  0.00           C
ATOM    589  C   GLY B  78     -22.256  17.902   1.502  1.00  0.00           C
ATOM    590  O   GLY B  78     -21.387  17.540   2.291  1.00  0.00           O
ATOM    591  N   LEU B  79     -22.446  17.338   0.303  1.00  0.00           N
ATOM    592  CA  LEU B  79     -21.599  16.282  -0.246  1.00  0.00           C
ATOM    593  C   LEU B  79     -21.146  16.651  -1.660  1.00  0.00           C
ATOM    594  O   LEU B  79     -21.954  17.072  -2.493  1.00  0.00           O
ATOM    595  CB  LEU B  79     -22.352  14.942  -0.250  1.00  0.00           C
ATOM    596  CG  LEU B  79     -22.528  14.283   1.129  1.00  0.00           C
ATOM    597  CD1 LEU B  79     -23.407  13.041   0.998  1.00  0.00           C
ATOM    598  CD2 LEU B  79     -21.193  13.850   1.743  1.00  0.00           C
ATOM    599  N   ARG B  80     -19.869  16.431  -1.948  1.00  0.00           N
ATOM    600  CA  ARG B  80     -19.325  16.508  -3.308  1.00  0.00           C
ATOM    601  C   ARG B  80     -19.759  15.310  -4.154  1.00  0.00           C
ATOM    602  O   ARG B  80     -20.059  15.478  -5.331  1.00  0.00           O
ATOM    603  CB  ARG B  80     -17.794  16.638  -3.241  1.00  0.00           C
ATOM    604  CG  ARG B  80     -17.087  16.536  -4.607  1.00  0.00           C
ATOM    605  CD  ARG B  80     -17.495  17.640  -5.585  1.00  0.00           C
ATOM    606  NE  ARG B  80     -16.948  17.393  -6.938  1.00  0.00           N
ATOM    607  CZ  ARG B  80     -17.519  16.660  -7.890  1.00  0.00           C
ATOM    608  NH1 ARG B  80     -18.674  16.071  -7.719  1.00  0.00           N
ATOM    609  NH2 ARG B  80     -16.956  16.499  -9.036  1.00  0.00           N
ATOM    610  N   ALA B  81     -19.760  14.123  -3.556  1.00  0.00           N
ATOM    611  CA  ALA B  81     -20.145  12.898  -4.250  1.00  0.00           C
ATOM    612  C   ALA B  81     -20.553  11.782  -3.279  1.00  0.00           C
ATOM    613  O   ALA B  81     -20.170  11.797  -2.105  1.00  0.00           O
ATOM    614  CB  ALA B  81     -18.985  12.446  -5.150  1.00  0.00           C
ATOM    615  N   ILE B  82     -21.275  10.791  -3.801  1.00  0.00           N
ATOM    616  CA  ILE B  82     -21.504   9.498  -3.143  1.00  0.00           C
ATOM    617  C   ILE B  82     -20.975   8.388  -4.052  1.00  0.00           C
ATOM    618  O   ILE B  82     -21.424   8.237  -5.190  1.00  0.00           O
ATOM    619  CB  ILE B  82     -22.995   9.274  -2.806  1.00  0.00           C
ATOM    620  CG1 ILE B  82     -23.569  10.434  -1.965  1.00  0.00           C
ATOM    621  CG2 ILE B  82     -23.148   7.932  -2.059  1.00  0.00           C
ATOM    622  CD1 ILE B  82     -25.068  10.307  -1.667  1.00  0.00           C
ATOM    623  N   LEU B  83     -20.061   7.585  -3.541  1.00  0.00           N
ATOM    624  CA  LEU B  83     -19.520   6.404  -4.207  1.00  0.00           C
ATOM    625  C   LEU B  83     -20.102   5.153  -3.540  1.00  0.00           C
ATOM    626  O   LEU B  83     -19.676   4.745  -2.457  1.00  0.00           O
ATOM    627  CB  LEU B  83     -17.982   6.422  -4.179  1.00  0.00           C
ATOM    628  CG  LEU B  83     -17.310   7.720  -4.694  1.00  0.00           C
ATOM    629  CD1 LEU B  83     -15.798   7.522  -4.765  1.00  0.00           C
ATOM    630  CD2 LEU B  83     -17.773   8.124  -6.088  1.00  0.00           C
ATOM    631  N   HIS B  84     -21.075   4.519  -4.181  1.00  0.00           N
ATOM    632  CA  HIS B  84     -21.730   3.300  -3.702  1.00  0.00           C
ATOM    633  C   HIS B  84     -20.886   2.061  -4.012  1.00  0.00           C
ATOM    634  O   HIS B  84     -21.211   1.280  -4.911  1.00  0.00           O
ATOM    635  CB  HIS B  84     -23.144   3.194  -4.274  1.00  0.00           C
ATOM    636  CG  HIS B  84     -24.093   4.217  -3.723  1.00  0.00           C
ATOM    637  ND1 HIS B  84     -24.681   4.190  -2.476  1.00  0.00           N
ATOM    638  CD2 HIS B  84     -24.563   5.318  -4.390  1.00  0.00           C
ATOM    639  CE1 HIS B  84     -25.495   5.250  -2.400  1.00  0.00           C
ATOM    640  NE2 HIS B  84     -25.447   5.949  -3.541  1.00  0.00           N
ATOM    641  N   ASN B  85     -19.817   1.870  -3.251  1.00  0.00           N
ATOM    642  CA  ASN B  85     -18.891   0.738  -3.384  1.00  0.00           C
ATOM    643  C   ASN B  85     -19.253  -0.464  -2.484  1.00  0.00           C
ATOM    644  O   ASN B  85     -18.792  -1.580  -2.730  1.00  0.00           O
ATOM    645  CB  ASN B  85     -17.471   1.276  -3.117  1.00  0.00           C
ATOM    646  CG  ASN B  85     -16.438   0.174  -3.012  1.00  0.00           C
ATOM    647  OD1 ASN B  85     -15.989  -0.417  -3.964  1.00  0.00           O
ATOM    648  ND2 ASN B  85     -16.065  -0.169  -1.790  1.00  0.00           N
ATOM    649  N   ALA B  86     -20.063  -0.276  -1.440  1.00  0.00           N
ATOM    650  CA  ALA B  86     -20.474  -1.381  -0.575  1.00  0.00           C
ATOM    651  C   ALA B  86     -21.181  -2.475  -1.394  1.00  0.00           C
ATOM    652  O   ALA B  86     -22.123  -2.206  -2.138  1.00  0.00           O
ATOM    653  CB  ALA B  86     -21.357  -0.870   0.563  1.00  0.00           C
ATOM    654  N   SER B  87     -20.713  -3.716  -1.232  1.00  0.00           N
ATOM    655  CA  SER B  87     -21.240  -4.865  -1.962  1.00  0.00           C
ATOM    656  C   SER B  87     -21.122  -6.127  -1.113  1.00  0.00           C
ATOM    657  O   SER B  87     -20.246  -6.245  -0.257  1.00  0.00           O
ATOM    658  CB  SER B  87     -20.481  -5.014  -3.290  1.00  0.00           C
ATOM    659  OG  SER B  87     -20.983  -6.077  -4.080  1.00  0.00           O
ATOM    660  N   ALA B  88     -22.000  -7.086  -1.393  1.00  0.00           N
ATOM    661  CA  ALA B  88     -21.864  -8.463  -0.944  1.00  0.00           C
ATOM    662  C   ALA B  88     -21.934  -9.390  -2.157  1.00  0.00           C
ATOM    663  O   ALA B  88     -22.454  -9.032  -3.216  1.00  0.00           O
ATOM    664  CB  ALA B  88     -22.935  -8.762   0.112  1.00  0.00           C
ATOM    665  N   TRP B  89     -21.373 -10.592  -2.001  1.00  0.00           N
ATOM    666  CA  TRP B  89     -21.378 -11.603  -3.046  1.00  0.00           C
ATOM    667  C   TRP B  89     -21.849 -12.919  -2.446  1.00  0.00           C
ATOM    668  O   TRP B  89     -21.213 -13.458  -1.536  1.00  0.00           O
ATOM    669  CB  TRP B  89     -19.997 -11.694  -3.670  1.00  0.00           C
ATOM    670  CG  TRP B  89     -19.970 -12.447  -4.960  1.00  0.00           C
ATOM    671  CD1 TRP B  89     -20.434 -11.982  -6.136  1.00  0.00           C
ATOM    672  CD2 TRP B  89     -19.384 -13.761  -5.235  1.00  0.00           C
ATOM    673  NE1 TRP B  89     -20.145 -12.903  -7.143  1.00  0.00           N
ATOM    674  CE2 TRP B  89     -19.464 -13.981  -6.635  1.00  0.00           C
ATOM    675  CE3 TRP B  89     -18.739 -14.741  -4.447  1.00  0.00           C
ATOM    676  CZ2 TRP B  89     -18.874 -15.101  -7.246  1.00  0.00           C
ATOM    677  CZ3 TRP B  89     -18.174 -15.859  -5.052  1.00  0.00           C
ATOM    678  CH2 TRP B  89     -18.223 -16.031  -6.442  1.00  0.00           C
ATOM    679  N   MET B  90     -22.989 -13.404  -2.904  1.00  0.00           N
ATOM    680  CA  MET B  90     -23.571 -14.679  -2.494  1.00  0.00           C
ATOM    681  C   MET B  90     -23.990 -15.449  -3.739  1.00  0.00           C
ATOM    682  O   MET B  90     -24.612 -14.898  -4.644  1.00  0.00           O
ATOM    683  CB  MET B  90     -24.764 -14.474  -1.550  1.00  0.00           C
ATOM    684  CG  MET B  90     -24.340 -13.930  -0.180  1.00  0.00           C
ATOM    685  SD  MET B  90     -25.695 -13.622   0.986  1.00  0.00           S
ATOM    686  CE  MET B  90     -26.273 -15.304   1.303  1.00  0.00           C
ATOM    687  N   ALA B  91     -23.625 -16.731  -3.757  1.00  0.00           N
ATOM    688  CA  ALA B  91     -24.038 -17.682  -4.777  1.00  0.00           C
ATOM    689  C   ALA B  91     -25.238 -18.497  -4.286  1.00  0.00           C
ATOM    690  O   ALA B  91     -25.377 -18.747  -3.093  1.00  0.00           O
ATOM    691  CB  ALA B  91     -22.846 -18.588  -5.116  1.00  0.00           C
ATOM    692  N   GLU B  92     -26.042 -18.998  -5.222  1.00  0.00           N
ATOM    693  CA  GLU B  92     -27.055 -20.013  -4.980  1.00  0.00           C
ATOM    694  C   GLU B  92     -26.356 -21.335  -4.617  1.00  0.00           C
ATOM    695  O   GLU B  92     -25.937 -22.102  -5.481  1.00  0.00           O
ATOM    696  CB  GLU B  92     -27.973 -20.163  -6.208  1.00  0.00           C
ATOM    697  CG  GLU B  92     -28.839 -18.932  -6.521  1.00  0.00           C
ATOM    698  CD  GLU B  92     -28.104 -17.735  -7.143  1.00  0.00           C
ATOM    699  OE1 GLU B  92     -28.655 -16.617  -7.073  1.00  0.00           O
ATOM    700  OE2 GLU B  92     -27.000 -17.910  -7.703  1.00  0.00           O
ATOM    701  N   LYS B  93     -26.190 -21.598  -3.318  1.00  0.00           N
ATOM    702  CA  LYS B  93     -25.541 -22.809  -2.812  1.00  0.00           C
ATOM    703  C   LYS B  93     -26.530 -23.679  -2.040  1.00  0.00           C
ATOM    704  O   LYS B  93     -27.409 -23.148  -1.360  1.00  0.00           O
ATOM    705  CB  LYS B  93     -24.321 -22.457  -1.949  1.00  0.00           C
ATOM    706  CG  LYS B  93     -23.176 -21.863  -2.784  1.00  0.00           C
ATOM    707  CD  LYS B  93     -21.935 -21.620  -1.921  1.00  0.00           C
ATOM    708  CE  LYS B  93     -20.831 -21.006  -2.771  1.00  0.00           C
ATOM    709  NZ  LYS B  93     -19.580 -20.780  -1.986  1.00  0.00           N
ATOM    710  N   PRO B  94     -26.350 -25.009  -2.059  1.00  0.00           N
ATOM    711  CA  PRO B  94     -27.110 -25.904  -1.202  1.00  0.00           C
ATOM    712  C   PRO B  94     -26.999 -25.491   0.274  1.00  0.00           C
ATOM    713  O   PRO B  94     -25.912 -25.192   0.764  1.00  0.00           O
ATOM    714  CB  PRO B  94     -26.527 -27.310  -1.437  1.00  0.00           C
ATOM    715  CG  PRO B  94     -25.873 -27.208  -2.810  1.00  0.00           C
ATOM    716  CD  PRO B  94     -25.398 -25.763  -2.869  1.00  0.00           C
ATOM    717  N   GLY B  95     -28.133 -25.485   0.982  1.00  0.00           N
ATOM    718  CA  GLY B  95     -28.210 -25.151   2.408  1.00  0.00           C
ATOM    719  C   GLY B  95     -28.492 -23.673   2.719  1.00  0.00           C
ATOM    720  O   GLY B  95     -28.883 -23.379   3.845  1.00  0.00           O
ATOM    721  N   ALA B  96     -28.352 -22.761   1.762  1.00  0.00           N
ATOM    722  CA  ALA B  96     -28.802 -21.383   1.921  1.00  0.00           C
ATOM    723  C   ALA B  96     -30.206 -21.218   1.298  1.00  0.00           C
ATOM    724  O   ALA B  96     -30.365 -21.523   0.119  1.00  0.00           O
ATOM    725  CB  ALA B  96     -27.770 -20.437   1.294  1.00  0.00           C
ATOM    726  N   PRO B  97     -31.212 -20.723   2.039  1.00  0.00           N
ATOM    727  CA  PRO B  97     -32.529 -20.456   1.477  1.00  0.00           C
ATOM    728  C   PRO B  97     -32.427 -19.444   0.322  1.00  0.00           C
ATOM    729  O   PRO B  97     -31.890 -18.350   0.488  1.00  0.00           O
ATOM    730  CB  PRO B  97     -33.387 -19.929   2.635  1.00  0.00           C
ATOM    731  CG  PRO B  97     -32.668 -20.435   3.887  1.00  0.00           C
ATOM    732  CD  PRO B  97     -31.199 -20.435   3.465  1.00  0.00           C
ATOM    733  N   LEU B  98     -32.958 -19.793  -0.852  1.00  0.00           N
ATOM    734  CA  LEU B  98     -32.884 -18.936  -2.038  1.00  0.00           C
ATOM    735  C   LEU B  98     -33.518 -17.554  -1.820  1.00  0.00           C
ATOM    736  O   LEU B  98     -33.029 -16.552  -2.340  1.00  0.00           O
ATOM    737  CB  LEU B  98     -33.569 -19.639  -3.222  1.00  0.00           C
ATOM    738  CG  LEU B  98     -32.870 -20.917  -3.731  1.00  0.00           C
ATOM    739  CD1 LEU B  98     -33.716 -21.551  -4.829  1.00  0.00           C
ATOM    740  CD2 LEU B  98     -31.478 -20.624  -4.287  1.00  0.00           C
ATOM    741  N   ALA B  99     -34.592 -17.497  -1.022  1.00  0.00           N
ATOM    742  CA  ALA B  99     -35.245 -16.244  -0.664  1.00  0.00           C
ATOM    743  C   ALA B  99     -34.302 -15.315   0.126  1.00  0.00           C
ATOM    744  O   ALA B  99     -34.267 -14.112  -0.148  1.00  0.00           O
ATOM    745  CB  ALA B  99     -36.514 -16.578   0.134  1.00  0.00           C
ATOM    746  N   ASP B 100     -33.480 -15.864   1.023  1.00  0.00           N
ATOM    747  CA  ASP B 100     -32.537 -15.092   1.826  1.00  0.00           C
ATOM    748  C   ASP B 100     -31.365 -14.593   0.984  1.00  0.00           C
ATOM    749  O   ASP B 100     -30.944 -13.446   1.121  1.00  0.00           O
ATOM    750  CB  ASP B 100     -32.006 -15.936   2.993  1.00  0.00           C
ATOM    751  CG  ASP B 100     -33.076 -16.370   3.994  1.00  0.00           C
ATOM    752  OD1 ASP B 100     -34.196 -15.822   3.957  1.00  0.00           O
ATOM    753  OD2 ASP B 100     -32.760 -17.281   4.799  1.00  0.00           O
ATOM    754  N   VAL B 101     -30.886 -15.423   0.040  1.00  0.00           N
ATOM    755  CA  VAL B 101     -29.847 -15.009  -0.918  1.00  0.00           C
ATOM    756  C   VAL B 101     -30.338 -13.827  -1.747  1.00  0.00           C
ATOM    757  O   VAL B 101     -29.649 -12.807  -1.823  1.00  0.00           O
ATOM    758  CB  VAL B 101     -29.419 -16.177  -1.835  1.00  0.00           C
ATOM    759  CG1 VAL B 101     -28.342 -15.747  -2.835  1.00  0.00           C
ATOM    760  CG2 VAL B 101     -28.837 -17.342  -1.024  1.00  0.00           C
ATOM    761  N   LEU B 102     -31.544 -13.929  -2.312  1.00  0.00           N
ATOM    762  CA  LEU B 102     -32.133 -12.851  -3.095  1.00  0.00           C
ATOM    763  C   LEU B 102     -32.346 -11.582  -2.257  1.00  0.00           C
ATOM    764  O   LEU B 102     -31.945 -10.501  -2.673  1.00  0.00           O
ATOM    765  CB  LEU B 102     -33.446 -13.344  -3.725  1.00  0.00           C
ATOM    766  CG  LEU B 102     -34.164 -12.296  -4.597  1.00  0.00           C
ATOM    767  CD1 LEU B 102     -33.330 -11.863  -5.795  1.00  0.00           C
ATOM    768  CD2 LEU B 102     -35.478 -12.877  -5.116  1.00  0.00           C
ATOM    769  N   ALA B 103     -32.937 -11.714  -1.066  1.00  0.00           N
ATOM    770  CA  ALA B 103     -33.184 -10.591  -0.173  1.00  0.00           C
ATOM    771  C   ALA B 103     -31.879  -9.874   0.213  1.00  0.00           C
ATOM    772  O   ALA B 103     -31.813  -8.648   0.138  1.00  0.00           O
ATOM    773  CB  ALA B 103     -33.935 -11.105   1.058  1.00  0.00           C
ATOM    774  N   CYS B 104     -30.829 -10.616   0.540  1.00  0.00           N
ATOM    775  CA  CYS B 104     -29.528 -10.061   0.902  1.00  0.00           C
ATOM    776  C   CYS B 104     -28.873  -9.302  -0.264  1.00  0.00           C
ATOM    777  O   CYS B 104     -28.359  -8.194  -0.077  1.00  0.00           O
ATOM    778  CB  CYS B 104     -28.647 -11.212   1.420  1.00  0.00           C
ATOM    779  SG  CYS B 104     -27.103 -10.563   2.122  1.00  0.00           S
ATOM    780  N   MET B 105     -28.937  -9.849  -1.488  1.00  0.00           N
ATOM    781  CA  MET B 105     -28.399  -9.186  -2.671  1.00  0.00           C
ATOM    782  C   MET B 105     -29.186  -7.919  -3.028  1.00  0.00           C
ATOM    783  O   MET B 105     -28.594  -6.873  -3.298  1.00  0.00           O
ATOM    784  CB  MET B 105     -28.351 -10.154  -3.860  1.00  0.00           C
ATOM    785  CG  MET B 105     -27.356 -11.315  -3.706  1.00  0.00           C
ATOM    786  SD  MET B 105     -25.628 -10.833  -3.402  1.00  0.00           S
ATOM    787  CE  MET B 105     -25.620 -10.759  -1.601  1.00  0.00           C
ATOM    788  N   MET B 106     -30.517  -7.984  -2.969  1.00  0.00           N
ATOM    789  CA  MET B 106     -31.377  -6.822  -3.203  1.00  0.00           C
ATOM    790  C   MET B 106     -31.178  -5.748  -2.125  1.00  0.00           C
ATOM    791  O   MET B 106     -31.095  -4.563  -2.455  1.00  0.00           O
ATOM    792  CB  MET B 106     -32.848  -7.264  -3.267  1.00  0.00           C
ATOM    793  CG  MET B 106     -33.153  -8.109  -4.512  1.00  0.00           C
ATOM    794  SD  MET B 106     -32.926  -7.262  -6.115  1.00  0.00           S
ATOM    795  CE  MET B 106     -34.322  -6.107  -6.076  1.00  0.00           C
ATOM    796  N   GLN B 107     -31.025  -6.130  -0.870  1.00  0.00           N
ATOM    797  CA  GLN B 107     -30.791  -5.203   0.232  1.00  0.00           C
ATOM    798  C   GLN B 107     -29.534  -4.363   0.015  1.00  0.00           C
ATOM    799  O   GLN B 107     -29.584  -3.132   0.065  1.00  0.00           O
ATOM    800  CB  GLN B 107     -30.721  -5.989   1.551  1.00  0.00           C
ATOM    801  CG  GLN B 107     -30.562  -5.079   2.783  1.00  0.00           C
ATOM    802  CD  GLN B 107     -31.730  -4.111   2.957  1.00  0.00           C
ATOM    803  OE1 GLN B 107     -32.847  -4.363   2.551  1.00  0.00           O
ATOM    804  NE2 GLN B 107     -31.491  -2.963   3.546  1.00  0.00           N
ATOM    805  N   ILE B 108     -28.406  -5.009  -0.282  1.00  0.00           N
ATOM    806  CA  ILE B 108     -27.129  -4.285  -0.365  1.00  0.00           C
ATOM    807  C   ILE B 108     -26.948  -3.531  -1.686  1.00  0.00           C
ATOM    808  O   ILE B 108     -26.351  -2.455  -1.693  1.00  0.00           O
ATOM    809  CB  ILE B 108     -25.955  -5.237  -0.043  1.00  0.00           C
ATOM    810  CG1 ILE B 108     -24.634  -4.495   0.253  1.00  0.00           C
ATOM    811  CG2 ILE B 108     -25.714  -6.263  -1.162  1.00  0.00           C
ATOM    812  CD1 ILE B 108     -24.713  -3.557   1.458  1.00  0.00           C
ATOM    813  N   HIS B 109     -27.458  -4.050  -2.801  1.00  0.00           N
ATOM    814  CA  HIS B 109     -27.243  -3.452  -4.127  1.00  0.00           C
ATOM    815  C   HIS B 109     -28.395  -2.565  -4.605  1.00  0.00           C
ATOM    816  O   HIS B 109     -28.186  -1.769  -5.518  1.00  0.00           O
ATOM    817  CB  HIS B 109     -26.955  -4.553  -5.164  1.00  0.00           C
ATOM    818  CG  HIS B 109     -25.781  -5.427  -4.829  1.00  0.00           C
ATOM    819  ND1 HIS B 109     -25.747  -6.795  -4.913  1.00  0.00           N
ATOM    820  CD2 HIS B 109     -24.546  -5.027  -4.409  1.00  0.00           C
ATOM    821  CE1 HIS B 109     -24.538  -7.208  -4.547  1.00  0.00           C
ATOM    822  NE2 HIS B 109     -23.770  -6.173  -4.233  1.00  0.00           N
ATOM    823  N   VAL B 110     -29.579  -2.680  -4.020  1.00  0.00           N
ATOM    824  CA  VAL B 110     -30.763  -1.928  -4.448  1.00  0.00           C
ATOM    825  C   VAL B 110     -31.294  -1.064  -3.319  1.00  0.00           C
ATOM    826  O   VAL B 110     -31.245   0.156  -3.443  1.00  0.00           O
ATOM    827  CB  VAL B 110     -31.857  -2.832  -5.044  1.00  0.00           C
ATOM    828  CG1 VAL B 110     -32.992  -2.005  -5.655  1.00  0.00           C
ATOM    829  CG2 VAL B 110     -31.291  -3.754  -6.135  1.00  0.00           C
ATOM    830  N   ASN B 111     -31.730  -1.650  -2.214  1.00  0.00           N
ATOM    831  CA  ASN B 111     -32.340  -0.880  -1.122  1.00  0.00           C
ATOM    832  C   ASN B 111     -31.354   0.168  -0.575  1.00  0.00           C
ATOM    833  O   ASN B 111     -31.722   1.325  -0.431  1.00  0.00           O
ATOM    834  CB  ASN B 111     -32.809  -1.796   0.017  1.00  0.00           C
ATOM    835  CG  ASN B 111     -33.951  -2.729  -0.343  1.00  0.00           C
ATOM    836  OD1 ASN B 111     -34.137  -3.147  -1.465  1.00  0.00           O
ATOM    837  ND2 ASN B 111     -34.741  -3.097   0.634  1.00  0.00           N
ATOM    838  N   THR B 112     -30.113  -0.223  -0.324  1.00  0.00           N
ATOM    839  CA  THR B 112     -29.103   0.678   0.241  1.00  0.00           C
ATOM    840  C   THR B 112     -28.824   1.896  -0.655  1.00  0.00           C
ATOM    841  O   THR B 112     -29.040   3.010  -0.185  1.00  0.00           O
ATOM    842  CB  THR B 112     -27.820  -0.078   0.626  1.00  0.00           C
ATOM    843  OG1 THR B 112     -28.109  -1.058   1.584  1.00  0.00           O
ATOM    844  CG2 THR B 112     -26.748   0.840   1.208  1.00  0.00           C
ATOM    845  N   PRO B 113     -28.435   1.752  -1.942  1.00  0.00           N
ATOM    846  CA  PRO B 113     -28.251   2.921  -2.810  1.00  0.00           C
ATOM    847  C   PRO B 113     -29.536   3.726  -3.031  1.00  0.00           C
ATOM    848  O   PRO B 113     -29.497   4.949  -3.023  1.00  0.00           O
ATOM    849  CB  PRO B 113     -27.701   2.375  -4.133  1.00  0.00           C
ATOM    850  CG  PRO B 113     -27.074   1.047  -3.741  1.00  0.00           C
ATOM    851  CD  PRO B 113     -27.998   0.554  -2.629  1.00  0.00           C
ATOM    852  N   TYR B 114     -30.689   3.053  -3.185  1.00  0.00           N
ATOM    853  CA  TYR B 114     -31.981   3.713  -3.377  1.00  0.00           C
ATOM    854  C   TYR B 114     -32.340   4.621  -2.195  1.00  0.00           C
ATOM    855  O   TYR B 114     -32.638   5.801  -2.388  1.00  0.00           O
ATOM    856  CB  TYR B 114     -33.056   2.637  -3.588  1.00  0.00           C
ATOM    857  CG  TYR B 114     -34.474   3.180  -3.689  1.00  0.00           C
ATOM    858  CD1 TYR B 114     -35.316   3.174  -2.565  1.00  0.00           C
ATOM    859  CD2 TYR B 114     -34.941   3.694  -4.912  1.00  0.00           C
ATOM    860  CE1 TYR B 114     -36.625   3.678  -2.660  1.00  0.00           C
ATOM    861  CE2 TYR B 114     -36.241   4.202  -5.018  1.00  0.00           C
ATOM    862  CZ  TYR B 114     -37.085   4.195  -3.889  1.00  0.00           C
ATOM    863  OH  TYR B 114     -38.356   4.689  -3.992  1.00  0.00           O
ATOM    864  N   LEU B 115     -32.266   4.102  -0.976  1.00  0.00           N
ATOM    865  CA  LEU B 115     -32.586   4.852   0.240  1.00  0.00           C
ATOM    866  C   LEU B 115     -31.576   5.977   0.487  1.00  0.00           C
ATOM    867  O   LEU B 115     -31.991   7.105   0.758  1.00  0.00           O
ATOM    868  CB  LEU B 115     -32.649   3.892   1.439  1.00  0.00           C
ATOM    869  CG  LEU B 115     -33.826   2.897   1.415  1.00  0.00           C
ATOM    870  CD1 LEU B 115     -33.667   1.900   2.553  1.00  0.00           C
ATOM    871  CD2 LEU B 115     -35.179   3.595   1.565  1.00  0.00           C
ATOM    872  N   LEU B 116     -30.269   5.714   0.331  1.00  0.00           N
ATOM    873  CA  LEU B 116     -29.232   6.721   0.551  1.00  0.00           C
ATOM    874  C   LEU B 116     -29.308   7.871  -0.462  1.00  0.00           C
ATOM    875  O   LEU B 116     -29.220   9.026  -0.065  1.00  0.00           O
ATOM    876  CB  LEU B 116     -27.829   6.083   0.522  1.00  0.00           C
ATOM    877  CG  LEU B 116     -27.521   5.174   1.723  1.00  0.00           C
ATOM    878  CD1 LEU B 116     -26.108   4.586   1.571  1.00  0.00           C
ATOM    879  CD2 LEU B 116     -27.575   5.920   3.065  1.00  0.00           C
ATOM    880  N   ASN B 117     -29.553   7.588  -1.746  1.00  0.00           N
ATOM    881  CA  ASN B 117     -29.703   8.636  -2.750  1.00  0.00           C
ATOM    882  C   ASN B 117     -30.891   9.556  -2.452  1.00  0.00           C
ATOM    883  O   ASN B 117     -30.794  10.761  -2.645  1.00  0.00           O
ATOM    884  CB  ASN B 117     -29.852   8.013  -4.150  1.00  0.00           C
ATOM    885  CG  ASN B 117     -28.578   7.388  -4.688  1.00  0.00           C
ATOM    886  OD1 ASN B 117     -27.493   7.507  -4.151  1.00  0.00           O
ATOM    887  ND2 ASN B 117     -28.677   6.706  -5.806  1.00  0.00           N
ATOM    888  N   HIS B 118     -31.999   9.011  -1.948  1.00  0.00           N
ATOM    889  CA  HIS B 118     -33.141   9.813  -1.531  1.00  0.00           C
ATOM    890  C   HIS B 118     -32.876  10.588  -0.228  1.00  0.00           C
ATOM    891  O   HIS B 118     -33.119  11.798  -0.178  1.00  0.00           O
ATOM    892  CB  HIS B 118     -34.386   8.918  -1.403  1.00  0.00           C
ATOM    893  CG  HIS B 118     -35.056   8.658  -2.718  1.00  0.00           C
ATOM    894  ND1 HIS B 118     -35.672   9.615  -3.499  1.00  0.00           N
ATOM    895  CD2 HIS B 118     -35.228   7.456  -3.355  1.00  0.00           C
ATOM    896  CE1 HIS B 118     -36.198   8.999  -4.575  1.00  0.00           C
ATOM    897  NE2 HIS B 118     -35.947   7.685  -4.523  1.00  0.00           N
ATOM    898  N   ALA B 119     -32.360   9.942   0.794  1.00  0.00           N
ATOM    899  CA  ALA B 119     -32.130  10.551   2.100  1.00  0.00           C
ATOM    900  C   ALA B 119     -31.064  11.662   2.062  1.00  0.00           C
ATOM    901  O   ALA B 119     -31.178  12.673   2.761  1.00  0.00           O
ATOM    902  CB  ALA B 119     -31.745   9.441   3.081  1.00  0.00           C
ATOM    903  N   LEU B 120     -30.049  11.503   1.214  1.00  0.00           N
ATOM    904  CA  LEU B 120     -28.912  12.422   1.096  1.00  0.00           C
ATOM    905  C   LEU B 120     -29.019  13.380  -0.102  1.00  0.00           C
ATOM    906  O   LEU B 120     -28.124  14.202  -0.300  1.00  0.00           O
ATOM    907  CB  LEU B 120     -27.597  11.614   1.081  1.00  0.00           C
ATOM    908  CG  LEU B 120     -27.406  10.643   2.261  1.00  0.00           C
ATOM    909  CD1 LEU B 120     -26.072   9.912   2.123  1.00  0.00           C
ATOM    910  CD2 LEU B 120     -27.420  11.350   3.618  1.00  0.00           C
ATOM    911  N   GLU B 121     -30.115  13.344  -0.874  1.00  0.00           N
ATOM    912  CA  GLU B 121     -30.324  14.204  -2.052  1.00  0.00           C
ATOM    913  C   GLU B 121     -30.073  15.683  -1.740  1.00  0.00           C
ATOM    914  O   GLU B 121     -29.391  16.379  -2.494  1.00  0.00           O
ATOM    915  CB  GLU B 121     -31.744  13.984  -2.613  1.00  0.00           C
ATOM    916  CG  GLU B 121     -32.096  14.926  -3.778  1.00  0.00           C
ATOM    917  CD  GLU B 121     -33.434  14.637  -4.496  1.00  0.00           C
ATOM    918  OE1 GLU B 121     -33.904  15.512  -5.245  1.00  0.00           O
ATOM    919  OE2 GLU B 121     -33.998  13.531  -4.390  1.00  0.00           O
ATOM    920  N   ARG B 122     -30.577  16.179  -0.605  1.00  0.00           N
ATOM    921  CA  ARG B 122     -30.409  17.576  -0.185  1.00  0.00           C
ATOM    922  C   ARG B 122     -28.951  17.998   0.041  1.00  0.00           C
ATOM    923  O   ARG B 122     -28.660  19.178  -0.067  1.00  0.00           O
ATOM    924  CB  ARG B 122     -31.270  17.852   1.061  1.00  0.00           C
ATOM    925  CG  ARG B 122     -30.741  17.161   2.333  1.00  0.00           C
ATOM    926  CD  ARG B 122     -31.661  17.465   3.521  1.00  0.00           C
ATOM    927  NE  ARG B 122     -31.166  16.869   4.771  1.00  0.00           N
ATOM    928  CZ  ARG B 122     -31.807  16.837   5.924  1.00  0.00           C
ATOM    929  NH1 ARG B 122     -32.986  17.355   6.070  1.00  0.00           N
ATOM    930  NH2 ARG B 122     -31.258  16.274   6.967  1.00  0.00           N
ATOM    931  N   LEU B 123     -28.061  17.055   0.351  1.00  0.00           N
ATOM    932  CA  LEU B 123     -26.628  17.336   0.522  1.00  0.00           C
ATOM    933  C   LEU B 123     -25.898  17.445  -0.820  1.00  0.00           C
ATOM    934  O   LEU B 123     -24.844  18.062  -0.889  1.00  0.00           O
ATOM    935  CB  LEU B 123     -25.976  16.238   1.385  1.00  0.00           C
ATOM    936  CG  LEU B 123     -26.522  16.073   2.814  1.00  0.00           C
ATOM    937  CD1 LEU B 123     -25.726  14.985   3.527  1.00  0.00           C
ATOM    938  CD2 LEU B 123     -26.412  17.356   3.633  1.00  0.00           C
ATOM    939  N   LEU B 124     -26.449  16.864  -1.889  1.00  0.00           N
ATOM    940  CA  LEU B 124     -25.880  16.892  -3.232  1.00  0.00           C
ATOM    941  C   LEU B 124     -26.373  18.089  -4.053  1.00  0.00           C
ATOM    942  O   LEU B 124     -25.703  18.507  -4.995  1.00  0.00           O
ATOM    943  CB  LEU B 124     -26.242  15.584  -3.949  1.00  0.00           C
ATOM    944  CG  LEU B 124     -25.607  14.322  -3.340  1.00  0.00           C
ATOM    945  CD1 LEU B 124     -26.289  13.088  -3.929  1.00  0.00           C
ATOM    946  CD2 LEU B 124     -24.111  14.240  -3.657  1.00  0.00           C
ATOM    947  N   ARG B 125     -27.537  18.640  -3.718  1.00  0.00           N
ATOM    948  CA  ARG B 125     -28.146  19.787  -4.398  1.00  0.00           C
ATOM    949  C   ARG B 125     -27.669  21.125  -3.834  1.00  0.00           C
ATOM    950  O   ARG B 125     -27.176  21.209  -2.720  1.00  0.00           O
ATOM    951  CB  ARG B 125     -29.680  19.694  -4.335  1.00  0.00           C
ATOM    952  CG  ARG B 125     -30.231  18.561  -5.194  1.00  0.00           C
ATOM    953  CD  ARG B 125     -31.755  18.682  -5.255  1.00  0.00           C
ATOM    954  NE  ARG B 125     -32.402  17.626  -6.026  1.00  0.00           N
ATOM    955  CZ  ARG B 125     -32.555  17.542  -7.341  1.00  0.00           C
ATOM    956  NH1 ARG B 125     -32.056  18.413  -8.168  1.00  0.00           N
ATOM    957  NH2 ARG B 125     -33.232  16.554  -7.816  1.00  0.00           N
ATOM    958  N   GLY B 126     -27.863  22.188  -4.626  1.00  0.00           N
ATOM    959  CA  GLY B 126     -27.599  23.561  -4.215  1.00  0.00           C
ATOM    960  C   GLY B 126     -26.148  24.007  -4.383  1.00  0.00           C
ATOM    961  O   GLY B 126     -25.802  25.112  -3.957  1.00  0.00           O
ATOM    962  N   HIS B 127     -25.304  23.188  -5.022  1.00  0.00           N
ATOM    963  CA  HIS B 127     -23.885  23.492  -5.249  1.00  0.00           C
ATOM    964  C   HIS B 127     -23.583  23.986  -6.671  1.00  0.00           C
ATOM    965  O   HIS B 127     -22.452  24.361  -6.971  1.00  0.00           O
ATOM    966  CB  HIS B 127     -23.036  22.282  -4.854  1.00  0.00           C
ATOM    967  CG  HIS B 127     -23.328  21.802  -3.458  1.00  0.00           C
ATOM    968  ND1 HIS B 127     -23.407  22.597  -2.322  1.00  0.00           N
ATOM    969  CD2 HIS B 127     -23.673  20.529  -3.081  1.00  0.00           C
ATOM    970  CE1 HIS B 127     -23.793  21.820  -1.301  1.00  0.00           C
ATOM    971  NE2 HIS B 127     -23.959  20.556  -1.727  1.00  0.00           N
ATOM    972  N   GLY B 128     -24.590  24.023  -7.546  1.00  0.00           N
ATOM    973  CA  GLY B 128     -24.480  24.488  -8.923  1.00  0.00           C
ATOM    974  C   GLY B 128     -24.646  23.390  -9.972  1.00  0.00           C
ATOM    975  O   GLY B 128     -24.936  22.230  -9.675  1.00  0.00           O
ATOM    976  N   HIS B 129     -24.462  23.775 -11.225  1.00  0.00           N
ATOM    977  CA  HIS B 129     -24.611  22.884 -12.374  1.00  0.00           C
ATOM    978  C   HIS B 129     -23.467  21.865 -12.435  1.00  0.00           C
ATOM    979  O   HIS B 129     -22.300  22.248 -12.421  1.00  0.00           O
ATOM    980  CB  HIS B 129     -24.658  23.740 -13.652  1.00  0.00           C
ATOM    981  CG  HIS B 129     -24.831  22.937 -14.912  1.00  0.00           C
ATOM    982  ND1 HIS B 129     -23.869  22.185 -15.530  1.00  0.00           N
ATOM    983  CD2 HIS B 129     -25.978  22.795 -15.655  1.00  0.00           C
ATOM    984  CE1 HIS B 129     -24.412  21.603 -16.612  1.00  0.00           C
ATOM    985  NE2 HIS B 129     -25.693  21.959 -16.721  1.00  0.00           N
ATOM    986  N   ALA B 130     -23.809  20.587 -12.527  1.00  0.00           N
ATOM    987  CA  ALA B 130     -22.858  19.475 -12.560  1.00  0.00           C
ATOM    988  C   ALA B 130     -21.834  19.486 -11.404  1.00  0.00           C
ATOM    989  O   ALA B 130     -20.705  19.038 -11.564  1.00  0.00           O
ATOM    990  CB  ALA B 130     -22.221  19.394 -13.960  1.00  0.00           C
ATOM    991  N   ALA B 131     -22.226  20.023 -10.248  1.00  0.00           N
ATOM    992  CA  ALA B 131     -21.313  20.220  -9.124  1.00  0.00           C
ATOM    993  C   ALA B 131     -21.133  18.974  -8.247  1.00  0.00           C
ATOM    994  O   ALA B 131     -20.132  18.865  -7.530  1.00  0.00           O
ATOM    995  CB  ALA B 131     -21.818  21.406  -8.306  1.00  0.00           C
ATOM    996  N   SER B 132     -22.088  18.037  -8.305  1.00  0.00           N
ATOM    997  CA  SER B 132     -22.100  16.827  -7.474  1.00  0.00           C
ATOM    998  C   SER B 132     -22.267  15.560  -8.316  1.00  0.00           C
ATOM    999  O   SER B 132     -22.798  15.596  -9.425  1.00  0.00           O
ATOM   1000  CB  SER B 132     -23.190  16.916  -6.409  1.00  0.00           C
ATOM   1001  OG  SER B 132     -23.020  18.071  -5.617  1.00  0.00           O
ATOM   1002  N   ASP B 133     -21.825  14.430  -7.775  1.00  0.00           N
ATOM   1003  CA  ASP B 133     -21.818  13.142  -8.462  1.00  0.00           C
ATOM   1004  C   ASP B 133     -22.356  12.016  -7.571  1.00  0.00           C
ATOM   1005  O   ASP B 133     -22.099  11.969  -6.371  1.00  0.00           O
ATOM   1006  CB  ASP B 133     -20.400  12.816  -8.942  1.00  0.00           C
ATOM   1007  CG  ASP B 133     -19.968  13.688 -10.126  1.00  0.00           C
ATOM   1008  OD1 ASP B 133     -20.187  13.249 -11.274  1.00  0.00           O
ATOM   1009  OD2 ASP B 133     -19.416  14.790  -9.952  1.00  0.00           O
ATOM   1010  N   ILE B 134     -23.046  11.077  -8.197  1.00  0.00           N
ATOM   1011  CA  ILE B 134     -23.288   9.744  -7.639  1.00  0.00           C
ATOM   1012  C   ILE B 134     -22.639   8.732  -8.577  1.00  0.00           C
ATOM   1013  O   ILE B 134     -22.869   8.764  -9.784  1.00  0.00           O
ATOM   1014  CB  ILE B 134     -24.791   9.471  -7.432  1.00  0.00           C
ATOM   1015  CG1 ILE B 134     -25.398  10.469  -6.418  1.00  0.00           C
ATOM   1016  CG2 ILE B 134     -25.009   8.018  -6.965  1.00  0.00           C
ATOM   1017  CD1 ILE B 134     -26.923  10.353  -6.262  1.00  0.00           C
ATOM   1018  N   ILE B 135     -21.862   7.803  -8.033  1.00  0.00           N
ATOM   1019  CA  ILE B 135     -21.304   6.676  -8.776  1.00  0.00           C
ATOM   1020  C   ILE B 135     -21.781   5.375  -8.137  1.00  0.00           C
ATOM   1021  O   ILE B 135     -21.498   5.085  -6.977  1.00  0.00           O
ATOM   1022  CB  ILE B 135     -19.767   6.763  -8.903  1.00  0.00           C
ATOM   1023  CG1 ILE B 135     -19.345   8.097  -9.587  1.00  0.00           C
ATOM   1024  CG2 ILE B 135     -19.246   5.553  -9.697  1.00  0.00           C
ATOM   1025  CD1 ILE B 135     -17.834   8.297  -9.730  1.00  0.00           C
ATOM   1026  N   HIS B 136     -22.502   4.572  -8.916  1.00  0.00           N
ATOM   1027  CA  HIS B 136     -22.878   3.216  -8.531  1.00  0.00           C
ATOM   1028  C   HIS B 136     -21.819   2.225  -9.020  1.00  0.00           C
ATOM   1029  O   HIS B 136     -21.510   2.173 -10.203  1.00  0.00           O
ATOM   1030  CB  HIS B 136     -24.255   2.873  -9.130  1.00  0.00           C
ATOM   1031  CG  HIS B 136     -25.386   3.735  -8.650  1.00  0.00           C
ATOM   1032  ND1 HIS B 136     -26.490   4.115  -9.393  1.00  0.00           N
ATOM   1033  CD2 HIS B 136     -25.566   4.265  -7.404  1.00  0.00           C
ATOM   1034  CE1 HIS B 136     -27.296   4.845  -8.606  1.00  0.00           C
ATOM   1035  NE2 HIS B 136     -26.769   4.963  -7.390  1.00  0.00           N
ATOM   1036  N   PHE B 137     -21.299   1.387  -8.138  1.00  0.00           N
ATOM   1037  CA  PHE B 137     -20.455   0.261  -8.535  1.00  0.00           C
ATOM   1038  C   PHE B 137     -21.333  -0.952  -8.829  1.00  0.00           C
ATOM   1039  O   PHE B 137     -21.835  -1.621  -7.919  1.00  0.00           O
ATOM   1040  CB  PHE B 137     -19.387  -0.021  -7.481  1.00  0.00           C
ATOM   1041  CG  PHE B 137     -18.255   0.978  -7.532  1.00  0.00           C
ATOM   1042  CD1 PHE B 137     -17.115   0.723  -8.317  1.00  0.00           C
ATOM   1043  CD2 PHE B 137     -18.352   2.199  -6.830  1.00  0.00           C
ATOM   1044  CE1 PHE B 137     -16.073   1.660  -8.397  1.00  0.00           C
ATOM   1045  CE2 PHE B 137     -17.317   3.146  -6.914  1.00  0.00           C
ATOM   1046  CZ  PHE B 137     -16.183   2.867  -7.693  1.00  0.00           C
ATOM   1047  N   THR B 138     -21.533  -1.231 -10.122  1.00  0.00           N
ATOM   1048  CA  THR B 138     -22.283  -2.396 -10.592  1.00  0.00           C
ATOM   1049  C   THR B 138     -21.347  -3.587 -10.780  1.00  0.00           C
ATOM   1050  O   THR B 138     -20.576  -3.897  -9.863  1.00  0.00           O
ATOM   1051  CB  THR B 138     -23.131  -2.051 -11.838  1.00  0.00           C
ATOM   1052  OG1 THR B 138     -22.301  -1.600 -12.885  1.00  0.00           O
ATOM   1053  CG2 THR B 138     -24.156  -0.959 -11.549  1.00  0.00           C
ATOM   1054  N   ASP B 139     -21.421  -4.283 -11.896  1.00  0.00           N
ATOM   1055  CA  ASP B 139     -20.579  -5.430 -12.226  1.00  0.00           C
ATOM   1056  C   ASP B 139     -20.702  -5.729 -13.727  1.00  0.00           C
ATOM   1057  O   ASP B 139     -21.735  -5.461 -14.337  1.00  0.00           O
ATOM   1058  CB  ASP B 139     -21.038  -6.639 -11.393  1.00  0.00           C
ATOM   1059  CG  ASP B 139     -20.027  -7.780 -11.362  1.00  0.00           C
ATOM   1060  OD1 ASP B 139     -19.786  -8.373 -12.429  1.00  0.00           O
ATOM   1061  OD2 ASP B 139     -19.533  -8.104 -10.258  1.00  0.00           O
ATOM   1062  N   TYR B 140     -19.674  -6.339 -14.306  1.00  0.00           N
ATOM   1063  CA  TYR B 140     -19.687  -6.908 -15.652  1.00  0.00           C
ATOM   1064  C   TYR B 140     -20.892  -7.832 -15.921  1.00  0.00           C
ATOM   1065  O   TYR B 140     -21.419  -7.885 -17.027  1.00  0.00           O
ATOM   1066  CB  TYR B 140     -18.373  -7.687 -15.815  1.00  0.00           C
ATOM   1067  CG  TYR B 140     -18.379  -8.692 -16.937  1.00  0.00           C
ATOM   1068  CD1 TYR B 140     -18.670 -10.046 -16.671  1.00  0.00           C
ATOM   1069  CD2 TYR B 140     -18.150  -8.271 -18.257  1.00  0.00           C
ATOM   1070  CE1 TYR B 140     -18.721 -10.974 -17.727  1.00  0.00           C
ATOM   1071  CE2 TYR B 140     -18.198  -9.187 -19.312  1.00  0.00           C
ATOM   1072  CZ  TYR B 140     -18.488 -10.542 -19.051  1.00  0.00           C
ATOM   1073  OH  TYR B 140     -18.532 -11.439 -20.087  1.00  0.00           O
ATOM   1074  N   VAL B 141     -21.371  -8.557 -14.902  1.00  0.00           N
ATOM   1075  CA  VAL B 141     -22.490  -9.507 -15.056  1.00  0.00           C
ATOM   1076  C   VAL B 141     -23.837  -8.845 -15.341  1.00  0.00           C
ATOM   1077  O   VAL B 141     -24.779  -9.550 -15.681  1.00  0.00           O
ATOM   1078  CB  VAL B 141     -22.627 -10.473 -13.863  1.00  0.00           C
ATOM   1079  CG1 VAL B 141     -21.342 -11.263 -13.631  1.00  0.00           C
ATOM   1080  CG2 VAL B 141     -23.063  -9.765 -12.576  1.00  0.00           C
ATOM   1081  N   VAL B 142     -23.935  -7.514 -15.235  1.00  0.00           N
ATOM   1082  CA  VAL B 142     -25.164  -6.763 -15.511  1.00  0.00           C
ATOM   1083  C   VAL B 142     -25.717  -7.053 -16.913  1.00  0.00           C
ATOM   1084  O   VAL B 142     -26.914  -7.290 -17.048  1.00  0.00           O
ATOM   1085  CB  VAL B 142     -24.916  -5.252 -15.338  1.00  0.00           C
ATOM   1086  CG1 VAL B 142     -26.042  -4.376 -15.911  1.00  0.00           C
ATOM   1087  CG2 VAL B 142     -24.783  -4.923 -13.849  1.00  0.00           C
ATOM   1088  N   GLU B 143     -24.858  -7.094 -17.938  1.00  0.00           N
ATOM   1089  CA  GLU B 143     -25.281  -7.380 -19.313  1.00  0.00           C
ATOM   1090  C   GLU B 143     -25.316  -8.880 -19.623  1.00  0.00           C
ATOM   1091  O   GLU B 143     -26.186  -9.353 -20.357  1.00  0.00           O
ATOM   1092  CB  GLU B 143     -24.349  -6.682 -20.312  1.00  0.00           C
ATOM   1093  CG  GLU B 143     -24.492  -5.158 -20.276  1.00  0.00           C
ATOM   1094  CD  GLU B 143     -23.732  -4.469 -21.432  1.00  0.00           C
ATOM   1095  OE1 GLU B 143     -24.109  -3.327 -21.760  1.00  0.00           O
ATOM   1096  OE2 GLU B 143     -22.791  -5.081 -21.982  1.00  0.00           O
ATOM   1097  N   ARG B 144     -24.366  -9.649 -19.077  1.00  0.00           N
ATOM   1098  CA  ARG B 144     -24.187 -11.060 -19.466  1.00  0.00           C
ATOM   1099  C   ARG B 144     -25.002 -12.047 -18.629  1.00  0.00           C
ATOM   1100  O   ARG B 144     -25.261 -13.164 -19.081  1.00  0.00           O
ATOM   1101  CB  ARG B 144     -22.690 -11.385 -19.460  1.00  0.00           C
ATOM   1102  CG  ARG B 144     -22.397 -12.703 -20.190  1.00  0.00           C
ATOM   1103  CD  ARG B 144     -20.896 -12.960 -20.304  1.00  0.00           C
ATOM   1104  NE  ARG B 144     -20.611 -14.199 -21.040  1.00  0.00           N
ATOM   1105  CZ  ARG B 144     -19.412 -14.612 -21.438  1.00  0.00           C
ATOM   1106  NH1 ARG B 144     -18.323 -13.952 -21.167  1.00  0.00           N
ATOM   1107  NH2 ARG B 144     -19.286 -15.703 -22.127  1.00  0.00           N
ATOM   1108  N   GLY B 145     -25.371 -11.680 -17.411  1.00  0.00           N
ATOM   1109  CA  GLY B 145     -25.909 -12.597 -16.416  1.00  0.00           C
ATOM   1110  C   GLY B 145     -24.842 -13.526 -15.816  1.00  0.00           C
ATOM   1111  O   GLY B 145     -23.646 -13.432 -16.110  1.00  0.00           O
ATOM   1112  N   SER B 146     -25.293 -14.414 -14.933  1.00  0.00           N
ATOM   1113  CA  SER B 146     -24.461 -15.451 -14.318  1.00  0.00           C
ATOM   1114  C   SER B 146     -25.337 -16.645 -13.956  1.00  0.00           C
ATOM   1115  O   SER B 146     -26.374 -16.478 -13.324  1.00  0.00           O
ATOM   1116  CB  SER B 146     -23.776 -14.901 -13.063  1.00  0.00           C
ATOM   1117  OG  SER B 146     -22.991 -15.893 -12.433  1.00  0.00           O
ATOM   1118  N   ASP B 147     -24.900 -17.856 -14.317  1.00  0.00           N
ATOM   1119  CA  ASP B 147     -25.590 -19.105 -13.984  1.00  0.00           C
ATOM   1120  C   ASP B 147     -25.473 -19.477 -12.497  1.00  0.00           C
ATOM   1121  O   ASP B 147     -26.357 -20.128 -11.943  1.00  0.00           O
ATOM   1122  CB  ASP B 147     -25.021 -20.227 -14.880  1.00  0.00           C
ATOM   1123  CG  ASP B 147     -23.522 -20.513 -14.657  1.00  0.00           C
ATOM   1124  OD1 ASP B 147     -22.773 -19.560 -14.344  1.00  0.00           O
ATOM   1125  OD2 ASP B 147     -23.122 -21.694 -14.761  1.00  0.00           O
ATOM   1126  N   LYS B 148     -24.403 -19.040 -11.831  1.00  0.00           N
ATOM   1127  CA  LYS B 148     -24.102 -19.364 -10.425  1.00  0.00           C
ATOM   1128  C   LYS B 148     -24.454 -18.259  -9.431  1.00  0.00           C
ATOM   1129  O   LYS B 148     -24.384 -18.483  -8.227  1.00  0.00           O
ATOM   1130  CB  LYS B 148     -22.607 -19.724 -10.297  1.00  0.00           C
ATOM   1131  CG  LYS B 148     -22.257 -20.972 -11.119  1.00  0.00           C
ATOM   1132  CD  LYS B 148     -20.780 -21.343 -10.945  1.00  0.00           C
ATOM   1133  CE  LYS B 148     -20.487 -22.526 -11.854  1.00  0.00           C
ATOM   1134  NZ  LYS B 148     -19.059 -22.940 -11.790  1.00  0.00           N
ATOM   1135  N   HIS B 149     -24.757 -17.058  -9.922  1.00  0.00           N
ATOM   1136  CA  HIS B 149     -24.972 -15.859  -9.111  1.00  0.00           C
ATOM   1137  C   HIS B 149     -26.157 -15.058  -9.652  1.00  0.00           C
ATOM   1138  O   HIS B 149     -26.042 -13.871  -9.943  1.00  0.00           O
ATOM   1139  CB  HIS B 149     -23.678 -15.017  -9.061  1.00  0.00           C
ATOM   1140  CG  HIS B 149     -22.466 -15.782  -8.627  1.00  0.00           C
ATOM   1141  ND1 HIS B 149     -21.521 -16.333  -9.464  1.00  0.00           N
ATOM   1142  CD2 HIS B 149     -22.144 -16.155  -7.348  1.00  0.00           C
ATOM   1143  CE1 HIS B 149     -20.664 -17.037  -8.707  1.00  0.00           C
ATOM   1144  NE2 HIS B 149     -21.004 -16.945  -7.421  1.00  0.00           N
ATOM   1145  N   ILE B 150     -27.299 -15.722  -9.826  1.00  0.00           N
ATOM   1146  CA  ILE B 150     -28.481 -15.153 -10.480  1.00  0.00           C
ATOM   1147  C   ILE B 150     -29.024 -13.971  -9.670  1.00  0.00           C
ATOM   1148  O   ILE B 150     -29.243 -12.889 -10.218  1.00  0.00           O
ATOM   1149  CB  ILE B 150     -29.561 -16.239 -10.697  1.00  0.00           C
ATOM   1150  CG1 ILE B 150     -28.996 -17.419 -11.517  1.00  0.00           C
ATOM   1151  CG2 ILE B 150     -30.793 -15.619 -11.401  1.00  0.00           C
ATOM   1152  CD1 ILE B 150     -29.977 -18.567 -11.763  1.00  0.00           C
ATOM   1153  N   ALA B 151     -29.189 -14.138  -8.359  1.00  0.00           N
ATOM   1154  CA  ALA B 151     -29.637 -13.082  -7.456  1.00  0.00           C
ATOM   1155  C   ALA B 151     -28.663 -11.887  -7.446  1.00  0.00           C
ATOM   1156  O   ALA B 151     -29.081 -10.729  -7.543  1.00  0.00           O
ATOM   1157  CB  ALA B 151     -29.804 -13.676  -6.060  1.00  0.00           C
ATOM   1158  N   TYR B 152     -27.370 -12.160  -7.394  1.00  0.00           N
ATOM   1159  CA  TYR B 152     -26.336 -11.127  -7.463  1.00  0.00           C
ATOM   1160  C   TYR B 152     -26.415 -10.336  -8.774  1.00  0.00           C
ATOM   1161  O   TYR B 152     -26.529  -9.109  -8.742  1.00  0.00           O
ATOM   1162  CB  TYR B 152     -24.952 -11.777  -7.297  1.00  0.00           C
ATOM   1163  CG  TYR B 152     -23.811 -10.804  -7.493  1.00  0.00           C
ATOM   1164  CD1 TYR B 152     -23.157 -10.686  -8.742  1.00  0.00           C
ATOM   1165  CD2 TYR B 152     -23.389  -9.990  -6.418  1.00  0.00           C
ATOM   1166  CE1 TYR B 152     -22.102  -9.772  -8.917  1.00  0.00           C
ATOM   1167  CE2 TYR B 152     -22.334  -9.074  -6.584  1.00  0.00           C
ATOM   1168  CZ  TYR B 152     -21.693  -8.972  -7.834  1.00  0.00           C
ATOM   1169  OH  TYR B 152     -20.665  -8.078  -7.986  1.00  0.00           O
ATOM   1170  N   ALA B 153     -26.427 -11.028  -9.923  1.00  0.00           N
ATOM   1171  CA  ALA B 153     -26.489 -10.398 -11.237  1.00  0.00           C
ATOM   1172  C   ALA B 153     -27.770  -9.560 -11.402  1.00  0.00           C
ATOM   1173  O   ALA B 153     -27.702  -8.404 -11.820  1.00  0.00           O
ATOM   1174  CB  ALA B 153     -26.366 -11.491 -12.309  1.00  0.00           C
ATOM   1175  N   ALA B 154     -28.915 -10.090 -10.995  1.00  0.00           N
ATOM   1176  CA  ALA B 154     -30.187  -9.377 -11.038  1.00  0.00           C
ATOM   1177  C   ALA B 154     -30.180  -8.110 -10.164  1.00  0.00           C
ATOM   1178  O   ALA B 154     -30.632  -7.050 -10.602  1.00  0.00           O
ATOM   1179  CB  ALA B 154     -31.302 -10.346 -10.617  1.00  0.00           C
ATOM   1180  N   SER B 155     -29.614  -8.178  -8.968  1.00  0.00           N
ATOM   1181  CA  SER B 155     -29.504  -7.017  -8.074  1.00  0.00           C
ATOM   1182  C   SER B 155     -28.587  -5.925  -8.635  1.00  0.00           C
ATOM   1183  O   SER B 155     -28.928  -4.746  -8.583  1.00  0.00           O
ATOM   1184  CB  SER B 155     -29.059  -7.463  -6.674  1.00  0.00           C
ATOM   1185  OG  SER B 155     -27.698  -7.852  -6.638  1.00  0.00           O
ATOM   1186  N   LYS B 156     -27.490  -6.303  -9.260  1.00  0.00           N
ATOM   1187  CA  LYS B 156     -26.589  -5.358  -9.936  1.00  0.00           C
ATOM   1188  C   LYS B 156     -27.224  -4.747 -11.193  1.00  0.00           C
ATOM   1189  O   LYS B 156     -27.045  -3.555 -11.424  1.00  0.00           O
ATOM   1190  CB  LYS B 156     -25.255  -6.053 -10.253  1.00  0.00           C
ATOM   1191  CG  LYS B 156     -24.377  -6.333  -9.020  1.00  0.00           C
ATOM   1192  CD  LYS B 156     -23.838  -5.041  -8.376  1.00  0.00           C
ATOM   1193  CE  LYS B 156     -22.675  -5.340  -7.437  1.00  0.00           C
ATOM   1194  NZ  LYS B 156     -22.028  -4.096  -6.952  1.00  0.00           N
ATOM   1195  N   ALA B 157     -28.021  -5.503 -11.933  1.00  0.00           N
ATOM   1196  CA  ALA B 157     -28.783  -4.987 -13.071  1.00  0.00           C
ATOM   1197  C   ALA B 157     -29.869  -3.982 -12.643  1.00  0.00           C
ATOM   1198  O   ALA B 157     -30.070  -2.965 -13.306  1.00  0.00           O
ATOM   1199  CB  ALA B 157     -29.378  -6.175 -13.839  1.00  0.00           C
ATOM   1200  N   ALA B 158     -30.522  -4.210 -11.505  1.00  0.00           N
ATOM   1201  CA  ALA B 158     -31.447  -3.238 -10.930  1.00  0.00           C
ATOM   1202  C   ALA B 158     -30.729  -1.931 -10.545  1.00  0.00           C
ATOM   1203  O   ALA B 158     -31.222  -0.847 -10.848  1.00  0.00           O
ATOM   1204  CB  ALA B 158     -32.152  -3.882  -9.727  1.00  0.00           C
ATOM   1205  N   LEU B 159     -29.530  -2.024  -9.960  1.00  0.00           N
ATOM   1206  CA  LEU B 159     -28.698  -0.858  -9.638  1.00  0.00           C
ATOM   1207  C   LEU B 159     -28.272  -0.081 -10.898  1.00  0.00           C
ATOM   1208  O   LEU B 159     -28.322   1.148 -10.904  1.00  0.00           O
ATOM   1209  CB  LEU B 159     -27.490  -1.326  -8.805  1.00  0.00           C
ATOM   1210  CG  LEU B 159     -26.537  -0.192  -8.377  1.00  0.00           C
ATOM   1211  CD1 LEU B 159     -27.237   0.885  -7.553  1.00  0.00           C
ATOM   1212  CD2 LEU B 159     -25.405  -0.764  -7.530  1.00  0.00           C
ATOM   1213  N   ASP B 160     -27.917  -0.777 -11.975  1.00  0.00           N
ATOM   1214  CA  ASP B 160     -27.610  -0.156 -13.260  1.00  0.00           C
ATOM   1215  C   ASP B 160     -28.824   0.604 -13.828  1.00  0.00           C
ATOM   1216  O   ASP B 160     -28.713   1.760 -14.268  1.00  0.00           O
ATOM   1217  CB  ASP B 160     -27.125  -1.221 -14.260  1.00  0.00           C
ATOM   1218  CG  ASP B 160     -26.973  -0.607 -15.660  1.00  0.00           C
ATOM   1219  OD1 ASP B 160     -26.045   0.190 -15.863  1.00  0.00           O
ATOM   1220  OD2 ASP B 160     -27.883  -0.826 -16.499  1.00  0.00           O
ATOM   1221  N   ASN B 161     -30.008   0.030 -13.751  1.00  0.00           N
ATOM   1222  CA  ASN B 161     -31.222   0.721 -14.175  1.00  0.00           C
ATOM   1223  C   ASN B 161     -31.464   1.994 -13.346  1.00  0.00           C
ATOM   1224  O   ASN B 161     -31.727   3.060 -13.911  1.00  0.00           O
ATOM   1225  CB  ASN B 161     -32.417  -0.243 -14.116  1.00  0.00           C
ATOM   1226  CG  ASN B 161     -33.625   0.383 -14.775  1.00  0.00           C
ATOM   1227  OD1 ASN B 161     -34.305   1.237 -14.243  1.00  0.00           O
ATOM   1228  ND2 ASN B 161     -33.912   0.009 -16.004  1.00  0.00           N
ATOM   1229  N   MET B 162     -31.277   1.920 -12.023  1.00  0.00           N
ATOM   1230  CA  MET B 162     -31.405   3.074 -11.137  1.00  0.00           C
ATOM   1231  C   MET B 162     -30.429   4.199 -11.480  1.00  0.00           C
ATOM   1232  O   MET B 162     -30.774   5.362 -11.269  1.00  0.00           O
ATOM   1233  CB  MET B 162     -31.237   2.675  -9.674  1.00  0.00           C
ATOM   1234  CG  MET B 162     -32.444   1.901  -9.136  1.00  0.00           C
ATOM   1235  SD  MET B 162     -32.493   1.786  -7.322  1.00  0.00           S
ATOM   1236  CE  MET B 162     -30.942   0.938  -6.988  1.00  0.00           C
ATOM   1237  N   THR B 163     -29.283   3.912 -12.080  1.00  0.00           N
ATOM   1238  CA  THR B 163     -28.343   4.943 -12.557  1.00  0.00           C
ATOM   1239  C   THR B 163     -29.026   5.890 -13.534  1.00  0.00           C
ATOM   1240  O   THR B 163     -28.938   7.109 -13.387  1.00  0.00           O
ATOM   1241  CB  THR B 163     -27.109   4.310 -13.225  1.00  0.00           C
ATOM   1242  OG1 THR B 163     -26.472   3.433 -12.338  1.00  0.00           O
ATOM   1243  CG2 THR B 163     -26.077   5.346 -13.658  1.00  0.00           C
ATOM   1244  N   ARG B 164     -29.775   5.365 -14.496  1.00  0.00           N
ATOM   1245  CA  ARG B 164     -30.511   6.161 -15.480  1.00  0.00           C
ATOM   1246  C   ARG B 164     -31.674   6.926 -14.853  1.00  0.00           C
ATOM   1247  O   ARG B 164     -31.890   8.096 -15.189  1.00  0.00           O
ATOM   1248  CB  ARG B 164     -30.998   5.242 -16.617  1.00  0.00           C
ATOM   1249  CG  ARG B 164     -29.822   4.688 -17.442  1.00  0.00           C
ATOM   1250  CD  ARG B 164     -30.295   3.757 -18.574  1.00  0.00           C
ATOM   1251  NE  ARG B 164     -30.663   2.408 -18.103  1.00  0.00           N
ATOM   1252  CZ  ARG B 164     -29.817   1.412 -17.839  1.00  0.00           C
ATOM   1253  NH1 ARG B 164     -28.529   1.538 -17.925  1.00  0.00           N
ATOM   1254  NH2 ARG B 164     -30.249   0.243 -17.487  1.00  0.00           N
ATOM   1255  N   SER B 165     -32.390   6.313 -13.922  1.00  0.00           N
ATOM   1256  CA  SER B 165     -33.513   6.945 -13.225  1.00  0.00           C
ATOM   1257  C   SER B 165     -33.069   8.115 -12.343  1.00  0.00           C
ATOM   1258  O   SER B 165     -33.619   9.212 -12.453  1.00  0.00           O
ATOM   1259  CB  SER B 165     -34.268   5.902 -12.399  1.00  0.00           C
ATOM   1260  OG  SER B 165     -34.795   4.898 -13.251  1.00  0.00           O
ATOM   1261  N   PHE B 166     -32.049   7.920 -11.527  1.00  0.00           N
ATOM   1262  CA  PHE B 166     -31.488   8.983 -10.696  1.00  0.00           C
ATOM   1263  C   PHE B 166     -30.813  10.073 -11.523  1.00  0.00           C
ATOM   1264  O   PHE B 166     -30.990  11.246 -11.205  1.00  0.00           O
ATOM   1265  CB  PHE B 166     -30.534   8.409  -9.646  1.00  0.00           C
ATOM   1266  CG  PHE B 166     -31.235   7.813  -8.449  1.00  0.00           C
ATOM   1267  CD1 PHE B 166     -31.926   8.644  -7.545  1.00  0.00           C
ATOM   1268  CD2 PHE B 166     -31.198   6.430  -8.205  1.00  0.00           C
ATOM   1269  CE1 PHE B 166     -32.589   8.104  -6.428  1.00  0.00           C
ATOM   1270  CE2 PHE B 166     -31.855   5.876  -7.091  1.00  0.00           C
ATOM   1271  CZ  PHE B 166     -32.547   6.714  -6.209  1.00  0.00           C
ATOM   1272  N   ALA B 167     -30.142   9.740 -12.630  1.00  0.00           N
ATOM   1273  CA  ALA B 167     -29.578  10.738 -13.538  1.00  0.00           C
ATOM   1274  C   ALA B 167     -30.658  11.688 -14.077  1.00  0.00           C
ATOM   1275  O   ALA B 167     -30.471  12.903 -14.062  1.00  0.00           O
ATOM   1276  CB  ALA B 167     -28.844  10.028 -14.680  1.00  0.00           C
ATOM   1277  N   ARG B 168     -31.828  11.169 -14.478  1.00  0.00           N
ATOM   1278  CA  ARG B 168     -32.978  11.983 -14.907  1.00  0.00           C
ATOM   1279  C   ARG B 168     -33.542  12.833 -13.769  1.00  0.00           C
ATOM   1280  O   ARG B 168     -33.859  13.995 -13.983  1.00  0.00           O
ATOM   1281  CB  ARG B 168     -34.092  11.099 -15.475  1.00  0.00           C
ATOM   1282  CG  ARG B 168     -33.751  10.545 -16.862  1.00  0.00           C
ATOM   1283  CD  ARG B 168     -34.905   9.672 -17.351  1.00  0.00           C
ATOM   1284  NE  ARG B 168     -34.652   9.157 -18.712  1.00  0.00           N
ATOM   1285  CZ  ARG B 168     -35.504   9.148 -19.730  1.00  0.00           C
ATOM   1286  NH1 ARG B 168     -36.713   9.605 -19.624  1.00  0.00           N
ATOM   1287  NH2 ARG B 168     -35.141   8.646 -20.871  1.00  0.00           N
ATOM   1288  N   LYS B 169     -33.685  12.259 -12.574  1.00  0.00           N
ATOM   1289  CA  LYS B 169     -34.265  12.926 -11.407  1.00  0.00           C
ATOM   1290  C   LYS B 169     -33.394  14.076 -10.891  1.00  0.00           C
ATOM   1291  O   LYS B 169     -33.938  15.079 -10.418  1.00  0.00           O
ATOM   1292  CB  LYS B 169     -34.518  11.876 -10.321  1.00  0.00           C
ATOM   1293  CG  LYS B 169     -35.038  12.475  -9.004  1.00  0.00           C
ATOM   1294  CD  LYS B 169     -35.356  11.389  -7.960  1.00  0.00           C
ATOM   1295  CE  LYS B 169     -35.428  11.966  -6.545  1.00  0.00           C
ATOM   1296  NZ  LYS B 169     -36.452  13.012  -6.336  1.00  0.00           N
ATOM   1297  N   LEU B 170     -32.081  13.912 -10.933  1.00  0.00           N
ATOM   1298  CA  LEU B 170     -31.125  14.793 -10.244  1.00  0.00           C
ATOM   1299  C   LEU B 170     -30.399  15.778 -11.163  1.00  0.00           C
ATOM   1300  O   LEU B 170     -29.769  16.710 -10.669  1.00  0.00           O
ATOM   1301  CB  LEU B 170     -30.140  13.922  -9.440  1.00  0.00           C
ATOM   1302  CG  LEU B 170     -30.775  12.991  -8.390  1.00  0.00           C
ATOM   1303  CD1 LEU B 170     -29.682  12.200  -7.679  1.00  0.00           C
ATOM   1304  CD2 LEU B 170     -31.566  13.744  -7.326  1.00  0.00           C
ATOM   1305  N   ALA B 171     -30.511  15.625 -12.483  1.00  0.00           N
ATOM   1306  CA  ALA B 171     -29.994  16.595 -13.435  1.00  0.00           C
ATOM   1307  C   ALA B 171     -30.684  17.966 -13.265  1.00  0.00           C
ATOM   1308  O   ALA B 171     -31.867  18.015 -12.921  1.00  0.00           O
ATOM   1309  CB  ALA B 171     -30.177  16.044 -14.853  1.00  0.00           C
ATOM   1310  N   PRO B 172     -29.989  19.109 -13.531  1.00  0.00           N
ATOM   1311  CA  PRO B 172     -28.598  19.188 -13.996  1.00  0.00           C
ATOM   1312  C   PRO B 172     -27.558  19.325 -12.876  1.00  0.00           C
ATOM   1313  O   PRO B 172     -26.360  19.383 -13.152  1.00  0.00           O
ATOM   1314  CB  PRO B 172     -28.594  20.415 -14.906  1.00  0.00           C
ATOM   1315  CG  PRO B 172     -29.566  21.360 -14.189  1.00  0.00           C
ATOM   1316  CD  PRO B 172     -30.629  20.402 -13.627  1.00  0.00           C
ATOM   1317  N   GLU B 173     -27.972  19.389 -11.608  1.00  0.00           N
ATOM   1318  CA  GLU B 173     -27.071  19.667 -10.487  1.00  0.00           C
ATOM   1319  C   GLU B 173     -26.175  18.479 -10.127  1.00  0.00           C
ATOM   1320  O   GLU B 173     -25.011  18.656  -9.741  1.00  0.00           O
ATOM   1321  CB  GLU B 173     -27.879  20.076  -9.253  1.00  0.00           C
ATOM   1322  CG  GLU B 173     -28.707  21.361  -9.452  1.00  0.00           C
ATOM   1323  CD  GLU B 173     -29.466  21.685  -8.165  1.00  0.00           C
ATOM   1324  OE1 GLU B 173     -29.031  22.591  -7.438  1.00  0.00           O
ATOM   1325  OE2 GLU B 173     -30.454  20.979  -7.863  1.00  0.00           O
ATOM   1326  N   VAL B 174     -26.727  17.274 -10.252  1.00  0.00           N
ATOM   1327  CA  VAL B 174     -26.063  16.033  -9.867  1.00  0.00           C
ATOM   1328  C   VAL B 174     -25.956  15.117 -11.074  1.00  0.00           C
ATOM   1329  O   VAL B 174     -26.959  14.807 -11.722  1.00  0.00           O
ATOM   1330  CB  VAL B 174     -26.807  15.316  -8.725  1.00  0.00           C
ATOM   1331  CG1 VAL B 174     -25.959  14.191  -8.136  1.00  0.00           C
ATOM   1332  CG2 VAL B 174     -27.197  16.265  -7.581  1.00  0.00           C
ATOM   1333  N   LYS B 175     -24.741  14.649 -11.377  1.00  0.00           N
ATOM   1334  CA  LYS B 175     -24.501  13.606 -12.368  1.00  0.00           C
ATOM   1335  C   LYS B 175     -24.585  12.239 -11.701  1.00  0.00           C
ATOM   1336  O   LYS B 175     -24.128  12.058 -10.578  1.00  0.00           O
ATOM   1337  CB  LYS B 175     -23.143  13.799 -13.046  1.00  0.00           C
ATOM   1338  CG  LYS B 175     -23.050  15.139 -13.799  1.00  0.00           C
ATOM   1339  CD  LYS B 175     -21.705  15.296 -14.522  1.00  0.00           C
ATOM   1340  CE  LYS B 175     -20.522  15.523 -13.560  1.00  0.00           C
ATOM   1341  NZ  LYS B 175     -19.710  14.328 -13.311  1.00  0.00           N
ATOM   1342  N   VAL B 176     -25.135  11.250 -12.400  1.00  0.00           N
ATOM   1343  CA  VAL B 176     -25.247   9.882 -11.880  1.00  0.00           C
ATOM   1344  C   VAL B 176     -24.755   8.913 -12.937  1.00  0.00           C
ATOM   1345  O   VAL B 176     -25.346   8.814 -14.013  1.00  0.00           O
ATOM   1346  CB  VAL B 176     -26.673   9.536 -11.429  1.00  0.00           C
ATOM   1347  CG1 VAL B 176     -26.691   8.192 -10.687  1.00  0.00           C
ATOM   1348  CG2 VAL B 176     -27.256  10.601 -10.492  1.00  0.00           C
ATOM   1349  N   ASN B 177     -23.672   8.192 -12.641  1.00  0.00           N
ATOM   1350  CA  ASN B 177     -23.067   7.209 -13.530  1.00  0.00           C
ATOM   1351  C   ASN B 177     -22.824   5.893 -12.788  1.00  0.00           C
ATOM   1352  O   ASN B 177     -22.869   5.839 -11.562  1.00  0.00           O
ATOM   1353  CB  ASN B 177     -21.780   7.788 -14.136  1.00  0.00           C
ATOM   1354  CG  ASN B 177     -22.056   8.984 -15.030  1.00  0.00           C
ATOM   1355  OD1 ASN B 177     -22.633   8.872 -16.098  1.00  0.00           O
ATOM   1356  ND2 ASN B 177     -21.661  10.167 -14.610  1.00  0.00           N
ATOM   1357  N   SER B 178     -22.551   4.832 -13.539  1.00  0.00           N
ATOM   1358  CA  SER B 178     -22.111   3.561 -12.962  1.00  0.00           C
ATOM   1359  C   SER B 178     -20.791   3.091 -13.548  1.00  0.00           C
ATOM   1360  O   SER B 178     -20.458   3.378 -14.699  1.00  0.00           O
ATOM   1361  CB  SER B 178     -23.196   2.482 -13.041  1.00  0.00           C
ATOM   1362  OG  SER B 178     -23.740   2.332 -14.332  1.00  0.00           O
ATOM   1363  N   ILE B 179     -20.037   2.371 -12.746  1.00  0.00           N
ATOM   1364  CA  ILE B 179     -18.827   1.652 -13.149  1.00  0.00           C
ATOM   1365  C   ILE B 179     -19.122   0.159 -13.012  1.00  0.00           C
ATOM   1366  O   ILE B 179     -19.574  -0.280 -11.955  1.00  0.00           O
ATOM   1367  CB  ILE B 179     -17.607   2.102 -12.314  1.00  0.00           C
ATOM   1368  CG1 ILE B 179     -17.336   3.610 -12.525  1.00  0.00           C
ATOM   1369  CG2 ILE B 179     -16.372   1.259 -12.692  1.00  0.00           C
ATOM   1370  CD1 ILE B 179     -16.186   4.184 -11.679  1.00  0.00           C
ATOM   1371  N   ALA B 180     -18.891  -0.601 -14.077  1.00  0.00           N
ATOM   1372  CA  ALA B 180     -19.152  -2.029 -14.162  1.00  0.00           C
ATOM   1373  C   ALA B 180     -17.837  -2.821 -14.285  1.00  0.00           C
ATOM   1374  O   ALA B 180     -17.440  -3.204 -15.383  1.00  0.00           O
ATOM   1375  CB  ALA B 180     -20.124  -2.268 -15.329  1.00  0.00           C
ATOM   1376  N   PRO B 181     -17.125  -3.058 -13.178  1.00  0.00           N
ATOM   1377  CA  PRO B 181     -15.866  -3.780 -13.214  1.00  0.00           C
ATOM   1378  C   PRO B 181     -16.079  -5.280 -13.419  1.00  0.00           C
ATOM   1379  O   PRO B 181     -17.096  -5.859 -13.014  1.00  0.00           O
ATOM   1380  CB  PRO B 181     -15.177  -3.456 -11.891  1.00  0.00           C
ATOM   1381  CG  PRO B 181     -16.342  -3.253 -10.929  1.00  0.00           C
ATOM   1382  CD  PRO B 181     -17.429  -2.652 -11.811  1.00  0.00           C
ATOM   1383  N   SER B 182     -15.086  -5.934 -14.013  1.00  0.00           N
ATOM   1384  CA  SER B 182     -14.902  -7.378 -13.932  1.00  0.00           C
ATOM   1385  C   SER B 182     -13.854  -7.715 -12.857  1.00  0.00           C
ATOM   1386  O   SER B 182     -13.937  -7.238 -11.724  1.00  0.00           O
ATOM   1387  CB  SER B 182     -14.608  -7.965 -15.325  1.00  0.00           C
ATOM   1388  OG  SER B 182     -13.326  -7.614 -15.788  1.00  0.00           O
ATOM   1389  N   LEU B 183     -12.865  -8.524 -13.190  1.00  0.00           N
ATOM   1390  CA  LEU B 183     -11.717  -8.779 -12.323  1.00  0.00           C
ATOM   1391  C   LEU B 183     -10.773  -7.568 -12.355  1.00  0.00           C
ATOM   1392  O   LEU B 183     -10.097  -7.347 -13.348  1.00  0.00           O
ATOM   1393  CB  LEU B 183     -11.020 -10.059 -12.803  1.00  0.00           C
ATOM   1394  CG  LEU B 183      -9.800 -10.430 -11.939  1.00  0.00           C
ATOM   1395  CD1 LEU B 183     -10.223 -10.979 -10.580  1.00  0.00           C
ATOM   1396  CD2 LEU B 183      -8.987 -11.478 -12.675  1.00  0.00           C
ATOM   1397  N   ILE B 184     -10.703  -6.837 -11.237  1.00  0.00           N
ATOM   1398  CA  ILE B 184      -9.776  -5.715 -11.040  1.00  0.00           C
ATOM   1399  C   ILE B 184      -8.527  -6.154 -10.268  1.00  0.00           C
ATOM   1400  O   ILE B 184      -7.419  -5.758 -10.606  1.00  0.00           O
ATOM   1401  CB  ILE B 184     -10.501  -4.546 -10.350  1.00  0.00           C
ATOM   1402  CG1 ILE B 184     -11.672  -4.010 -11.198  1.00  0.00           C
ATOM   1403  CG2 ILE B 184      -9.547  -3.401  -9.987  1.00  0.00           C
ATOM   1404  CD1 ILE B 184     -11.287  -3.471 -12.586  1.00  0.00           C
ATOM   1405  N   LEU B 185      -8.711  -6.977  -9.240  1.00  0.00           N
ATOM   1406  CA  LEU B 185      -7.634  -7.528  -8.418  1.00  0.00           C
ATOM   1407  C   LEU B 185      -8.030  -8.910  -7.877  1.00  0.00           C
ATOM   1408  O   LEU B 185      -9.197  -9.151  -7.574  1.00  0.00           O
ATOM   1409  CB  LEU B 185      -7.281  -6.546  -7.281  1.00  0.00           C
ATOM   1410  CG  LEU B 185      -8.447  -6.232  -6.325  1.00  0.00           C
ATOM   1411  CD1 LEU B 185      -8.094  -6.580  -4.892  1.00  0.00           C
ATOM   1412  CD2 LEU B 185      -8.816  -4.752  -6.361  1.00  0.00           C
ATOM   1413  N   PHE B 186      -7.045  -9.785  -7.728  1.00  0.00           N
ATOM   1414  CA  PHE B 186      -7.217 -11.091  -7.109  1.00  0.00           C
ATOM   1415  C   PHE B 186      -7.321 -10.992  -5.581  1.00  0.00           C
ATOM   1416  O   PHE B 186      -6.970  -9.966  -4.985  1.00  0.00           O
ATOM   1417  CB  PHE B 186      -6.069 -12.007  -7.547  1.00  0.00           C
ATOM   1418  CG  PHE B 186      -6.106 -12.359  -9.017  1.00  0.00           C
ATOM   1419  CD1 PHE B 186      -7.080 -13.251  -9.502  1.00  0.00           C
ATOM   1420  CD2 PHE B 186      -5.165 -11.812  -9.910  1.00  0.00           C
ATOM   1421  CE1 PHE B 186      -7.115 -13.597 -10.860  1.00  0.00           C
ATOM   1422  CE2 PHE B 186      -5.192 -12.152 -11.275  1.00  0.00           C
ATOM   1423  CZ  PHE B 186      -6.170 -13.050 -11.748  1.00  0.00           C
ATOM   1424  N   ASN B 187      -7.808 -12.053  -4.944  1.00  0.00           N
ATOM   1425  CA  ASN B 187      -7.752 -12.208  -3.495  1.00  0.00           C
ATOM   1426  C   ASN B 187      -6.536 -13.058  -3.095  1.00  0.00           C
ATOM   1427  O   ASN B 187      -6.017 -13.830  -3.895  1.00  0.00           O
ATOM   1428  CB  ASN B 187      -9.054 -12.844  -2.976  1.00  0.00           C
ATOM   1429  CG  ASN B 187     -10.291 -12.066  -3.333  1.00  0.00           C
ATOM   1430  OD1 ASN B 187     -10.491 -10.910  -2.970  1.00  0.00           O
ATOM   1431  ND2 ASN B 187     -11.193 -12.685  -4.061  1.00  0.00           N
ATOM   1432  N   GLU B 188      -6.133 -12.979  -1.819  1.00  0.00           N
ATOM   1433  CA  GLU B 188      -5.020 -13.769  -1.252  1.00  0.00           C
ATOM   1434  C   GLU B 188      -5.132 -15.274  -1.508  1.00  0.00           C
ATOM   1435  O   GLU B 188      -4.140 -15.957  -1.749  1.00  0.00           O
ATOM   1436  CB  GLU B 188      -4.946 -13.562   0.277  1.00  0.00           C
ATOM   1437  CG  GLU B 188      -4.293 -12.245   0.637  1.00  0.00           C
ATOM   1438  CD  GLU B 188      -4.027 -12.010   2.117  1.00  0.00           C
ATOM   1439  OE1 GLU B 188      -3.148 -11.156   2.400  1.00  0.00           O
ATOM   1440  OE2 GLU B 188      -4.701 -12.627   2.954  1.00  0.00           O
ATOM   1441  N   HIS B 189      -6.350 -15.784  -1.450  1.00  0.00           N
ATOM   1442  CA  HIS B 189      -6.620 -17.218  -1.516  1.00  0.00           C
ATOM   1443  C   HIS B 189      -6.894 -17.727  -2.938  1.00  0.00           C
ATOM   1444  O   HIS B 189      -7.202 -18.905  -3.100  1.00  0.00           O
ATOM   1445  CB  HIS B 189      -7.776 -17.539  -0.566  1.00  0.00           C
ATOM   1446  CG  HIS B 189      -7.554 -17.032   0.832  1.00  0.00           C
ATOM   1447  ND1 HIS B 189      -6.384 -17.106   1.568  1.00  0.00           N
ATOM   1448  CD2 HIS B 189      -8.459 -16.348   1.611  1.00  0.00           C
ATOM   1449  CE1 HIS B 189      -6.578 -16.486   2.732  1.00  0.00           C
ATOM   1450  NE2 HIS B 189      -7.833 -16.018   2.803  1.00  0.00           N
ATOM   1451  N   ASP B 190      -6.806 -16.858  -3.946  1.00  0.00           N
ATOM   1452  CA  ASP B 190      -6.995 -17.278  -5.321  1.00  0.00           C
ATOM   1453  C   ASP B 190      -5.765 -18.072  -5.790  1.00  0.00           C
ATOM   1454  O   ASP B 190      -4.656 -17.537  -5.859  1.00  0.00           O
ATOM   1455  CB  ASP B 190      -7.274 -16.073  -6.241  1.00  0.00           C
ATOM   1456  CG  ASP B 190      -8.603 -15.349  -5.953  1.00  0.00           C
ATOM   1457  OD1 ASP B 190      -9.538 -15.978  -5.415  1.00  0.00           O
ATOM   1458  OD2 ASP B 190      -8.689 -14.153  -6.300  1.00  0.00           O
ATOM   1459  N   ASP B 191      -5.963 -19.349  -6.102  1.00  0.00           N
ATOM   1460  CA  ASP B 191      -4.896 -20.224  -6.596  1.00  0.00           C
ATOM   1461  C   ASP B 191      -4.447 -19.841  -8.020  1.00  0.00           C
ATOM   1462  O   ASP B 191      -5.092 -19.065  -8.743  1.00  0.00           O
ATOM   1463  CB  ASP B 191      -5.306 -21.699  -6.463  1.00  0.00           C
ATOM   1464  CG  ASP B 191      -6.481 -22.085  -7.353  1.00  0.00           C
ATOM   1465  OD1 ASP B 191      -6.386 -21.845  -8.567  1.00  0.00           O
ATOM   1466  OD2 ASP B 191      -7.478 -22.608  -6.815  1.00  0.00           O
ATOM   1467  N   ALA B 192      -3.283 -20.364  -8.435  1.00  0.00           N
ATOM   1468  CA  ALA B 192      -2.691 -20.037  -9.723  1.00  0.00           C
ATOM   1469  C   ALA B 192      -3.577 -20.442 -10.911  1.00  0.00           C
ATOM   1470  O   ALA B 192      -3.670 -19.705 -11.891  1.00  0.00           O
ATOM   1471  CB  ALA B 192      -1.311 -20.709  -9.805  1.00  0.00           C
ATOM   1472  N   GLU B 193      -4.260 -21.594 -10.820  1.00  0.00           N
ATOM   1473  CA  GLU B 193      -5.127 -22.081 -11.888  1.00  0.00           C
ATOM   1474  C   GLU B 193      -6.347 -21.170 -12.060  1.00  0.00           C
ATOM   1475  O   GLU B 193      -6.674 -20.744 -13.174  1.00  0.00           O
ATOM   1476  CB  GLU B 193      -5.541 -23.529 -11.592  1.00  0.00           C
ATOM   1477  CG  GLU B 193      -6.246 -24.157 -12.800  1.00  0.00           C
ATOM   1478  CD  GLU B 193      -6.772 -25.582 -12.565  1.00  0.00           C
ATOM   1479  OE1 GLU B 193      -7.488 -26.048 -13.473  1.00  0.00           O
ATOM   1480  OE2 GLU B 193      -6.484 -26.173 -11.507  1.00  0.00           O
ATOM   1481  N   TYR B 194      -6.985 -20.783 -10.942  1.00  0.00           N
ATOM   1482  CA  TYR B 194      -8.085 -19.832 -10.947  1.00  0.00           C
ATOM   1483  C   TYR B 194      -7.660 -18.479 -11.522  1.00  0.00           C
ATOM   1484  O   TYR B 194      -8.362 -17.921 -12.363  1.00  0.00           O
ATOM   1485  CB  TYR B 194      -8.634 -19.662  -9.524  1.00  0.00           C
ATOM   1486  CG  TYR B 194      -9.703 -18.601  -9.439  1.00  0.00           C
ATOM   1487  CD1 TYR B 194      -9.374 -17.283  -9.058  1.00  0.00           C
ATOM   1488  CD2 TYR B 194     -11.039 -18.911  -9.793  1.00  0.00           C
ATOM   1489  CE1 TYR B 194     -10.358 -16.290  -9.017  1.00  0.00           C
ATOM   1490  CE2 TYR B 194     -12.026 -17.920  -9.752  1.00  0.00           C
ATOM   1491  CZ  TYR B 194     -11.689 -16.610  -9.367  1.00  0.00           C
ATOM   1492  OH  TYR B 194     -12.658 -15.634  -9.330  1.00  0.00           O
ATOM   1493  N   ARG B 195      -6.500 -17.968 -11.116  1.00  0.00           N
ATOM   1494  CA  ARG B 195      -5.951 -16.707 -11.620  1.00  0.00           C
ATOM   1495  C   ARG B 195      -5.777 -16.759 -13.135  1.00  0.00           C
ATOM   1496  O   ARG B 195      -6.288 -15.891 -13.839  1.00  0.00           O
ATOM   1497  CB  ARG B 195      -4.618 -16.374 -10.923  1.00  0.00           C
ATOM   1498  CG  ARG B 195      -4.806 -15.932  -9.459  1.00  0.00           C
ATOM   1499  CD  ARG B 195      -3.465 -15.760  -8.751  1.00  0.00           C
ATOM   1500  NE  ARG B 195      -3.625 -15.481  -7.309  1.00  0.00           N
ATOM   1501  CZ  ARG B 195      -3.071 -14.502  -6.608  1.00  0.00           C
ATOM   1502  NH1 ARG B 195      -2.285 -13.620  -7.134  1.00  0.00           N
ATOM   1503  NH2 ARG B 195      -3.291 -14.392  -5.329  1.00  0.00           N
ATOM   1504  N   GLN B 196      -5.153 -17.796 -13.644  1.00  0.00           N
ATOM   1505  CA  GLN B 196      -4.908 -17.942 -15.080  1.00  0.00           C
ATOM   1506  C   GLN B 196      -6.211 -18.089 -15.881  1.00  0.00           C
ATOM   1507  O   GLN B 196      -6.398 -17.429 -16.907  1.00  0.00           O
ATOM   1508  CB  GLN B 196      -3.948 -19.120 -15.283  1.00  0.00           C
ATOM   1509  CG  GLN B 196      -3.338 -19.096 -16.698  1.00  0.00           C
ATOM   1510  CD  GLN B 196      -1.867 -19.507 -16.730  1.00  0.00           C
ATOM   1511  OE1 GLN B 196      -1.332 -20.109 -15.814  1.00  0.00           O
ATOM   1512  NE2 GLN B 196      -1.152 -19.178 -17.777  1.00  0.00           N
ATOM   1513  N   GLN B 197      -7.162 -18.869 -15.387  1.00  0.00           N
ATOM   1514  CA  GLN B 197      -8.496 -18.965 -15.990  1.00  0.00           C
ATOM   1515  C   GLN B 197      -9.249 -17.626 -15.960  1.00  0.00           C
ATOM   1516  O   GLN B 197      -9.990 -17.317 -16.899  1.00  0.00           O
ATOM   1517  CB  GLN B 197      -9.342 -20.006 -15.252  1.00  0.00           C
ATOM   1518  CG  GLN B 197      -8.937 -21.459 -15.542  1.00  0.00           C
ATOM   1519  CD  GLN B 197      -9.908 -22.450 -14.874  1.00  0.00           C
ATOM   1520  OE1 GLN B 197     -10.996 -22.094 -14.441  1.00  0.00           O
ATOM   1521  NE2 GLN B 197      -9.569 -23.707 -14.807  1.00  0.00           N
ATOM   1522  N   ALA B 198      -9.097 -16.847 -14.905  1.00  0.00           N
ATOM   1523  CA  ALA B 198      -9.738 -15.544 -14.789  1.00  0.00           C
ATOM   1524  C   ALA B 198      -9.134 -14.518 -15.762  1.00  0.00           C
ATOM   1525  O   ALA B 198      -9.896 -13.825 -16.437  1.00  0.00           O
ATOM   1526  CB  ALA B 198      -9.675 -15.091 -13.329  1.00  0.00           C
ATOM   1527  N   LEU B 199      -7.814 -14.467 -15.904  1.00  0.00           N
ATOM   1528  CA  LEU B 199      -7.117 -13.621 -16.873  1.00  0.00           C
ATOM   1529  C   LEU B 199      -7.511 -13.977 -18.317  1.00  0.00           C
ATOM   1530  O   LEU B 199      -7.865 -13.101 -19.105  1.00  0.00           O
ATOM   1531  CB  LEU B 199      -5.596 -13.746 -16.676  1.00  0.00           C
ATOM   1532  CG  LEU B 199      -5.058 -13.147 -15.358  1.00  0.00           C
ATOM   1533  CD1 LEU B 199      -3.578 -13.473 -15.224  1.00  0.00           C
ATOM   1534  CD2 LEU B 199      -5.231 -11.631 -15.298  1.00  0.00           C
ATOM   1535  N   ASN B 200      -7.572 -15.257 -18.642  1.00  0.00           N
ATOM   1536  CA  ASN B 200      -7.948 -15.737 -19.975  1.00  0.00           C
ATOM   1537  C   ASN B 200      -9.397 -15.399 -20.386  1.00  0.00           C
ATOM   1538  O   ASN B 200      -9.724 -15.495 -21.570  1.00  0.00           O
ATOM   1539  CB  ASN B 200      -7.680 -17.246 -20.052  1.00  0.00           C
ATOM   1540  CG  ASN B 200      -6.204 -17.559 -20.224  1.00  0.00           C
ATOM   1541  OD1 ASN B 200      -5.438 -16.791 -20.767  1.00  0.00           O
ATOM   1542  ND2 ASN B 200      -5.770 -18.737 -19.807  1.00  0.00           N
ATOM   1543  N   LYS B 201     -10.259 -14.986 -19.449  1.00  0.00           N
ATOM   1544  CA  LYS B 201     -11.632 -14.559 -19.763  1.00  0.00           C
ATOM   1545  C   LYS B 201     -11.694 -13.176 -20.418  1.00  0.00           C
ATOM   1546  O   LYS B 201     -12.700 -12.888 -21.067  1.00  0.00           O
ATOM   1547  CB  LYS B 201     -12.505 -14.582 -18.497  1.00  0.00           C
ATOM   1548  CG  LYS B 201     -12.826 -16.014 -18.042  1.00  0.00           C
ATOM   1549  CD  LYS B 201     -13.469 -16.019 -16.654  1.00  0.00           C
ATOM   1550  CE  LYS B 201     -13.639 -17.480 -16.198  1.00  0.00           C
ATOM   1551  NZ  LYS B 201     -14.104 -17.596 -14.802  1.00  0.00           N
ATOM   1552  N   SER B 202     -10.670 -12.345 -20.263  1.00  0.00           N
ATOM   1553  CA  SER B 202     -10.597 -11.036 -20.919  1.00  0.00           C
ATOM   1554  C   SER B 202      -9.747 -11.087 -22.197  1.00  0.00           C
ATOM   1555  O   SER B 202      -8.952 -12.007 -22.396  1.00  0.00           O
ATOM   1556  CB  SER B 202     -10.095  -9.964 -19.937  1.00  0.00           C
ATOM   1557  OG  SER B 202      -8.738 -10.158 -19.616  1.00  0.00           O
ATOM   1558  N   LEU B 203      -9.931 -10.102 -23.091  1.00  0.00           N
ATOM   1559  CA  LEU B 203      -9.045  -9.924 -24.249  1.00  0.00           C
ATOM   1560  C   LEU B 203      -7.677  -9.388 -23.820  1.00  0.00           C
ATOM   1561  O   LEU B 203      -6.660  -9.839 -24.329  1.00  0.00           O
ATOM   1562  CB  LEU B 203      -9.691  -8.963 -25.260  1.00  0.00           C
ATOM   1563  CG  LEU B 203     -10.950  -9.489 -25.960  1.00  0.00           C
ATOM   1564  CD1 LEU B 203     -11.495  -8.411 -26.889  1.00  0.00           C
ATOM   1565  CD2 LEU B 203     -10.682 -10.737 -26.794  1.00  0.00           C
ATOM   1566  N   MET B 204      -7.671  -8.462 -22.852  1.00  0.00           N
ATOM   1567  CA  MET B 204      -6.449  -7.826 -22.349  1.00  0.00           C
ATOM   1568  C   MET B 204      -5.602  -8.753 -21.472  1.00  0.00           C
ATOM   1569  O   MET B 204      -4.409  -8.529 -21.331  1.00  0.00           O
ATOM   1570  CB  MET B 204      -6.797  -6.542 -21.598  1.00  0.00           C
ATOM   1571  CG  MET B 204      -7.539  -5.522 -22.465  1.00  0.00           C
ATOM   1572  SD  MET B 204      -6.730  -5.081 -24.028  1.00  0.00           S
ATOM   1573  CE  MET B 204      -5.285  -4.187 -23.415  1.00  0.00           C
ATOM   1574  N   LYS B 205      -6.209  -9.816 -20.919  1.00  0.00           N
ATOM   1575  CA  LYS B 205      -5.533 -10.841 -20.098  1.00  0.00           C
ATOM   1576  C   LYS B 205      -4.707 -10.280 -18.926  1.00  0.00           C
ATOM   1577  O   LYS B 205      -3.698 -10.856 -18.546  1.00  0.00           O
ATOM   1578  CB  LYS B 205      -4.695 -11.780 -20.979  1.00  0.00           C
ATOM   1579  CG  LYS B 205      -5.471 -12.574 -22.034  1.00  0.00           C
ATOM   1580  CD  LYS B 205      -4.458 -13.548 -22.665  1.00  0.00           C
ATOM   1581  CE  LYS B 205      -5.021 -14.514 -23.688  1.00  0.00           C
ATOM   1582  NZ  LYS B 205      -3.946 -15.471 -24.097  1.00  0.00           N
ATOM   1583  N   THR B 206      -5.154  -9.164 -18.355  1.00  0.00           N
ATOM   1584  CA  THR B 206      -4.498  -8.517 -17.215  1.00  0.00           C
ATOM   1585  C   THR B 206      -5.494  -8.280 -16.081  1.00  0.00           C
ATOM   1586  O   THR B 206      -6.708  -8.210 -16.298  1.00  0.00           O
ATOM   1587  CB  THR B 206      -3.816  -7.193 -17.618  1.00  0.00           C
ATOM   1588  OG1 THR B 206      -4.745  -6.318 -18.201  1.00  0.00           O
ATOM   1589  CG2 THR B 206      -2.701  -7.405 -18.631  1.00  0.00           C
ATOM   1590  N   ALA B 207      -4.981  -8.157 -14.851  1.00  0.00           N
ATOM   1591  CA  ALA B 207      -5.696  -7.581 -13.720  1.00  0.00           C
ATOM   1592  C   ALA B 207      -5.141  -6.157 -13.518  1.00  0.00           C
ATOM   1593  O   ALA B 207      -3.991  -6.034 -13.103  1.00  0.00           O
ATOM   1594  CB  ALA B 207      -5.525  -8.481 -12.492  1.00  0.00           C
ATOM   1595  N   PRO B 208      -5.902  -5.097 -13.841  1.00  0.00           N
ATOM   1596  CA  PRO B 208      -5.354  -3.742 -13.922  1.00  0.00           C
ATOM   1597  C   PRO B 208      -5.015  -3.119 -12.563  1.00  0.00           C
ATOM   1598  O   PRO B 208      -4.230  -2.178 -12.497  1.00  0.00           O
ATOM   1599  CB  PRO B 208      -6.429  -2.938 -14.665  1.00  0.00           C
ATOM   1600  CG  PRO B 208      -7.721  -3.662 -14.303  1.00  0.00           C
ATOM   1601  CD  PRO B 208      -7.290  -5.123 -14.254  1.00  0.00           C
ATOM   1602  N   GLY B 209      -5.584  -3.647 -11.473  1.00  0.00           N
ATOM   1603  CA  GLY B 209      -5.471  -3.066 -10.142  1.00  0.00           C
ATOM   1604  C   GLY B 209      -6.440  -1.905  -9.896  1.00  0.00           C
ATOM   1605  O   GLY B 209      -7.221  -1.506 -10.757  1.00  0.00           O
ATOM   1606  N   GLU B 210      -6.409  -1.350  -8.686  1.00  0.00           N
ATOM   1607  CA  GLU B 210      -7.356  -0.311  -8.274  1.00  0.00           C
ATOM   1608  C   GLU B 210      -7.171   1.016  -9.022  1.00  0.00           C
ATOM   1609  O   GLU B 210      -8.114   1.798  -9.097  1.00  0.00           O
ATOM   1610  CB  GLU B 210      -7.260  -0.059  -6.764  1.00  0.00           C
ATOM   1611  CG  GLU B 210      -7.659  -1.257  -5.877  1.00  0.00           C
ATOM   1612  CD  GLU B 210      -6.499  -2.166  -5.479  1.00  0.00           C
ATOM   1613  OE1 GLU B 210      -6.583  -2.724  -4.355  1.00  0.00           O
ATOM   1614  OE2 GLU B 210      -5.537  -2.315  -6.253  1.00  0.00           O
ATOM   1615  N   LYS B 211      -5.985   1.269  -9.588  1.00  0.00           N
ATOM   1616  CA  LYS B 211      -5.704   2.501 -10.336  1.00  0.00           C
ATOM   1617  C   LYS B 211      -6.659   2.689 -11.513  1.00  0.00           C
ATOM   1618  O   LYS B 211      -7.149   3.798 -11.700  1.00  0.00           O
ATOM   1619  CB  LYS B 211      -4.243   2.523 -10.808  1.00  0.00           C
ATOM   1620  CG  LYS B 211      -3.902   3.864 -11.465  1.00  0.00           C
ATOM   1621  CD  LYS B 211      -2.450   3.908 -11.961  1.00  0.00           C
ATOM   1622  CE  LYS B 211      -2.139   5.244 -12.653  1.00  0.00           C
ATOM   1623  NZ  LYS B 211      -2.920   5.402 -13.908  1.00  0.00           N
ATOM   1624  N   GLU B 212      -6.993   1.636 -12.238  1.00  0.00           N
ATOM   1625  CA  GLU B 212      -7.949   1.702 -13.357  1.00  0.00           C
ATOM   1626  C   GLU B 212      -9.322   2.242 -12.926  1.00  0.00           C
ATOM   1627  O   GLU B 212      -9.973   3.008 -13.626  1.00  0.00           O
ATOM   1628  CB  GLU B 212      -8.098   0.287 -13.926  1.00  0.00           C
ATOM   1629  CG  GLU B 212      -8.768   0.250 -15.303  1.00  0.00           C
ATOM   1630  CD  GLU B 212      -7.884   0.828 -16.413  1.00  0.00           C
ATOM   1631  OE1 GLU B 212      -8.456   1.342 -17.400  1.00  0.00           O
ATOM   1632  OE2 GLU B 212      -6.643   0.731 -16.309  1.00  0.00           O
ATOM   1633  N   VAL B 213      -9.756   1.865 -11.716  1.00  0.00           N
ATOM   1634  CA  VAL B 213     -11.007   2.364 -11.128  1.00  0.00           C
ATOM   1635  C   VAL B 213     -10.862   3.819 -10.682  1.00  0.00           C
ATOM   1636  O   VAL B 213     -11.758   4.609 -10.918  1.00  0.00           O
ATOM   1637  CB  VAL B 213     -11.465   1.485  -9.951  1.00  0.00           C
ATOM   1638  CG1 VAL B 213     -12.773   1.976  -9.360  1.00  0.00           C
ATOM   1639  CG2 VAL B 213     -11.657   0.027 -10.385  1.00  0.00           C
ATOM   1640  N   ILE B 214      -9.737   4.171 -10.060  1.00  0.00           N
ATOM   1641  CA  ILE B 214      -9.453   5.528  -9.591  1.00  0.00           C
ATOM   1642  C   ILE B 214      -9.452   6.506 -10.775  1.00  0.00           C
ATOM   1643  O   ILE B 214     -10.142   7.518 -10.714  1.00  0.00           O
ATOM   1644  CB  ILE B 214      -8.120   5.558  -8.808  1.00  0.00           C
ATOM   1645  CG1 ILE B 214      -8.267   4.820  -7.455  1.00  0.00           C
ATOM   1646  CG2 ILE B 214      -7.649   7.002  -8.570  1.00  0.00           C
ATOM   1647  CD1 ILE B 214      -6.935   4.502  -6.773  1.00  0.00           C
ATOM   1648  N   ASP B 215      -8.758   6.174 -11.864  1.00  0.00           N
ATOM   1649  CA  ASP B 215      -8.656   7.019 -13.056  1.00  0.00           C
ATOM   1650  C   ASP B 215     -10.040   7.274 -13.689  1.00  0.00           C
ATOM   1651  O   ASP B 215     -10.364   8.393 -14.084  1.00  0.00           O
ATOM   1652  CB  ASP B 215      -7.710   6.357 -14.074  1.00  0.00           C
ATOM   1653  CG  ASP B 215      -6.226   6.317 -13.663  1.00  0.00           C
ATOM   1654  OD1 ASP B 215      -5.800   7.018 -12.716  1.00  0.00           O
ATOM   1655  OD2 ASP B 215      -5.446   5.601 -14.333  1.00  0.00           O
ATOM   1656  N   LEU B 216     -10.905   6.250 -13.742  1.00  0.00           N
ATOM   1657  CA  LEU B 216     -12.272   6.417 -14.233  1.00  0.00           C
ATOM   1658  C   LEU B 216     -13.147   7.244 -13.279  1.00  0.00           C
ATOM   1659  O   LEU B 216     -13.958   8.050 -13.736  1.00  0.00           O
ATOM   1660  CB  LEU B 216     -12.889   5.034 -14.518  1.00  0.00           C
ATOM   1661  CG  LEU B 216     -14.322   5.112 -15.058  1.00  0.00           C
ATOM   1662  CD1 LEU B 216     -14.451   5.912 -16.356  1.00  0.00           C
ATOM   1663  CD2 LEU B 216     -14.834   3.704 -15.358  1.00  0.00           C
ATOM   1664  N   VAL B 217     -12.989   7.074 -11.963  1.00  0.00           N
ATOM   1665  CA  VAL B 217     -13.685   7.901 -10.970  1.00  0.00           C
ATOM   1666  C   VAL B 217     -13.285   9.360 -11.141  1.00  0.00           C
ATOM   1667  O   VAL B 217     -14.171  10.208 -11.239  1.00  0.00           O
ATOM   1668  CB  VAL B 217     -13.442   7.392  -9.537  1.00  0.00           C
ATOM   1669  CG1 VAL B 217     -13.882   8.397  -8.469  1.00  0.00           C
ATOM   1670  CG2 VAL B 217     -14.231   6.110  -9.285  1.00  0.00           C
ATOM   1671  N   ASP B 218     -12.005   9.669 -11.273  1.00  0.00           N
ATOM   1672  CA  ASP B 218     -11.512  11.031 -11.480  1.00  0.00           C
ATOM   1673  C   ASP B 218     -12.038  11.648 -12.782  1.00  0.00           C
ATOM   1674  O   ASP B 218     -12.485  12.799 -12.797  1.00  0.00           O
ATOM   1675  CB  ASP B 218      -9.974  11.045 -11.458  1.00  0.00           C
ATOM   1676  CG  ASP B 218      -9.382  11.068 -10.040  1.00  0.00           C
ATOM   1677  OD1 ASP B 218     -10.131  11.314  -9.070  1.00  0.00           O
ATOM   1678  OD2 ASP B 218      -8.141  10.941  -9.934  1.00  0.00           O
ATOM   1679  N   TYR B 219     -12.083  10.868 -13.871  1.00  0.00           N
ATOM   1680  CA  TYR B 219     -12.710  11.297 -15.120  1.00  0.00           C
ATOM   1681  C   TYR B 219     -14.188  11.672 -14.922  1.00  0.00           C
ATOM   1682  O   TYR B 219     -14.627  12.741 -15.355  1.00  0.00           O
ATOM   1683  CB  TYR B 219     -12.560  10.201 -16.182  1.00  0.00           C
ATOM   1684  CG  TYR B 219     -13.423  10.446 -17.406  1.00  0.00           C
ATOM   1685  CD1 TYR B 219     -14.632   9.724 -17.596  1.00  0.00           C
ATOM   1686  CD2 TYR B 219     -13.057  11.430 -18.341  1.00  0.00           C
ATOM   1687  CE1 TYR B 219     -15.447   9.988 -18.699  1.00  0.00           C
ATOM   1688  CE2 TYR B 219     -13.876  11.707 -19.455  1.00  0.00           C
ATOM   1689  CZ  TYR B 219     -15.068  10.971 -19.623  1.00  0.00           C
ATOM   1690  OH  TYR B 219     -15.876  11.240 -20.716  1.00  0.00           O
ATOM   1691  N   LEU B 220     -14.967  10.812 -14.253  1.00  0.00           N
ATOM   1692  CA  LEU B 220     -16.390  11.053 -14.023  1.00  0.00           C
ATOM   1693  C   LEU B 220     -16.639  12.267 -13.120  1.00  0.00           C
ATOM   1694  O   LEU B 220     -17.542  13.059 -13.404  1.00  0.00           O
ATOM   1695  CB  LEU B 220     -17.049   9.789 -13.443  1.00  0.00           C
ATOM   1696  CG  LEU B 220     -17.187   8.623 -14.441  1.00  0.00           C
ATOM   1697  CD1 LEU B 220     -17.777   7.406 -13.719  1.00  0.00           C
ATOM   1698  CD2 LEU B 220     -18.104   8.974 -15.618  1.00  0.00           C
ATOM   1699  N   LEU B 221     -15.832  12.450 -12.081  1.00  0.00           N
ATOM   1700  CA  LEU B 221     -15.921  13.592 -11.166  1.00  0.00           C
ATOM   1701  C   LEU B 221     -15.514  14.906 -11.848  1.00  0.00           C
ATOM   1702  O   LEU B 221     -16.066  15.961 -11.533  1.00  0.00           O
ATOM   1703  CB  LEU B 221     -15.031  13.337  -9.938  1.00  0.00           C
ATOM   1704  CG  LEU B 221     -15.502  12.209  -8.995  1.00  0.00           C
ATOM   1705  CD1 LEU B 221     -14.515  12.089  -7.837  1.00  0.00           C
ATOM   1706  CD2 LEU B 221     -16.892  12.463  -8.412  1.00  0.00           C
ATOM   1707  N   THR B 222     -14.586  14.866 -12.803  1.00  0.00           N
ATOM   1708  CA  THR B 222     -14.129  16.045 -13.549  1.00  0.00           C
ATOM   1709  C   THR B 222     -15.082  16.422 -14.687  1.00  0.00           C
ATOM   1710  O   THR B 222     -15.248  17.602 -15.003  1.00  0.00           O
ATOM   1711  CB  THR B 222     -12.709  15.814 -14.104  1.00  0.00           C
ATOM   1712  OG1 THR B 222     -11.844  15.465 -13.047  1.00  0.00           O
ATOM   1713  CG2 THR B 222     -12.114  17.069 -14.745  1.00  0.00           C
ATOM   1714  N   SER B 223     -15.743  15.440 -15.297  1.00  0.00           N
ATOM   1715  CA  SER B 223     -16.701  15.682 -16.375  1.00  0.00           C
ATOM   1716  C   SER B 223     -17.870  16.549 -15.902  1.00  0.00           C
ATOM   1717  O   SER B 223     -18.489  16.283 -14.875  1.00  0.00           O
ATOM   1718  CB  SER B 223     -17.225  14.357 -16.935  1.00  0.00           C
ATOM   1719  OG  SER B 223     -18.156  14.622 -17.973  1.00  0.00           O
ATOM   1720  N   CYS B 224     -18.250  17.547 -16.699  1.00  0.00           N
ATOM   1721  CA  CYS B 224     -19.454  18.353 -16.491  1.00  0.00           C
ATOM   1722  C   CYS B 224     -20.608  17.966 -17.428  1.00  0.00           C
ATOM   1723  O   CYS B 224     -21.614  18.675 -17.498  1.00  0.00           O
ATOM   1724  CB  CYS B 224     -19.096  19.841 -16.617  1.00  0.00           C
ATOM   1725  SG  CYS B 224     -17.962  20.331 -15.285  1.00  0.00           S
ATOM   1726  N   PHE B 225     -20.481  16.870 -18.190  1.00  0.00           N
ATOM   1727  CA  PHE B 225     -21.398  16.514 -19.272  1.00  0.00           C
ATOM   1728  C   PHE B 225     -21.901  15.066 -19.226  1.00  0.00           C
ATOM   1729  O   PHE B 225     -23.044  14.791 -19.588  1.00  0.00           O
ATOM   1730  CB  PHE B 225     -20.698  16.815 -20.604  1.00  0.00           C
ATOM   1731  CG  PHE B 225     -21.644  16.883 -21.781  1.00  0.00           C
ATOM   1732  CD1 PHE B 225     -21.612  15.897 -22.788  1.00  0.00           C
ATOM   1733  CD2 PHE B 225     -22.559  17.945 -21.877  1.00  0.00           C
ATOM   1734  CE1 PHE B 225     -22.491  15.972 -23.879  1.00  0.00           C
ATOM   1735  CE2 PHE B 225     -23.447  18.027 -22.972  1.00  0.00           C
ATOM   1736  CZ  PHE B 225     -23.413  17.039 -23.969  1.00  0.00           C
ATOM   1737  N   VAL B 226     -21.073  14.129 -18.780  1.00  0.00           N
ATOM   1738  CA  VAL B 226     -21.418  12.708 -18.761  1.00  0.00           C
ATOM   1739  C   VAL B 226     -22.323  12.388 -17.576  1.00  0.00           C
ATOM   1740  O   VAL B 226     -21.923  12.497 -16.417  1.00  0.00           O
ATOM   1741  CB  VAL B 226     -20.151  11.833 -18.760  1.00  0.00           C
ATOM   1742  CG1 VAL B 226     -20.506  10.350 -18.700  1.00  0.00           C
ATOM   1743  CG2 VAL B 226     -19.337  12.061 -20.044  1.00  0.00           C
ATOM   1744  N   THR B 227     -23.558  11.945 -17.872  1.00  0.00           N
ATOM   1745  CA  THR B 227     -24.503  11.462 -16.857  1.00  0.00           C
ATOM   1746  C   THR B 227     -25.389  10.343 -17.417  1.00  0.00           C
ATOM   1747  O   THR B 227     -25.601  10.256 -18.627  1.00  0.00           O
ATOM   1748  CB  THR B 227     -25.336  12.614 -16.278  1.00  0.00           C
ATOM   1749  OG1 THR B 227     -26.043  12.188 -15.141  1.00  0.00           O
ATOM   1750  CG2 THR B 227     -26.338  13.210 -17.271  1.00  0.00           C
ATOM   1751  N   GLY B 228     -25.877   9.466 -16.547  1.00  0.00           N
ATOM   1752  CA  GLY B 228     -26.769   8.364 -16.910  1.00  0.00           C
ATOM   1753  C   GLY B 228     -26.106   7.237 -17.712  1.00  0.00           C
ATOM   1754  O   GLY B 228     -26.802   6.498 -18.410  1.00  0.00           O
ATOM   1755  N   ARG B 229     -24.781   7.119 -17.648  1.00  0.00           N
ATOM   1756  CA  ARG B 229     -23.999   6.118 -18.390  1.00  0.00           C
ATOM   1757  C   ARG B 229     -23.387   5.068 -17.471  1.00  0.00           C
ATOM   1758  O   ARG B 229     -23.056   5.349 -16.325  1.00  0.00           O
ATOM   1759  CB  ARG B 229     -22.935   6.810 -19.250  1.00  0.00           C
ATOM   1760  CG  ARG B 229     -23.518   7.631 -20.419  1.00  0.00           C
ATOM   1761  CD  ARG B 229     -24.234   6.749 -21.443  1.00  0.00           C
ATOM   1762  NE  ARG B 229     -24.692   7.516 -22.608  1.00  0.00           N
ATOM   1763  CZ  ARG B 229     -25.193   7.008 -23.729  1.00  0.00           C
ATOM   1764  NH1 ARG B 229     -25.330   5.720 -23.894  1.00  0.00           N
ATOM   1765  NH2 ARG B 229     -25.568   7.792 -24.689  1.00  0.00           N
ATOM   1766  N   SER B 230     -23.233   3.877 -18.032  1.00  0.00           N
ATOM   1767  CA  SER B 230     -22.454   2.789 -17.437  1.00  0.00           C
ATOM   1768  C   SER B 230     -21.113   2.661 -18.163  1.00  0.00           C
ATOM   1769  O   SER B 230     -21.069   2.738 -19.393  1.00  0.00           O
ATOM   1770  CB  SER B 230     -23.229   1.472 -17.503  1.00  0.00           C
ATOM   1771  OG  SER B 230     -22.571   0.496 -16.731  1.00  0.00           O
ATOM   1772  N   PHE B 231     -20.041   2.483 -17.410  1.00  0.00           N
ATOM   1773  CA  PHE B 231     -18.672   2.372 -17.906  1.00  0.00           C
ATOM   1774  C   PHE B 231     -18.112   0.992 -17.537  1.00  0.00           C
ATOM   1775  O   PHE B 231     -17.806   0.754 -16.369  1.00  0.00           O
ATOM   1776  CB  PHE B 231     -17.817   3.501 -17.331  1.00  0.00           C
ATOM   1777  CG  PHE B 231     -18.195   4.863 -17.849  1.00  0.00           C
ATOM   1778  CD1 PHE B 231     -17.507   5.421 -18.948  1.00  0.00           C
ATOM   1779  CD2 PHE B 231     -19.264   5.575 -17.281  1.00  0.00           C
ATOM   1780  CE1 PHE B 231     -17.888   6.665 -19.466  1.00  0.00           C
ATOM   1781  CE2 PHE B 231     -19.657   6.813 -17.797  1.00  0.00           C
ATOM   1782  CZ  PHE B 231     -18.964   7.359 -18.894  1.00  0.00           C
ATOM   1783  N   PRO B 232     -17.990   0.068 -18.514  1.00  0.00           N
ATOM   1784  CA  PRO B 232     -17.396  -1.232 -18.266  1.00  0.00           C
ATOM   1785  C   PRO B 232     -15.877  -1.112 -18.065  1.00  0.00           C
ATOM   1786  O   PRO B 232     -15.186  -0.460 -18.843  1.00  0.00           O
ATOM   1787  CB  PRO B 232     -17.758  -2.076 -19.490  1.00  0.00           C
ATOM   1788  CG  PRO B 232     -17.895  -1.048 -20.614  1.00  0.00           C
ATOM   1789  CD  PRO B 232     -18.423   0.196 -19.896  1.00  0.00           C
ATOM   1790  N   LEU B 233     -15.364  -1.789 -17.034  1.00  0.00           N
ATOM   1791  CA  LEU B 233     -13.934  -2.018 -16.795  1.00  0.00           C
ATOM   1792  C   LEU B 233     -13.681  -3.524 -16.800  1.00  0.00           C
ATOM   1793  O   LEU B 233     -13.576  -4.164 -15.746  1.00  0.00           O
ATOM   1794  CB  LEU B 233     -13.500  -1.373 -15.468  1.00  0.00           C
ATOM   1795  CG  LEU B 233     -13.455   0.157 -15.457  1.00  0.00           C
ATOM   1796  CD1 LEU B 233     -12.961   0.616 -14.085  1.00  0.00           C
ATOM   1797  CD2 LEU B 233     -12.515   0.726 -16.516  1.00  0.00           C
ATOM   1798  N   ASP B 234     -13.654  -4.123 -17.998  1.00  0.00           N
ATOM   1799  CA  ASP B 234     -13.722  -5.577 -18.155  1.00  0.00           C
ATOM   1800  C   ASP B 234     -12.618  -6.182 -19.024  1.00  0.00           C
ATOM   1801  O   ASP B 234     -12.594  -7.400 -19.237  1.00  0.00           O
ATOM   1802  CB  ASP B 234     -15.126  -5.949 -18.644  1.00  0.00           C
ATOM   1803  CG  ASP B 234     -15.415  -5.574 -20.099  1.00  0.00           C
ATOM   1804  OD1 ASP B 234     -14.531  -5.037 -20.796  1.00  0.00           O
ATOM   1805  OD2 ASP B 234     -16.544  -5.884 -20.546  1.00  0.00           O
ATOM   1806  N   GLY B 235     -11.699  -5.371 -19.545  1.00  0.00           N
ATOM   1807  CA  GLY B 235     -10.617  -5.824 -20.415  1.00  0.00           C
ATOM   1808  C   GLY B 235     -11.119  -6.489 -21.705  1.00  0.00           C
ATOM   1809  O   GLY B 235     -10.463  -7.393 -22.223  1.00  0.00           O
ATOM   1810  N   GLY B 236     -12.297  -6.114 -22.180  1.00  0.00           N
ATOM   1811  CA  GLY B 236     -12.930  -6.732 -23.353  1.00  0.00           C
ATOM   1812  C   GLY B 236     -13.506  -8.128 -23.102  1.00  0.00           C
ATOM   1813  O   GLY B 236     -13.775  -8.876 -24.041  1.00  0.00           O
ATOM   1814  N   ARG B 237     -13.732  -8.497 -21.844  1.00  0.00           N
ATOM   1815  CA  ARG B 237     -14.290  -9.811 -21.467  1.00  0.00           C
ATOM   1816  C   ARG B 237     -15.650 -10.100 -22.104  1.00  0.00           C
ATOM   1817  O   ARG B 237     -15.969 -11.261 -22.339  1.00  0.00           O
ATOM   1818  CB  ARG B 237     -14.362  -9.874 -19.936  1.00  0.00           C
ATOM   1819  CG  ARG B 237     -14.906 -11.209 -19.430  1.00  0.00           C
ATOM   1820  CD  ARG B 237     -14.865 -11.271 -17.909  1.00  0.00           C
ATOM   1821  NE  ARG B 237     -15.575 -12.463 -17.417  1.00  0.00           N
ATOM   1822  CZ  ARG B 237     -15.743 -12.801 -16.151  1.00  0.00           C
ATOM   1823  NH1 ARG B 237     -15.229 -12.098 -15.175  1.00  0.00           N
ATOM   1824  NH2 ARG B 237     -16.441 -13.849 -15.843  1.00  0.00           N
ATOM   1825  N   HIS B 238     -16.438  -9.079 -22.404  1.00  0.00           N
ATOM   1826  CA  HIS B 238     -17.734  -9.225 -23.067  1.00  0.00           C
ATOM   1827  C   HIS B 238     -17.649  -9.797 -24.493  1.00  0.00           C
ATOM   1828  O   HIS B 238     -18.625 -10.356 -24.976  1.00  0.00           O
ATOM   1829  CB  HIS B 238     -18.442  -7.866 -23.068  1.00  0.00           C
ATOM   1830  CG  HIS B 238     -17.775  -6.824 -23.932  1.00  0.00           C
ATOM   1831  ND1 HIS B 238     -16.631  -6.133 -23.645  1.00  0.00           N
ATOM   1832  CD2 HIS B 238     -18.212  -6.389 -25.160  1.00  0.00           C
ATOM   1833  CE1 HIS B 238     -16.386  -5.293 -24.675  1.00  0.00           C
ATOM   1834  NE2 HIS B 238     -17.317  -5.424 -25.609  1.00  0.00           N
ATOM   1835  N   LEU B 239     -16.476  -9.713 -25.129  1.00  0.00           N
ATOM   1836  CA  LEU B 239     -16.203 -10.227 -26.478  1.00  0.00           C
ATOM   1837  C   LEU B 239     -15.609 -11.650 -26.486  1.00  0.00           C
ATOM   1838  O   LEU B 239     -15.264 -12.159 -27.556  1.00  0.00           O
ATOM   1839  CB  LEU B 239     -15.275  -9.237 -27.205  1.00  0.00           C
ATOM   1840  CG  LEU B 239     -15.824  -7.799 -27.336  1.00  0.00           C
ATOM   1841  CD1 LEU B 239     -14.756  -6.909 -27.967  1.00  0.00           C
ATOM   1842  CD2 LEU B 239     -17.073  -7.746 -28.217  1.00  0.00           C
ATOM   1843  N   ARG B 240     -15.427 -12.274 -25.320  1.00  0.00           N
ATOM   1844  CA  ARG B 240     -14.875 -13.626 -25.160  1.00  0.00           C
ATOM   1845  C   ARG B 240     -15.960 -14.703 -25.029  1.00  0.00           C
ATOM   1846  O   ARG B 240     -16.992 -14.459 -24.382  1.00  0.00           O
ATOM   1847  CB  ARG B 240     -13.917 -13.694 -23.969  1.00  0.00           C
ATOM   1848  CG  ARG B 240     -12.483 -13.208 -24.271  1.00  0.00           C
ATOM   1849  CD  ARG B 240     -11.716 -14.249 -25.091  1.00  0.00           C
ATOM   1850  NE  ARG B 240     -10.261 -14.001 -25.012  1.00  0.00           N
ATOM   1851  CZ  ARG B 240      -9.318 -14.790 -25.490  1.00  0.00           C
ATOM   1852  NH1 ARG B 240      -9.592 -15.888 -26.140  1.00  0.00           N
ATOM   1853  NH2 ARG B 240      -8.055 -14.490 -25.303  1.00  0.00           N
ATOM   1854  OXT ARG B 240     -15.726 -15.822 -25.569  1.00  0.00           O
END
