# Supplementary material for: Conserved interfaces mediate multiple protein–protein interactions in a prokaryotic metabolon
Source: Mol Syst Biol. 2025 Sep 3;21(11):1490–521. doi: 10.1038/s44320-025-00139-9 (PMC12583656; doi:10.1038/s44320-025-00139-9)
Supplement: Supplementary file 12 — Source data Fig. 7 [file 44320_2025_139_MOESM12_ESM.zip › Figure7_data/Fig7B/3.pdb]

CRYST1    0.000    0.000    0.000  90.00  90.00  90.00 P 1           1
ATOM      1  N   MET B   1     -16.175   0.941  29.399  1.00  0.00           N
ATOM      2  CA  MET B   1     -14.996   0.387  30.095  1.00  0.00           C
ATOM      3  C   MET B   1     -13.754   0.741  29.289  1.00  0.00           C
ATOM      4  O   MET B   1     -13.757   0.593  28.072  1.00  0.00           O
ATOM      5  CB  MET B   1     -15.126  -1.132  30.264  1.00  0.00           C
ATOM      6  CG  MET B   1     -14.097  -1.707  31.234  1.00  0.00           C
ATOM      7  SD  MET B   1     -14.557  -1.571  32.987  1.00  0.00           S
ATOM      8  CE  MET B   1     -15.269  -3.197  33.243  1.00  0.00           C
ATOM      9  N   PHE B   2     -12.719   1.214  29.972  1.00  0.00           N
ATOM     10  CA  PHE B   2     -11.424   1.524  29.389  1.00  0.00           C
ATOM     11  C   PHE B   2     -10.367   0.577  29.955  1.00  0.00           C
ATOM     12  O   PHE B   2     -10.480   0.115  31.081  1.00  0.00           O
ATOM     13  CB  PHE B   2     -11.060   2.989  29.662  1.00  0.00           C
ATOM     14  CG  PHE B   2     -12.034   3.987  29.082  1.00  0.00           C
ATOM     15  CD1 PHE B   2     -11.828   4.508  27.789  1.00  0.00           C
ATOM     16  CD2 PHE B   2     -13.161   4.394  29.817  1.00  0.00           C
ATOM     17  CE1 PHE B   2     -12.738   5.421  27.242  1.00  0.00           C
ATOM     18  CE2 PHE B   2     -14.078   5.313  29.272  1.00  0.00           C
ATOM     19  CZ  PHE B   2     -13.868   5.825  27.976  1.00  0.00           C
ATOM     20  N   LEU B   3      -9.324   0.314  29.190  1.00  0.00           N
ATOM     21  CA  LEU B   3      -8.122  -0.343  29.672  1.00  0.00           C
ATOM     22  C   LEU B   3      -7.063   0.743  29.890  1.00  0.00           C
ATOM     23  O   LEU B   3      -6.520   1.279  28.924  1.00  0.00           O
ATOM     24  CB  LEU B   3      -7.701  -1.420  28.661  1.00  0.00           C
ATOM     25  CG  LEU B   3      -6.591  -2.355  29.184  1.00  0.00           C
ATOM     26  CD1 LEU B   3      -7.137  -3.319  30.242  1.00  0.00           C
ATOM     27  CD2 LEU B   3      -6.045  -3.196  28.035  1.00  0.00           C
ATOM     28  N   ILE B   4      -6.810   1.092  31.141  1.00  0.00           N
ATOM     29  CA  ILE B   4      -5.874   2.156  31.519  1.00  0.00           C
ATOM     30  C   ILE B   4      -4.673   1.525  32.207  1.00  0.00           C
ATOM     31  O   ILE B   4      -4.822   0.895  33.250  1.00  0.00           O
ATOM     32  CB  ILE B   4      -6.547   3.238  32.387  1.00  0.00           C
ATOM     33  CG1 ILE B   4      -7.815   3.789  31.700  1.00  0.00           C
ATOM     34  CG2 ILE B   4      -5.527   4.354  32.688  1.00  0.00           C
ATOM     35  CD1 ILE B   4      -8.542   4.904  32.467  1.00  0.00           C
ATOM     36  N   ASN B   5      -3.501   1.685  31.624  1.00  0.00           N
ATOM     37  CA  ASN B   5      -2.265   1.057  32.087  1.00  0.00           C
ATOM     38  C   ASN B   5      -2.385  -0.463  32.313  1.00  0.00           C
ATOM     39  O   ASN B   5      -1.775  -1.011  33.222  1.00  0.00           O
ATOM     40  CB  ASN B   5      -1.706   1.846  33.292  1.00  0.00           C
ATOM     41  CG  ASN B   5      -1.348   3.278  32.935  1.00  0.00           C
ATOM     42  OD1 ASN B   5      -0.956   3.577  31.817  1.00  0.00           O
ATOM     43  ND2 ASN B   5      -1.460   4.188  33.867  1.00  0.00           N
ATOM     44  N   GLY B   6      -3.186  -1.137  31.484  1.00  0.00           N
ATOM     45  CA  GLY B   6      -3.432  -2.579  31.579  1.00  0.00           C
ATOM     46  C   GLY B   6      -4.607  -2.975  32.481  1.00  0.00           C
ATOM     47  O   GLY B   6      -4.966  -4.148  32.523  1.00  0.00           O
ATOM     48  N   HIS B   7      -5.250  -2.031  33.176  1.00  0.00           N
ATOM     49  CA  HIS B   7      -6.350  -2.304  34.102  1.00  0.00           C
ATOM     50  C   HIS B   7      -7.693  -1.840  33.527  1.00  0.00           C
ATOM     51  O   HIS B   7      -7.832  -0.705  33.076  1.00  0.00           O
ATOM     52  CB  HIS B   7      -6.057  -1.655  35.460  1.00  0.00           C
ATOM     53  CG  HIS B   7      -4.785  -2.164  36.076  1.00  0.00           C
ATOM     54  ND1 HIS B   7      -4.564  -3.432  36.573  1.00  0.00           N
ATOM     55  CD2 HIS B   7      -3.594  -1.484  36.206  1.00  0.00           C
ATOM     56  CE1 HIS B   7      -3.286  -3.508  36.989  1.00  0.00           C
ATOM     57  NE2 HIS B   7      -2.674  -2.341  36.785  1.00  0.00           N
ATOM     58  N   LYS B   8      -8.722  -2.714  33.577  1.00  0.00           N
ATOM     59  CA  LYS B   8     -10.096  -2.363  33.219  1.00  0.00           C
ATOM     60  C   LYS B   8     -10.672  -1.408  34.275  1.00  0.00           C
ATOM     61  O   LYS B   8     -10.895  -1.810  35.411  1.00  0.00           O
ATOM     62  CB  LYS B   8     -10.978  -3.613  33.023  1.00  0.00           C
ATOM     63  CG  LYS B   8     -10.612  -4.402  31.748  1.00  0.00           C
ATOM     64  CD  LYS B   8     -11.553  -5.586  31.450  1.00  0.00           C
ATOM     65  CE  LYS B   8     -11.109  -6.266  30.135  1.00  0.00           C
ATOM     66  NZ  LYS B   8     -11.965  -7.405  29.666  1.00  0.00           N
ATOM     67  N   GLN B   9     -10.915  -0.145  33.911  1.00  0.00           N
ATOM     68  CA  GLN B   9     -11.464   0.888  34.793  1.00  0.00           C
ATOM     69  C   GLN B   9     -12.172   1.984  33.987  1.00  0.00           C
ATOM     70  O   GLN B   9     -12.005   2.087  32.777  1.00  0.00           O
ATOM     71  CB  GLN B   9     -10.353   1.446  35.701  1.00  0.00           C
ATOM     72  CG  GLN B   9      -9.211   2.147  34.959  1.00  0.00           C
ATOM     73  CD  GLN B   9      -8.033   2.484  35.894  1.00  0.00           C
ATOM     74  OE1 GLN B   9      -7.665   1.726  36.766  1.00  0.00           O
ATOM     75  NE2 GLN B   9      -7.408   3.619  35.736  1.00  0.00           N
ATOM     76  N   GLU B  10     -12.966   2.814  34.666  1.00  0.00           N
ATOM     77  CA  GLU B  10     -13.713   3.916  34.040  1.00  0.00           C
ATOM     78  C   GLU B  10     -13.238   5.304  34.487  1.00  0.00           C
ATOM     79  O   GLU B  10     -13.661   6.312  33.933  1.00  0.00           O
ATOM     80  CB  GLU B  10     -15.217   3.753  34.285  1.00  0.00           C
ATOM     81  CG  GLU B  10     -15.734   2.434  33.688  1.00  0.00           C
ATOM     82  CD  GLU B  10     -17.252   2.399  33.489  1.00  0.00           C
ATOM     83  OE1 GLU B  10     -17.680   1.537  32.674  1.00  0.00           O
ATOM     84  OE2 GLU B  10     -17.966   3.203  34.119  1.00  0.00           O
ATOM     85  N   SER B  11     -12.329   5.356  35.460  1.00  0.00           N
ATOM     86  CA  SER B  11     -11.820   6.598  36.026  1.00  0.00           C
ATOM     87  C   SER B  11     -10.339   6.785  35.725  1.00  0.00           C
ATOM     88  O   SER B  11      -9.541   5.853  35.857  1.00  0.00           O
ATOM     89  CB  SER B  11     -12.071   6.637  37.535  1.00  0.00           C
ATOM     90  OG  SER B  11     -13.451   6.477  37.804  1.00  0.00           O
ATOM     91  N   LEU B  12      -9.965   8.007  35.376  1.00  0.00           N
ATOM     92  CA  LEU B  12      -8.586   8.464  35.245  1.00  0.00           C
ATOM     93  C   LEU B  12      -8.314   9.492  36.350  1.00  0.00           C
ATOM     94  O   LEU B  12      -9.190  10.277  36.696  1.00  0.00           O
ATOM     95  CB  LEU B  12      -8.398   9.057  33.839  1.00  0.00           C
ATOM     96  CG  LEU B  12      -6.982   9.568  33.539  1.00  0.00           C
ATOM     97  CD1 LEU B  12      -5.968   8.421  33.459  1.00  0.00           C
ATOM     98  CD2 LEU B  12      -6.977  10.303  32.198  1.00  0.00           C
ATOM     99  N   ALA B  13      -7.094   9.509  36.876  1.00  0.00           N
ATOM    100  CA  ALA B  13      -6.695  10.548  37.817  1.00  0.00           C
ATOM    101  C   ALA B  13      -6.838  11.933  37.171  1.00  0.00           C
ATOM    102  O   ALA B  13      -6.295  12.177  36.092  1.00  0.00           O
ATOM    103  CB  ALA B  13      -5.264  10.278  38.292  1.00  0.00           C
ATOM    104  N   VAL B  14      -7.531  12.857  37.848  1.00  0.00           N
ATOM    105  CA  VAL B  14      -7.756  14.217  37.326  1.00  0.00           C
ATOM    106  C   VAL B  14      -6.451  14.985  37.101  1.00  0.00           C
ATOM    107  O   VAL B  14      -6.392  15.879  36.267  1.00  0.00           O
ATOM    108  CB  VAL B  14      -8.717  14.976  38.262  1.00  0.00           C
ATOM    109  CG1 VAL B  14      -8.066  15.377  39.593  1.00  0.00           C
ATOM    110  CG2 VAL B  14      -9.290  16.224  37.586  1.00  0.00           C
ATOM    111  N   SER B  15      -5.393  14.604  37.816  1.00  0.00           N
ATOM    112  CA  SER B  15      -4.044  15.151  37.654  1.00  0.00           C
ATOM    113  C   SER B  15      -3.372  14.741  36.346  1.00  0.00           C
ATOM    114  O   SER B  15      -2.319  15.291  36.017  1.00  0.00           O
ATOM    115  CB  SER B  15      -3.172  14.718  38.834  1.00  0.00           C
ATOM    116  OG  SER B  15      -3.128  13.308  38.932  1.00  0.00           O
ATOM    117  N   ASP B  16      -3.928  13.789  35.606  1.00  0.00           N
ATOM    118  CA  ASP B  16      -3.349  13.379  34.330  1.00  0.00           C
ATOM    119  C   ASP B  16      -3.316  14.561  33.354  1.00  0.00           C
ATOM    120  O   ASP B  16      -4.308  15.261  33.126  1.00  0.00           O
ATOM    121  CB  ASP B  16      -4.106  12.183  33.736  1.00  0.00           C
ATOM    122  CG  ASP B  16      -3.317  11.558  32.583  1.00  0.00           C
ATOM    123  OD1 ASP B  16      -3.185  12.210  31.528  1.00  0.00           O
ATOM    124  OD2 ASP B  16      -2.791  10.443  32.755  1.00  0.00           O
ATOM    125  N   ARG B  17      -2.155  14.788  32.752  1.00  0.00           N
ATOM    126  CA  ARG B  17      -1.890  15.945  31.901  1.00  0.00           C
ATOM    127  C   ARG B  17      -2.693  15.930  30.594  1.00  0.00           C
ATOM    128  O   ARG B  17      -2.822  16.976  29.968  1.00  0.00           O
ATOM    129  CB  ARG B  17      -0.384  16.044  31.647  1.00  0.00           C
ATOM    130  CG  ARG B  17       0.408  16.301  32.948  1.00  0.00           C
ATOM    131  CD  ARG B  17       1.913  16.246  32.699  1.00  0.00           C
ATOM    132  NE  ARG B  17       2.349  17.264  31.735  1.00  0.00           N
ATOM    133  CZ  ARG B  17       2.755  18.493  31.992  1.00  0.00           C
ATOM    134  NH1 ARG B  17       2.891  18.947  33.210  1.00  0.00           N
ATOM    135  NH2 ARG B  17       3.051  19.287  31.008  1.00  0.00           N
ATOM    136  N   ALA B  18      -3.288  14.786  30.224  1.00  0.00           N
ATOM    137  CA  ALA B  18      -4.280  14.746  29.159  1.00  0.00           C
ATOM    138  C   ALA B  18      -5.494  15.617  29.503  1.00  0.00           C
ATOM    139  O   ALA B  18      -5.968  16.375  28.657  1.00  0.00           O
ATOM    140  CB  ALA B  18      -4.722  13.297  28.917  1.00  0.00           C
ATOM    141  N   THR B  19      -5.978  15.553  30.758  1.00  0.00           N
ATOM    142  CA  THR B  19      -7.127  16.344  31.220  1.00  0.00           C
ATOM    143  C   THR B  19      -6.756  17.807  31.447  1.00  0.00           C
ATOM    144  O   THR B  19      -7.565  18.687  31.190  1.00  0.00           O
ATOM    145  CB  THR B  19      -7.745  15.774  32.504  1.00  0.00           C
ATOM    146  OG1 THR B  19      -6.907  15.968  33.620  1.00  0.00           O
ATOM    147  CG2 THR B  19      -8.059  14.282  32.421  1.00  0.00           C
ATOM    148  N   GLN B  20      -5.529  18.063  31.906  1.00  0.00           N
ATOM    149  CA  GLN B  20      -5.068  19.403  32.256  1.00  0.00           C
ATOM    150  C   GLN B  20      -4.710  20.242  31.023  1.00  0.00           C
ATOM    151  O   GLN B  20      -5.074  21.413  30.948  1.00  0.00           O
ATOM    152  CB  GLN B  20      -3.861  19.298  33.200  1.00  0.00           C
ATOM    153  CG  GLN B  20      -4.176  18.595  34.538  1.00  0.00           C
ATOM    154  CD  GLN B  20      -5.227  19.339  35.359  1.00  0.00           C
ATOM    155  OE1 GLN B  20      -5.111  20.527  35.602  1.00  0.00           O
ATOM    156  NE2 GLN B  20      -6.271  18.683  35.790  1.00  0.00           N
ATOM    157  N   PHE B  21      -3.984  19.650  30.060  1.00  0.00           N
ATOM    158  CA  PHE B  21      -3.350  20.407  28.970  1.00  0.00           C
ATOM    159  C   PHE B  21      -3.514  19.768  27.584  1.00  0.00           C
ATOM    160  O   PHE B  21      -2.981  20.298  26.610  1.00  0.00           O
ATOM    161  CB  PHE B  21      -1.853  20.582  29.288  1.00  0.00           C
ATOM    162  CG  PHE B  21      -1.534  21.087  30.684  1.00  0.00           C
ATOM    163  CD1 PHE B  21      -2.111  22.277  31.167  1.00  0.00           C
ATOM    164  CD2 PHE B  21      -0.669  20.356  31.523  1.00  0.00           C
ATOM    165  CE1 PHE B  21      -1.845  22.729  32.459  1.00  0.00           C
ATOM    166  CE2 PHE B  21      -0.389  20.808  32.820  1.00  0.00           C
ATOM    167  CZ  PHE B  21      -0.976  21.994  33.294  1.00  0.00           C
ATOM    168  N   GLY B  22      -4.208  18.624  27.482  1.00  0.00           N
ATOM    169  CA  GLY B  22      -4.149  17.839  26.245  1.00  0.00           C
ATOM    170  C   GLY B  22      -2.732  17.330  25.941  1.00  0.00           C
ATOM    171  O   GLY B  22      -2.359  17.196  24.776  1.00  0.00           O
ATOM    172  N   ASP B  23      -1.930  17.082  26.978  1.00  0.00           N
ATOM    173  CA  ASP B  23      -0.528  16.690  26.854  1.00  0.00           C
ATOM    174  C   ASP B  23      -0.395  15.208  26.490  1.00  0.00           C
ATOM    175  O   ASP B  23      -0.206  14.334  27.334  1.00  0.00           O
ATOM    176  CB  ASP B  23       0.228  17.081  28.133  1.00  0.00           C
ATOM    177  CG  ASP B  23       1.739  16.923  28.038  1.00  0.00           C
ATOM    178  OD1 ASP B  23       2.278  16.561  26.975  1.00  0.00           O
ATOM    179  OD2 ASP B  23       2.416  17.176  29.057  1.00  0.00           O
ATOM    180  N   GLY B  24      -0.560  14.928  25.211  1.00  0.00           N
ATOM    181  CA  GLY B  24      -0.528  13.582  24.681  1.00  0.00           C
ATOM    182  C   GLY B  24      -0.991  13.480  23.234  1.00  0.00           C
ATOM    183  O   GLY B  24      -1.232  14.475  22.540  1.00  0.00           O
ATOM    184  N   CYS B  25      -1.128  12.259  22.804  1.00  0.00           N
ATOM    185  CA  CYS B  25      -1.536  11.922  21.443  1.00  0.00           C
ATOM    186  C   CYS B  25      -2.538  10.766  21.435  1.00  0.00           C
ATOM    187  O   CYS B  25      -2.792  10.125  22.455  1.00  0.00           O
ATOM    188  CB  CYS B  25      -0.280  11.632  20.608  1.00  0.00           C
ATOM    189  SG  CYS B  25       0.591  10.163  21.237  1.00  0.00           S
ATOM    190  N   PHE B  26      -3.129  10.498  20.278  1.00  0.00           N
ATOM    191  CA  PHE B  26      -4.031   9.359  20.116  1.00  0.00           C
ATOM    192  C   PHE B  26      -4.010   8.785  18.707  1.00  0.00           C
ATOM    193  O   PHE B  26      -3.542   9.405  17.751  1.00  0.00           O
ATOM    194  CB  PHE B  26      -5.454   9.749  20.561  1.00  0.00           C
ATOM    195  CG  PHE B  26      -6.209  10.672  19.632  1.00  0.00           C
ATOM    196  CD1 PHE B  26      -5.857  12.032  19.533  1.00  0.00           C
ATOM    197  CD2 PHE B  26      -7.325  10.189  18.924  1.00  0.00           C
ATOM    198  CE1 PHE B  26      -6.620  12.903  18.739  1.00  0.00           C
ATOM    199  CE2 PHE B  26      -8.095  11.060  18.134  1.00  0.00           C
ATOM    200  CZ  PHE B  26      -7.747  12.417  18.043  1.00  0.00           C
ATOM    201  N   THR B  27      -4.569   7.591  18.570  1.00  0.00           N
ATOM    202  CA  THR B  27      -4.900   6.989  17.281  1.00  0.00           C
ATOM    203  C   THR B  27      -6.266   6.322  17.347  1.00  0.00           C
ATOM    204  O   THR B  27      -6.778   6.034  18.430  1.00  0.00           O
ATOM    205  CB  THR B  27      -3.777   6.050  16.805  1.00  0.00           C
ATOM    206  OG1 THR B  27      -3.910   5.877  15.414  1.00  0.00           O
ATOM    207  CG2 THR B  27      -3.768   4.687  17.483  1.00  0.00           C
ATOM    208  N   THR B  28      -6.899   6.138  16.194  1.00  0.00           N
ATOM    209  CA  THR B  28      -8.199   5.488  16.074  1.00  0.00           C
ATOM    210  C   THR B  28      -8.121   4.507  14.918  1.00  0.00           C
ATOM    211  O   THR B  28      -7.947   4.925  13.777  1.00  0.00           O
ATOM    212  CB  THR B  28      -9.320   6.513  15.845  1.00  0.00           C
ATOM    213  OG1 THR B  28      -9.285   7.517  16.837  1.00  0.00           O
ATOM    214  CG2 THR B  28     -10.699   5.877  15.924  1.00  0.00           C
ATOM    215  N   ALA B  29      -8.212   3.220  15.224  1.00  0.00           N
ATOM    216  CA  ALA B  29      -8.007   2.125  14.287  1.00  0.00           C
ATOM    217  C   ALA B  29      -9.314   1.379  14.012  1.00  0.00           C
ATOM    218  O   ALA B  29     -10.150   1.216  14.896  1.00  0.00           O
ATOM    219  CB  ALA B  29      -6.921   1.202  14.840  1.00  0.00           C
ATOM    220  N   ARG B  30      -9.471   0.894  12.785  1.00  0.00           N
ATOM    221  CA  ARG B  30     -10.556  -0.017  12.417  1.00  0.00           C
ATOM    222  C   ARG B  30     -10.220  -1.425  12.907  1.00  0.00           C
ATOM    223  O   ARG B  30      -9.113  -1.901  12.665  1.00  0.00           O
ATOM    224  CB  ARG B  30     -10.767   0.043  10.901  1.00  0.00           C
ATOM    225  CG  ARG B  30     -11.921  -0.830  10.379  1.00  0.00           C
ATOM    226  CD  ARG B  30     -13.294  -0.318  10.828  1.00  0.00           C
ATOM    227  NE  ARG B  30     -14.372  -1.132  10.234  1.00  0.00           N
ATOM    228  CZ  ARG B  30     -15.229  -1.934  10.863  1.00  0.00           C
ATOM    229  NH1 ARG B  30     -15.181  -2.114  12.146  1.00  0.00           N
ATOM    230  NH2 ARG B  30     -16.150  -2.572  10.215  1.00  0.00           N
ATOM    231  N   VAL B  31     -11.180  -2.089  13.532  1.00  0.00           N
ATOM    232  CA  VAL B  31     -11.113  -3.518  13.864  1.00  0.00           C
ATOM    233  C   VAL B  31     -11.985  -4.278  12.869  1.00  0.00           C
ATOM    234  O   VAL B  31     -13.151  -3.935  12.686  1.00  0.00           O
ATOM    235  CB  VAL B  31     -11.536  -3.789  15.317  1.00  0.00           C
ATOM    236  CG1 VAL B  31     -11.435  -5.277  15.650  1.00  0.00           C
ATOM    237  CG2 VAL B  31     -10.649  -3.015  16.300  1.00  0.00           C
ATOM    238  N   ILE B  32     -11.412  -5.284  12.216  1.00  0.00           N
ATOM    239  CA  ILE B  32     -12.080  -6.155  11.254  1.00  0.00           C
ATOM    240  C   ILE B  32     -11.682  -7.597  11.562  1.00  0.00           C
ATOM    241  O   ILE B  32     -10.497  -7.893  11.655  1.00  0.00           O
ATOM    242  CB  ILE B  32     -11.717  -5.785   9.795  1.00  0.00           C
ATOM    243  CG1 ILE B  32     -11.995  -4.289   9.496  1.00  0.00           C
ATOM    244  CG2 ILE B  32     -12.517  -6.679   8.833  1.00  0.00           C
ATOM    245  CD1 ILE B  32     -11.626  -3.842   8.074  1.00  0.00           C
ATOM    246  N   ASP B  33     -12.650  -8.478  11.715  1.00  0.00           N
ATOM    247  CA  ASP B  33     -12.449  -9.905  11.988  1.00  0.00           C
ATOM    248  C   ASP B  33     -11.479 -10.158  13.163  1.00  0.00           C
ATOM    249  O   ASP B  33     -10.572 -10.977  13.100  1.00  0.00           O
ATOM    250  CB  ASP B  33     -12.093 -10.662  10.680  1.00  0.00           C
ATOM    251  CG  ASP B  33     -13.100 -10.428   9.545  1.00  0.00           C
ATOM    252  OD1 ASP B  33     -14.309 -10.258   9.822  1.00  0.00           O
ATOM    253  OD2 ASP B  33     -12.677 -10.356   8.365  1.00  0.00           O
ATOM    254  N   GLY B  34     -11.637  -9.378  14.228  1.00  0.00           N
ATOM    255  CA  GLY B  34     -10.810  -9.462  15.436  1.00  0.00           C
ATOM    256  C   GLY B  34      -9.390  -8.910  15.298  1.00  0.00           C
ATOM    257  O   GLY B  34      -8.596  -9.037  16.230  1.00  0.00           O
ATOM    258  N   LYS B  35      -9.049  -8.289  14.178  1.00  0.00           N
ATOM    259  CA  LYS B  35      -7.719  -7.741  13.905  1.00  0.00           C
ATOM    260  C   LYS B  35      -7.749  -6.223  13.759  1.00  0.00           C
ATOM    261  O   LYS B  35      -8.678  -5.653  13.198  1.00  0.00           O
ATOM    262  CB  LYS B  35      -7.121  -8.401  12.651  1.00  0.00           C
ATOM    263  CG  LYS B  35      -6.867  -9.906  12.823  1.00  0.00           C
ATOM    264  CD  LYS B  35      -6.234 -10.472  11.548  1.00  0.00           C
ATOM    265  CE  LYS B  35      -5.973 -11.963  11.641  1.00  0.00           C
ATOM    266  NZ  LYS B  35      -5.346 -12.475  10.401  1.00  0.00           N
ATOM    267  N   VAL B  36      -6.696  -5.567  14.241  1.00  0.00           N
ATOM    268  CA  VAL B  36      -6.491  -4.133  14.054  1.00  0.00           C
ATOM    269  C   VAL B  36      -5.936  -3.894  12.659  1.00  0.00           C
ATOM    270  O   VAL B  36      -4.811  -4.281  12.364  1.00  0.00           O
ATOM    271  CB  VAL B  36      -5.550  -3.532  15.111  1.00  0.00           C
ATOM    272  CG1 VAL B  36      -5.484  -2.013  14.983  1.00  0.00           C
ATOM    273  CG2 VAL B  36      -6.004  -3.856  16.541  1.00  0.00           C
ATOM    274  N   SER B  37      -6.693  -3.213  11.812  1.00  0.00           N
ATOM    275  CA  SER B  37      -6.235  -2.816  10.484  1.00  0.00           C
ATOM    276  C   SER B  37      -5.073  -1.815  10.585  1.00  0.00           C
ATOM    277  O   SER B  37      -5.169  -0.835  11.319  1.00  0.00           O
ATOM    278  CB  SER B  37      -7.407  -2.230   9.698  1.00  0.00           C
ATOM    279  OG  SER B  37      -7.026  -1.970   8.370  1.00  0.00           O
ATOM    280  N   LEU B  38      -3.997  -2.071   9.864  1.00  0.00           N
ATOM    281  CA  LEU B  38      -2.757  -1.280   9.875  1.00  0.00           C
ATOM    282  C   LEU B  38      -2.162  -1.091  11.288  1.00  0.00           C
ATOM    283  O   LEU B  38      -1.659  -0.012  11.613  1.00  0.00           O
ATOM    284  CB  LEU B  38      -2.968   0.061   9.135  1.00  0.00           C
ATOM    285  CG  LEU B  38      -3.376  -0.061   7.654  1.00  0.00           C
ATOM    286  CD1 LEU B  38      -3.724   1.323   7.107  1.00  0.00           C
ATOM    287  CD2 LEU B  38      -2.245  -0.646   6.811  1.00  0.00           C
ATOM    288  N   LEU B  39      -2.217  -2.131  12.125  1.00  0.00           N
ATOM    289  CA  LEU B  39      -1.763  -2.088  13.522  1.00  0.00           C
ATOM    290  C   LEU B  39      -0.382  -1.447  13.676  1.00  0.00           C
ATOM    291  O   LEU B  39      -0.205  -0.521  14.470  1.00  0.00           O
ATOM    292  CB  LEU B  39      -1.755  -3.531  14.074  1.00  0.00           C
ATOM    293  CG  LEU B  39      -1.152  -3.669  15.484  1.00  0.00           C
ATOM    294  CD1 LEU B  39      -1.905  -2.850  16.531  1.00  0.00           C
ATOM    295  CD2 LEU B  39      -1.189  -5.138  15.913  1.00  0.00           C
ATOM    296  N   SER B  40       0.572  -1.908  12.889  1.00  0.00           N
ATOM    297  CA  SER B  40       1.952  -1.435  12.917  1.00  0.00           C
ATOM    298  C   SER B  40       2.074   0.060  12.589  1.00  0.00           C
ATOM    299  O   SER B  40       2.796   0.776  13.276  1.00  0.00           O
ATOM    300  CB  SER B  40       2.733  -2.280  11.918  1.00  0.00           C
ATOM    301  OG  SER B  40       2.163  -2.177  10.633  1.00  0.00           O
ATOM    302  N   ALA B  41       1.299   0.564  11.620  1.00  0.00           N
ATOM    303  CA  ALA B  41       1.273   1.983  11.282  1.00  0.00           C
ATOM    304  C   ALA B  41       0.629   2.824  12.395  1.00  0.00           C
ATOM    305  O   ALA B  41       1.027   3.966  12.627  1.00  0.00           O
ATOM    306  CB  ALA B  41       0.551   2.146   9.939  1.00  0.00           C
ATOM    307  N   HIS B  42      -0.357   2.266  13.122  1.00  0.00           N
ATOM    308  CA  HIS B  42      -0.930   2.915  14.296  1.00  0.00           C
ATOM    309  C   HIS B  42       0.060   2.998  15.457  1.00  0.00           C
ATOM    310  O   HIS B  42       0.146   4.050  16.093  1.00  0.00           O
ATOM    311  CB  HIS B  42      -2.220   2.197  14.721  1.00  0.00           C
ATOM    312  CG  HIS B  42      -3.395   2.537  13.852  1.00  0.00           C
ATOM    313  ND1 HIS B  42      -4.061   3.745  13.852  1.00  0.00           N
ATOM    314  CD2 HIS B  42      -4.013   1.745  12.926  1.00  0.00           C
ATOM    315  CE1 HIS B  42      -5.053   3.671  12.942  1.00  0.00           C
ATOM    316  NE2 HIS B  42      -5.050   2.474  12.363  1.00  0.00           N
ATOM    317  N   ILE B  43       0.837   1.953  15.712  1.00  0.00           N
ATOM    318  CA  ILE B  43       1.907   1.963  16.725  1.00  0.00           C
ATOM    319  C   ILE B  43       2.988   2.965  16.328  1.00  0.00           C
ATOM    320  O   ILE B  43       3.331   3.825  17.132  1.00  0.00           O
ATOM    321  CB  ILE B  43       2.465   0.551  16.938  1.00  0.00           C
ATOM    322  CG1 ILE B  43       1.372  -0.338  17.578  1.00  0.00           C
ATOM    323  CG2 ILE B  43       3.731   0.569  17.823  1.00  0.00           C
ATOM    324  CD1 ILE B  43       1.723  -1.825  17.604  1.00  0.00           C
ATOM    325  N   GLN B  44       3.451   2.937  15.074  1.00  0.00           N
ATOM    326  CA  GLN B  44       4.476   3.858  14.585  1.00  0.00           C
ATOM    327  C   GLN B  44       4.053   5.326  14.701  1.00  0.00           C
ATOM    328  O   GLN B  44       4.834   6.168  15.140  1.00  0.00           O
ATOM    329  CB  GLN B  44       4.817   3.506  13.119  1.00  0.00           C
ATOM    330  CG  GLN B  44       6.029   4.298  12.594  1.00  0.00           C
ATOM    331  CD  GLN B  44       7.295   3.994  13.407  1.00  0.00           C
ATOM    332  OE1 GLN B  44       7.661   2.839  13.582  1.00  0.00           O
ATOM    333  NE2 GLN B  44       7.963   4.986  13.933  1.00  0.00           N
ATOM    334  N   ARG B  45       2.788   5.636  14.377  1.00  0.00           N
ATOM    335  CA  ARG B  45       2.224   6.985  14.584  1.00  0.00           C
ATOM    336  C   ARG B  45       2.313   7.412  16.054  1.00  0.00           C
ATOM    337  O   ARG B  45       2.620   8.571  16.316  1.00  0.00           O
ATOM    338  CB  ARG B  45       0.769   7.001  14.107  1.00  0.00           C
ATOM    339  CG  ARG B  45      -0.020   8.202  14.673  1.00  0.00           C
ATOM    340  CD  ARG B  45      -1.501   8.115  14.314  1.00  0.00           C
ATOM    341  NE  ARG B  45      -1.686   8.408  12.900  1.00  0.00           N
ATOM    342  CZ  ARG B  45      -2.848   8.572  12.299  1.00  0.00           C
ATOM    343  NH1 ARG B  45      -3.976   8.293  12.895  1.00  0.00           N
ATOM    344  NH2 ARG B  45      -2.899   9.053  11.108  1.00  0.00           N
ATOM    345  N   LEU B  46       1.962   6.530  16.986  1.00  0.00           N
ATOM    346  CA  LEU B  46       2.008   6.846  18.413  1.00  0.00           C
ATOM    347  C   LEU B  46       3.453   7.051  18.880  1.00  0.00           C
ATOM    348  O   LEU B  46       3.713   7.979  19.638  1.00  0.00           O
ATOM    349  CB  LEU B  46       1.316   5.748  19.228  1.00  0.00           C
ATOM    350  CG  LEU B  46      -0.216   5.654  19.048  1.00  0.00           C
ATOM    351  CD1 LEU B  46      -0.722   4.382  19.728  1.00  0.00           C
ATOM    352  CD2 LEU B  46      -0.938   6.862  19.655  1.00  0.00           C
ATOM    353  N   GLN B  47       4.383   6.241  18.401  1.00  0.00           N
ATOM    354  CA  GLN B  47       5.807   6.364  18.696  1.00  0.00           C
ATOM    355  C   GLN B  47       6.381   7.690  18.188  1.00  0.00           C
ATOM    356  O   GLN B  47       6.990   8.432  18.968  1.00  0.00           O
ATOM    357  CB  GLN B  47       6.574   5.181  18.087  1.00  0.00           C
ATOM    358  CG  GLN B  47       6.295   3.874  18.840  1.00  0.00           C
ATOM    359  CD  GLN B  47       6.948   2.643  18.198  1.00  0.00           C
ATOM    360  OE1 GLN B  47       7.353   2.644  17.053  1.00  0.00           O
ATOM    361  NE2 GLN B  47       7.061   1.552  18.913  1.00  0.00           N
ATOM    362  N   ASP B  48       6.118   8.042  16.927  1.00  0.00           N
ATOM    363  CA  ASP B  48       6.553   9.311  16.334  1.00  0.00           C
ATOM    364  C   ASP B  48       5.940  10.517  17.069  1.00  0.00           C
ATOM    365  O   ASP B  48       6.642  11.464  17.431  1.00  0.00           O
ATOM    366  CB  ASP B  48       6.181   9.328  14.845  1.00  0.00           C
ATOM    367  CG  ASP B  48       6.676  10.605  14.161  1.00  0.00           C
ATOM    368  OD1 ASP B  48       7.912  10.764  14.086  1.00  0.00           O
ATOM    369  OD2 ASP B  48       5.825  11.413  13.750  1.00  0.00           O
ATOM    370  N   ALA B  49       4.650  10.452  17.398  1.00  0.00           N
ATOM    371  CA  ALA B  49       3.989  11.488  18.170  1.00  0.00           C
ATOM    372  C   ALA B  49       4.617  11.656  19.561  1.00  0.00           C
ATOM    373  O   ALA B  49       4.905  12.780  19.965  1.00  0.00           O
ATOM    374  CB  ALA B  49       2.494  11.166  18.263  1.00  0.00           C
ATOM    375  N   CYS B  50       4.878  10.554  20.283  1.00  0.00           N
ATOM    376  CA  CYS B  50       5.540  10.599  21.581  1.00  0.00           C
ATOM    377  C   CYS B  50       6.950  11.188  21.479  1.00  0.00           C
ATOM    378  O   CYS B  50       7.319  12.030  22.294  1.00  0.00           O
ATOM    379  CB  CYS B  50       5.574   9.197  22.208  1.00  0.00           C
ATOM    380  SG  CYS B  50       3.904   8.715  22.734  1.00  0.00           S
ATOM    381  N   GLN B  51       7.702  10.819  20.446  1.00  0.00           N
ATOM    382  CA  GLN B  51       9.032  11.370  20.214  1.00  0.00           C
ATOM    383  C   GLN B  51       8.983  12.884  19.968  1.00  0.00           C
ATOM    384  O   GLN B  51       9.699  13.639  20.627  1.00  0.00           O
ATOM    385  CB  GLN B  51       9.672  10.618  19.039  1.00  0.00           C
ATOM    386  CG  GLN B  51      11.125  11.083  18.786  1.00  0.00           C
ATOM    387  CD  GLN B  51      11.802  10.327  17.636  1.00  0.00           C
ATOM    388  OE1 GLN B  51      11.271   9.411  17.044  1.00  0.00           O
ATOM    389  NE2 GLN B  51      13.009  10.693  17.282  1.00  0.00           N
ATOM    390  N   ARG B  52       8.095  13.347  19.084  1.00  0.00           N
ATOM    391  CA  ARG B  52       7.961  14.778  18.764  1.00  0.00           C
ATOM    392  C   ARG B  52       7.412  15.604  19.931  1.00  0.00           C
ATOM    393  O   ARG B  52       7.800  16.757  20.086  1.00  0.00           O
ATOM    394  CB  ARG B  52       7.074  14.945  17.528  1.00  0.00           C
ATOM    395  CG  ARG B  52       7.767  14.430  16.249  1.00  0.00           C
ATOM    396  CD  ARG B  52       6.893  14.624  15.012  1.00  0.00           C
ATOM    397  NE  ARG B  52       6.662  16.054  14.736  1.00  0.00           N
ATOM    398  CZ  ARG B  52       5.805  16.558  13.863  1.00  0.00           C
ATOM    399  NH1 ARG B  52       5.074  15.799  13.094  1.00  0.00           N
ATOM    400  NH2 ARG B  52       5.674  17.847  13.747  1.00  0.00           N
ATOM    401  N   LEU B  53       6.554  15.023  20.768  1.00  0.00           N
ATOM    402  CA  LEU B  53       6.023  15.646  21.982  1.00  0.00           C
ATOM    403  C   LEU B  53       6.952  15.486  23.201  1.00  0.00           C
ATOM    404  O   LEU B  53       6.624  15.976  24.275  1.00  0.00           O
ATOM    405  CB  LEU B  53       4.610  15.109  22.267  1.00  0.00           C
ATOM    406  CG  LEU B  53       3.552  15.457  21.196  1.00  0.00           C
ATOM    407  CD1 LEU B  53       2.247  14.729  21.514  1.00  0.00           C
ATOM    408  CD2 LEU B  53       3.259  16.953  21.137  1.00  0.00           C
ATOM    409  N   MET B  54       8.084  14.794  23.041  1.00  0.00           N
ATOM    410  CA  MET B  54       9.030  14.492  24.123  1.00  0.00           C
ATOM    411  C   MET B  54       8.368  13.757  25.294  1.00  0.00           C
ATOM    412  O   MET B  54       8.565  14.081  26.462  1.00  0.00           O
ATOM    413  CB  MET B  54       9.785  15.765  24.554  1.00  0.00           C
ATOM    414  CG  MET B  54      10.531  16.446  23.404  1.00  0.00           C
ATOM    415  SD  MET B  54      11.272  18.047  23.861  1.00  0.00           S
ATOM    416  CE  MET B  54       9.809  19.102  23.741  1.00  0.00           C
ATOM    417  N   ILE B  55       7.530  12.748  24.989  1.00  0.00           N
ATOM    418  CA  ILE B  55       6.903  11.850  25.963  1.00  0.00           C
ATOM    419  C   ILE B  55       7.683  10.542  25.980  1.00  0.00           C
ATOM    420  O   ILE B  55       7.691   9.804  25.001  1.00  0.00           O
ATOM    421  CB  ILE B  55       5.407  11.629  25.651  1.00  0.00           C
ATOM    422  CG1 ILE B  55       4.631  12.962  25.679  1.00  0.00           C
ATOM    423  CG2 ILE B  55       4.791  10.634  26.663  1.00  0.00           C
ATOM    424  CD1 ILE B  55       3.171  12.856  25.217  1.00  0.00           C
ATOM    425  N   SER B  56       8.311  10.235  27.118  1.00  0.00           N
ATOM    426  CA  SER B  56       9.030   8.973  27.291  1.00  0.00           C
ATOM    427  C   SER B  56       8.041   7.822  27.508  1.00  0.00           C
ATOM    428  O   SER B  56       7.256   7.847  28.451  1.00  0.00           O
ATOM    429  CB  SER B  56      10.000   9.066  28.473  1.00  0.00           C
ATOM    430  OG  SER B  56      10.933  10.103  28.245  1.00  0.00           O
ATOM    431  N   CYS B  57       8.091   6.820  26.641  1.00  0.00           N
ATOM    432  CA  CYS B  57       7.263   5.623  26.707  1.00  0.00           C
ATOM    433  C   CYS B  57       8.131   4.375  26.510  1.00  0.00           C
ATOM    434  O   CYS B  57       8.915   4.322  25.563  1.00  0.00           O
ATOM    435  CB  CYS B  57       6.179   5.673  25.623  1.00  0.00           C
ATOM    436  SG  CYS B  57       5.063   7.089  25.845  1.00  0.00           S
ATOM    437  N   ASP B  58       7.913   3.361  27.349  1.00  0.00           N
ATOM    438  CA  ASP B  58       8.610   2.069  27.326  1.00  0.00           C
ATOM    439  C   ASP B  58       7.647   0.870  27.215  1.00  0.00           C
ATOM    440  O   ASP B  58       8.066  -0.274  27.090  1.00  0.00           O
ATOM    441  CB  ASP B  58       9.497   1.973  28.574  1.00  0.00           C
ATOM    442  CG  ASP B  58       8.725   2.074  29.901  1.00  0.00           C
ATOM    443  OD1 ASP B  58       7.508   2.373  29.877  1.00  0.00           O
ATOM    444  OD2 ASP B  58       9.383   1.890  30.944  1.00  0.00           O
ATOM    445  N   PHE B  59       6.340   1.131  27.182  1.00  0.00           N
ATOM    446  CA  PHE B  59       5.298   0.113  27.200  1.00  0.00           C
ATOM    447  C   PHE B  59       4.872  -0.403  25.811  1.00  0.00           C
ATOM    448  O   PHE B  59       3.819  -1.025  25.698  1.00  0.00           O
ATOM    449  CB  PHE B  59       4.106   0.619  28.025  1.00  0.00           C
ATOM    450  CG  PHE B  59       3.566   1.970  27.608  1.00  0.00           C
ATOM    451  CD1 PHE B  59       3.591   3.035  28.534  1.00  0.00           C
ATOM    452  CD2 PHE B  59       3.024   2.193  26.334  1.00  0.00           C
ATOM    453  CE1 PHE B  59       3.087   4.292  28.182  1.00  0.00           C
ATOM    454  CE2 PHE B  59       2.528   3.450  25.966  1.00  0.00           C
ATOM    455  CZ  PHE B  59       2.552   4.502  26.895  1.00  0.00           C
ATOM    456  N   TRP B  60       5.634  -0.143  24.751  1.00  0.00           N
ATOM    457  CA  TRP B  60       5.229  -0.480  23.376  1.00  0.00           C
ATOM    458  C   TRP B  60       4.850  -1.951  23.156  1.00  0.00           C
ATOM    459  O   TRP B  60       3.797  -2.185  22.562  1.00  0.00           O
ATOM    460  CB  TRP B  60       6.311  -0.028  22.380  1.00  0.00           C
ATOM    461  CG  TRP B  60       6.625   1.431  22.431  1.00  0.00           C
ATOM    462  CD1 TRP B  60       7.782   1.984  22.849  1.00  0.00           C
ATOM    463  CD2 TRP B  60       5.739   2.542  22.097  1.00  0.00           C
ATOM    464  NE1 TRP B  60       7.681   3.363  22.802  1.00  0.00           N
ATOM    465  CE2 TRP B  60       6.439   3.744  22.354  1.00  0.00           C
ATOM    466  CE3 TRP B  60       4.416   2.641  21.616  1.00  0.00           C
ATOM    467  CZ2 TRP B  60       5.856   5.013  22.153  1.00  0.00           C
ATOM    468  CZ3 TRP B  60       3.828   3.902  21.414  1.00  0.00           C
ATOM    469  CH2 TRP B  60       4.540   5.072  21.688  1.00  0.00           C
ATOM    470  N   PRO B  61       5.598  -2.946  23.670  1.00  0.00           N
ATOM    471  CA  PRO B  61       5.209  -4.351  23.529  1.00  0.00           C
ATOM    472  C   PRO B  61       3.895  -4.682  24.245  1.00  0.00           C
ATOM    473  O   PRO B  61       3.052  -5.398  23.709  1.00  0.00           O
ATOM    474  CB  PRO B  61       6.381  -5.163  24.098  1.00  0.00           C
ATOM    475  CG  PRO B  61       7.564  -4.204  24.017  1.00  0.00           C
ATOM    476  CD  PRO B  61       6.912  -2.849  24.285  1.00  0.00           C
ATOM    477  N   GLN B  62       3.687  -4.141  25.443  1.00  0.00           N
ATOM    478  CA  GLN B  62       2.455  -4.309  26.212  1.00  0.00           C
ATOM    479  C   GLN B  62       1.274  -3.657  25.492  1.00  0.00           C
ATOM    480  O   GLN B  62       0.225  -4.281  25.350  1.00  0.00           O
ATOM    481  CB  GLN B  62       2.589  -3.722  27.631  1.00  0.00           C
ATOM    482  CG  GLN B  62       3.607  -4.444  28.537  1.00  0.00           C
ATOM    483  CD  GLN B  62       5.068  -4.051  28.302  1.00  0.00           C
ATOM    484  OE1 GLN B  62       5.419  -3.273  27.431  1.00  0.00           O
ATOM    485  NE2 GLN B  62       5.979  -4.584  29.084  1.00  0.00           N
ATOM    486  N   LEU B  63       1.444  -2.435  24.990  1.00  0.00           N
ATOM    487  CA  LEU B  63       0.424  -1.722  24.241  1.00  0.00           C
ATOM    488  C   LEU B  63      -0.010  -2.506  23.000  1.00  0.00           C
ATOM    489  O   LEU B  63      -1.205  -2.662  22.772  1.00  0.00           O
ATOM    490  CB  LEU B  63       0.952  -0.329  23.867  1.00  0.00           C
ATOM    491  CG  LEU B  63      -0.015   0.482  22.990  1.00  0.00           C
ATOM    492  CD1 LEU B  63      -1.331   0.777  23.706  1.00  0.00           C
ATOM    493  CD2 LEU B  63       0.623   1.817  22.607  1.00  0.00           C
ATOM    494  N   GLU B  64       0.937  -3.025  22.229  1.00  0.00           N
ATOM    495  CA  GLU B  64       0.615  -3.828  21.049  1.00  0.00           C
ATOM    496  C   GLU B  64      -0.212  -5.066  21.411  1.00  0.00           C
ATOM    497  O   GLU B  64      -1.207  -5.369  20.750  1.00  0.00           O
ATOM    498  CB  GLU B  64       1.910  -4.231  20.321  1.00  0.00           C
ATOM    499  CG  GLU B  64       1.587  -4.943  19.003  1.00  0.00           C
ATOM    500  CD  GLU B  64       2.817  -5.373  18.194  1.00  0.00           C
ATOM    501  OE1 GLU B  64       2.633  -6.300  17.368  1.00  0.00           O
ATOM    502  OE2 GLU B  64       3.905  -4.808  18.388  1.00  0.00           O
ATOM    503  N   GLN B  65       0.159  -5.759  22.489  1.00  0.00           N
ATOM    504  CA  GLN B  65      -0.571  -6.936  22.949  1.00  0.00           C
ATOM    505  C   GLN B  65      -1.980  -6.582  23.452  1.00  0.00           C
ATOM    506  O   GLN B  65      -2.943  -7.280  23.132  1.00  0.00           O
ATOM    507  CB  GLN B  65       0.264  -7.659  24.022  1.00  0.00           C
ATOM    508  CG  GLN B  65      -0.349  -9.009  24.418  1.00  0.00           C
ATOM    509  CD  GLN B  65      -0.499  -9.964  23.224  1.00  0.00           C
ATOM    510  OE1 GLN B  65       0.310 -10.004  22.310  1.00  0.00           O
ATOM    511  NE2 GLN B  65      -1.545 -10.744  23.180  1.00  0.00           N
ATOM    512  N   GLU B  66      -2.127  -5.476  24.177  1.00  0.00           N
ATOM    513  CA  GLU B  66      -3.422  -4.972  24.634  1.00  0.00           C
ATOM    514  C   GLU B  66      -4.326  -4.580  23.457  1.00  0.00           C
ATOM    515  O   GLU B  66      -5.506  -4.929  23.440  1.00  0.00           O
ATOM    516  CB  GLU B  66      -3.201  -3.769  25.567  1.00  0.00           C
ATOM    517  CG  GLU B  66      -2.660  -4.171  26.947  1.00  0.00           C
ATOM    518  CD  GLU B  66      -2.145  -2.978  27.779  1.00  0.00           C
ATOM    519  OE1 GLU B  66      -1.567  -3.215  28.864  1.00  0.00           O
ATOM    520  OE2 GLU B  66      -2.273  -1.808  27.363  1.00  0.00           O
ATOM    521  N   MET B  67      -3.774  -3.943  22.432  1.00  0.00           N
ATOM    522  CA  MET B  67      -4.501  -3.610  21.200  1.00  0.00           C
ATOM    523  C   MET B  67      -4.999  -4.870  20.484  1.00  0.00           C
ATOM    524  O   MET B  67      -6.171  -4.934  20.111  1.00  0.00           O
ATOM    525  CB  MET B  67      -3.604  -2.797  20.254  1.00  0.00           C
ATOM    526  CG  MET B  67      -3.359  -1.370  20.741  1.00  0.00           C
ATOM    527  SD  MET B  67      -2.186  -0.413  19.726  1.00  0.00           S
ATOM    528  CE  MET B  67      -3.168  -0.140  18.230  1.00  0.00           C
ATOM    529  N   LYS B  68      -4.145  -5.891  20.339  1.00  0.00           N
ATOM    530  CA  LYS B  68      -4.513  -7.170  19.729  1.00  0.00           C
ATOM    531  C   LYS B  68      -5.604  -7.888  20.526  1.00  0.00           C
ATOM    532  O   LYS B  68      -6.559  -8.384  19.930  1.00  0.00           O
ATOM    533  CB  LYS B  68      -3.279  -8.072  19.601  1.00  0.00           C
ATOM    534  CG  LYS B  68      -2.326  -7.620  18.479  1.00  0.00           C
ATOM    535  CD  LYS B  68      -1.029  -8.426  18.490  1.00  0.00           C
ATOM    536  CE  LYS B  68      -0.118  -7.937  17.370  1.00  0.00           C
ATOM    537  NZ  LYS B  68       1.270  -8.452  17.467  1.00  0.00           N
ATOM    538  N   THR B  69      -5.481  -7.917  21.841  1.00  0.00           N
ATOM    539  CA  THR B  69      -6.446  -8.580  22.731  1.00  0.00           C
ATOM    540  C   THR B  69      -7.817  -7.917  22.657  1.00  0.00           C
ATOM    541  O   THR B  69      -8.806  -8.596  22.399  1.00  0.00           O
ATOM    542  CB  THR B  69      -5.930  -8.603  24.178  1.00  0.00           C
ATOM    543  OG1 THR B  69      -4.675  -9.246  24.222  1.00  0.00           O
ATOM    544  CG2 THR B  69      -6.860  -9.367  25.118  1.00  0.00           C
ATOM    545  N   LEU B  70      -7.890  -6.592  22.778  1.00  0.00           N
ATOM    546  CA  LEU B  70      -9.151  -5.861  22.673  1.00  0.00           C
ATOM    547  C   LEU B  70      -9.794  -5.983  21.284  1.00  0.00           C
ATOM    548  O   LEU B  70     -11.012  -6.080  21.179  1.00  0.00           O
ATOM    549  CB  LEU B  70      -8.918  -4.378  23.001  1.00  0.00           C
ATOM    550  CG  LEU B  70      -8.663  -4.081  24.485  1.00  0.00           C
ATOM    551  CD1 LEU B  70      -8.352  -2.596  24.631  1.00  0.00           C
ATOM    552  CD2 LEU B  70      -9.864  -4.392  25.366  1.00  0.00           C
ATOM    553  N   ALA B  71      -8.993  -6.010  20.220  1.00  0.00           N
ATOM    554  CA  ALA B  71      -9.501  -6.219  18.869  1.00  0.00           C
ATOM    555  C   ALA B  71     -10.098  -7.618  18.692  1.00  0.00           C
ATOM    556  O   ALA B  71     -11.191  -7.748  18.132  1.00  0.00           O
ATOM    557  CB  ALA B  71      -8.371  -5.971  17.873  1.00  0.00           C
ATOM    558  N   ALA B  72      -9.430  -8.659  19.218  1.00  0.00           N
ATOM    559  CA  ALA B  72      -9.927 -10.024  19.173  1.00  0.00           C
ATOM    560  C   ALA B  72     -11.247 -10.194  19.948  1.00  0.00           C
ATOM    561  O   ALA B  72     -12.149 -10.887  19.478  1.00  0.00           O
ATOM    562  CB  ALA B  72      -8.835 -10.959  19.704  1.00  0.00           C
ATOM    563  N   GLU B  73     -11.403  -9.522  21.090  1.00  0.00           N
ATOM    564  CA  GLU B  73     -12.648  -9.496  21.855  1.00  0.00           C
ATOM    565  C   GLU B  73     -13.771  -8.745  21.107  1.00  0.00           C
ATOM    566  O   GLU B  73     -14.915  -9.190  21.098  1.00  0.00           O
ATOM    567  CB  GLU B  73     -12.414  -8.835  23.232  1.00  0.00           C
ATOM    568  CG  GLU B  73     -11.604  -9.694  24.219  1.00  0.00           C
ATOM    569  CD  GLU B  73     -11.381  -9.026  25.603  1.00  0.00           C
ATOM    570  OE1 GLU B  73     -10.691  -9.634  26.453  1.00  0.00           O
ATOM    571  OE2 GLU B  73     -11.907  -7.913  25.864  1.00  0.00           O
ATOM    572  N   GLN B  74     -13.443  -7.626  20.454  1.00  0.00           N
ATOM    573  CA  GLN B  74     -14.425  -6.770  19.789  1.00  0.00           C
ATOM    574  C   GLN B  74     -14.922  -7.333  18.446  1.00  0.00           C
ATOM    575  O   GLN B  74     -16.039  -7.021  18.015  1.00  0.00           O
ATOM    576  CB  GLN B  74     -13.798  -5.374  19.594  1.00  0.00           C
ATOM    577  CG  GLN B  74     -14.750  -4.340  18.973  1.00  0.00           C
ATOM    578  CD  GLN B  74     -15.942  -3.960  19.857  1.00  0.00           C
ATOM    579  OE1 GLN B  74     -15.893  -4.033  21.074  1.00  0.00           O
ATOM    580  NE2 GLN B  74     -17.023  -3.514  19.283  1.00  0.00           N
ATOM    581  N   GLN B  75     -14.115  -8.113  17.751  1.00  0.00           N
ATOM    582  CA  GLN B  75     -14.320  -8.618  16.389  1.00  0.00           C
ATOM    583  C   GLN B  75     -14.453  -7.526  15.319  1.00  0.00           C
ATOM    584  O   GLN B  75     -13.636  -7.465  14.389  1.00  0.00           O
ATOM    585  CB  GLN B  75     -15.495  -9.617  16.340  1.00  0.00           C
ATOM    586  CG  GLN B  75     -15.238 -10.889  17.146  1.00  0.00           C
ATOM    587  CD  GLN B  75     -14.074 -11.685  16.545  1.00  0.00           C
ATOM    588  OE1 GLN B  75     -13.991 -11.878  15.335  1.00  0.00           O
ATOM    589  NE2 GLN B  75     -13.128 -12.114  17.340  1.00  0.00           N
ATOM    590  N   ASN B  76     -15.456  -6.643  15.432  1.00  0.00           N
ATOM    591  CA  ASN B  76     -15.709  -5.574  14.478  1.00  0.00           C
ATOM    592  C   ASN B  76     -16.035  -4.267  15.194  1.00  0.00           C
ATOM    593  O   ASN B  76     -16.918  -4.207  16.043  1.00  0.00           O
ATOM    594  CB  ASN B  76     -16.834  -6.002  13.523  1.00  0.00           C
ATOM    595  CG  ASN B  76     -16.295  -6.870  12.396  1.00  0.00           C
ATOM    596  OD1 ASN B  76     -15.562  -6.382  11.556  1.00  0.00           O
ATOM    597  ND2 ASN B  76     -16.625  -8.136  12.338  1.00  0.00           N
ATOM    598  N   GLY B  77     -15.327  -3.192  14.842  1.00  0.00           N
ATOM    599  CA  GLY B  77     -15.535  -1.898  15.486  1.00  0.00           C
ATOM    600  C   GLY B  77     -14.382  -0.933  15.304  1.00  0.00           C
ATOM    601  O   GLY B  77     -13.732  -0.880  14.258  1.00  0.00           O
ATOM    602  N   VAL B  78     -14.159  -0.143  16.348  1.00  0.00           N
ATOM    603  CA  VAL B  78     -13.152   0.910  16.408  1.00  0.00           C
ATOM    604  C   VAL B  78     -12.361   0.763  17.696  1.00  0.00           C
ATOM    605  O   VAL B  78     -12.943   0.718  18.775  1.00  0.00           O
ATOM    606  CB  VAL B  78     -13.814   2.298  16.345  1.00  0.00           C
ATOM    607  CG1 VAL B  78     -12.783   3.420  16.410  1.00  0.00           C
ATOM    608  CG2 VAL B  78     -14.633   2.471  15.058  1.00  0.00           C
ATOM    609  N   LEU B  79     -11.038   0.734  17.594  1.00  0.00           N
ATOM    610  CA  LEU B  79     -10.118   0.786  18.720  1.00  0.00           C
ATOM    611  C   LEU B  79      -9.501   2.184  18.803  1.00  0.00           C
ATOM    612  O   LEU B  79      -8.834   2.622  17.866  1.00  0.00           O
ATOM    613  CB  LEU B  79      -9.062  -0.319  18.542  1.00  0.00           C
ATOM    614  CG  LEU B  79      -7.916  -0.286  19.572  1.00  0.00           C
ATOM    615  CD1 LEU B  79      -8.393  -0.580  20.989  1.00  0.00           C
ATOM    616  CD2 LEU B  79      -6.881  -1.343  19.195  1.00  0.00           C
ATOM    617  N   LYS B  80      -9.695   2.874  19.924  1.00  0.00           N
ATOM    618  CA  LYS B  80      -9.035   4.137  20.219  1.00  0.00           C
ATOM    619  C   LYS B  80      -7.931   3.917  21.249  1.00  0.00           C
ATOM    620  O   LYS B  80      -8.174   3.304  22.287  1.00  0.00           O
ATOM    621  CB  LYS B  80     -10.071   5.181  20.669  1.00  0.00           C
ATOM    622  CG  LYS B  80      -9.447   6.578  20.839  1.00  0.00           C
ATOM    623  CD  LYS B  80     -10.516   7.607  21.247  1.00  0.00           C
ATOM    624  CE  LYS B  80      -9.867   8.987  21.427  1.00  0.00           C
ATOM    625  NZ  LYS B  80     -10.827  10.017  21.903  1.00  0.00           N
ATOM    626  N   VAL B  81      -6.753   4.443  20.984  1.00  0.00           N
ATOM    627  CA  VAL B  81      -5.619   4.461  21.915  1.00  0.00           C
ATOM    628  C   VAL B  81      -5.236   5.912  22.181  1.00  0.00           C
ATOM    629  O   VAL B  81      -5.022   6.662  21.237  1.00  0.00           O
ATOM    630  CB  VAL B  81      -4.411   3.678  21.376  1.00  0.00           C
ATOM    631  CG1 VAL B  81      -3.272   3.654  22.395  1.00  0.00           C
ATOM    632  CG2 VAL B  81      -4.786   2.237  21.030  1.00  0.00           C
ATOM    633  N   VAL B  82      -5.149   6.288  23.447  1.00  0.00           N
ATOM    634  CA  VAL B  82      -4.642   7.586  23.904  1.00  0.00           C
ATOM    635  C   VAL B  82      -3.378   7.340  24.711  1.00  0.00           C
ATOM    636  O   VAL B  82      -3.361   6.452  25.553  1.00  0.00           O
ATOM    637  CB  VAL B  82      -5.692   8.339  24.743  1.00  0.00           C
ATOM    638  CG1 VAL B  82      -5.176   9.688  25.228  1.00  0.00           C
ATOM    639  CG2 VAL B  82      -6.990   8.576  23.960  1.00  0.00           C
ATOM    640  N   ILE B  83      -2.347   8.137  24.478  1.00  0.00           N
ATOM    641  CA  ILE B  83      -1.144   8.192  25.309  1.00  0.00           C
ATOM    642  C   ILE B  83      -1.016   9.611  25.834  1.00  0.00           C
ATOM    643  O   ILE B  83      -1.087  10.563  25.064  1.00  0.00           O
ATOM    644  CB  ILE B  83       0.104   7.738  24.534  1.00  0.00           C
ATOM    645  CG1 ILE B  83      -0.053   6.270  24.078  1.00  0.00           C
ATOM    646  CG2 ILE B  83       1.363   7.900  25.411  1.00  0.00           C
ATOM    647  CD1 ILE B  83       1.108   5.749  23.224  1.00  0.00           C
ATOM    648  N   SER B  84      -0.832   9.769  27.144  1.00  0.00           N
ATOM    649  CA  SER B  84      -0.510  11.045  27.780  1.00  0.00           C
ATOM    650  C   SER B  84       0.827  10.965  28.501  1.00  0.00           C
ATOM    651  O   SER B  84       1.338   9.886  28.792  1.00  0.00           O
ATOM    652  CB  SER B  84      -1.627  11.466  28.740  1.00  0.00           C
ATOM    653  OG  SER B  84      -1.449  10.864  30.002  1.00  0.00           O
ATOM    654  N   ARG B  85       1.390  12.133  28.850  1.00  0.00           N
ATOM    655  CA  ARG B  85       2.604  12.214  29.675  1.00  0.00           C
ATOM    656  C   ARG B  85       2.403  11.684  31.104  1.00  0.00           C
ATOM    657  O   ARG B  85       3.376  11.485  31.811  1.00  0.00           O
ATOM    658  CB  ARG B  85       3.104  13.666  29.668  1.00  0.00           C
ATOM    659  CG  ARG B  85       4.593  13.769  30.059  1.00  0.00           C
ATOM    660  CD  ARG B  85       5.071  15.217  30.075  1.00  0.00           C
ATOM    661  NE  ARG B  85       4.815  15.892  28.806  1.00  0.00           N
ATOM    662  CZ  ARG B  85       5.506  15.835  27.681  1.00  0.00           C
ATOM    663  NH1 ARG B  85       6.672  15.259  27.610  1.00  0.00           N
ATOM    664  NH2 ARG B  85       5.019  16.373  26.615  1.00  0.00           N
ATOM    665  N   GLY B  86       1.162  11.435  31.515  1.00  0.00           N
ATOM    666  CA  GLY B  86       0.821  11.053  32.871  1.00  0.00           C
ATOM    667  C   GLY B  86       0.595  12.267  33.776  1.00  0.00           C
ATOM    668  O   GLY B  86       0.258  13.350  33.311  1.00  0.00           O
ATOM    669  N   SER B  87       0.780  12.064  35.069  1.00  0.00           N
ATOM    670  CA  SER B  87       0.585  13.110  36.084  1.00  0.00           C
ATOM    671  C   SER B  87       1.903  13.777  36.474  1.00  0.00           C
ATOM    672  O   SER B  87       2.985  13.278  36.189  1.00  0.00           O
ATOM    673  CB  SER B  87      -0.113  12.526  37.313  1.00  0.00           C
ATOM    674  OG  SER B  87      -1.409  12.066  36.969  1.00  0.00           O
ATOM    675  N   GLY B  88       1.802  14.921  37.170  1.00  0.00           N
ATOM    676  CA  GLY B  88       2.956  15.615  37.731  1.00  0.00           C
ATOM    677  C   GLY B  88       3.449  16.789  36.888  1.00  0.00           C
ATOM    678  O   GLY B  88       2.804  17.229  35.940  1.00  0.00           O
ATOM    679  N   GLY B  89       4.601  17.316  37.279  1.00  0.00           N
ATOM    680  CA  GLY B  89       5.111  18.589  36.778  1.00  0.00           C
ATOM    681  C   GLY B  89       4.435  19.789  37.449  1.00  0.00           C
ATOM    682  O   GLY B  89       3.328  19.713  37.972  1.00  0.00           O
ATOM    683  N   ARG B  90       5.112  20.947  37.427  1.00  0.00           N
ATOM    684  CA  ARG B  90       4.560  22.205  37.929  1.00  0.00           C
ATOM    685  C   ARG B  90       4.059  23.050  36.762  1.00  0.00           C
ATOM    686  O   ARG B  90       4.870  23.596  36.011  1.00  0.00           O
ATOM    687  CB  ARG B  90       5.613  22.935  38.791  1.00  0.00           C
ATOM    688  CG  ARG B  90       5.028  24.197  39.449  1.00  0.00           C
ATOM    689  CD  ARG B  90       6.069  24.869  40.338  1.00  0.00           C
ATOM    690  NE  ARG B  90       5.530  26.093  40.965  1.00  0.00           N
ATOM    691  CZ  ARG B  90       6.174  26.899  41.794  1.00  0.00           C
ATOM    692  NH1 ARG B  90       7.409  26.671  42.139  1.00  0.00           N
ATOM    693  NH2 ARG B  90       5.584  27.948  42.278  1.00  0.00           N
ATOM    694  N   GLY B  91       2.739  23.177  36.642  1.00  0.00           N
ATOM    695  CA  GLY B  91       2.137  23.871  35.508  1.00  0.00           C
ATOM    696  C   GLY B  91       2.499  23.174  34.189  1.00  0.00           C
ATOM    697  O   GLY B  91       2.411  21.963  34.098  1.00  0.00           O
ATOM    698  N   TYR B  92       2.951  23.946  33.201  1.00  0.00           N
ATOM    699  CA  TYR B  92       3.348  23.391  31.906  1.00  0.00           C
ATOM    700  C   TYR B  92       4.659  22.588  31.937  1.00  0.00           C
ATOM    701  O   TYR B  92       4.918  21.826  31.006  1.00  0.00           O
ATOM    702  CB  TYR B  92       3.444  24.522  30.877  1.00  0.00           C
ATOM    703  CG  TYR B  92       2.165  25.311  30.691  1.00  0.00           C
ATOM    704  CD1 TYR B  92       0.970  24.649  30.371  1.00  0.00           C
ATOM    705  CD2 TYR B  92       2.158  26.710  30.842  1.00  0.00           C
ATOM    706  CE1 TYR B  92      -0.227  25.366  30.202  1.00  0.00           C
ATOM    707  CE2 TYR B  92       0.971  27.432  30.678  1.00  0.00           C
ATOM    708  CZ  TYR B  92      -0.220  26.762  30.359  1.00  0.00           C
ATOM    709  OH  TYR B  92      -1.387  27.470  30.197  1.00  0.00           O
ATOM    710  N   SER B  93       5.473  22.721  32.989  1.00  0.00           N
ATOM    711  CA  SER B  93       6.743  21.995  33.100  1.00  0.00           C
ATOM    712  C   SER B  93       6.511  20.483  33.107  1.00  0.00           C
ATOM    713  O   SER B  93       5.621  19.980  33.778  1.00  0.00           O
ATOM    714  CB  SER B  93       7.496  22.403  34.364  1.00  0.00           C
ATOM    715  OG  SER B  93       8.719  21.695  34.453  1.00  0.00           O
ATOM    716  N   THR B  94       7.354  19.760  32.389  1.00  0.00           N
ATOM    717  CA  THR B  94       7.338  18.291  32.328  1.00  0.00           C
ATOM    718  C   THR B  94       8.307  17.645  33.310  1.00  0.00           C
ATOM    719  O   THR B  94       8.323  16.430  33.435  1.00  0.00           O
ATOM    720  CB  THR B  94       7.639  17.815  30.904  1.00  0.00           C
ATOM    721  OG1 THR B  94       8.915  18.254  30.507  1.00  0.00           O
ATOM    722  CG2 THR B  94       6.636  18.369  29.891  1.00  0.00           C
ATOM    723  N   LEU B  95       9.106  18.445  34.040  1.00  0.00           N
ATOM    724  CA  LEU B  95      10.035  17.936  35.044  1.00  0.00           C
ATOM    725  C   LEU B  95       9.276  17.205  36.149  1.00  0.00           C
ATOM    726  O   LEU B  95       8.304  17.735  36.691  1.00  0.00           O
ATOM    727  CB  LEU B  95      10.876  19.082  35.630  1.00  0.00           C
ATOM    728  CG  LEU B  95      11.835  19.756  34.638  1.00  0.00           C
ATOM    729  CD1 LEU B  95      12.483  20.973  35.308  1.00  0.00           C
ATOM    730  CD2 LEU B  95      12.947  18.816  34.175  1.00  0.00           C
ATOM    731  N   ASN B  96       9.736  15.993  36.485  1.00  0.00           N
ATOM    732  CA  ASN B  96       9.104  15.105  37.470  1.00  0.00           C
ATOM    733  C   ASN B  96       7.665  14.685  37.098  1.00  0.00           C
ATOM    734  O   ASN B  96       6.857  14.392  37.974  1.00  0.00           O
ATOM    735  CB  ASN B  96       9.203  15.706  38.882  1.00  0.00           C
ATOM    736  CG  ASN B  96      10.614  16.117  39.260  1.00  0.00           C
ATOM    737  OD1 ASN B  96      11.589  15.452  38.963  1.00  0.00           O
ATOM    738  ND2 ASN B  96      10.767  17.235  39.928  1.00  0.00           N
ATOM    739  N   SER B  97       7.321  14.664  35.812  1.00  0.00           N
ATOM    740  CA  SER B  97       6.085  14.080  35.314  1.00  0.00           C
ATOM    741  C   SER B  97       6.277  12.617  34.902  1.00  0.00           C
ATOM    742  O   SER B  97       7.401  12.168  34.677  1.00  0.00           O
ATOM    743  CB  SER B  97       5.495  14.908  34.172  1.00  0.00           C
ATOM    744  OG  SER B  97       6.317  14.863  33.027  1.00  0.00           O
ATOM    745  N   GLY B  98       5.169  11.896  34.790  1.00  0.00           N
ATOM    746  CA  GLY B  98       5.147  10.491  34.397  1.00  0.00           C
ATOM    747  C   GLY B  98       4.858   9.541  35.555  1.00  0.00           C
ATOM    748  O   GLY B  98       4.602   9.973  36.675  1.00  0.00           O
ATOM    749  N   PRO B  99       4.895   8.211  35.302  1.00  0.00           N
ATOM    750  CA  PRO B  99       5.097   7.589  33.990  1.00  0.00           C
ATOM    751  C   PRO B  99       3.952   7.907  33.012  1.00  0.00           C
ATOM    752  O   PRO B  99       2.868   8.315  33.426  1.00  0.00           O
ATOM    753  CB  PRO B  99       5.213   6.098  34.277  1.00  0.00           C
ATOM    754  CG  PRO B  99       4.351   5.925  35.520  1.00  0.00           C
ATOM    755  CD  PRO B  99       4.611   7.208  36.296  1.00  0.00           C
ATOM    756  N   ALA B 100       4.194   7.714  31.719  1.00  0.00           N
ATOM    757  CA  ALA B 100       3.189   7.941  30.699  1.00  0.00           C
ATOM    758  C   ALA B 100       1.971   7.025  30.886  1.00  0.00           C
ATOM    759  O   ALA B 100       2.100   5.859  31.266  1.00  0.00           O
ATOM    760  CB  ALA B 100       3.819   7.778  29.311  1.00  0.00           C
ATOM    761  N   THR B 101       0.787   7.541  30.604  1.00  0.00           N
ATOM    762  CA  THR B 101      -0.483   6.810  30.682  1.00  0.00           C
ATOM    763  C   THR B 101      -0.879   6.318  29.302  1.00  0.00           C
ATOM    764  O   THR B 101      -0.845   7.073  28.331  1.00  0.00           O
ATOM    765  CB  THR B 101      -1.588   7.705  31.257  1.00  0.00           C
ATOM    766  OG1 THR B 101      -1.217   8.220  32.507  1.00  0.00           O
ATOM    767  CG2 THR B 101      -2.903   6.957  31.462  1.00  0.00           C
ATOM    768  N   ARG B 102      -1.312   5.058  29.213  1.00  0.00           N
ATOM    769  CA  ARG B 102      -1.967   4.514  28.019  1.00  0.00           C
ATOM    770  C   ARG B 102      -3.426   4.185  28.312  1.00  0.00           C
ATOM    771  O   ARG B 102      -3.731   3.567  29.328  1.00  0.00           O
ATOM    772  CB  ARG B 102      -1.177   3.328  27.448  1.00  0.00           C
ATOM    773  CG  ARG B 102      -1.172   2.106  28.356  1.00  0.00           C
ATOM    774  CD  ARG B 102      -0.267   1.001  27.791  1.00  0.00           C
ATOM    775  NE  ARG B 102      -0.340  -0.215  28.586  1.00  0.00           N
ATOM    776  CZ  ARG B 102       0.280  -0.494  29.731  1.00  0.00           C
ATOM    777  NH1 ARG B 102       1.097   0.338  30.312  1.00  0.00           N
ATOM    778  NH2 ARG B 102       0.070  -1.628  30.307  1.00  0.00           N
ATOM    779  N   ILE B 103      -4.325   4.592  27.420  1.00  0.00           N
ATOM    780  CA  ILE B 103      -5.773   4.432  27.551  1.00  0.00           C
ATOM    781  C   ILE B 103      -6.295   3.794  26.279  1.00  0.00           C
ATOM    782  O   ILE B 103      -6.197   4.386  25.209  1.00  0.00           O
ATOM    783  CB  ILE B 103      -6.472   5.783  27.817  1.00  0.00           C
ATOM    784  CG1 ILE B 103      -5.814   6.576  28.974  1.00  0.00           C
ATOM    785  CG2 ILE B 103      -7.976   5.553  28.069  1.00  0.00           C
ATOM    786  CD1 ILE B 103      -6.370   7.997  29.151  1.00  0.00           C
ATOM    787  N   LEU B 104      -6.872   2.601  26.392  1.00  0.00           N
ATOM    788  CA  LEU B 104      -7.465   1.884  25.276  1.00  0.00           C
ATOM    789  C   LEU B 104      -8.978   1.771  25.474  1.00  0.00           C
ATOM    790  O   LEU B 104      -9.460   1.561  26.579  1.00  0.00           O
ATOM    791  CB  LEU B 104      -6.825   0.496  25.097  1.00  0.00           C
ATOM    792  CG  LEU B 104      -5.351   0.495  24.655  1.00  0.00           C
ATOM    793  CD1 LEU B 104      -4.377   0.750  25.808  1.00  0.00           C
ATOM    794  CD2 LEU B 104      -4.999  -0.876  24.060  1.00  0.00           C
ATOM    795  N   SER B 105      -9.729   1.879  24.380  1.00  0.00           N
ATOM    796  CA  SER B 105     -11.168   1.642  24.376  1.00  0.00           C
ATOM    797  C   SER B 105     -11.621   1.111  23.024  1.00  0.00           C
ATOM    798  O   SER B 105     -11.071   1.480  21.986  1.00  0.00           O
ATOM    799  CB  SER B 105     -11.931   2.929  24.711  1.00  0.00           C
ATOM    800  OG  SER B 105     -11.613   3.981  23.819  1.00  0.00           O
ATOM    801  N   VAL B 106     -12.655   0.279  23.045  1.00  0.00           N
ATOM    802  CA  VAL B 106     -13.310  -0.244  21.844  1.00  0.00           C
ATOM    803  C   VAL B 106     -14.748   0.255  21.770  1.00  0.00           C
ATOM    804  O   VAL B 106     -15.433   0.372  22.787  1.00  0.00           O
ATOM    805  CB  VAL B 106     -13.234  -1.776  21.748  1.00  0.00           C
ATOM    806  CG1 VAL B 106     -11.820  -2.195  21.363  1.00  0.00           C
ATOM    807  CG2 VAL B 106     -13.634  -2.480  23.045  1.00  0.00           C
ATOM    808  N   THR B 107     -15.207   0.565  20.570  1.00  0.00           N
ATOM    809  CA  THR B 107     -16.579   0.994  20.287  1.00  0.00           C
ATOM    810  C   THR B 107     -17.073   0.336  19.004  1.00  0.00           C
ATOM    811  O   THR B 107     -16.281  -0.139  18.189  1.00  0.00           O
ATOM    812  CB  THR B 107     -16.700   2.526  20.185  1.00  0.00           C
ATOM    813  OG1 THR B 107     -15.824   3.043  19.211  1.00  0.00           O
ATOM    814  CG2 THR B 107     -16.373   3.228  21.499  1.00  0.00           C
ATOM    815  N   ALA B 108     -18.393   0.316  18.805  1.00  0.00           N
ATOM    816  CA  ALA B 108     -18.980  -0.156  17.564  1.00  0.00           C
ATOM    817  C   ALA B 108     -18.523   0.692  16.362  1.00  0.00           C
ATOM    818  O   ALA B 108     -18.211   1.873  16.494  1.00  0.00           O
ATOM    819  CB  ALA B 108     -20.506  -0.169  17.713  1.00  0.00           C
ATOM    820  N   TYR B 109     -18.512   0.085  15.180  1.00  0.00           N
ATOM    821  CA  TYR B 109     -18.239   0.821  13.942  1.00  0.00           C
ATOM    822  C   TYR B 109     -19.394   1.796  13.647  1.00  0.00           C
ATOM    823  O   TYR B 109     -20.551   1.396  13.752  1.00  0.00           O
ATOM    824  CB  TYR B 109     -18.029  -0.163  12.797  1.00  0.00           C
ATOM    825  CG  TYR B 109     -17.635   0.505  11.502  1.00  0.00           C
ATOM    826  CD1 TYR B 109     -18.527   0.545  10.413  1.00  0.00           C
ATOM    827  CD2 TYR B 109     -16.372   1.104  11.376  1.00  0.00           C
ATOM    828  CE1 TYR B 109     -18.152   1.155   9.202  1.00  0.00           C
ATOM    829  CE2 TYR B 109     -15.982   1.727  10.166  1.00  0.00           C
ATOM    830  CZ  TYR B 109     -16.881   1.729   9.086  1.00  0.00           C
ATOM    831  OH  TYR B 109     -16.502   2.308   7.896  1.00  0.00           O
ATOM    832  N   PRO B 110     -19.116   3.047  13.274  1.00  0.00           N
ATOM    833  CA  PRO B 110     -20.170   4.024  13.002  1.00  0.00           C
ATOM    834  C   PRO B 110     -21.012   3.624  11.791  1.00  0.00           C
ATOM    835  O   PRO B 110     -20.508   3.544  10.675  1.00  0.00           O
ATOM    836  CB  PRO B 110     -19.457   5.361  12.789  1.00  0.00           C
ATOM    837  CG  PRO B 110     -18.103   5.178  13.459  1.00  0.00           C
ATOM    838  CD  PRO B 110     -17.817   3.697  13.250  1.00  0.00           C
ATOM    839  N   ALA B 111     -22.317   3.434  11.988  1.00  0.00           N
ATOM    840  CA  ALA B 111     -23.227   2.971  10.938  1.00  0.00           C
ATOM    841  C   ALA B 111     -23.366   3.944   9.751  1.00  0.00           C
ATOM    842  O   ALA B 111     -23.621   3.535   8.629  1.00  0.00           O
ATOM    843  CB  ALA B 111     -24.588   2.696  11.585  1.00  0.00           C
ATOM    844  N   HIS B 112     -23.167   5.256   9.974  1.00  0.00           N
ATOM    845  CA  HIS B 112     -23.312   6.269   8.929  1.00  0.00           C
ATOM    846  C   HIS B 112     -22.284   6.123   7.800  1.00  0.00           C
ATOM    847  O   HIS B 112     -22.560   6.531   6.681  1.00  0.00           O
ATOM    848  CB  HIS B 112     -23.265   7.668   9.546  1.00  0.00           C
ATOM    849  CG  HIS B 112     -21.943   8.021  10.178  1.00  0.00           C
ATOM    850  ND1 HIS B 112     -21.607   7.879  11.509  1.00  0.00           N
ATOM    851  CD2 HIS B 112     -20.861   8.577   9.553  1.00  0.00           C
ATOM    852  CE1 HIS B 112     -20.363   8.337  11.677  1.00  0.00           C
ATOM    853  NE2 HIS B 112     -19.867   8.761  10.519  1.00  0.00           N
ATOM    854  N   TYR B 113     -21.127   5.499   8.054  1.00  0.00           N
ATOM    855  CA  TYR B 113     -20.112   5.305   7.021  1.00  0.00           C
ATOM    856  C   TYR B 113     -20.573   4.383   5.886  1.00  0.00           C
ATOM    857  O   TYR B 113     -20.158   4.584   4.748  1.00  0.00           O
ATOM    858  CB  TYR B 113     -18.821   4.773   7.641  1.00  0.00           C
ATOM    859  CG  TYR B 113     -18.009   5.772   8.440  1.00  0.00           C
ATOM    860  CD1 TYR B 113     -17.877   7.106   8.014  1.00  0.00           C
ATOM    861  CD2 TYR B 113     -17.330   5.363   9.597  1.00  0.00           C
ATOM    862  CE1 TYR B 113     -17.088   8.018   8.734  1.00  0.00           C
ATOM    863  CE2 TYR B 113     -16.532   6.264  10.322  1.00  0.00           C
ATOM    864  CZ  TYR B 113     -16.414   7.591   9.884  1.00  0.00           C
ATOM    865  OH  TYR B 113     -15.642   8.477  10.587  1.00  0.00           O
ATOM    866  N   ASP B 114     -21.446   3.419   6.151  1.00  0.00           N
ATOM    867  CA  ASP B 114     -21.955   2.533   5.100  1.00  0.00           C
ATOM    868  C   ASP B 114     -22.886   3.281   4.143  1.00  0.00           C
ATOM    869  O   ASP B 114     -22.808   3.089   2.929  1.00  0.00           O
ATOM    870  CB  ASP B 114     -22.632   1.308   5.729  1.00  0.00           C
ATOM    871  CG  ASP B 114     -21.635   0.420   6.492  1.00  0.00           C
ATOM    872  OD1 ASP B 114     -20.446   0.357   6.085  1.00  0.00           O
ATOM    873  OD2 ASP B 114     -22.068  -0.189   7.496  1.00  0.00           O
ATOM    874  N   ARG B 115     -23.694   4.210   4.657  1.00  0.00           N
ATOM    875  CA  ARG B 115     -24.509   5.106   3.839  1.00  0.00           C
ATOM    876  C   ARG B 115     -23.632   6.038   3.005  1.00  0.00           C
ATOM    877  O   ARG B 115     -23.759   6.068   1.787  1.00  0.00           O
ATOM    878  CB  ARG B 115     -25.477   5.903   4.742  1.00  0.00           C
ATOM    879  CG  ARG B 115     -26.407   6.808   3.918  1.00  0.00           C
ATOM    880  CD  ARG B 115     -27.320   7.676   4.790  1.00  0.00           C
ATOM    881  NE  ARG B 115     -26.583   8.707   5.547  1.00  0.00           N
ATOM    882  CZ  ARG B 115     -26.208   9.898   5.108  1.00  0.00           C
ATOM    883  NH1 ARG B 115     -26.442  10.306   3.887  1.00  0.00           N
ATOM    884  NH2 ARG B 115     -25.599  10.733   5.887  1.00  0.00           N
ATOM    885  N   LEU B 116     -22.705   6.739   3.644  1.00  0.00           N
ATOM    886  CA  LEU B 116     -21.838   7.713   2.984  1.00  0.00           C
ATOM    887  C   LEU B 116     -20.956   7.089   1.895  1.00  0.00           C
ATOM    888  O   LEU B 116     -20.689   7.729   0.880  1.00  0.00           O
ATOM    889  CB  LEU B 116     -20.950   8.399   4.033  1.00  0.00           C
ATOM    890  CG  LEU B 116     -21.693   9.322   5.015  1.00  0.00           C
ATOM    891  CD1 LEU B 116     -20.719   9.821   6.074  1.00  0.00           C
ATOM    892  CD2 LEU B 116     -22.318  10.523   4.319  1.00  0.00           C
ATOM    893  N   ARG B 117     -20.532   5.843   2.068  1.00  0.00           N
ATOM    894  CA  ARG B 117     -19.731   5.136   1.049  1.00  0.00           C
ATOM    895  C   ARG B 117     -20.504   4.911  -0.253  1.00  0.00           C
ATOM    896  O   ARG B 117     -19.886   4.895  -1.313  1.00  0.00           O
ATOM    897  CB  ARG B 117     -19.234   3.811   1.641  1.00  0.00           C
ATOM    898  CG  ARG B 117     -18.049   3.235   0.853  1.00  0.00           C
ATOM    899  CD  ARG B 117     -17.583   1.881   1.403  1.00  0.00           C
ATOM    900  NE  ARG B 117     -17.174   1.968   2.822  1.00  0.00           N
ATOM    901  CZ  ARG B 117     -17.612   1.203   3.819  1.00  0.00           C
ATOM    902  NH1 ARG B 117     -18.331   0.148   3.612  1.00  0.00           N
ATOM    903  NH2 ARG B 117     -17.342   1.502   5.059  1.00  0.00           N
ATOM    904  N   ASN B 118     -21.809   4.745  -0.176  1.00  0.00           N
ATOM    905  CA  ASN B 118     -22.671   4.509  -1.333  1.00  0.00           C
ATOM    906  C   ASN B 118     -23.195   5.807  -1.960  1.00  0.00           C
ATOM    907  O   ASN B 118     -23.305   5.887  -3.181  1.00  0.00           O
ATOM    908  CB  ASN B 118     -23.840   3.613  -0.894  1.00  0.00           C
ATOM    909  CG  ASN B 118     -23.405   2.202  -0.526  1.00  0.00           C
ATOM    910  OD1 ASN B 118     -22.474   1.619  -1.062  1.00  0.00           O
ATOM    911  ND2 ASN B 118     -24.098   1.590   0.399  1.00  0.00           N
ATOM    912  N   GLU B 119     -23.517   6.806  -1.142  1.00  0.00           N
ATOM    913  CA  GLU B 119     -24.128   8.069  -1.596  1.00  0.00           C
ATOM    914  C   GLU B 119     -23.082   9.138  -1.973  1.00  0.00           C
ATOM    915  O   GLU B 119     -23.382  10.061  -2.729  1.00  0.00           O
ATOM    916  CB  GLU B 119     -25.079   8.596  -0.505  1.00  0.00           C
ATOM    917  CG  GLU B 119     -26.286   7.678  -0.272  1.00  0.00           C
ATOM    918  CD  GLU B 119     -27.179   8.105   0.911  1.00  0.00           C
ATOM    919  OE1 GLU B 119     -28.076   7.321   1.289  1.00  0.00           O
ATOM    920  OE2 GLU B 119     -26.951   9.192   1.500  1.00  0.00           O
ATOM    921  N   GLY B 120     -21.868   9.008  -1.461  1.00  0.00           N
ATOM    922  CA  GLY B 120     -20.856  10.055  -1.512  1.00  0.00           C
ATOM    923  C   GLY B 120     -20.999  11.050  -0.355  1.00  0.00           C
ATOM    924  O   GLY B 120     -21.982  11.038   0.389  1.00  0.00           O
ATOM    925  N   ILE B 121     -19.997  11.902  -0.202  1.00  0.00           N
ATOM    926  CA  ILE B 121     -19.924  12.904   0.864  1.00  0.00           C
ATOM    927  C   ILE B 121     -20.090  14.302   0.276  1.00  0.00           C
ATOM    928  O   ILE B 121     -19.480  14.635  -0.738  1.00  0.00           O
ATOM    929  CB  ILE B 121     -18.608  12.738   1.650  1.00  0.00           C
ATOM    930  CG1 ILE B 121     -18.743  11.479   2.535  1.00  0.00           C
ATOM    931  CG2 ILE B 121     -18.263  13.972   2.494  1.00  0.00           C
ATOM    932  CD1 ILE B 121     -17.614  11.268   3.532  1.00  0.00           C
ATOM    933  N   THR B 122     -20.855  15.131   0.965  1.00  0.00           N
ATOM    934  CA  THR B 122     -20.932  16.572   0.712  1.00  0.00           C
ATOM    935  C   THR B 122     -20.024  17.326   1.683  1.00  0.00           C
ATOM    936  O   THR B 122     -19.989  17.028   2.879  1.00  0.00           O
ATOM    937  CB  THR B 122     -22.367  17.089   0.790  1.00  0.00           C
ATOM    938  OG1 THR B 122     -22.959  16.759   2.024  1.00  0.00           O
ATOM    939  CG2 THR B 122     -23.244  16.493  -0.311  1.00  0.00           C
ATOM    940  N   LEU B 123     -19.276  18.295   1.183  1.00  0.00           N
ATOM    941  CA  LEU B 123     -18.409  19.150   1.986  1.00  0.00           C
ATOM    942  C   LEU B 123     -18.977  20.565   2.090  1.00  0.00           C
ATOM    943  O   LEU B 123     -19.437  21.134   1.100  1.00  0.00           O
ATOM    944  CB  LEU B 123     -16.977  19.194   1.418  1.00  0.00           C
ATOM    945  CG  LEU B 123     -16.264  17.844   1.267  1.00  0.00           C
ATOM    946  CD1 LEU B 123     -14.822  18.082   0.789  1.00  0.00           C
ATOM    947  CD2 LEU B 123     -16.187  17.064   2.575  1.00  0.00           C
ATOM    948  N   ALA B 124     -18.856  21.176   3.258  1.00  0.00           N
ATOM    949  CA  ALA B 124     -19.028  22.610   3.445  1.00  0.00           C
ATOM    950  C   ALA B 124     -17.689  23.256   3.820  1.00  0.00           C
ATOM    951  O   ALA B 124     -16.937  22.709   4.619  1.00  0.00           O
ATOM    952  CB  ALA B 124     -20.101  22.864   4.507  1.00  0.00           C
ATOM    953  N   LEU B 125     -17.397  24.438   3.287  1.00  0.00           N
ATOM    954  CA  LEU B 125     -16.232  25.206   3.715  1.00  0.00           C
ATOM    955  C   LEU B 125     -16.384  25.610   5.181  1.00  0.00           C
ATOM    956  O   LEU B 125     -17.347  26.283   5.547  1.00  0.00           O
ATOM    957  CB  LEU B 125     -16.045  26.420   2.794  1.00  0.00           C
ATOM    958  CG  LEU B 125     -14.838  27.303   3.184  1.00  0.00           C
ATOM    959  CD1 LEU B 125     -13.507  26.578   3.000  1.00  0.00           C
ATOM    960  CD2 LEU B 125     -14.823  28.561   2.320  1.00  0.00           C
ATOM    961  N   SER B 126     -15.431  25.232   6.022  1.00  0.00           N
ATOM    962  CA  SER B 126     -15.435  25.655   7.418  1.00  0.00           C
ATOM    963  C   SER B 126     -15.020  27.121   7.556  1.00  0.00           C
ATOM    964  O   SER B 126     -13.997  27.517   6.996  1.00  0.00           O
ATOM    965  CB  SER B 126     -14.504  24.773   8.246  1.00  0.00           C
ATOM    966  OG  SER B 126     -14.602  25.150   9.616  1.00  0.00           O
ATOM    967  N   PRO B 127     -15.739  27.935   8.362  1.00  0.00           N
ATOM    968  CA  PRO B 127     -15.261  29.263   8.738  1.00  0.00           C
ATOM    969  C   PRO B 127     -14.104  29.205   9.749  1.00  0.00           C
ATOM    970  O   PRO B 127     -13.359  30.171   9.888  1.00  0.00           O
ATOM    971  CB  PRO B 127     -16.491  29.957   9.327  1.00  0.00           C
ATOM    972  CG  PRO B 127     -17.277  28.809   9.958  1.00  0.00           C
ATOM    973  CD  PRO B 127     -17.012  27.637   9.003  1.00  0.00           C
ATOM    974  N   VAL B 128     -13.938  28.078  10.454  1.00  0.00           N
ATOM    975  CA  VAL B 128     -12.846  27.847  11.405  1.00  0.00           C
ATOM    976  C   VAL B 128     -11.627  27.347  10.633  1.00  0.00           C
ATOM    977  O   VAL B 128     -11.696  26.351   9.918  1.00  0.00           O
ATOM    978  CB  VAL B 128     -13.234  26.842  12.497  1.00  0.00           C
ATOM    979  CG1 VAL B 128     -12.128  26.689  13.538  1.00  0.00           C
ATOM    980  CG2 VAL B 128     -14.509  27.273  13.225  1.00  0.00           C
ATOM    981  N   ARG B 129     -10.498  28.034  10.814  1.00  0.00           N
ATOM    982  CA  ARG B 129      -9.216  27.701  10.186  1.00  0.00           C
ATOM    983  C   ARG B 129      -8.242  27.101  11.195  1.00  0.00           C
ATOM    984  O   ARG B 129      -8.353  27.349  12.394  1.00  0.00           O
ATOM    985  CB  ARG B 129      -8.626  28.948   9.516  1.00  0.00           C
ATOM    986  CG  ARG B 129      -9.505  29.441   8.350  1.00  0.00           C
ATOM    987  CD  ARG B 129      -8.815  30.609   7.647  1.00  0.00           C
ATOM    988  NE  ARG B 129      -9.597  31.103   6.509  1.00  0.00           N
ATOM    989  CZ  ARG B 129      -9.169  31.969   5.597  1.00  0.00           C
ATOM    990  NH1 ARG B 129      -7.981  32.500   5.666  1.00  0.00           N
ATOM    991  NH2 ARG B 129      -9.939  32.305   4.594  1.00  0.00           N
ATOM    992  N   LEU B 130      -7.283  26.330  10.704  1.00  0.00           N
ATOM    993  CA  LEU B 130      -6.266  25.700  11.529  1.00  0.00           C
ATOM    994  C   LEU B 130      -5.102  26.653  11.795  1.00  0.00           C
ATOM    995  O   LEU B 130      -4.577  27.295  10.880  1.00  0.00           O
ATOM    996  CB  LEU B 130      -5.775  24.396  10.880  1.00  0.00           C
ATOM    997  CG  LEU B 130      -6.879  23.356  10.609  1.00  0.00           C
ATOM    998  CD1 LEU B 130      -6.273  22.131   9.952  1.00  0.00           C
ATOM    999  CD2 LEU B 130      -7.592  22.917  11.880  1.00  0.00           C
ATOM   1000  N   GLY B 131      -4.664  26.704  13.052  1.00  0.00           N
ATOM   1001  CA  GLY B 131      -3.427  27.373  13.424  1.00  0.00           C
ATOM   1002  C   GLY B 131      -2.207  26.658  12.851  1.00  0.00           C
ATOM   1003  O   GLY B 131      -2.116  25.431  12.890  1.00  0.00           O
ATOM   1004  N   ARG B 132      -1.238  27.437  12.354  1.00  0.00           N
ATOM   1005  CA  ARG B 132       0.006  26.910  11.786  1.00  0.00           C
ATOM   1006  C   ARG B 132       1.072  26.754  12.868  1.00  0.00           C
ATOM   1007  O   ARG B 132       1.404  27.712  13.561  1.00  0.00           O
ATOM   1008  CB  ARG B 132       0.485  27.819  10.650  1.00  0.00           C
ATOM   1009  CG  ARG B 132      -0.483  27.769   9.442  1.00  0.00           C
ATOM   1010  CD  ARG B 132      -0.153  28.826   8.406  1.00  0.00           C
ATOM   1011  NE  ARG B 132       1.185  28.666   7.816  1.00  0.00           N
ATOM   1012  CZ  ARG B 132       1.484  28.246   6.598  1.00  0.00           C
ATOM   1013  NH1 ARG B 132       0.597  27.756   5.794  1.00  0.00           N
ATOM   1014  NH2 ARG B 132       2.695  28.344   6.160  1.00  0.00           N
ATOM   1015  N   ASN B 133       1.595  25.554  13.031  1.00  0.00           N
ATOM   1016  CA  ASN B 133       2.695  25.281  13.944  1.00  0.00           C
ATOM   1017  C   ASN B 133       3.476  24.028  13.493  1.00  0.00           C
ATOM   1018  O   ASN B 133       3.016  22.910  13.733  1.00  0.00           O
ATOM   1019  CB  ASN B 133       2.156  25.126  15.372  1.00  0.00           C
ATOM   1020  CG  ASN B 133       3.267  24.989  16.406  1.00  0.00           C
ATOM   1021  OD1 ASN B 133       4.417  24.719  16.109  1.00  0.00           O
ATOM   1022  ND2 ASN B 133       2.946  25.184  17.666  1.00  0.00           N
ATOM   1023  N   PRO B 134       4.678  24.176  12.917  1.00  0.00           N
ATOM   1024  CA  PRO B 134       5.487  23.053  12.457  1.00  0.00           C
ATOM   1025  C   PRO B 134       5.828  22.029  13.545  1.00  0.00           C
ATOM   1026  O   PRO B 134       6.026  20.848  13.254  1.00  0.00           O
ATOM   1027  CB  PRO B 134       6.760  23.674  11.878  1.00  0.00           C
ATOM   1028  CG  PRO B 134       6.328  25.082  11.478  1.00  0.00           C
ATOM   1029  CD  PRO B 134       5.286  25.443  12.528  1.00  0.00           C
ATOM   1030  N   HIS B 135       5.854  22.441  14.819  1.00  0.00           N
ATOM   1031  CA  HIS B 135       6.132  21.535  15.939  1.00  0.00           C
ATOM   1032  C   HIS B 135       4.972  20.574  16.251  1.00  0.00           C
ATOM   1033  O   HIS B 135       5.191  19.526  16.858  1.00  0.00           O
ATOM   1034  CB  HIS B 135       6.489  22.344  17.192  1.00  0.00           C
ATOM   1035  CG  HIS B 135       7.800  23.060  17.075  1.00  0.00           C
ATOM   1036  ND1 HIS B 135       9.043  22.492  17.247  1.00  0.00           N
ATOM   1037  CD2 HIS B 135       8.009  24.381  16.756  1.00  0.00           C
ATOM   1038  CE1 HIS B 135       9.975  23.448  17.050  1.00  0.00           C
ATOM   1039  NE2 HIS B 135       9.376  24.603  16.748  1.00  0.00           N
ATOM   1040  N   LEU B 136       3.753  20.912  15.835  1.00  0.00           N
ATOM   1041  CA  LEU B 136       2.547  20.106  16.052  1.00  0.00           C
ATOM   1042  C   LEU B 136       1.959  19.540  14.752  1.00  0.00           C
ATOM   1043  O   LEU B 136       1.153  18.601  14.791  1.00  0.00           O
ATOM   1044  CB  LEU B 136       1.507  20.946  16.812  1.00  0.00           C
ATOM   1045  CG  LEU B 136       1.936  21.426  18.212  1.00  0.00           C
ATOM   1046  CD1 LEU B 136       0.811  22.256  18.837  1.00  0.00           C
ATOM   1047  CD2 LEU B 136       2.239  20.259  19.162  1.00  0.00           C
ATOM   1048  N   ALA B 137       2.353  20.080  13.598  1.00  0.00           N
ATOM   1049  CA  ALA B 137       1.848  19.693  12.292  1.00  0.00           C
ATOM   1050  C   ALA B 137       2.056  18.198  12.013  1.00  0.00           C
ATOM   1051  O   ALA B 137       3.100  17.623  12.302  1.00  0.00           O
ATOM   1052  CB  ALA B 137       2.517  20.555  11.223  1.00  0.00           C
ATOM   1053  N   GLY B 138       1.019  17.573  11.482  1.00  0.00           N
ATOM   1054  CA  GLY B 138       0.992  16.140  11.186  1.00  0.00           C
ATOM   1055  C   GLY B 138       0.670  15.235  12.388  1.00  0.00           C
ATOM   1056  O   GLY B 138       0.249  14.099  12.184  1.00  0.00           O
ATOM   1057  N   ILE B 139       0.823  15.723  13.633  1.00  0.00           N
ATOM   1058  CA  ILE B 139       0.618  14.912  14.838  1.00  0.00           C
ATOM   1059  C   ILE B 139      -0.878  14.816  15.170  1.00  0.00           C
ATOM   1060  O   ILE B 139      -1.586  15.816  15.272  1.00  0.00           O
ATOM   1061  CB  ILE B 139       1.412  15.452  16.050  1.00  0.00           C
ATOM   1062  CG1 ILE B 139       2.912  15.650  15.703  1.00  0.00           C
ATOM   1063  CG2 ILE B 139       1.263  14.492  17.245  1.00  0.00           C
ATOM   1064  CD1 ILE B 139       3.731  16.248  16.851  1.00  0.00           C
ATOM   1065  N   LYS B 140      -1.352  13.596  15.460  1.00  0.00           N
ATOM   1066  CA  LYS B 140      -2.679  13.382  16.035  1.00  0.00           C
ATOM   1067  C   LYS B 140      -2.655  13.588  17.563  1.00  0.00           C
ATOM   1068  O   LYS B 140      -2.944  12.672  18.336  1.00  0.00           O
ATOM   1069  CB  LYS B 140      -3.235  12.030  15.570  1.00  0.00           C
ATOM   1070  CG  LYS B 140      -4.760  11.962  15.710  1.00  0.00           C
ATOM   1071  CD  LYS B 140      -5.310  10.663  15.087  1.00  0.00           C
ATOM   1072  CE  LYS B 140      -6.828  10.551  15.223  1.00  0.00           C
ATOM   1073  NZ  LYS B 140      -7.572  11.569  14.437  1.00  0.00           N
ATOM   1074  N   HIS B 141      -2.291  14.804  17.998  1.00  0.00           N
ATOM   1075  CA  HIS B 141      -2.226  15.186  19.411  1.00  0.00           C
ATOM   1076  C   HIS B 141      -3.614  15.463  20.017  1.00  0.00           C
ATOM   1077  O   HIS B 141      -4.603  15.595  19.292  1.00  0.00           O
ATOM   1078  CB  HIS B 141      -1.274  16.379  19.568  1.00  0.00           C
ATOM   1079  CG  HIS B 141      -1.725  17.617  18.852  1.00  0.00           C
ATOM   1080  ND1 HIS B 141      -2.680  18.509  19.270  1.00  0.00           N
ATOM   1081  CD2 HIS B 141      -1.254  18.081  17.646  1.00  0.00           C
ATOM   1082  CE1 HIS B 141      -2.775  19.487  18.350  1.00  0.00           C
ATOM   1083  NE2 HIS B 141      -1.927  19.257  17.335  1.00  0.00           N
ATOM   1084  N   LEU B 142      -3.707  15.568  21.355  1.00  0.00           N
ATOM   1085  CA  LEU B 142      -4.970  15.730  22.092  1.00  0.00           C
ATOM   1086  C   LEU B 142      -5.564  17.146  22.033  1.00  0.00           C
ATOM   1087  O   LEU B 142      -6.731  17.315  22.367  1.00  0.00           O
ATOM   1088  CB  LEU B 142      -4.784  15.280  23.547  1.00  0.00           C
ATOM   1089  CG  LEU B 142      -4.448  13.786  23.738  1.00  0.00           C
ATOM   1090  CD1 LEU B 142      -4.230  13.494  25.225  1.00  0.00           C
ATOM   1091  CD2 LEU B 142      -5.568  12.876  23.236  1.00  0.00           C
ATOM   1092  N   ASN B 143      -4.818  18.156  21.575  1.00  0.00           N
ATOM   1093  CA  ASN B 143      -5.335  19.517  21.404  1.00  0.00           C
ATOM   1094  C   ASN B 143      -6.213  19.582  20.148  1.00  0.00           C
ATOM   1095  O   ASN B 143      -5.737  19.859  19.049  1.00  0.00           O
ATOM   1096  CB  ASN B 143      -4.179  20.522  21.387  1.00  0.00           C
ATOM   1097  CG  ASN B 143      -3.449  20.580  22.717  1.00  0.00           C
ATOM   1098  OD1 ASN B 143      -3.878  21.247  23.634  1.00  0.00           O
ATOM   1099  ND2 ASN B 143      -2.372  19.851  22.865  1.00  0.00           N
ATOM   1100  N   ARG B 144      -7.499  19.248  20.287  1.00  0.00           N
ATOM   1101  CA  ARG B 144      -8.453  19.100  19.172  1.00  0.00           C
ATOM   1102  C   ARG B 144      -9.626  20.099  19.238  1.00  0.00           C
ATOM   1103  O   ARG B 144     -10.651  19.854  18.624  1.00  0.00           O
ATOM   1104  CB  ARG B 144      -8.952  17.648  19.097  1.00  0.00           C
ATOM   1105  CG  ARG B 144      -7.894  16.556  18.860  1.00  0.00           C
ATOM   1106  CD  ARG B 144      -7.242  16.596  17.468  1.00  0.00           C
ATOM   1107  NE  ARG B 144      -6.095  17.523  17.410  1.00  0.00           N
ATOM   1108  CZ  ARG B 144      -5.396  17.845  16.318  1.00  0.00           C
ATOM   1109  NH1 ARG B 144      -5.688  17.397  15.148  1.00  0.00           N
ATOM   1110  NH2 ARG B 144      -4.372  18.622  16.405  1.00  0.00           N
ATOM   1111  N   LEU B 145      -9.486  21.216  19.960  1.00  0.00           N
ATOM   1112  CA  LEU B 145     -10.553  22.221  20.051  1.00  0.00           C
ATOM   1113  C   LEU B 145     -10.878  22.862  18.695  1.00  0.00           C
ATOM   1114  O   LEU B 145     -12.045  23.160  18.449  1.00  0.00           O
ATOM   1115  CB  LEU B 145     -10.194  23.303  21.079  1.00  0.00           C
ATOM   1116  CG  LEU B 145     -10.368  22.870  22.541  1.00  0.00           C
ATOM   1117  CD1 LEU B 145      -9.868  23.976  23.472  1.00  0.00           C
ATOM   1118  CD2 LEU B 145     -11.828  22.578  22.903  1.00  0.00           C
ATOM   1119  N   GLU B 146      -9.911  23.007  17.795  1.00  0.00           N
ATOM   1120  CA  GLU B 146     -10.169  23.430  16.412  1.00  0.00           C
ATOM   1121  C   GLU B 146     -11.153  22.481  15.726  1.00  0.00           C
ATOM   1122  O   GLU B 146     -12.163  22.922  15.195  1.00  0.00           O
ATOM   1123  CB  GLU B 146      -8.849  23.475  15.623  1.00  0.00           C
ATOM   1124  CG  GLU B 146      -7.915  24.590  16.101  1.00  0.00           C
ATOM   1125  CD  GLU B 146      -6.546  24.550  15.394  1.00  0.00           C
ATOM   1126  OE1 GLU B 146      -5.958  25.627  15.166  1.00  0.00           O
ATOM   1127  OE2 GLU B 146      -6.063  23.422  15.101  1.00  0.00           O
ATOM   1128  N   GLN B 147     -10.957  21.153  15.840  1.00  0.00           N
ATOM   1129  CA  GLN B 147     -11.844  20.155  15.249  1.00  0.00           C
ATOM   1130  C   GLN B 147     -13.228  20.150  15.914  1.00  0.00           C
ATOM   1131  O   GLN B 147     -14.224  19.933  15.236  1.00  0.00           O
ATOM   1132  CB  GLN B 147     -11.225  18.747  15.336  1.00  0.00           C
ATOM   1133  CG  GLN B 147     -10.046  18.538  14.370  1.00  0.00           C
ATOM   1134  CD  GLN B 147      -8.809  19.375  14.697  1.00  0.00           C
ATOM   1135  OE1 GLN B 147      -8.412  19.532  15.848  1.00  0.00           O
ATOM   1136  NE2 GLN B 147      -8.148  19.923  13.709  1.00  0.00           N
ATOM   1137  N   VAL B 148     -13.305  20.404  17.221  1.00  0.00           N
ATOM   1138  CA  VAL B 148     -14.585  20.546  17.928  1.00  0.00           C
ATOM   1139  C   VAL B 148     -15.364  21.742  17.378  1.00  0.00           C
ATOM   1140  O   VAL B 148     -16.528  21.598  17.035  1.00  0.00           O
ATOM   1141  CB  VAL B 148     -14.383  20.652  19.448  1.00  0.00           C
ATOM   1142  CG1 VAL B 148     -15.690  20.948  20.195  1.00  0.00           C
ATOM   1143  CG2 VAL B 148     -13.830  19.340  20.017  1.00  0.00           C
ATOM   1144  N   LEU B 149     -14.713  22.903  17.216  1.00  0.00           N
ATOM   1145  CA  LEU B 149     -15.345  24.094  16.643  1.00  0.00           C
ATOM   1146  C   LEU B 149     -15.742  23.883  15.177  1.00  0.00           C
ATOM   1147  O   LEU B 149     -16.858  24.219  14.805  1.00  0.00           O
ATOM   1148  CB  LEU B 149     -14.401  25.297  16.783  1.00  0.00           C
ATOM   1149  CG  LEU B 149     -14.199  25.802  18.224  1.00  0.00           C
ATOM   1150  CD1 LEU B 149     -13.143  26.912  18.215  1.00  0.00           C
ATOM   1151  CD2 LEU B 149     -15.483  26.365  18.822  1.00  0.00           C
ATOM   1152  N   ILE B 150     -14.876  23.273  14.370  1.00  0.00           N
ATOM   1153  CA  ILE B 150     -15.174  22.912  12.975  1.00  0.00           C
ATOM   1154  C   ILE B 150     -16.428  22.039  12.914  1.00  0.00           C
ATOM   1155  O   ILE B 150     -17.335  22.326  12.139  1.00  0.00           O
ATOM   1156  CB  ILE B 150     -13.965  22.207  12.321  1.00  0.00           C
ATOM   1157  CG1 ILE B 150     -12.810  23.203  12.092  1.00  0.00           C
ATOM   1158  CG2 ILE B 150     -14.346  21.556  10.973  1.00  0.00           C
ATOM   1159  CD1 ILE B 150     -11.444  22.521  11.908  1.00  0.00           C
ATOM   1160  N   ARG B 151     -16.508  21.014  13.753  1.00  0.00           N
ATOM   1161  CA  ARG B 151     -17.668  20.113  13.807  1.00  0.00           C
ATOM   1162  C   ARG B 151     -18.929  20.842  14.266  1.00  0.00           C
ATOM   1163  O   ARG B 151     -19.968  20.661  13.637  1.00  0.00           O
ATOM   1164  CB  ARG B 151     -17.347  18.900  14.685  1.00  0.00           C
ATOM   1165  CG  ARG B 151     -18.485  17.852  14.694  1.00  0.00           C
ATOM   1166  CD  ARG B 151     -18.688  17.208  13.311  1.00  0.00           C
ATOM   1167  NE  ARG B 151     -19.946  16.466  13.269  1.00  0.00           N
ATOM   1168  CZ  ARG B 151     -20.432  15.809  12.227  1.00  0.00           C
ATOM   1169  NH1 ARG B 151     -19.741  15.634  11.134  1.00  0.00           N
ATOM   1170  NH2 ARG B 151     -21.645  15.353  12.280  1.00  0.00           N
ATOM   1171  N   SER B 152     -18.857  21.691  15.287  1.00  0.00           N
ATOM   1172  CA  SER B 152     -19.993  22.472  15.771  1.00  0.00           C
ATOM   1173  C   SER B 152     -20.549  23.433  14.704  1.00  0.00           C
ATOM   1174  O   SER B 152     -21.760  23.585  14.606  1.00  0.00           O
ATOM   1175  CB  SER B 152     -19.610  23.281  17.008  1.00  0.00           C
ATOM   1176  OG  SER B 152     -19.303  22.417  18.083  1.00  0.00           O
ATOM   1177  N   HIS B 153     -19.687  24.043  13.884  1.00  0.00           N
ATOM   1178  CA  HIS B 153     -20.128  24.863  12.750  1.00  0.00           C
ATOM   1179  C   HIS B 153     -20.708  24.006  11.618  1.00  0.00           C
ATOM   1180  O   HIS B 153     -21.733  24.363  11.048  1.00  0.00           O
ATOM   1181  CB  HIS B 153     -18.974  25.733  12.252  1.00  0.00           C
ATOM   1182  CG  HIS B 153     -18.785  26.983  13.064  1.00  0.00           C
ATOM   1183  ND1 HIS B 153     -19.531  28.138  12.944  1.00  0.00           N
ATOM   1184  CD2 HIS B 153     -17.865  27.211  14.050  1.00  0.00           C
ATOM   1185  CE1 HIS B 153     -19.073  29.033  13.826  1.00  0.00           C
ATOM   1186  NE2 HIS B 153     -18.050  28.511  14.520  1.00  0.00           N
ATOM   1187  N   LEU B 154     -20.088  22.849  11.326  1.00  0.00           N
ATOM   1188  CA  LEU B 154     -20.578  21.917  10.314  1.00  0.00           C
ATOM   1189  C   LEU B 154     -21.995  21.422  10.633  1.00  0.00           C
ATOM   1190  O   LEU B 154     -22.833  21.347   9.739  1.00  0.00           O
ATOM   1191  CB  LEU B 154     -19.586  20.754  10.206  1.00  0.00           C
ATOM   1192  CG  LEU B 154     -20.001  19.654   9.208  1.00  0.00           C
ATOM   1193  CD1 LEU B 154     -20.019  20.172   7.772  1.00  0.00           C
ATOM   1194  CD2 LEU B 154     -19.010  18.498   9.301  1.00  0.00           C
ATOM   1195  N   GLU B 155     -22.298  21.149  11.910  1.00  0.00           N
ATOM   1196  CA  GLU B 155     -23.616  20.694  12.384  1.00  0.00           C
ATOM   1197  C   GLU B 155     -24.736  21.726  12.198  1.00  0.00           C
ATOM   1198  O   GLU B 155     -25.913  21.386  12.337  1.00  0.00           O
ATOM   1199  CB  GLU B 155     -23.493  20.267  13.847  1.00  0.00           C
ATOM   1200  CG  GLU B 155     -22.796  18.909  13.946  1.00  0.00           C
ATOM   1201  CD  GLU B 155     -22.388  18.488  15.362  1.00  0.00           C
ATOM   1202  OE1 GLU B 155     -21.847  17.353  15.464  1.00  0.00           O
ATOM   1203  OE2 GLU B 155     -22.564  19.263  16.328  1.00  0.00           O
ATOM   1204  N   GLN B 156     -24.412  22.969  11.840  1.00  0.00           N
ATOM   1205  CA  GLN B 156     -25.378  23.993  11.440  1.00  0.00           C
ATOM   1206  C   GLN B 156     -25.655  23.977   9.926  1.00  0.00           C
ATOM   1207  O   GLN B 156     -26.457  24.766   9.432  1.00  0.00           O
ATOM   1208  CB  GLN B 156     -24.882  25.381  11.892  1.00  0.00           C
ATOM   1209  CG  GLN B 156     -24.605  25.437  13.397  1.00  0.00           C
ATOM   1210  CD  GLN B 156     -24.032  26.781  13.853  1.00  0.00           C
ATOM   1211  OE1 GLN B 156     -24.200  27.821  13.240  1.00  0.00           O
ATOM   1212  NE2 GLN B 156     -23.326  26.812  14.960  1.00  0.00           N
ATOM   1213  N   THR B 157     -25.014  23.093   9.190  1.00  0.00           N
ATOM   1214  CA  THR B 157     -25.190  22.896   7.744  1.00  0.00           C
ATOM   1215  C   THR B 157     -25.782  21.511   7.469  1.00  0.00           C
ATOM   1216  O   THR B 157     -25.877  20.670   8.358  1.00  0.00           O
ATOM   1217  CB  THR B 157     -23.874  23.089   6.971  1.00  0.00           C
ATOM   1218  OG1 THR B 157     -23.054  21.947   7.090  1.00  0.00           O
ATOM   1219  CG2 THR B 157     -23.065  24.315   7.403  1.00  0.00           C
ATOM   1220  N   ASN B 158     -26.124  21.248   6.207  1.00  0.00           N
ATOM   1221  CA  ASN B 158     -26.557  19.922   5.750  1.00  0.00           C
ATOM   1222  C   ASN B 158     -25.403  19.063   5.204  1.00  0.00           C
ATOM   1223  O   ASN B 158     -25.652  17.982   4.677  1.00  0.00           O
ATOM   1224  CB  ASN B 158     -27.672  20.095   4.701  1.00  0.00           C
ATOM   1225  CG  ASN B 158     -28.938  20.712   5.277  1.00  0.00           C
ATOM   1226  OD1 ASN B 158     -29.308  20.533   6.419  1.00  0.00           O
ATOM   1227  ND2 ASN B 158     -29.664  21.456   4.467  1.00  0.00           N
ATOM   1228  N   ALA B 159     -24.162  19.540   5.268  1.00  0.00           N
ATOM   1229  CA  ALA B 159     -23.015  18.808   4.748  1.00  0.00           C
ATOM   1230  C   ALA B 159     -22.554  17.715   5.723  1.00  0.00           C
ATOM   1231  O   ALA B 159     -22.671  17.846   6.937  1.00  0.00           O
ATOM   1232  CB  ALA B 159     -21.897  19.795   4.400  1.00  0.00           C
ATOM   1233  N   ASP B 160     -21.974  16.645   5.175  1.00  0.00           N
ATOM   1234  CA  ASP B 160     -21.497  15.497   5.942  1.00  0.00           C
ATOM   1235  C   ASP B 160     -20.139  15.759   6.612  1.00  0.00           C
ATOM   1236  O   ASP B 160     -19.843  15.207   7.677  1.00  0.00           O
ATOM   1237  CB  ASP B 160     -21.378  14.288   5.012  1.00  0.00           C
ATOM   1238  CG  ASP B 160     -22.688  13.884   4.338  1.00  0.00           C
ATOM   1239  OD1 ASP B 160     -23.608  13.406   5.050  1.00  0.00           O
ATOM   1240  OD2 ASP B 160     -22.733  13.970   3.091  1.00  0.00           O
ATOM   1241  N   GLU B 161     -19.294  16.580   5.970  1.00  0.00           N
ATOM   1242  CA  GLU B 161     -17.932  16.877   6.415  1.00  0.00           C
ATOM   1243  C   GLU B 161     -17.535  18.312   6.017  1.00  0.00           C
ATOM   1244  O   GLU B 161     -18.172  18.949   5.177  1.00  0.00           O
ATOM   1245  CB  GLU B 161     -16.994  15.780   5.852  1.00  0.00           C
ATOM   1246  CG  GLU B 161     -15.531  15.815   6.268  1.00  0.00           C
ATOM   1247  CD  GLU B 161     -15.265  15.828   7.774  1.00  0.00           C
ATOM   1248  OE1 GLU B 161     -15.287  16.932   8.345  1.00  0.00           O
ATOM   1249  OE2 GLU B 161     -14.953  14.778   8.354  1.00  0.00           O
ATOM   1250  N   ALA B 162     -16.478  18.832   6.624  1.00  0.00           N
ATOM   1251  CA  ALA B 162     -15.971  20.164   6.359  1.00  0.00           C
ATOM   1252  C   ALA B 162     -14.706  20.130   5.485  1.00  0.00           C
ATOM   1253  O   ALA B 162     -13.822  19.304   5.703  1.00  0.00           O
ATOM   1254  CB  ALA B 162     -15.707  20.873   7.693  1.00  0.00           C
ATOM   1255  N   LEU B 163     -14.591  21.097   4.564  1.00  0.00           N
ATOM   1256  CA  LEU B 163     -13.314  21.464   3.962  1.00  0.00           C
ATOM   1257  C   LEU B 163     -12.655  22.534   4.838  1.00  0.00           C
ATOM   1258  O   LEU B 163     -13.261  23.574   5.115  1.00  0.00           O
ATOM   1259  CB  LEU B 163     -13.533  21.942   2.518  1.00  0.00           C
ATOM   1260  CG  LEU B 163     -12.212  22.237   1.771  1.00  0.00           C
ATOM   1261  CD1 LEU B 163     -11.386  20.974   1.555  1.00  0.00           C
ATOM   1262  CD2 LEU B 163     -12.514  22.822   0.398  1.00  0.00           C
ATOM   1263  N   VAL B 164     -11.425  22.273   5.272  1.00  0.00           N
ATOM   1264  CA  VAL B 164     -10.732  23.102   6.263  1.00  0.00           C
ATOM   1265  C   VAL B 164      -9.475  23.712   5.669  1.00  0.00           C
ATOM   1266  O   VAL B 164      -8.610  23.016   5.143  1.00  0.00           O
ATOM   1267  CB  VAL B 164     -10.431  22.302   7.542  1.00  0.00           C
ATOM   1268  CG1 VAL B 164      -9.834  23.204   8.619  1.00  0.00           C
ATOM   1269  CG2 VAL B 164     -11.701  21.663   8.129  1.00  0.00           C
ATOM   1270  N   LEU B 165      -9.372  25.033   5.792  1.00  0.00           N
ATOM   1271  CA  LEU B 165      -8.189  25.806   5.432  1.00  0.00           C
ATOM   1272  C   LEU B 165      -7.318  26.047   6.669  1.00  0.00           C
ATOM   1273  O   LEU B 165      -7.805  26.016   7.798  1.00  0.00           O
ATOM   1274  CB  LEU B 165      -8.601  27.144   4.775  1.00  0.00           C
ATOM   1275  CG  LEU B 165      -9.673  27.061   3.669  1.00  0.00           C
ATOM   1276  CD1 LEU B 165      -9.932  28.457   3.091  1.00  0.00           C
ATOM   1277  CD2 LEU B 165      -9.270  26.146   2.525  1.00  0.00           C
ATOM   1278  N   ASP B 166      -6.045  26.347   6.469  1.00  0.00           N
ATOM   1279  CA  ASP B 166      -5.224  26.930   7.530  1.00  0.00           C
ATOM   1280  C   ASP B 166      -5.447  28.446   7.671  1.00  0.00           C
ATOM   1281  O   ASP B 166      -6.219  29.072   6.935  1.00  0.00           O
ATOM   1282  CB  ASP B 166      -3.754  26.504   7.363  1.00  0.00           C
ATOM   1283  CG  ASP B 166      -2.966  27.220   6.270  1.00  0.00           C
ATOM   1284  OD1 ASP B 166      -3.449  28.242   5.728  1.00  0.00           O
ATOM   1285  OD2 ASP B 166      -1.808  26.802   6.044  1.00  0.00           O
ATOM   1286  N   SER B 167      -4.778  29.051   8.649  1.00  0.00           N
ATOM   1287  CA  SER B 167      -4.891  30.484   8.940  1.00  0.00           C
ATOM   1288  C   SER B 167      -4.440  31.399   7.792  1.00  0.00           C
ATOM   1289  O   SER B 167      -4.871  32.554   7.744  1.00  0.00           O
ATOM   1290  CB  SER B 167      -4.113  30.812  10.215  1.00  0.00           C
ATOM   1291  OG  SER B 167      -2.780  30.345  10.138  1.00  0.00           O
ATOM   1292  N   GLU B 168      -3.638  30.903   6.852  1.00  0.00           N
ATOM   1293  CA  GLU B 168      -3.202  31.624   5.654  1.00  0.00           C
ATOM   1294  C   GLU B 168      -4.098  31.362   4.431  1.00  0.00           C
ATOM   1295  O   GLU B 168      -3.934  32.006   3.394  1.00  0.00           O
ATOM   1296  CB  GLU B 168      -1.736  31.306   5.350  1.00  0.00           C
ATOM   1297  CG  GLU B 168      -0.805  31.901   6.417  1.00  0.00           C
ATOM   1298  CD  GLU B 168       0.683  31.594   6.189  1.00  0.00           C
ATOM   1299  OE1 GLU B 168       1.491  31.971   7.064  1.00  0.00           O
ATOM   1300  OE2 GLU B 168       1.030  30.914   5.198  1.00  0.00           O
ATOM   1301  N   GLY B 169      -5.098  30.480   4.561  1.00  0.00           N
ATOM   1302  CA  GLY B 169      -6.077  30.200   3.513  1.00  0.00           C
ATOM   1303  C   GLY B 169      -5.735  29.015   2.614  1.00  0.00           C
ATOM   1304  O   GLY B 169      -6.429  28.799   1.620  1.00  0.00           O
ATOM   1305  N   TRP B 170      -4.719  28.229   2.956  1.00  0.00           N
ATOM   1306  CA  TRP B 170      -4.348  27.036   2.204  1.00  0.00           C
ATOM   1307  C   TRP B 170      -5.211  25.842   2.596  1.00  0.00           C
ATOM   1308  O   TRP B 170      -5.418  25.579   3.777  1.00  0.00           O
ATOM   1309  CB  TRP B 170      -2.865  26.746   2.400  1.00  0.00           C
ATOM   1310  CG  TRP B 170      -1.975  27.884   2.025  1.00  0.00           C
ATOM   1311  CD1 TRP B 170      -1.226  28.618   2.872  1.00  0.00           C
ATOM   1312  CD2 TRP B 170      -1.767  28.460   0.687  1.00  0.00           C
ATOM   1313  NE1 TRP B 170      -0.556  29.607   2.163  1.00  0.00           N
ATOM   1314  CE2 TRP B 170      -0.862  29.542   0.825  1.00  0.00           C
ATOM   1315  CE3 TRP B 170      -2.260  28.161  -0.596  1.00  0.00           C
ATOM   1316  CZ2 TRP B 170      -0.445  30.300  -0.295  1.00  0.00           C
ATOM   1317  CZ3 TRP B 170      -1.851  28.924  -1.707  1.00  0.00           C
ATOM   1318  CH2 TRP B 170      -0.964  29.974  -1.557  1.00  0.00           C
ATOM   1319  N   VAL B 171      -5.667  25.094   1.593  1.00  0.00           N
ATOM   1320  CA  VAL B 171      -6.393  23.842   1.819  1.00  0.00           C
ATOM   1321  C   VAL B 171      -5.498  22.879   2.598  1.00  0.00           C
ATOM   1322  O   VAL B 171      -4.363  22.627   2.202  1.00  0.00           O
ATOM   1323  CB  VAL B 171      -6.858  23.210   0.499  1.00  0.00           C
ATOM   1324  CG1 VAL B 171      -7.615  21.902   0.740  1.00  0.00           C
ATOM   1325  CG2 VAL B 171      -7.803  24.152  -0.258  1.00  0.00           C
ATOM   1326  N   THR B 172      -6.019  22.330   3.703  1.00  0.00           N
ATOM   1327  CA  THR B 172      -5.217  21.488   4.600  1.00  0.00           C
ATOM   1328  C   THR B 172      -5.807  20.092   4.771  1.00  0.00           C
ATOM   1329  O   THR B 172      -5.140  19.102   4.474  1.00  0.00           O
ATOM   1330  CB  THR B 172      -5.014  22.182   5.961  1.00  0.00           C
ATOM   1331  OG1 THR B 172      -4.439  23.453   5.766  1.00  0.00           O
ATOM   1332  CG2 THR B 172      -4.060  21.402   6.853  1.00  0.00           C
ATOM   1333  N   GLU B 173      -7.036  19.978   5.239  1.00  0.00           N
ATOM   1334  CA  GLU B 173      -7.716  18.696   5.473  1.00  0.00           C
ATOM   1335  C   GLU B 173      -9.236  18.901   5.638  1.00  0.00           C
ATOM   1336  O   GLU B 173      -9.768  19.977   5.358  1.00  0.00           O
ATOM   1337  CB  GLU B 173      -7.084  17.988   6.695  1.00  0.00           C
ATOM   1338  CG  GLU B 173      -7.204  18.722   8.037  1.00  0.00           C
ATOM   1339  CD  GLU B 173      -6.569  17.935   9.213  1.00  0.00           C
ATOM   1340  OE1 GLU B 173      -6.762  18.337  10.383  1.00  0.00           O
ATOM   1341  OE2 GLU B 173      -5.846  16.933   8.992  1.00  0.00           O
ATOM   1342  N   CYS B 174      -9.934  17.864   6.081  1.00  0.00           N
ATOM   1343  CA  CYS B 174     -11.308  17.919   6.585  1.00  0.00           C
ATOM   1344  C   CYS B 174     -11.339  17.958   8.131  1.00  0.00           C
ATOM   1345  O   CYS B 174     -10.293  17.942   8.787  1.00  0.00           O
ATOM   1346  CB  CYS B 174     -12.074  16.721   6.023  1.00  0.00           C
ATOM   1347  SG  CYS B 174     -12.144  16.782   4.200  1.00  0.00           S
ATOM   1348  N   CYS B 175     -12.519  17.954   8.737  1.00  0.00           N
ATOM   1349  CA  CYS B 175     -12.653  17.917  10.201  1.00  0.00           C
ATOM   1350  C   CYS B 175     -12.011  16.665  10.820  1.00  0.00           C
ATOM   1351  O   CYS B 175     -11.283  16.744  11.818  1.00  0.00           O
ATOM   1352  CB  CYS B 175     -14.144  18.009  10.548  1.00  0.00           C
ATOM   1353  SG  CYS B 175     -14.369  18.090  12.346  1.00  0.00           S
ATOM   1354  N   ALA B 176     -12.272  15.490  10.218  1.00  0.00           N
ATOM   1355  CA  ALA B 176     -11.815  14.193  10.719  1.00  0.00           C
ATOM   1356  C   ALA B 176     -11.186  13.293   9.644  1.00  0.00           C
ATOM   1357  O   ALA B 176     -11.034  12.086   9.854  1.00  0.00           O
ATOM   1358  CB  ALA B 176     -12.988  13.527  11.446  1.00  0.00           C
ATOM   1359  N   ALA B 177     -10.816  13.859   8.499  1.00  0.00           N
ATOM   1360  CA  ALA B 177     -10.256  13.131   7.369  1.00  0.00           C
ATOM   1361  C   ALA B 177      -9.212  13.963   6.615  1.00  0.00           C
ATOM   1362  O   ALA B 177      -9.214  15.193   6.672  1.00  0.00           O
ATOM   1363  CB  ALA B 177     -11.402  12.698   6.449  1.00  0.00           C
ATOM   1364  N   ASN B 178      -8.332  13.287   5.883  1.00  0.00           N
ATOM   1365  CA  ASN B 178      -7.505  13.933   4.874  1.00  0.00           C
ATOM   1366  C   ASN B 178      -8.231  13.927   3.523  1.00  0.00           C
ATOM   1367  O   ASN B 178      -9.127  13.109   3.315  1.00  0.00           O
ATOM   1368  CB  ASN B 178      -6.145  13.238   4.779  1.00  0.00           C
ATOM   1369  CG  ASN B 178      -5.361  13.338   6.075  1.00  0.00           C
ATOM   1370  OD1 ASN B 178      -5.098  12.352   6.745  1.00  0.00           O
ATOM   1371  ND2 ASN B 178      -4.959  14.526   6.456  1.00  0.00           N
ATOM   1372  N   LEU B 179      -7.815  14.783   2.597  1.00  0.00           N
ATOM   1373  CA  LEU B 179      -8.381  14.836   1.255  1.00  0.00           C
ATOM   1374  C   LEU B 179      -7.319  14.689   0.164  1.00  0.00           C
ATOM   1375  O   LEU B 179      -6.152  15.034   0.337  1.00  0.00           O
ATOM   1376  CB  LEU B 179      -9.249  16.098   1.087  1.00  0.00           C
ATOM   1377  CG  LEU B 179      -8.449  17.405   0.983  1.00  0.00           C
ATOM   1378  CD1 LEU B 179      -8.763  18.114  -0.338  1.00  0.00           C
ATOM   1379  CD2 LEU B 179      -8.794  18.360   2.115  1.00  0.00           C
ATOM   1380  N   PHE B 180      -7.778  14.191  -0.975  1.00  0.00           N
ATOM   1381  CA  PHE B 180      -7.086  14.167  -2.247  1.00  0.00           C
ATOM   1382  C   PHE B 180      -8.036  14.709  -3.313  1.00  0.00           C
ATOM   1383  O   PHE B 180      -9.243  14.489  -3.235  1.00  0.00           O
ATOM   1384  CB  PHE B 180      -6.668  12.738  -2.607  1.00  0.00           C
ATOM   1385  CG  PHE B 180      -5.665  12.103  -1.661  1.00  0.00           C
ATOM   1386  CD1 PHE B 180      -4.303  12.047  -2.022  1.00  0.00           C
ATOM   1387  CD2 PHE B 180      -6.077  11.556  -0.438  1.00  0.00           C
ATOM   1388  CE1 PHE B 180      -3.364  11.454  -1.158  1.00  0.00           C
ATOM   1389  CE2 PHE B 180      -5.150  10.978   0.434  1.00  0.00           C
ATOM   1390  CZ  PHE B 180      -3.791  10.924   0.070  1.00  0.00           C
ATOM   1391  N   TRP B 181      -7.503  15.365  -4.337  1.00  0.00           N
ATOM   1392  CA  TRP B 181      -8.264  15.695  -5.535  1.00  0.00           C
ATOM   1393  C   TRP B 181      -7.474  15.351  -6.782  1.00  0.00           C
ATOM   1394  O   TRP B 181      -6.248  15.289  -6.766  1.00  0.00           O
ATOM   1395  CB  TRP B 181      -8.725  17.157  -5.521  1.00  0.00           C
ATOM   1396  CG  TRP B 181      -7.627  18.175  -5.549  1.00  0.00           C
ATOM   1397  CD1 TRP B 181      -7.143  18.792  -6.647  1.00  0.00           C
ATOM   1398  CD2 TRP B 181      -6.879  18.714  -4.415  1.00  0.00           C
ATOM   1399  NE1 TRP B 181      -6.150  19.694  -6.271  1.00  0.00           N
ATOM   1400  CE2 TRP B 181      -5.967  19.680  -4.910  1.00  0.00           C
ATOM   1401  CE3 TRP B 181      -6.911  18.489  -3.023  1.00  0.00           C
ATOM   1402  CZ2 TRP B 181      -5.097  20.414  -4.059  1.00  0.00           C
ATOM   1403  CZ3 TRP B 181      -6.045  19.219  -2.169  1.00  0.00           C
ATOM   1404  CH2 TRP B 181      -5.160  20.161  -2.684  1.00  0.00           C
ATOM   1405  N   ARG B 182      -8.180  15.109  -7.875  1.00  0.00           N
ATOM   1406  CA  ARG B 182      -7.601  14.713  -9.151  1.00  0.00           C
ATOM   1407  C   ARG B 182      -7.941  15.728 -10.227  1.00  0.00           C
ATOM   1408  O   ARG B 182      -9.103  16.086 -10.392  1.00  0.00           O
ATOM   1409  CB  ARG B 182      -8.083  13.302  -9.516  1.00  0.00           C
ATOM   1410  CG  ARG B 182      -7.481  12.809 -10.831  1.00  0.00           C
ATOM   1411  CD  ARG B 182      -8.014  11.415 -11.220  1.00  0.00           C
ATOM   1412  NE  ARG B 182      -9.456  11.434 -11.467  1.00  0.00           N
ATOM   1413  CZ  ARG B 182     -10.084  11.907 -12.537  1.00  0.00           C
ATOM   1414  NH1 ARG B 182      -9.455  12.384 -13.575  1.00  0.00           N
ATOM   1415  NH2 ARG B 182     -11.384  11.893 -12.571  1.00  0.00           N
ATOM   1416  N   LYS B 183      -6.931  16.109 -11.016  1.00  0.00           N
ATOM   1417  CA  LYS B 183      -7.095  16.851 -12.265  1.00  0.00           C
ATOM   1418  C   LYS B 183      -6.407  16.082 -13.384  1.00  0.00           C
ATOM   1419  O   LYS B 183      -5.192  15.926 -13.382  1.00  0.00           O
ATOM   1420  CB  LYS B 183      -6.546  18.281 -12.091  1.00  0.00           C
ATOM   1421  CG  LYS B 183      -6.928  19.220 -13.248  1.00  0.00           C
ATOM   1422  CD  LYS B 183      -8.429  19.501 -13.244  1.00  0.00           C
ATOM   1423  CE  LYS B 183      -8.886  20.448 -14.349  1.00  0.00           C
ATOM   1424  NZ  LYS B 183     -10.371  20.526 -14.321  1.00  0.00           N
ATOM   1425  N   GLY B 184      -7.193  15.540 -14.313  1.00  0.00           N
ATOM   1426  CA  GLY B 184      -6.692  14.629 -15.330  1.00  0.00           C
ATOM   1427  C   GLY B 184      -6.019  13.398 -14.704  1.00  0.00           C
ATOM   1428  O   GLY B 184      -6.659  12.638 -13.982  1.00  0.00           O
ATOM   1429  N   ASN B 185      -4.719  13.213 -14.981  1.00  0.00           N
ATOM   1430  CA  ASN B 185      -3.922  12.112 -14.441  1.00  0.00           C
ATOM   1431  C   ASN B 185      -3.043  12.515 -13.234  1.00  0.00           C
ATOM   1432  O   ASN B 185      -2.190  11.737 -12.808  1.00  0.00           O
ATOM   1433  CB  ASN B 185      -3.103  11.486 -15.575  1.00  0.00           C
ATOM   1434  CG  ASN B 185      -2.708  10.059 -15.235  1.00  0.00           C
ATOM   1435  OD1 ASN B 185      -3.549   9.229 -14.940  1.00  0.00           O
ATOM   1436  ND2 ASN B 185      -1.440   9.723 -15.261  1.00  0.00           N
ATOM   1437  N   VAL B 186      -3.222  13.717 -12.705  1.00  0.00           N
ATOM   1438  CA  VAL B 186      -2.478  14.209 -11.547  1.00  0.00           C
ATOM   1439  C   VAL B 186      -3.387  14.194 -10.320  1.00  0.00           C
ATOM   1440  O   VAL B 186      -4.508  14.697 -10.363  1.00  0.00           O
ATOM   1441  CB  VAL B 186      -1.868  15.606 -11.787  1.00  0.00           C
ATOM   1442  CG1 VAL B 186      -0.892  15.957 -10.665  1.00  0.00           C
ATOM   1443  CG2 VAL B 186      -1.107  15.667 -13.118  1.00  0.00           C
ATOM   1444  N   VAL B 187      -2.895  13.603  -9.231  1.00  0.00           N
ATOM   1445  CA  VAL B 187      -3.557  13.575  -7.929  1.00  0.00           C
ATOM   1446  C   VAL B 187      -2.803  14.502  -6.985  1.00  0.00           C
ATOM   1447  O   VAL B 187      -1.596  14.382  -6.824  1.00  0.00           O
ATOM   1448  CB  VAL B 187      -3.664  12.166  -7.357  1.00  0.00           C
ATOM   1449  CG1 VAL B 187      -4.388  12.162  -6.010  1.00  0.00           C
ATOM   1450  CG2 VAL B 187      -4.444  11.246  -8.310  1.00  0.00           C
ATOM   1451  N   TYR B 188      -3.527  15.390  -6.358  1.00  0.00           N
ATOM   1452  CA  TYR B 188      -3.016  16.364  -5.410  1.00  0.00           C
ATOM   1453  C   TYR B 188      -3.466  16.028  -3.996  1.00  0.00           C
ATOM   1454  O   TYR B 188      -4.582  15.553  -3.773  1.00  0.00           O
ATOM   1455  CB  TYR B 188      -3.466  17.762  -5.833  1.00  0.00           C
ATOM   1456  CG  TYR B 188      -3.039  18.148  -7.233  1.00  0.00           C
ATOM   1457  CD1 TYR B 188      -1.783  18.747  -7.461  1.00  0.00           C
ATOM   1458  CD2 TYR B 188      -3.897  17.912  -8.331  1.00  0.00           C
ATOM   1459  CE1 TYR B 188      -1.379  19.101  -8.749  1.00  0.00           C
ATOM   1460  CE2 TYR B 188      -3.499  18.264  -9.630  1.00  0.00           C
ATOM   1461  CZ  TYR B 188      -2.235  18.858  -9.840  1.00  0.00           C
ATOM   1462  OH  TYR B 188      -1.843  19.208 -11.101  1.00  0.00           O
ATOM   1463  N   THR B 189      -2.621  16.326  -3.023  1.00  0.00           N
ATOM   1464  CA  THR B 189      -2.986  16.322  -1.604  1.00  0.00           C
ATOM   1465  C   THR B 189      -2.233  17.441  -0.886  1.00  0.00           C
ATOM   1466  O   THR B 189      -1.091  17.729  -1.255  1.00  0.00           O
ATOM   1467  CB  THR B 189      -2.743  14.945  -0.965  1.00  0.00           C
ATOM   1468  OG1 THR B 189      -3.330  14.890   0.312  1.00  0.00           O
ATOM   1469  CG2 THR B 189      -1.270  14.567  -0.817  1.00  0.00           C
ATOM   1470  N   PRO B 190      -2.817  18.103   0.123  1.00  0.00           N
ATOM   1471  CA  PRO B 190      -2.135  19.164   0.841  1.00  0.00           C
ATOM   1472  C   PRO B 190      -0.863  18.668   1.537  1.00  0.00           C
ATOM   1473  O   PRO B 190      -0.849  17.593   2.144  1.00  0.00           O
ATOM   1474  CB  PRO B 190      -3.153  19.705   1.848  1.00  0.00           C
ATOM   1475  CG  PRO B 190      -4.494  19.343   1.234  1.00  0.00           C
ATOM   1476  CD  PRO B 190      -4.208  18.014   0.551  1.00  0.00           C
ATOM   1477  N   ARG B 191       0.186  19.499   1.510  1.00  0.00           N
ATOM   1478  CA  ARG B 191       1.314  19.360   2.431  1.00  0.00           C
ATOM   1479  C   ARG B 191       0.831  19.613   3.859  1.00  0.00           C
ATOM   1480  O   ARG B 191      -0.003  20.483   4.084  1.00  0.00           O
ATOM   1481  CB  ARG B 191       2.447  20.328   2.069  1.00  0.00           C
ATOM   1482  CG  ARG B 191       3.117  19.920   0.753  1.00  0.00           C
ATOM   1483  CD  ARG B 191       4.279  20.858   0.439  1.00  0.00           C
ATOM   1484  NE  ARG B 191       4.952  20.468  -0.797  1.00  0.00           N
ATOM   1485  CZ  ARG B 191       6.091  20.950  -1.255  1.00  0.00           C
ATOM   1486  NH1 ARG B 191       6.732  21.891  -0.615  1.00  0.00           N
ATOM   1487  NH2 ARG B 191       6.596  20.500  -2.369  1.00  0.00           N
ATOM   1488  N   LEU B 192       1.365  18.852   4.803  1.00  0.00           N
ATOM   1489  CA  LEU B 192       0.961  18.908   6.215  1.00  0.00           C
ATOM   1490  C   LEU B 192       2.136  19.268   7.134  1.00  0.00           C
ATOM   1491  O   LEU B 192       2.264  18.748   8.245  1.00  0.00           O
ATOM   1492  CB  LEU B 192       0.281  17.586   6.612  1.00  0.00           C
ATOM   1493  CG  LEU B 192      -0.962  17.202   5.797  1.00  0.00           C
ATOM   1494  CD1 LEU B 192      -1.541  15.903   6.372  1.00  0.00           C
ATOM   1495  CD2 LEU B 192      -2.067  18.253   5.840  1.00  0.00           C
ATOM   1496  N   ASP B 193       3.016  20.150   6.661  1.00  0.00           N
ATOM   1497  CA  ASP B 193       4.196  20.628   7.380  1.00  0.00           C
ATOM   1498  C   ASP B 193       3.895  21.801   8.320  1.00  0.00           C
ATOM   1499  O   ASP B 193       4.682  22.069   9.230  1.00  0.00           O
ATOM   1500  CB  ASP B 193       5.289  20.987   6.354  1.00  0.00           C
ATOM   1501  CG  ASP B 193       4.887  22.114   5.389  1.00  0.00           C
ATOM   1502  OD1 ASP B 193       3.777  22.024   4.820  1.00  0.00           O
ATOM   1503  OD2 ASP B 193       5.694  23.048   5.223  1.00  0.00           O
ATOM   1504  N   GLN B 194       2.737  22.460   8.168  1.00  0.00           N
ATOM   1505  CA  GLN B 194       2.320  23.597   8.990  1.00  0.00           C
ATOM   1506  C   GLN B 194       1.109  23.298   9.879  1.00  0.00           C
ATOM   1507  O   GLN B 194       1.017  23.809  10.997  1.00  0.00           O
ATOM   1508  CB  GLN B 194       2.030  24.807   8.087  1.00  0.00           C
ATOM   1509  CG  GLN B 194       3.230  25.256   7.238  1.00  0.00           C
ATOM   1510  CD  GLN B 194       4.456  25.615   8.088  1.00  0.00           C
ATOM   1511  OE1 GLN B 194       4.365  26.305   9.089  1.00  0.00           O
ATOM   1512  NE2 GLN B 194       5.612  25.137   7.711  1.00  0.00           N
ATOM   1513  N   ALA B 195       0.162  22.486   9.394  1.00  0.00           N
ATOM   1514  CA  ALA B 195      -1.056  22.122  10.102  1.00  0.00           C
ATOM   1515  C   ALA B 195      -1.612  20.781   9.601  1.00  0.00           C
ATOM   1516  O   ALA B 195      -1.085  20.175   8.667  1.00  0.00           O
ATOM   1517  CB  ALA B 195      -2.080  23.255   9.930  1.00  0.00           C
ATOM   1518  N   GLY B 196      -2.700  20.317  10.239  1.00  0.00           N
ATOM   1519  CA  GLY B 196      -3.367  19.079   9.876  1.00  0.00           C
ATOM   1520  C   GLY B 196      -2.774  17.833  10.526  1.00  0.00           C
ATOM   1521  O   GLY B 196      -1.792  17.873  11.275  1.00  0.00           O
ATOM   1522  N   VAL B 197      -3.393  16.692  10.252  1.00  0.00           N
ATOM   1523  CA  VAL B 197      -2.970  15.371  10.745  1.00  0.00           C
ATOM   1524  C   VAL B 197      -2.510  14.517   9.578  1.00  0.00           C
ATOM   1525  O   VAL B 197      -3.296  14.206   8.686  1.00  0.00           O
ATOM   1526  CB  VAL B 197      -4.092  14.678  11.534  1.00  0.00           C
ATOM   1527  CG1 VAL B 197      -3.694  13.269  11.976  1.00  0.00           C
ATOM   1528  CG2 VAL B 197      -4.456  15.466  12.800  1.00  0.00           C
ATOM   1529  N   ASN B 198      -1.279  14.035   9.612  1.00  0.00           N
ATOM   1530  CA  ASN B 198      -0.790  13.068   8.627  1.00  0.00           C
ATOM   1531  C   ASN B 198      -1.420  11.684   8.870  1.00  0.00           C
ATOM   1532  O   ASN B 198      -0.899  10.842   9.613  1.00  0.00           O
ATOM   1533  CB  ASN B 198       0.747  13.061   8.615  1.00  0.00           C
ATOM   1534  CG  ASN B 198       1.293  12.217   7.472  1.00  0.00           C
ATOM   1535  OD1 ASN B 198       0.576  11.756   6.601  1.00  0.00           O
ATOM   1536  ND2 ASN B 198       2.587  11.980   7.451  1.00  0.00           N
ATOM   1537  N   GLY B 199      -2.587  11.460   8.302  1.00  0.00           N
ATOM   1538  CA  GLY B 199      -3.425  10.297   8.514  1.00  0.00           C
ATOM   1539  C   GLY B 199      -2.758   8.975   8.128  1.00  0.00           C
ATOM   1540  O   GLY B 199      -2.041   8.906   7.141  1.00  0.00           O
ATOM   1541  N   ILE B 200      -3.046   7.899   8.873  1.00  0.00           N
ATOM   1542  CA  ILE B 200      -2.628   6.540   8.498  1.00  0.00           C
ATOM   1543  C   ILE B 200      -3.109   6.204   7.088  1.00  0.00           C
ATOM   1544  O   ILE B 200      -2.319   5.757   6.258  1.00  0.00           O
ATOM   1545  CB  ILE B 200      -3.176   5.498   9.508  1.00  0.00           C
ATOM   1546  CG1 ILE B 200      -2.589   5.679  10.925  1.00  0.00           C
ATOM   1547  CG2 ILE B 200      -2.949   4.059   9.026  1.00  0.00           C
ATOM   1548  CD1 ILE B 200      -1.075   5.497  11.035  1.00  0.00           C
ATOM   1549  N   MET B 201      -4.371   6.482   6.789  1.00  0.00           N
ATOM   1550  CA  MET B 201      -4.932   6.216   5.467  1.00  0.00           C
ATOM   1551  C   MET B 201      -4.385   7.171   4.407  1.00  0.00           C
ATOM   1552  O   MET B 201      -4.159   6.742   3.287  1.00  0.00           O
ATOM   1553  CB  MET B 201      -6.460   6.230   5.529  1.00  0.00           C
ATOM   1554  CG  MET B 201      -7.095   5.564   4.305  1.00  0.00           C
ATOM   1555  SD  MET B 201      -6.534   3.852   3.958  1.00  0.00           S
ATOM   1556  CE  MET B 201      -7.014   3.004   5.479  1.00  0.00           C
ATOM   1557  N   ARG B 202      -4.066   8.425   4.747  1.00  0.00           N
ATOM   1558  CA  ARG B 202      -3.346   9.340   3.846  1.00  0.00           C
ATOM   1559  C   ARG B 202      -2.004   8.730   3.432  1.00  0.00           C
ATOM   1560  O   ARG B 202      -1.723   8.649   2.250  1.00  0.00           O
ATOM   1561  CB  ARG B 202      -3.153  10.707   4.509  1.00  0.00           C
ATOM   1562  CG  ARG B 202      -2.378  11.689   3.618  1.00  0.00           C
ATOM   1563  CD  ARG B 202      -2.083  13.003   4.359  1.00  0.00           C
ATOM   1564  NE  ARG B 202      -1.407  13.978   3.526  1.00  0.00           N
ATOM   1565  CZ  ARG B 202      -0.103  14.160   3.353  1.00  0.00           C
ATOM   1566  NH1 ARG B 202       0.811  13.423   3.911  1.00  0.00           N
ATOM   1567  NH2 ARG B 202       0.319  15.130   2.598  1.00  0.00           N
ATOM   1568  N   GLN B 203      -1.210   8.279   4.390  1.00  0.00           N
ATOM   1569  CA  GLN B 203       0.093   7.661   4.110  1.00  0.00           C
ATOM   1570  C   GLN B 203      -0.049   6.372   3.283  1.00  0.00           C
ATOM   1571  O   GLN B 203       0.777   6.104   2.417  1.00  0.00           O
ATOM   1572  CB  GLN B 203       0.817   7.343   5.419  1.00  0.00           C
ATOM   1573  CG  GLN B 203       1.197   8.585   6.240  1.00  0.00           C
ATOM   1574  CD  GLN B 203       1.839   8.194   7.581  1.00  0.00           C
ATOM   1575  OE1 GLN B 203       2.328   7.093   7.777  1.00  0.00           O
ATOM   1576  NE2 GLN B 203       1.855   9.071   8.553  1.00  0.00           N
ATOM   1577  N   PHE B 204      -1.102   5.594   3.538  1.00  0.00           N
ATOM   1578  CA  PHE B 204      -1.390   4.391   2.761  1.00  0.00           C
ATOM   1579  C   PHE B 204      -1.790   4.737   1.316  1.00  0.00           C
ATOM   1580  O   PHE B 204      -1.188   4.209   0.388  1.00  0.00           O
ATOM   1581  CB  PHE B 204      -2.463   3.567   3.479  1.00  0.00           C
ATOM   1582  CG  PHE B 204      -2.661   2.197   2.879  1.00  0.00           C
ATOM   1583  CD1 PHE B 204      -3.817   1.901   2.127  1.00  0.00           C
ATOM   1584  CD2 PHE B 204      -1.671   1.202   3.039  1.00  0.00           C
ATOM   1585  CE1 PHE B 204      -3.981   0.634   1.555  1.00  0.00           C
ATOM   1586  CE2 PHE B 204      -1.829  -0.060   2.465  1.00  0.00           C
ATOM   1587  CZ  PHE B 204      -2.989  -0.350   1.714  1.00  0.00           C
ATOM   1588  N   CYS B 205      -2.695   5.686   1.116  1.00  0.00           N
ATOM   1589  CA  CYS B 205      -3.078   6.175  -0.210  1.00  0.00           C
ATOM   1590  C   CYS B 205      -1.895   6.768  -0.984  1.00  0.00           C
ATOM   1591  O   CYS B 205      -1.768   6.501  -2.173  1.00  0.00           O
ATOM   1592  CB  CYS B 205      -4.200   7.216  -0.078  1.00  0.00           C
ATOM   1593  SG  CYS B 205      -5.745   6.435   0.463  1.00  0.00           S
ATOM   1594  N   ILE B 206      -1.006   7.513  -0.331  1.00  0.00           N
ATOM   1595  CA  ILE B 206       0.217   8.030  -0.960  1.00  0.00           C
ATOM   1596  C   ILE B 206       1.071   6.889  -1.524  1.00  0.00           C
ATOM   1597  O   ILE B 206       1.501   6.958  -2.667  1.00  0.00           O
ATOM   1598  CB  ILE B 206       1.011   8.929   0.025  1.00  0.00           C
ATOM   1599  CG1 ILE B 206       0.288  10.278   0.184  1.00  0.00           C
ATOM   1600  CG2 ILE B 206       2.468   9.152  -0.431  1.00  0.00           C
ATOM   1601  CD1 ILE B 206       0.813  11.150   1.346  1.00  0.00           C
ATOM   1602  N   ARG B 207       1.268   5.816  -0.758  1.00  0.00           N
ATOM   1603  CA  ARG B 207       2.016   4.645  -1.230  1.00  0.00           C
ATOM   1604  C   ARG B 207       1.331   3.944  -2.410  1.00  0.00           C
ATOM   1605  O   ARG B 207       2.005   3.608  -3.373  1.00  0.00           O
ATOM   1606  CB  ARG B 207       2.249   3.653  -0.078  1.00  0.00           C
ATOM   1607  CG  ARG B 207       3.298   4.174   0.920  1.00  0.00           C
ATOM   1608  CD  ARG B 207       3.570   3.169   2.041  1.00  0.00           C
ATOM   1609  NE  ARG B 207       2.410   3.029   2.939  1.00  0.00           N
ATOM   1610  CZ  ARG B 207       2.345   2.224   3.994  1.00  0.00           C
ATOM   1611  NH1 ARG B 207       3.344   1.462   4.315  1.00  0.00           N
ATOM   1612  NH2 ARG B 207       1.287   2.191   4.747  1.00  0.00           N
ATOM   1613  N   LEU B 208       0.016   3.787  -2.358  1.00  0.00           N
ATOM   1614  CA  LEU B 208      -0.738   3.200  -3.465  1.00  0.00           C
ATOM   1615  C   LEU B 208      -0.662   4.060  -4.737  1.00  0.00           C
ATOM   1616  O   LEU B 208      -0.494   3.532  -5.827  1.00  0.00           O
ATOM   1617  CB  LEU B 208      -2.214   3.029  -3.065  1.00  0.00           C
ATOM   1618  CG  LEU B 208      -2.489   2.003  -1.954  1.00  0.00           C
ATOM   1619  CD1 LEU B 208      -3.989   2.002  -1.664  1.00  0.00           C
ATOM   1620  CD2 LEU B 208      -2.058   0.583  -2.344  1.00  0.00           C
ATOM   1621  N   LEU B 209      -0.765   5.383  -4.599  1.00  0.00           N
ATOM   1622  CA  LEU B 209      -0.706   6.305  -5.725  1.00  0.00           C
ATOM   1623  C   LEU B 209       0.686   6.357  -6.350  1.00  0.00           C
ATOM   1624  O   LEU B 209       0.787   6.410  -7.570  1.00  0.00           O
ATOM   1625  CB  LEU B 209      -1.174   7.696  -5.270  1.00  0.00           C
ATOM   1626  CG  LEU B 209      -2.688   7.772  -5.010  1.00  0.00           C
ATOM   1627  CD1 LEU B 209      -3.025   9.064  -4.268  1.00  0.00           C
ATOM   1628  CD2 LEU B 209      -3.500   7.734  -6.304  1.00  0.00           C
ATOM   1629  N   ALA B 210       1.743   6.245  -5.545  1.00  0.00           N
ATOM   1630  CA  ALA B 210       3.117   6.144  -6.046  1.00  0.00           C
ATOM   1631  C   ALA B 210       3.364   4.889  -6.914  1.00  0.00           C
ATOM   1632  O   ALA B 210       4.318   4.843  -7.684  1.00  0.00           O
ATOM   1633  CB  ALA B 210       4.065   6.181  -4.844  1.00  0.00           C
ATOM   1634  N   GLN B 211       2.487   3.893  -6.820  1.00  0.00           N
ATOM   1635  CA  GLN B 211       2.524   2.640  -7.579  1.00  0.00           C
ATOM   1636  C   GLN B 211       1.501   2.588  -8.717  1.00  0.00           C
ATOM   1637  O   GLN B 211       1.345   1.572  -9.394  1.00  0.00           O
ATOM   1638  CB  GLN B 211       2.275   1.493  -6.597  1.00  0.00           C
ATOM   1639  CG  GLN B 211       3.362   1.458  -5.534  1.00  0.00           C
ATOM   1640  CD  GLN B 211       3.236   0.265  -4.619  1.00  0.00           C
ATOM   1641  OE1 GLN B 211       2.227  -0.399  -4.486  1.00  0.00           O
ATOM   1642  NE2 GLN B 211       4.327  -0.050  -3.969  1.00  0.00           N
ATOM   1643  N   SER B 212       0.765   3.657  -8.902  1.00  0.00           N
ATOM   1644  CA  SER B 212      -0.267   3.754  -9.926  1.00  0.00           C
ATOM   1645  C   SER B 212       0.233   4.475 -11.173  1.00  0.00           C
ATOM   1646  O   SER B 212       1.366   4.959 -11.240  1.00  0.00           O
ATOM   1647  CB  SER B 212      -1.493   4.447  -9.323  1.00  0.00           C
ATOM   1648  OG  SER B 212      -1.285   5.835  -9.240  1.00  0.00           O
ATOM   1649  N   SER B 213      -0.637   4.599 -12.175  1.00  0.00           N
ATOM   1650  CA  SER B 213      -0.394   5.463 -13.331  1.00  0.00           C
ATOM   1651  C   SER B 213      -0.619   6.953 -13.035  1.00  0.00           C
ATOM   1652  O   SER B 213      -0.343   7.783 -13.898  1.00  0.00           O
ATOM   1653  CB  SER B 213      -1.294   5.031 -14.495  1.00  0.00           C
ATOM   1654  OG  SER B 213      -2.658   5.049 -14.123  1.00  0.00           O
ATOM   1655  N   TYR B 214      -1.137   7.311 -11.852  1.00  0.00           N
ATOM   1656  CA  TYR B 214      -1.331   8.694 -11.463  1.00  0.00           C
ATOM   1657  C   TYR B 214      -0.005   9.326 -11.039  1.00  0.00           C
ATOM   1658  O   TYR B 214       0.793   8.726 -10.326  1.00  0.00           O
ATOM   1659  CB  TYR B 214      -2.361   8.806 -10.334  1.00  0.00           C
ATOM   1660  CG  TYR B 214      -3.770   8.401 -10.722  1.00  0.00           C
ATOM   1661  CD1 TYR B 214      -4.523   9.208 -11.590  1.00  0.00           C
ATOM   1662  CD2 TYR B 214      -4.345   7.214 -10.213  1.00  0.00           C
ATOM   1663  CE1 TYR B 214      -5.822   8.840 -11.961  1.00  0.00           C
ATOM   1664  CE2 TYR B 214      -5.648   6.841 -10.575  1.00  0.00           C
ATOM   1665  CZ  TYR B 214      -6.386   7.651 -11.455  1.00  0.00           C
ATOM   1666  OH  TYR B 214      -7.653   7.292 -11.817  1.00  0.00           O
ATOM   1667  N   GLN B 215       0.179  10.595 -11.408  1.00  0.00           N
ATOM   1668  CA  GLN B 215       1.205  11.427 -10.792  1.00  0.00           C
ATOM   1669  C   GLN B 215       0.666  11.963  -9.467  1.00  0.00           C
ATOM   1670  O   GLN B 215      -0.372  12.602  -9.450  1.00  0.00           O
ATOM   1671  CB  GLN B 215       1.598  12.544 -11.767  1.00  0.00           C
ATOM   1672  CG  GLN B 215       2.725  13.425 -11.192  1.00  0.00           C
ATOM   1673  CD  GLN B 215       3.126  14.560 -12.137  1.00  0.00           C
ATOM   1674  OE1 GLN B 215       2.614  14.729 -13.228  1.00  0.00           O
ATOM   1675  NE2 GLN B 215       4.063  15.390 -11.734  1.00  0.00           N
ATOM   1676  N   LEU B 216       1.381  11.741  -8.373  1.00  0.00           N
ATOM   1677  CA  LEU B 216       1.031  12.293  -7.060  1.00  0.00           C
ATOM   1678  C   LEU B 216       1.878  13.544  -6.772  1.00  0.00           C
ATOM   1679  O   LEU B 216       3.097  13.509  -6.915  1.00  0.00           O
ATOM   1680  CB  LEU B 216       1.229  11.210  -5.997  1.00  0.00           C
ATOM   1681  CG  LEU B 216       0.962  11.693  -4.559  1.00  0.00           C
ATOM   1682  CD1 LEU B 216      -0.507  12.053  -4.319  1.00  0.00           C
ATOM   1683  CD2 LEU B 216       1.349  10.589  -3.581  1.00  0.00           C
ATOM   1684  N   VAL B 217       1.233  14.608  -6.312  1.00  0.00           N
ATOM   1685  CA  VAL B 217       1.906  15.846  -5.916  1.00  0.00           C
ATOM   1686  C   VAL B 217       1.347  16.323  -4.569  1.00  0.00           C
ATOM   1687  O   VAL B 217       0.148  16.544  -4.418  1.00  0.00           O
ATOM   1688  CB  VAL B 217       1.761  16.950  -6.988  1.00  0.00           C
ATOM   1689  CG1 VAL B 217       2.685  18.120  -6.686  1.00  0.00           C
ATOM   1690  CG2 VAL B 217       2.124  16.451  -8.400  1.00  0.00           C
ATOM   1691  N   GLU B 218       2.223  16.511  -3.584  1.00  0.00           N
ATOM   1692  CA  GLU B 218       1.891  17.237  -2.364  1.00  0.00           C
ATOM   1693  C   GLU B 218       2.052  18.744  -2.612  1.00  0.00           C
ATOM   1694  O   GLU B 218       3.122  19.200  -3.022  1.00  0.00           O
ATOM   1695  CB  GLU B 218       2.752  16.779  -1.178  1.00  0.00           C
ATOM   1696  CG  GLU B 218       2.429  15.354  -0.731  1.00  0.00           C
ATOM   1697  CD  GLU B 218       3.230  14.986   0.523  1.00  0.00           C
ATOM   1698  OE1 GLU B 218       2.694  15.157   1.643  1.00  0.00           O
ATOM   1699  OE2 GLU B 218       4.383  14.547   0.382  1.00  0.00           O
ATOM   1700  N   VAL B 219       0.995  19.516  -2.365  1.00  0.00           N
ATOM   1701  CA  VAL B 219       0.902  20.924  -2.758  1.00  0.00           C
ATOM   1702  C   VAL B 219       0.481  21.829  -1.605  1.00  0.00           C
ATOM   1703  O   VAL B 219      -0.101  21.402  -0.618  1.00  0.00           O
ATOM   1704  CB  VAL B 219      -0.051  21.123  -3.951  1.00  0.00           C
ATOM   1705  CG1 VAL B 219       0.520  20.495  -5.213  1.00  0.00           C
ATOM   1706  CG2 VAL B 219      -1.453  20.554  -3.696  1.00  0.00           C
ATOM   1707  N   GLN B 220       0.761  23.116  -1.770  1.00  0.00           N
ATOM   1708  CA  GLN B 220       0.115  24.205  -1.059  1.00  0.00           C
ATOM   1709  C   GLN B 220      -0.838  24.857  -2.054  1.00  0.00           C
ATOM   1710  O   GLN B 220      -0.385  25.526  -2.976  1.00  0.00           O
ATOM   1711  CB  GLN B 220       1.199  25.145  -0.528  1.00  0.00           C
ATOM   1712  CG  GLN B 220       0.621  26.213   0.416  1.00  0.00           C
ATOM   1713  CD  GLN B 220       1.724  27.100   1.017  1.00  0.00           C
ATOM   1714  OE1 GLN B 220       2.755  27.348   0.425  1.00  0.00           O
ATOM   1715  NE2 GLN B 220       1.548  27.609   2.213  1.00  0.00           N
ATOM   1716  N   ALA B 221      -2.138  24.592  -1.920  1.00  0.00           N
ATOM   1717  CA  ALA B 221      -3.156  24.994  -2.882  1.00  0.00           C
ATOM   1718  C   ALA B 221      -4.223  25.885  -2.242  1.00  0.00           C
ATOM   1719  O   ALA B 221      -4.570  25.709  -1.066  1.00  0.00           O
ATOM   1720  CB  ALA B 221      -3.768  23.746  -3.516  1.00  0.00           C
ATOM   1721  N   SER B 222      -4.761  26.822  -3.028  1.00  0.00           N
ATOM   1722  CA  SER B 222      -5.908  27.620  -2.625  1.00  0.00           C
ATOM   1723  C   SER B 222      -7.208  26.804  -2.704  1.00  0.00           C
ATOM   1724  O   SER B 222      -7.266  25.728  -3.295  1.00  0.00           O
ATOM   1725  CB  SER B 222      -6.000  28.912  -3.452  1.00  0.00           C
ATOM   1726  OG  SER B 222      -6.687  28.730  -4.670  1.00  0.00           O
ATOM   1727  N   LEU B 223      -8.280  27.363  -2.125  1.00  0.00           N
ATOM   1728  CA  LEU B 223      -9.620  26.804  -2.248  1.00  0.00           C
ATOM   1729  C   LEU B 223     -10.025  26.686  -3.719  1.00  0.00           C
ATOM   1730  O   LEU B 223     -10.406  25.606  -4.161  1.00  0.00           O
ATOM   1731  CB  LEU B 223     -10.587  27.686  -1.446  1.00  0.00           C
ATOM   1732  CG  LEU B 223     -12.066  27.262  -1.575  1.00  0.00           C
ATOM   1733  CD1 LEU B 223     -12.295  25.859  -1.007  1.00  0.00           C
ATOM   1734  CD2 LEU B 223     -12.943  28.246  -0.814  1.00  0.00           C
ATOM   1735  N   GLU B 224      -9.881  27.771  -4.497  1.00  0.00           N
ATOM   1736  CA  GLU B 224     -10.283  27.851  -5.898  1.00  0.00           C
ATOM   1737  C   GLU B 224      -9.567  26.801  -6.753  1.00  0.00           C
ATOM   1738  O   GLU B 224     -10.187  26.146  -7.586  1.00  0.00           O
ATOM   1739  CB  GLU B 224      -9.992  29.249  -6.480  1.00  0.00           C
ATOM   1740  CG  GLU B 224     -10.724  30.417  -5.799  1.00  0.00           C
ATOM   1741  CD  GLU B 224     -10.206  30.749  -4.394  1.00  0.00           C
ATOM   1742  OE1 GLU B 224     -10.973  31.351  -3.616  1.00  0.00           O
ATOM   1743  OE2 GLU B 224      -9.051  30.368  -4.074  1.00  0.00           O
ATOM   1744  N   GLU B 225      -8.275  26.591  -6.510  1.00  0.00           N
ATOM   1745  CA  GLU B 225      -7.496  25.588  -7.225  1.00  0.00           C
ATOM   1746  C   GLU B 225      -8.017  24.169  -6.952  1.00  0.00           C
ATOM   1747  O   GLU B 225      -8.212  23.383  -7.875  1.00  0.00           O
ATOM   1748  CB  GLU B 225      -6.018  25.746  -6.834  1.00  0.00           C
ATOM   1749  CG  GLU B 225      -5.088  24.873  -7.681  1.00  0.00           C
ATOM   1750  CD  GLU B 225      -3.605  25.041  -7.317  1.00  0.00           C
ATOM   1751  OE1 GLU B 225      -2.767  24.404  -7.991  1.00  0.00           O
ATOM   1752  OE2 GLU B 225      -3.287  25.788  -6.360  1.00  0.00           O
ATOM   1753  N   SER B 226      -8.323  23.848  -5.692  1.00  0.00           N
ATOM   1754  CA  SER B 226      -8.864  22.537  -5.326  1.00  0.00           C
ATOM   1755  C   SER B 226     -10.260  22.275  -5.897  1.00  0.00           C
ATOM   1756  O   SER B 226     -10.565  21.150  -6.286  1.00  0.00           O
ATOM   1757  CB  SER B 226      -8.855  22.371  -3.799  1.00  0.00           C
ATOM   1758  OG  SER B 226      -9.864  23.121  -3.162  1.00  0.00           O
ATOM   1759  N   LEU B 227     -11.093  23.305  -6.011  1.00  0.00           N
ATOM   1760  CA  LEU B 227     -12.454  23.198  -6.541  1.00  0.00           C
ATOM   1761  C   LEU B 227     -12.501  23.036  -8.069  1.00  0.00           C
ATOM   1762  O   LEU B 227     -13.521  22.620  -8.609  1.00  0.00           O
ATOM   1763  CB  LEU B 227     -13.279  24.414  -6.089  1.00  0.00           C
ATOM   1764  CG  LEU B 227     -13.563  24.478  -4.574  1.00  0.00           C
ATOM   1765  CD1 LEU B 227     -14.367  25.745  -4.275  1.00  0.00           C
ATOM   1766  CD2 LEU B 227     -14.348  23.274  -4.067  1.00  0.00           C
ATOM   1767  N   GLN B 228     -11.394  23.300  -8.775  1.00  0.00           N
ATOM   1768  CA  GLN B 228     -11.265  23.018 -10.210  1.00  0.00           C
ATOM   1769  C   GLN B 228     -10.933  21.550 -10.516  1.00  0.00           C
ATOM   1770  O   GLN B 228     -10.693  21.195 -11.676  1.00  0.00           O
ATOM   1771  CB  GLN B 228     -10.218  23.952 -10.834  1.00  0.00           C
ATOM   1772  CG  GLN B 228     -10.688  25.409 -10.848  1.00  0.00           C
ATOM   1773  CD  GLN B 228      -9.630  26.349 -11.438  1.00  0.00           C
ATOM   1774  OE1 GLN B 228      -8.652  25.943 -12.040  1.00  0.00           O
ATOM   1775  NE2 GLN B 228      -9.813  27.638 -11.307  1.00  0.00           N
ATOM   1776  N   ALA B 229     -10.899  20.678  -9.507  1.00  0.00           N
ATOM   1777  CA  ALA B 229     -10.660  19.259  -9.676  1.00  0.00           C
ATOM   1778  C   ALA B 229     -11.759  18.581 -10.515  1.00  0.00           C
ATOM   1779  O   ALA B 229     -12.910  18.994 -10.529  1.00  0.00           O
ATOM   1780  CB  ALA B 229     -10.538  18.618  -8.290  1.00  0.00           C
ATOM   1781  N   ASP B 230     -11.399  17.471 -11.171  1.00  0.00           N
ATOM   1782  CA  ASP B 230     -12.356  16.585 -11.839  1.00  0.00           C
ATOM   1783  C   ASP B 230     -13.002  15.611 -10.837  1.00  0.00           C
ATOM   1784  O   ASP B 230     -14.079  15.065 -11.082  1.00  0.00           O
ATOM   1785  CB  ASP B 230     -11.651  15.785 -12.936  1.00  0.00           C
ATOM   1786  CG  ASP B 230     -10.891  16.625 -13.969  1.00  0.00           C
ATOM   1787  OD1 ASP B 230     -11.344  17.736 -14.346  1.00  0.00           O
ATOM   1788  OD2 ASP B 230      -9.807  16.161 -14.401  1.00  0.00           O
ATOM   1789  N   GLU B 231     -12.312  15.367  -9.718  1.00  0.00           N
ATOM   1790  CA  GLU B 231     -12.717  14.424  -8.679  1.00  0.00           C
ATOM   1791  C   GLU B 231     -12.065  14.792  -7.351  1.00  0.00           C
ATOM   1792  O   GLU B 231     -10.909  15.219  -7.323  1.00  0.00           O
ATOM   1793  CB  GLU B 231     -12.287  13.014  -9.123  1.00  0.00           C
ATOM   1794  CG  GLU B 231     -12.714  11.903  -8.179  1.00  0.00           C
ATOM   1795  CD  GLU B 231     -12.241  10.519  -8.668  1.00  0.00           C
ATOM   1796  OE1 GLU B 231     -12.392   9.539  -7.918  1.00  0.00           O
ATOM   1797  OE2 GLU B 231     -11.693  10.427  -9.791  1.00  0.00           O
ATOM   1798  N   MET B 232     -12.780  14.563  -6.258  1.00  0.00           N
ATOM   1799  CA  MET B 232     -12.260  14.724  -4.906  1.00  0.00           C
ATOM   1800  C   MET B 232     -12.611  13.503  -4.060  1.00  0.00           C
ATOM   1801  O   MET B 232     -13.685  12.913  -4.202  1.00  0.00           O
ATOM   1802  CB  MET B 232     -12.790  16.040  -4.314  1.00  0.00           C
ATOM   1803  CG  MET B 232     -12.134  16.406  -2.978  1.00  0.00           C
ATOM   1804  SD  MET B 232     -12.707  17.982  -2.279  1.00  0.00           S
ATOM   1805  CE  MET B 232     -11.985  19.166  -3.443  1.00  0.00           C
ATOM   1806  N   VAL B 233     -11.707  13.115  -3.176  1.00  0.00           N
ATOM   1807  CA  VAL B 233     -11.836  11.947  -2.298  1.00  0.00           C
ATOM   1808  C   VAL B 233     -11.339  12.313  -0.911  1.00  0.00           C
ATOM   1809  O   VAL B 233     -10.323  12.991  -0.784  1.00  0.00           O
ATOM   1810  CB  VAL B 233     -11.048  10.744  -2.858  1.00  0.00           C
ATOM   1811  CG1 VAL B 233     -11.267   9.487  -2.024  1.00  0.00           C
ATOM   1812  CG2 VAL B 233     -11.447  10.389  -4.293  1.00  0.00           C
ATOM   1813  N   ILE B 234     -11.997  11.825   0.128  1.00  0.00           N
ATOM   1814  CA  ILE B 234     -11.509  11.950   1.501  1.00  0.00           C
ATOM   1815  C   ILE B 234     -11.166  10.588   2.092  1.00  0.00           C
ATOM   1816  O   ILE B 234     -11.708   9.558   1.678  1.00  0.00           O
ATOM   1817  CB  ILE B 234     -12.454  12.767   2.398  1.00  0.00           C
ATOM   1818  CG1 ILE B 234     -13.773  12.035   2.692  1.00  0.00           C
ATOM   1819  CG2 ILE B 234     -12.703  14.155   1.773  1.00  0.00           C
ATOM   1820  CD1 ILE B 234     -14.603  12.741   3.775  1.00  0.00           C
ATOM   1821  N   CYS B 235     -10.284  10.562   3.085  1.00  0.00           N
ATOM   1822  CA  CYS B 235      -9.877   9.325   3.727  1.00  0.00           C
ATOM   1823  C   CYS B 235      -9.528   9.482   5.208  1.00  0.00           C
ATOM   1824  O   CYS B 235      -8.976  10.487   5.653  1.00  0.00           O
ATOM   1825  CB  CYS B 235      -8.734   8.678   2.928  1.00  0.00           C
ATOM   1826  SG  CYS B 235      -7.189   9.633   3.062  1.00  0.00           S
ATOM   1827  N   ASN B 236      -9.803   8.428   5.977  1.00  0.00           N
ATOM   1828  CA  ASN B 236      -9.260   8.200   7.307  1.00  0.00           C
ATOM   1829  C   ASN B 236      -9.233   6.690   7.594  1.00  0.00           C
ATOM   1830  O   ASN B 236      -9.723   5.886   6.802  1.00  0.00           O
ATOM   1831  CB  ASN B 236     -10.049   9.028   8.344  1.00  0.00           C
ATOM   1832  CG  ASN B 236     -11.469   8.559   8.602  1.00  0.00           C
ATOM   1833  OD1 ASN B 236     -11.771   7.383   8.627  1.00  0.00           O
ATOM   1834  ND2 ASN B 236     -12.378   9.470   8.867  1.00  0.00           N
ATOM   1835  N   ALA B 237      -8.696   6.296   8.745  1.00  0.00           N
ATOM   1836  CA  ALA B 237      -8.569   4.871   9.096  1.00  0.00           C
ATOM   1837  C   ALA B 237      -9.909   4.112   9.219  1.00  0.00           C
ATOM   1838  O   ALA B 237      -9.906   2.884   9.207  1.00  0.00           O
ATOM   1839  CB  ALA B 237      -7.767   4.785  10.399  1.00  0.00           C
ATOM   1840  N   LEU B 238     -11.039   4.805   9.358  1.00  0.00           N
ATOM   1841  CA  LEU B 238     -12.354   4.201   9.575  1.00  0.00           C
ATOM   1842  C   LEU B 238     -13.213   4.154   8.311  1.00  0.00           C
ATOM   1843  O   LEU B 238     -13.913   3.171   8.115  1.00  0.00           O
ATOM   1844  CB  LEU B 238     -13.104   4.946  10.695  1.00  0.00           C
ATOM   1845  CG  LEU B 238     -12.360   5.051  12.040  1.00  0.00           C
ATOM   1846  CD1 LEU B 238     -13.282   5.716  13.066  1.00  0.00           C
ATOM   1847  CD2 LEU B 238     -11.935   3.692  12.577  1.00  0.00           C
ATOM   1848  N   MET B 239     -13.168   5.196   7.484  1.00  0.00           N
ATOM   1849  CA  MET B 239     -14.031   5.348   6.298  1.00  0.00           C
ATOM   1850  C   MET B 239     -13.976   4.169   5.314  1.00  0.00           C
ATOM   1851  O   MET B 239     -15.019   3.636   4.972  1.00  0.00           O
ATOM   1852  CB  MET B 239     -13.741   6.681   5.608  1.00  0.00           C
ATOM   1853  CG  MET B 239     -14.296   7.873   6.399  1.00  0.00           C
ATOM   1854  SD  MET B 239     -13.840   9.481   5.696  1.00  0.00           S
ATOM   1855  CE  MET B 239     -14.884  10.562   6.691  1.00  0.00           C
ATOM   1856  N   PRO B 240     -12.767   3.640   4.892  1.00  0.00           N
ATOM   1857  CA  PRO B 240     -11.430   4.234   4.879  1.00  0.00           C
ATOM   1858  C   PRO B 240     -11.245   5.311   3.796  1.00  0.00           C
ATOM   1859  O   PRO B 240     -10.452   6.230   3.989  1.00  0.00           O
ATOM   1860  CB  PRO B 240     -10.494   3.039   4.676  1.00  0.00           C
ATOM   1861  CG  PRO B 240     -11.326   2.088   3.826  1.00  0.00           C
ATOM   1862  CD  PRO B 240     -12.740   2.300   4.344  1.00  0.00           C
ATOM   1863  N   VAL B 241     -11.947   5.199   2.690  1.00  0.00           N
ATOM   1864  CA  VAL B 241     -11.916   6.134   1.556  1.00  0.00           C
ATOM   1865  C   VAL B 241     -13.350   6.374   1.106  1.00  0.00           C
ATOM   1866  O   VAL B 241     -14.120   5.420   0.994  1.00  0.00           O
ATOM   1867  CB  VAL B 241     -11.075   5.583   0.392  1.00  0.00           C
ATOM   1868  CG1 VAL B 241     -11.021   6.545  -0.796  1.00  0.00           C
ATOM   1869  CG2 VAL B 241      -9.624   5.328   0.807  1.00  0.00           C
ATOM   1870  N   MET B 242     -13.698   7.623   0.830  1.00  0.00           N
ATOM   1871  CA  MET B 242     -15.031   7.973   0.346  1.00  0.00           C
ATOM   1872  C   MET B 242     -14.969   9.038  -0.762  1.00  0.00           C
ATOM   1873  O   MET B 242     -14.149   9.953  -0.673  1.00  0.00           O
ATOM   1874  CB  MET B 242     -15.911   8.476   1.499  1.00  0.00           C
ATOM   1875  CG  MET B 242     -16.193   7.370   2.510  1.00  0.00           C
ATOM   1876  SD  MET B 242     -17.384   7.830   3.780  1.00  0.00           S
ATOM   1877  CE  MET B 242     -17.404   6.313   4.735  1.00  0.00           C
ATOM   1878  N   PRO B 243     -15.824   8.931  -1.791  1.00  0.00           N
ATOM   1879  CA  PRO B 243     -15.910   9.948  -2.834  1.00  0.00           C
ATOM   1880  C   PRO B 243     -16.623  11.196  -2.300  1.00  0.00           C
ATOM   1881  O   PRO B 243     -17.611  11.100  -1.568  1.00  0.00           O
ATOM   1882  CB  PRO B 243     -16.681   9.283  -3.971  1.00  0.00           C
ATOM   1883  CG  PRO B 243     -17.627   8.318  -3.246  1.00  0.00           C
ATOM   1884  CD  PRO B 243     -16.831   7.897  -2.007  1.00  0.00           C
ATOM   1885  N   VAL B 244     -16.163  12.373  -2.717  1.00  0.00           N
ATOM   1886  CA  VAL B 244     -16.859  13.636  -2.500  1.00  0.00           C
ATOM   1887  C   VAL B 244     -17.719  13.919  -3.722  1.00  0.00           C
ATOM   1888  O   VAL B 244     -17.203  14.011  -4.832  1.00  0.00           O
ATOM   1889  CB  VAL B 244     -15.871  14.789  -2.230  1.00  0.00           C
ATOM   1890  CG1 VAL B 244     -16.596  16.118  -2.049  1.00  0.00           C
ATOM   1891  CG2 VAL B 244     -15.043  14.502  -0.967  1.00  0.00           C
ATOM   1892  N   CYS B 245     -19.031  14.043  -3.536  1.00  0.00           N
ATOM   1893  CA  CYS B 245     -19.960  14.359  -4.619  1.00  0.00           C
ATOM   1894  C   CYS B 245     -20.199  15.867  -4.783  1.00  0.00           C
ATOM   1895  O   CYS B 245     -20.503  16.315  -5.887  1.00  0.00           O
ATOM   1896  CB  CYS B 245     -21.259  13.572  -4.425  1.00  0.00           C
ATOM   1897  SG  CYS B 245     -22.054  13.977  -2.840  1.00  0.00           S
ATOM   1898  N   ALA B 246     -20.027  16.655  -3.727  1.00  0.00           N
ATOM   1899  CA  ALA B 246     -20.129  18.106  -3.788  1.00  0.00           C
ATOM   1900  C   ALA B 246     -19.287  18.798  -2.707  1.00  0.00           C
ATOM   1901  O   ALA B 246     -19.120  18.289  -1.599  1.00  0.00           O
ATOM   1902  CB  ALA B 246     -21.605  18.513  -3.688  1.00  0.00           C
ATOM   1903  N   CYS B 247     -18.805  19.997  -3.015  1.00  0.00           N
ATOM   1904  CA  CYS B 247     -18.228  20.935  -2.068  1.00  0.00           C
ATOM   1905  C   CYS B 247     -18.870  22.310  -2.285  1.00  0.00           C
ATOM   1906  O   CYS B 247     -18.564  22.983  -3.270  1.00  0.00           O
ATOM   1907  CB  CYS B 247     -16.702  20.962  -2.227  1.00  0.00           C
ATOM   1908  SG  CYS B 247     -15.996  22.080  -0.982  1.00  0.00           S
ATOM   1909  N   GLY B 248     -19.758  22.706  -1.388  1.00  0.00           N
ATOM   1910  CA  GLY B 248     -20.622  23.854  -1.625  1.00  0.00           C
ATOM   1911  C   GLY B 248     -21.440  23.663  -2.905  1.00  0.00           C
ATOM   1912  O   GLY B 248     -22.074  22.629  -3.081  1.00  0.00           O
ATOM   1913  N   ASP B 249     -21.353  24.634  -3.824  1.00  0.00           N
ATOM   1914  CA  ASP B 249     -22.068  24.612  -5.109  1.00  0.00           C
ATOM   1915  C   ASP B 249     -21.332  23.818  -6.208  1.00  0.00           C
ATOM   1916  O   ASP B 249     -21.864  23.608  -7.299  1.00  0.00           O
ATOM   1917  CB  ASP B 249     -22.342  26.057  -5.561  1.00  0.00           C
ATOM   1918  CG  ASP B 249     -23.147  26.862  -4.535  1.00  0.00           C
ATOM   1919  OD1 ASP B 249     -24.088  26.295  -3.954  1.00  0.00           O
ATOM   1920  OD2 ASP B 249     -22.792  28.035  -4.329  1.00  0.00           O
ATOM   1921  N   VAL B 250     -20.111  23.375  -5.954  1.00  0.00           N
ATOM   1922  CA  VAL B 250     -19.305  22.612  -6.917  1.00  0.00           C
ATOM   1923  C   VAL B 250     -19.602  21.126  -6.760  1.00  0.00           C
ATOM   1924  O   VAL B 250     -19.430  20.564  -5.682  1.00  0.00           O
ATOM   1925  CB  VAL B 250     -17.805  22.894  -6.764  1.00  0.00           C
ATOM   1926  CG1 VAL B 250     -16.982  22.131  -7.799  1.00  0.00           C
ATOM   1927  CG2 VAL B 250     -17.519  24.389  -6.952  1.00  0.00           C
ATOM   1928  N   SER B 251     -20.001  20.471  -7.861  1.00  0.00           N
ATOM   1929  CA  SER B 251     -20.294  19.040  -7.894  1.00  0.00           C
ATOM   1930  C   SER B 251     -19.186  18.237  -8.575  1.00  0.00           C
ATOM   1931  O   SER B 251     -18.642  18.662  -9.595  1.00  0.00           O
ATOM   1932  CB  SER B 251     -21.631  18.776  -8.594  1.00  0.00           C
ATOM   1933  OG  SER B 251     -22.680  19.410  -7.906  1.00  0.00           O
ATOM   1934  N   PHE B 252     -18.912  17.055  -8.051  1.00  0.00           N
ATOM   1935  CA  PHE B 252     -17.966  16.087  -8.610  1.00  0.00           C
ATOM   1936  C   PHE B 252     -18.703  14.797  -8.970  1.00  0.00           C
ATOM   1937  O   PHE B 252     -19.403  14.219  -8.140  1.00  0.00           O
ATOM   1938  CB  PHE B 252     -16.842  15.817  -7.608  1.00  0.00           C
ATOM   1939  CG  PHE B 252     -16.102  17.048  -7.140  1.00  0.00           C
ATOM   1940  CD1 PHE B 252     -15.183  17.695  -7.985  1.00  0.00           C
ATOM   1941  CD2 PHE B 252     -16.348  17.572  -5.858  1.00  0.00           C
ATOM   1942  CE1 PHE B 252     -14.503  18.842  -7.552  1.00  0.00           C
ATOM   1943  CE2 PHE B 252     -15.669  18.720  -5.417  1.00  0.00           C
ATOM   1944  CZ  PHE B 252     -14.747  19.358  -6.264  1.00  0.00           C
ATOM   1945  N   SER B 253     -18.546  14.335 -10.221  1.00  0.00           N
ATOM   1946  CA  SER B 253     -19.242  13.146 -10.731  1.00  0.00           C
ATOM   1947  C   SER B 253     -18.300  12.004 -11.124  1.00  0.00           C
ATOM   1948  O   SER B 253     -18.736  10.865 -11.255  1.00  0.00           O
ATOM   1949  CB  SER B 253     -20.117  13.539 -11.921  1.00  0.00           C
ATOM   1950  OG  SER B 253     -19.333  14.100 -12.954  1.00  0.00           O
ATOM   1951  N   SER B 254     -17.009  12.284 -11.323  1.00  0.00           N
ATOM   1952  CA  SER B 254     -16.017  11.257 -11.627  1.00  0.00           C
ATOM   1953  C   SER B 254     -15.652  10.467 -10.366  1.00  0.00           C
ATOM   1954  O   SER B 254     -15.553  11.044  -9.288  1.00  0.00           O
ATOM   1955  CB  SER B 254     -14.773  11.880 -12.255  1.00  0.00           C
ATOM   1956  OG  SER B 254     -13.885  10.869 -12.687  1.00  0.00           O
ATOM   1957  N   ALA B 255     -15.424   9.153 -10.520  1.00  0.00           N
ATOM   1958  CA  ALA B 255     -15.088   8.254  -9.425  1.00  0.00           C
ATOM   1959  C   ALA B 255     -13.850   7.382  -9.712  1.00  0.00           C
ATOM   1960  O   ALA B 255     -13.608   6.397  -9.015  1.00  0.00           O
ATOM   1961  CB  ALA B 255     -16.331   7.426  -9.088  1.00  0.00           C
ATOM   1962  N   THR B 256     -13.054   7.709 -10.739  1.00  0.00           N
ATOM   1963  CA  THR B 256     -11.911   6.883 -11.172  1.00  0.00           C
ATOM   1964  C   THR B 256     -10.834   6.725 -10.094  1.00  0.00           C
ATOM   1965  O   THR B 256     -10.328   5.621  -9.895  1.00  0.00           O
ATOM   1966  CB  THR B 256     -11.254   7.429 -12.450  1.00  0.00           C
ATOM   1967  OG1 THR B 256     -11.300   8.821 -12.541  1.00  0.00           O
ATOM   1968  CG2 THR B 256     -11.956   6.902 -13.694  1.00  0.00           C
ATOM   1969  N   LEU B 257     -10.518   7.797  -9.369  1.00  0.00           N
ATOM   1970  CA  LEU B 257      -9.579   7.733  -8.246  1.00  0.00           C
ATOM   1971  C   LEU B 257     -10.170   6.940  -7.080  1.00  0.00           C
ATOM   1972  O   LEU B 257      -9.493   6.097  -6.491  1.00  0.00           O
ATOM   1973  CB  LEU B 257      -9.203   9.159  -7.830  1.00  0.00           C
ATOM   1974  CG  LEU B 257      -8.273   9.235  -6.611  1.00  0.00           C
ATOM   1975  CD1 LEU B 257      -6.923   8.579  -6.877  1.00  0.00           C
ATOM   1976  CD2 LEU B 257      -8.046  10.693  -6.222  1.00  0.00           C
ATOM   1977  N   TYR B 258     -11.440   7.168  -6.770  1.00  0.00           N
ATOM   1978  CA  TYR B 258     -12.158   6.418  -5.739  1.00  0.00           C
ATOM   1979  C   TYR B 258     -12.183   4.917  -6.041  1.00  0.00           C
ATOM   1980  O   TYR B 258     -11.828   4.114  -5.188  1.00  0.00           O
ATOM   1981  CB  TYR B 258     -13.580   6.968  -5.593  1.00  0.00           C
ATOM   1982  CG  TYR B 258     -14.446   6.122  -4.682  1.00  0.00           C
ATOM   1983  CD1 TYR B 258     -15.474   5.310  -5.213  1.00  0.00           C
ATOM   1984  CD2 TYR B 258     -14.184   6.084  -3.302  1.00  0.00           C
ATOM   1985  CE1 TYR B 258     -16.240   4.490  -4.369  1.00  0.00           C
ATOM   1986  CE2 TYR B 258     -14.935   5.263  -2.452  1.00  0.00           C
ATOM   1987  CZ  TYR B 258     -15.964   4.471  -2.992  1.00  0.00           C
ATOM   1988  OH  TYR B 258     -16.710   3.662  -2.155  1.00  0.00           O
ATOM   1989  N   GLU B 259     -12.516   4.535  -7.276  1.00  0.00           N
ATOM   1990  CA  GLU B 259     -12.569   3.136  -7.704  1.00  0.00           C
ATOM   1991  C   GLU B 259     -11.203   2.446  -7.667  1.00  0.00           C
ATOM   1992  O   GLU B 259     -11.151   1.233  -7.483  1.00  0.00           O
ATOM   1993  CB  GLU B 259     -13.133   3.053  -9.124  1.00  0.00           C
ATOM   1994  CG  GLU B 259     -14.647   3.270  -9.172  1.00  0.00           C
ATOM   1995  CD  GLU B 259     -15.207   3.186 -10.602  1.00  0.00           C
ATOM   1996  OE1 GLU B 259     -16.384   3.541 -10.781  1.00  0.00           O
ATOM   1997  OE2 GLU B 259     -14.466   2.696 -11.494  1.00  0.00           O
ATOM   1998  N   TYR B 260     -10.120   3.198  -7.839  1.00  0.00           N
ATOM   1999  CA  TYR B 260      -8.770   2.678  -7.678  1.00  0.00           C
ATOM   2000  C   TYR B 260      -8.408   2.476  -6.199  1.00  0.00           C
ATOM   2001  O   TYR B 260      -7.936   1.405  -5.820  1.00  0.00           O
ATOM   2002  CB  TYR B 260      -7.770   3.613  -8.383  1.00  0.00           C
ATOM   2003  CG  TYR B 260      -6.328   3.215  -8.150  1.00  0.00           C
ATOM   2004  CD1 TYR B 260      -5.504   3.964  -7.278  1.00  0.00           C
ATOM   2005  CD2 TYR B 260      -5.799   2.049  -8.753  1.00  0.00           C
ATOM   2006  CE1 TYR B 260      -4.190   3.557  -7.006  1.00  0.00           C
ATOM   2007  CE2 TYR B 260      -4.488   1.630  -8.485  1.00  0.00           C
ATOM   2008  CZ  TYR B 260      -3.695   2.385  -7.599  1.00  0.00           C
ATOM   2009  OH  TYR B 260      -2.410   1.973  -7.313  1.00  0.00           O
ATOM   2010  N   LEU B 261      -8.659   3.464  -5.355  1.00  0.00           N
ATOM   2011  CA  LEU B 261      -8.243   3.444  -3.951  1.00  0.00           C
ATOM   2012  C   LEU B 261      -9.136   2.563  -3.065  1.00  0.00           C
ATOM   2013  O   LEU B 261      -8.618   1.797  -2.252  1.00  0.00           O
ATOM   2014  CB  LEU B 261      -8.200   4.884  -3.403  1.00  0.00           C
ATOM   2015  CG  LEU B 261      -7.105   5.786  -4.000  1.00  0.00           C
ATOM   2016  CD1 LEU B 261      -7.252   7.198  -3.420  1.00  0.00           C
ATOM   2017  CD2 LEU B 261      -5.694   5.287  -3.674  1.00  0.00           C
ATOM   2018  N   ALA B 262     -10.454   2.655  -3.204  1.00  0.00           N
ATOM   2019  CA  ALA B 262     -11.394   2.034  -2.271  1.00  0.00           C
ATOM   2020  C   ALA B 262     -11.196   0.511  -2.110  1.00  0.00           C
ATOM   2021  O   ALA B 262     -11.072   0.060  -0.975  1.00  0.00           O
ATOM   2022  CB  ALA B 262     -12.831   2.407  -2.655  1.00  0.00           C
ATOM   2023  N   PRO B 263     -11.068  -0.281  -3.191  1.00  0.00           N
ATOM   2024  CA  PRO B 263     -10.867  -1.725  -3.071  1.00  0.00           C
ATOM   2025  C   PRO B 263      -9.581  -2.097  -2.331  1.00  0.00           C
ATOM   2026  O   PRO B 263      -9.542  -3.128  -1.668  1.00  0.00           O
ATOM   2027  CB  PRO B 263     -10.842  -2.254  -4.504  1.00  0.00           C
ATOM   2028  CG  PRO B 263     -11.586  -1.201  -5.313  1.00  0.00           C
ATOM   2029  CD  PRO B 263     -11.198   0.086  -4.589  1.00  0.00           C
ATOM   2030  N   LEU B 264      -8.543  -1.271  -2.426  1.00  0.00           N
ATOM   2031  CA  LEU B 264      -7.245  -1.504  -1.795  1.00  0.00           C
ATOM   2032  C   LEU B 264      -7.208  -1.022  -0.335  1.00  0.00           C
ATOM   2033  O   LEU B 264      -6.437  -1.539   0.469  1.00  0.00           O
ATOM   2034  CB  LEU B 264      -6.151  -0.819  -2.638  1.00  0.00           C
ATOM   2035  CG  LEU B 264      -6.051  -1.306  -4.099  1.00  0.00           C
ATOM   2036  CD1 LEU B 264      -5.025  -0.470  -4.860  1.00  0.00           C
ATOM   2037  CD2 LEU B 264      -5.636  -2.773  -4.175  1.00  0.00           C
ATOM   2038  N   CYS B 265      -8.059  -0.059   0.017  1.00  0.00           N
ATOM   2039  CA  CYS B 265      -8.084   0.548   1.344  1.00  0.00           C
ATOM   2040  C   CYS B 265      -9.103  -0.083   2.304  1.00  0.00           C
ATOM   2041  O   CYS B 265      -8.981   0.098   3.511  1.00  0.00           O
ATOM   2042  CB  CYS B 265      -8.348   2.050   1.198  1.00  0.00           C
ATOM   2043  SG  CYS B 265      -6.974   2.866   0.334  1.00  0.00           S
ATOM   2044  N   GLU B 266     -10.105  -0.809   1.818  1.00  0.00           N
ATOM   2045  CA  GLU B 266     -11.128  -1.404   2.688  1.00  0.00           C
ATOM   2046  C   GLU B 266     -10.575  -2.456   3.668  1.00  0.00           C
ATOM   2047  O   GLU B 266     -11.048  -2.576   4.792  1.00  0.00           O
ATOM   2048  CB  GLU B 266     -12.187  -2.104   1.836  1.00  0.00           C
ATOM   2049  CG  GLU B 266     -13.309  -1.218   1.334  1.00  0.00           C
ATOM   2050  CD  GLU B 266     -14.238  -1.997   0.377  1.00  0.00           C
ATOM   2051  OE1 GLU B 266     -15.166  -1.376  -0.184  1.00  0.00           O
ATOM   2052  OE2 GLU B 266     -14.001  -3.220   0.184  1.00  0.00           O
ATOM   2053  N   ARG B 267      -9.586  -3.241   3.227  1.00  0.00           N
ATOM   2054  CA  ARG B 267      -8.844  -4.208   4.050  1.00  0.00           C
ATOM   2055  C   ARG B 267      -7.377  -4.144   3.637  1.00  0.00           C
ATOM   2056  O   ARG B 267      -6.953  -4.907   2.777  1.00  0.00           O
ATOM   2057  CB  ARG B 267      -9.411  -5.628   3.894  1.00  0.00           C
ATOM   2058  CG  ARG B 267     -10.823  -5.792   4.461  1.00  0.00           C
ATOM   2059  CD  ARG B 267     -11.204  -7.277   4.445  1.00  0.00           C
ATOM   2060  NE  ARG B 267     -12.550  -7.530   4.986  1.00  0.00           N
ATOM   2061  CZ  ARG B 267     -12.939  -8.634   5.588  1.00  0.00           C
ATOM   2062  NH1 ARG B 267     -12.179  -9.681   5.674  1.00  0.00           N
ATOM   2063  NH2 ARG B 267     -14.110  -8.710   6.135  1.00  0.00           N
ATOM   2064  N   PRO B 268      -6.625  -3.187   4.196  1.00  0.00           N
ATOM   2065  CA  PRO B 268      -5.260  -2.916   3.769  1.00  0.00           C
ATOM   2066  C   PRO B 268      -4.194  -3.859   4.354  1.00  0.00           C
ATOM   2067  O   PRO B 268      -3.026  -3.699   4.029  1.00  0.00           O
ATOM   2068  CB  PRO B 268      -5.030  -1.460   4.183  1.00  0.00           C
ATOM   2069  CG  PRO B 268      -5.866  -1.319   5.448  1.00  0.00           C
ATOM   2070  CD  PRO B 268      -7.071  -2.198   5.163  1.00  0.00           C
ATOM   2071  N   ASN B 269      -4.615  -4.809   5.196  1.00  0.00           N
ATOM   2072  CA  ASN B 269      -3.739  -5.821   5.812  1.00  0.00           C
ATOM   2073  C   ASN B 269      -3.885  -7.181   5.164  1.00  0.00           C
ATOM   2074  O   ASN B 269      -5.027  -7.543   4.764  1.00  0.00           O
ATOM   2075  CB  ASN B 269      -4.049  -5.955   7.306  1.00  0.00           C
ATOM   2076  CG  ASN B 269      -3.714  -4.774   8.179  1.00  0.00           C
ATOM   2077  OD1 ASN B 269      -3.232  -3.717   7.789  1.00  0.00           O
ATOM   2078  ND2 ASN B 269      -3.983  -4.913   9.463  1.00  0.00           N
ATOM   2079  OXT ASN B 269      -2.835  -7.892   5.127  1.00  0.00           O
END
