# Supplementary material for: Conserved interfaces mediate multiple protein–protein interactions in a prokaryotic metabolon
Source: Mol Syst Biol. 2025 Sep 3;21(11):1490–521. doi: 10.1038/s44320-025-00139-9 (PMC12583656; doi:10.1038/s44320-025-00139-9)
Supplement: Supplementary file 12 — Source data Fig. 7 [file 44320_2025_139_MOESM12_ESM.zip › Figure7_data/Fig7B/6.pdb]

CRYST1    0.000    0.000    0.000  90.00  90.00  90.00 P 1           1
ATOM      1  N   VAL B   1     -25.138   6.381 -34.658  1.00  0.00           N
ATOM      2  CA  VAL B   1     -24.047   5.688 -33.927  1.00  0.00           C
ATOM      3  C   VAL B   1     -23.948   6.427 -32.601  1.00  0.00           C
ATOM      4  O   VAL B   1     -23.664   7.609 -32.631  1.00  0.00           O
ATOM      5  CB  VAL B   1     -22.728   5.761 -34.709  1.00  0.00           C
ATOM      6  CG1 VAL B   1     -21.608   5.019 -33.993  1.00  0.00           C
ATOM      7  CG2 VAL B   1     -22.910   5.121 -36.106  1.00  0.00           C
ATOM      8  N   LYS B   2     -24.333   5.801 -31.473  1.00  0.00           N
ATOM      9  CA  LYS B   2     -24.217   6.473 -30.171  1.00  0.00           C
ATOM     10  C   LYS B   2     -22.735   6.751 -29.959  1.00  0.00           C
ATOM     11  O   LYS B   2     -21.959   5.792 -29.999  1.00  0.00           O
ATOM     12  CB  LYS B   2     -24.785   5.618 -29.018  1.00  0.00           C
ATOM     13  CG  LYS B   2     -26.316   5.676 -28.913  1.00  0.00           C
ATOM     14  CD  LYS B   2     -26.797   4.889 -27.678  1.00  0.00           C
ATOM     15  CE  LYS B   2     -28.309   5.012 -27.496  1.00  0.00           C
ATOM     16  NZ  LYS B   2     -28.793   4.310 -26.266  1.00  0.00           N
ATOM     17  N   ASP B   3     -22.359   8.021 -29.817  1.00  0.00           N
ATOM     18  CA  ASP B   3     -20.974   8.402 -29.597  1.00  0.00           C
ATOM     19  C   ASP B   3     -20.454   7.616 -28.404  1.00  0.00           C
ATOM     20  O   ASP B   3     -21.006   7.684 -27.302  1.00  0.00           O
ATOM     21  CB  ASP B   3     -20.842   9.919 -29.378  1.00  0.00           C
ATOM     22  CG  ASP B   3     -20.920  10.701 -30.698  1.00  0.00           C
ATOM     23  OD1 ASP B   3     -20.361  10.196 -31.694  1.00  0.00           O
ATOM     24  OD2 ASP B   3     -21.576  11.766 -30.698  1.00  0.00           O
ATOM     25  N   LYS B   4     -19.451   6.765 -28.637  1.00  0.00           N
ATOM     26  CA  LYS B   4     -18.837   5.976 -27.574  1.00  0.00           C
ATOM     27  C   LYS B   4     -18.161   6.962 -26.639  1.00  0.00           C
ATOM     28  O   LYS B   4     -17.093   7.474 -26.961  1.00  0.00           O
ATOM     29  CB  LYS B   4     -17.828   4.955 -28.128  1.00  0.00           C
ATOM     30  CG  LYS B   4     -18.483   3.647 -28.599  1.00  0.00           C
ATOM     31  CD  LYS B   4     -17.384   2.656 -29.014  1.00  0.00           C
ATOM     32  CE  LYS B   4     -17.968   1.293 -29.371  1.00  0.00           C
ATOM     33  NZ  LYS B   4     -16.911   0.311 -29.706  1.00  0.00           N
ATOM     34  N   VAL B   5     -18.798   7.223 -25.504  1.00  0.00           N
ATOM     35  CA  VAL B   5     -18.212   8.035 -24.442  1.00  0.00           C
ATOM     36  C   VAL B   5     -16.858   7.420 -24.104  1.00  0.00           C
ATOM     37  O   VAL B   5     -16.755   6.216 -23.839  1.00  0.00           O
ATOM     38  CB  VAL B   5     -19.137   8.102 -23.214  1.00  0.00           C
ATOM     39  CG1 VAL B   5     -18.553   9.008 -22.133  1.00  0.00           C
ATOM     40  CG2 VAL B   5     -20.516   8.655 -23.601  1.00  0.00           C
ATOM     41  N   TYR B   6     -15.806   8.226 -24.199  1.00  0.00           N
ATOM     42  CA  TYR B   6     -14.467   7.783 -23.874  1.00  0.00           C
ATOM     43  C   TYR B   6     -14.402   7.372 -22.404  1.00  0.00           C
ATOM     44  O   TYR B   6     -14.956   8.045 -21.537  1.00  0.00           O
ATOM     45  CB  TYR B   6     -13.445   8.884 -24.190  1.00  0.00           C
ATOM     46  CG  TYR B   6     -13.257   9.144 -25.664  1.00  0.00           C
ATOM     47  CD1 TYR B   6     -12.681   8.169 -26.493  1.00  0.00           C
ATOM     48  CD2 TYR B   6     -13.637  10.377 -26.225  1.00  0.00           C
ATOM     49  CE1 TYR B   6     -12.486   8.403 -27.860  1.00  0.00           C
ATOM     50  CE2 TYR B   6     -13.446  10.632 -27.590  1.00  0.00           C
ATOM     51  CZ  TYR B   6     -12.863   9.642 -28.415  1.00  0.00           C
ATOM     52  OH  TYR B   6     -12.660   9.879 -29.746  1.00  0.00           O
ATOM     53  N   LYS B   7     -13.699   6.274 -22.126  1.00  0.00           N
ATOM     54  CA  LYS B   7     -13.387   5.923 -20.747  1.00  0.00           C
ATOM     55  C   LYS B   7     -12.576   7.052 -20.120  1.00  0.00           C
ATOM     56  O   LYS B   7     -11.652   7.577 -20.732  1.00  0.00           O
ATOM     57  CB  LYS B   7     -12.618   4.607 -20.664  1.00  0.00           C
ATOM     58  CG  LYS B   7     -13.536   3.370 -20.751  1.00  0.00           C
ATOM     59  CD  LYS B   7     -12.764   2.123 -20.325  1.00  0.00           C
ATOM     60  CE  LYS B   7     -13.725   0.979 -19.985  1.00  0.00           C
ATOM     61  NZ  LYS B   7     -13.087  -0.026 -19.099  1.00  0.00           N
ATOM     62  N   ARG B   8     -12.909   7.387 -18.875  1.00  0.00           N
ATOM     63  CA  ARG B   8     -12.076   8.286 -18.080  1.00  0.00           C
ATOM     64  C   ARG B   8     -10.812   7.544 -17.625  1.00  0.00           C
ATOM     65  O   ARG B   8     -10.914   6.376 -17.260  1.00  0.00           O
ATOM     66  CB  ARG B   8     -12.859   8.843 -16.892  1.00  0.00           C
ATOM     67  CG  ARG B   8     -13.854   9.916 -17.366  1.00  0.00           C
ATOM     68  CD  ARG B   8     -14.569  10.551 -16.171  1.00  0.00           C
ATOM     69  NE  ARG B   8     -15.009  11.910 -16.489  1.00  0.00           N
ATOM     70  CZ  ARG B   8     -15.294  12.855 -15.623  1.00  0.00           C
ATOM     71  NH1 ARG B   8     -15.343  12.616 -14.344  1.00  0.00           N
ATOM     72  NH2 ARG B   8     -15.521  14.060 -16.027  1.00  0.00           N
ATOM     73  N   PRO B   9      -9.652   8.225 -17.591  1.00  0.00           N
ATOM     74  CA  PRO B   9      -8.393   7.644 -17.126  1.00  0.00           C
ATOM     75  C   PRO B   9      -8.289   7.632 -15.592  1.00  0.00           C
ATOM     76  O   PRO B   9      -7.214   7.775 -15.021  1.00  0.00           O
ATOM     77  CB  PRO B   9      -7.311   8.491 -17.812  1.00  0.00           C
ATOM     78  CG  PRO B   9      -7.942   9.886 -17.818  1.00  0.00           C
ATOM     79  CD  PRO B   9      -9.422   9.587 -18.079  1.00  0.00           C
ATOM     80  N   VAL B  10      -9.429   7.510 -14.918  1.00  0.00           N
ATOM     81  CA  VAL B  10      -9.540   7.344 -13.476  1.00  0.00           C
ATOM     82  C   VAL B  10     -10.488   6.174 -13.265  1.00  0.00           C
ATOM     83  O   VAL B  10     -11.643   6.244 -13.693  1.00  0.00           O
ATOM     84  CB  VAL B  10     -10.060   8.611 -12.769  1.00  0.00           C
ATOM     85  CG1 VAL B  10     -10.084   8.411 -11.250  1.00  0.00           C
ATOM     86  CG2 VAL B  10      -9.183   9.838 -13.063  1.00  0.00           C
ATOM     87  N   SER B  11      -9.991   5.111 -12.665  1.00  0.00           N
ATOM     88  CA  SER B  11     -10.725   3.861 -12.525  1.00  0.00           C
ATOM     89  C   SER B  11     -10.645   3.300 -11.112  1.00  0.00           C
ATOM     90  O   SER B  11      -9.905   3.781 -10.255  1.00  0.00           O
ATOM     91  CB  SER B  11     -10.246   2.843 -13.575  1.00  0.00           C
ATOM     92  OG  SER B  11      -8.949   2.375 -13.276  1.00  0.00           O
ATOM     93  N   ILE B  12     -11.439   2.271 -10.878  1.00  0.00           N
ATOM     94  CA  ILE B  12     -11.391   1.433  -9.700  1.00  0.00           C
ATOM     95  C   ILE B  12     -11.042  -0.004 -10.082  1.00  0.00           C
ATOM     96  O   ILE B  12     -11.289  -0.437 -11.210  1.00  0.00           O
ATOM     97  CB  ILE B  12     -12.677   1.544  -8.866  1.00  0.00           C
ATOM     98  CG1 ILE B  12     -13.982   1.197  -9.612  1.00  0.00           C
ATOM     99  CG2 ILE B  12     -12.805   2.984  -8.288  1.00  0.00           C
ATOM    100  CD1 ILE B  12     -14.248  -0.299  -9.779  1.00  0.00           C
ATOM    101  N   LEU B  13     -10.480  -0.723  -9.132  1.00  0.00           N
ATOM    102  CA  LEU B  13     -10.322  -2.164  -9.139  1.00  0.00           C
ATOM    103  C   LEU B  13     -10.989  -2.703  -7.874  1.00  0.00           C
ATOM    104  O   LEU B  13     -10.682  -2.230  -6.783  1.00  0.00           O
ATOM    105  CB  LEU B  13      -8.821  -2.487  -9.183  1.00  0.00           C
ATOM    106  CG  LEU B  13      -8.476  -3.975  -8.993  1.00  0.00           C
ATOM    107  CD1 LEU B  13      -8.891  -4.810 -10.201  1.00  0.00           C
ATOM    108  CD2 LEU B  13      -6.967  -4.142  -8.808  1.00  0.00           C
ATOM    109  N   VAL B  14     -11.876  -3.688  -8.016  1.00  0.00           N
ATOM    110  CA  VAL B  14     -12.470  -4.395  -6.883  1.00  0.00           C
ATOM    111  C   VAL B  14     -12.072  -5.859  -6.956  1.00  0.00           C
ATOM    112  O   VAL B  14     -12.586  -6.621  -7.771  1.00  0.00           O
ATOM    113  CB  VAL B  14     -14.000  -4.236  -6.804  1.00  0.00           C
ATOM    114  CG1 VAL B  14     -14.506  -4.789  -5.472  1.00  0.00           C
ATOM    115  CG2 VAL B  14     -14.429  -2.771  -6.903  1.00  0.00           C
ATOM    116  N   VAL B  15     -11.157  -6.276  -6.081  1.00  0.00           N
ATOM    117  CA  VAL B  15     -10.795  -7.684  -5.926  1.00  0.00           C
ATOM    118  C   VAL B  15     -11.886  -8.371  -5.113  1.00  0.00           C
ATOM    119  O   VAL B  15     -12.012  -8.152  -3.910  1.00  0.00           O
ATOM    120  CB  VAL B  15      -9.416  -7.849  -5.277  1.00  0.00           C
ATOM    121  CG1 VAL B  15      -9.056  -9.328  -5.140  1.00  0.00           C
ATOM    122  CG2 VAL B  15      -8.327  -7.181  -6.125  1.00  0.00           C
ATOM    123  N   ILE B  16     -12.668  -9.204  -5.774  1.00  0.00           N
ATOM    124  CA  ILE B  16     -13.715  -9.998  -5.130  1.00  0.00           C
ATOM    125  C   ILE B  16     -13.143 -11.379  -4.814  1.00  0.00           C
ATOM    126  O   ILE B  16     -12.575 -12.032  -5.690  1.00  0.00           O
ATOM    127  CB  ILE B  16     -14.991 -10.074  -5.988  1.00  0.00           C
ATOM    128  CG1 ILE B  16     -15.492  -8.648  -6.326  1.00  0.00           C
ATOM    129  CG2 ILE B  16     -16.071 -10.884  -5.250  1.00  0.00           C
ATOM    130  CD1 ILE B  16     -16.755  -8.611  -7.194  1.00  0.00           C
ATOM    131  N   TYR B  17     -13.308 -11.835  -3.580  1.00  0.00           N
ATOM    132  CA  TYR B  17     -12.889 -13.166  -3.152  1.00  0.00           C
ATOM    133  C   TYR B  17     -13.896 -13.769  -2.173  1.00  0.00           C
ATOM    134  O   TYR B  17     -14.715 -13.057  -1.588  1.00  0.00           O
ATOM    135  CB  TYR B  17     -11.467 -13.107  -2.572  1.00  0.00           C
ATOM    136  CG  TYR B  17     -11.341 -12.389  -1.244  1.00  0.00           C
ATOM    137  CD1 TYR B  17     -11.278 -10.980  -1.197  1.00  0.00           C
ATOM    138  CD2 TYR B  17     -11.268 -13.124  -0.053  1.00  0.00           C
ATOM    139  CE1 TYR B  17     -11.143 -10.317   0.024  1.00  0.00           C
ATOM    140  CE2 TYR B  17     -11.134 -12.469   1.181  1.00  0.00           C
ATOM    141  CZ  TYR B  17     -11.070 -11.065   1.219  1.00  0.00           C
ATOM    142  OH  TYR B  17     -10.939 -10.420   2.423  1.00  0.00           O
ATOM    143  N   ALA B  18     -13.853 -15.091  -2.001  1.00  0.00           N
ATOM    144  CA  ALA B  18     -14.637 -15.789  -0.992  1.00  0.00           C
ATOM    145  C   ALA B  18     -13.826 -15.919   0.300  1.00  0.00           C
ATOM    146  O   ALA B  18     -12.666 -16.321   0.279  1.00  0.00           O
ATOM    147  CB  ALA B  18     -15.080 -17.132  -1.551  1.00  0.00           C
ATOM    148  N   GLN B  19     -14.430 -15.582   1.435  1.00  0.00           N
ATOM    149  CA  GLN B  19     -13.732 -15.538   2.717  1.00  0.00           C
ATOM    150  C   GLN B  19     -13.429 -16.934   3.270  1.00  0.00           C
ATOM    151  O   GLN B  19     -12.424 -17.119   3.961  1.00  0.00           O
ATOM    152  CB  GLN B  19     -14.560 -14.680   3.676  1.00  0.00           C
ATOM    153  CG  GLN B  19     -13.779 -14.330   4.950  1.00  0.00           C
ATOM    154  CD  GLN B  19     -14.354 -13.118   5.692  1.00  0.00           C
ATOM    155  OE1 GLN B  19     -15.393 -12.584   5.377  1.00  0.00           O
ATOM    156  NE2 GLN B  19     -13.671 -12.630   6.696  1.00  0.00           N
ATOM    157  N   ASP B  20     -14.279 -17.914   2.961  1.00  0.00           N
ATOM    158  CA  ASP B  20     -14.141 -19.301   3.389  1.00  0.00           C
ATOM    159  C   ASP B  20     -13.057 -20.055   2.607  1.00  0.00           C
ATOM    160  O   ASP B  20     -12.169 -20.671   3.203  1.00  0.00           O
ATOM    161  CB  ASP B  20     -15.515 -20.002   3.290  1.00  0.00           C
ATOM    162  CG  ASP B  20     -16.130 -20.047   1.886  1.00  0.00           C
ATOM    163  OD1 ASP B  20     -15.700 -19.274   0.996  1.00  0.00           O
ATOM    164  OD2 ASP B  20     -17.053 -20.857   1.692  1.00  0.00           O
ATOM    165  N   THR B  21     -13.073 -19.976   1.272  1.00  0.00           N
ATOM    166  CA  THR B  21     -12.130 -20.701   0.406  1.00  0.00           C
ATOM    167  C   THR B  21     -10.882 -19.891   0.055  1.00  0.00           C
ATOM    168  O   THR B  21      -9.917 -20.456  -0.466  1.00  0.00           O
ATOM    169  CB  THR B  21     -12.799 -21.171  -0.891  1.00  0.00           C
ATOM    170  OG1 THR B  21     -13.184 -20.059  -1.666  1.00  0.00           O
ATOM    171  CG2 THR B  21     -14.025 -22.048  -0.636  1.00  0.00           C
ATOM    172  N   LYS B  22     -10.885 -18.595   0.285  1.00  0.00           N
ATOM    173  CA  LYS B  22      -9.905 -17.618  -0.200  1.00  0.00           C
ATOM    174  C   LYS B  22      -9.706 -17.612  -1.722  1.00  0.00           C
ATOM    175  O   LYS B  22      -8.727 -17.064  -2.224  1.00  0.00           O
ATOM    176  CB  LYS B  22      -8.581 -17.698   0.561  1.00  0.00           C
ATOM    177  CG  LYS B  22      -8.730 -17.396   2.057  1.00  0.00           C
ATOM    178  CD  LYS B  22      -7.368 -17.022   2.661  1.00  0.00           C
ATOM    179  CE  LYS B  22      -7.527 -16.587   4.108  1.00  0.00           C
ATOM    180  NZ  LYS B  22      -6.299 -15.914   4.629  1.00  0.00           N
ATOM    181  N   ARG B  23     -10.644 -18.162  -2.484  1.00  0.00           N
ATOM    182  CA  ARG B  23     -10.608 -18.097  -3.940  1.00  0.00           C
ATOM    183  C   ARG B  23     -11.045 -16.722  -4.441  1.00  0.00           C
ATOM    184  O   ARG B  23     -11.910 -16.078  -3.866  1.00  0.00           O
ATOM    185  CB  ARG B  23     -11.438 -19.206  -4.576  1.00  0.00           C
ATOM    186  CG  ARG B  23     -10.752 -20.560  -4.413  1.00  0.00           C
ATOM    187  CD  ARG B  23     -11.576 -21.584  -5.159  1.00  0.00           C
ATOM    188  NE  ARG B  23     -11.033 -22.941  -5.035  1.00  0.00           N
ATOM    189  CZ  ARG B  23     -11.761 -24.029  -5.136  1.00  0.00           C
ATOM    190  NH1 ARG B  23     -13.040 -23.977  -5.363  1.00  0.00           N
ATOM    191  NH2 ARG B  23     -11.200 -25.195  -5.003  1.00  0.00           N
ATOM    192  N   VAL B  24     -10.431 -16.308  -5.541  1.00  0.00           N
ATOM    193  CA  VAL B  24     -10.653 -15.007  -6.169  1.00  0.00           C
ATOM    194  C   VAL B  24     -11.558 -15.179  -7.376  1.00  0.00           C
ATOM    195  O   VAL B  24     -11.361 -16.085  -8.192  1.00  0.00           O
ATOM    196  CB  VAL B  24      -9.316 -14.348  -6.553  1.00  0.00           C
ATOM    197  CG1 VAL B  24      -9.517 -12.958  -7.158  1.00  0.00           C
ATOM    198  CG2 VAL B  24      -8.412 -14.188  -5.327  1.00  0.00           C
ATOM    199  N   LEU B  25     -12.541 -14.296  -7.501  1.00  0.00           N
ATOM    200  CA  LEU B  25     -13.402 -14.204  -8.669  1.00  0.00           C
ATOM    201  C   LEU B  25     -12.646 -13.554  -9.827  1.00  0.00           C
ATOM    202  O   LEU B  25     -12.305 -12.374  -9.778  1.00  0.00           O
ATOM    203  CB  LEU B  25     -14.674 -13.426  -8.294  1.00  0.00           C
ATOM    204  CG  LEU B  25     -15.655 -13.252  -9.473  1.00  0.00           C
ATOM    205  CD1 LEU B  25     -16.180 -14.591  -9.986  1.00  0.00           C
ATOM    206  CD2 LEU B  25     -16.847 -12.412  -9.026  1.00  0.00           C
ATOM    207  N   MET B  26     -12.432 -14.325 -10.885  1.00  0.00           N
ATOM    208  CA  MET B  26     -11.795 -13.862 -12.118  1.00  0.00           C
ATOM    209  C   MET B  26     -12.800 -13.858 -13.262  1.00  0.00           C
ATOM    210  O   MET B  26     -13.502 -14.840 -13.490  1.00  0.00           O
ATOM    211  CB  MET B  26     -10.579 -14.735 -12.441  1.00  0.00           C
ATOM    212  CG  MET B  26      -9.500 -14.668 -11.364  1.00  0.00           C
ATOM    213  SD  MET B  26      -8.844 -13.012 -10.999  1.00  0.00           S
ATOM    214  CE  MET B  26      -7.985 -12.633 -12.536  1.00  0.00           C
ATOM    215  N   LEU B  27     -12.824 -12.746 -14.006  1.00  0.00           N
ATOM    216  CA  LEU B  27     -13.757 -12.454 -15.085  1.00  0.00           C
ATOM    217  C   LEU B  27     -13.009 -12.352 -16.411  1.00  0.00           C
ATOM    218  O   LEU B  27     -12.000 -11.652 -16.514  1.00  0.00           O
ATOM    219  CB  LEU B  27     -14.505 -11.153 -14.759  1.00  0.00           C
ATOM    220  CG  LEU B  27     -15.296 -11.157 -13.439  1.00  0.00           C
ATOM    221  CD1 LEU B  27     -15.749  -9.744 -13.108  1.00  0.00           C
ATOM    222  CD2 LEU B  27     -16.531 -12.053 -13.521  1.00  0.00           C
ATOM    223  N   GLN B  28     -13.512 -13.032 -17.452  1.00  0.00           N
ATOM    224  CA  GLN B  28     -12.937 -13.006 -18.791  1.00  0.00           C
ATOM    225  C   GLN B  28     -13.491 -11.831 -19.593  1.00  0.00           C
ATOM    226  O   GLN B  28     -14.689 -11.786 -19.893  1.00  0.00           O
ATOM    227  CB  GLN B  28     -13.210 -14.337 -19.489  1.00  0.00           C
ATOM    228  CG  GLN B  28     -12.426 -14.488 -20.793  1.00  0.00           C
ATOM    229  CD  GLN B  28     -12.778 -15.769 -21.558  1.00  0.00           C
ATOM    230  OE1 GLN B  28     -13.806 -16.389 -21.335  1.00  0.00           O
ATOM    231  NE2 GLN B  28     -11.949 -16.188 -22.477  1.00  0.00           N
ATOM    232  N   ARG B  29     -12.619 -10.889 -19.998  1.00  0.00           N
ATOM    233  CA  ARG B  29     -13.019  -9.717 -20.780  1.00  0.00           C
ATOM    234  C   ARG B  29     -13.550 -10.095 -22.159  1.00  0.00           C
ATOM    235  O   ARG B  29     -13.057 -11.018 -22.797  1.00  0.00           O
ATOM    236  CB  ARG B  29     -11.857  -8.739 -20.928  1.00  0.00           C
ATOM    237  CG  ARG B  29     -11.394  -8.141 -19.603  1.00  0.00           C
ATOM    238  CD  ARG B  29     -10.257  -7.137 -19.847  1.00  0.00           C
ATOM    239  NE  ARG B  29     -10.743  -5.936 -20.548  1.00  0.00           N
ATOM    240  CZ  ARG B  29     -11.152  -4.808 -19.995  1.00  0.00           C
ATOM    241  NH1 ARG B  29     -11.122  -4.619 -18.699  1.00  0.00           N
ATOM    242  NH2 ARG B  29     -11.603  -3.857 -20.744  1.00  0.00           N
ATOM    243  N   ARG B  30     -14.512  -9.314 -22.662  1.00  0.00           N
ATOM    244  CA  ARG B  30     -15.035  -9.457 -24.029  1.00  0.00           C
ATOM    245  C   ARG B  30     -14.122  -8.868 -25.100  1.00  0.00           C
ATOM    246  O   ARG B  30     -14.125  -9.350 -26.226  1.00  0.00           O
ATOM    247  CB  ARG B  30     -16.410  -8.789 -24.141  1.00  0.00           C
ATOM    248  CG  ARG B  30     -17.498  -9.596 -23.430  1.00  0.00           C
ATOM    249  CD  ARG B  30     -18.861  -8.955 -23.661  1.00  0.00           C
ATOM    250  NE  ARG B  30     -19.922  -9.732 -23.002  1.00  0.00           N
ATOM    251  CZ  ARG B  30     -21.223  -9.454 -23.005  1.00  0.00           C
ATOM    252  NH1 ARG B  30     -21.704  -8.434 -23.665  1.00  0.00           N
ATOM    253  NH2 ARG B  30     -22.043 -10.186 -22.329  1.00  0.00           N
ATOM    254  N   ASP B  31     -13.391  -7.802 -24.769  1.00  0.00           N
ATOM    255  CA  ASP B  31     -12.506  -7.092 -25.684  1.00  0.00           C
ATOM    256  C   ASP B  31     -11.099  -7.707 -25.779  1.00  0.00           C
ATOM    257  O   ASP B  31     -10.411  -7.495 -26.778  1.00  0.00           O
ATOM    258  CB  ASP B  31     -12.470  -5.589 -25.325  1.00  0.00           C
ATOM    259  CG  ASP B  31     -12.082  -5.244 -23.879  1.00  0.00           C
ATOM    260  OD1 ASP B  31     -11.990  -6.137 -23.013  1.00  0.00           O
ATOM    261  OD2 ASP B  31     -11.957  -4.031 -23.570  1.00  0.00           O
ATOM    262  N   ASP B  32     -10.706  -8.494 -24.789  1.00  0.00           N
ATOM    263  CA  ASP B  32      -9.500  -9.316 -24.789  1.00  0.00           C
ATOM    264  C   ASP B  32      -9.797 -10.644 -24.058  1.00  0.00           C
ATOM    265  O   ASP B  32      -9.690 -10.702 -22.835  1.00  0.00           O
ATOM    266  CB  ASP B  32      -8.341  -8.531 -24.151  1.00  0.00           C
ATOM    267  CG  ASP B  32      -7.018  -9.306 -24.119  1.00  0.00           C
ATOM    268  OD1 ASP B  32      -6.946 -10.465 -24.571  1.00  0.00           O
ATOM    269  OD2 ASP B  32      -6.020  -8.731 -23.622  1.00  0.00           O
ATOM    270  N   PRO B  33     -10.202 -11.708 -24.791  1.00  0.00           N
ATOM    271  CA  PRO B  33     -10.571 -12.989 -24.185  1.00  0.00           C
ATOM    272  C   PRO B  33      -9.449 -13.689 -23.417  1.00  0.00           C
ATOM    273  O   PRO B  33      -9.732 -14.588 -22.612  1.00  0.00           O
ATOM    274  CB  PRO B  33     -11.066 -13.858 -25.349  1.00  0.00           C
ATOM    275  CG  PRO B  33     -11.514 -12.848 -26.393  1.00  0.00           C
ATOM    276  CD  PRO B  33     -10.509 -11.721 -26.212  1.00  0.00           C
ATOM    277  N   ASP B  34      -8.189 -13.303 -23.630  1.00  0.00           N
ATOM    278  CA  ASP B  34      -7.055 -13.813 -22.866  1.00  0.00           C
ATOM    279  C   ASP B  34      -6.824 -13.020 -21.574  1.00  0.00           C
ATOM    280  O   ASP B  34      -5.966 -13.374 -20.756  1.00  0.00           O
ATOM    281  CB  ASP B  34      -5.786 -13.794 -23.721  1.00  0.00           C
ATOM    282  CG  ASP B  34      -5.850 -14.648 -24.975  1.00  0.00           C
ATOM    283  OD1 ASP B  34      -6.507 -15.711 -24.939  1.00  0.00           O
ATOM    284  OD2 ASP B  34      -5.168 -14.249 -25.946  1.00  0.00           O
ATOM    285  N   PHE B  35      -7.575 -11.935 -21.380  1.00  0.00           N
ATOM    286  CA  PHE B  35      -7.444 -11.082 -20.205  1.00  0.00           C
ATOM    287  C   PHE B  35      -8.530 -11.400 -19.174  1.00  0.00           C
ATOM    288  O   PHE B  35      -9.661 -10.933 -19.252  1.00  0.00           O
ATOM    289  CB  PHE B  35      -7.404  -9.607 -20.627  1.00  0.00           C
ATOM    290  CG  PHE B  35      -6.996  -8.607 -19.558  1.00  0.00           C
ATOM    291  CD1 PHE B  35      -6.974  -7.233 -19.883  1.00  0.00           C
ATOM    292  CD2 PHE B  35      -6.638  -8.986 -18.254  1.00  0.00           C
ATOM    293  CE1 PHE B  35      -6.619  -6.275 -18.929  1.00  0.00           C
ATOM    294  CE2 PHE B  35      -6.289  -8.030 -17.291  1.00  0.00           C
ATOM    295  CZ  PHE B  35      -6.289  -6.672 -17.626  1.00  0.00           C
ATOM    296  N   TRP B  36      -8.132 -12.160 -18.164  1.00  0.00           N
ATOM    297  CA  TRP B  36      -8.919 -12.396 -16.959  1.00  0.00           C
ATOM    298  C   TRP B  36      -8.549 -11.369 -15.884  1.00  0.00           C
ATOM    299  O   TRP B  36      -7.371 -11.089 -15.675  1.00  0.00           O
ATOM    300  CB  TRP B  36      -8.712 -13.827 -16.474  1.00  0.00           C
ATOM    301  CG  TRP B  36      -9.209 -14.875 -17.417  1.00  0.00           C
ATOM    302  CD1 TRP B  36      -8.609 -15.264 -18.571  1.00  0.00           C
ATOM    303  CD2 TRP B  36     -10.420 -15.680 -17.298  1.00  0.00           C
ATOM    304  NE1 TRP B  36      -9.363 -16.256 -19.176  1.00  0.00           N
ATOM    305  CE2 TRP B  36     -10.480 -16.546 -18.422  1.00  0.00           C
ATOM    306  CE3 TRP B  36     -11.458 -15.763 -16.346  1.00  0.00           C
ATOM    307  CZ2 TRP B  36     -11.535 -17.470 -18.597  1.00  0.00           C
ATOM    308  CZ3 TRP B  36     -12.515 -16.683 -16.524  1.00  0.00           C
ATOM    309  CH2 TRP B  36     -12.544 -17.518 -17.633  1.00  0.00           C
ATOM    310  N   GLN B  37      -9.559 -10.829 -15.199  1.00  0.00           N
ATOM    311  CA  GLN B  37      -9.385  -9.757 -14.221  1.00  0.00           C
ATOM    312  C   GLN B  37     -10.454  -9.809 -13.118  1.00  0.00           C
ATOM    313  O   GLN B  37     -11.483 -10.468 -13.260  1.00  0.00           O
ATOM    314  CB  GLN B  37      -9.384  -8.400 -14.948  1.00  0.00           C
ATOM    315  CG  GLN B  37     -10.679  -8.115 -15.713  1.00  0.00           C
ATOM    316  CD  GLN B  37     -10.754  -6.674 -16.224  1.00  0.00           C
ATOM    317  OE1 GLN B  37      -9.796  -6.100 -16.703  1.00  0.00           O
ATOM    318  NE2 GLN B  37     -11.901  -6.058 -16.131  1.00  0.00           N
ATOM    319  N   SER B  38     -10.205  -9.068 -12.046  1.00  0.00           N
ATOM    320  CA  SER B  38     -11.240  -8.657 -11.092  1.00  0.00           C
ATOM    321  C   SER B  38     -12.147  -7.571 -11.713  1.00  0.00           C
ATOM    322  O   SER B  38     -11.911  -7.132 -12.839  1.00  0.00           O
ATOM    323  CB  SER B  38     -10.568  -8.145  -9.815  1.00  0.00           C
ATOM    324  OG  SER B  38      -9.782  -9.173  -9.217  1.00  0.00           O
ATOM    325  N   VAL B  39     -13.163  -7.125 -10.984  1.00  0.00           N
ATOM    326  CA  VAL B  39     -14.042  -6.032 -11.437  1.00  0.00           C
ATOM    327  C   VAL B  39     -13.239  -4.742 -11.578  1.00  0.00           C
ATOM    328  O   VAL B  39     -12.519  -4.342 -10.662  1.00  0.00           O
ATOM    329  CB  VAL B  39     -15.235  -5.840 -10.483  1.00  0.00           C
ATOM    330  CG1 VAL B  39     -16.067  -4.595 -10.800  1.00  0.00           C
ATOM    331  CG2 VAL B  39     -16.164  -7.057 -10.555  1.00  0.00           C
ATOM    332  N   THR B  40     -13.372  -4.087 -12.742  1.00  0.00           N
ATOM    333  CA  THR B  40     -12.749  -2.785 -13.002  1.00  0.00           C
ATOM    334  C   THR B  40     -13.705  -1.876 -13.746  1.00  0.00           C
ATOM    335  O   THR B  40     -14.372  -2.325 -14.675  1.00  0.00           O
ATOM    336  CB  THR B  40     -11.481  -2.889 -13.868  1.00  0.00           C
ATOM    337  OG1 THR B  40     -11.768  -3.421 -15.139  1.00  0.00           O
ATOM    338  CG2 THR B  40     -10.377  -3.729 -13.249  1.00  0.00           C
ATOM    339  N   GLY B  41     -13.682  -0.574 -13.433  1.00  0.00           N
ATOM    340  CA  GLY B  41     -14.493   0.389 -14.165  1.00  0.00           C
ATOM    341  C   GLY B  41     -14.030   1.822 -13.959  1.00  0.00           C
ATOM    342  O   GLY B  41     -13.259   2.119 -13.045  1.00  0.00           O
ATOM    343  N   SER B  42     -14.457   2.713 -14.854  1.00  0.00           N
ATOM    344  CA  SER B  42     -14.085   4.121 -14.772  1.00  0.00           C
ATOM    345  C   SER B  42     -14.925   4.842 -13.709  1.00  0.00           C
ATOM    346  O   SER B  42     -16.123   4.613 -13.616  1.00  0.00           O
ATOM    347  CB  SER B  42     -14.228   4.813 -16.121  1.00  0.00           C
ATOM    348  OG  SER B  42     -13.406   4.177 -17.093  1.00  0.00           O
ATOM    349  N   VAL B  43     -14.308   5.758 -12.968  1.00  0.00           N
ATOM    350  CA  VAL B  43     -15.030   6.687 -12.090  1.00  0.00           C
ATOM    351  C   VAL B  43     -15.692   7.748 -12.957  1.00  0.00           C
ATOM    352  O   VAL B  43     -15.024   8.481 -13.692  1.00  0.00           O
ATOM    353  CB  VAL B  43     -14.108   7.323 -11.036  1.00  0.00           C
ATOM    354  CG1 VAL B  43     -14.900   8.188 -10.061  1.00  0.00           C
ATOM    355  CG2 VAL B  43     -13.360   6.258 -10.216  1.00  0.00           C
ATOM    356  N   GLU B  44     -17.009   7.837 -12.882  1.00  0.00           N
ATOM    357  CA  GLU B  44     -17.792   8.787 -13.656  1.00  0.00           C
ATOM    358  C   GLU B  44     -17.755  10.201 -13.065  1.00  0.00           C
ATOM    359  O   GLU B  44     -17.230  10.466 -11.984  1.00  0.00           O
ATOM    360  CB  GLU B  44     -19.222   8.259 -13.857  1.00  0.00           C
ATOM    361  CG  GLU B  44     -19.230   7.006 -14.748  1.00  0.00           C
ATOM    362  CD  GLU B  44     -20.634   6.517 -15.132  1.00  0.00           C
ATOM    363  OE1 GLU B  44     -20.692   5.477 -15.824  1.00  0.00           O
ATOM    364  OE2 GLU B  44     -21.636   7.175 -14.757  1.00  0.00           O
ATOM    365  N   GLU B  45     -18.267  11.173 -13.812  1.00  0.00           N
ATOM    366  CA  GLU B  45     -18.293  12.558 -13.357  1.00  0.00           C
ATOM    367  C   GLU B  45     -19.307  12.746 -12.231  1.00  0.00           C
ATOM    368  O   GLU B  45     -20.459  12.345 -12.339  1.00  0.00           O
ATOM    369  CB  GLU B  45     -18.556  13.497 -14.544  1.00  0.00           C
ATOM    370  CG  GLU B  45     -18.299  14.958 -14.182  1.00  0.00           C
ATOM    371  CD  GLU B  45     -17.960  15.816 -15.406  1.00  0.00           C
ATOM    372  OE1 GLU B  45     -17.527  16.966 -15.175  1.00  0.00           O
ATOM    373  OE2 GLU B  45     -17.941  15.284 -16.536  1.00  0.00           O
ATOM    374  N   GLY B  46     -18.868  13.358 -11.136  1.00  0.00           N
ATOM    375  CA  GLY B  46     -19.676  13.514  -9.923  1.00  0.00           C
ATOM    376  C   GLY B  46     -19.731  12.278  -9.021  1.00  0.00           C
ATOM    377  O   GLY B  46     -20.320  12.337  -7.940  1.00  0.00           O
ATOM    378  N   GLU B  47     -19.097  11.179  -9.415  1.00  0.00           N
ATOM    379  CA  GLU B  47     -19.000   9.948  -8.651  1.00  0.00           C
ATOM    380  C   GLU B  47     -17.686   9.890  -7.855  1.00  0.00           C
ATOM    381  O   GLU B  47     -16.627  10.327  -8.313  1.00  0.00           O
ATOM    382  CB  GLU B  47     -19.162   8.778  -9.621  1.00  0.00           C
ATOM    383  CG  GLU B  47     -19.389   7.439  -8.926  1.00  0.00           C
ATOM    384  CD  GLU B  47     -19.552   6.298  -9.944  1.00  0.00           C
ATOM    385  OE1 GLU B  47     -20.414   5.430  -9.748  1.00  0.00           O
ATOM    386  OE2 GLU B  47     -18.790   6.255 -10.932  1.00  0.00           O
ATOM    387  N   THR B  48     -17.741   9.345  -6.648  1.00  0.00           N
ATOM    388  CA  THR B  48     -16.535   9.043  -5.867  1.00  0.00           C
ATOM    389  C   THR B  48     -16.032   7.635  -6.195  1.00  0.00           C
ATOM    390  O   THR B  48     -16.810   6.777  -6.601  1.00  0.00           O
ATOM    391  CB  THR B  48     -16.772   9.182  -4.357  1.00  0.00           C
ATOM    392  OG1 THR B  48     -17.722   8.256  -3.913  1.00  0.00           O
ATOM    393  CG2 THR B  48     -17.254  10.580  -3.956  1.00  0.00           C
ATOM    394  N   ALA B  49     -14.748   7.351  -5.948  1.00  0.00           N
ATOM    395  CA  ALA B  49     -14.196   6.019  -6.193  1.00  0.00           C
ATOM    396  C   ALA B  49     -14.949   4.877  -5.461  1.00  0.00           C
ATOM    397  O   ALA B  49     -15.258   3.877  -6.103  1.00  0.00           O
ATOM    398  CB  ALA B  49     -12.690   6.035  -5.895  1.00  0.00           C
ATOM    399  N   PRO B  50     -15.353   5.005  -4.178  1.00  0.00           N
ATOM    400  CA  PRO B  50     -16.175   3.982  -3.533  1.00  0.00           C
ATOM    401  C   PRO B  50     -17.544   3.796  -4.181  1.00  0.00           C
ATOM    402  O   PRO B  50     -18.039   2.675  -4.247  1.00  0.00           O
ATOM    403  CB  PRO B  50     -16.312   4.425  -2.071  1.00  0.00           C
ATOM    404  CG  PRO B  50     -15.104   5.336  -1.847  1.00  0.00           C
ATOM    405  CD  PRO B  50     -14.939   6.003  -3.212  1.00  0.00           C
ATOM    406  N   GLN B  51     -18.164   4.875  -4.667  1.00  0.00           N
ATOM    407  CA  GLN B  51     -19.448   4.788  -5.374  1.00  0.00           C
ATOM    408  C   GLN B  51     -19.286   4.079  -6.719  1.00  0.00           C
ATOM    409  O   GLN B  51     -20.073   3.182  -7.011  1.00  0.00           O
ATOM    410  CB  GLN B  51     -20.032   6.189  -5.586  1.00  0.00           C
ATOM    411  CG  GLN B  51     -20.629   6.779  -4.303  1.00  0.00           C
ATOM    412  CD  GLN B  51     -20.873   8.291  -4.415  1.00  0.00           C
ATOM    413  OE1 GLN B  51     -20.164   9.018  -5.087  1.00  0.00           O
ATOM    414  NE2 GLN B  51     -21.856   8.814  -3.730  1.00  0.00           N
ATOM    415  N   ALA B  52     -18.237   4.404  -7.475  1.00  0.00           N
ATOM    416  CA  ALA B  52     -17.895   3.706  -8.706  1.00  0.00           C
ATOM    417  C   ALA B  52     -17.667   2.211  -8.455  1.00  0.00           C
ATOM    418  O   ALA B  52     -18.232   1.376  -9.149  1.00  0.00           O
ATOM    419  CB  ALA B  52     -16.653   4.363  -9.333  1.00  0.00           C
ATOM    420  N   ALA B  53     -16.911   1.865  -7.404  1.00  0.00           N
ATOM    421  CA  ALA B  53     -16.664   0.474  -7.038  1.00  0.00           C
ATOM    422  C   ALA B  53     -17.962  -0.295  -6.767  1.00  0.00           C
ATOM    423  O   ALA B  53     -18.151  -1.398  -7.287  1.00  0.00           O
ATOM    424  CB  ALA B  53     -15.730   0.445  -5.828  1.00  0.00           C
ATOM    425  N   MET B  54     -18.898   0.274  -5.996  1.00  0.00           N
ATOM    426  CA  MET B  54     -20.190  -0.357  -5.725  1.00  0.00           C
ATOM    427  C   MET B  54     -21.057  -0.464  -6.982  1.00  0.00           C
ATOM    428  O   MET B  54     -21.717  -1.488  -7.174  1.00  0.00           O
ATOM    429  CB  MET B  54     -20.945   0.421  -4.647  1.00  0.00           C
ATOM    430  CG  MET B  54     -20.303   0.241  -3.266  1.00  0.00           C
ATOM    431  SD  MET B  54     -21.194   1.047  -1.895  1.00  0.00           S
ATOM    432  CE  MET B  54     -20.896   2.788  -2.284  1.00  0.00           C
ATOM    433  N   ARG B  55     -21.057   0.566  -7.847  1.00  0.00           N
ATOM    434  CA  ARG B  55     -21.798   0.562  -9.110  1.00  0.00           C
ATOM    435  C   ARG B  55     -21.282  -0.513 -10.051  1.00  0.00           C
ATOM    436  O   ARG B  55     -22.065  -1.344 -10.484  1.00  0.00           O
ATOM    437  CB  ARG B  55     -21.731   1.960  -9.748  1.00  0.00           C
ATOM    438  CG  ARG B  55     -22.488   2.004 -11.081  1.00  0.00           C
ATOM    439  CD  ARG B  55     -22.402   3.377 -11.787  1.00  0.00           C
ATOM    440  NE  ARG B  55     -21.025   3.813 -12.003  1.00  0.00           N
ATOM    441  CZ  ARG B  55     -20.124   3.281 -12.821  1.00  0.00           C
ATOM    442  NH1 ARG B  55     -20.409   2.297 -13.625  1.00  0.00           N
ATOM    443  NH2 ARG B  55     -18.925   3.750 -12.820  1.00  0.00           N
ATOM    444  N   GLU B  56     -19.967  -0.566 -10.284  1.00  0.00           N
ATOM    445  CA  GLU B  56     -19.357  -1.537 -11.197  1.00  0.00           C
ATOM    446  C   GLU B  56     -19.560  -2.976 -10.704  1.00  0.00           C
ATOM    447  O   GLU B  56     -19.907  -3.857 -11.478  1.00  0.00           O
ATOM    448  CB  GLU B  56     -17.864  -1.239 -11.352  1.00  0.00           C
ATOM    449  CG  GLU B  56     -17.563   0.084 -12.074  1.00  0.00           C
ATOM    450  CD  GLU B  56     -17.866   0.118 -13.568  1.00  0.00           C
ATOM    451  OE1 GLU B  56     -17.894   1.257 -14.117  1.00  0.00           O
ATOM    452  OE2 GLU B  56     -17.979  -0.948 -14.194  1.00  0.00           O
ATOM    453  N   VAL B  57     -19.433  -3.232  -9.396  1.00  0.00           N
ATOM    454  CA  VAL B  57     -19.735  -4.558  -8.827  1.00  0.00           C
ATOM    455  C   VAL B  57     -21.187  -4.956  -9.103  1.00  0.00           C
ATOM    456  O   VAL B  57     -21.457  -6.110  -9.450  1.00  0.00           O
ATOM    457  CB  VAL B  57     -19.422  -4.587  -7.320  1.00  0.00           C
ATOM    458  CG1 VAL B  57     -19.959  -5.837  -6.611  1.00  0.00           C
ATOM    459  CG2 VAL B  57     -17.906  -4.574  -7.085  1.00  0.00           C
ATOM    460  N   LYS B  58     -22.136  -4.019  -8.989  1.00  0.00           N
ATOM    461  CA  LYS B  58     -23.540  -4.280  -9.268  1.00  0.00           C
ATOM    462  C   LYS B  58     -23.811  -4.482 -10.758  1.00  0.00           C
ATOM    463  O   LYS B  58     -24.583  -5.365 -11.123  1.00  0.00           O
ATOM    464  CB  LYS B  58     -24.376  -3.144  -8.674  1.00  0.00           C
ATOM    465  CG  LYS B  58     -25.881  -3.421  -8.792  1.00  0.00           C
ATOM    466  CD  LYS B  58     -26.654  -2.347  -8.021  1.00  0.00           C
ATOM    467  CE  LYS B  58     -28.150  -2.644  -8.089  1.00  0.00           C
ATOM    468  NZ  LYS B  58     -28.871  -1.867  -7.066  1.00  0.00           N
ATOM    469  N   GLU B  59     -23.180  -3.678 -11.608  1.00  0.00           N
ATOM    470  CA  GLU B  59     -23.337  -3.739 -13.063  1.00  0.00           C
ATOM    471  C   GLU B  59     -22.676  -4.990 -13.657  1.00  0.00           C
ATOM    472  O   GLU B  59     -23.314  -5.717 -14.417  1.00  0.00           O
ATOM    473  CB  GLU B  59     -22.793  -2.456 -13.705  1.00  0.00           C
ATOM    474  CG  GLU B  59     -23.718  -1.257 -13.440  1.00  0.00           C
ATOM    475  CD  GLU B  59     -23.196   0.085 -13.984  1.00  0.00           C
ATOM    476  OE1 GLU B  59     -23.918   1.100 -13.800  1.00  0.00           O
ATOM    477  OE2 GLU B  59     -22.096   0.141 -14.561  1.00  0.00           O
ATOM    478  N   GLU B  60     -21.431  -5.289 -13.283  1.00  0.00           N
ATOM    479  CA  GLU B  60     -20.655  -6.359 -13.911  1.00  0.00           C
ATOM    480  C   GLU B  60     -20.987  -7.766 -13.381  1.00  0.00           C
ATOM    481  O   GLU B  60     -21.007  -8.720 -14.164  1.00  0.00           O
ATOM    482  CB  GLU B  60     -19.145  -6.108 -13.749  1.00  0.00           C
ATOM    483  CG  GLU B  60     -18.632  -4.876 -14.507  1.00  0.00           C
ATOM    484  CD  GLU B  60     -17.089  -4.852 -14.615  1.00  0.00           C
ATOM    485  OE1 GLU B  60     -16.547  -4.032 -15.375  1.00  0.00           O
ATOM    486  OE2 GLU B  60     -16.421  -5.731 -14.006  1.00  0.00           O
ATOM    487  N   VAL B  61     -21.247  -7.900 -12.082  1.00  0.00           N
ATOM    488  CA  VAL B  61     -21.438  -9.212 -11.414  1.00  0.00           C
ATOM    489  C   VAL B  61     -22.742  -9.331 -10.623  1.00  0.00           C
ATOM    490  O   VAL B  61     -22.969 -10.342  -9.960  1.00  0.00           O
ATOM    491  CB  VAL B  61     -20.214  -9.639 -10.582  1.00  0.00           C
ATOM    492  CG1 VAL B  61     -18.984  -9.829 -11.468  1.00  0.00           C
ATOM    493  CG2 VAL B  61     -19.854  -8.651  -9.464  1.00  0.00           C
ATOM    494  N   THR B  62     -23.599  -8.326 -10.709  1.00  0.00           N
ATOM    495  CA  THR B  62     -24.942  -8.336 -10.104  1.00  0.00           C
ATOM    496  C   THR B  62     -24.923  -8.566  -8.581  1.00  0.00           C
ATOM    497  O   THR B  62     -25.801  -9.222  -8.027  1.00  0.00           O
ATOM    498  CB  THR B  62     -25.895  -9.301 -10.833  1.00  0.00           C
ATOM    499  OG1 THR B  62     -25.613  -9.366 -12.219  1.00  0.00           O
ATOM    500  CG2 THR B  62     -27.357  -8.869 -10.735  1.00  0.00           C
ATOM    501  N   ILE B  63     -23.923  -8.024  -7.901  1.00  0.00           N
ATOM    502  CA  ILE B  63     -23.803  -8.060  -6.443  1.00  0.00           C
ATOM    503  C   ILE B  63     -24.084  -6.659  -5.901  1.00  0.00           C
ATOM    504  O   ILE B  63     -23.360  -5.708  -6.198  1.00  0.00           O
ATOM    505  CB  ILE B  63     -22.427  -8.607  -6.008  1.00  0.00           C
ATOM    506  CG1 ILE B  63     -22.271 -10.078  -6.450  1.00  0.00           C
ATOM    507  CG2 ILE B  63     -22.247  -8.489  -4.478  1.00  0.00           C
ATOM    508  CD1 ILE B  63     -20.864 -10.652  -6.263  1.00  0.00           C
ATOM    509  N   ASP B  64     -25.129  -6.544  -5.087  1.00  0.00           N
ATOM    510  CA  ASP B  64     -25.460  -5.281  -4.422  1.00  0.00           C
ATOM    511  C   ASP B  64     -24.843  -5.246  -3.021  1.00  0.00           C
ATOM    512  O   ASP B  64     -25.401  -5.761  -2.051  1.00  0.00           O
ATOM    513  CB  ASP B  64     -26.984  -5.063  -4.429  1.00  0.00           C
ATOM    514  CG  ASP B  64     -27.364  -3.616  -4.067  1.00  0.00           C
ATOM    515  OD1 ASP B  64     -26.722  -3.027  -3.167  1.00  0.00           O
ATOM    516  OD2 ASP B  64     -28.288  -3.069  -4.736  1.00  0.00           O
ATOM    517  N   VAL B  65     -23.682  -4.610  -2.914  1.00  0.00           N
ATOM    518  CA  VAL B  65     -22.904  -4.505  -1.666  1.00  0.00           C
ATOM    519  C   VAL B  65     -23.734  -3.902  -0.530  1.00  0.00           C
ATOM    520  O   VAL B  65     -23.623  -4.350   0.617  1.00  0.00           O
ATOM    521  CB  VAL B  65     -21.648  -3.640  -1.908  1.00  0.00           C
ATOM    522  CG1 VAL B  65     -20.815  -3.415  -0.648  1.00  0.00           C
ATOM    523  CG2 VAL B  65     -20.731  -4.281  -2.956  1.00  0.00           C
ATOM    524  N   VAL B  66     -24.563  -2.909  -0.831  1.00  0.00           N
ATOM    525  CA  VAL B  66     -25.383  -2.222   0.172  1.00  0.00           C
ATOM    526  C   VAL B  66     -26.551  -3.106   0.606  1.00  0.00           C
ATOM    527  O   VAL B  66     -26.791  -3.267   1.799  1.00  0.00           O
ATOM    528  CB  VAL B  66     -25.887  -0.865  -0.355  1.00  0.00           C
ATOM    529  CG1 VAL B  66     -26.737  -0.127   0.690  1.00  0.00           C
ATOM    530  CG2 VAL B  66     -24.715   0.049  -0.733  1.00  0.00           C
ATOM    531  N   ALA B  67     -27.254  -3.712  -0.345  1.00  0.00           N
ATOM    532  CA  ALA B  67     -28.401  -4.573  -0.064  1.00  0.00           C
ATOM    533  C   ALA B  67     -28.003  -5.848   0.690  1.00  0.00           C
ATOM    534  O   ALA B  67     -28.720  -6.282   1.592  1.00  0.00           O
ATOM    535  CB  ALA B  67     -29.093  -4.901  -1.391  1.00  0.00           C
ATOM    536  N   GLU B  68     -26.841  -6.417   0.363  1.00  0.00           N
ATOM    537  CA  GLU B  68     -26.312  -7.610   1.031  1.00  0.00           C
ATOM    538  C   GLU B  68     -25.539  -7.308   2.328  1.00  0.00           C
ATOM    539  O   GLU B  68     -25.053  -8.228   2.975  1.00  0.00           O
ATOM    540  CB  GLU B  68     -25.438  -8.413   0.047  1.00  0.00           C
ATOM    541  CG  GLU B  68     -26.231  -8.994  -1.128  1.00  0.00           C
ATOM    542  CD  GLU B  68     -25.395  -9.997  -1.938  1.00  0.00           C
ATOM    543  OE1 GLU B  68     -25.532 -10.079  -3.167  1.00  0.00           O
ATOM    544  OE2 GLU B  68     -24.585 -10.746  -1.336  1.00  0.00           O
ATOM    545  N   GLN B  69     -25.417  -6.034   2.711  1.00  0.00           N
ATOM    546  CA  GLN B  69     -24.649  -5.582   3.881  1.00  0.00           C
ATOM    547  C   GLN B  69     -23.195  -6.092   3.885  1.00  0.00           C
ATOM    548  O   GLN B  69     -22.612  -6.384   4.933  1.00  0.00           O
ATOM    549  CB  GLN B  69     -25.399  -5.893   5.191  1.00  0.00           C
ATOM    550  CG  GLN B  69     -26.798  -5.258   5.232  1.00  0.00           C
ATOM    551  CD  GLN B  69     -27.487  -5.448   6.586  1.00  0.00           C
ATOM    552  OE1 GLN B  69     -27.026  -6.110   7.496  1.00  0.00           O
ATOM    553  NE2 GLN B  69     -28.636  -4.847   6.773  1.00  0.00           N
ATOM    554  N   LEU B  70     -22.603  -6.189   2.706  1.00  0.00           N
ATOM    555  CA  LEU B  70     -21.207  -6.575   2.552  1.00  0.00           C
ATOM    556  C   LEU B  70     -20.287  -5.382   2.851  1.00  0.00           C
ATOM    557  O   LEU B  70     -20.642  -4.219   2.652  1.00  0.00           O
ATOM    558  CB  LEU B  70     -20.964  -7.140   1.146  1.00  0.00           C
ATOM    559  CG  LEU B  70     -21.786  -8.393   0.811  1.00  0.00           C
ATOM    560  CD1 LEU B  70     -21.590  -8.745  -0.670  1.00  0.00           C
ATOM    561  CD2 LEU B  70     -21.346  -9.608   1.644  1.00  0.00           C
ATOM    562  N   THR B  71     -19.068  -5.680   3.292  1.00  0.00           N
ATOM    563  CA  THR B  71     -18.060  -4.651   3.566  1.00  0.00           C
ATOM    564  C   THR B  71     -17.154  -4.479   2.357  1.00  0.00           C
ATOM    565  O   THR B  71     -16.309  -5.326   2.085  1.00  0.00           O
ATOM    566  CB  THR B  71     -17.258  -4.985   4.823  1.00  0.00           C
ATOM    567  OG1 THR B  71     -18.141  -5.147   5.919  1.00  0.00           O
ATOM    568  CG2 THR B  71     -16.298  -3.859   5.208  1.00  0.00           C
ATOM    569  N   LEU B  72     -17.295  -3.350   1.655  1.00  0.00           N
ATOM    570  CA  LEU B  72     -16.320  -2.902   0.672  1.00  0.00           C
ATOM    571  C   LEU B  72     -15.117  -2.294   1.407  1.00  0.00           C
ATOM    572  O   LEU B  72     -15.242  -1.267   2.067  1.00  0.00           O
ATOM    573  CB  LEU B  72     -16.974  -1.902  -0.293  1.00  0.00           C
ATOM    574  CG  LEU B  72     -16.035  -1.459  -1.438  1.00  0.00           C
ATOM    575  CD1 LEU B  72     -15.821  -2.575  -2.457  1.00  0.00           C
ATOM    576  CD2 LEU B  72     -16.638  -0.259  -2.166  1.00  0.00           C
ATOM    577  N   ILE B  73     -13.963  -2.936   1.300  1.00  0.00           N
ATOM    578  CA  ILE B  73     -12.725  -2.491   1.924  1.00  0.00           C
ATOM    579  C   ILE B  73     -12.004  -1.551   0.961  1.00  0.00           C
ATOM    580  O   ILE B  73     -11.615  -1.964  -0.125  1.00  0.00           O
ATOM    581  CB  ILE B  73     -11.851  -3.701   2.335  1.00  0.00           C
ATOM    582  CG1 ILE B  73     -12.619  -4.621   3.314  1.00  0.00           C
ATOM    583  CG2 ILE B  73     -10.530  -3.211   2.953  1.00  0.00           C
ATOM    584  CD1 ILE B  73     -11.893  -5.950   3.614  1.00  0.00           C
ATOM    585  N   ASP B  74     -11.824  -0.302   1.370  1.00  0.00           N
ATOM    586  CA  ASP B  74     -10.920   0.630   0.688  1.00  0.00           C
ATOM    587  C   ASP B  74      -9.476   0.282   1.071  1.00  0.00           C
ATOM    588  O   ASP B  74      -9.072   0.449   2.222  1.00  0.00           O
ATOM    589  CB  ASP B  74     -11.294   2.081   1.064  1.00  0.00           C
ATOM    590  CG  ASP B  74     -10.494   3.171   0.340  1.00  0.00           C
ATOM    591  OD1 ASP B  74      -9.532   2.831  -0.378  1.00  0.00           O
ATOM    592  OD2 ASP B  74     -10.843   4.361   0.526  1.00  0.00           O
ATOM    593  N   CYS B  75      -8.704  -0.226   0.111  1.00  0.00           N
ATOM    594  CA  CYS B  75      -7.300  -0.578   0.301  1.00  0.00           C
ATOM    595  C   CYS B  75      -6.412   0.658   0.514  1.00  0.00           C
ATOM    596  O   CYS B  75      -5.242   0.518   0.855  1.00  0.00           O
ATOM    597  CB  CYS B  75      -6.810  -1.395  -0.899  1.00  0.00           C
ATOM    598  SG  CYS B  75      -7.792  -2.916  -1.137  1.00  0.00           S
ATOM    599  N   GLN B  76      -6.939   1.857   0.290  1.00  0.00           N
ATOM    600  CA  GLN B  76      -6.217   3.132   0.362  1.00  0.00           C
ATOM    601  C   GLN B  76      -4.965   3.151  -0.522  1.00  0.00           C
ATOM    602  O   GLN B  76      -3.979   3.833  -0.222  1.00  0.00           O
ATOM    603  CB  GLN B  76      -5.953   3.551   1.820  1.00  0.00           C
ATOM    604  CG  GLN B  76      -7.247   3.606   2.638  1.00  0.00           C
ATOM    605  CD  GLN B  76      -7.085   4.277   4.004  1.00  0.00           C
ATOM    606  OE1 GLN B  76      -6.061   4.770   4.422  1.00  0.00           O
ATOM    607  NE2 GLN B  76      -8.147   4.342   4.762  1.00  0.00           N
ATOM    608  N   ARG B  77      -5.030   2.415  -1.615  1.00  0.00           N
ATOM    609  CA  ARG B  77      -3.960   2.317  -2.603  1.00  0.00           C
ATOM    610  C   ARG B  77      -4.466   2.771  -3.959  1.00  0.00           C
ATOM    611  O   ARG B  77      -5.502   2.326  -4.433  1.00  0.00           O
ATOM    612  CB  ARG B  77      -3.402   0.888  -2.611  1.00  0.00           C
ATOM    613  CG  ARG B  77      -2.220   0.756  -3.578  1.00  0.00           C
ATOM    614  CD  ARG B  77      -1.458  -0.537  -3.322  1.00  0.00           C
ATOM    615  NE  ARG B  77      -0.378  -0.706  -4.303  1.00  0.00           N
ATOM    616  CZ  ARG B  77       0.538  -1.653  -4.279  1.00  0.00           C
ATOM    617  NH1 ARG B  77       0.594  -2.540  -3.332  1.00  0.00           N
ATOM    618  NH2 ARG B  77       1.425  -1.729  -5.217  1.00  0.00           N
ATOM    619  N   THR B  78      -3.690   3.644  -4.587  1.00  0.00           N
ATOM    620  CA  THR B  78      -3.908   4.110  -5.950  1.00  0.00           C
ATOM    621  C   THR B  78      -2.649   3.834  -6.749  1.00  0.00           C
ATOM    622  O   THR B  78      -1.550   4.081  -6.266  1.00  0.00           O
ATOM    623  CB  THR B  78      -4.279   5.597  -5.968  1.00  0.00           C
ATOM    624  OG1 THR B  78      -5.404   5.823  -5.146  1.00  0.00           O
ATOM    625  CG2 THR B  78      -4.646   6.086  -7.359  1.00  0.00           C
ATOM    626  N   VAL B  79      -2.798   3.313  -7.956  1.00  0.00           N
ATOM    627  CA  VAL B  79      -1.678   3.072  -8.870  1.00  0.00           C
ATOM    628  C   VAL B  79      -1.908   3.812 -10.166  1.00  0.00           C
ATOM    629  O   VAL B  79      -3.034   3.955 -10.617  1.00  0.00           O
ATOM    630  CB  VAL B  79      -1.419   1.579  -9.108  1.00  0.00           C
ATOM    631  CG1 VAL B  79      -1.000   0.882  -7.808  1.00  0.00           C
ATOM    632  CG2 VAL B  79      -2.625   0.846  -9.686  1.00  0.00           C
ATOM    633  N   GLU B  80      -0.830   4.265 -10.783  1.00  0.00           N
ATOM    634  CA  GLU B  80      -0.851   4.825 -12.121  1.00  0.00           C
ATOM    635  C   GLU B  80      -0.062   3.909 -13.054  1.00  0.00           C
ATOM    636  O   GLU B  80       1.070   3.544 -12.747  1.00  0.00           O
ATOM    637  CB  GLU B  80      -0.297   6.252 -12.105  1.00  0.00           C
ATOM    638  CG  GLU B  80      -0.625   6.975 -13.415  1.00  0.00           C
ATOM    639  CD  GLU B  80       0.111   8.319 -13.566  1.00  0.00           C
ATOM    640  OE1 GLU B  80       0.066   8.849 -14.690  1.00  0.00           O
ATOM    641  OE2 GLU B  80       0.817   8.751 -12.640  1.00  0.00           O
ATOM    642  N   PHE B  81      -0.657   3.530 -14.181  1.00  0.00           N
ATOM    643  CA  PHE B  81      -0.020   2.655 -15.150  1.00  0.00           C
ATOM    644  C   PHE B  81      -0.333   3.050 -16.590  1.00  0.00           C
ATOM    645  O   PHE B  81      -1.318   3.733 -16.882  1.00  0.00           O
ATOM    646  CB  PHE B  81      -0.397   1.194 -14.871  1.00  0.00           C
ATOM    647  CG  PHE B  81      -1.882   0.895 -14.885  1.00  0.00           C
ATOM    648  CD1 PHE B  81      -2.603   0.830 -13.672  1.00  0.00           C
ATOM    649  CD2 PHE B  81      -2.559   0.660 -16.093  1.00  0.00           C
ATOM    650  CE1 PHE B  81      -3.963   0.527 -13.674  1.00  0.00           C
ATOM    651  CE2 PHE B  81      -3.938   0.362 -16.105  1.00  0.00           C
ATOM    652  CZ  PHE B  81      -4.640   0.291 -14.888  1.00  0.00           C
ATOM    653  N   GLU B  82       0.504   2.594 -17.504  1.00  0.00           N
ATOM    654  CA  GLU B  82       0.295   2.781 -18.928  1.00  0.00           C
ATOM    655  C   GLU B  82      -0.826   1.865 -19.430  1.00  0.00           C
ATOM    656  O   GLU B  82      -0.822   0.653 -19.232  1.00  0.00           O
ATOM    657  CB  GLU B  82       1.614   2.563 -19.678  1.00  0.00           C
ATOM    658  CG  GLU B  82       1.526   3.081 -21.115  1.00  0.00           C
ATOM    659  CD  GLU B  82       2.843   3.026 -21.889  1.00  0.00           C
ATOM    660  OE1 GLU B  82       2.837   3.548 -23.036  1.00  0.00           O
ATOM    661  OE2 GLU B  82       3.840   2.455 -21.411  1.00  0.00           O
ATOM    662  N   ILE B  83      -1.815   2.452 -20.105  1.00  0.00           N
ATOM    663  CA  ILE B  83      -2.943   1.712 -20.668  1.00  0.00           C
ATOM    664  C   ILE B  83      -2.419   0.788 -21.771  1.00  0.00           C
ATOM    665  O   ILE B  83      -1.689   1.237 -22.670  1.00  0.00           O
ATOM    666  CB  ILE B  83      -4.026   2.674 -21.202  1.00  0.00           C
ATOM    667  CG1 ILE B  83      -4.526   3.639 -20.095  1.00  0.00           C
ATOM    668  CG2 ILE B  83      -5.210   1.879 -21.779  1.00  0.00           C
ATOM    669  CD1 ILE B  83      -5.323   4.827 -20.640  1.00  0.00           C
ATOM    670  N   PHE B  84      -2.836  -0.474 -21.755  1.00  0.00           N
ATOM    671  CA  PHE B  84      -2.509  -1.419 -22.820  1.00  0.00           C
ATOM    672  C   PHE B  84      -2.815  -0.824 -24.198  1.00  0.00           C
ATOM    673  O   PHE B  84      -3.929  -0.348 -24.445  1.00  0.00           O
ATOM    674  CB  PHE B  84      -3.281  -2.728 -22.639  1.00  0.00           C
ATOM    675  CG  PHE B  84      -2.829  -3.561 -21.470  1.00  0.00           C
ATOM    676  CD1 PHE B  84      -1.616  -4.262 -21.533  1.00  0.00           C
ATOM    677  CD2 PHE B  84      -3.617  -3.650 -20.305  1.00  0.00           C
ATOM    678  CE1 PHE B  84      -1.180  -5.032 -20.435  1.00  0.00           C
ATOM    679  CE2 PHE B  84      -3.185  -4.413 -19.211  1.00  0.00           C
ATOM    680  CZ  PHE B  84      -1.967  -5.102 -19.277  1.00  0.00           C
ATOM    681  N   SER B  85      -1.855  -0.893 -25.117  1.00  0.00           N
ATOM    682  CA  SER B  85      -1.947  -0.265 -26.440  1.00  0.00           C
ATOM    683  C   SER B  85      -3.226  -0.649 -27.191  1.00  0.00           C
ATOM    684  O   SER B  85      -3.895   0.226 -27.751  1.00  0.00           O
ATOM    685  CB  SER B  85      -0.714  -0.634 -27.263  1.00  0.00           C
ATOM    686  OG  SER B  85      -0.568  -2.034 -27.338  1.00  0.00           O
ATOM    687  N   HIS B  86      -3.633  -1.915 -27.126  1.00  0.00           N
ATOM    688  CA  HIS B  86      -4.839  -2.424 -27.777  1.00  0.00           C
ATOM    689  C   HIS B  86      -6.155  -1.971 -27.112  1.00  0.00           C
ATOM    690  O   HIS B  86      -7.215  -2.084 -27.729  1.00  0.00           O
ATOM    691  CB  HIS B  86      -4.754  -3.958 -27.855  1.00  0.00           C
ATOM    692  CG  HIS B  86      -4.724  -4.640 -26.521  1.00  0.00           C
ATOM    693  ND1 HIS B  86      -3.616  -4.838 -25.709  1.00  0.00           N
ATOM    694  CD2 HIS B  86      -5.786  -5.249 -25.904  1.00  0.00           C
ATOM    695  CE1 HIS B  86      -4.005  -5.554 -24.649  1.00  0.00           C
ATOM    696  NE2 HIS B  86      -5.315  -5.817 -24.729  1.00  0.00           N
ATOM    697  N   LEU B  87      -6.099  -1.388 -25.893  1.00  0.00           N
ATOM    698  CA  LEU B  87      -7.260  -0.841 -25.186  1.00  0.00           C
ATOM    699  C   LEU B  87      -7.333   0.692 -25.226  1.00  0.00           C
ATOM    700  O   LEU B  87      -8.379   1.258 -24.895  1.00  0.00           O
ATOM    701  CB  LEU B  87      -7.289  -1.374 -23.740  1.00  0.00           C
ATOM    702  CG  LEU B  87      -7.389  -2.908 -23.613  1.00  0.00           C
ATOM    703  CD1 LEU B  87      -7.419  -3.304 -22.132  1.00  0.00           C
ATOM    704  CD2 LEU B  87      -8.650  -3.473 -24.276  1.00  0.00           C
ATOM    705  N   ARG B  88      -6.289   1.392 -25.691  1.00  0.00           N
ATOM    706  CA  ARG B  88      -6.226   2.867 -25.720  1.00  0.00           C
ATOM    707  C   ARG B  88      -7.323   3.520 -26.553  1.00  0.00           C
ATOM    708  O   ARG B  88      -7.746   4.619 -26.233  1.00  0.00           O
ATOM    709  CB  ARG B  88      -4.862   3.360 -26.213  1.00  0.00           C
ATOM    710  CG  ARG B  88      -3.753   3.112 -25.194  1.00  0.00           C
ATOM    711  CD  ARG B  88      -2.416   3.685 -25.668  1.00  0.00           C
ATOM    712  NE  ARG B  88      -1.340   3.106 -24.874  1.00  0.00           N
ATOM    713  CZ  ARG B  88      -0.041   3.318 -24.946  1.00  0.00           C
ATOM    714  NH1 ARG B  88       0.515   4.201 -25.727  1.00  0.00           N
ATOM    715  NH2 ARG B  88       0.728   2.602 -24.205  1.00  0.00           N
ATOM    716  N   HIS B  89      -7.816   2.841 -27.563  1.00  0.00           N
ATOM    717  CA  HIS B  89      -8.897   3.348 -28.421  1.00  0.00           C
ATOM    718  C   HIS B  89     -10.207   3.630 -27.665  1.00  0.00           C
ATOM    719  O   HIS B  89     -11.103   4.286 -28.206  1.00  0.00           O
ATOM    720  CB  HIS B  89      -9.140   2.335 -29.548  1.00  0.00           C
ATOM    721  CG  HIS B  89      -9.787   1.058 -29.080  1.00  0.00           C
ATOM    722  ND1 HIS B  89      -9.166  -0.069 -28.593  1.00  0.00           N
ATOM    723  CD2 HIS B  89     -11.144   0.806 -29.029  1.00  0.00           C
ATOM    724  CE1 HIS B  89     -10.113  -0.967 -28.264  1.00  0.00           C
ATOM    725  NE2 HIS B  89     -11.326  -0.472 -28.513  1.00  0.00           N
ATOM    726  N   ARG B  90     -10.353   3.151 -26.426  1.00  0.00           N
ATOM    727  CA  ARG B  90     -11.506   3.419 -25.565  1.00  0.00           C
ATOM    728  C   ARG B  90     -11.372   4.720 -24.774  1.00  0.00           C
ATOM    729  O   ARG B  90     -12.353   5.150 -24.172  1.00  0.00           O
ATOM    730  CB  ARG B  90     -11.729   2.226 -24.608  1.00  0.00           C
ATOM    731  CG  ARG B  90     -11.953   0.901 -25.353  1.00  0.00           C
ATOM    732  CD  ARG B  90     -12.217  -0.264 -24.397  1.00  0.00           C
ATOM    733  NE  ARG B  90     -13.505  -0.142 -23.704  1.00  0.00           N
ATOM    734  CZ  ARG B  90     -14.037  -1.038 -22.869  1.00  0.00           C
ATOM    735  NH1 ARG B  90     -13.409  -2.132 -22.551  1.00  0.00           N
ATOM    736  NH2 ARG B  90     -15.222  -0.850 -22.357  1.00  0.00           N
ATOM    737  N   TYR B  91     -10.190   5.326 -24.771  1.00  0.00           N
ATOM    738  CA  TYR B  91      -9.871   6.560 -24.052  1.00  0.00           C
ATOM    739  C   TYR B  91      -9.782   7.737 -25.022  1.00  0.00           C
ATOM    740  O   TYR B  91      -9.623   7.547 -26.234  1.00  0.00           O
ATOM    741  CB  TYR B  91      -8.581   6.365 -23.249  1.00  0.00           C
ATOM    742  CG  TYR B  91      -8.683   5.297 -22.184  1.00  0.00           C
ATOM    743  CD1 TYR B  91      -9.000   5.633 -20.853  1.00  0.00           C
ATOM    744  CD2 TYR B  91      -8.489   3.941 -22.514  1.00  0.00           C
ATOM    745  CE1 TYR B  91      -9.105   4.646 -19.863  1.00  0.00           C
ATOM    746  CE2 TYR B  91      -8.593   2.939 -21.532  1.00  0.00           C
ATOM    747  CZ  TYR B  91      -8.896   3.304 -20.208  1.00  0.00           C
ATOM    748  OH  TYR B  91      -8.996   2.319 -19.242  1.00  0.00           O
ATOM    749  N   ALA B  92      -9.898   8.954 -24.506  1.00  0.00           N
ATOM    750  CA  ALA B  92      -9.762  10.163 -25.302  1.00  0.00           C
ATOM    751  C   ALA B  92      -8.371  10.238 -25.964  1.00  0.00           C
ATOM    752  O   ALA B  92      -7.388   9.735 -25.409  1.00  0.00           O
ATOM    753  CB  ALA B  92     -10.039  11.389 -24.419  1.00  0.00           C
ATOM    754  N   PRO B  93      -8.255  10.885 -27.140  1.00  0.00           N
ATOM    755  CA  PRO B  93      -6.972  11.060 -27.806  1.00  0.00           C
ATOM    756  C   PRO B  93      -5.913  11.669 -26.870  1.00  0.00           C
ATOM    757  O   PRO B  93      -6.178  12.643 -26.173  1.00  0.00           O
ATOM    758  CB  PRO B  93      -7.253  11.983 -29.005  1.00  0.00           C
ATOM    759  CG  PRO B  93      -8.726  11.722 -29.304  1.00  0.00           C
ATOM    760  CD  PRO B  93      -9.323  11.476 -27.920  1.00  0.00           C
ATOM    761  N   GLY B  94      -4.711  11.083 -26.870  1.00  0.00           N
ATOM    762  CA  GLY B  94      -3.596  11.520 -26.022  1.00  0.00           C
ATOM    763  C   GLY B  94      -3.577  10.920 -24.610  1.00  0.00           C
ATOM    764  O   GLY B  94      -2.555  11.003 -23.935  1.00  0.00           O
ATOM    765  N   VAL B  95      -4.660  10.258 -24.183  1.00  0.00           N
ATOM    766  CA  VAL B  95      -4.678   9.549 -22.897  1.00  0.00           C
ATOM    767  C   VAL B  95      -3.916   8.229 -23.037  1.00  0.00           C
ATOM    768  O   VAL B  95      -4.320   7.335 -23.776  1.00  0.00           O
ATOM    769  CB  VAL B  95      -6.109   9.327 -22.393  1.00  0.00           C
ATOM    770  CG1 VAL B  95      -6.124   8.544 -21.080  1.00  0.00           C
ATOM    771  CG2 VAL B  95      -6.810  10.665 -22.142  1.00  0.00           C
ATOM    772  N   THR B  96      -2.816   8.104 -22.297  1.00  0.00           N
ATOM    773  CA  THR B  96      -1.949   6.917 -22.296  1.00  0.00           C
ATOM    774  C   THR B  96      -1.806   6.277 -20.920  1.00  0.00           C
ATOM    775  O   THR B  96      -1.351   5.141 -20.829  1.00  0.00           O
ATOM    776  CB  THR B  96      -0.553   7.246 -22.837  1.00  0.00           C
ATOM    777  OG1 THR B  96       0.025   8.281 -22.075  1.00  0.00           O
ATOM    778  CG2 THR B  96      -0.592   7.707 -24.290  1.00  0.00           C
ATOM    779  N   ARG B  97      -2.195   6.973 -19.852  1.00  0.00           N
ATOM    780  CA  ARG B  97      -2.065   6.516 -18.465  1.00  0.00           C
ATOM    781  C   ARG B  97      -3.432   6.455 -17.792  1.00  0.00           C
ATOM    782  O   ARG B  97      -4.309   7.256 -18.090  1.00  0.00           O
ATOM    783  CB  ARG B  97      -1.110   7.425 -17.679  1.00  0.00           C
ATOM    784  CG  ARG B  97       0.296   7.440 -18.293  1.00  0.00           C
ATOM    785  CD  ARG B  97       1.263   8.279 -17.446  1.00  0.00           C
ATOM    786  NE  ARG B  97       2.294   7.440 -16.815  1.00  0.00           N
ATOM    787  CZ  ARG B  97       2.990   7.740 -15.749  1.00  0.00           C
ATOM    788  NH1 ARG B  97       2.806   8.845 -15.089  1.00  0.00           N
ATOM    789  NH2 ARG B  97       3.893   6.928 -15.320  1.00  0.00           N
ATOM    790  N   ASN B  98      -3.579   5.495 -16.892  1.00  0.00           N
ATOM    791  CA  ASN B  98      -4.771   5.309 -16.076  1.00  0.00           C
ATOM    792  C   ASN B  98      -4.388   5.294 -14.600  1.00  0.00           C
ATOM    793  O   ASN B  98      -3.410   4.653 -14.219  1.00  0.00           O
ATOM    794  CB  ASN B  98      -5.471   4.020 -16.509  1.00  0.00           C
ATOM    795  CG  ASN B  98      -6.707   3.746 -15.672  1.00  0.00           C
ATOM    796  OD1 ASN B  98      -7.730   4.397 -15.800  1.00  0.00           O
ATOM    797  ND2 ASN B  98      -6.638   2.786 -14.786  1.00  0.00           N
ATOM    798  N   THR B  99      -5.180   5.980 -13.786  1.00  0.00           N
ATOM    799  CA  THR B  99      -5.058   5.977 -12.332  1.00  0.00           C
ATOM    800  C   THR B  99      -6.149   5.084 -11.751  1.00  0.00           C
ATOM    801  O   THR B  99      -7.329   5.379 -11.924  1.00  0.00           O
ATOM    802  CB  THR B  99      -5.165   7.397 -11.773  1.00  0.00           C
ATOM    803  OG1 THR B  99      -4.210   8.235 -12.383  1.00  0.00           O
ATOM    804  CG2 THR B  99      -4.891   7.450 -10.274  1.00  0.00           C
ATOM    805  N   GLU B 100      -5.765   4.011 -11.066  1.00  0.00           N
ATOM    806  CA  GLU B 100      -6.666   2.988 -10.542  1.00  0.00           C
ATOM    807  C   GLU B 100      -6.615   2.946  -9.012  1.00  0.00           C
ATOM    808  O   GLU B 100      -5.548   2.820  -8.422  1.00  0.00           O
ATOM    809  CB  GLU B 100      -6.295   1.638 -11.171  1.00  0.00           C
ATOM    810  CG  GLU B 100      -7.188   0.478 -10.726  1.00  0.00           C
ATOM    811  CD  GLU B 100      -6.690  -0.816 -11.376  1.00  0.00           C
ATOM    812  OE1 GLU B 100      -7.257  -1.242 -12.391  1.00  0.00           O
ATOM    813  OE2 GLU B 100      -5.673  -1.376 -10.892  1.00  0.00           O
ATOM    814  N   SER B 101      -7.784   3.047  -8.362  1.00  0.00           N
ATOM    815  CA  SER B 101      -7.925   2.928  -6.910  1.00  0.00           C
ATOM    816  C   SER B 101      -8.435   1.539  -6.530  1.00  0.00           C
ATOM    817  O   SER B 101      -9.374   1.036  -7.142  1.00  0.00           O
ATOM    818  CB  SER B 101      -8.855   4.002  -6.351  1.00  0.00           C
ATOM    819  OG  SER B 101      -8.323   5.294  -6.602  1.00  0.00           O
ATOM    820  N   TRP B 102      -7.815   0.918  -5.529  1.00  0.00           N
ATOM    821  CA  TRP B 102      -8.061  -0.472  -5.174  1.00  0.00           C
ATOM    822  C   TRP B 102      -9.041  -0.633  -4.028  1.00  0.00           C
ATOM    823  O   TRP B 102      -8.964   0.037  -2.999  1.00  0.00           O
ATOM    824  CB  TRP B 102      -6.739  -1.168  -4.852  1.00  0.00           C
ATOM    825  CG  TRP B 102      -5.759  -1.304  -5.970  1.00  0.00           C
ATOM    826  CD1 TRP B 102      -5.902  -0.865  -7.238  1.00  0.00           C
ATOM    827  CD2 TRP B 102      -4.455  -1.941  -5.909  1.00  0.00           C
ATOM    828  NE1 TRP B 102      -4.773  -1.174  -7.965  1.00  0.00           N
ATOM    829  CE2 TRP B 102      -3.854  -1.837  -7.197  1.00  0.00           C
ATOM    830  CE3 TRP B 102      -3.727  -2.586  -4.891  1.00  0.00           C
ATOM    831  CZ2 TRP B 102      -2.577  -2.352  -7.471  1.00  0.00           C
ATOM    832  CZ3 TRP B 102      -2.446  -3.098  -5.171  1.00  0.00           C
ATOM    833  CH2 TRP B 102      -1.893  -2.977  -6.445  1.00  0.00           C
ATOM    834  N   PHE B 103      -9.926  -1.611  -4.209  1.00  0.00           N
ATOM    835  CA  PHE B 103     -10.884  -2.064  -3.226  1.00  0.00           C
ATOM    836  C   PHE B 103     -10.865  -3.592  -3.154  1.00  0.00           C
ATOM    837  O   PHE B 103     -10.521  -4.274  -4.119  1.00  0.00           O
ATOM    838  CB  PHE B 103     -12.284  -1.544  -3.575  1.00  0.00           C
ATOM    839  CG  PHE B 103     -12.386  -0.035  -3.607  1.00  0.00           C
ATOM    840  CD1 PHE B 103     -12.757   0.675  -2.454  1.00  0.00           C
ATOM    841  CD2 PHE B 103     -12.057   0.676  -4.774  1.00  0.00           C
ATOM    842  CE1 PHE B 103     -12.793   2.074  -2.457  1.00  0.00           C
ATOM    843  CE2 PHE B 103     -12.084   2.074  -4.785  1.00  0.00           C
ATOM    844  CZ  PHE B 103     -12.446   2.779  -3.624  1.00  0.00           C
ATOM    845  N   CYS B 104     -11.277  -4.141  -2.012  1.00  0.00           N
ATOM    846  CA  CYS B 104     -11.523  -5.556  -1.848  1.00  0.00           C
ATOM    847  C   CYS B 104     -12.951  -5.798  -1.357  1.00  0.00           C
ATOM    848  O   CYS B 104     -13.472  -5.035  -0.542  1.00  0.00           O
ATOM    849  CB  CYS B 104     -10.485  -6.174  -0.903  1.00  0.00           C
ATOM    850  SG  CYS B 104      -8.869  -6.230  -1.718  1.00  0.00           S
ATOM    851  N   LEU B 105     -13.560  -6.875  -1.830  1.00  0.00           N
ATOM    852  CA  LEU B 105     -14.876  -7.317  -1.398  1.00  0.00           C
ATOM    853  C   LEU B 105     -14.809  -8.806  -1.058  1.00  0.00           C
ATOM    854  O   LEU B 105     -14.705  -9.652  -1.945  1.00  0.00           O
ATOM    855  CB  LEU B 105     -15.887  -7.006  -2.505  1.00  0.00           C
ATOM    856  CG  LEU B 105     -17.332  -7.404  -2.156  1.00  0.00           C
ATOM    857  CD1 LEU B 105     -17.889  -6.553  -1.012  1.00  0.00           C
ATOM    858  CD2 LEU B 105     -18.229  -7.214  -3.373  1.00  0.00           C
ATOM    859  N   ALA B 106     -14.883  -9.115   0.232  1.00  0.00           N
ATOM    860  CA  ALA B 106     -15.013 -10.482   0.697  1.00  0.00           C
ATOM    861  C   ALA B 106     -16.486 -10.900   0.674  1.00  0.00           C
ATOM    862  O   ALA B 106     -17.316 -10.307   1.362  1.00  0.00           O
ATOM    863  CB  ALA B 106     -14.405 -10.609   2.093  1.00  0.00           C
ATOM    864  N   LEU B 107     -16.803 -11.942  -0.100  1.00  0.00           N
ATOM    865  CA  LEU B 107     -18.060 -12.652   0.013  1.00  0.00           C
ATOM    866  C   LEU B 107     -17.924 -13.747   1.089  1.00  0.00           C
ATOM    867  O   LEU B 107     -16.846 -14.322   1.207  1.00  0.00           O
ATOM    868  CB  LEU B 107     -18.474 -13.248  -1.344  1.00  0.00           C
ATOM    869  CG  LEU B 107     -18.564 -12.248  -2.502  1.00  0.00           C
ATOM    870  CD1 LEU B 107     -19.030 -12.974  -3.765  1.00  0.00           C
ATOM    871  CD2 LEU B 107     -19.547 -11.115  -2.223  1.00  0.00           C
ATOM    872  N   PRO B 108     -18.990 -14.069   1.839  1.00  0.00           N
ATOM    873  CA  PRO B 108     -18.923 -15.145   2.833  1.00  0.00           C
ATOM    874  C   PRO B 108     -18.550 -16.497   2.216  1.00  0.00           C
ATOM    875  O   PRO B 108     -17.734 -17.227   2.767  1.00  0.00           O
ATOM    876  CB  PRO B 108     -20.314 -15.188   3.469  1.00  0.00           C
ATOM    877  CG  PRO B 108     -20.875 -13.789   3.229  1.00  0.00           C
ATOM    878  CD  PRO B 108     -20.269 -13.395   1.891  1.00  0.00           C
ATOM    879  N   HIS B 109     -19.119 -16.793   1.054  1.00  0.00           N
ATOM    880  CA  HIS B 109     -18.941 -18.031   0.310  1.00  0.00           C
ATOM    881  C   HIS B 109     -18.783 -17.751  -1.184  1.00  0.00           C
ATOM    882  O   HIS B 109     -19.235 -16.724  -1.696  1.00  0.00           O
ATOM    883  CB  HIS B 109     -20.149 -18.955   0.548  1.00  0.00           C
ATOM    884  CG  HIS B 109     -20.422 -19.204   2.004  1.00  0.00           C
ATOM    885  ND1 HIS B 109     -19.578 -19.845   2.884  1.00  0.00           N
ATOM    886  CD2 HIS B 109     -21.506 -18.788   2.741  1.00  0.00           C
ATOM    887  CE1 HIS B 109     -20.130 -19.800   4.099  1.00  0.00           C
ATOM    888  NE2 HIS B 109     -21.309 -19.172   4.059  1.00  0.00           N
ATOM    889  N   GLU B 110     -18.194 -18.704  -1.919  1.00  0.00           N
ATOM    890  CA  GLU B 110     -18.316 -18.734  -3.370  1.00  0.00           C
ATOM    891  C   GLU B 110     -19.791 -18.846  -3.759  1.00  0.00           C
ATOM    892  O   GLU B 110     -20.592 -19.515  -3.100  1.00  0.00           O
ATOM    893  CB  GLU B 110     -17.534 -19.908  -3.980  1.00  0.00           C
ATOM    894  CG  GLU B 110     -16.018 -19.759  -3.825  1.00  0.00           C
ATOM    895  CD  GLU B 110     -15.233 -20.950  -4.391  1.00  0.00           C
ATOM    896  OE1 GLU B 110     -14.175 -21.289  -3.818  1.00  0.00           O
ATOM    897  OE2 GLU B 110     -15.646 -21.549  -5.406  1.00  0.00           O
ATOM    898  N   ARG B 111     -20.165 -18.215  -4.870  1.00  0.00           N
ATOM    899  CA  ARG B 111     -21.528 -18.275  -5.404  1.00  0.00           C
ATOM    900  C   ARG B 111     -21.509 -18.354  -6.929  1.00  0.00           C
ATOM    901  O   ARG B 111     -20.496 -18.046  -7.564  1.00  0.00           O
ATOM    902  CB  ARG B 111     -22.346 -17.084  -4.864  1.00  0.00           C
ATOM    903  CG  ARG B 111     -21.786 -15.721  -5.269  1.00  0.00           C
ATOM    904  CD  ARG B 111     -22.658 -14.562  -4.763  1.00  0.00           C
ATOM    905  NE  ARG B 111     -22.469 -14.279  -3.326  1.00  0.00           N
ATOM    906  CZ  ARG B 111     -23.049 -13.268  -2.697  1.00  0.00           C
ATOM    907  NH1 ARG B 111     -23.850 -12.447  -3.308  1.00  0.00           N
ATOM    908  NH2 ARG B 111     -22.843 -13.032  -1.434  1.00  0.00           N
ATOM    909  N   GLN B 112     -22.629 -18.753  -7.506  1.00  0.00           N
ATOM    910  CA  GLN B 112     -22.828 -18.522  -8.930  1.00  0.00           C
ATOM    911  C   GLN B 112     -22.928 -17.020  -9.186  1.00  0.00           C
ATOM    912  O   GLN B 112     -23.623 -16.307  -8.460  1.00  0.00           O
ATOM    913  CB  GLN B 112     -24.078 -19.249  -9.452  1.00  0.00           C
ATOM    914  CG  GLN B 112     -23.765 -20.700  -9.823  1.00  0.00           C
ATOM    915  CD  GLN B 112     -24.955 -21.426 -10.452  1.00  0.00           C
ATOM    916  OE1 GLN B 112     -26.095 -21.018 -10.366  1.00  0.00           O
ATOM    917  NE2 GLN B 112     -24.739 -22.531 -11.114  1.00  0.00           N
ATOM    918  N   ILE B 113     -22.227 -16.561 -10.222  1.00  0.00           N
ATOM    919  CA  ILE B 113     -22.169 -15.158 -10.602  1.00  0.00           C
ATOM    920  C   ILE B 113     -22.991 -14.951 -11.861  1.00  0.00           C
ATOM    921  O   ILE B 113     -22.784 -15.625 -12.873  1.00  0.00           O
ATOM    922  CB  ILE B 113     -20.706 -14.710 -10.772  1.00  0.00           C
ATOM    923  CG1 ILE B 113     -19.875 -14.900  -9.479  1.00  0.00           C
ATOM    924  CG2 ILE B 113     -20.619 -13.258 -11.249  1.00  0.00           C
ATOM    925  CD1 ILE B 113     -20.365 -14.120  -8.246  1.00  0.00           C
ATOM    926  N   VAL B 114     -23.902 -13.997 -11.807  1.00  0.00           N
ATOM    927  CA  VAL B 114     -24.599 -13.486 -12.984  1.00  0.00           C
ATOM    928  C   VAL B 114     -23.771 -12.326 -13.523  1.00  0.00           C
ATOM    929  O   VAL B 114     -23.812 -11.223 -12.988  1.00  0.00           O
ATOM    930  CB  VAL B 114     -26.042 -13.067 -12.657  1.00  0.00           C
ATOM    931  CG1 VAL B 114     -26.761 -12.584 -13.919  1.00  0.00           C
ATOM    932  CG2 VAL B 114     -26.836 -14.238 -12.077  1.00  0.00           C
ATOM    933  N   PHE B 115     -22.993 -12.589 -14.578  1.00  0.00           N
ATOM    934  CA  PHE B 115     -22.143 -11.590 -15.222  1.00  0.00           C
ATOM    935  C   PHE B 115     -22.831 -11.002 -16.458  1.00  0.00           C
ATOM    936  O   PHE B 115     -23.538 -11.697 -17.192  1.00  0.00           O
ATOM    937  CB  PHE B 115     -20.766 -12.198 -15.535  1.00  0.00           C
ATOM    938  CG  PHE B 115     -20.814 -13.433 -16.408  1.00  0.00           C
ATOM    939  CD1 PHE B 115     -20.898 -14.716 -15.814  1.00  0.00           C
ATOM    940  CD2 PHE B 115     -20.801 -13.327 -17.805  1.00  0.00           C
ATOM    941  CE1 PHE B 115     -20.996 -15.857 -16.620  1.00  0.00           C
ATOM    942  CE2 PHE B 115     -20.903 -14.470 -18.615  1.00  0.00           C
ATOM    943  CZ  PHE B 115     -21.003 -15.740 -18.026  1.00  0.00           C
ATOM    944  N   THR B 116     -22.614  -9.707 -16.692  1.00  0.00           N
ATOM    945  CA  THR B 116     -23.285  -8.949 -17.759  1.00  0.00           C
ATOM    946  C   THR B 116     -22.328  -8.483 -18.851  1.00  0.00           C
ATOM    947  O   THR B 116     -22.667  -8.553 -20.036  1.00  0.00           O
ATOM    948  CB  THR B 116     -24.030  -7.744 -17.171  1.00  0.00           C
ATOM    949  OG1 THR B 116     -23.105  -6.914 -16.515  1.00  0.00           O
ATOM    950  CG2 THR B 116     -25.105  -8.148 -16.165  1.00  0.00           C
ATOM    951  N   GLU B 117     -21.113  -8.078 -18.496  1.00  0.00           N
ATOM    952  CA  GLU B 117     -20.133  -7.502 -19.428  1.00  0.00           C
ATOM    953  C   GLU B 117     -18.995  -8.451 -19.811  1.00  0.00           C
ATOM    954  O   GLU B 117     -18.344  -8.257 -20.838  1.00  0.00           O
ATOM    955  CB  GLU B 117     -19.576  -6.190 -18.875  1.00  0.00           C
ATOM    956  CG  GLU B 117     -20.662  -5.129 -18.670  1.00  0.00           C
ATOM    957  CD  GLU B 117     -20.179  -3.689 -18.876  1.00  0.00           C
ATOM    958  OE1 GLU B 117     -21.056  -2.800 -18.913  1.00  0.00           O
ATOM    959  OE2 GLU B 117     -18.970  -3.496 -19.141  1.00  0.00           O
ATOM    960  N   HIS B 118     -18.793  -9.509 -19.054  1.00  0.00           N
ATOM    961  CA  HIS B 118     -17.741 -10.485 -19.277  1.00  0.00           C
ATOM    962  C   HIS B 118     -18.236 -11.704 -20.078  1.00  0.00           C
ATOM    963  O   HIS B 118     -19.429 -11.884 -20.307  1.00  0.00           O
ATOM    964  CB  HIS B 118     -17.102 -10.841 -17.926  1.00  0.00           C
ATOM    965  CG  HIS B 118     -16.326  -9.677 -17.363  1.00  0.00           C
ATOM    966  ND1 HIS B 118     -16.821  -8.610 -16.652  1.00  0.00           N
ATOM    967  CD2 HIS B 118     -14.987  -9.457 -17.541  1.00  0.00           C
ATOM    968  CE1 HIS B 118     -15.801  -7.771 -16.401  1.00  0.00           C
ATOM    969  NE2 HIS B 118     -14.670  -8.250 -16.937  1.00  0.00           N
ATOM    970  N   LEU B 119     -17.300 -12.521 -20.562  1.00  0.00           N
ATOM    971  CA  LEU B 119     -17.603 -13.748 -21.311  1.00  0.00           C
ATOM    972  C   LEU B 119     -17.842 -14.948 -20.396  1.00  0.00           C
ATOM    973  O   LEU B 119     -18.656 -15.812 -20.705  1.00  0.00           O
ATOM    974  CB  LEU B 119     -16.439 -14.064 -22.265  1.00  0.00           C
ATOM    975  CG  LEU B 119     -16.262 -13.075 -23.427  1.00  0.00           C
ATOM    976  CD1 LEU B 119     -14.998 -13.438 -24.211  1.00  0.00           C
ATOM    977  CD2 LEU B 119     -17.445 -13.124 -24.391  1.00  0.00           C
ATOM    978  N   ALA B 120     -17.075 -15.004 -19.304  1.00  0.00           N
ATOM    979  CA  ALA B 120     -17.102 -16.089 -18.343  1.00  0.00           C
ATOM    980  C   ALA B 120     -16.558 -15.609 -16.989  1.00  0.00           C
ATOM    981  O   ALA B 120     -15.921 -14.560 -16.894  1.00  0.00           O
ATOM    982  CB  ALA B 120     -16.267 -17.254 -18.882  1.00  0.00           C
ATOM    983  N   TYR B 121     -16.767 -16.427 -15.965  1.00  0.00           N
ATOM    984  CA  TYR B 121     -16.113 -16.267 -14.674  1.00  0.00           C
ATOM    985  C   TYR B 121     -15.523 -17.595 -14.192  1.00  0.00           C
ATOM    986  O   TYR B 121     -15.950 -18.675 -14.618  1.00  0.00           O
ATOM    987  CB  TYR B 121     -17.083 -15.670 -13.645  1.00  0.00           C
ATOM    988  CG  TYR B 121     -18.102 -16.651 -13.101  1.00  0.00           C
ATOM    989  CD1 TYR B 121     -19.316 -16.872 -13.785  1.00  0.00           C
ATOM    990  CD2 TYR B 121     -17.850 -17.346 -11.909  1.00  0.00           C
ATOM    991  CE1 TYR B 121     -20.258 -17.777 -13.290  1.00  0.00           C
ATOM    992  CE2 TYR B 121     -18.787 -18.254 -11.401  1.00  0.00           C
ATOM    993  CZ  TYR B 121     -19.991 -18.469 -12.089  1.00  0.00           C
ATOM    994  OH  TYR B 121     -20.917 -19.351 -11.592  1.00  0.00           O
ATOM    995  N   LYS B 122     -14.553 -17.499 -13.299  1.00  0.00           N
ATOM    996  CA  LYS B 122     -13.981 -18.627 -12.573  1.00  0.00           C
ATOM    997  C   LYS B 122     -13.648 -18.199 -11.151  1.00  0.00           C
ATOM    998  O   LYS B 122     -13.146 -17.100 -10.943  1.00  0.00           O
ATOM    999  CB  LYS B 122     -12.717 -19.146 -13.275  1.00  0.00           C
ATOM   1000  CG  LYS B 122     -13.005 -19.797 -14.635  1.00  0.00           C
ATOM   1001  CD  LYS B 122     -11.717 -20.317 -15.285  1.00  0.00           C
ATOM   1002  CE  LYS B 122     -12.029 -20.926 -16.652  1.00  0.00           C
ATOM   1003  NZ  LYS B 122     -10.787 -21.297 -17.380  1.00  0.00           N
ATOM   1004  N   TRP B 123     -13.875 -19.099 -10.206  1.00  0.00           N
ATOM   1005  CA  TRP B 123     -13.280 -19.021  -8.875  1.00  0.00           C
ATOM   1006  C   TRP B 123     -11.942 -19.752  -8.914  1.00  0.00           C
ATOM   1007  O   TRP B 123     -11.893 -20.940  -9.249  1.00  0.00           O
ATOM   1008  CB  TRP B 123     -14.242 -19.613  -7.853  1.00  0.00           C
ATOM   1009  CG  TRP B 123     -15.461 -18.766  -7.623  1.00  0.00           C
ATOM   1010  CD1 TRP B 123     -16.696 -18.990  -8.130  1.00  0.00           C
ATOM   1011  CD2 TRP B 123     -15.564 -17.550  -6.816  1.00  0.00           C
ATOM   1012  NE1 TRP B 123     -17.569 -18.000  -7.687  1.00  0.00           N
ATOM   1013  CE2 TRP B 123     -16.911 -17.103  -6.874  1.00  0.00           C
ATOM   1014  CE3 TRP B 123     -14.646 -16.805  -6.041  1.00  0.00           C
ATOM   1015  CZ2 TRP B 123     -17.338 -15.952  -6.175  1.00  0.00           C
ATOM   1016  CZ3 TRP B 123     -15.077 -15.653  -5.347  1.00  0.00           C
ATOM   1017  CH2 TRP B 123     -16.412 -15.238  -5.415  1.00  0.00           C
ATOM   1018  N   LEU B 124     -10.859 -19.051  -8.631  1.00  0.00           N
ATOM   1019  CA  LEU B 124      -9.503 -19.582  -8.666  1.00  0.00           C
ATOM   1020  C   LEU B 124      -8.798 -19.320  -7.338  1.00  0.00           C
ATOM   1021  O   LEU B 124      -8.963 -18.259  -6.752  1.00  0.00           O
ATOM   1022  CB  LEU B 124      -8.711 -18.944  -9.817  1.00  0.00           C
ATOM   1023  CG  LEU B 124      -9.222 -19.285 -11.235  1.00  0.00           C
ATOM   1024  CD1 LEU B 124      -8.387 -18.525 -12.261  1.00  0.00           C
ATOM   1025  CD2 LEU B 124      -9.120 -20.772 -11.558  1.00  0.00           C
ATOM   1026  N   ASP B 125      -7.949 -20.261  -6.925  1.00  0.00           N
ATOM   1027  CA  ASP B 125      -7.046 -20.010  -5.803  1.00  0.00           C
ATOM   1028  C   ASP B 125      -6.246 -18.727  -6.068  1.00  0.00           C
ATOM   1029  O   ASP B 125      -5.830 -18.462  -7.200  1.00  0.00           O
ATOM   1030  CB  ASP B 125      -6.124 -21.206  -5.574  1.00  0.00           C
ATOM   1031  CG  ASP B 125      -6.903 -22.499  -5.277  1.00  0.00           C
ATOM   1032  OD1 ASP B 125      -7.928 -22.426  -4.559  1.00  0.00           O
ATOM   1033  OD2 ASP B 125      -6.500 -23.547  -5.823  1.00  0.00           O
ATOM   1034  N   ALA B 126      -6.012 -17.928  -5.036  1.00  0.00           N
ATOM   1035  CA  ALA B 126      -5.429 -16.603  -5.184  1.00  0.00           C
ATOM   1036  C   ALA B 126      -4.093 -16.575  -5.963  1.00  0.00           C
ATOM   1037  O   ALA B 126      -3.949 -15.727  -6.848  1.00  0.00           O
ATOM   1038  CB  ALA B 126      -5.347 -15.940  -3.803  1.00  0.00           C
ATOM   1039  N   PRO B 127      -3.142 -17.517  -5.763  1.00  0.00           N
ATOM   1040  CA  PRO B 127      -1.930 -17.570  -6.581  1.00  0.00           C
ATOM   1041  C   PRO B 127      -2.207 -17.828  -8.068  1.00  0.00           C
ATOM   1042  O   PRO B 127      -1.578 -17.220  -8.933  1.00  0.00           O
ATOM   1043  CB  PRO B 127      -1.071 -18.690  -5.972  1.00  0.00           C
ATOM   1044  CG  PRO B 127      -1.569 -18.791  -4.537  1.00  0.00           C
ATOM   1045  CD  PRO B 127      -3.061 -18.482  -4.678  1.00  0.00           C
ATOM   1046  N   ALA B 128      -3.177 -18.696  -8.387  1.00  0.00           N
ATOM   1047  CA  ALA B 128      -3.565 -18.986  -9.761  1.00  0.00           C
ATOM   1048  C   ALA B 128      -4.267 -17.782 -10.413  1.00  0.00           C
ATOM   1049  O   ALA B 128      -3.970 -17.452 -11.564  1.00  0.00           O
ATOM   1050  CB  ALA B 128      -4.448 -20.238  -9.782  1.00  0.00           C
ATOM   1051  N   ALA B 129      -5.118 -17.088  -9.672  1.00  0.00           N
ATOM   1052  CA  ALA B 129      -5.754 -15.853 -10.126  1.00  0.00           C
ATOM   1053  C   ALA B 129      -4.725 -14.748 -10.422  1.00  0.00           C
ATOM   1054  O   ALA B 129      -4.752 -14.138 -11.494  1.00  0.00           O
ATOM   1055  CB  ALA B 129      -6.768 -15.417  -9.064  1.00  0.00           C
ATOM   1056  N   ALA B 130      -3.761 -14.551  -9.516  1.00  0.00           N
ATOM   1057  CA  ALA B 130      -2.687 -13.579  -9.691  1.00  0.00           C
ATOM   1058  C   ALA B 130      -1.774 -13.921 -10.882  1.00  0.00           C
ATOM   1059  O   ALA B 130      -1.318 -13.027 -11.597  1.00  0.00           O
ATOM   1060  CB  ALA B 130      -1.885 -13.516  -8.383  1.00  0.00           C
ATOM   1061  N   ALA B 131      -1.524 -15.204 -11.140  1.00  0.00           N
ATOM   1062  CA  ALA B 131      -0.742 -15.642 -12.292  1.00  0.00           C
ATOM   1063  C   ALA B 131      -1.502 -15.471 -13.622  1.00  0.00           C
ATOM   1064  O   ALA B 131      -0.885 -15.168 -14.642  1.00  0.00           O
ATOM   1065  CB  ALA B 131      -0.317 -17.098 -12.064  1.00  0.00           C
ATOM   1066  N   LEU B 132      -2.831 -15.651 -13.608  1.00  0.00           N
ATOM   1067  CA  LEU B 132      -3.670 -15.600 -14.807  1.00  0.00           C
ATOM   1068  C   LEU B 132      -3.862 -14.190 -15.355  1.00  0.00           C
ATOM   1069  O   LEU B 132      -3.915 -14.001 -16.579  1.00  0.00           O
ATOM   1070  CB  LEU B 132      -5.024 -16.258 -14.469  1.00  0.00           C
ATOM   1071  CG  LEU B 132      -6.016 -16.314 -15.654  1.00  0.00           C
ATOM   1072  CD1 LEU B 132      -5.534 -17.235 -16.764  1.00  0.00           C
ATOM   1073  CD2 LEU B 132      -7.371 -16.822 -15.167  1.00  0.00           C
ATOM   1074  N   THR B 133      -4.004 -13.187 -14.493  1.00  0.00           N
ATOM   1075  CA  THR B 133      -4.296 -11.819 -14.940  1.00  0.00           C
ATOM   1076  C   THR B 133      -3.126 -11.200 -15.713  1.00  0.00           C
ATOM   1077  O   THR B 133      -1.963 -11.306 -15.322  1.00  0.00           O
ATOM   1078  CB  THR B 133      -4.775 -10.922 -13.793  1.00  0.00           C
ATOM   1079  OG1 THR B 133      -5.194  -9.674 -14.333  1.00  0.00           O
ATOM   1080  CG2 THR B 133      -3.728 -10.639 -12.728  1.00  0.00           C
ATOM   1081  N   LYS B 134      -3.445 -10.491 -16.812  1.00  0.00           N
ATOM   1082  CA  LYS B 134      -2.476  -9.673 -17.549  1.00  0.00           C
ATOM   1083  C   LYS B 134      -2.159  -8.348 -16.846  1.00  0.00           C
ATOM   1084  O   LYS B 134      -1.150  -7.723 -17.157  1.00  0.00           O
ATOM   1085  CB  LYS B 134      -2.985  -9.397 -18.974  1.00  0.00           C
ATOM   1086  CG  LYS B 134      -3.007 -10.639 -19.880  1.00  0.00           C
ATOM   1087  CD  LYS B 134      -3.497 -10.240 -21.289  1.00  0.00           C
ATOM   1088  CE  LYS B 134      -3.478 -11.417 -22.262  1.00  0.00           C
ATOM   1089  NZ  LYS B 134      -4.066 -11.041 -23.576  1.00  0.00           N
ATOM   1090  N   SER B 135      -3.018  -7.907 -15.923  1.00  0.00           N
ATOM   1091  CA  SER B 135      -2.831  -6.662 -15.183  1.00  0.00           C
ATOM   1092  C   SER B 135      -1.891  -6.873 -14.004  1.00  0.00           C
ATOM   1093  O   SER B 135      -2.187  -7.634 -13.088  1.00  0.00           O
ATOM   1094  CB  SER B 135      -4.174  -6.113 -14.710  1.00  0.00           C
ATOM   1095  OG  SER B 135      -3.949  -4.941 -13.945  1.00  0.00           O
ATOM   1096  N   TRP B 136      -0.765  -6.166 -14.013  1.00  0.00           N
ATOM   1097  CA  TRP B 136       0.164  -6.195 -12.884  1.00  0.00           C
ATOM   1098  C   TRP B 136      -0.444  -5.595 -11.613  1.00  0.00           C
ATOM   1099  O   TRP B 136      -0.167  -6.096 -10.527  1.00  0.00           O
ATOM   1100  CB  TRP B 136       1.460  -5.469 -13.267  1.00  0.00           C
ATOM   1101  CG  TRP B 136       1.361  -3.974 -13.320  1.00  0.00           C
ATOM   1102  CD1 TRP B 136       1.160  -3.234 -14.421  1.00  0.00           C
ATOM   1103  CD2 TRP B 136       1.424  -3.037 -12.198  1.00  0.00           C
ATOM   1104  NE1 TRP B 136       1.082  -1.894 -14.070  1.00  0.00           N
ATOM   1105  CE2 TRP B 136       1.229  -1.731 -12.717  1.00  0.00           C
ATOM   1106  CE3 TRP B 136       1.615  -3.172 -10.808  1.00  0.00           C
ATOM   1107  CZ2 TRP B 136       1.202  -0.593 -11.880  1.00  0.00           C
ATOM   1108  CZ3 TRP B 136       1.593  -2.038  -9.973  1.00  0.00           C
ATOM   1109  CH2 TRP B 136       1.379  -0.766 -10.509  1.00  0.00           C
ATOM   1110  N   SER B 137      -1.294  -4.568 -11.747  1.00  0.00           N
ATOM   1111  CA  SER B 137      -1.978  -3.961 -10.607  1.00  0.00           C
ATOM   1112  C   SER B 137      -2.957  -4.950  -9.991  1.00  0.00           C
ATOM   1113  O   SER B 137      -2.901  -5.200  -8.787  1.00  0.00           O
ATOM   1114  CB  SER B 137      -2.683  -2.651 -11.008  1.00  0.00           C
ATOM   1115  OG  SER B 137      -3.681  -2.874 -11.979  1.00  0.00           O
ATOM   1116  N   ASN B 138      -3.748  -5.638 -10.809  1.00  0.00           N
ATOM   1117  CA  ASN B 138      -4.655  -6.686 -10.327  1.00  0.00           C
ATOM   1118  C   ASN B 138      -3.884  -7.834  -9.659  1.00  0.00           C
ATOM   1119  O   ASN B 138      -4.285  -8.302  -8.591  1.00  0.00           O
ATOM   1120  CB  ASN B 138      -5.507  -7.161 -11.501  1.00  0.00           C
ATOM   1121  CG  ASN B 138      -6.761  -7.938 -11.128  1.00  0.00           C
ATOM   1122  OD1 ASN B 138      -7.605  -8.160 -11.992  1.00  0.00           O
ATOM   1123  ND2 ASN B 138      -6.954  -8.353  -9.903  1.00  0.00           N
ATOM   1124  N   ARG B 139      -2.748  -8.246 -10.236  1.00  0.00           N
ATOM   1125  CA  ARG B 139      -1.870  -9.252  -9.616  1.00  0.00           C
ATOM   1126  C   ARG B 139      -1.395  -8.813  -8.240  1.00  0.00           C
ATOM   1127  O   ARG B 139      -1.585  -9.557  -7.281  1.00  0.00           O
ATOM   1128  CB  ARG B 139      -0.695  -9.552 -10.553  1.00  0.00           C
ATOM   1129  CG  ARG B 139       0.190 -10.676  -9.999  1.00  0.00           C
ATOM   1130  CD  ARG B 139       1.383 -10.982 -10.906  1.00  0.00           C
ATOM   1131  NE  ARG B 139       0.925 -11.311 -12.268  1.00  0.00           N
ATOM   1132  CZ  ARG B 139       1.667 -11.442 -13.336  1.00  0.00           C
ATOM   1133  NH1 ARG B 139       2.973 -11.362 -13.275  1.00  0.00           N
ATOM   1134  NH2 ARG B 139       1.108 -11.646 -14.508  1.00  0.00           N
ATOM   1135  N   GLN B 140      -0.834  -7.620  -8.129  1.00  0.00           N
ATOM   1136  CA  GLN B 140      -0.360  -7.108  -6.847  1.00  0.00           C
ATOM   1137  C   GLN B 140      -1.487  -6.941  -5.828  1.00  0.00           C
ATOM   1138  O   GLN B 140      -1.285  -7.234  -4.651  1.00  0.00           O
ATOM   1139  CB  GLN B 140       0.351  -5.766  -7.023  1.00  0.00           C
ATOM   1140  CG  GLN B 140       1.781  -5.922  -7.562  1.00  0.00           C
ATOM   1141  CD  GLN B 140       2.590  -4.632  -7.420  1.00  0.00           C
ATOM   1142  OE1 GLN B 140       2.094  -3.563  -7.111  1.00  0.00           O
ATOM   1143  NE2 GLN B 140       3.891  -4.693  -7.609  1.00  0.00           N
ATOM   1144  N   ALA B 141      -2.672  -6.503  -6.246  1.00  0.00           N
ATOM   1145  CA  ALA B 141      -3.823  -6.384  -5.359  1.00  0.00           C
ATOM   1146  C   ALA B 141      -4.236  -7.751  -4.789  1.00  0.00           C
ATOM   1147  O   ALA B 141      -4.453  -7.872  -3.588  1.00  0.00           O
ATOM   1148  CB  ALA B 141      -4.963  -5.693  -6.113  1.00  0.00           C
ATOM   1149  N   ILE B 142      -4.268  -8.799  -5.627  1.00  0.00           N
ATOM   1150  CA  ILE B 142      -4.539 -10.171  -5.176  1.00  0.00           C
ATOM   1151  C   ILE B 142      -3.441 -10.646  -4.218  1.00  0.00           C
ATOM   1152  O   ILE B 142      -3.737 -11.161  -3.142  1.00  0.00           O
ATOM   1153  CB  ILE B 142      -4.697 -11.120  -6.379  1.00  0.00           C
ATOM   1154  CG1 ILE B 142      -5.950 -10.764  -7.207  1.00  0.00           C
ATOM   1155  CG2 ILE B 142      -4.786 -12.589  -5.917  1.00  0.00           C
ATOM   1156  CD1 ILE B 142      -5.947 -11.380  -8.617  1.00  0.00           C
ATOM   1157  N   GLU B 143      -2.170 -10.455  -4.573  1.00  0.00           N
ATOM   1158  CA  GLU B 143      -1.040 -10.880  -3.747  1.00  0.00           C
ATOM   1159  C   GLU B 143      -1.053 -10.229  -2.360  1.00  0.00           C
ATOM   1160  O   GLU B 143      -0.844 -10.895  -1.354  1.00  0.00           O
ATOM   1161  CB  GLU B 143       0.282 -10.575  -4.471  1.00  0.00           C
ATOM   1162  CG  GLU B 143       0.549 -11.526  -5.635  1.00  0.00           C
ATOM   1163  CD  GLU B 143       1.745 -11.115  -6.524  1.00  0.00           C
ATOM   1164  OE1 GLU B 143       2.104 -11.914  -7.415  1.00  0.00           O
ATOM   1165  OE2 GLU B 143       2.273  -9.989  -6.355  1.00  0.00           O
ATOM   1166  N   GLN B 144      -1.337  -8.939  -2.282  1.00  0.00           N
ATOM   1167  CA  GLN B 144      -1.281  -8.202  -1.023  1.00  0.00           C
ATOM   1168  C   GLN B 144      -2.538  -8.324  -0.170  1.00  0.00           C
ATOM   1169  O   GLN B 144      -2.441  -8.431   1.050  1.00  0.00           O
ATOM   1170  CB  GLN B 144      -1.001  -6.733  -1.299  1.00  0.00           C
ATOM   1171  CG  GLN B 144       0.442  -6.521  -1.749  1.00  0.00           C
ATOM   1172  CD  GLN B 144       0.747  -5.040  -1.844  1.00  0.00           C
ATOM   1173  OE1 GLN B 144      -0.128  -4.210  -1.866  1.00  0.00           O
ATOM   1174  NE2 GLN B 144       2.003  -4.651  -1.870  1.00  0.00           N
ATOM   1175  N   PHE B 145      -3.712  -8.271  -0.785  1.00  0.00           N
ATOM   1176  CA  PHE B 145      -4.970  -8.150  -0.046  1.00  0.00           C
ATOM   1177  C   PHE B 145      -5.748  -9.459   0.071  1.00  0.00           C
ATOM   1178  O   PHE B 145      -6.728  -9.516   0.805  1.00  0.00           O
ATOM   1179  CB  PHE B 145      -5.809  -7.016  -0.643  1.00  0.00           C
ATOM   1180  CG  PHE B 145      -5.171  -5.654  -0.480  1.00  0.00           C
ATOM   1181  CD1 PHE B 145      -5.308  -4.955   0.735  1.00  0.00           C
ATOM   1182  CD2 PHE B 145      -4.397  -5.099  -1.510  1.00  0.00           C
ATOM   1183  CE1 PHE B 145      -4.680  -3.718   0.919  1.00  0.00           C
ATOM   1184  CE2 PHE B 145      -3.755  -3.859  -1.333  1.00  0.00           C
ATOM   1185  CZ  PHE B 145      -3.899  -3.173  -0.117  1.00  0.00           C
ATOM   1186  N   VAL B 146      -5.317 -10.519  -0.616  1.00  0.00           N
ATOM   1187  CA  VAL B 146      -5.918 -11.850  -0.494  1.00  0.00           C
ATOM   1188  C   VAL B 146      -4.905 -12.881  -0.007  1.00  0.00           C
ATOM   1189  O   VAL B 146      -5.214 -13.635   0.916  1.00  0.00           O
ATOM   1190  CB  VAL B 146      -6.585 -12.317  -1.800  1.00  0.00           C
ATOM   1191  CG1 VAL B 146      -7.382 -13.599  -1.585  1.00  0.00           C
ATOM   1192  CG2 VAL B 146      -7.542 -11.253  -2.361  1.00  0.00           C
ATOM   1193  N   ILE B 147      -3.702 -12.938  -0.589  1.00  0.00           N
ATOM   1194  CA  ILE B 147      -2.676 -13.921  -0.222  1.00  0.00           C
ATOM   1195  C   ILE B 147      -2.005 -13.539   1.093  1.00  0.00           C
ATOM   1196  O   ILE B 147      -1.994 -14.329   2.031  1.00  0.00           O
ATOM   1197  CB  ILE B 147      -1.645 -14.131  -1.351  1.00  0.00           C
ATOM   1198  CG1 ILE B 147      -2.349 -14.586  -2.651  1.00  0.00           C
ATOM   1199  CG2 ILE B 147      -0.577 -15.154  -0.916  1.00  0.00           C
ATOM   1200  CD1 ILE B 147      -1.423 -14.768  -3.857  1.00  0.00           C
ATOM   1201  N   ASN B 148      -1.461 -12.321   1.164  1.00  0.00           N
ATOM   1202  CA  ASN B 148      -0.657 -11.853   2.296  1.00  0.00           C
ATOM   1203  C   ASN B 148      -1.487 -11.171   3.390  1.00  0.00           C
ATOM   1204  O   ASN B 148      -0.923 -10.731   4.387  1.00  0.00           O
ATOM   1205  CB  ASN B 148       0.468 -10.940   1.787  1.00  0.00           C
ATOM   1206  CG  ASN B 148       1.452 -11.636   0.864  1.00  0.00           C
ATOM   1207  OD1 ASN B 148       1.664 -12.832   0.911  1.00  0.00           O
ATOM   1208  ND2 ASN B 148       2.104 -10.886   0.007  1.00  0.00           N
ATOM   1209  N   ALA B 149      -2.807 -11.080   3.225  1.00  0.00           N
ATOM   1210  CA  ALA B 149      -3.714 -10.542   4.242  1.00  0.00           C
ATOM   1211  C   ALA B 149      -3.939 -11.500   5.433  1.00  0.00           C
ATOM   1212  O   ALA B 149      -4.798 -11.244   6.279  1.00  0.00           O
ATOM   1213  CB  ALA B 149      -5.034 -10.157   3.569  1.00  0.00           C
ATOM   1214  N   ALA B 150      -3.236 -12.629   5.462  1.00  0.00           N
ATOM   1215  CA  ALA B 150      -3.303 -13.633   6.508  1.00  0.00           C
ATOM   1216  C   ALA B 150      -2.364 -13.351   7.672  1.00  0.00           C
ATOM   1217  O   ALA B 150      -1.208 -12.936   7.419  1.00  0.00           O
ATOM   1218  CB  ALA B 150      -3.037 -15.017   5.905  1.00  0.00           C
ATOM   1219  OXT ALA B 150      -2.807 -13.551   8.843  1.00  0.00           O
END
