# Supplementary material for: Conserved interfaces mediate multiple protein–protein interactions in a prokaryotic metabolon
Source: Mol Syst Biol. 2025 Sep 3;21(11):1490–521. doi: 10.1038/s44320-025-00139-9 (PMC12583656; doi:10.1038/s44320-025-00139-9)
Supplement: Supplementary file 12 — Source data Fig. 7 [file 44320_2025_139_MOESM12_ESM.zip › Figure7_data/Fig7B/7.pdb]

CRYST1    0.000    0.000    0.000  90.00  90.00  90.00 P 1           1
ATOM      1  N   MET B   1      26.341  -9.477 -23.594  1.00  0.00           N
ATOM      2  CA  MET B   1      24.918  -9.843 -23.505  1.00  0.00           C
ATOM      3  C   MET B   1      24.608 -10.239 -22.084  1.00  0.00           C
ATOM      4  O   MET B   1      25.460 -10.818 -21.418  1.00  0.00           O
ATOM      5  CB  MET B   1      24.542 -10.948 -24.495  1.00  0.00           C
ATOM      6  CG  MET B   1      24.661 -10.436 -25.929  1.00  0.00           C
ATOM      7  SD  MET B   1      23.671 -11.328 -27.141  1.00  0.00           S
ATOM      8  CE  MET B   1      24.640 -12.828 -27.371  1.00  0.00           C
ATOM      9  N   THR B   2      23.423  -9.898 -21.624  1.00  0.00           N
ATOM     10  CA  THR B   2      22.981 -10.116 -20.252  1.00  0.00           C
ATOM     11  C   THR B   2      21.686 -10.914 -20.275  1.00  0.00           C
ATOM     12  O   THR B   2      20.853 -10.698 -21.148  1.00  0.00           O
ATOM     13  CB  THR B   2      22.794  -8.775 -19.529  1.00  0.00           C
ATOM     14  OG1 THR B   2      24.010  -8.059 -19.550  1.00  0.00           O
ATOM     15  CG2 THR B   2      22.413  -8.942 -18.063  1.00  0.00           C
ATOM     16  N   VAL B   3      21.505 -11.839 -19.343  1.00  0.00           N
ATOM     17  CA  VAL B   3      20.248 -12.581 -19.198  1.00  0.00           C
ATOM     18  C   VAL B   3      19.355 -11.849 -18.201  1.00  0.00           C
ATOM     19  O   VAL B   3      19.676 -11.763 -17.015  1.00  0.00           O
ATOM     20  CB  VAL B   3      20.482 -14.040 -18.789  1.00  0.00           C
ATOM     21  CG1 VAL B   3      19.158 -14.794 -18.705  1.00  0.00           C
ATOM     22  CG2 VAL B   3      21.373 -14.760 -19.816  1.00  0.00           C
ATOM     23  N   ALA B   4      18.224 -11.340 -18.693  1.00  0.00           N
ATOM     24  CA  ALA B   4      17.164 -10.806 -17.858  1.00  0.00           C
ATOM     25  C   ALA B   4      16.107 -11.889 -17.591  1.00  0.00           C
ATOM     26  O   ALA B   4      15.762 -12.666 -18.475  1.00  0.00           O
ATOM     27  CB  ALA B   4      16.564  -9.569 -18.527  1.00  0.00           C
ATOM     28  N   TYR B   5      15.565 -11.922 -16.387  1.00  0.00           N
ATOM     29  CA  TYR B   5      14.443 -12.785 -16.028  1.00  0.00           C
ATOM     30  C   TYR B   5      13.195 -11.940 -15.810  1.00  0.00           C
ATOM     31  O   TYR B   5      13.187 -11.059 -14.953  1.00  0.00           O
ATOM     32  CB  TYR B   5      14.786 -13.630 -14.804  1.00  0.00           C
ATOM     33  CG  TYR B   5      15.900 -14.629 -15.044  1.00  0.00           C
ATOM     34  CD1 TYR B   5      15.625 -15.866 -15.643  1.00  0.00           C
ATOM     35  CD2 TYR B   5      17.224 -14.312 -14.679  1.00  0.00           C
ATOM     36  CE1 TYR B   5      16.645 -16.797 -15.861  1.00  0.00           C
ATOM     37  CE2 TYR B   5      18.257 -15.233 -14.897  1.00  0.00           C
ATOM     38  CZ  TYR B   5      17.968 -16.485 -15.488  1.00  0.00           C
ATOM     39  OH  TYR B   5      18.976 -17.390 -15.696  1.00  0.00           O
ATOM     40  N   ILE B   6      12.160 -12.214 -16.584  1.00  0.00           N
ATOM     41  CA  ILE B   6      10.909 -11.458 -16.587  1.00  0.00           C
ATOM     42  C   ILE B   6       9.794 -12.359 -16.059  1.00  0.00           C
ATOM     43  O   ILE B   6       9.614 -13.476 -16.534  1.00  0.00           O
ATOM     44  CB  ILE B   6      10.606 -10.891 -17.990  1.00  0.00           C
ATOM     45  CG1 ILE B   6      11.772 -10.002 -18.480  1.00  0.00           C
ATOM     46  CG2 ILE B   6       9.287 -10.100 -17.976  1.00  0.00           C
ATOM     47  CD1 ILE B   6      11.632  -9.522 -19.929  1.00  0.00           C
ATOM     48  N   ALA B   7       9.020 -11.868 -15.089  1.00  0.00           N
ATOM     49  CA  ALA B   7       7.781 -12.493 -14.662  1.00  0.00           C
ATOM     50  C   ALA B   7       6.624 -11.987 -15.524  1.00  0.00           C
ATOM     51  O   ALA B   7       6.508 -10.786 -15.770  1.00  0.00           O
ATOM     52  CB  ALA B   7       7.541 -12.222 -13.176  1.00  0.00           C
ATOM     53  N   ILE B   8       5.757 -12.904 -15.950  1.00  0.00           N
ATOM     54  CA  ILE B   8       4.507 -12.594 -16.635  1.00  0.00           C
ATOM     55  C   ILE B   8       3.362 -12.967 -15.705  1.00  0.00           C
ATOM     56  O   ILE B   8       3.332 -14.084 -15.187  1.00  0.00           O
ATOM     57  CB  ILE B   8       4.394 -13.323 -17.990  1.00  0.00           C
ATOM     58  CG1 ILE B   8       5.633 -13.046 -18.872  1.00  0.00           C
ATOM     59  CG2 ILE B   8       3.094 -12.903 -18.699  1.00  0.00           C
ATOM     60  CD1 ILE B   8       5.579 -13.710 -20.251  1.00  0.00           C
ATOM     61  N   GLY B   9       2.402 -12.051 -15.519  1.00  0.00           N
ATOM     62  CA  GLY B   9       1.158 -12.297 -14.803  1.00  0.00           C
ATOM     63  C   GLY B   9      -0.039 -11.821 -15.621  1.00  0.00           C
ATOM     64  O   GLY B   9      -0.007 -10.748 -16.214  1.00  0.00           O
ATOM     65  N   SER B  10      -1.121 -12.624 -15.648  1.00  0.00           N
ATOM     66  CA  SER B  10      -2.392 -12.199 -16.217  1.00  0.00           C
ATOM     67  C   SER B  10      -3.564 -12.850 -15.480  1.00  0.00           C
ATOM     68  O   SER B  10      -3.542 -14.047 -15.228  1.00  0.00           O
ATOM     69  CB  SER B  10      -2.458 -12.544 -17.705  1.00  0.00           C
ATOM     70  OG  SER B  10      -3.709 -12.153 -18.243  1.00  0.00           O
ATOM     71  N   ASN B  11      -4.609 -12.075 -15.184  1.00  0.00           N
ATOM     72  CA  ASN B  11      -5.849 -12.559 -14.556  1.00  0.00           C
ATOM     73  C   ASN B  11      -7.094 -12.304 -15.419  1.00  0.00           C
ATOM     74  O   ASN B  11      -8.209 -12.208 -14.917  1.00  0.00           O
ATOM     75  CB  ASN B  11      -5.976 -11.983 -13.142  1.00  0.00           C
ATOM     76  CG  ASN B  11      -6.369 -10.517 -13.113  1.00  0.00           C
ATOM     77  OD1 ASN B  11      -6.238  -9.772 -14.061  1.00  0.00           O
ATOM     78  ND2 ASN B  11      -6.873 -10.055 -11.997  1.00  0.00           N
ATOM     79  N   LEU B  12      -6.923 -12.165 -16.718  1.00  0.00           N
ATOM     80  CA  LEU B  12      -8.062 -12.070 -17.623  1.00  0.00           C
ATOM     81  C   LEU B  12      -8.817 -13.397 -17.722  1.00  0.00           C
ATOM     82  O   LEU B  12      -8.314 -14.446 -17.371  1.00  0.00           O
ATOM     83  CB  LEU B  12      -7.589 -11.599 -18.997  1.00  0.00           C
ATOM     84  CG  LEU B  12      -7.267 -10.110 -19.047  1.00  0.00           C
ATOM     85  CD1 LEU B  12      -6.704  -9.806 -20.426  1.00  0.00           C
ATOM     86  CD2 LEU B  12      -8.519  -9.241 -18.854  1.00  0.00           C
ATOM     87  N   ALA B  13     -10.029 -13.358 -18.273  1.00  0.00           N
ATOM     88  CA  ALA B  13     -10.835 -14.558 -18.489  1.00  0.00           C
ATOM     89  C   ALA B  13     -10.179 -15.570 -19.455  1.00  0.00           C
ATOM     90  O   ALA B  13     -10.359 -16.769 -19.298  1.00  0.00           O
ATOM     91  CB  ALA B  13     -12.210 -14.118 -18.992  1.00  0.00           C
ATOM     92  N   SER B  14      -9.407 -15.069 -20.422  1.00  0.00           N
ATOM     93  CA  SER B  14      -8.632 -15.870 -21.375  1.00  0.00           C
ATOM     94  C   SER B  14      -7.142 -15.488 -21.297  1.00  0.00           C
ATOM     95  O   SER B  14      -6.603 -14.898 -22.236  1.00  0.00           O
ATOM     96  CB  SER B  14      -9.188 -15.718 -22.794  1.00  0.00           C
ATOM     97  OG  SER B  14     -10.546 -16.092 -22.826  1.00  0.00           O
ATOM     98  N   PRO B  15      -6.461 -15.795 -20.180  1.00  0.00           N
ATOM     99  CA  PRO B  15      -5.105 -15.317 -19.958  1.00  0.00           C
ATOM    100  C   PRO B  15      -4.097 -15.961 -20.905  1.00  0.00           C
ATOM    101  O   PRO B  15      -3.099 -15.342 -21.240  1.00  0.00           O
ATOM    102  CB  PRO B  15      -4.808 -15.617 -18.485  1.00  0.00           C
ATOM    103  CG  PRO B  15      -5.707 -16.801 -18.164  1.00  0.00           C
ATOM    104  CD  PRO B  15      -6.920 -16.588 -19.057  1.00  0.00           C
ATOM    105  N   LEU B  16      -4.379 -17.169 -21.407  1.00  0.00           N
ATOM    106  CA  LEU B  16      -3.528 -17.883 -22.357  1.00  0.00           C
ATOM    107  C   LEU B  16      -3.247 -17.082 -23.631  1.00  0.00           C
ATOM    108  O   LEU B  16      -2.099 -16.985 -24.052  1.00  0.00           O
ATOM    109  CB  LEU B  16      -4.213 -19.224 -22.713  1.00  0.00           C
ATOM    110  CG  LEU B  16      -3.677 -20.387 -21.869  1.00  0.00           C
ATOM    111  CD1 LEU B  16      -4.714 -21.507 -21.788  1.00  0.00           C
ATOM    112  CD2 LEU B  16      -2.403 -20.963 -22.484  1.00  0.00           C
ATOM    113  N   GLU B  17      -4.273 -16.478 -24.231  1.00  0.00           N
ATOM    114  CA  GLU B  17      -4.093 -15.667 -25.439  1.00  0.00           C
ATOM    115  C   GLU B  17      -3.244 -14.433 -25.157  1.00  0.00           C
ATOM    116  O   GLU B  17      -2.334 -14.109 -25.924  1.00  0.00           O
ATOM    117  CB  GLU B  17      -5.447 -15.223 -25.995  1.00  0.00           C
ATOM    118  CG  GLU B  17      -6.237 -16.375 -26.609  1.00  0.00           C
ATOM    119  CD  GLU B  17      -7.568 -15.918 -27.228  1.00  0.00           C
ATOM    120  OE1 GLU B  17      -8.153 -16.734 -27.984  1.00  0.00           O
ATOM    121  OE2 GLU B  17      -8.009 -14.787 -26.928  1.00  0.00           O
ATOM    122  N   GLN B  18      -3.490 -13.777 -24.017  1.00  0.00           N
ATOM    123  CA  GLN B  18      -2.756 -12.577 -23.651  1.00  0.00           C
ATOM    124  C   GLN B  18      -1.291 -12.877 -23.330  1.00  0.00           C
ATOM    125  O   GLN B  18      -0.405 -12.149 -23.775  1.00  0.00           O
ATOM    126  CB  GLN B  18      -3.450 -11.917 -22.463  1.00  0.00           C
ATOM    127  CG  GLN B  18      -3.003 -10.450 -22.358  1.00  0.00           C
ATOM    128  CD  GLN B  18      -3.595  -9.777 -21.139  1.00  0.00           C
ATOM    129  OE1 GLN B  18      -3.926 -10.406 -20.154  1.00  0.00           O
ATOM    130  NE2 GLN B  18      -3.773  -8.484 -21.162  1.00  0.00           N
ATOM    131  N   VAL B  19      -1.021 -13.965 -22.606  1.00  0.00           N
ATOM    132  CA  VAL B  19       0.343 -14.388 -22.288  1.00  0.00           C
ATOM    133  C   VAL B  19       1.091 -14.817 -23.548  1.00  0.00           C
ATOM    134  O   VAL B  19       2.240 -14.428 -23.723  1.00  0.00           O
ATOM    135  CB  VAL B  19       0.335 -15.488 -21.213  1.00  0.00           C
ATOM    136  CG1 VAL B  19       1.718 -16.104 -21.002  1.00  0.00           C
ATOM    137  CG2 VAL B  19      -0.112 -14.886 -19.880  1.00  0.00           C
ATOM    138  N   ASN B  20       0.448 -15.527 -24.478  1.00  0.00           N
ATOM    139  CA  ASN B  20       1.077 -15.875 -25.752  1.00  0.00           C
ATOM    140  C   ASN B  20       1.376 -14.637 -26.617  1.00  0.00           C
ATOM    141  O   ASN B  20       2.438 -14.555 -27.222  1.00  0.00           O
ATOM    142  CB  ASN B  20       0.180 -16.867 -26.503  1.00  0.00           C
ATOM    143  CG  ASN B  20       0.279 -18.271 -25.938  1.00  0.00           C
ATOM    144  OD1 ASN B  20       1.334 -18.763 -25.586  1.00  0.00           O
ATOM    145  ND2 ASN B  20      -0.820 -18.983 -25.860  1.00  0.00           N
ATOM    146  N   ALA B  21       0.479 -13.645 -26.634  1.00  0.00           N
ATOM    147  CA  ALA B  21       0.728 -12.379 -27.309  1.00  0.00           C
ATOM    148  C   ALA B  21       1.889 -11.606 -26.657  1.00  0.00           C
ATOM    149  O   ALA B  21       2.726 -11.047 -27.367  1.00  0.00           O
ATOM    150  CB  ALA B  21      -0.570 -11.565 -27.321  1.00  0.00           C
ATOM    151  N   ALA B  22       1.978 -11.619 -25.323  1.00  0.00           N
ATOM    152  CA  ALA B  22       3.077 -11.007 -24.595  1.00  0.00           C
ATOM    153  C   ALA B  22       4.418 -11.700 -24.876  1.00  0.00           C
ATOM    154  O   ALA B  22       5.400 -11.018 -25.148  1.00  0.00           O
ATOM    155  CB  ALA B  22       2.752 -11.013 -23.100  1.00  0.00           C
ATOM    156  N   LEU B  23       4.445 -13.035 -24.894  1.00  0.00           N
ATOM    157  CA  LEU B  23       5.634 -13.811 -25.242  1.00  0.00           C
ATOM    158  C   LEU B  23       6.135 -13.495 -26.650  1.00  0.00           C
ATOM    159  O   LEU B  23       7.330 -13.282 -26.846  1.00  0.00           O
ATOM    160  CB  LEU B  23       5.321 -15.309 -25.134  1.00  0.00           C
ATOM    161  CG  LEU B  23       5.256 -15.831 -23.692  1.00  0.00           C
ATOM    162  CD1 LEU B  23       4.721 -17.270 -23.690  1.00  0.00           C
ATOM    163  CD2 LEU B  23       6.629 -15.841 -23.033  1.00  0.00           C
ATOM    164  N   LYS B  24       5.222 -13.392 -27.624  1.00  0.00           N
ATOM    165  CA  LYS B  24       5.580 -12.997 -28.981  1.00  0.00           C
ATOM    166  C   LYS B  24       6.190 -11.602 -29.011  1.00  0.00           C
ATOM    167  O   LYS B  24       7.244 -11.412 -29.604  1.00  0.00           O
ATOM    168  CB  LYS B  24       4.350 -13.123 -29.887  1.00  0.00           C
ATOM    169  CG  LYS B  24       4.751 -12.900 -31.339  1.00  0.00           C
ATOM    170  CD  LYS B  24       3.543 -13.034 -32.276  1.00  0.00           C
ATOM    171  CE  LYS B  24       4.029 -12.741 -33.689  1.00  0.00           C
ATOM    172  NZ  LYS B  24       2.929 -12.759 -34.662  1.00  0.00           N
ATOM    173  N   ALA B  25       5.583 -10.640 -28.311  1.00  0.00           N
ATOM    174  CA  ALA B  25       6.091  -9.273 -28.254  1.00  0.00           C
ATOM    175  C   ALA B  25       7.442  -9.166 -27.525  1.00  0.00           C
ATOM    176  O   ALA B  25       8.275  -8.353 -27.931  1.00  0.00           O
ATOM    177  CB  ALA B  25       5.034  -8.392 -27.596  1.00  0.00           C
ATOM    178  N   LEU B  26       7.681  -9.975 -26.502  1.00  0.00           N
ATOM    179  CA  LEU B  26       8.990 -10.069 -25.844  1.00  0.00           C
ATOM    180  C   LEU B  26      10.060 -10.599 -26.807  1.00  0.00           C
ATOM    181  O   LEU B  26      11.168 -10.078 -26.815  1.00  0.00           O
ATOM    182  CB  LEU B  26       8.899 -10.972 -24.604  1.00  0.00           C
ATOM    183  CG  LEU B  26       8.188 -10.342 -23.391  1.00  0.00           C
ATOM    184  CD1 LEU B  26       7.976 -11.405 -22.308  1.00  0.00           C
ATOM    185  CD2 LEU B  26       8.994  -9.207 -22.763  1.00  0.00           C
ATOM    186  N   GLY B  27       9.724 -11.590 -27.639  1.00  0.00           N
ATOM    187  CA  GLY B  27      10.620 -12.107 -28.673  1.00  0.00           C
ATOM    188  C   GLY B  27      10.935 -11.112 -29.795  1.00  0.00           C
ATOM    189  O   GLY B  27      11.990 -11.213 -30.416  1.00  0.00           O
ATOM    190  N   ASP B  28      10.052 -10.127 -30.009  1.00  0.00           N
ATOM    191  CA  ASP B  28      10.217  -9.064 -31.010  1.00  0.00           C
ATOM    192  C   ASP B  28      10.968  -7.824 -30.464  1.00  0.00           C
ATOM    193  O   ASP B  28      11.107  -6.821 -31.167  1.00  0.00           O
ATOM    194  CB  ASP B  28       8.840  -8.675 -31.583  1.00  0.00           C
ATOM    195  CG  ASP B  28       8.118  -9.754 -32.422  1.00  0.00           C
ATOM    196  OD1 ASP B  28       8.791 -10.619 -33.016  1.00  0.00           O
ATOM    197  OD2 ASP B  28       6.865  -9.670 -32.532  1.00  0.00           O
ATOM    198  N   ILE B  29      11.429  -7.846 -29.205  1.00  0.00           N
ATOM    199  CA  ILE B  29      12.227  -6.743 -28.635  1.00  0.00           C
ATOM    200  C   ILE B  29      13.590  -6.700 -29.354  1.00  0.00           C
ATOM    201  O   ILE B  29      14.270  -7.722 -29.444  1.00  0.00           O
ATOM    202  CB  ILE B  29      12.391  -6.875 -27.102  1.00  0.00           C
ATOM    203  CG1 ILE B  29      11.025  -6.686 -26.411  1.00  0.00           C
ATOM    204  CG2 ILE B  29      13.387  -5.831 -26.557  1.00  0.00           C
ATOM    205  CD1 ILE B  29      11.050  -6.885 -24.883  1.00  0.00           C
ATOM    206  N   PRO B  30      14.025  -5.512 -29.856  1.00  0.00           N
ATOM    207  CA  PRO B  30      15.310  -5.381 -30.531  1.00  0.00           C
ATOM    208  C   PRO B  30      16.470  -5.770 -29.608  1.00  0.00           C
ATOM    209  O   PRO B  30      16.379  -5.629 -28.391  1.00  0.00           O
ATOM    210  CB  PRO B  30      15.397  -3.914 -30.976  1.00  0.00           C
ATOM    211  CG  PRO B  30      14.494  -3.189 -29.980  1.00  0.00           C
ATOM    212  CD  PRO B  30      13.390  -4.218 -29.719  1.00  0.00           C
ATOM    213  N   GLU B  31      17.545  -6.261 -30.195  1.00  0.00           N
ATOM    214  CA  GLU B  31      18.762  -6.691 -29.490  1.00  0.00           C
ATOM    215  C   GLU B  31      18.513  -7.716 -28.370  1.00  0.00           C
ATOM    216  O   GLU B  31      19.276  -7.811 -27.407  1.00  0.00           O
ATOM    217  CB  GLU B  31      19.561  -5.479 -28.996  1.00  0.00           C
ATOM    218  CG  GLU B  31      19.977  -4.542 -30.126  1.00  0.00           C
ATOM    219  CD  GLU B  31      20.790  -3.347 -29.625  1.00  0.00           C
ATOM    220  OE1 GLU B  31      20.719  -2.297 -30.293  1.00  0.00           O
ATOM    221  OE2 GLU B  31      21.488  -3.499 -28.600  1.00  0.00           O
ATOM    222  N   SER B  32      17.427  -8.473 -28.497  1.00  0.00           N
ATOM    223  CA  SER B  32      16.982  -9.403 -27.475  1.00  0.00           C
ATOM    224  C   SER B  32      16.401 -10.669 -28.091  1.00  0.00           C
ATOM    225  O   SER B  32      15.820 -10.649 -29.172  1.00  0.00           O
ATOM    226  CB  SER B  32      15.921  -8.750 -26.574  1.00  0.00           C
ATOM    227  OG  SER B  32      16.365  -7.512 -26.060  1.00  0.00           O
ATOM    228  N   HIS B  33      16.519 -11.787 -27.371  1.00  0.00           N
ATOM    229  CA  HIS B  33      15.979 -13.069 -27.797  1.00  0.00           C
ATOM    230  C   HIS B  33      15.579 -13.911 -26.578  1.00  0.00           C
ATOM    231  O   HIS B  33      16.258 -13.918 -25.559  1.00  0.00           O
ATOM    232  CB  HIS B  33      16.955 -13.820 -28.727  1.00  0.00           C
ATOM    233  CG  HIS B  33      18.385 -13.376 -28.684  1.00  0.00           C
ATOM    234  ND1 HIS B  33      18.876 -12.234 -29.292  1.00  0.00           N
ATOM    235  CD2 HIS B  33      19.437 -14.003 -28.083  1.00  0.00           C
ATOM    236  CE1 HIS B  33      20.198 -12.182 -29.040  1.00  0.00           C
ATOM    237  NE2 HIS B  33      20.572 -13.239 -28.322  1.00  0.00           N
ATOM    238  N   ILE B  34      14.458 -14.611 -26.704  1.00  0.00           N
ATOM    239  CA  ILE B  34      13.991 -15.515 -25.655  1.00  0.00           C
ATOM    240  C   ILE B  34      14.881 -16.759 -25.644  1.00  0.00           C
ATOM    241  O   ILE B  34      14.984 -17.463 -26.648  1.00  0.00           O
ATOM    242  CB  ILE B  34      12.501 -15.859 -25.843  1.00  0.00           C
ATOM    243  CG1 ILE B  34      11.633 -14.588 -25.688  1.00  0.00           C
ATOM    244  CG2 ILE B  34      12.071 -16.942 -24.835  1.00  0.00           C
ATOM    245  CD1 ILE B  34      10.134 -14.797 -25.970  1.00  0.00           C
ATOM    246  N   LEU B  35      15.478 -17.055 -24.491  1.00  0.00           N
ATOM    247  CA  LEU B  35      16.240 -18.280 -24.259  1.00  0.00           C
ATOM    248  C   LEU B  35      15.325 -19.422 -23.815  1.00  0.00           C
ATOM    249  O   LEU B  35      15.406 -20.537 -24.327  1.00  0.00           O
ATOM    250  CB  LEU B  35      17.317 -18.025 -23.190  1.00  0.00           C
ATOM    251  CG  LEU B  35      18.397 -16.998 -23.566  1.00  0.00           C
ATOM    252  CD1 LEU B  35      19.327 -16.797 -22.364  1.00  0.00           C
ATOM    253  CD2 LEU B  35      19.240 -17.460 -24.761  1.00  0.00           C
ATOM    254  N   THR B  36      14.463 -19.157 -22.832  1.00  0.00           N
ATOM    255  CA  THR B  36      13.592 -20.172 -22.234  1.00  0.00           C
ATOM    256  C   THR B  36      12.331 -19.526 -21.676  1.00  0.00           C
ATOM    257  O   THR B  36      12.365 -18.411 -21.169  1.00  0.00           O
ATOM    258  CB  THR B  36      14.338 -20.947 -21.126  1.00  0.00           C
ATOM    259  OG1 THR B  36      15.485 -21.559 -21.665  1.00  0.00           O
ATOM    260  CG2 THR B  36      13.539 -22.079 -20.510  1.00  0.00           C
ATOM    261  N   VAL B  37      11.220 -20.261 -21.721  1.00  0.00           N
ATOM    262  CA  VAL B  37       9.936 -19.910 -21.104  1.00  0.00           C
ATOM    263  C   VAL B  37       9.556 -21.033 -20.158  1.00  0.00           C
ATOM    264  O   VAL B  37       9.658 -22.203 -20.531  1.00  0.00           O
ATOM    265  CB  VAL B  37       8.843 -19.686 -22.164  1.00  0.00           C
ATOM    266  CG1 VAL B  37       7.538 -19.216 -21.534  1.00  0.00           C
ATOM    267  CG2 VAL B  37       9.273 -18.638 -23.208  1.00  0.00           C
ATOM    268  N   SER B  38       9.127 -20.712 -18.954  1.00  0.00           N
ATOM    269  CA  SER B  38       8.630 -21.692 -18.001  1.00  0.00           C
ATOM    270  C   SER B  38       7.304 -22.303 -18.453  1.00  0.00           C
ATOM    271  O   SER B  38       6.627 -21.805 -19.359  1.00  0.00           O
ATOM    272  CB  SER B  38       8.477 -21.065 -16.604  1.00  0.00           C
ATOM    273  OG  SER B  38       7.329 -20.238 -16.521  1.00  0.00           O
ATOM    274  N   SER B  39       6.868 -23.353 -17.750  1.00  0.00           N
ATOM    275  CA  SER B  39       5.468 -23.757 -17.780  1.00  0.00           C
ATOM    276  C   SER B  39       4.556 -22.605 -17.343  1.00  0.00           C
ATOM    277  O   SER B  39       4.984 -21.679 -16.642  1.00  0.00           O
ATOM    278  CB  SER B  39       5.234 -24.963 -16.870  1.00  0.00           C
ATOM    279  OG  SER B  39       6.084 -26.048 -17.214  1.00  0.00           O
ATOM    280  N   PHE B  40       3.294 -22.691 -17.722  1.00  0.00           N
ATOM    281  CA  PHE B  40       2.270 -21.789 -17.223  1.00  0.00           C
ATOM    282  C   PHE B  40       1.671 -22.365 -15.942  1.00  0.00           C
ATOM    283  O   PHE B  40       1.316 -23.539 -15.878  1.00  0.00           O
ATOM    284  CB  PHE B  40       1.207 -21.522 -18.295  1.00  0.00           C
ATOM    285  CG  PHE B  40       1.693 -20.870 -19.579  1.00  0.00           C
ATOM    286  CD1 PHE B  40       2.940 -20.231 -19.665  1.00  0.00           C
ATOM    287  CD2 PHE B  40       0.862 -20.891 -20.711  1.00  0.00           C
ATOM    288  CE1 PHE B  40       3.361 -19.632 -20.867  1.00  0.00           C
ATOM    289  CE2 PHE B  40       1.277 -20.298 -21.912  1.00  0.00           C
ATOM    290  CZ  PHE B  40       2.530 -19.673 -21.991  1.00  0.00           C
ATOM    291  N   TYR B  41       1.564 -21.523 -14.921  1.00  0.00           N
ATOM    292  CA  TYR B  41       1.091 -21.885 -13.595  1.00  0.00           C
ATOM    293  C   TYR B  41      -0.185 -21.136 -13.257  1.00  0.00           C
ATOM    294  O   TYR B  41      -0.292 -19.939 -13.502  1.00  0.00           O
ATOM    295  CB  TYR B  41       2.186 -21.610 -12.572  1.00  0.00           C
ATOM    296  CG  TYR B  41       3.400 -22.493 -12.728  1.00  0.00           C
ATOM    297  CD1 TYR B  41       3.425 -23.756 -12.115  1.00  0.00           C
ATOM    298  CD2 TYR B  41       4.507 -22.075 -13.488  1.00  0.00           C
ATOM    299  CE1 TYR B  41       4.543 -24.593 -12.242  1.00  0.00           C
ATOM    300  CE2 TYR B  41       5.634 -22.908 -13.623  1.00  0.00           C
ATOM    301  CZ  TYR B  41       5.652 -24.168 -12.988  1.00  0.00           C
ATOM    302  OH  TYR B  41       6.735 -24.997 -13.092  1.00  0.00           O
ATOM    303  N   ARG B  42      -1.134 -21.860 -12.648  1.00  0.00           N
ATOM    304  CA  ARG B  42      -2.374 -21.298 -12.128  1.00  0.00           C
ATOM    305  C   ARG B  42      -2.185 -20.959 -10.655  1.00  0.00           C
ATOM    306  O   ARG B  42      -1.862 -21.830  -9.852  1.00  0.00           O
ATOM    307  CB  ARG B  42      -3.508 -22.300 -12.363  1.00  0.00           C
ATOM    308  CG  ARG B  42      -4.873 -21.719 -11.989  1.00  0.00           C
ATOM    309  CD  ARG B  42      -5.978 -22.765 -12.147  1.00  0.00           C
ATOM    310  NE  ARG B  42      -6.210 -23.136 -13.559  1.00  0.00           N
ATOM    311  CZ  ARG B  42      -7.258 -22.827 -14.301  1.00  0.00           C
ATOM    312  NH1 ARG B  42      -8.247 -22.122 -13.838  1.00  0.00           N
ATOM    313  NH2 ARG B  42      -7.331 -23.241 -15.524  1.00  0.00           N
ATOM    314  N   THR B  43      -2.418 -19.703 -10.308  1.00  0.00           N
ATOM    315  CA  THR B  43      -2.306 -19.226  -8.931  1.00  0.00           C
ATOM    316  C   THR B  43      -3.609 -18.560  -8.525  1.00  0.00           C
ATOM    317  O   THR B  43      -4.046 -17.637  -9.219  1.00  0.00           O
ATOM    318  CB  THR B  43      -1.140 -18.253  -8.755  1.00  0.00           C
ATOM    319  OG1 THR B  43       0.018 -18.754  -9.389  1.00  0.00           O
ATOM    320  CG2 THR B  43      -0.786 -18.056  -7.288  1.00  0.00           C
ATOM    321  N   PRO B  44      -4.248 -19.000  -7.418  1.00  0.00           N
ATOM    322  CA  PRO B  44      -5.438 -18.333  -6.932  1.00  0.00           C
ATOM    323  C   PRO B  44      -5.116 -16.880  -6.553  1.00  0.00           C
ATOM    324  O   PRO B  44      -4.019 -16.594  -6.053  1.00  0.00           O
ATOM    325  CB  PRO B  44      -5.930 -19.166  -5.736  1.00  0.00           C
ATOM    326  CG  PRO B  44      -4.662 -19.865  -5.255  1.00  0.00           C
ATOM    327  CD  PRO B  44      -3.852 -20.077  -6.530  1.00  0.00           C
ATOM    328  N   PRO B  45      -6.051 -15.942  -6.793  1.00  0.00           N
ATOM    329  CA  PRO B  45      -5.831 -14.548  -6.462  1.00  0.00           C
ATOM    330  C   PRO B  45      -5.648 -14.364  -4.949  1.00  0.00           C
ATOM    331  O   PRO B  45      -6.349 -14.955  -4.126  1.00  0.00           O
ATOM    332  CB  PRO B  45      -7.044 -13.798  -7.012  1.00  0.00           C
ATOM    333  CG  PRO B  45      -8.148 -14.854  -7.027  1.00  0.00           C
ATOM    334  CD  PRO B  45      -7.390 -16.137  -7.330  1.00  0.00           C
ATOM    335  N   LEU B  46      -4.716 -13.496  -4.574  1.00  0.00           N
ATOM    336  CA  LEU B  46      -4.573 -13.055  -3.191  1.00  0.00           C
ATOM    337  C   LEU B  46      -5.728 -12.106  -2.845  1.00  0.00           C
ATOM    338  O   LEU B  46      -5.695 -10.926  -3.177  1.00  0.00           O
ATOM    339  CB  LEU B  46      -3.195 -12.368  -3.008  1.00  0.00           C
ATOM    340  CG  LEU B  46      -2.018 -13.346  -2.896  1.00  0.00           C
ATOM    341  CD1 LEU B  46      -0.703 -12.614  -3.153  1.00  0.00           C
ATOM    342  CD2 LEU B  46      -1.938 -13.967  -1.494  1.00  0.00           C
ATOM    343  N   GLY B  47      -6.737 -12.635  -2.187  1.00  0.00           N
ATOM    344  CA  GLY B  47      -7.891 -11.854  -1.743  1.00  0.00           C
ATOM    345  C   GLY B  47      -9.221 -12.594  -1.925  1.00  0.00           C
ATOM    346  O   GLY B  47      -9.265 -13.805  -1.723  1.00  0.00           O
ATOM    347  N   PRO B  48     -10.300 -11.864  -2.259  1.00  0.00           N
ATOM    348  CA  PRO B  48     -11.618 -12.450  -2.459  1.00  0.00           C
ATOM    349  C   PRO B  48     -11.593 -13.508  -3.576  1.00  0.00           C
ATOM    350  O   PRO B  48     -10.992 -13.285  -4.624  1.00  0.00           O
ATOM    351  CB  PRO B  48     -12.555 -11.281  -2.801  1.00  0.00           C
ATOM    352  CG  PRO B  48     -11.798 -10.031  -2.357  1.00  0.00           C
ATOM    353  CD  PRO B  48     -10.338 -10.436  -2.504  1.00  0.00           C
ATOM    354  N   GLN B  49     -12.261 -14.656  -3.353  1.00  0.00           N
ATOM    355  CA  GLN B  49     -12.286 -15.784  -4.303  1.00  0.00           C
ATOM    356  C   GLN B  49     -13.089 -15.517  -5.589  1.00  0.00           C
ATOM    357  O   GLN B  49     -13.071 -16.337  -6.497  1.00  0.00           O
ATOM    358  CB  GLN B  49     -12.860 -17.026  -3.613  1.00  0.00           C
ATOM    359  CG  GLN B  49     -11.929 -17.617  -2.542  1.00  0.00           C
ATOM    360  CD  GLN B  49     -12.440 -18.952  -2.004  1.00  0.00           C
ATOM    361  OE1 GLN B  49     -13.577 -19.348  -2.190  1.00  0.00           O
ATOM    362  NE2 GLN B  49     -11.614 -19.696  -1.312  1.00  0.00           N
ATOM    363  N   ASP B  50     -13.786 -14.402  -5.668  1.00  0.00           N
ATOM    364  CA  ASP B  50     -14.578 -13.987  -6.829  1.00  0.00           C
ATOM    365  C   ASP B  50     -13.719 -13.398  -7.963  1.00  0.00           C
ATOM    366  O   ASP B  50     -14.238 -13.018  -9.015  1.00  0.00           O
ATOM    367  CB  ASP B  50     -15.678 -13.010  -6.365  1.00  0.00           C
ATOM    368  CG  ASP B  50     -15.154 -11.718  -5.730  1.00  0.00           C
ATOM    369  OD1 ASP B  50     -14.114 -11.770  -5.034  1.00  0.00           O
ATOM    370  OD2 ASP B  50     -15.813 -10.671  -5.901  1.00  0.00           O
ATOM    371  N   GLN B  51     -12.401 -13.357  -7.779  1.00  0.00           N
ATOM    372  CA  GLN B  51     -11.461 -12.952  -8.825  1.00  0.00           C
ATOM    373  C   GLN B  51     -10.992 -14.173  -9.627  1.00  0.00           C
ATOM    374  O   GLN B  51     -10.783 -15.242  -9.055  1.00  0.00           O
ATOM    375  CB  GLN B  51     -10.295 -12.159  -8.245  1.00  0.00           C
ATOM    376  CG  GLN B  51     -10.813 -10.872  -7.596  1.00  0.00           C
ATOM    377  CD  GLN B  51      -9.762  -9.781  -7.463  1.00  0.00           C
ATOM    378  OE1 GLN B  51      -8.575  -9.938  -7.682  1.00  0.00           O
ATOM    379  NE2 GLN B  51     -10.208  -8.589  -7.131  1.00  0.00           N
ATOM    380  N   PRO B  52     -10.790 -14.021 -10.946  1.00  0.00           N
ATOM    381  CA  PRO B  52     -10.249 -15.098 -11.751  1.00  0.00           C
ATOM    382  C   PRO B  52      -8.814 -15.424 -11.336  1.00  0.00           C
ATOM    383  O   PRO B  52      -8.049 -14.548 -10.919  1.00  0.00           O
ATOM    384  CB  PRO B  52     -10.348 -14.617 -13.208  1.00  0.00           C
ATOM    385  CG  PRO B  52     -10.329 -13.099 -13.081  1.00  0.00           C
ATOM    386  CD  PRO B  52     -11.025 -12.831 -11.752  1.00  0.00           C
ATOM    387  N   ASP B  53      -8.441 -16.702 -11.503  1.00  0.00           N
ATOM    388  CA  ASP B  53      -7.080 -17.178 -11.270  1.00  0.00           C
ATOM    389  C   ASP B  53      -6.067 -16.413 -12.126  1.00  0.00           C
ATOM    390  O   ASP B  53      -6.319 -16.072 -13.283  1.00  0.00           O
ATOM    391  CB  ASP B  53      -6.971 -18.675 -11.577  1.00  0.00           C
ATOM    392  CG  ASP B  53      -7.751 -19.591 -10.642  1.00  0.00           C
ATOM    393  OD1 ASP B  53      -7.975 -19.207  -9.478  1.00  0.00           O
ATOM    394  OD2 ASP B  53      -8.076 -20.711 -11.103  1.00  0.00           O
ATOM    395  N   TYR B  54      -4.879 -16.201 -11.561  1.00  0.00           N
ATOM    396  CA  TYR B  54      -3.746 -15.664 -12.296  1.00  0.00           C
ATOM    397  C   TYR B  54      -3.018 -16.788 -13.028  1.00  0.00           C
ATOM    398  O   TYR B  54      -2.686 -17.820 -12.442  1.00  0.00           O
ATOM    399  CB  TYR B  54      -2.800 -14.913 -11.363  1.00  0.00           C
ATOM    400  CG  TYR B  54      -3.198 -13.472 -11.125  1.00  0.00           C
ATOM    401  CD1 TYR B  54      -2.585 -12.440 -11.870  1.00  0.00           C
ATOM    402  CD2 TYR B  54      -4.171 -13.151 -10.159  1.00  0.00           C
ATOM    403  CE1 TYR B  54      -2.939 -11.098 -11.658  1.00  0.00           C
ATOM    404  CE2 TYR B  54      -4.538 -11.807  -9.951  1.00  0.00           C
ATOM    405  CZ  TYR B  54      -3.920 -10.790 -10.699  1.00  0.00           C
ATOM    406  OH  TYR B  54      -4.280  -9.476 -10.500  1.00  0.00           O
ATOM    407  N   LEU B  55      -2.691 -16.550 -14.296  1.00  0.00           N
ATOM    408  CA  LEU B  55      -1.650 -17.283 -15.006  1.00  0.00           C
ATOM    409  C   LEU B  55      -0.323 -16.590 -14.736  1.00  0.00           C
ATOM    410  O   LEU B  55      -0.177 -15.408 -15.033  1.00  0.00           O
ATOM    411  CB  LEU B  55      -2.022 -17.388 -16.487  1.00  0.00           C
ATOM    412  CG  LEU B  55      -1.133 -18.372 -17.285  1.00  0.00           C
ATOM    413  CD1 LEU B  55      -1.847 -18.776 -18.571  1.00  0.00           C
ATOM    414  CD2 LEU B  55       0.218 -17.783 -17.682  1.00  0.00           C
ATOM    415  N   ASN B  56       0.638 -17.334 -14.209  1.00  0.00           N
ATOM    416  CA  ASN B  56       1.997 -16.862 -13.984  1.00  0.00           C
ATOM    417  C   ASN B  56       2.997 -17.693 -14.794  1.00  0.00           C
ATOM    418  O   ASN B  56       2.868 -18.905 -14.894  1.00  0.00           O
ATOM    419  CB  ASN B  56       2.325 -16.880 -12.480  1.00  0.00           C
ATOM    420  CG  ASN B  56       1.474 -15.889 -11.704  1.00  0.00           C
ATOM    421  OD1 ASN B  56       1.696 -14.700 -11.695  1.00  0.00           O
ATOM    422  ND2 ASN B  56       0.465 -16.364 -11.009  1.00  0.00           N
ATOM    423  N   ALA B  57       4.020 -17.025 -15.333  1.00  0.00           N
ATOM    424  CA  ALA B  57       5.136 -17.649 -16.023  1.00  0.00           C
ATOM    425  C   ALA B  57       6.425 -16.843 -15.790  1.00  0.00           C
ATOM    426  O   ALA B  57       6.386 -15.698 -15.347  1.00  0.00           O
ATOM    427  CB  ALA B  57       4.800 -17.776 -17.511  1.00  0.00           C
ATOM    428  N   ALA B  58       7.571 -17.436 -16.097  1.00  0.00           N
ATOM    429  CA  ALA B  58       8.857 -16.760 -16.126  1.00  0.00           C
ATOM    430  C   ALA B  58       9.520 -16.938 -17.493  1.00  0.00           C
ATOM    431  O   ALA B  58       9.370 -17.973 -18.139  1.00  0.00           O
ATOM    432  CB  ALA B  58       9.736 -17.281 -14.983  1.00  0.00           C
ATOM    433  N   VAL B  59      10.260 -15.925 -17.933  1.00  0.00           N
ATOM    434  CA  VAL B  59      10.981 -15.896 -19.203  1.00  0.00           C
ATOM    435  C   VAL B  59      12.427 -15.517 -18.940  1.00  0.00           C
ATOM    436  O   VAL B  59      12.693 -14.542 -18.244  1.00  0.00           O
ATOM    437  CB  VAL B  59      10.337 -14.902 -20.183  1.00  0.00           C
ATOM    438  CG1 VAL B  59      11.037 -14.906 -21.540  1.00  0.00           C
ATOM    439  CG2 VAL B  59       8.868 -15.250 -20.422  1.00  0.00           C
ATOM    440  N   ALA B  60      13.365 -16.272 -19.510  1.00  0.00           N
ATOM    441  CA  ALA B  60      14.750 -15.861 -19.643  1.00  0.00           C
ATOM    442  C   ALA B  60      14.933 -15.185 -21.005  1.00  0.00           C
ATOM    443  O   ALA B  60      14.685 -15.796 -22.045  1.00  0.00           O
ATOM    444  CB  ALA B  60      15.666 -17.085 -19.463  1.00  0.00           C
ATOM    445  N   LEU B  61      15.334 -13.916 -20.993  1.00  0.00           N
ATOM    446  CA  LEU B  61      15.559 -13.097 -22.173  1.00  0.00           C
ATOM    447  C   LEU B  61      17.034 -12.696 -22.227  1.00  0.00           C
ATOM    448  O   LEU B  61      17.511 -11.990 -21.344  1.00  0.00           O
ATOM    449  CB  LEU B  61      14.631 -11.865 -22.096  1.00  0.00           C
ATOM    450  CG  LEU B  61      14.621 -11.019 -23.385  1.00  0.00           C
ATOM    451  CD1 LEU B  61      13.707 -11.640 -24.438  1.00  0.00           C
ATOM    452  CD2 LEU B  61      14.102  -9.617 -23.085  1.00  0.00           C
ATOM    453  N   GLU B  62      17.748 -13.119 -23.250  1.00  0.00           N
ATOM    454  CA  GLU B  62      19.075 -12.578 -23.518  1.00  0.00           C
ATOM    455  C   GLU B  62      18.927 -11.212 -24.191  1.00  0.00           C
ATOM    456  O   GLU B  62      18.155 -11.074 -25.135  1.00  0.00           O
ATOM    457  CB  GLU B  62      19.905 -13.561 -24.341  1.00  0.00           C
ATOM    458  CG  GLU B  62      21.378 -13.140 -24.363  1.00  0.00           C
ATOM    459  CD  GLU B  62      22.301 -14.195 -25.008  1.00  0.00           C
ATOM    460  OE1 GLU B  62      23.430 -14.368 -24.493  1.00  0.00           O
ATOM    461  OE2 GLU B  62      21.921 -14.785 -26.032  1.00  0.00           O
ATOM    462  N   THR B  63      19.643 -10.206 -23.711  1.00  0.00           N
ATOM    463  CA  THR B  63      19.548  -8.841 -24.225  1.00  0.00           C
ATOM    464  C   THR B  63      20.882  -8.108 -24.168  1.00  0.00           C
ATOM    465  O   THR B  63      21.708  -8.341 -23.283  1.00  0.00           O
ATOM    466  CB  THR B  63      18.444  -8.060 -23.499  1.00  0.00           C
ATOM    467  OG1 THR B  63      18.247  -6.813 -24.125  1.00  0.00           O
ATOM    468  CG2 THR B  63      18.719  -7.807 -22.017  1.00  0.00           C
ATOM    469  N   SER B  64      21.079  -7.193 -25.126  1.00  0.00           N
ATOM    470  CA  SER B  64      22.169  -6.213 -25.128  1.00  0.00           C
ATOM    471  C   SER B  64      21.697  -4.816 -24.716  1.00  0.00           C
ATOM    472  O   SER B  64      22.510  -3.906 -24.619  1.00  0.00           O
ATOM    473  CB  SER B  64      22.820  -6.140 -26.519  1.00  0.00           C
ATOM    474  OG  SER B  64      23.184  -7.430 -26.982  1.00  0.00           O
ATOM    475  N   LEU B  65      20.383  -4.641 -24.457  1.00  0.00           N
ATOM    476  CA  LEU B  65      19.807  -3.372 -24.037  1.00  0.00           C
ATOM    477  C   LEU B  65      20.241  -3.015 -22.608  1.00  0.00           C
ATOM    478  O   LEU B  65      20.486  -3.888 -21.781  1.00  0.00           O
ATOM    479  CB  LEU B  65      18.272  -3.428 -24.118  1.00  0.00           C
ATOM    480  CG  LEU B  65      17.693  -3.667 -25.528  1.00  0.00           C
ATOM    481  CD1 LEU B  65      16.175  -3.782 -25.425  1.00  0.00           C
ATOM    482  CD2 LEU B  65      18.020  -2.526 -26.491  1.00  0.00           C
ATOM    483  N   ALA B  66      20.259  -1.713 -22.320  1.00  0.00           N
ATOM    484  CA  ALA B  66      20.357  -1.247 -20.949  1.00  0.00           C
ATOM    485  C   ALA B  66      19.078  -1.611 -20.153  1.00  0.00           C
ATOM    486  O   ALA B  66      17.998  -1.729 -20.732  1.00  0.00           O
ATOM    487  CB  ALA B  66      20.625   0.262 -20.952  1.00  0.00           C
ATOM    488  N   PRO B  67      19.154  -1.742 -18.818  1.00  0.00           N
ATOM    489  CA  PRO B  67      18.003  -2.118 -17.992  1.00  0.00           C
ATOM    490  C   PRO B  67      16.783  -1.207 -18.171  1.00  0.00           C
ATOM    491  O   PRO B  67      15.649  -1.683 -18.262  1.00  0.00           O
ATOM    492  CB  PRO B  67      18.517  -2.075 -16.550  1.00  0.00           C
ATOM    493  CG  PRO B  67      20.017  -2.307 -16.678  1.00  0.00           C
ATOM    494  CD  PRO B  67      20.365  -1.671 -18.015  1.00  0.00           C
ATOM    495  N   GLU B  68      16.992   0.114 -18.269  1.00  0.00           N
ATOM    496  CA  GLU B  68      15.903   1.068 -18.486  1.00  0.00           C
ATOM    497  C   GLU B  68      15.325   1.012 -19.908  1.00  0.00           C
ATOM    498  O   GLU B  68      14.137   1.276 -20.092  1.00  0.00           O
ATOM    499  CB  GLU B  68      16.341   2.506 -18.176  1.00  0.00           C
ATOM    500  CG  GLU B  68      16.685   2.729 -16.695  1.00  0.00           C
ATOM    501  CD  GLU B  68      16.628   4.205 -16.276  1.00  0.00           C
ATOM    502  OE1 GLU B  68      16.501   4.439 -15.048  1.00  0.00           O
ATOM    503  OE2 GLU B  68      16.626   5.097 -17.152  1.00  0.00           O
ATOM    504  N   GLU B  69      16.114   0.645 -20.905  1.00  0.00           N
ATOM    505  CA  GLU B  69      15.626   0.437 -22.271  1.00  0.00           C
ATOM    506  C   GLU B  69      14.751  -0.814 -22.333  1.00  0.00           C
ATOM    507  O   GLU B  69      13.656  -0.761 -22.898  1.00  0.00           O
ATOM    508  CB  GLU B  69      16.783   0.316 -23.267  1.00  0.00           C
ATOM    509  CG  GLU B  69      17.567   1.625 -23.415  1.00  0.00           C
ATOM    510  CD  GLU B  69      18.748   1.465 -24.394  1.00  0.00           C
ATOM    511  OE1 GLU B  69      19.007   2.438 -25.138  1.00  0.00           O
ATOM    512  OE2 GLU B  69      19.371   0.379 -24.374  1.00  0.00           O
ATOM    513  N   LEU B  70      15.162  -1.896 -21.692  1.00  0.00           N
ATOM    514  CA  LEU B  70      14.331  -3.087 -21.557  1.00  0.00           C
ATOM    515  C   LEU B  70      13.008  -2.749 -20.842  1.00  0.00           C
ATOM    516  O   LEU B  70      11.945  -3.138 -21.323  1.00  0.00           O
ATOM    517  CB  LEU B  70      15.104  -4.195 -20.825  1.00  0.00           C
ATOM    518  CG  LEU B  70      14.292  -5.496 -20.668  1.00  0.00           C
ATOM    519  CD1 LEU B  70      13.921  -6.122 -22.014  1.00  0.00           C
ATOM    520  CD2 LEU B  70      15.097  -6.521 -19.875  1.00  0.00           C
ATOM    521  N   LEU B  71      13.058  -1.949 -19.778  1.00  0.00           N
ATOM    522  CA  LEU B  71      11.861  -1.482 -19.072  1.00  0.00           C
ATOM    523  C   LEU B  71      10.946  -0.659 -19.991  1.00  0.00           C
ATOM    524  O   LEU B  71       9.724  -0.813 -19.930  1.00  0.00           O
ATOM    525  CB  LEU B  71      12.289  -0.676 -17.837  1.00  0.00           C
ATOM    526  CG  LEU B  71      11.110  -0.161 -16.989  1.00  0.00           C
ATOM    527  CD1 LEU B  71      10.326  -1.296 -16.337  1.00  0.00           C
ATOM    528  CD2 LEU B  71      11.634   0.766 -15.890  1.00  0.00           C
ATOM    529  N   ASN B  72      11.484   0.186 -20.860  1.00  0.00           N
ATOM    530  CA  ASN B  72      10.680   0.925 -21.835  1.00  0.00           C
ATOM    531  C   ASN B  72       9.939  -0.027 -22.788  1.00  0.00           C
ATOM    532  O   ASN B  72       8.776   0.210 -23.122  1.00  0.00           O
ATOM    533  CB  ASN B  72      11.562   1.891 -22.634  1.00  0.00           C
ATOM    534  CG  ASN B  72      12.138   3.035 -21.821  1.00  0.00           C
ATOM    535  OD1 ASN B  72      11.583   3.514 -20.844  1.00  0.00           O
ATOM    536  ND2 ASN B  72      13.278   3.559 -22.250  1.00  0.00           N
ATOM    537  N   HIS B  73      10.584  -1.115 -23.205  1.00  0.00           N
ATOM    538  CA  HIS B  73       9.963  -2.122 -24.059  1.00  0.00           C
ATOM    539  C   HIS B  73       8.890  -2.926 -23.333  1.00  0.00           C
ATOM    540  O   HIS B  73       7.793  -3.065 -23.885  1.00  0.00           O
ATOM    541  CB  HIS B  73      11.041  -3.028 -24.683  1.00  0.00           C
ATOM    542  CG  HIS B  73      11.778  -2.362 -25.802  1.00  0.00           C
ATOM    543  ND1 HIS B  73      11.282  -2.093 -27.065  1.00  0.00           N
ATOM    544  CD2 HIS B  73      13.055  -1.865 -25.776  1.00  0.00           C
ATOM    545  CE1 HIS B  73      12.224  -1.455 -27.765  1.00  0.00           C
ATOM    546  NE2 HIS B  73      13.321  -1.299 -27.016  1.00  0.00           N
ATOM    547  N   THR B  74       9.115  -3.376 -22.099  1.00  0.00           N
ATOM    548  CA  THR B  74       8.099  -4.102 -21.326  1.00  0.00           C
ATOM    549  C   THR B  74       6.889  -3.213 -21.024  1.00  0.00           C
ATOM    550  O   THR B  74       5.758  -3.644 -21.251  1.00  0.00           O
ATOM    551  CB  THR B  74       8.648  -4.712 -20.026  1.00  0.00           C
ATOM    552  OG1 THR B  74       9.204  -3.732 -19.183  1.00  0.00           O
ATOM    553  CG2 THR B  74       9.731  -5.753 -20.298  1.00  0.00           C
ATOM    554  N   GLN B  75       7.093  -1.951 -20.664  1.00  0.00           N
ATOM    555  CA  GLN B  75       6.016  -0.972 -20.484  1.00  0.00           C
ATOM    556  C   GLN B  75       5.209  -0.746 -21.763  1.00  0.00           C
ATOM    557  O   GLN B  75       3.984  -0.656 -21.727  1.00  0.00           O
ATOM    558  CB  GLN B  75       6.595   0.377 -20.043  1.00  0.00           C
ATOM    559  CG  GLN B  75       7.040   0.357 -18.581  1.00  0.00           C
ATOM    560  CD  GLN B  75       7.558   1.703 -18.087  1.00  0.00           C
ATOM    561  OE1 GLN B  75       7.785   2.660 -18.808  1.00  0.00           O
ATOM    562  NE2 GLN B  75       7.755   1.836 -16.788  1.00  0.00           N
ATOM    563  N   ARG B  76       5.876  -0.663 -22.920  1.00  0.00           N
ATOM    564  CA  ARG B  76       5.205  -0.540 -24.214  1.00  0.00           C
ATOM    565  C   ARG B  76       4.323  -1.753 -24.503  1.00  0.00           C
ATOM    566  O   ARG B  76       3.207  -1.586 -24.994  1.00  0.00           O
ATOM    567  CB  ARG B  76       6.251  -0.317 -25.316  1.00  0.00           C
ATOM    568  CG  ARG B  76       5.610  -0.083 -26.693  1.00  0.00           C
ATOM    569  CD  ARG B  76       6.660  -0.117 -27.808  1.00  0.00           C
ATOM    570  NE  ARG B  76       7.215  -1.473 -27.967  1.00  0.00           N
ATOM    571  CZ  ARG B  76       8.283  -1.821 -28.671  1.00  0.00           C
ATOM    572  NH1 ARG B  76       8.948  -0.948 -29.385  1.00  0.00           N
ATOM    573  NH2 ARG B  76       8.703  -3.054 -28.657  1.00  0.00           N
ATOM    574  N   ILE B  77       4.793  -2.963 -24.204  1.00  0.00           N
ATOM    575  CA  ILE B  77       4.032  -4.200 -24.392  1.00  0.00           C
ATOM    576  C   ILE B  77       2.805  -4.218 -23.473  1.00  0.00           C
ATOM    577  O   ILE B  77       1.699  -4.452 -23.950  1.00  0.00           O
ATOM    578  CB  ILE B  77       4.929  -5.438 -24.202  1.00  0.00           C
ATOM    579  CG1 ILE B  77       6.017  -5.508 -25.307  1.00  0.00           C
ATOM    580  CG2 ILE B  77       4.078  -6.726 -24.233  1.00  0.00           C
ATOM    581  CD1 ILE B  77       7.170  -6.457 -24.963  1.00  0.00           C
ATOM    582  N   GLU B  78       2.956  -3.870 -22.192  1.00  0.00           N
ATOM    583  CA  GLU B  78       1.826  -3.742 -21.257  1.00  0.00           C
ATOM    584  C   GLU B  78       0.792  -2.716 -21.747  1.00  0.00           C
ATOM    585  O   GLU B  78      -0.413  -2.951 -21.691  1.00  0.00           O
ATOM    586  CB  GLU B  78       2.315  -3.297 -19.874  1.00  0.00           C
ATOM    587  CG  GLU B  78       3.086  -4.373 -19.098  1.00  0.00           C
ATOM    588  CD  GLU B  78       3.545  -3.845 -17.729  1.00  0.00           C
ATOM    589  OE1 GLU B  78       3.612  -4.648 -16.776  1.00  0.00           O
ATOM    590  OE2 GLU B  78       3.817  -2.629 -17.601  1.00  0.00           O
ATOM    591  N   LEU B  79       1.243  -1.573 -22.268  1.00  0.00           N
ATOM    592  CA  LEU B  79       0.381  -0.533 -22.834  1.00  0.00           C
ATOM    593  C   LEU B  79      -0.395  -1.007 -24.061  1.00  0.00           C
ATOM    594  O   LEU B  79      -1.562  -0.663 -24.211  1.00  0.00           O
ATOM    595  CB  LEU B  79       1.248   0.693 -23.184  1.00  0.00           C
ATOM    596  CG  LEU B  79       1.279   1.719 -22.045  1.00  0.00           C
ATOM    597  CD1 LEU B  79       2.556   2.545 -22.078  1.00  0.00           C
ATOM    598  CD2 LEU B  79       0.098   2.675 -22.190  1.00  0.00           C
ATOM    599  N   GLN B  80       0.265  -1.746 -24.951  1.00  0.00           N
ATOM    600  CA  GLN B  80      -0.312  -2.190 -26.216  1.00  0.00           C
ATOM    601  C   GLN B  80      -1.207  -3.423 -26.055  1.00  0.00           C
ATOM    602  O   GLN B  80      -2.229  -3.526 -26.733  1.00  0.00           O
ATOM    603  CB  GLN B  80       0.818  -2.484 -27.210  1.00  0.00           C
ATOM    604  CG  GLN B  80       1.459  -1.186 -27.731  1.00  0.00           C
ATOM    605  CD  GLN B  80       2.656  -1.439 -28.659  1.00  0.00           C
ATOM    606  OE1 GLN B  80       3.210  -2.516 -28.757  1.00  0.00           O
ATOM    607  NE2 GLN B  80       3.095  -0.442 -29.380  1.00  0.00           N
ATOM    608  N   GLN B  81      -0.834  -4.355 -25.171  1.00  0.00           N
ATOM    609  CA  GLN B  81      -1.480  -5.666 -25.039  1.00  0.00           C
ATOM    610  C   GLN B  81      -2.193  -5.872 -23.704  1.00  0.00           C
ATOM    611  O   GLN B  81      -3.091  -6.709 -23.607  1.00  0.00           O
ATOM    612  CB  GLN B  81      -0.447  -6.776 -25.259  1.00  0.00           C
ATOM    613  CG  GLN B  81       0.240  -6.673 -26.633  1.00  0.00           C
ATOM    614  CD  GLN B  81       1.111  -7.894 -26.935  1.00  0.00           C
ATOM    615  OE1 GLN B  81       1.194  -8.839 -26.176  1.00  0.00           O
ATOM    616  NE2 GLN B  81       1.774  -7.910 -28.067  1.00  0.00           N
ATOM    617  N   GLY B  82      -1.846  -5.124 -22.674  1.00  0.00           N
ATOM    618  CA  GLY B  82      -2.413  -5.260 -21.340  1.00  0.00           C
ATOM    619  C   GLY B  82      -3.858  -4.773 -21.219  1.00  0.00           C
ATOM    620  O   GLY B  82      -4.547  -5.087 -20.246  1.00  0.00           O
ATOM    621  N   ARG B  83      -4.346  -4.039 -22.229  1.00  0.00           N
ATOM    622  CA  ARG B  83      -5.750  -3.623 -22.315  1.00  0.00           C
ATOM    623  C   ARG B  83      -6.498  -4.553 -23.257  1.00  0.00           C
ATOM    624  O   ARG B  83      -6.439  -4.403 -24.474  1.00  0.00           O
ATOM    625  CB  ARG B  83      -5.858  -2.156 -22.755  1.00  0.00           C
ATOM    626  CG  ARG B  83      -5.369  -1.198 -21.659  1.00  0.00           C
ATOM    627  CD  ARG B  83      -5.526   0.254 -22.132  1.00  0.00           C
ATOM    628  NE  ARG B  83      -5.065   1.216 -21.108  1.00  0.00           N
ATOM    629  CZ  ARG B  83      -5.351   2.516 -21.087  1.00  0.00           C
ATOM    630  NH1 ARG B  83      -5.987   3.114 -22.049  1.00  0.00           N
ATOM    631  NH2 ARG B  83      -5.011   3.240 -20.073  1.00  0.00           N
ATOM    632  N   VAL B  84      -7.266  -5.475 -22.696  1.00  0.00           N
ATOM    633  CA  VAL B  84      -8.192  -6.256 -23.508  1.00  0.00           C
ATOM    634  C   VAL B  84      -9.409  -5.407 -23.832  1.00  0.00           C
ATOM    635  O   VAL B  84     -10.030  -4.795 -22.963  1.00  0.00           O
ATOM    636  CB  VAL B  84      -8.576  -7.598 -22.869  1.00  0.00           C
ATOM    637  CG1 VAL B  84      -9.584  -8.379 -23.718  1.00  0.00           C
ATOM    638  CG2 VAL B  84      -7.304  -8.449 -22.775  1.00  0.00           C
ATOM    639  N   ARG B  85      -9.753  -5.363 -25.101  1.00  0.00           N
ATOM    640  CA  ARG B  85     -10.920  -4.645 -25.590  1.00  0.00           C
ATOM    641  C   ARG B  85     -12.174  -5.424 -25.180  1.00  0.00           C
ATOM    642  O   ARG B  85     -12.578  -6.354 -25.868  1.00  0.00           O
ATOM    643  CB  ARG B  85     -10.773  -4.423 -27.106  1.00  0.00           C
ATOM    644  CG  ARG B  85     -11.561  -3.208 -27.583  1.00  0.00           C
ATOM    645  CD  ARG B  85     -11.352  -3.010 -29.089  1.00  0.00           C
ATOM    646  NE  ARG B  85     -11.941  -1.748 -29.555  1.00  0.00           N
ATOM    647  CZ  ARG B  85     -11.987  -1.319 -30.820  1.00  0.00           C
ATOM    648  NH1 ARG B  85     -11.491  -2.032 -31.793  1.00  0.00           N
ATOM    649  NH2 ARG B  85     -12.529  -0.174 -31.092  1.00  0.00           N
ATOM    650  N   LYS B  86     -12.833  -5.032 -24.075  1.00  0.00           N
ATOM    651  CA  LYS B  86     -14.177  -5.499 -23.728  1.00  0.00           C
ATOM    652  C   LYS B  86     -15.198  -4.673 -24.508  1.00  0.00           C
ATOM    653  O   LYS B  86     -15.519  -3.548 -24.124  1.00  0.00           O
ATOM    654  CB  LYS B  86     -14.423  -5.474 -22.208  1.00  0.00           C
ATOM    655  CG  LYS B  86     -14.129  -6.836 -21.565  1.00  0.00           C
ATOM    656  CD  LYS B  86     -14.547  -6.853 -20.084  1.00  0.00           C
ATOM    657  CE  LYS B  86     -14.355  -8.257 -19.499  1.00  0.00           C
ATOM    658  NZ  LYS B  86     -14.764  -8.348 -18.072  1.00  0.00           N
ATOM    659  N   ALA B  87     -15.681  -5.222 -25.596  1.00  0.00           N
ATOM    660  CA  ALA B  87     -16.584  -4.557 -26.527  1.00  0.00           C
ATOM    661  C   ALA B  87     -16.037  -3.183 -26.979  1.00  0.00           C
ATOM    662  O   ALA B  87     -15.011  -3.112 -27.662  1.00  0.00           O
ATOM    663  CB  ALA B  87     -18.008  -4.548 -25.938  1.00  0.00           C
ATOM    664  N   GLU B  88     -16.711  -2.091 -26.592  1.00  0.00           N
ATOM    665  CA  GLU B  88     -16.292  -0.728 -26.941  1.00  0.00           C
ATOM    666  C   GLU B  88     -15.359  -0.076 -25.905  1.00  0.00           C
ATOM    667  O   GLU B  88     -14.850   1.028 -26.134  1.00  0.00           O
ATOM    668  CB  GLU B  88     -17.523   0.160 -27.088  1.00  0.00           C
ATOM    669  CG  GLU B  88     -18.438  -0.239 -28.248  1.00  0.00           C
ATOM    670  CD  GLU B  88     -19.567   0.767 -28.445  1.00  0.00           C
ATOM    671  OE1 GLU B  88     -20.233   0.679 -29.503  1.00  0.00           O
ATOM    672  OE2 GLU B  88     -19.749   1.631 -27.543  1.00  0.00           O
ATOM    673  N   ARG B  89     -15.155  -0.711 -24.757  1.00  0.00           N
ATOM    674  CA  ARG B  89     -14.353  -0.146 -23.667  1.00  0.00           C
ATOM    675  C   ARG B  89     -13.042  -0.918 -23.526  1.00  0.00           C
ATOM    676  O   ARG B  89     -13.031  -2.144 -23.499  1.00  0.00           O
ATOM    677  CB  ARG B  89     -15.153  -0.090 -22.344  1.00  0.00           C
ATOM    678  CG  ARG B  89     -16.297   0.935 -22.402  1.00  0.00           C
ATOM    679  CD  ARG B  89     -16.989   1.109 -21.031  1.00  0.00           C
ATOM    680  NE  ARG B  89     -18.073   2.106 -21.090  1.00  0.00           N
ATOM    681  CZ  ARG B  89     -18.789   2.556 -20.053  1.00  0.00           C
ATOM    682  NH1 ARG B  89     -18.587   2.139 -18.837  1.00  0.00           N
ATOM    683  NH2 ARG B  89     -19.736   3.434 -20.225  1.00  0.00           N
ATOM    684  N   TRP B  90     -11.938  -0.170 -23.378  1.00  0.00           N
ATOM    685  CA  TRP B  90     -10.684  -0.737 -22.920  1.00  0.00           C
ATOM    686  C   TRP B  90     -10.857  -1.185 -21.469  1.00  0.00           C
ATOM    687  O   TRP B  90     -11.208  -0.373 -20.612  1.00  0.00           O
ATOM    688  CB  TRP B  90      -9.571   0.299 -23.074  1.00  0.00           C
ATOM    689  CG  TRP B  90      -9.272   0.661 -24.501  1.00  0.00           C
ATOM    690  CD1 TRP B  90      -9.730   1.766 -25.148  1.00  0.00           C
ATOM    691  CD2 TRP B  90      -8.451  -0.073 -25.463  1.00  0.00           C
ATOM    692  NE1 TRP B  90      -9.228   1.770 -26.442  1.00  0.00           N
ATOM    693  CE2 TRP B  90      -8.432   0.668 -26.675  1.00  0.00           C
ATOM    694  CE3 TRP B  90      -7.703  -1.265 -25.390  1.00  0.00           C
ATOM    695  CZ2 TRP B  90      -7.681   0.232 -27.796  1.00  0.00           C
ATOM    696  CZ3 TRP B  90      -6.960  -1.692 -26.513  1.00  0.00           C
ATOM    697  CH2 TRP B  90      -6.949  -0.949 -27.693  1.00  0.00           C
ATOM    698  N   GLY B  91     -10.674  -2.464 -21.222  1.00  0.00           N
ATOM    699  CA  GLY B  91     -10.658  -3.007 -19.871  1.00  0.00           C
ATOM    700  C   GLY B  91      -9.434  -2.517 -19.099  1.00  0.00           C
ATOM    701  O   GLY B  91      -8.511  -1.941 -19.689  1.00  0.00           O
ATOM    702  N   PRO B  92      -9.405  -2.750 -17.783  1.00  0.00           N
ATOM    703  CA  PRO B  92      -8.224  -2.467 -16.985  1.00  0.00           C
ATOM    704  C   PRO B  92      -7.011  -3.219 -17.552  1.00  0.00           C
ATOM    705  O   PRO B  92      -7.157  -4.295 -18.131  1.00  0.00           O
ATOM    706  CB  PRO B  92      -8.576  -2.910 -15.559  1.00  0.00           C
ATOM    707  CG  PRO B  92      -9.670  -3.963 -15.769  1.00  0.00           C
ATOM    708  CD  PRO B  92     -10.403  -3.471 -17.013  1.00  0.00           C
ATOM    709  N   ARG B  93      -5.812  -2.663 -17.356  1.00  0.00           N
ATOM    710  CA  ARG B  93      -4.576  -3.379 -17.669  1.00  0.00           C
ATOM    711  C   ARG B  93      -4.476  -4.591 -16.752  1.00  0.00           C
ATOM    712  O   ARG B  93      -4.581  -4.456 -15.540  1.00  0.00           O
ATOM    713  CB  ARG B  93      -3.338  -2.488 -17.508  1.00  0.00           C
ATOM    714  CG  ARG B  93      -3.292  -1.323 -18.517  1.00  0.00           C
ATOM    715  CD  ARG B  93      -1.998  -0.531 -18.334  1.00  0.00           C
ATOM    716  NE  ARG B  93      -2.002   0.709 -19.139  1.00  0.00           N
ATOM    717  CZ  ARG B  93      -1.130   1.714 -19.016  1.00  0.00           C
ATOM    718  NH1 ARG B  93      -0.096   1.642 -18.231  1.00  0.00           N
ATOM    719  NH2 ARG B  93      -1.316   2.819 -19.666  1.00  0.00           N
ATOM    720  N   THR B  94      -4.316  -5.759 -17.331  1.00  0.00           N
ATOM    721  CA  THR B  94      -4.334  -7.037 -16.622  1.00  0.00           C
ATOM    722  C   THR B  94      -3.166  -7.936 -16.999  1.00  0.00           C
ATOM    723  O   THR B  94      -3.099  -9.069 -16.552  1.00  0.00           O
ATOM    724  CB  THR B  94      -5.652  -7.775 -16.880  1.00  0.00           C
ATOM    725  OG1 THR B  94      -5.982  -7.647 -18.245  1.00  0.00           O
ATOM    726  CG2 THR B  94      -6.817  -7.195 -16.090  1.00  0.00           C
ATOM    727  N   LEU B  95      -2.256  -7.427 -17.836  1.00  0.00           N
ATOM    728  CA  LEU B  95      -0.959  -8.012 -18.117  1.00  0.00           C
ATOM    729  C   LEU B  95       0.092  -7.252 -17.310  1.00  0.00           C
ATOM    730  O   LEU B  95       0.236  -6.040 -17.484  1.00  0.00           O
ATOM    731  CB  LEU B  95      -0.680  -7.920 -19.621  1.00  0.00           C
ATOM    732  CG  LEU B  95       0.699  -8.461 -20.032  1.00  0.00           C
ATOM    733  CD1 LEU B  95       0.789  -9.977 -19.859  1.00  0.00           C
ATOM    734  CD2 LEU B  95       0.961  -8.121 -21.503  1.00  0.00           C
ATOM    735  N   ASP B  96       0.820  -7.981 -16.479  1.00  0.00           N
ATOM    736  CA  ASP B  96       1.957  -7.470 -15.734  1.00  0.00           C
ATOM    737  C   ASP B  96       3.236  -8.122 -16.275  1.00  0.00           C
ATOM    738  O   ASP B  96       3.317  -9.348 -16.388  1.00  0.00           O
ATOM    739  CB  ASP B  96       1.775  -7.753 -14.234  1.00  0.00           C
ATOM    740  CG  ASP B  96       0.597  -7.014 -13.586  1.00  0.00           C
ATOM    741  OD1 ASP B  96       0.414  -5.809 -13.834  1.00  0.00           O
ATOM    742  OD2 ASP B  96      -0.091  -7.629 -12.736  1.00  0.00           O
ATOM    743  N   LEU B  97       4.226  -7.300 -16.604  1.00  0.00           N
ATOM    744  CA  LEU B  97       5.570  -7.704 -17.008  1.00  0.00           C
ATOM    745  C   LEU B  97       6.583  -7.094 -16.039  1.00  0.00           C
ATOM    746  O   LEU B  97       6.955  -5.923 -16.150  1.00  0.00           O
ATOM    747  CB  LEU B  97       5.862  -7.264 -18.456  1.00  0.00           C
ATOM    748  CG  LEU B  97       4.964  -7.887 -19.534  1.00  0.00           C
ATOM    749  CD1 LEU B  97       5.344  -7.324 -20.903  1.00  0.00           C
ATOM    750  CD2 LEU B  97       5.093  -9.400 -19.612  1.00  0.00           C
ATOM    751  N   ASP B  98       7.054  -7.900 -15.097  1.00  0.00           N
ATOM    752  CA  ASP B  98       7.989  -7.468 -14.067  1.00  0.00           C
ATOM    753  C   ASP B  98       9.397  -7.995 -14.363  1.00  0.00           C
ATOM    754  O   ASP B  98       9.609  -9.208 -14.438  1.00  0.00           O
ATOM    755  CB  ASP B  98       7.501  -7.920 -12.686  1.00  0.00           C
ATOM    756  CG  ASP B  98       6.357  -7.095 -12.086  1.00  0.00           C
ATOM    757  OD1 ASP B  98       6.433  -5.848 -12.124  1.00  0.00           O
ATOM    758  OD2 ASP B  98       5.485  -7.687 -11.420  1.00  0.00           O
ATOM    759  N   ILE B  99      10.394  -7.107 -14.454  1.00  0.00           N
ATOM    760  CA  ILE B  99      11.803  -7.504 -14.494  1.00  0.00           C
ATOM    761  C   ILE B  99      12.195  -7.990 -13.098  1.00  0.00           C
ATOM    762  O   ILE B  99      12.303  -7.200 -12.160  1.00  0.00           O
ATOM    763  CB  ILE B  99      12.709  -6.355 -14.997  1.00  0.00           C
ATOM    764  CG1 ILE B  99      12.268  -5.866 -16.394  1.00  0.00           C
ATOM    765  CG2 ILE B  99      14.175  -6.841 -15.033  1.00  0.00           C
ATOM    766  CD1 ILE B  99      12.998  -4.605 -16.876  1.00  0.00           C
ATOM    767  N   MET B 100      12.382  -9.301 -12.950  1.00  0.00           N
ATOM    768  CA  MET B 100      12.797  -9.912 -11.690  1.00  0.00           C
ATOM    769  C   MET B 100      14.289  -9.716 -11.440  1.00  0.00           C
ATOM    770  O   MET B 100      14.679  -9.308 -10.348  1.00  0.00           O
ATOM    771  CB  MET B 100      12.466 -11.408 -11.677  1.00  0.00           C
ATOM    772  CG  MET B 100      10.965 -11.686 -11.674  1.00  0.00           C
ATOM    773  SD  MET B 100      10.556 -13.441 -11.394  1.00  0.00           S
ATOM    774  CE  MET B 100      11.001 -14.134 -12.997  1.00  0.00           C
ATOM    775  N   LEU B 101      15.091 -10.018 -12.443  1.00  0.00           N
ATOM    776  CA  LEU B 101      16.550  -9.970 -12.391  1.00  0.00           C
ATOM    777  C   LEU B 101      17.089  -9.454 -13.724  1.00  0.00           C
ATOM    778  O   LEU B 101      16.511  -9.717 -14.773  1.00  0.00           O
ATOM    779  CB  LEU B 101      17.105 -11.379 -12.099  1.00  0.00           C
ATOM    780  CG  LEU B 101      16.800 -11.903 -10.688  1.00  0.00           C
ATOM    781  CD1 LEU B 101      17.039 -13.396 -10.617  1.00  0.00           C
ATOM    782  CD2 LEU B 101      17.677 -11.229  -9.634  1.00  0.00           C
ATOM    783  N   PHE B 102      18.237  -8.768 -13.678  1.00  0.00           N
ATOM    784  CA  PHE B 102      18.966  -8.319 -14.852  1.00  0.00           C
ATOM    785  C   PHE B 102      20.441  -8.713 -14.695  1.00  0.00           C
ATOM    786  O   PHE B 102      21.232  -8.005 -14.070  1.00  0.00           O
ATOM    787  CB  PHE B 102      18.752  -6.814 -15.052  1.00  0.00           C
ATOM    788  CG  PHE B 102      19.183  -6.331 -16.420  1.00  0.00           C
ATOM    789  CD1 PHE B 102      20.526  -6.042 -16.687  1.00  0.00           C
ATOM    790  CD2 PHE B 102      18.222  -6.205 -17.441  1.00  0.00           C
ATOM    791  CE1 PHE B 102      20.916  -5.623 -17.972  1.00  0.00           C
ATOM    792  CE2 PHE B 102      18.603  -5.782 -18.716  1.00  0.00           C
ATOM    793  CZ  PHE B 102      19.949  -5.491 -18.995  1.00  0.00           C
ATOM    794  N   GLY B 103      20.792  -9.892 -15.213  1.00  0.00           N
ATOM    795  CA  GLY B 103      22.083 -10.495 -14.939  1.00  0.00           C
ATOM    796  C   GLY B 103      22.331 -10.599 -13.431  1.00  0.00           C
ATOM    797  O   GLY B 103      21.485 -11.102 -12.685  1.00  0.00           O
ATOM    798  N   ASN B 104      23.478 -10.080 -12.999  1.00  0.00           N
ATOM    799  CA  ASN B 104      23.866 -10.013 -11.588  1.00  0.00           C
ATOM    800  C   ASN B 104      23.845  -8.571 -11.050  1.00  0.00           C
ATOM    801  O   ASN B 104      24.509  -8.265 -10.059  1.00  0.00           O
ATOM    802  CB  ASN B 104      25.223 -10.724 -11.430  1.00  0.00           C
ATOM    803  CG  ASN B 104      25.302 -11.546 -10.156  1.00  0.00           C
ATOM    804  OD1 ASN B 104      24.337 -12.062  -9.646  1.00  0.00           O
ATOM    805  ND2 ASN B 104      26.483 -11.735  -9.623  1.00  0.00           N
ATOM    806  N   GLU B 105      23.117  -7.660 -11.718  1.00  0.00           N
ATOM    807  CA  GLU B 105      23.081  -6.248 -11.357  1.00  0.00           C
ATOM    808  C   GLU B 105      22.106  -5.965 -10.204  1.00  0.00           C
ATOM    809  O   GLU B 105      21.020  -6.535 -10.107  1.00  0.00           O
ATOM    810  CB  GLU B 105      22.758  -5.368 -12.573  1.00  0.00           C
ATOM    811  CG  GLU B 105      23.862  -5.429 -13.643  1.00  0.00           C
ATOM    812  CD  GLU B 105      23.622  -4.470 -14.813  1.00  0.00           C
ATOM    813  OE1 GLU B 105      24.137  -4.773 -15.917  1.00  0.00           O
ATOM    814  OE2 GLU B 105      22.943  -3.445 -14.616  1.00  0.00           O
ATOM    815  N   VAL B 106      22.506  -5.022  -9.353  1.00  0.00           N
ATOM    816  CA  VAL B 106      21.642  -4.410  -8.348  1.00  0.00           C
ATOM    817  C   VAL B 106      21.313  -3.003  -8.823  1.00  0.00           C
ATOM    818  O   VAL B 106      22.200  -2.150  -8.923  1.00  0.00           O
ATOM    819  CB  VAL B 106      22.292  -4.399  -6.955  1.00  0.00           C
ATOM    820  CG1 VAL B 106      21.367  -3.752  -5.915  1.00  0.00           C
ATOM    821  CG2 VAL B 106      22.605  -5.816  -6.483  1.00  0.00           C
ATOM    822  N   ILE B 107      20.046  -2.750  -9.127  1.00  0.00           N
ATOM    823  CA  ILE B 107      19.568  -1.490  -9.688  1.00  0.00           C
ATOM    824  C   ILE B 107      18.569  -0.882  -8.704  1.00  0.00           C
ATOM    825  O   ILE B 107      17.601  -1.524  -8.317  1.00  0.00           O
ATOM    826  CB  ILE B 107      18.961  -1.703 -11.089  1.00  0.00           C
ATOM    827  CG1 ILE B 107      19.939  -2.434 -12.035  1.00  0.00           C
ATOM    828  CG2 ILE B 107      18.537  -0.352 -11.694  1.00  0.00           C
ATOM    829  CD1 ILE B 107      19.299  -2.930 -13.336  1.00  0.00           C
ATOM    830  N   ASN B 108      18.796   0.370  -8.318  1.00  0.00           N
ATOM    831  CA  ASN B 108      17.914   1.131  -7.446  1.00  0.00           C
ATOM    832  C   ASN B 108      17.749   2.546  -7.998  1.00  0.00           C
ATOM    833  O   ASN B 108      18.385   3.494  -7.532  1.00  0.00           O
ATOM    834  CB  ASN B 108      18.454   1.110  -6.001  1.00  0.00           C
ATOM    835  CG  ASN B 108      18.105  -0.163  -5.255  1.00  0.00           C
ATOM    836  OD1 ASN B 108      17.002  -0.662  -5.306  1.00  0.00           O
ATOM    837  ND2 ASN B 108      19.022  -0.697  -4.489  1.00  0.00           N
ATOM    838  N   THR B 109      16.888   2.688  -9.008  1.00  0.00           N
ATOM    839  CA  THR B 109      16.521   3.978  -9.594  1.00  0.00           C
ATOM    840  C   THR B 109      15.077   4.324  -9.247  1.00  0.00           C
ATOM    841  O   THR B 109      14.338   3.528  -8.667  1.00  0.00           O
ATOM    842  CB  THR B 109      16.774   4.022 -11.114  1.00  0.00           C
ATOM    843  OG1 THR B 109      15.814   3.261 -11.803  1.00  0.00           O
ATOM    844  CG2 THR B 109      18.168   3.536 -11.517  1.00  0.00           C
ATOM    845  N   GLU B 110      14.631   5.534  -9.622  1.00  0.00           N
ATOM    846  CA  GLU B 110      13.226   5.923  -9.442  1.00  0.00           C
ATOM    847  C   GLU B 110      12.255   5.067 -10.264  1.00  0.00           C
ATOM    848  O   GLU B 110      11.087   4.945  -9.906  1.00  0.00           O
ATOM    849  CB  GLU B 110      13.013   7.384  -9.848  1.00  0.00           C
ATOM    850  CG  GLU B 110      13.665   8.395  -8.906  1.00  0.00           C
ATOM    851  CD  GLU B 110      13.195   9.829  -9.209  1.00  0.00           C
ATOM    852  OE1 GLU B 110      13.274  10.660  -8.290  1.00  0.00           O
ATOM    853  OE2 GLU B 110      12.723  10.090 -10.346  1.00  0.00           O
ATOM    854  N   ARG B 111      12.714   4.512 -11.382  1.00  0.00           N
ATOM    855  CA  ARG B 111      11.886   3.737 -12.308  1.00  0.00           C
ATOM    856  C   ARG B 111      12.024   2.233 -12.112  1.00  0.00           C
ATOM    857  O   ARG B 111      11.076   1.510 -12.411  1.00  0.00           O
ATOM    858  CB  ARG B 111      12.236   4.102 -13.761  1.00  0.00           C
ATOM    859  CG  ARG B 111      11.836   5.545 -14.112  1.00  0.00           C
ATOM    860  CD  ARG B 111      12.101   5.844 -15.600  1.00  0.00           C
ATOM    861  NE  ARG B 111      11.257   5.018 -16.477  1.00  0.00           N
ATOM    862  CZ  ARG B 111      11.531   4.612 -17.715  1.00  0.00           C
ATOM    863  NH1 ARG B 111      12.593   4.993 -18.351  1.00  0.00           N
ATOM    864  NH2 ARG B 111      10.734   3.775 -18.321  1.00  0.00           N
ATOM    865  N   LEU B 112      13.182   1.764 -11.664  1.00  0.00           N
ATOM    866  CA  LEU B 112      13.522   0.350 -11.679  1.00  0.00           C
ATOM    867  C   LEU B 112      14.212  -0.065 -10.386  1.00  0.00           C
ATOM    868  O   LEU B 112      15.199   0.527  -9.967  1.00  0.00           O
ATOM    869  CB  LEU B 112      14.392   0.083 -12.924  1.00  0.00           C
ATOM    870  CG  LEU B 112      14.697  -1.393 -13.182  1.00  0.00           C
ATOM    871  CD1 LEU B 112      13.439  -2.204 -13.491  1.00  0.00           C
ATOM    872  CD2 LEU B 112      15.631  -1.518 -14.384  1.00  0.00           C
ATOM    873  N   THR B 113      13.688  -1.124  -9.763  1.00  0.00           N
ATOM    874  CA  THR B 113      14.329  -1.823  -8.649  1.00  0.00           C
ATOM    875  C   THR B 113      14.566  -3.263  -9.055  1.00  0.00           C
ATOM    876  O   THR B 113      13.605  -4.003  -9.274  1.00  0.00           O
ATOM    877  CB  THR B 113      13.486  -1.749  -7.373  1.00  0.00           C
ATOM    878  OG1 THR B 113      13.219  -0.407  -7.021  1.00  0.00           O
ATOM    879  CG2 THR B 113      14.169  -2.400  -6.175  1.00  0.00           C
ATOM    880  N   VAL B 114      15.823  -3.655  -9.154  1.00  0.00           N
ATOM    881  CA  VAL B 114      16.254  -5.024  -9.473  1.00  0.00           C
ATOM    882  C   VAL B 114      17.289  -5.457  -8.433  1.00  0.00           C
ATOM    883  O   VAL B 114      18.228  -4.701  -8.175  1.00  0.00           O
ATOM    884  CB  VAL B 114      16.812  -5.118 -10.901  1.00  0.00           C
ATOM    885  CG1 VAL B 114      17.329  -6.517 -11.220  1.00  0.00           C
ATOM    886  CG2 VAL B 114      15.738  -4.784 -11.942  1.00  0.00           C
ATOM    887  N   PRO B 115      17.148  -6.644  -7.800  1.00  0.00           N
ATOM    888  CA  PRO B 115      16.076  -7.626  -7.945  1.00  0.00           C
ATOM    889  C   PRO B 115      14.690  -7.086  -7.584  1.00  0.00           C
ATOM    890  O   PRO B 115      14.569  -6.156  -6.790  1.00  0.00           O
ATOM    891  CB  PRO B 115      16.472  -8.791  -7.036  1.00  0.00           C
ATOM    892  CG  PRO B 115      17.983  -8.654  -6.899  1.00  0.00           C
ATOM    893  CD  PRO B 115      18.187  -7.149  -6.924  1.00  0.00           C
ATOM    894  N   HIS B 116      13.640  -7.691  -8.141  1.00  0.00           N
ATOM    895  CA  HIS B 116      12.265  -7.303  -7.835  1.00  0.00           C
ATOM    896  C   HIS B 116      12.018  -7.334  -6.321  1.00  0.00           C
ATOM    897  O   HIS B 116      12.213  -8.367  -5.675  1.00  0.00           O
ATOM    898  CB  HIS B 116      11.285  -8.212  -8.581  1.00  0.00           C
ATOM    899  CG  HIS B 116       9.840  -7.897  -8.288  1.00  0.00           C
ATOM    900  ND1 HIS B 116       9.138  -8.285  -7.174  1.00  0.00           N
ATOM    901  CD2 HIS B 116       8.988  -7.158  -9.066  1.00  0.00           C
ATOM    902  CE1 HIS B 116       7.893  -7.800  -7.291  1.00  0.00           C
ATOM    903  NE2 HIS B 116       7.761  -7.106  -8.416  1.00  0.00           N
ATOM    904  N   TYR B 117      11.555  -6.218  -5.769  1.00  0.00           N
ATOM    905  CA  TYR B 117      11.553  -5.954  -4.314  1.00  0.00           C
ATOM    906  C   TYR B 117      10.875  -7.033  -3.452  1.00  0.00           C
ATOM    907  O   TYR B 117      11.224  -7.194  -2.293  1.00  0.00           O
ATOM    908  CB  TYR B 117      10.870  -4.594  -4.066  1.00  0.00           C
ATOM    909  CG  TYR B 117       9.355  -4.655  -4.066  1.00  0.00           C
ATOM    910  CD1 TYR B 117       8.633  -4.951  -5.239  1.00  0.00           C
ATOM    911  CD2 TYR B 117       8.640  -4.481  -2.857  1.00  0.00           C
ATOM    912  CE1 TYR B 117       7.248  -5.089  -5.212  1.00  0.00           C
ATOM    913  CE2 TYR B 117       7.242  -4.612  -2.826  1.00  0.00           C
ATOM    914  CZ  TYR B 117       6.551  -4.921  -4.005  1.00  0.00           C
ATOM    915  OH  TYR B 117       5.191  -5.077  -3.983  1.00  0.00           O
ATOM    916  N   ASP B 118       9.894  -7.753  -3.996  1.00  0.00           N
ATOM    917  CA  ASP B 118       9.074  -8.704  -3.243  1.00  0.00           C
ATOM    918  C   ASP B 118       9.128 -10.126  -3.824  1.00  0.00           C
ATOM    919  O   ASP B 118       8.409 -11.010  -3.359  1.00  0.00           O
ATOM    920  CB  ASP B 118       7.638  -8.140  -3.164  1.00  0.00           C
ATOM    921  CG  ASP B 118       6.750  -8.776  -2.090  1.00  0.00           C
ATOM    922  OD1 ASP B 118       7.244  -9.007  -0.957  1.00  0.00           O
ATOM    923  OD2 ASP B 118       5.540  -8.968  -2.380  1.00  0.00           O
ATOM    924  N   MET B 119       9.962 -10.392  -4.835  1.00  0.00           N
ATOM    925  CA  MET B 119      10.001 -11.701  -5.504  1.00  0.00           C
ATOM    926  C   MET B 119      10.364 -12.833  -4.547  1.00  0.00           C
ATOM    927  O   MET B 119       9.780 -13.907  -4.630  1.00  0.00           O
ATOM    928  CB  MET B 119      10.925 -11.675  -6.726  1.00  0.00           C
ATOM    929  CG  MET B 119      12.417 -11.618  -6.380  1.00  0.00           C
ATOM    930  SD  MET B 119      13.525 -11.588  -7.822  1.00  0.00           S
ATOM    931  CE  MET B 119      13.277 -13.261  -8.456  1.00  0.00           C
ATOM    932  N   LYS B 120      11.237 -12.572  -3.575  1.00  0.00           N
ATOM    933  CA  LYS B 120      11.642 -13.544  -2.557  1.00  0.00           C
ATOM    934  C   LYS B 120      10.497 -13.960  -1.616  1.00  0.00           C
ATOM    935  O   LYS B 120      10.623 -14.954  -0.906  1.00  0.00           O
ATOM    936  CB  LYS B 120      12.857 -13.016  -1.763  1.00  0.00           C
ATOM    937  CG  LYS B 120      14.132 -12.866  -2.608  1.00  0.00           C
ATOM    938  CD  LYS B 120      15.360 -12.505  -1.737  1.00  0.00           C
ATOM    939  CE  LYS B 120      16.640 -12.411  -2.579  1.00  0.00           C
ATOM    940  NZ  LYS B 120      17.854 -12.177  -1.765  1.00  0.00           N
ATOM    941  N   ASN B 121       9.365 -13.231  -1.622  1.00  0.00           N
ATOM    942  CA  ASN B 121       8.162 -13.531  -0.850  1.00  0.00           C
ATOM    943  C   ASN B 121       7.031 -14.133  -1.694  1.00  0.00           C
ATOM    944  O   ASN B 121       5.953 -14.415  -1.166  1.00  0.00           O
ATOM    945  CB  ASN B 121       7.691 -12.255  -0.126  1.00  0.00           C
ATOM    946  CG  ASN B 121       8.742 -11.666   0.794  1.00  0.00           C
ATOM    947  OD1 ASN B 121       9.445 -12.355   1.517  1.00  0.00           O
ATOM    948  ND2 ASN B 121       8.858 -10.369   0.806  1.00  0.00           N
ATOM    949  N   ARG B 122       7.237 -14.328  -3.006  1.00  0.00           N
ATOM    950  CA  ARG B 122       6.187 -14.714  -3.947  1.00  0.00           C
ATOM    951  C   ARG B 122       6.495 -16.062  -4.593  1.00  0.00           C
ATOM    952  O   ARG B 122       7.226 -16.124  -5.574  1.00  0.00           O
ATOM    953  CB  ARG B 122       6.027 -13.611  -5.004  1.00  0.00           C
ATOM    954  CG  ARG B 122       5.500 -12.295  -4.417  1.00  0.00           C
ATOM    955  CD  ARG B 122       5.427 -11.248  -5.528  1.00  0.00           C
ATOM    956  NE  ARG B 122       5.045  -9.938  -5.011  1.00  0.00           N
ATOM    957  CZ  ARG B 122       4.648  -8.897  -5.731  1.00  0.00           C
ATOM    958  NH1 ARG B 122       4.534  -8.956  -7.026  1.00  0.00           N
ATOM    959  NH2 ARG B 122       4.385  -7.786  -5.136  1.00  0.00           N
ATOM    960  N   GLY B 123       5.869 -17.123  -4.095  1.00  0.00           N
ATOM    961  CA  GLY B 123       5.997 -18.464  -4.679  1.00  0.00           C
ATOM    962  C   GLY B 123       5.647 -18.501  -6.168  1.00  0.00           C
ATOM    963  O   GLY B 123       6.335 -19.165  -6.941  1.00  0.00           O
ATOM    964  N   PHE B 124       4.660 -17.724  -6.609  1.00  0.00           N
ATOM    965  CA  PHE B 124       4.257 -17.617  -8.011  1.00  0.00           C
ATOM    966  C   PHE B 124       5.280 -16.922  -8.928  1.00  0.00           C
ATOM    967  O   PHE B 124       5.150 -16.996 -10.146  1.00  0.00           O
ATOM    968  CB  PHE B 124       2.897 -16.916  -8.089  1.00  0.00           C
ATOM    969  CG  PHE B 124       2.900 -15.464  -7.659  1.00  0.00           C
ATOM    970  CD1 PHE B 124       2.439 -15.100  -6.378  1.00  0.00           C
ATOM    971  CD2 PHE B 124       3.314 -14.464  -8.556  1.00  0.00           C
ATOM    972  CE1 PHE B 124       2.391 -13.758  -5.999  1.00  0.00           C
ATOM    973  CE2 PHE B 124       3.269 -13.111  -8.182  1.00  0.00           C
ATOM    974  CZ  PHE B 124       2.806 -12.756  -6.905  1.00  0.00           C
ATOM    975  N   MET B 125       6.303 -16.263  -8.375  1.00  0.00           N
ATOM    976  CA  MET B 125       7.463 -15.777  -9.132  1.00  0.00           C
ATOM    977  C   MET B 125       8.630 -16.760  -9.026  1.00  0.00           C
ATOM    978  O   MET B 125       9.266 -17.075 -10.024  1.00  0.00           O
ATOM    979  CB  MET B 125       7.893 -14.387  -8.628  1.00  0.00           C
ATOM    980  CG  MET B 125       6.892 -13.297  -8.995  1.00  0.00           C
ATOM    981  SD  MET B 125       7.373 -11.652  -8.402  1.00  0.00           S
ATOM    982  CE  MET B 125       7.305 -10.711  -9.931  1.00  0.00           C
ATOM    983  N   LEU B 126       8.885 -17.275  -7.822  1.00  0.00           N
ATOM    984  CA  LEU B 126      10.045 -18.119  -7.557  1.00  0.00           C
ATOM    985  C   LEU B 126       9.945 -19.515  -8.188  1.00  0.00           C
ATOM    986  O   LEU B 126      10.937 -20.004  -8.700  1.00  0.00           O
ATOM    987  CB  LEU B 126      10.272 -18.242  -6.043  1.00  0.00           C
ATOM    988  CG  LEU B 126      10.597 -16.929  -5.306  1.00  0.00           C
ATOM    989  CD1 LEU B 126      10.793 -17.245  -3.819  1.00  0.00           C
ATOM    990  CD2 LEU B 126      11.859 -16.254  -5.825  1.00  0.00           C
ATOM    991  N   TRP B 127       8.761 -20.165  -8.160  1.00  0.00           N
ATOM    992  CA  TRP B 127       8.602 -21.504  -8.731  1.00  0.00           C
ATOM    993  C   TRP B 127       8.797 -21.541 -10.255  1.00  0.00           C
ATOM    994  O   TRP B 127       9.590 -22.361 -10.714  1.00  0.00           O
ATOM    995  CB  TRP B 127       7.269 -22.124  -8.309  1.00  0.00           C
ATOM    996  CG  TRP B 127       7.249 -22.726  -6.935  1.00  0.00           C
ATOM    997  CD1 TRP B 127       6.456 -22.352  -5.907  1.00  0.00           C
ATOM    998  CD2 TRP B 127       8.045 -23.844  -6.442  1.00  0.00           C
ATOM    999  NE1 TRP B 127       6.697 -23.157  -4.806  1.00  0.00           N
ATOM   1000  CE2 TRP B 127       7.675 -24.078  -5.094  1.00  0.00           C
ATOM   1001  CE3 TRP B 127       9.044 -24.669  -7.008  1.00  0.00           C
ATOM   1002  CZ2 TRP B 127       8.286 -25.096  -4.320  1.00  0.00           C
ATOM   1003  CZ3 TRP B 127       9.650 -25.682  -6.233  1.00  0.00           C
ATOM   1004  CH2 TRP B 127       9.269 -25.883  -4.903  1.00  0.00           C
ATOM   1005  N   PRO B 128       8.177 -20.637 -11.045  1.00  0.00           N
ATOM   1006  CA  PRO B 128       8.458 -20.560 -12.481  1.00  0.00           C
ATOM   1007  C   PRO B 128       9.926 -20.228 -12.781  1.00  0.00           C
ATOM   1008  O   PRO B 128      10.506 -20.798 -13.695  1.00  0.00           O
ATOM   1009  CB  PRO B 128       7.513 -19.483 -13.031  1.00  0.00           C
ATOM   1010  CG  PRO B 128       6.376 -19.438 -12.023  1.00  0.00           C
ATOM   1011  CD  PRO B 128       7.087 -19.734 -10.704  1.00  0.00           C
ATOM   1012  N   LEU B 129      10.539 -19.345 -11.991  1.00  0.00           N
ATOM   1013  CA  LEU B 129      11.952 -19.012 -12.134  1.00  0.00           C
ATOM   1014  C   LEU B 129      12.853 -20.220 -11.842  1.00  0.00           C
ATOM   1015  O   LEU B 129      13.809 -20.461 -12.577  1.00  0.00           O
ATOM   1016  CB  LEU B 129      12.276 -17.821 -11.220  1.00  0.00           C
ATOM   1017  CG  LEU B 129      13.720 -17.308 -11.342  1.00  0.00           C
ATOM   1018  CD1 LEU B 129      14.034 -16.779 -12.742  1.00  0.00           C
ATOM   1019  CD2 LEU B 129      13.943 -16.181 -10.341  1.00  0.00           C
ATOM   1020  N   PHE B 130      12.523 -21.010 -10.819  1.00  0.00           N
ATOM   1021  CA  PHE B 130      13.272 -22.213 -10.468  1.00  0.00           C
ATOM   1022  C   PHE B 130      13.179 -23.304 -11.537  1.00  0.00           C
ATOM   1023  O   PHE B 130      14.142 -24.040 -11.741  1.00  0.00           O
ATOM   1024  CB  PHE B 130      12.766 -22.730  -9.115  1.00  0.00           C
ATOM   1025  CG  PHE B 130      13.513 -23.940  -8.614  1.00  0.00           C
ATOM   1026  CD1 PHE B 130      12.950 -25.234  -8.704  1.00  0.00           C
ATOM   1027  CD2 PHE B 130      14.802 -23.789  -8.071  1.00  0.00           C
ATOM   1028  CE1 PHE B 130      13.667 -26.355  -8.260  1.00  0.00           C
ATOM   1029  CE2 PHE B 130      15.519 -24.913  -7.617  1.00  0.00           C
ATOM   1030  CZ  PHE B 130      14.951 -26.193  -7.720  1.00  0.00           C
ATOM   1031  N   GLU B 131      12.062 -23.381 -12.256  1.00  0.00           N
ATOM   1032  CA  GLU B 131      11.929 -24.316 -13.378  1.00  0.00           C
ATOM   1033  C   GLU B 131      12.957 -24.034 -14.485  1.00  0.00           C
ATOM   1034  O   GLU B 131      13.561 -24.956 -15.015  1.00  0.00           O
ATOM   1035  CB  GLU B 131      10.501 -24.263 -13.934  1.00  0.00           C
ATOM   1036  CG  GLU B 131      10.254 -25.308 -15.045  1.00  0.00           C
ATOM   1037  CD  GLU B 131       8.859 -25.198 -15.686  1.00  0.00           C
ATOM   1038  OE1 GLU B 131       8.611 -25.864 -16.726  1.00  0.00           O
ATOM   1039  OE2 GLU B 131       7.986 -24.474 -15.177  1.00  0.00           O
ATOM   1040  N   ILE B 132      13.183 -22.756 -14.814  1.00  0.00           N
ATOM   1041  CA  ILE B 132      14.062 -22.350 -15.918  1.00  0.00           C
ATOM   1042  C   ILE B 132      15.496 -22.035 -15.483  1.00  0.00           C
ATOM   1043  O   ILE B 132      16.403 -22.043 -16.322  1.00  0.00           O
ATOM   1044  CB  ILE B 132      13.456 -21.185 -16.717  1.00  0.00           C
ATOM   1045  CG1 ILE B 132      13.294 -19.901 -15.868  1.00  0.00           C
ATOM   1046  CG2 ILE B 132      12.105 -21.624 -17.328  1.00  0.00           C
ATOM   1047  CD1 ILE B 132      12.917 -18.665 -16.690  1.00  0.00           C
ATOM   1048  N   ALA B 133      15.722 -21.755 -14.193  1.00  0.00           N
ATOM   1049  CA  ALA B 133      17.016 -21.392 -13.639  1.00  0.00           C
ATOM   1050  C   ALA B 133      17.232 -22.010 -12.235  1.00  0.00           C
ATOM   1051  O   ALA B 133      17.329 -21.288 -11.241  1.00  0.00           O
ATOM   1052  CB  ALA B 133      17.135 -19.862 -13.655  1.00  0.00           C
ATOM   1053  N   PRO B 134      17.314 -23.356 -12.123  1.00  0.00           N
ATOM   1054  CA  PRO B 134      17.377 -24.031 -10.835  1.00  0.00           C
ATOM   1055  C   PRO B 134      18.643 -23.732 -10.026  1.00  0.00           C
ATOM   1056  O   PRO B 134      18.625 -23.810  -8.797  1.00  0.00           O
ATOM   1057  CB  PRO B 134      17.253 -25.523 -11.158  1.00  0.00           C
ATOM   1058  CG  PRO B 134      17.765 -25.631 -12.598  1.00  0.00           C
ATOM   1059  CD  PRO B 134      17.295 -24.315 -13.212  1.00  0.00           C
ATOM   1060  N   GLU B 135      19.726 -23.360 -10.702  1.00  0.00           N
ATOM   1061  CA  GLU B 135      21.018 -23.025 -10.090  1.00  0.00           C
ATOM   1062  C   GLU B 135      21.230 -21.507  -9.926  1.00  0.00           C
ATOM   1063  O   GLU B 135      22.350 -21.043  -9.731  1.00  0.00           O
ATOM   1064  CB  GLU B 135      22.158 -23.681 -10.889  1.00  0.00           C
ATOM   1065  CG  GLU B 135      22.039 -25.209 -11.034  1.00  0.00           C
ATOM   1066  CD  GLU B 135      21.845 -25.938  -9.685  1.00  0.00           C
ATOM   1067  OE1 GLU B 135      20.992 -26.843  -9.616  1.00  0.00           O
ATOM   1068  OE2 GLU B 135      22.517 -25.586  -8.701  1.00  0.00           O
ATOM   1069  N   LEU B 136      20.172 -20.722 -10.034  1.00  0.00           N
ATOM   1070  CA  LEU B 136      20.251 -19.273  -9.960  1.00  0.00           C
ATOM   1071  C   LEU B 136      20.746 -18.802  -8.590  1.00  0.00           C
ATOM   1072  O   LEU B 136      20.245 -19.217  -7.541  1.00  0.00           O
ATOM   1073  CB  LEU B 136      18.903 -18.665 -10.361  1.00  0.00           C
ATOM   1074  CG  LEU B 136      18.913 -17.124 -10.465  1.00  0.00           C
ATOM   1075  CD1 LEU B 136      17.985 -16.703 -11.599  1.00  0.00           C
ATOM   1076  CD2 LEU B 136      18.434 -16.454  -9.179  1.00  0.00           C
ATOM   1077  N   VAL B 137      21.703 -17.882  -8.632  1.00  0.00           N
ATOM   1078  CA  VAL B 137      22.234 -17.161  -7.475  1.00  0.00           C
ATOM   1079  C   VAL B 137      21.871 -15.689  -7.635  1.00  0.00           C
ATOM   1080  O   VAL B 137      22.093 -15.093  -8.685  1.00  0.00           O
ATOM   1081  CB  VAL B 137      23.752 -17.362  -7.336  1.00  0.00           C
ATOM   1082  CG1 VAL B 137      24.283 -16.738  -6.044  1.00  0.00           C
ATOM   1083  CG2 VAL B 137      24.126 -18.850  -7.313  1.00  0.00           C
ATOM   1084  N   PHE B 138      21.270 -15.094  -6.600  1.00  0.00           N
ATOM   1085  CA  PHE B 138      20.951 -13.677  -6.565  1.00  0.00           C
ATOM   1086  C   PHE B 138      22.222 -12.824  -6.446  1.00  0.00           C
ATOM   1087  O   PHE B 138      23.246 -13.321  -5.980  1.00  0.00           O
ATOM   1088  CB  PHE B 138      19.988 -13.398  -5.404  1.00  0.00           C
ATOM   1089  CG  PHE B 138      18.583 -13.891  -5.649  1.00  0.00           C
ATOM   1090  CD1 PHE B 138      17.624 -13.020  -6.198  1.00  0.00           C
ATOM   1091  CD2 PHE B 138      18.222 -15.211  -5.345  1.00  0.00           C
ATOM   1092  CE1 PHE B 138      16.313 -13.474  -6.444  1.00  0.00           C
ATOM   1093  CE2 PHE B 138      16.922 -15.666  -5.592  1.00  0.00           C
ATOM   1094  CZ  PHE B 138      15.966 -14.801  -6.148  1.00  0.00           C
ATOM   1095  N   PRO B 139      22.166 -11.525  -6.787  1.00  0.00           N
ATOM   1096  CA  PRO B 139      23.311 -10.621  -6.649  1.00  0.00           C
ATOM   1097  C   PRO B 139      23.896 -10.544  -5.226  1.00  0.00           C
ATOM   1098  O   PRO B 139      25.080 -10.287  -5.068  1.00  0.00           O
ATOM   1099  CB  PRO B 139      22.799  -9.252  -7.100  1.00  0.00           C
ATOM   1100  CG  PRO B 139      21.677  -9.590  -8.075  1.00  0.00           C
ATOM   1101  CD  PRO B 139      21.075 -10.852  -7.465  1.00  0.00           C
ATOM   1102  N   ASP B 140      23.078 -10.786  -4.200  1.00  0.00           N
ATOM   1103  CA  ASP B 140      23.495 -10.827  -2.800  1.00  0.00           C
ATOM   1104  C   ASP B 140      24.140 -12.167  -2.379  1.00  0.00           C
ATOM   1105  O   ASP B 140      24.534 -12.331  -1.223  1.00  0.00           O
ATOM   1106  CB  ASP B 140      22.309 -10.446  -1.891  1.00  0.00           C
ATOM   1107  CG  ASP B 140      21.089 -11.386  -1.969  1.00  0.00           C
ATOM   1108  OD1 ASP B 140      21.146 -12.415  -2.677  1.00  0.00           O
ATOM   1109  OD2 ASP B 140      20.032 -11.054  -1.394  1.00  0.00           O
ATOM   1110  N   GLY B 141      24.238 -13.125  -3.293  1.00  0.00           N
ATOM   1111  CA  GLY B 141      24.802 -14.452  -3.054  1.00  0.00           C
ATOM   1112  C   GLY B 141      23.797 -15.494  -2.563  1.00  0.00           C
ATOM   1113  O   GLY B 141      24.157 -16.666  -2.410  1.00  0.00           O
ATOM   1114  N   GLU B 142      22.536 -15.120  -2.324  1.00  0.00           N
ATOM   1115  CA  GLU B 142      21.505 -16.066  -1.900  1.00  0.00           C
ATOM   1116  C   GLU B 142      21.085 -16.971  -3.070  1.00  0.00           C
ATOM   1117  O   GLU B 142      20.821 -16.508  -4.179  1.00  0.00           O
ATOM   1118  CB  GLU B 142      20.319 -15.319  -1.270  1.00  0.00           C
ATOM   1119  CG  GLU B 142      19.440 -16.239  -0.408  1.00  0.00           C
ATOM   1120  CD  GLU B 142      18.244 -15.527   0.263  1.00  0.00           C
ATOM   1121  OE1 GLU B 142      17.570 -16.169   1.091  1.00  0.00           O
ATOM   1122  OE2 GLU B 142      17.946 -14.358  -0.063  1.00  0.00           O
ATOM   1123  N   MET B 143      21.006 -18.284  -2.840  1.00  0.00           N
ATOM   1124  CA  MET B 143      20.598 -19.235  -3.863  1.00  0.00           C
ATOM   1125  C   MET B 143      19.076 -19.369  -3.905  1.00  0.00           C
ATOM   1126  O   MET B 143      18.441 -19.639  -2.883  1.00  0.00           O
ATOM   1127  CB  MET B 143      21.233 -20.607  -3.624  1.00  0.00           C
ATOM   1128  CG  MET B 143      22.766 -20.592  -3.688  1.00  0.00           C
ATOM   1129  SD  MET B 143      23.507 -22.235  -3.457  1.00  0.00           S
ATOM   1130  CE  MET B 143      23.143 -23.003  -5.050  1.00  0.00           C
ATOM   1131  N   LEU B 144      18.487 -19.330  -5.111  1.00  0.00           N
ATOM   1132  CA  LEU B 144      17.047 -19.521  -5.315  1.00  0.00           C
ATOM   1133  C   LEU B 144      16.535 -20.834  -4.694  1.00  0.00           C
ATOM   1134  O   LEU B 144      15.498 -20.853  -4.031  1.00  0.00           O
ATOM   1135  CB  LEU B 144      16.774 -19.476  -6.835  1.00  0.00           C
ATOM   1136  CG  LEU B 144      15.318 -19.785  -7.232  1.00  0.00           C
ATOM   1137  CD1 LEU B 144      14.320 -18.817  -6.598  1.00  0.00           C
ATOM   1138  CD2 LEU B 144      15.177 -19.687  -8.741  1.00  0.00           C
ATOM   1139  N   ARG B 145      17.281 -21.912  -4.860  1.00  0.00           N
ATOM   1140  CA  ARG B 145      16.981 -23.224  -4.264  1.00  0.00           C
ATOM   1141  C   ARG B 145      16.859 -23.158  -2.736  1.00  0.00           C
ATOM   1142  O   ARG B 145      15.985 -23.795  -2.165  1.00  0.00           O
ATOM   1143  CB  ARG B 145      18.089 -24.198  -4.711  1.00  0.00           C
ATOM   1144  CG  ARG B 145      17.790 -25.655  -4.340  1.00  0.00           C
ATOM   1145  CD  ARG B 145      18.961 -26.578  -4.694  1.00  0.00           C
ATOM   1146  NE  ARG B 145      19.188 -26.712  -6.152  1.00  0.00           N
ATOM   1147  CZ  ARG B 145      19.014 -27.800  -6.894  1.00  0.00           C
ATOM   1148  NH1 ARG B 145      18.557 -28.911  -6.395  1.00  0.00           N
ATOM   1149  NH2 ARG B 145      19.320 -27.808  -8.156  1.00  0.00           N
ATOM   1150  N   GLN B 146      17.723 -22.364  -2.101  1.00  0.00           N
ATOM   1151  CA  GLN B 146      17.757 -22.238  -0.649  1.00  0.00           C
ATOM   1152  C   GLN B 146      16.576 -21.403  -0.126  1.00  0.00           C
ATOM   1153  O   GLN B 146      15.973 -21.775   0.877  1.00  0.00           O
ATOM   1154  CB  GLN B 146      19.118 -21.662  -0.248  1.00  0.00           C
ATOM   1155  CG  GLN B 146      19.375 -21.754   1.268  1.00  0.00           C
ATOM   1156  CD  GLN B 146      20.831 -21.443   1.629  1.00  0.00           C
ATOM   1157  OE1 GLN B 146      21.671 -21.179   0.795  1.00  0.00           O
ATOM   1158  NE2 GLN B 146      21.178 -21.491   2.892  1.00  0.00           N
ATOM   1159  N   ILE B 147      16.182 -20.358  -0.858  1.00  0.00           N
ATOM   1160  CA  ILE B 147      14.986 -19.554  -0.531  1.00  0.00           C
ATOM   1161  C   ILE B 147      13.732 -20.431  -0.560  1.00  0.00           C
ATOM   1162  O   ILE B 147      12.961 -20.444   0.398  1.00  0.00           O
ATOM   1163  CB  ILE B 147      14.833 -18.358  -1.486  1.00  0.00           C
ATOM   1164  CG1 ILE B 147      16.066 -17.428  -1.414  1.00  0.00           C
ATOM   1165  CG2 ILE B 147      13.556 -17.566  -1.154  1.00  0.00           C
ATOM   1166  CD1 ILE B 147      16.064 -16.325  -2.481  1.00  0.00           C
ATOM   1167  N   LEU B 148      13.536 -21.204  -1.633  1.00  0.00           N
ATOM   1168  CA  LEU B 148      12.389 -22.107  -1.766  1.00  0.00           C
ATOM   1169  C   LEU B 148      12.355 -23.163  -0.668  1.00  0.00           C
ATOM   1170  O   LEU B 148      11.296 -23.442  -0.120  1.00  0.00           O
ATOM   1171  CB  LEU B 148      12.421 -22.775  -3.151  1.00  0.00           C
ATOM   1172  CG  LEU B 148      11.969 -21.855  -4.295  1.00  0.00           C
ATOM   1173  CD1 LEU B 148      12.243 -22.540  -5.625  1.00  0.00           C
ATOM   1174  CD2 LEU B 148      10.463 -21.550  -4.220  1.00  0.00           C
ATOM   1175  N   HIS B 149      13.516 -23.729  -0.307  1.00  0.00           N
ATOM   1176  CA  HIS B 149      13.614 -24.725   0.744  1.00  0.00           C
ATOM   1177  C   HIS B 149      13.326 -24.143   2.131  1.00  0.00           C
ATOM   1178  O   HIS B 149      12.645 -24.768   2.943  1.00  0.00           O
ATOM   1179  CB  HIS B 149      15.003 -25.371   0.683  1.00  0.00           C
ATOM   1180  CG  HIS B 149      15.111 -26.607   1.534  1.00  0.00           C
ATOM   1181  ND1 HIS B 149      15.069 -26.662   2.903  1.00  0.00           N
ATOM   1182  CD2 HIS B 149      15.223 -27.902   1.092  1.00  0.00           C
ATOM   1183  CE1 HIS B 149      15.146 -27.942   3.285  1.00  0.00           C
ATOM   1184  NE2 HIS B 149      15.243 -28.731   2.205  1.00  0.00           N
ATOM   1185  N   THR B 150      13.814 -22.944   2.410  1.00  0.00           N
ATOM   1186  CA  THR B 150      13.686 -22.320   3.739  1.00  0.00           C
ATOM   1187  C   THR B 150      12.286 -21.777   3.982  1.00  0.00           C
ATOM   1188  O   THR B 150      11.767 -21.870   5.093  1.00  0.00           O
ATOM   1189  CB  THR B 150      14.711 -21.185   3.910  1.00  0.00           C
ATOM   1190  OG1 THR B 150      15.999 -21.642   3.584  1.00  0.00           O
ATOM   1191  CG2 THR B 150      14.783 -20.678   5.347  1.00  0.00           C
ATOM   1192  N   ARG B 151      11.654 -21.213   2.950  1.00  0.00           N
ATOM   1193  CA  ARG B 151      10.325 -20.602   3.074  1.00  0.00           C
ATOM   1194  C   ARG B 151       9.172 -21.566   2.831  1.00  0.00           C
ATOM   1195  O   ARG B 151       8.041 -21.209   3.132  1.00  0.00           O
ATOM   1196  CB  ARG B 151      10.221 -19.369   2.182  1.00  0.00           C
ATOM   1197  CG  ARG B 151      11.227 -18.288   2.601  1.00  0.00           C
ATOM   1198  CD  ARG B 151      10.849 -16.991   1.909  1.00  0.00           C
ATOM   1199  NE  ARG B 151      11.780 -15.899   2.249  1.00  0.00           N
ATOM   1200  CZ  ARG B 151      11.450 -14.630   2.407  1.00  0.00           C
ATOM   1201  NH1 ARG B 151      10.218 -14.234   2.344  1.00  0.00           N
ATOM   1202  NH2 ARG B 151      12.368 -13.741   2.617  1.00  0.00           N
ATOM   1203  N   ALA B 152       9.461 -22.753   2.317  1.00  0.00           N
ATOM   1204  CA  ALA B 152       8.486 -23.820   2.094  1.00  0.00           C
ATOM   1205  C   ALA B 152       7.198 -23.350   1.384  1.00  0.00           C
ATOM   1206  O   ALA B 152       6.090 -23.666   1.805  1.00  0.00           O
ATOM   1207  CB  ALA B 152       8.237 -24.555   3.427  1.00  0.00           C
ATOM   1208  N   PHE B 153       7.332 -22.560   0.314  1.00  0.00           N
ATOM   1209  CA  PHE B 153       6.187 -22.141  -0.488  1.00  0.00           C
ATOM   1210  C   PHE B 153       5.491 -23.361  -1.095  1.00  0.00           C
ATOM   1211  O   PHE B 153       6.152 -24.232  -1.669  1.00  0.00           O
ATOM   1212  CB  PHE B 153       6.616 -21.197  -1.606  1.00  0.00           C
ATOM   1213  CG  PHE B 153       7.163 -19.875  -1.144  1.00  0.00           C
ATOM   1214  CD1 PHE B 153       6.294 -18.881  -0.640  1.00  0.00           C
ATOM   1215  CD2 PHE B 153       8.543 -19.602  -1.225  1.00  0.00           C
ATOM   1216  CE1 PHE B 153       6.793 -17.638  -0.242  1.00  0.00           C
ATOM   1217  CE2 PHE B 153       9.045 -18.358  -0.822  1.00  0.00           C
ATOM   1218  CZ  PHE B 153       8.167 -17.373  -0.333  1.00  0.00           C
ATOM   1219  N   ASP B 154       4.158 -23.367  -1.053  1.00  0.00           N
ATOM   1220  CA  ASP B 154       3.371 -24.385  -1.719  1.00  0.00           C
ATOM   1221  C   ASP B 154       3.699 -24.440  -3.213  1.00  0.00           C
ATOM   1222  O   ASP B 154       3.844 -23.416  -3.883  1.00  0.00           O
ATOM   1223  CB  ASP B 154       1.870 -24.144  -1.510  1.00  0.00           C
ATOM   1224  CG  ASP B 154       1.442 -24.369  -0.064  1.00  0.00           C
ATOM   1225  OD1 ASP B 154       1.968 -25.321   0.561  1.00  0.00           O
ATOM   1226  OD2 ASP B 154       0.574 -23.603   0.413  1.00  0.00           O
ATOM   1227  N   LYS B 155       3.813 -25.658  -3.742  1.00  0.00           N
ATOM   1228  CA  LYS B 155       4.005 -25.856  -5.171  1.00  0.00           C
ATOM   1229  C   LYS B 155       2.788 -25.364  -5.935  1.00  0.00           C
ATOM   1230  O   LYS B 155       1.649 -25.609  -5.548  1.00  0.00           O
ATOM   1231  CB  LYS B 155       4.297 -27.318  -5.514  1.00  0.00           C
ATOM   1232  CG  LYS B 155       5.719 -27.717  -5.092  1.00  0.00           C
ATOM   1233  CD  LYS B 155       6.049 -29.124  -5.611  1.00  0.00           C
ATOM   1234  CE  LYS B 155       7.485 -29.475  -5.244  1.00  0.00           C
ATOM   1235  NZ  LYS B 155       7.880 -30.802  -5.777  1.00  0.00           N
ATOM   1236  N   LEU B 156       3.049 -24.723  -7.067  1.00  0.00           N
ATOM   1237  CA  LEU B 156       1.993 -24.221  -7.931  1.00  0.00           C
ATOM   1238  C   LEU B 156       1.426 -25.349  -8.793  1.00  0.00           C
ATOM   1239  O   LEU B 156       2.162 -26.207  -9.284  1.00  0.00           O
ATOM   1240  CB  LEU B 156       2.529 -23.073  -8.798  1.00  0.00           C
ATOM   1241  CG  LEU B 156       3.183 -21.922  -8.023  1.00  0.00           C
ATOM   1242  CD1 LEU B 156       3.680 -20.881  -9.017  1.00  0.00           C
ATOM   1243  CD2 LEU B 156       2.215 -21.258  -7.041  1.00  0.00           C
ATOM   1244  N   ASN B 157       0.115 -25.295  -9.042  1.00  0.00           N
ATOM   1245  CA  ASN B 157      -0.512 -26.116 -10.064  1.00  0.00           C
ATOM   1246  C   ASN B 157      -0.195 -25.547 -11.449  1.00  0.00           C
ATOM   1247  O   ASN B 157      -0.166 -24.329 -11.636  1.00  0.00           O
ATOM   1248  CB  ASN B 157      -2.017 -26.210  -9.784  1.00  0.00           C
ATOM   1249  CG  ASN B 157      -2.295 -27.003  -8.518  1.00  0.00           C
ATOM   1250  OD1 ASN B 157      -1.663 -28.004  -8.233  1.00  0.00           O
ATOM   1251  ND2 ASN B 157      -3.257 -26.581  -7.728  1.00  0.00           N
ATOM   1252  N   LYS B 158       0.027 -26.439 -12.429  1.00  0.00           N
ATOM   1253  CA  LYS B 158       0.125 -26.020 -13.835  1.00  0.00           C
ATOM   1254  C   LYS B 158      -1.239 -25.566 -14.337  1.00  0.00           C
ATOM   1255  O   LYS B 158      -2.271 -25.977 -13.798  1.00  0.00           O
ATOM   1256  CB  LYS B 158       0.754 -27.112 -14.713  1.00  0.00           C
ATOM   1257  CG  LYS B 158       2.223 -27.329 -14.339  1.00  0.00           C
ATOM   1258  CD  LYS B 158       2.960 -28.189 -15.372  1.00  0.00           C
ATOM   1259  CE  LYS B 158       4.439 -28.296 -14.965  1.00  0.00           C
ATOM   1260  NZ  LYS B 158       5.316 -28.748 -16.071  1.00  0.00           N
ATOM   1261  N   TRP B 159      -1.239 -24.685 -15.335  1.00  0.00           N
ATOM   1262  CA  TRP B 159      -2.442 -24.135 -15.947  1.00  0.00           C
ATOM   1263  C   TRP B 159      -3.286 -25.224 -16.627  1.00  0.00           C
ATOM   1264  O   TRP B 159      -2.700 -26.045 -17.361  1.00  0.00           O
ATOM   1265  CB  TRP B 159      -2.094 -23.002 -16.909  1.00  0.00           C
ATOM   1266  CG  TRP B 159      -3.304 -22.275 -17.398  1.00  0.00           C
ATOM   1267  CD1 TRP B 159      -3.974 -22.533 -18.538  1.00  0.00           C
ATOM   1268  CD2 TRP B 159      -4.038 -21.217 -16.721  1.00  0.00           C
ATOM   1269  NE1 TRP B 159      -5.098 -21.712 -18.619  1.00  0.00           N
ATOM   1270  CE2 TRP B 159      -5.172 -20.906 -17.508  1.00  0.00           C
ATOM   1271  CE3 TRP B 159      -3.865 -20.512 -15.515  1.00  0.00           C
ATOM   1272  CZ2 TRP B 159      -6.129 -19.941 -17.106  1.00  0.00           C
ATOM   1273  CZ3 TRP B 159      -4.808 -19.549 -15.118  1.00  0.00           C
ATOM   1274  CH2 TRP B 159      -5.925 -19.269 -15.894  1.00  0.00           C
ATOM   1275  OXT TRP B 159      -4.523 -25.183 -16.406  1.00  0.00           O
END
