# Supplementary material for: Conserved interfaces mediate multiple protein–protein interactions in a prokaryotic metabolon
Source: Mol Syst Biol. 2025 Sep 3;21(11):1490–521. doi: 10.1038/s44320-025-00139-9 (PMC12583656; doi:10.1038/s44320-025-00139-9)
Supplement: Supplementary file 12 — Source data Fig. 7 [file 44320_2025_139_MOESM12_ESM.zip › Figure7_data/Fig7B/8.pdb]

CRYST1    0.000    0.000    0.000  90.00  90.00  90.00 P 1           1
ATOM      1  N   MET B   1      10.442 -29.187  13.471  1.00  0.00           N
ATOM      2  CA  MET B   1       9.597 -28.156  12.844  1.00  0.00           C
ATOM      3  C   MET B   1      10.267 -27.682  11.576  1.00  0.00           C
ATOM      4  O   MET B   1      11.488 -27.584  11.548  1.00  0.00           O
ATOM      5  CB  MET B   1       9.374 -27.006  13.836  1.00  0.00           C
ATOM      6  CG  MET B   1       8.551 -25.858  13.264  1.00  0.00           C
ATOM      7  SD  MET B   1       8.130 -24.595  14.499  1.00  0.00           S
ATOM      8  CE  MET B   1       9.759 -23.965  14.926  1.00  0.00           C
ATOM      9  N   ILE B   2       9.495 -27.412  10.537  1.00  0.00           N
ATOM     10  CA  ILE B   2       9.978 -26.805   9.296  1.00  0.00           C
ATOM     11  C   ILE B   2       9.500 -25.358   9.265  1.00  0.00           C
ATOM     12  O   ILE B   2       8.332 -25.092   9.513  1.00  0.00           O
ATOM     13  CB  ILE B   2       9.513 -27.605   8.062  1.00  0.00           C
ATOM     14  CG1 ILE B   2      10.151 -29.012   8.077  1.00  0.00           C
ATOM     15  CG2 ILE B   2       9.868 -26.866   6.757  1.00  0.00           C
ATOM     16  CD1 ILE B   2       9.532 -29.982   7.061  1.00  0.00           C
ATOM     17  N   SER B   3      10.415 -24.437   8.949  1.00  0.00           N
ATOM     18  CA  SER B   3      10.130 -23.018   8.799  1.00  0.00           C
ATOM     19  C   SER B   3      10.622 -22.526   7.447  1.00  0.00           C
ATOM     20  O   SER B   3      11.679 -22.946   6.984  1.00  0.00           O
ATOM     21  CB  SER B   3      10.780 -22.207   9.926  1.00  0.00           C
ATOM     22  OG  SER B   3      10.347 -22.680  11.188  1.00  0.00           O
ATOM     23  N   LEU B   4       9.871 -21.617   6.805  1.00  0.00           N
ATOM     24  CA  LEU B   4      10.324 -20.899   5.618  1.00  0.00           C
ATOM     25  C   LEU B   4      10.792 -19.510   6.045  1.00  0.00           C
ATOM     26  O   LEU B   4      10.174 -18.894   6.905  1.00  0.00           O
ATOM     27  CB  LEU B   4       9.210 -20.820   4.561  1.00  0.00           C
ATOM     28  CG  LEU B   4       9.016 -22.088   3.702  1.00  0.00           C
ATOM     29  CD1 LEU B   4       8.671 -23.346   4.499  1.00  0.00           C
ATOM     30  CD2 LEU B   4       7.880 -21.870   2.701  1.00  0.00           C
ATOM     31  N   ILE B   5      11.872 -19.010   5.442  1.00  0.00           N
ATOM     32  CA  ILE B   5      12.311 -17.622   5.603  1.00  0.00           C
ATOM     33  C   ILE B   5      12.500 -16.993   4.229  1.00  0.00           C
ATOM     34  O   ILE B   5      13.195 -17.557   3.384  1.00  0.00           O
ATOM     35  CB  ILE B   5      13.537 -17.508   6.529  1.00  0.00           C
ATOM     36  CG1 ILE B   5      13.880 -16.026   6.789  1.00  0.00           C
ATOM     37  CG2 ILE B   5      14.750 -18.287   5.996  1.00  0.00           C
ATOM     38  CD1 ILE B   5      14.847 -15.823   7.969  1.00  0.00           C
ATOM     39  N   ALA B   6      11.864 -15.838   3.986  1.00  0.00           N
ATOM     40  CA  ALA B   6      11.885 -15.163   2.700  1.00  0.00           C
ATOM     41  C   ALA B   6      11.791 -13.640   2.863  1.00  0.00           C
ATOM     42  O   ALA B   6      11.151 -13.144   3.782  1.00  0.00           O
ATOM     43  CB  ALA B   6      10.728 -15.696   1.846  1.00  0.00           C
ATOM     44  N   ALA B   7      12.419 -12.916   1.930  1.00  0.00           N
ATOM     45  CA  ALA B   7      12.196 -11.495   1.734  1.00  0.00           C
ATOM     46  C   ALA B   7      11.284 -11.307   0.521  1.00  0.00           C
ATOM     47  O   ALA B   7      11.534 -11.878  -0.533  1.00  0.00           O
ATOM     48  CB  ALA B   7      13.550 -10.798   1.560  1.00  0.00           C
ATOM     49  N   LEU B   8      10.216 -10.536   0.694  1.00  0.00           N
ATOM     50  CA  LEU B   8       9.154 -10.344  -0.282  1.00  0.00           C
ATOM     51  C   LEU B   8       9.045  -8.860  -0.624  1.00  0.00           C
ATOM     52  O   LEU B   8       8.798  -8.041   0.260  1.00  0.00           O
ATOM     53  CB  LEU B   8       7.808 -10.844   0.284  1.00  0.00           C
ATOM     54  CG  LEU B   8       7.806 -12.232   0.953  1.00  0.00           C
ATOM     55  CD1 LEU B   8       6.417 -12.549   1.498  1.00  0.00           C
ATOM     56  CD2 LEU B   8       8.176 -13.338  -0.023  1.00  0.00           C
ATOM     57  N   ALA B   9       9.181  -8.512  -1.900  1.00  0.00           N
ATOM     58  CA  ALA B   9       8.743  -7.206  -2.367  1.00  0.00           C
ATOM     59  C   ALA B   9       7.207  -7.145  -2.454  1.00  0.00           C
ATOM     60  O   ALA B   9       6.497  -8.112  -2.162  1.00  0.00           O
ATOM     61  CB  ALA B   9       9.425  -6.904  -3.710  1.00  0.00           C
ATOM     62  N   VAL B  10       6.708  -6.003  -2.884  1.00  0.00           N
ATOM     63  CA  VAL B  10       5.306  -5.842  -3.270  1.00  0.00           C
ATOM     64  C   VAL B  10       4.907  -6.948  -4.264  1.00  0.00           C
ATOM     65  O   VAL B  10       5.714  -7.383  -5.082  1.00  0.00           O
ATOM     66  CB  VAL B  10       5.100  -4.423  -3.844  1.00  0.00           C
ATOM     67  CG1 VAL B  10       3.710  -4.219  -4.409  1.00  0.00           C
ATOM     68  CG2 VAL B  10       5.293  -3.373  -2.742  1.00  0.00           C
ATOM     69  N   ASP B  11       3.677  -7.453  -4.134  1.00  0.00           N
ATOM     70  CA  ASP B  11       3.138  -8.603  -4.876  1.00  0.00           C
ATOM     71  C   ASP B  11       3.887  -9.928  -4.668  1.00  0.00           C
ATOM     72  O   ASP B  11       3.813 -10.845  -5.483  1.00  0.00           O
ATOM     73  CB  ASP B  11       2.877  -8.237  -6.351  1.00  0.00           C
ATOM     74  CG  ASP B  11       1.846  -7.114  -6.487  1.00  0.00           C
ATOM     75  OD1 ASP B  11       0.843  -7.151  -5.746  1.00  0.00           O
ATOM     76  OD2 ASP B  11       2.035  -6.186  -7.298  1.00  0.00           O
ATOM     77  N   ARG B  12       4.571 -10.069  -3.529  1.00  0.00           N
ATOM     78  CA  ARG B  12       5.321 -11.269  -3.135  1.00  0.00           C
ATOM     79  C   ARG B  12       6.462 -11.629  -4.087  1.00  0.00           C
ATOM     80  O   ARG B  12       6.873 -12.783  -4.131  1.00  0.00           O
ATOM     81  CB  ARG B  12       4.383 -12.471  -2.896  1.00  0.00           C
ATOM     82  CG  ARG B  12       3.269 -12.209  -1.878  1.00  0.00           C
ATOM     83  CD  ARG B  12       2.413 -13.463  -1.671  1.00  0.00           C
ATOM     84  NE  ARG B  12       1.733 -13.885  -2.908  1.00  0.00           N
ATOM     85  CZ  ARG B  12       0.738 -13.271  -3.512  1.00  0.00           C
ATOM     86  NH1 ARG B  12       0.193 -12.199  -3.018  1.00  0.00           N
ATOM     87  NH2 ARG B  12       0.261 -13.741  -4.617  1.00  0.00           N
ATOM     88  N   VAL B  13       7.004 -10.661  -4.818  1.00  0.00           N
ATOM     89  CA  VAL B  13       8.203 -10.861  -5.635  1.00  0.00           C
ATOM     90  C   VAL B  13       9.374 -11.210  -4.718  1.00  0.00           C
ATOM     91  O   VAL B  13       9.650 -10.506  -3.756  1.00  0.00           O
ATOM     92  CB  VAL B  13       8.514  -9.624  -6.495  1.00  0.00           C
ATOM     93  CG1 VAL B  13       9.812  -9.795  -7.281  1.00  0.00           C
ATOM     94  CG2 VAL B  13       7.388  -9.370  -7.503  1.00  0.00           C
ATOM     95  N   ILE B  14      10.067 -12.304  -5.012  1.00  0.00           N
ATOM     96  CA  ILE B  14      11.223 -12.774  -4.237  1.00  0.00           C
ATOM     97  C   ILE B  14      12.541 -12.709  -5.010  1.00  0.00           C
ATOM     98  O   ILE B  14      13.605 -12.904  -4.425  1.00  0.00           O
ATOM     99  CB  ILE B  14      10.984 -14.187  -3.672  1.00  0.00           C
ATOM    100  CG1 ILE B  14      10.687 -15.226  -4.777  1.00  0.00           C
ATOM    101  CG2 ILE B  14       9.857 -14.142  -2.625  1.00  0.00           C
ATOM    102  CD1 ILE B  14      10.662 -16.676  -4.267  1.00  0.00           C
ATOM    103  N   GLY B  15      12.503 -12.434  -6.312  1.00  0.00           N
ATOM    104  CA  GLY B  15      13.705 -12.311  -7.123  1.00  0.00           C
ATOM    105  C   GLY B  15      13.412 -12.064  -8.593  1.00  0.00           C
ATOM    106  O   GLY B  15      12.300 -12.297  -9.076  1.00  0.00           O
ATOM    107  N   MET B  16      14.453 -11.614  -9.302  1.00  0.00           N
ATOM    108  CA  MET B  16      14.486 -11.436 -10.739  1.00  0.00           C
ATOM    109  C   MET B  16      15.861 -11.908 -11.233  1.00  0.00           C
ATOM    110  O   MET B  16      16.881 -11.481 -10.690  1.00  0.00           O
ATOM    111  CB  MET B  16      14.239  -9.962 -11.072  1.00  0.00           C
ATOM    112  CG  MET B  16      14.130  -9.711 -12.577  1.00  0.00           C
ATOM    113  SD  MET B  16      13.741  -7.997 -12.967  1.00  0.00           S
ATOM    114  CE  MET B  16      13.630  -8.105 -14.766  1.00  0.00           C
ATOM    115  N   GLU B  17      15.889 -12.820 -12.183  1.00  0.00           N
ATOM    116  CA  GLU B  17      17.135 -13.391 -12.736  1.00  0.00           C
ATOM    117  C   GLU B  17      18.132 -13.883 -11.660  1.00  0.00           C
ATOM    118  O   GLU B  17      19.342 -13.686 -11.754  1.00  0.00           O
ATOM    119  CB  GLU B  17      17.780 -12.432 -13.744  1.00  0.00           C
ATOM    120  CG  GLU B  17      16.868 -12.094 -14.931  1.00  0.00           C
ATOM    121  CD  GLU B  17      17.601 -11.312 -16.028  1.00  0.00           C
ATOM    122  OE1 GLU B  17      17.082 -11.286 -17.160  1.00  0.00           O
ATOM    123  OE2 GLU B  17      18.692 -10.766 -15.757  1.00  0.00           O
ATOM    124  N   ASN B  18      17.631 -14.541 -10.594  1.00  0.00           N
ATOM    125  CA  ASN B  18      18.409 -15.018  -9.444  1.00  0.00           C
ATOM    126  C   ASN B  18      19.027 -13.925  -8.548  1.00  0.00           C
ATOM    127  O   ASN B  18      19.784 -14.256  -7.628  1.00  0.00           O
ATOM    128  CB  ASN B  18      19.452 -16.065  -9.869  1.00  0.00           C
ATOM    129  CG  ASN B  18      18.885 -17.221 -10.664  1.00  0.00           C
ATOM    130  OD1 ASN B  18      17.890 -17.826 -10.317  1.00  0.00           O
ATOM    131  ND2 ASN B  18      19.540 -17.587 -11.744  1.00  0.00           N
ATOM    132  N   ALA B  19      18.712 -12.646  -8.759  1.00  0.00           N
ATOM    133  CA  ALA B  19      19.130 -11.554  -7.892  1.00  0.00           C
ATOM    134  C   ALA B  19      17.944 -11.022  -7.078  1.00  0.00           C
ATOM    135  O   ALA B  19      16.812 -10.978  -7.546  1.00  0.00           O
ATOM    136  CB  ALA B  19      19.808 -10.471  -8.737  1.00  0.00           C
ATOM    137  N   MET B  20      18.223 -10.572  -5.845  1.00  0.00           N
ATOM    138  CA  MET B  20      17.276  -9.729  -5.129  1.00  0.00           C
ATOM    139  C   MET B  20      17.454  -8.289  -5.622  1.00  0.00           C
ATOM    140  O   MET B  20      18.572  -7.787  -5.602  1.00  0.00           O
ATOM    141  CB  MET B  20      17.452  -9.829  -3.610  1.00  0.00           C
ATOM    142  CG  MET B  20      17.091 -11.236  -3.094  1.00  0.00           C
ATOM    143  SD  MET B  20      16.512 -11.319  -1.372  1.00  0.00           S
ATOM    144  CE  MET B  20      17.951 -10.718  -0.463  1.00  0.00           C
ATOM    145  N   PRO B  21      16.384  -7.607  -6.050  1.00  0.00           N
ATOM    146  CA  PRO B  21      16.482  -6.268  -6.642  1.00  0.00           C
ATOM    147  C   PRO B  21      16.634  -5.145  -5.598  1.00  0.00           C
ATOM    148  O   PRO B  21      16.457  -3.970  -5.905  1.00  0.00           O
ATOM    149  CB  PRO B  21      15.215  -6.144  -7.499  1.00  0.00           C
ATOM    150  CG  PRO B  21      14.192  -6.978  -6.730  1.00  0.00           C
ATOM    151  CD  PRO B  21      15.022  -8.116  -6.154  1.00  0.00           C
ATOM    152  N   TRP B  22      16.988  -5.479  -4.353  1.00  0.00           N
ATOM    153  CA  TRP B  22      17.179  -4.539  -3.252  1.00  0.00           C
ATOM    154  C   TRP B  22      18.422  -4.897  -2.431  1.00  0.00           C
ATOM    155  O   TRP B  22      18.933  -6.012  -2.471  1.00  0.00           O
ATOM    156  CB  TRP B  22      15.942  -4.516  -2.348  1.00  0.00           C
ATOM    157  CG  TRP B  22      15.532  -5.863  -1.834  1.00  0.00           C
ATOM    158  CD1 TRP B  22      16.078  -6.520  -0.791  1.00  0.00           C
ATOM    159  CD2 TRP B  22      14.507  -6.758  -2.380  1.00  0.00           C
ATOM    160  NE1 TRP B  22      15.471  -7.773  -0.654  1.00  0.00           N
ATOM    161  CE2 TRP B  22      14.498  -7.950  -1.614  1.00  0.00           C
ATOM    162  CE3 TRP B  22      13.601  -6.662  -3.457  1.00  0.00           C
ATOM    163  CZ2 TRP B  22      13.631  -9.028  -1.906  1.00  0.00           C
ATOM    164  CZ3 TRP B  22      12.733  -7.729  -3.739  1.00  0.00           C
ATOM    165  CH2 TRP B  22      12.748  -8.907  -2.975  1.00  0.00           C
ATOM    166  N   ASN B  23      18.903  -3.929  -1.631  1.00  0.00           N
ATOM    167  CA  ASN B  23      20.002  -4.121  -0.695  1.00  0.00           C
ATOM    168  C   ASN B  23      19.558  -3.670   0.701  1.00  0.00           C
ATOM    169  O   ASN B  23      19.457  -2.467   0.969  1.00  0.00           O
ATOM    170  CB  ASN B  23      21.244  -3.381  -1.214  1.00  0.00           C
ATOM    171  CG  ASN B  23      22.488  -3.709  -0.406  1.00  0.00           C
ATOM    172  OD1 ASN B  23      22.536  -4.628   0.393  1.00  0.00           O
ATOM    173  ND2 ASN B  23      23.560  -2.976  -0.617  1.00  0.00           N
ATOM    174  N   LEU B  24      19.315  -4.642   1.575  1.00  0.00           N
ATOM    175  CA  LEU B  24      18.835  -4.426   2.937  1.00  0.00           C
ATOM    176  C   LEU B  24      19.752  -5.144   3.947  1.00  0.00           C
ATOM    177  O   LEU B  24      19.522  -6.307   4.287  1.00  0.00           O
ATOM    178  CB  LEU B  24      17.370  -4.893   3.055  1.00  0.00           C
ATOM    179  CG  LEU B  24      16.356  -4.046   2.266  1.00  0.00           C
ATOM    180  CD1 LEU B  24      14.980  -4.685   2.393  1.00  0.00           C
ATOM    181  CD2 LEU B  24      16.246  -2.613   2.779  1.00  0.00           C
ATOM    182  N   PRO B  25      20.775  -4.454   4.474  1.00  0.00           N
ATOM    183  CA  PRO B  25      21.640  -5.022   5.514  1.00  0.00           C
ATOM    184  C   PRO B  25      20.886  -5.499   6.754  1.00  0.00           C
ATOM    185  O   PRO B  25      21.277  -6.496   7.368  1.00  0.00           O
ATOM    186  CB  PRO B  25      22.623  -3.894   5.866  1.00  0.00           C
ATOM    187  CG  PRO B  25      22.682  -3.055   4.597  1.00  0.00           C
ATOM    188  CD  PRO B  25      21.266  -3.159   4.037  1.00  0.00           C
ATOM    189  N   ALA B  26      19.793  -4.830   7.119  1.00  0.00           N
ATOM    190  CA  ALA B  26      18.941  -5.223   8.230  1.00  0.00           C
ATOM    191  C   ALA B  26      18.264  -6.587   7.994  1.00  0.00           C
ATOM    192  O   ALA B  26      18.254  -7.426   8.897  1.00  0.00           O
ATOM    193  CB  ALA B  26      17.912  -4.120   8.469  1.00  0.00           C
ATOM    194  N   ASP B  27      17.797  -6.858   6.771  1.00  0.00           N
ATOM    195  CA  ASP B  27      17.226  -8.157   6.408  1.00  0.00           C
ATOM    196  C   ASP B  27      18.291  -9.262   6.432  1.00  0.00           C
ATOM    197  O   ASP B  27      18.066 -10.352   6.971  1.00  0.00           O
ATOM    198  CB  ASP B  27      16.554  -8.084   5.034  1.00  0.00           C
ATOM    199  CG  ASP B  27      15.940  -9.432   4.690  1.00  0.00           C
ATOM    200  OD1 ASP B  27      15.052  -9.884   5.449  1.00  0.00           O
ATOM    201  OD2 ASP B  27      16.404 -10.062   3.718  1.00  0.00           O
ATOM    202  N   LEU B  28      19.518  -8.975   5.992  1.00  0.00           N
ATOM    203  CA  LEU B  28      20.631  -9.921   6.099  1.00  0.00           C
ATOM    204  C   LEU B  28      20.968 -10.254   7.565  1.00  0.00           C
ATOM    205  O   LEU B  28      21.290 -11.402   7.893  1.00  0.00           O
ATOM    206  CB  LEU B  28      21.873  -9.359   5.386  1.00  0.00           C
ATOM    207  CG  LEU B  28      21.717  -9.167   3.857  1.00  0.00           C
ATOM    208  CD1 LEU B  28      22.994  -8.535   3.307  1.00  0.00           C
ATOM    209  CD2 LEU B  28      21.488 -10.493   3.137  1.00  0.00           C
ATOM    210  N   ALA B  29      20.882  -9.262   8.463  1.00  0.00           N
ATOM    211  CA  ALA B  29      21.070  -9.469   9.898  1.00  0.00           C
ATOM    212  C   ALA B  29      19.929 -10.311  10.502  1.00  0.00           C
ATOM    213  O   ALA B  29      20.198 -11.262  11.253  1.00  0.00           O
ATOM    214  CB  ALA B  29      21.222  -8.109  10.580  1.00  0.00           C
ATOM    215  N   TRP B  30      18.680 -10.013  10.133  1.00  0.00           N
ATOM    216  CA  TRP B  30      17.492 -10.792  10.507  1.00  0.00           C
ATOM    217  C   TRP B  30      17.599 -12.245  10.030  1.00  0.00           C
ATOM    218  O   TRP B  30      17.475 -13.176  10.829  1.00  0.00           O
ATOM    219  CB  TRP B  30      16.261 -10.112   9.907  1.00  0.00           C
ATOM    220  CG  TRP B  30      14.993 -10.902  10.040  1.00  0.00           C
ATOM    221  CD1 TRP B  30      14.413 -11.659   9.084  1.00  0.00           C
ATOM    222  CD2 TRP B  30      14.120 -10.984  11.207  1.00  0.00           C
ATOM    223  NE1 TRP B  30      13.225 -12.194   9.570  1.00  0.00           N
ATOM    224  CE2 TRP B  30      13.012 -11.796  10.862  1.00  0.00           C
ATOM    225  CE3 TRP B  30      14.153 -10.421  12.503  1.00  0.00           C
ATOM    226  CZ2 TRP B  30      11.952 -12.046  11.769  1.00  0.00           C
ATOM    227  CZ3 TRP B  30      13.101 -10.669  13.405  1.00  0.00           C
ATOM    228  CH2 TRP B  30      12.010 -11.474  13.045  1.00  0.00           C
ATOM    229  N   PHE B  31      17.932 -12.442   8.766  1.00  0.00           N
ATOM    230  CA  PHE B  31      18.157 -13.760   8.176  1.00  0.00           C
ATOM    231  C   PHE B  31      19.245 -14.539   8.929  1.00  0.00           C
ATOM    232  O   PHE B  31      19.052 -15.700   9.309  1.00  0.00           O
ATOM    233  CB  PHE B  31      18.543 -13.580   6.702  1.00  0.00           C
ATOM    234  CG  PHE B  31      18.863 -14.887   6.020  1.00  0.00           C
ATOM    235  CD1 PHE B  31      20.190 -15.368   5.964  1.00  0.00           C
ATOM    236  CD2 PHE B  31      17.826 -15.653   5.460  1.00  0.00           C
ATOM    237  CE1 PHE B  31      20.474 -16.607   5.355  1.00  0.00           C
ATOM    238  CE2 PHE B  31      18.106 -16.887   4.844  1.00  0.00           C
ATOM    239  CZ  PHE B  31      19.427 -17.353   4.799  1.00  0.00           C
ATOM    240  N   LYS B  32      20.383 -13.889   9.211  1.00  0.00           N
ATOM    241  CA  LYS B  32      21.460 -14.518   9.972  1.00  0.00           C
ATOM    242  C   LYS B  32      20.999 -14.921  11.364  1.00  0.00           C
ATOM    243  O   LYS B  32      21.252 -16.052  11.764  1.00  0.00           O
ATOM    244  CB  LYS B  32      22.677 -13.586  10.012  1.00  0.00           C
ATOM    245  CG  LYS B  32      23.874 -14.243  10.734  1.00  0.00           C
ATOM    246  CD  LYS B  32      25.075 -13.288  10.751  1.00  0.00           C
ATOM    247  CE  LYS B  32      26.231 -13.914  11.512  1.00  0.00           C
ATOM    248  NZ  LYS B  32      27.388 -12.980  11.625  1.00  0.00           N
ATOM    249  N   ARG B  33      20.327 -14.045  12.090  1.00  0.00           N
ATOM    250  CA  ARG B  33      19.833 -14.302  13.449  1.00  0.00           C
ATOM    251  C   ARG B  33      18.879 -15.491  13.500  1.00  0.00           C
ATOM    252  O   ARG B  33      19.013 -16.336  14.384  1.00  0.00           O
ATOM    253  CB  ARG B  33      19.168 -13.019  13.981  1.00  0.00           C
ATOM    254  CG  ARG B  33      18.636 -13.183  15.418  1.00  0.00           C
ATOM    255  CD  ARG B  33      17.989 -11.875  15.891  1.00  0.00           C
ATOM    256  NE  ARG B  33      17.398 -12.023  17.232  1.00  0.00           N
ATOM    257  CZ  ARG B  33      16.727 -11.084  17.894  1.00  0.00           C
ATOM    258  NH1 ARG B  33      16.558  -9.896  17.388  1.00  0.00           N
ATOM    259  NH2 ARG B  33      16.215 -11.340  19.050  1.00  0.00           N
ATOM    260  N   ASN B  34      17.965 -15.592  12.540  1.00  0.00           N
ATOM    261  CA  ASN B  34      16.934 -16.628  12.534  1.00  0.00           C
ATOM    262  C   ASN B  34      17.400 -17.973  11.958  1.00  0.00           C
ATOM    263  O   ASN B  34      16.767 -18.990  12.212  1.00  0.00           O
ATOM    264  CB  ASN B  34      15.681 -16.073  11.834  1.00  0.00           C
ATOM    265  CG  ASN B  34      15.025 -15.005  12.695  1.00  0.00           C
ATOM    266  OD1 ASN B  34      14.786 -15.206  13.871  1.00  0.00           O
ATOM    267  ND2 ASN B  34      14.773 -13.844  12.148  1.00  0.00           N
ATOM    268  N   THR B  35      18.522 -18.004  11.229  1.00  0.00           N
ATOM    269  CA  THR B  35      19.059 -19.243  10.618  1.00  0.00           C
ATOM    270  C   THR B  35      20.323 -19.780  11.293  1.00  0.00           C
ATOM    271  O   THR B  35      20.710 -20.921  11.049  1.00  0.00           O
ATOM    272  CB  THR B  35      19.316 -19.066   9.116  1.00  0.00           C
ATOM    273  OG1 THR B  35      20.265 -18.042   8.906  1.00  0.00           O
ATOM    274  CG2 THR B  35      18.055 -18.710   8.337  1.00  0.00           C
ATOM    275  N   LEU B  36      20.998 -18.991  12.138  1.00  0.00           N
ATOM    276  CA  LEU B  36      22.257 -19.404  12.766  1.00  0.00           C
ATOM    277  C   LEU B  36      22.054 -20.637  13.648  1.00  0.00           C
ATOM    278  O   LEU B  36      21.075 -20.732  14.376  1.00  0.00           O
ATOM    279  CB  LEU B  36      22.852 -18.217  13.550  1.00  0.00           C
ATOM    280  CG  LEU B  36      24.315 -18.430  13.995  1.00  0.00           C
ATOM    281  CD1 LEU B  36      25.275 -18.417  12.803  1.00  0.00           C
ATOM    282  CD2 LEU B  36      24.736 -17.319  14.948  1.00  0.00           C
ATOM    283  N   ASN B  37      22.994 -21.576  13.582  1.00  0.00           N
ATOM    284  CA  ASN B  37      22.950 -22.863  14.292  1.00  0.00           C
ATOM    285  C   ASN B  37      21.753 -23.763  13.922  1.00  0.00           C
ATOM    286  O   ASN B  37      21.443 -24.697  14.655  1.00  0.00           O
ATOM    287  CB  ASN B  37      23.086 -22.653  15.809  1.00  0.00           C
ATOM    288  CG  ASN B  37      24.346 -21.893  16.201  1.00  0.00           C
ATOM    289  OD1 ASN B  37      25.410 -22.056  15.637  1.00  0.00           O
ATOM    290  ND2 ASN B  37      24.260 -21.042  17.202  1.00  0.00           N
ATOM    291  N   LYS B  38      21.118 -23.524  12.778  1.00  0.00           N
ATOM    292  CA  LYS B  38      20.038 -24.358  12.240  1.00  0.00           C
ATOM    293  C   LYS B  38      20.447 -24.910  10.869  1.00  0.00           C
ATOM    294  O   LYS B  38      21.216 -24.253  10.156  1.00  0.00           O
ATOM    295  CB  LYS B  38      18.726 -23.553  12.154  1.00  0.00           C
ATOM    296  CG  LYS B  38      18.294 -22.932  13.495  1.00  0.00           C
ATOM    297  CD  LYS B  38      17.025 -22.093  13.310  1.00  0.00           C
ATOM    298  CE  LYS B  38      16.675 -21.298  14.584  1.00  0.00           C
ATOM    299  NZ  LYS B  38      15.552 -20.371  14.345  1.00  0.00           N
ATOM    300  N   PRO B  39      19.987 -26.108  10.482  1.00  0.00           N
ATOM    301  CA  PRO B  39      20.160 -26.552   9.108  1.00  0.00           C
ATOM    302  C   PRO B  39      19.352 -25.655   8.156  1.00  0.00           C
ATOM    303  O   PRO B  39      18.226 -25.259   8.471  1.00  0.00           O
ATOM    304  CB  PRO B  39      19.692 -28.008   9.084  1.00  0.00           C
ATOM    305  CG  PRO B  39      18.655 -28.050  10.203  1.00  0.00           C
ATOM    306  CD  PRO B  39      19.189 -27.054  11.236  1.00  0.00           C
ATOM    307  N   VAL B  40      19.945 -25.360   7.001  1.00  0.00           N
ATOM    308  CA  VAL B  40      19.313 -24.565   5.954  1.00  0.00           C
ATOM    309  C   VAL B  40      19.169 -25.399   4.683  1.00  0.00           C
ATOM    310  O   VAL B  40      20.146 -25.967   4.194  1.00  0.00           O
ATOM    311  CB  VAL B  40      20.036 -23.223   5.693  1.00  0.00           C
ATOM    312  CG1 VAL B  40      19.958 -22.313   6.928  1.00  0.00           C
ATOM    313  CG2 VAL B  40      21.512 -23.365   5.310  1.00  0.00           C
ATOM    314  N   ILE B  41      17.962 -25.480   4.153  1.00  0.00           N
ATOM    315  CA  ILE B  41      17.650 -26.143   2.881  1.00  0.00           C
ATOM    316  C   ILE B  41      17.440 -25.066   1.819  1.00  0.00           C
ATOM    317  O   ILE B  41      16.671 -24.128   2.036  1.00  0.00           O
ATOM    318  CB  ILE B  41      16.436 -27.082   3.004  1.00  0.00           C
ATOM    319  CG1 ILE B  41      16.701 -28.195   4.035  1.00  0.00           C
ATOM    320  CG2 ILE B  41      16.101 -27.698   1.626  1.00  0.00           C
ATOM    321  CD1 ILE B  41      15.465 -29.057   4.373  1.00  0.00           C
ATOM    322  N   MET B  42      18.106 -25.220   0.672  1.00  0.00           N
ATOM    323  CA  MET B  42      17.968 -24.306  -0.460  1.00  0.00           C
ATOM    324  C   MET B  42      17.955 -25.061  -1.789  1.00  0.00           C
ATOM    325  O   MET B  42      18.452 -26.182  -1.902  1.00  0.00           O
ATOM    326  CB  MET B  42      19.081 -23.241  -0.407  1.00  0.00           C
ATOM    327  CG  MET B  42      20.476 -23.791  -0.718  1.00  0.00           C
ATOM    328  SD  MET B  42      21.847 -22.661  -0.297  1.00  0.00           S
ATOM    329  CE  MET B  42      21.973 -22.977   1.469  1.00  0.00           C
ATOM    330  N   GLY B  43      17.391 -24.433  -2.816  1.00  0.00           N
ATOM    331  CA  GLY B  43      17.510 -24.896  -4.188  1.00  0.00           C
ATOM    332  C   GLY B  43      18.874 -24.566  -4.783  1.00  0.00           C
ATOM    333  O   GLY B  43      19.600 -23.708  -4.284  1.00  0.00           O
ATOM    334  N   ARG B  44      19.215 -25.239  -5.911  1.00  0.00           N
ATOM    335  CA  ARG B  44      20.496 -25.049  -6.597  1.00  0.00           C
ATOM    336  C   ARG B  44      20.734 -23.604  -7.032  1.00  0.00           C
ATOM    337  O   ARG B  44      21.821 -23.089  -6.802  1.00  0.00           O
ATOM    338  CB  ARG B  44      20.580 -26.015  -7.786  1.00  0.00           C
ATOM    339  CG  ARG B  44      21.997 -26.044  -8.370  1.00  0.00           C
ATOM    340  CD  ARG B  44      22.081 -26.999  -9.548  1.00  0.00           C
ATOM    341  NE  ARG B  44      23.468 -27.156  -9.991  1.00  0.00           N
ATOM    342  CZ  ARG B  44      24.215 -28.259  -9.922  1.00  0.00           C
ATOM    343  NH1 ARG B  44      23.734 -29.388  -9.485  1.00  0.00           N
ATOM    344  NH2 ARG B  44      25.444 -28.223 -10.290  1.00  0.00           N
ATOM    345  N   HIS B  45      19.736 -22.915  -7.564  1.00  0.00           N
ATOM    346  CA  HIS B  45      19.876 -21.512  -7.980  1.00  0.00           C
ATOM    347  C   HIS B  45      20.166 -20.578  -6.796  1.00  0.00           C
ATOM    348  O   HIS B  45      21.013 -19.697  -6.896  1.00  0.00           O
ATOM    349  CB  HIS B  45      18.621 -21.060  -8.722  1.00  0.00           C
ATOM    350  CG  HIS B  45      18.471 -21.711 -10.067  1.00  0.00           C
ATOM    351  ND1 HIS B  45      19.368 -21.602 -11.109  1.00  0.00           N
ATOM    352  CD2 HIS B  45      17.466 -22.537 -10.492  1.00  0.00           C
ATOM    353  CE1 HIS B  45      18.904 -22.343 -12.140  1.00  0.00           C
ATOM    354  NE2 HIS B  45      17.752 -22.924 -11.791  1.00  0.00           N
ATOM    355  N   THR B  46      19.540 -20.806  -5.643  1.00  0.00           N
ATOM    356  CA  THR B  46      19.819 -20.048  -4.422  1.00  0.00           C
ATOM    357  C   THR B  46      21.231 -20.327  -3.897  1.00  0.00           C
ATOM    358  O   THR B  46      21.897 -19.430  -3.395  1.00  0.00           O
ATOM    359  CB  THR B  46      18.792 -20.378  -3.336  1.00  0.00           C
ATOM    360  OG1 THR B  46      17.488 -20.234  -3.856  1.00  0.00           O
ATOM    361  CG2 THR B  46      18.890 -19.469  -2.108  1.00  0.00           C
ATOM    362  N   TRP B  47      21.711 -21.563  -4.010  1.00  0.00           N
ATOM    363  CA  TRP B  47      23.094 -21.894  -3.694  1.00  0.00           C
ATOM    364  C   TRP B  47      24.081 -21.139  -4.580  1.00  0.00           C
ATOM    365  O   TRP B  47      25.038 -20.549  -4.080  1.00  0.00           O
ATOM    366  CB  TRP B  47      23.291 -23.410  -3.818  1.00  0.00           C
ATOM    367  CG  TRP B  47      24.725 -23.825  -3.891  1.00  0.00           C
ATOM    368  CD1 TRP B  47      25.368 -24.281  -4.995  1.00  0.00           C
ATOM    369  CD2 TRP B  47      25.739 -23.740  -2.849  1.00  0.00           C
ATOM    370  NE1 TRP B  47      26.707 -24.504  -4.703  1.00  0.00           N
ATOM    371  CE2 TRP B  47      26.971 -24.169  -3.398  1.00  0.00           C
ATOM    372  CE3 TRP B  47      25.717 -23.327  -1.498  1.00  0.00           C
ATOM    373  CZ2 TRP B  47      28.163 -24.196  -2.633  1.00  0.00           C
ATOM    374  CZ3 TRP B  47      26.898 -23.355  -0.736  1.00  0.00           C
ATOM    375  CH2 TRP B  47      28.104 -23.781  -1.303  1.00  0.00           C
ATOM    376  N   GLU B  48      23.829 -21.130  -5.895  1.00  0.00           N
ATOM    377  CA  GLU B  48      24.667 -20.454  -6.882  1.00  0.00           C
ATOM    378  C   GLU B  48      24.692 -18.931  -6.672  1.00  0.00           C
ATOM    379  O   GLU B  48      25.755 -18.330  -6.811  1.00  0.00           O
ATOM    380  CB  GLU B  48      24.186 -20.826  -8.300  1.00  0.00           C
ATOM    381  CG  GLU B  48      24.550 -22.277  -8.656  1.00  0.00           C
ATOM    382  CD  GLU B  48      23.857 -22.833  -9.924  1.00  0.00           C
ATOM    383  OE1 GLU B  48      24.090 -24.038 -10.211  1.00  0.00           O
ATOM    384  OE2 GLU B  48      23.078 -22.112 -10.567  1.00  0.00           O
ATOM    385  N   SER B  49      23.581 -18.312  -6.246  1.00  0.00           N
ATOM    386  CA  SER B  49      23.552 -16.870  -5.954  1.00  0.00           C
ATOM    387  C   SER B  49      24.303 -16.509  -4.667  1.00  0.00           C
ATOM    388  O   SER B  49      24.954 -15.473  -4.607  1.00  0.00           O
ATOM    389  CB  SER B  49      22.108 -16.356  -5.903  1.00  0.00           C
ATOM    390  OG  SER B  49      21.416 -16.796  -4.750  1.00  0.00           O
ATOM    391  N   ILE B  50      24.283 -17.369  -3.642  1.00  0.00           N
ATOM    392  CA  ILE B  50      25.059 -17.164  -2.403  1.00  0.00           C
ATOM    393  C   ILE B  50      26.552 -17.414  -2.653  1.00  0.00           C
ATOM    394  O   ILE B  50      27.412 -16.735  -2.075  1.00  0.00           O
ATOM    395  CB  ILE B  50      24.499 -18.063  -1.274  1.00  0.00           C
ATOM    396  CG1 ILE B  50      23.058 -17.643  -0.895  1.00  0.00           C
ATOM    397  CG2 ILE B  50      25.388 -17.984  -0.022  1.00  0.00           C
ATOM    398  CD1 ILE B  50      22.331 -18.670  -0.022  1.00  0.00           C
ATOM    399  N   GLY B  51      26.879 -18.395  -3.489  1.00  0.00           N
ATOM    400  CA  GLY B  51      28.228 -18.719  -3.959  1.00  0.00           C
ATOM    401  C   GLY B  51      29.184 -19.333  -2.925  1.00  0.00           C
ATOM    402  O   GLY B  51      30.304 -19.725  -3.264  1.00  0.00           O
ATOM    403  N   ARG B  52      28.778 -19.417  -1.648  1.00  0.00           N
ATOM    404  CA  ARG B  52      29.587 -19.991  -0.564  1.00  0.00           C
ATOM    405  C   ARG B  52      28.709 -20.611   0.531  1.00  0.00           C
ATOM    406  O   ARG B  52      27.594 -20.143   0.740  1.00  0.00           O
ATOM    407  CB  ARG B  52      30.528 -18.924   0.017  1.00  0.00           C
ATOM    408  CG  ARG B  52      29.793 -17.748   0.681  1.00  0.00           C
ATOM    409  CD  ARG B  52      30.778 -16.707   1.221  1.00  0.00           C
ATOM    410  NE  ARG B  52      30.084 -15.586   1.854  1.00  0.00           N
ATOM    411  CZ  ARG B  52      30.644 -14.553   2.454  1.00  0.00           C
ATOM    412  NH1 ARG B  52      31.940 -14.448   2.557  1.00  0.00           N
ATOM    413  NH2 ARG B  52      29.903 -13.612   2.956  1.00  0.00           N
ATOM    414  N   PRO B  53      29.224 -21.595   1.311  1.00  0.00           N
ATOM    415  CA  PRO B  53      28.493 -22.121   2.452  1.00  0.00           C
ATOM    416  C   PRO B  53      28.184 -21.024   3.464  1.00  0.00           C
ATOM    417  O   PRO B  53      29.053 -20.230   3.833  1.00  0.00           O
ATOM    418  CB  PRO B  53      29.380 -23.215   3.062  1.00  0.00           C
ATOM    419  CG  PRO B  53      30.325 -23.596   1.923  1.00  0.00           C
ATOM    420  CD  PRO B  53      30.488 -22.293   1.145  1.00  0.00           C
ATOM    421  N   LEU B  54      26.952 -20.999   3.949  1.00  0.00           N
ATOM    422  CA  LEU B  54      26.567 -20.114   5.043  1.00  0.00           C
ATOM    423  C   LEU B  54      27.237 -20.605   6.338  1.00  0.00           C
ATOM    424  O   LEU B  54      26.975 -21.735   6.775  1.00  0.00           O
ATOM    425  CB  LEU B  54      25.040 -20.080   5.167  1.00  0.00           C
ATOM    426  CG  LEU B  54      24.318 -19.391   3.996  1.00  0.00           C
ATOM    427  CD1 LEU B  54      22.811 -19.555   4.163  1.00  0.00           C
ATOM    428  CD2 LEU B  54      24.633 -17.891   3.929  1.00  0.00           C
ATOM    429  N   PRO B  55      28.098 -19.792   6.982  1.00  0.00           N
ATOM    430  CA  PRO B  55      28.841 -20.242   8.157  1.00  0.00           C
ATOM    431  C   PRO B  55      27.925 -20.480   9.360  1.00  0.00           C
ATOM    432  O   PRO B  55      26.896 -19.825   9.523  1.00  0.00           O
ATOM    433  CB  PRO B  55      29.882 -19.143   8.407  1.00  0.00           C
ATOM    434  CG  PRO B  55      29.232 -17.892   7.822  1.00  0.00           C
ATOM    435  CD  PRO B  55      28.447 -18.432   6.625  1.00  0.00           C
ATOM    436  N   GLY B  56      28.313 -21.435  10.213  1.00  0.00           N
ATOM    437  CA  GLY B  56      27.570 -21.783  11.420  1.00  0.00           C
ATOM    438  C   GLY B  56      26.226 -22.481  11.165  1.00  0.00           C
ATOM    439  O   GLY B  56      25.393 -22.541  12.061  1.00  0.00           O
ATOM    440  N   ARG B  57      26.017 -22.971   9.932  1.00  0.00           N
ATOM    441  CA  ARG B  57      24.783 -23.653   9.519  1.00  0.00           C
ATOM    442  C   ARG B  57      25.117 -24.884   8.683  1.00  0.00           C
ATOM    443  O   ARG B  57      26.052 -24.847   7.891  1.00  0.00           O
ATOM    444  CB  ARG B  57      23.907 -22.676   8.712  1.00  0.00           C
ATOM    445  CG  ARG B  57      23.262 -21.608   9.604  1.00  0.00           C
ATOM    446  CD  ARG B  57      22.825 -20.376   8.804  1.00  0.00           C
ATOM    447  NE  ARG B  57      23.974 -19.507   8.512  1.00  0.00           N
ATOM    448  CZ  ARG B  57      23.916 -18.258   8.048  1.00  0.00           C
ATOM    449  NH1 ARG B  57      22.788 -17.704   7.724  1.00  0.00           N
ATOM    450  NH2 ARG B  57      24.997 -17.568   7.909  1.00  0.00           N
ATOM    451  N   LYS B  58      24.354 -25.962   8.849  1.00  0.00           N
ATOM    452  CA  LYS B  58      24.417 -27.101   7.928  1.00  0.00           C
ATOM    453  C   LYS B  58      23.719 -26.706   6.631  1.00  0.00           C
ATOM    454  O   LYS B  58      22.515 -26.489   6.635  1.00  0.00           O
ATOM    455  CB  LYS B  58      23.813 -28.341   8.591  1.00  0.00           C
ATOM    456  CG  LYS B  58      23.989 -29.584   7.706  1.00  0.00           C
ATOM    457  CD  LYS B  58      23.503 -30.845   8.426  1.00  0.00           C
ATOM    458  CE  LYS B  58      23.773 -32.074   7.561  1.00  0.00           C
ATOM    459  NZ  LYS B  58      23.352 -33.318   8.230  1.00  0.00           N
ATOM    460  N   ASN B  59      24.480 -26.609   5.540  1.00  0.00           N
ATOM    461  CA  ASN B  59      23.946 -26.220   4.235  1.00  0.00           C
ATOM    462  C   ASN B  59      23.523 -27.486   3.477  1.00  0.00           C
ATOM    463  O   ASN B  59      24.339 -28.389   3.289  1.00  0.00           O
ATOM    464  CB  ASN B  59      24.991 -25.414   3.446  1.00  0.00           C
ATOM    465  CG  ASN B  59      25.318 -24.050   4.047  1.00  0.00           C
ATOM    466  OD1 ASN B  59      25.054 -23.019   3.456  1.00  0.00           O
ATOM    467  ND2 ASN B  59      25.919 -23.999   5.206  1.00  0.00           N
ATOM    468  N   ILE B  60      22.263 -27.546   3.056  1.00  0.00           N
ATOM    469  CA  ILE B  60      21.677 -28.672   2.325  1.00  0.00           C
ATOM    470  C   ILE B  60      21.093 -28.120   1.023  1.00  0.00           C
ATOM    471  O   ILE B  60      20.226 -27.255   1.050  1.00  0.00           O
ATOM    472  CB  ILE B  60      20.613 -29.385   3.178  1.00  0.00           C
ATOM    473  CG1 ILE B  60      21.232 -29.949   4.479  1.00  0.00           C
ATOM    474  CG2 ILE B  60      19.949 -30.520   2.380  1.00  0.00           C
ATOM    475  CD1 ILE B  60      20.197 -30.342   5.537  1.00  0.00           C
ATOM    476  N   ILE B  61      21.590 -28.637  -0.114  1.00  0.00           N
ATOM    477  CA  ILE B  61      21.177 -28.168  -1.432  1.00  0.00           C
ATOM    478  C   ILE B  61      20.322 -29.241  -2.086  1.00  0.00           C
ATOM    479  O   ILE B  61      20.777 -30.360  -2.314  1.00  0.00           O
ATOM    480  CB  ILE B  61      22.373 -27.748  -2.312  1.00  0.00           C
ATOM    481  CG1 ILE B  61      23.169 -26.554  -1.720  1.00  0.00           C
ATOM    482  CG2 ILE B  61      21.861 -27.292  -3.707  1.00  0.00           C
ATOM    483  CD1 ILE B  61      24.061 -26.872  -0.555  1.00  0.00           C
ATOM    484  N   LEU B  62      19.087 -28.880  -2.429  1.00  0.00           N
ATOM    485  CA  LEU B  62      18.179 -29.722  -3.187  1.00  0.00           C
ATOM    486  C   LEU B  62      18.449 -29.549  -4.688  1.00  0.00           C
ATOM    487  O   LEU B  62      18.215 -28.488  -5.257  1.00  0.00           O
ATOM    488  CB  LEU B  62      16.729 -29.370  -2.790  1.00  0.00           C
ATOM    489  CG  LEU B  62      15.675 -30.287  -3.435  1.00  0.00           C
ATOM    490  CD1 LEU B  62      15.752 -31.710  -2.907  1.00  0.00           C
ATOM    491  CD2 LEU B  62      14.269 -29.752  -3.137  1.00  0.00           C
ATOM    492  N   SER B  63      18.940 -30.615  -5.339  1.00  0.00           N
ATOM    493  CA  SER B  63      19.210 -30.617  -6.779  1.00  0.00           C
ATOM    494  C   SER B  63      19.059 -32.014  -7.369  1.00  0.00           C
ATOM    495  O   SER B  63      19.553 -32.994  -6.818  1.00  0.00           O
ATOM    496  CB  SER B  63      20.626 -30.108  -7.044  1.00  0.00           C
ATOM    497  OG  SER B  63      20.865 -30.028  -8.443  1.00  0.00           O
ATOM    498  N   SER B  64      18.441 -32.106  -8.545  1.00  0.00           N
ATOM    499  CA  SER B  64      18.408 -33.357  -9.313  1.00  0.00           C
ATOM    500  C   SER B  64      19.767 -33.724  -9.918  1.00  0.00           C
ATOM    501  O   SER B  64      20.004 -34.891 -10.266  1.00  0.00           O
ATOM    502  CB  SER B  64      17.355 -33.240 -10.424  1.00  0.00           C
ATOM    503  OG  SER B  64      17.614 -32.099 -11.223  1.00  0.00           O
ATOM    504  N   GLN B  65      20.675 -32.738 -10.035  1.00  0.00           N
ATOM    505  CA  GLN B  65      22.011 -32.926 -10.581  1.00  0.00           C
ATOM    506  C   GLN B  65      23.031 -33.280  -9.478  1.00  0.00           C
ATOM    507  O   GLN B  65      22.815 -32.960  -8.315  1.00  0.00           O
ATOM    508  CB  GLN B  65      22.449 -31.678 -11.344  1.00  0.00           C
ATOM    509  CG  GLN B  65      21.564 -31.378 -12.566  1.00  0.00           C
ATOM    510  CD  GLN B  65      22.126 -30.247 -13.424  1.00  0.00           C
ATOM    511  OE1 GLN B  65      23.176 -29.683 -13.151  1.00  0.00           O
ATOM    512  NE2 GLN B  65      21.468 -29.886 -14.500  1.00  0.00           N
ATOM    513  N   PRO B  66      24.179 -33.899  -9.844  1.00  0.00           N
ATOM    514  CA  PRO B  66      25.268 -34.144  -8.906  1.00  0.00           C
ATOM    515  C   PRO B  66      25.743 -32.866  -8.220  1.00  0.00           C
ATOM    516  O   PRO B  66      25.725 -31.777  -8.801  1.00  0.00           O
ATOM    517  CB  PRO B  66      26.394 -34.792  -9.730  1.00  0.00           C
ATOM    518  CG  PRO B  66      25.661 -35.397 -10.927  1.00  0.00           C
ATOM    519  CD  PRO B  66      24.516 -34.412 -11.161  1.00  0.00           C
ATOM    520  N   GLY B  67      26.191 -33.004  -6.968  1.00  0.00           N
ATOM    521  CA  GLY B  67      26.814 -31.929  -6.217  1.00  0.00           C
ATOM    522  C   GLY B  67      28.114 -31.451  -6.868  1.00  0.00           C
ATOM    523  O   GLY B  67      28.819 -32.226  -7.497  1.00  0.00           O
ATOM    524  N   THR B  68      28.412 -30.149  -6.707  1.00  0.00           N
ATOM    525  CA  THR B  68      29.597 -29.494  -7.282  1.00  0.00           C
ATOM    526  C   THR B  68      30.516 -28.892  -6.220  1.00  0.00           C
ATOM    527  O   THR B  68      31.540 -28.305  -6.566  1.00  0.00           O
ATOM    528  CB  THR B  68      29.180 -28.395  -8.276  1.00  0.00           C
ATOM    529  OG1 THR B  68      28.288 -27.477  -7.671  1.00  0.00           O
ATOM    530  CG2 THR B  68      28.471 -28.974  -9.499  1.00  0.00           C
ATOM    531  N   ASP B  69      30.156 -29.004  -4.937  1.00  0.00           N
ATOM    532  CA  ASP B  69      30.930 -28.497  -3.800  1.00  0.00           C
ATOM    533  C   ASP B  69      30.793 -29.490  -2.631  1.00  0.00           C
ATOM    534  O   ASP B  69      29.687 -29.869  -2.256  1.00  0.00           O
ATOM    535  CB  ASP B  69      30.426 -27.093  -3.440  1.00  0.00           C
ATOM    536  CG  ASP B  69      31.366 -26.317  -2.516  1.00  0.00           C
ATOM    537  OD1 ASP B  69      31.909 -26.886  -1.552  1.00  0.00           O
ATOM    538  OD2 ASP B  69      31.546 -25.097  -2.743  1.00  0.00           O
ATOM    539  N   ASP B  70      31.919 -29.944  -2.103  1.00  0.00           N
ATOM    540  CA  ASP B  70      31.999 -30.944  -1.046  1.00  0.00           C
ATOM    541  C   ASP B  70      31.789 -30.366   0.360  1.00  0.00           C
ATOM    542  O   ASP B  70      31.567 -31.104   1.322  1.00  0.00           O
ATOM    543  CB  ASP B  70      33.350 -31.684  -1.161  1.00  0.00           C
ATOM    544  CG  ASP B  70      34.590 -30.780  -0.998  1.00  0.00           C
ATOM    545  OD1 ASP B  70      34.468 -29.547  -1.195  1.00  0.00           O
ATOM    546  OD2 ASP B  70      35.659 -31.340  -0.690  1.00  0.00           O
ATOM    547  N   ARG B  71      31.787 -29.033   0.497  1.00  0.00           N
ATOM    548  CA  ARG B  71      31.565 -28.343   1.773  1.00  0.00           C
ATOM    549  C   ARG B  71      30.097 -28.324   2.202  1.00  0.00           C
ATOM    550  O   ARG B  71      29.795 -27.876   3.311  1.00  0.00           O
ATOM    551  CB  ARG B  71      32.107 -26.905   1.675  1.00  0.00           C
ATOM    552  CG  ARG B  71      33.596 -26.842   1.295  1.00  0.00           C
ATOM    553  CD  ARG B  71      34.045 -25.401   1.081  1.00  0.00           C
ATOM    554  NE  ARG B  71      33.410 -24.820  -0.109  1.00  0.00           N
ATOM    555  CZ  ARG B  71      33.482 -23.554  -0.511  1.00  0.00           C
ATOM    556  NH1 ARG B  71      34.144 -22.658   0.156  1.00  0.00           N
ATOM    557  NH2 ARG B  71      32.874 -23.187  -1.594  1.00  0.00           N
ATOM    558  N   VAL B  72      29.197 -28.767   1.325  1.00  0.00           N
ATOM    559  CA  VAL B  72      27.748 -28.735   1.539  1.00  0.00           C
ATOM    560  C   VAL B  72      27.133 -30.105   1.258  1.00  0.00           C
ATOM    561  O   VAL B  72      27.685 -30.921   0.532  1.00  0.00           O
ATOM    562  CB  VAL B  72      27.071 -27.630   0.708  1.00  0.00           C
ATOM    563  CG1 VAL B  72      27.652 -26.251   1.057  1.00  0.00           C
ATOM    564  CG2 VAL B  72      27.186 -27.849  -0.797  1.00  0.00           C
ATOM    565  N   THR B  73      25.974 -30.375   1.856  1.00  0.00           N
ATOM    566  CA  THR B  73      25.262 -31.637   1.659  1.00  0.00           C
ATOM    567  C   THR B  73      24.320 -31.514   0.463  1.00  0.00           C
ATOM    568  O   THR B  73      23.475 -30.629   0.435  1.00  0.00           O
ATOM    569  CB  THR B  73      24.490 -32.045   2.922  1.00  0.00           C
ATOM    570  OG1 THR B  73      25.375 -32.123   4.023  1.00  0.00           O
ATOM    571  CG2 THR B  73      23.826 -33.413   2.795  1.00  0.00           C
ATOM    572  N   TRP B  74      24.443 -32.423  -0.493  1.00  0.00           N
ATOM    573  CA  TRP B  74      23.586 -32.474  -1.677  1.00  0.00           C
ATOM    574  C   TRP B  74      22.531 -33.577  -1.528  1.00  0.00           C
ATOM    575  O   TRP B  74      22.867 -34.692  -1.137  1.00  0.00           O
ATOM    576  CB  TRP B  74      24.437 -32.680  -2.924  1.00  0.00           C
ATOM    577  CG  TRP B  74      25.379 -31.544  -3.198  1.00  0.00           C
ATOM    578  CD1 TRP B  74      26.619 -31.413  -2.660  1.00  0.00           C
ATOM    579  CD2 TRP B  74      25.160 -30.360  -4.030  1.00  0.00           C
ATOM    580  NE1 TRP B  74      27.186 -30.220  -3.114  1.00  0.00           N
ATOM    581  CE2 TRP B  74      26.330 -29.548  -3.951  1.00  0.00           C
ATOM    582  CE3 TRP B  74      24.095 -29.916  -4.834  1.00  0.00           C
ATOM    583  CZ2 TRP B  74      26.438 -28.332  -4.656  1.00  0.00           C
ATOM    584  CZ3 TRP B  74      24.202 -28.702  -5.534  1.00  0.00           C
ATOM    585  CH2 TRP B  74      25.359 -27.919  -5.447  1.00  0.00           C
ATOM    586  N   VAL B  75      21.284 -33.247  -1.858  1.00  0.00           N
ATOM    587  CA  VAL B  75      20.141 -34.170  -1.798  1.00  0.00           C
ATOM    588  C   VAL B  75      19.289 -34.029  -3.062  1.00  0.00           C
ATOM    589  O   VAL B  75      19.328 -32.995  -3.734  1.00  0.00           O
ATOM    590  CB  VAL B  75      19.290 -33.936  -0.538  1.00  0.00           C
ATOM    591  CG1 VAL B  75      20.079 -34.223   0.747  1.00  0.00           C
ATOM    592  CG2 VAL B  75      18.731 -32.505  -0.464  1.00  0.00           C
ATOM    593  N   LYS B  76      18.521 -35.066  -3.392  1.00  0.00           N
ATOM    594  CA  LYS B  76      17.754 -35.139  -4.646  1.00  0.00           C
ATOM    595  C   LYS B  76      16.236 -35.052  -4.458  1.00  0.00           C
ATOM    596  O   LYS B  76      15.513 -34.924  -5.440  1.00  0.00           O
ATOM    597  CB  LYS B  76      18.128 -36.420  -5.397  1.00  0.00           C
ATOM    598  CG  LYS B  76      19.604 -36.421  -5.803  1.00  0.00           C
ATOM    599  CD  LYS B  76      19.919 -37.679  -6.609  1.00  0.00           C
ATOM    600  CE  LYS B  76      21.385 -37.668  -7.008  1.00  0.00           C
ATOM    601  NZ  LYS B  76      21.735 -38.881  -7.782  1.00  0.00           N
ATOM    602  N   SER B  77      15.757 -35.129  -3.209  1.00  0.00           N
ATOM    603  CA  SER B  77      14.336 -35.064  -2.896  1.00  0.00           C
ATOM    604  C   SER B  77      14.067 -34.264  -1.619  1.00  0.00           C
ATOM    605  O   SER B  77      14.962 -34.041  -0.797  1.00  0.00           O
ATOM    606  CB  SER B  77      13.762 -36.485  -2.786  1.00  0.00           C
ATOM    607  OG  SER B  77      14.216 -37.120  -1.610  1.00  0.00           O
ATOM    608  N   VAL B  78      12.819 -33.837  -1.445  1.00  0.00           N
ATOM    609  CA  VAL B  78      12.354 -33.172  -0.220  1.00  0.00           C
ATOM    610  C   VAL B  78      12.549 -34.062   1.001  1.00  0.00           C
ATOM    611  O   VAL B  78      13.052 -33.600   2.019  1.00  0.00           O
ATOM    612  CB  VAL B  78      10.872 -32.775  -0.367  1.00  0.00           C
ATOM    613  CG1 VAL B  78      10.265 -32.239   0.932  1.00  0.00           C
ATOM    614  CG2 VAL B  78      10.708 -31.689  -1.442  1.00  0.00           C
ATOM    615  N   ASP B  79      12.228 -35.338   0.895  1.00  0.00           N
ATOM    616  CA  ASP B  79      12.348 -36.276   2.012  1.00  0.00           C
ATOM    617  C   ASP B  79      13.812 -36.530   2.383  1.00  0.00           C
ATOM    618  O   ASP B  79      14.158 -36.537   3.566  1.00  0.00           O
ATOM    619  CB  ASP B  79      11.601 -37.571   1.680  1.00  0.00           C
ATOM    620  CG  ASP B  79      10.094 -37.365   1.502  1.00  0.00           C
ATOM    621  OD1 ASP B  79       9.507 -36.449   2.140  1.00  0.00           O
ATOM    622  OD2 ASP B  79       9.507 -38.122   0.698  1.00  0.00           O
ATOM    623  N   GLU B  80      14.717 -36.640   1.390  1.00  0.00           N
ATOM    624  CA  GLU B  80      16.159 -36.698   1.636  1.00  0.00           C
ATOM    625  C   GLU B  80      16.682 -35.421   2.306  1.00  0.00           C
ATOM    626  O   GLU B  80      17.518 -35.498   3.204  1.00  0.00           O
ATOM    627  CB  GLU B  80      16.931 -36.909   0.326  1.00  0.00           C
ATOM    628  CG  GLU B  80      16.907 -38.352  -0.196  1.00  0.00           C
ATOM    629  CD  GLU B  80      17.636 -38.501  -1.549  1.00  0.00           C
ATOM    630  OE1 GLU B  80      17.564 -39.604  -2.130  1.00  0.00           O
ATOM    631  OE2 GLU B  80      18.253 -37.527  -2.022  1.00  0.00           O
ATOM    632  N   ALA B  81      16.178 -34.243   1.906  1.00  0.00           N
ATOM    633  CA  ALA B  81      16.565 -32.976   2.512  1.00  0.00           C
ATOM    634  C   ALA B  81      16.186 -32.923   3.997  1.00  0.00           C
ATOM    635  O   ALA B  81      17.015 -32.559   4.839  1.00  0.00           O
ATOM    636  CB  ALA B  81      15.919 -31.818   1.726  1.00  0.00           C
ATOM    637  N   ILE B  82      14.976 -33.358   4.337  1.00  0.00           N
ATOM    638  CA  ILE B  82      14.500 -33.426   5.728  1.00  0.00           C
ATOM    639  C   ILE B  82      15.316 -34.448   6.525  1.00  0.00           C
ATOM    640  O   ILE B  82      15.818 -34.128   7.605  1.00  0.00           O
ATOM    641  CB  ILE B  82      12.981 -33.728   5.761  1.00  0.00           C
ATOM    642  CG1 ILE B  82      12.180 -32.561   5.137  1.00  0.00           C
ATOM    643  CG2 ILE B  82      12.503 -33.974   7.205  1.00  0.00           C
ATOM    644  CD1 ILE B  82      10.712 -32.904   4.836  1.00  0.00           C
ATOM    645  N   ALA B  83      15.534 -35.639   5.971  1.00  0.00           N
ATOM    646  CA  ALA B  83      16.334 -36.681   6.618  1.00  0.00           C
ATOM    647  C   ALA B  83      17.782 -36.222   6.865  1.00  0.00           C
ATOM    648  O   ALA B  83      18.346 -36.470   7.934  1.00  0.00           O
ATOM    649  CB  ALA B  83      16.281 -37.938   5.744  1.00  0.00           C
ATOM    650  N   ALA B  84      18.376 -35.474   5.933  1.00  0.00           N
ATOM    651  CA  ALA B  84      19.718 -34.938   6.065  1.00  0.00           C
ATOM    652  C   ALA B  84      19.852 -33.922   7.206  1.00  0.00           C
ATOM    653  O   ALA B  84      20.956 -33.743   7.734  1.00  0.00           O
ATOM    654  CB  ALA B  84      20.143 -34.323   4.726  1.00  0.00           C
ATOM    655  N   CYS B  85      18.765 -33.261   7.628  1.00  0.00           N
ATOM    656  CA  CYS B  85      18.789 -32.339   8.771  1.00  0.00           C
ATOM    657  C   CYS B  85      18.990 -33.069  10.106  1.00  0.00           C
ATOM    658  O   CYS B  85      19.567 -32.495  11.033  1.00  0.00           O
ATOM    659  CB  CYS B  85      17.497 -31.507   8.796  1.00  0.00           C
ATOM    660  SG  CYS B  85      17.393 -30.461   7.312  1.00  0.00           S
ATOM    661  N   GLY B  86      18.581 -34.332  10.212  1.00  0.00           N
ATOM    662  CA  GLY B  86      18.607 -35.091  11.453  1.00  0.00           C
ATOM    663  C   GLY B  86      17.519 -34.651  12.435  1.00  0.00           C
ATOM    664  O   GLY B  86      16.525 -34.040  12.047  1.00  0.00           O
ATOM    665  N   ASP B  87      17.734 -34.964  13.718  1.00  0.00           N
ATOM    666  CA  ASP B  87      16.810 -34.588  14.793  1.00  0.00           C
ATOM    667  C   ASP B  87      17.189 -33.210  15.349  1.00  0.00           C
ATOM    668  O   ASP B  87      18.070 -33.071  16.195  1.00  0.00           O
ATOM    669  CB  ASP B  87      16.785 -35.696  15.851  1.00  0.00           C
ATOM    670  CG  ASP B  87      15.610 -35.551  16.823  1.00  0.00           C
ATOM    671  OD1 ASP B  87      14.682 -34.773  16.508  1.00  0.00           O
ATOM    672  OD2 ASP B  87      15.635 -36.259  17.847  1.00  0.00           O
ATOM    673  N   VAL B  88      16.564 -32.178  14.797  1.00  0.00           N
ATOM    674  CA  VAL B  88      16.793 -30.780  15.174  1.00  0.00           C
ATOM    675  C   VAL B  88      15.464 -30.080  15.478  1.00  0.00           C
ATOM    676  O   VAL B  88      14.443 -30.425  14.882  1.00  0.00           O
ATOM    677  CB  VAL B  88      17.590 -29.997  14.107  1.00  0.00           C
ATOM    678  CG1 VAL B  88      18.998 -30.564  13.934  1.00  0.00           C
ATOM    679  CG2 VAL B  88      16.887 -29.983  12.746  1.00  0.00           C
ATOM    680  N   PRO B  89      15.459 -29.060  16.355  1.00  0.00           N
ATOM    681  CA  PRO B  89      14.231 -28.356  16.711  1.00  0.00           C
ATOM    682  C   PRO B  89      13.559 -27.642  15.533  1.00  0.00           C
ATOM    683  O   PRO B  89      12.337 -27.621  15.429  1.00  0.00           O
ATOM    684  CB  PRO B  89      14.635 -27.357  17.807  1.00  0.00           C
ATOM    685  CG  PRO B  89      15.911 -27.952  18.393  1.00  0.00           C
ATOM    686  CD  PRO B  89      16.562 -28.626  17.194  1.00  0.00           C
ATOM    687  N   GLU B  90      14.380 -27.047  14.649  1.00  0.00           N
ATOM    688  CA  GLU B  90      13.889 -26.224  13.550  1.00  0.00           C
ATOM    689  C   GLU B  90      14.777 -26.326  12.299  1.00  0.00           C
ATOM    690  O   GLU B  90      15.986 -26.137  12.368  1.00  0.00           O
ATOM    691  CB  GLU B  90      13.758 -24.779  14.037  1.00  0.00           C
ATOM    692  CG  GLU B  90      13.024 -23.885  13.034  1.00  0.00           C
ATOM    693  CD  GLU B  90      12.767 -22.477  13.600  1.00  0.00           C
ATOM    694  OE1 GLU B  90      11.763 -21.849  13.207  1.00  0.00           O
ATOM    695  OE2 GLU B  90      13.586 -21.994  14.422  1.00  0.00           O
ATOM    696  N   ILE B  91      14.157 -26.627  11.172  1.00  0.00           N
ATOM    697  CA  ILE B  91      14.749 -26.644   9.835  1.00  0.00           C
ATOM    698  C   ILE B  91      14.346 -25.361   9.123  1.00  0.00           C
ATOM    699  O   ILE B  91      13.159 -25.068   9.030  1.00  0.00           O
ATOM    700  CB  ILE B  91      14.262 -27.886   9.061  1.00  0.00           C
ATOM    701  CG1 ILE B  91      14.667 -29.198   9.777  1.00  0.00           C
ATOM    702  CG2 ILE B  91      14.795 -27.858   7.619  1.00  0.00           C
ATOM    703  CD1 ILE B  91      14.063 -30.469   9.171  1.00  0.00           C
ATOM    704  N   MET B  92      15.317 -24.627   8.569  1.00  0.00           N
ATOM    705  CA  MET B  92      15.073 -23.391   7.835  1.00  0.00           C
ATOM    706  C   MET B  92      15.143 -23.627   6.328  1.00  0.00           C
ATOM    707  O   MET B  92      16.190 -23.985   5.789  1.00  0.00           O
ATOM    708  CB  MET B  92      16.075 -22.310   8.262  1.00  0.00           C
ATOM    709  CG  MET B  92      16.047 -22.010   9.769  1.00  0.00           C
ATOM    710  SD  MET B  92      14.452 -21.487  10.461  1.00  0.00           S
ATOM    711  CE  MET B  92      14.153 -19.959   9.554  1.00  0.00           C
ATOM    712  N   VAL B  93      14.052 -23.399   5.617  1.00  0.00           N
ATOM    713  CA  VAL B  93      14.004 -23.410   4.151  1.00  0.00           C
ATOM    714  C   VAL B  93      14.222 -21.978   3.660  1.00  0.00           C
ATOM    715  O   VAL B  93      13.423 -21.101   3.951  1.00  0.00           O
ATOM    716  CB  VAL B  93      12.683 -23.988   3.641  1.00  0.00           C
ATOM    717  CG1 VAL B  93      12.643 -24.034   2.116  1.00  0.00           C
ATOM    718  CG2 VAL B  93      12.463 -25.411   4.167  1.00  0.00           C
ATOM    719  N   ILE B  94      15.309 -21.751   2.918  1.00  0.00           N
ATOM    720  CA  ILE B  94      15.813 -20.401   2.614  1.00  0.00           C
ATOM    721  C   ILE B  94      15.651 -19.975   1.155  1.00  0.00           C
ATOM    722  O   ILE B  94      16.174 -18.927   0.768  1.00  0.00           O
ATOM    723  CB  ILE B  94      17.251 -20.195   3.129  1.00  0.00           C
ATOM    724  CG1 ILE B  94      18.277 -21.003   2.310  1.00  0.00           C
ATOM    725  CG2 ILE B  94      17.341 -20.545   4.627  1.00  0.00           C
ATOM    726  CD1 ILE B  94      19.722 -20.553   2.579  1.00  0.00           C
ATOM    727  N   GLY B  95      14.941 -20.765   0.335  1.00  0.00           N
ATOM    728  CA  GLY B  95      14.458 -20.217  -0.921  1.00  0.00           C
ATOM    729  C   GLY B  95      14.673 -20.976  -2.214  1.00  0.00           C
ATOM    730  O   GLY B  95      15.094 -22.135  -2.282  1.00  0.00           O
ATOM    731  N   GLY B  96      14.317 -20.259  -3.247  1.00  0.00           N
ATOM    732  CA  GLY B  96      13.896 -20.679  -4.564  1.00  0.00           C
ATOM    733  C   GLY B  96      12.377 -20.918  -4.568  1.00  0.00           C
ATOM    734  O   GLY B  96      11.884 -21.706  -3.753  1.00  0.00           O
ATOM    735  N   GLY B  97      11.633 -20.270  -5.478  1.00  0.00           N
ATOM    736  CA  GLY B  97      10.167 -20.364  -5.531  1.00  0.00           C
ATOM    737  C   GLY B  97       9.654 -21.805  -5.495  1.00  0.00           C
ATOM    738  O   GLY B  97       8.848 -22.159  -4.635  1.00  0.00           O
ATOM    739  N   ARG B  98      10.218 -22.685  -6.324  1.00  0.00           N
ATOM    740  CA  ARG B  98       9.872 -24.119  -6.347  1.00  0.00           C
ATOM    741  C   ARG B  98      10.146 -24.851  -5.026  1.00  0.00           C
ATOM    742  O   ARG B  98       9.469 -25.823  -4.711  1.00  0.00           O
ATOM    743  CB  ARG B  98      10.646 -24.846  -7.453  1.00  0.00           C
ATOM    744  CG  ARG B  98      10.140 -24.473  -8.854  1.00  0.00           C
ATOM    745  CD  ARG B  98      10.849 -25.359  -9.883  1.00  0.00           C
ATOM    746  NE  ARG B  98      10.355 -25.102 -11.238  1.00  0.00           N
ATOM    747  CZ  ARG B  98      10.770 -25.682 -12.347  1.00  0.00           C
ATOM    748  NH1 ARG B  98      11.714 -26.592 -12.334  1.00  0.00           N
ATOM    749  NH2 ARG B  98      10.240 -25.365 -13.506  1.00  0.00           N
ATOM    750  N   VAL B  99      11.164 -24.447  -4.284  1.00  0.00           N
ATOM    751  CA  VAL B  99      11.496 -25.055  -2.988  1.00  0.00           C
ATOM    752  C   VAL B  99      10.484 -24.598  -1.943  1.00  0.00           C
ATOM    753  O   VAL B  99       9.959 -25.438  -1.221  1.00  0.00           O
ATOM    754  CB  VAL B  99      12.948 -24.759  -2.565  1.00  0.00           C
ATOM    755  CG1 VAL B  99      13.312 -25.438  -1.248  1.00  0.00           C
ATOM    756  CG2 VAL B  99      13.926 -25.273  -3.624  1.00  0.00           C
ATOM    757  N   TYR B 100      10.146 -23.306  -1.920  1.00  0.00           N
ATOM    758  CA  TYR B 100       9.083 -22.808  -1.058  1.00  0.00           C
ATOM    759  C   TYR B 100       7.747 -23.507  -1.323  1.00  0.00           C
ATOM    760  O   TYR B 100       7.143 -23.997  -0.379  1.00  0.00           O
ATOM    761  CB  TYR B 100       8.939 -21.295  -1.202  1.00  0.00           C
ATOM    762  CG  TYR B 100      10.071 -20.463  -0.664  1.00  0.00           C
ATOM    763  CD1 TYR B 100      10.600 -20.697   0.622  1.00  0.00           C
ATOM    764  CD2 TYR B 100      10.567 -19.381  -1.425  1.00  0.00           C
ATOM    765  CE1 TYR B 100      11.601 -19.862   1.147  1.00  0.00           C
ATOM    766  CE2 TYR B 100      11.565 -18.538  -0.908  1.00  0.00           C
ATOM    767  CZ  TYR B 100      12.072 -18.777   0.381  1.00  0.00           C
ATOM    768  OH  TYR B 100      13.032 -17.943   0.889  1.00  0.00           O
ATOM    769  N   GLU B 101       7.327 -23.663  -2.576  1.00  0.00           N
ATOM    770  CA  GLU B 101       6.092 -24.383  -2.932  1.00  0.00           C
ATOM    771  C   GLU B 101       6.059 -25.811  -2.369  1.00  0.00           C
ATOM    772  O   GLU B 101       5.049 -26.260  -1.833  1.00  0.00           O
ATOM    773  CB  GLU B 101       5.954 -24.472  -4.453  1.00  0.00           C
ATOM    774  CG  GLU B 101       5.502 -23.158  -5.098  1.00  0.00           C
ATOM    775  CD  GLU B 101       5.431 -23.242  -6.633  1.00  0.00           C
ATOM    776  OE1 GLU B 101       4.830 -22.322  -7.230  1.00  0.00           O
ATOM    777  OE2 GLU B 101       5.988 -24.208  -7.211  1.00  0.00           O
ATOM    778  N   GLN B 102       7.173 -26.536  -2.439  1.00  0.00           N
ATOM    779  CA  GLN B 102       7.247 -27.917  -1.970  1.00  0.00           C
ATOM    780  C   GLN B 102       7.256 -28.041  -0.441  1.00  0.00           C
ATOM    781  O   GLN B 102       6.774 -29.036   0.103  1.00  0.00           O
ATOM    782  CB  GLN B 102       8.502 -28.577  -2.552  1.00  0.00           C
ATOM    783  CG  GLN B 102       8.375 -28.826  -4.061  1.00  0.00           C
ATOM    784  CD  GLN B 102       9.677 -29.347  -4.673  1.00  0.00           C
ATOM    785  OE1 GLN B 102      10.460 -30.056  -4.061  1.00  0.00           O
ATOM    786  NE2 GLN B 102       9.950 -29.022  -5.911  1.00  0.00           N
ATOM    787  N   PHE B 103       7.816 -27.056   0.265  1.00  0.00           N
ATOM    788  CA  PHE B 103       7.958 -27.092   1.723  1.00  0.00           C
ATOM    789  C   PHE B 103       6.833 -26.381   2.479  1.00  0.00           C
ATOM    790  O   PHE B 103       6.579 -26.742   3.628  1.00  0.00           O
ATOM    791  CB  PHE B 103       9.335 -26.560   2.115  1.00  0.00           C
ATOM    792  CG  PHE B 103      10.444 -27.590   1.993  1.00  0.00           C
ATOM    793  CD1 PHE B 103      10.728 -28.446   3.068  1.00  0.00           C
ATOM    794  CD2 PHE B 103      11.198 -27.688   0.811  1.00  0.00           C
ATOM    795  CE1 PHE B 103      11.773 -29.376   2.968  1.00  0.00           C
ATOM    796  CE2 PHE B 103      12.250 -28.620   0.702  1.00  0.00           C
ATOM    797  CZ  PHE B 103      12.533 -29.462   1.784  1.00  0.00           C
ATOM    798  N   LEU B 104       6.119 -25.420   1.849  1.00  0.00           N
ATOM    799  CA  LEU B 104       5.027 -24.679   2.482  1.00  0.00           C
ATOM    800  C   LEU B 104       3.954 -25.588   3.109  1.00  0.00           C
ATOM    801  O   LEU B 104       3.621 -25.369   4.278  1.00  0.00           O
ATOM    802  CB  LEU B 104       4.445 -23.662   1.475  1.00  0.00           C
ATOM    803  CG  LEU B 104       3.291 -22.796   2.024  1.00  0.00           C
ATOM    804  CD1 LEU B 104       3.772 -21.864   3.134  1.00  0.00           C
ATOM    805  CD2 LEU B 104       2.699 -21.949   0.903  1.00  0.00           C
ATOM    806  N   PRO B 105       3.471 -26.673   2.461  1.00  0.00           N
ATOM    807  CA  PRO B 105       2.494 -27.581   3.072  1.00  0.00           C
ATOM    808  C   PRO B 105       2.998 -28.312   4.319  1.00  0.00           C
ATOM    809  O   PRO B 105       2.205 -28.781   5.136  1.00  0.00           O
ATOM    810  CB  PRO B 105       2.121 -28.579   1.964  1.00  0.00           C
ATOM    811  CG  PRO B 105       2.475 -27.859   0.673  1.00  0.00           C
ATOM    812  CD  PRO B 105       3.707 -27.045   1.075  1.00  0.00           C
ATOM    813  N   LYS B 106       4.330 -28.428   4.478  1.00  0.00           N
ATOM    814  CA  LYS B 106       4.999 -29.099   5.599  1.00  0.00           C
ATOM    815  C   LYS B 106       5.455 -28.123   6.688  1.00  0.00           C
ATOM    816  O   LYS B 106       5.888 -28.557   7.755  1.00  0.00           O
ATOM    817  CB  LYS B 106       6.193 -29.912   5.068  1.00  0.00           C
ATOM    818  CG  LYS B 106       5.804 -31.009   4.052  1.00  0.00           C
ATOM    819  CD  LYS B 106       7.067 -31.708   3.504  1.00  0.00           C
ATOM    820  CE  LYS B 106       6.745 -32.783   2.468  1.00  0.00           C
ATOM    821  NZ  LYS B 106       6.583 -34.147   3.051  1.00  0.00           N
ATOM    822  N   ALA B 107       5.403 -26.809   6.431  1.00  0.00           N
ATOM    823  CA  ALA B 107       5.914 -25.789   7.330  1.00  0.00           C
ATOM    824  C   ALA B 107       4.943 -25.487   8.477  1.00  0.00           C
ATOM    825  O   ALA B 107       3.724 -25.573   8.322  1.00  0.00           O
ATOM    826  CB  ALA B 107       6.260 -24.534   6.523  1.00  0.00           C
ATOM    827  N   GLN B 108       5.497 -25.100   9.630  1.00  0.00           N
ATOM    828  CA  GLN B 108       4.765 -24.635  10.800  1.00  0.00           C
ATOM    829  C   GLN B 108       5.041 -23.163  11.117  1.00  0.00           C
ATOM    830  O   GLN B 108       4.292 -22.561  11.876  1.00  0.00           O
ATOM    831  CB  GLN B 108       5.108 -25.492  12.034  1.00  0.00           C
ATOM    832  CG  GLN B 108       4.585 -26.937  11.950  1.00  0.00           C
ATOM    833  CD  GLN B 108       5.379 -27.821  10.994  1.00  0.00           C
ATOM    834  OE1 GLN B 108       6.588 -27.708  10.852  1.00  0.00           O
ATOM    835  NE2 GLN B 108       4.734 -28.729  10.301  1.00  0.00           N
ATOM    836  N   LYS B 109       6.096 -22.566  10.547  1.00  0.00           N
ATOM    837  CA  LYS B 109       6.413 -21.142  10.679  1.00  0.00           C
ATOM    838  C   LYS B 109       6.833 -20.523   9.351  1.00  0.00           C
ATOM    839  O   LYS B 109       7.507 -21.168   8.548  1.00  0.00           O
ATOM    840  CB  LYS B 109       7.491 -20.878  11.739  1.00  0.00           C
ATOM    841  CG  LYS B 109       7.022 -21.199  13.153  1.00  0.00           C
ATOM    842  CD  LYS B 109       7.948 -20.593  14.211  1.00  0.00           C
ATOM    843  CE  LYS B 109       7.412 -20.962  15.587  1.00  0.00           C
ATOM    844  NZ  LYS B 109       7.821 -20.014  16.647  1.00  0.00           N
ATOM    845  N   LEU B 110       6.494 -19.246   9.186  1.00  0.00           N
ATOM    846  CA  LEU B 110       7.012 -18.382   8.135  1.00  0.00           C
ATOM    847  C   LEU B 110       7.706 -17.186   8.790  1.00  0.00           C
ATOM    848  O   LEU B 110       7.129 -16.546   9.663  1.00  0.00           O
ATOM    849  CB  LEU B 110       5.891 -17.923   7.192  1.00  0.00           C
ATOM    850  CG  LEU B 110       5.005 -19.034   6.605  1.00  0.00           C
ATOM    851  CD1 LEU B 110       3.879 -18.428   5.757  1.00  0.00           C
ATOM    852  CD2 LEU B 110       5.800 -19.987   5.710  1.00  0.00           C
ATOM    853  N   TYR B 111       8.931 -16.891   8.359  1.00  0.00           N
ATOM    854  CA  TYR B 111       9.664 -15.673   8.701  1.00  0.00           C
ATOM    855  C   TYR B 111       9.718 -14.823   7.436  1.00  0.00           C
ATOM    856  O   TYR B 111      10.473 -15.134   6.513  1.00  0.00           O
ATOM    857  CB  TYR B 111      11.076 -16.016   9.193  1.00  0.00           C
ATOM    858  CG  TYR B 111      11.154 -16.826  10.470  1.00  0.00           C
ATOM    859  CD1 TYR B 111      11.465 -16.195  11.681  1.00  0.00           C
ATOM    860  CD2 TYR B 111      10.951 -18.223  10.437  1.00  0.00           C
ATOM    861  CE1 TYR B 111      11.579 -16.935  12.855  1.00  0.00           C
ATOM    862  CE2 TYR B 111      11.049 -18.974  11.618  1.00  0.00           C
ATOM    863  CZ  TYR B 111      11.373 -18.326  12.832  1.00  0.00           C
ATOM    864  OH  TYR B 111      11.479 -19.064  13.994  1.00  0.00           O
ATOM    865  N   LEU B 112       8.895 -13.787   7.371  1.00  0.00           N
ATOM    866  CA  LEU B 112       8.765 -12.962   6.179  1.00  0.00           C
ATOM    867  C   LEU B 112       9.319 -11.569   6.453  1.00  0.00           C
ATOM    868  O   LEU B 112       9.046 -10.977   7.493  1.00  0.00           O
ATOM    869  CB  LEU B 112       7.300 -12.928   5.705  1.00  0.00           C
ATOM    870  CG  LEU B 112       6.651 -14.309   5.482  1.00  0.00           C
ATOM    871  CD1 LEU B 112       5.234 -14.132   4.945  1.00  0.00           C
ATOM    872  CD2 LEU B 112       7.426 -15.181   4.489  1.00  0.00           C
ATOM    873  N   THR B 113      10.085 -11.040   5.506  1.00  0.00           N
ATOM    874  CA  THR B 113      10.433  -9.621   5.462  1.00  0.00           C
ATOM    875  C   THR B 113       9.658  -8.999   4.320  1.00  0.00           C
ATOM    876  O   THR B 113       9.957  -9.259   3.157  1.00  0.00           O
ATOM    877  CB  THR B 113      11.937  -9.401   5.280  1.00  0.00           C
ATOM    878  OG1 THR B 113      12.658 -10.109   6.258  1.00  0.00           O
ATOM    879  CG2 THR B 113      12.295  -7.922   5.417  1.00  0.00           C
ATOM    880  N   HIS B 114       8.657  -8.196   4.634  1.00  0.00           N
ATOM    881  CA  HIS B 114       7.898  -7.440   3.640  1.00  0.00           C
ATOM    882  C   HIS B 114       8.656  -6.165   3.311  1.00  0.00           C
ATOM    883  O   HIS B 114       8.854  -5.329   4.180  1.00  0.00           O
ATOM    884  CB  HIS B 114       6.496  -7.137   4.170  1.00  0.00           C
ATOM    885  CG  HIS B 114       5.733  -8.365   4.535  1.00  0.00           C
ATOM    886  ND1 HIS B 114       5.124  -9.253   3.646  1.00  0.00           N
ATOM    887  CD2 HIS B 114       5.515  -8.841   5.811  1.00  0.00           C
ATOM    888  CE1 HIS B 114       4.548 -10.212   4.369  1.00  0.00           C
ATOM    889  NE2 HIS B 114       4.772  -9.999   5.679  1.00  0.00           N
ATOM    890  N   ILE B 115       9.094  -6.015   2.062  1.00  0.00           N
ATOM    891  CA  ILE B 115       9.885  -4.879   1.595  1.00  0.00           C
ATOM    892  C   ILE B 115       8.988  -3.965   0.769  1.00  0.00           C
ATOM    893  O   ILE B 115       8.347  -4.415  -0.180  1.00  0.00           O
ATOM    894  CB  ILE B 115      11.116  -5.357   0.803  1.00  0.00           C
ATOM    895  CG1 ILE B 115      11.965  -6.332   1.653  1.00  0.00           C
ATOM    896  CG2 ILE B 115      11.949  -4.142   0.358  1.00  0.00           C
ATOM    897  CD1 ILE B 115      13.071  -7.032   0.873  1.00  0.00           C
ATOM    898  N   ASP B 116       8.971  -2.694   1.113  1.00  0.00           N
ATOM    899  CA  ASP B 116       8.195  -1.679   0.402  1.00  0.00           C
ATOM    900  C   ASP B 116       8.925  -1.208  -0.864  1.00  0.00           C
ATOM    901  O   ASP B 116       9.408  -0.082  -0.973  1.00  0.00           O
ATOM    902  CB  ASP B 116       7.837  -0.553   1.376  1.00  0.00           C
ATOM    903  CG  ASP B 116       6.741   0.363   0.849  1.00  0.00           C
ATOM    904  OD1 ASP B 116       6.050   0.012  -0.136  1.00  0.00           O
ATOM    905  OD2 ASP B 116       6.533   1.395   1.511  1.00  0.00           O
ATOM    906  N   ALA B 117       9.061  -2.125  -1.809  1.00  0.00           N
ATOM    907  CA  ALA B 117       9.682  -1.915  -3.100  1.00  0.00           C
ATOM    908  C   ALA B 117       8.764  -2.445  -4.209  1.00  0.00           C
ATOM    909  O   ALA B 117       8.448  -3.634  -4.255  1.00  0.00           O
ATOM    910  CB  ALA B 117      11.059  -2.586  -3.118  1.00  0.00           C
ATOM    911  N   GLU B 118       8.361  -1.567  -5.119  1.00  0.00           N
ATOM    912  CA  GLU B 118       7.666  -1.960  -6.342  1.00  0.00           C
ATOM    913  C   GLU B 118       8.699  -2.340  -7.402  1.00  0.00           C
ATOM    914  O   GLU B 118       9.304  -1.491  -8.051  1.00  0.00           O
ATOM    915  CB  GLU B 118       6.701  -0.860  -6.825  1.00  0.00           C
ATOM    916  CG  GLU B 118       5.564  -0.619  -5.831  1.00  0.00           C
ATOM    917  CD  GLU B 118       4.396   0.199  -6.421  1.00  0.00           C
ATOM    918  OE1 GLU B 118       3.251  -0.019  -5.946  1.00  0.00           O
ATOM    919  OE2 GLU B 118       4.627   1.007  -7.337  1.00  0.00           O
ATOM    920  N   VAL B 119       8.931  -3.633  -7.541  1.00  0.00           N
ATOM    921  CA  VAL B 119       9.880  -4.193  -8.499  1.00  0.00           C
ATOM    922  C   VAL B 119       9.199  -5.277  -9.316  1.00  0.00           C
ATOM    923  O   VAL B 119       8.423  -6.077  -8.795  1.00  0.00           O
ATOM    924  CB  VAL B 119      11.156  -4.716  -7.814  1.00  0.00           C
ATOM    925  CG1 VAL B 119      11.969  -3.567  -7.215  1.00  0.00           C
ATOM    926  CG2 VAL B 119      10.863  -5.731  -6.706  1.00  0.00           C
ATOM    927  N   GLU B 120       9.510  -5.318 -10.605  1.00  0.00           N
ATOM    928  CA  GLU B 120       9.144  -6.457 -11.432  1.00  0.00           C
ATOM    929  C   GLU B 120      10.054  -7.645 -11.103  1.00  0.00           C
ATOM    930  O   GLU B 120      11.261  -7.488 -10.899  1.00  0.00           O
ATOM    931  CB  GLU B 120       9.186  -6.091 -12.922  1.00  0.00           C
ATOM    932  CG  GLU B 120       8.109  -5.053 -13.283  1.00  0.00           C
ATOM    933  CD  GLU B 120       8.004  -4.780 -14.796  1.00  0.00           C
ATOM    934  OE1 GLU B 120       7.020  -4.115 -15.187  1.00  0.00           O
ATOM    935  OE2 GLU B 120       8.891  -5.236 -15.549  1.00  0.00           O
ATOM    936  N   GLY B 121       9.468  -8.836 -11.045  1.00  0.00           N
ATOM    937  CA  GLY B 121      10.199 -10.065 -10.804  1.00  0.00           C
ATOM    938  C   GLY B 121       9.555 -11.236 -11.531  1.00  0.00           C
ATOM    939  O   GLY B 121       8.361 -11.231 -11.827  1.00  0.00           O
ATOM    940  N   ASP B 122      10.357 -12.247 -11.813  1.00  0.00           N
ATOM    941  CA  ASP B 122       9.936 -13.482 -12.465  1.00  0.00           C
ATOM    942  C   ASP B 122       9.559 -14.581 -11.465  1.00  0.00           C
ATOM    943  O   ASP B 122       8.937 -15.587 -11.816  1.00  0.00           O
ATOM    944  CB  ASP B 122      11.066 -13.937 -13.417  1.00  0.00           C
ATOM    945  CG  ASP B 122      12.390 -14.287 -12.717  1.00  0.00           C
ATOM    946  OD1 ASP B 122      12.499 -14.137 -11.475  1.00  0.00           O
ATOM    947  OD2 ASP B 122      13.307 -14.750 -13.425  1.00  0.00           O
ATOM    948  N   THR B 123       9.915 -14.399 -10.183  1.00  0.00           N
ATOM    949  CA  THR B 123       9.709 -15.378  -9.117  1.00  0.00           C
ATOM    950  C   THR B 123       8.934 -14.755  -7.967  1.00  0.00           C
ATOM    951  O   THR B 123       9.317 -13.719  -7.435  1.00  0.00           O
ATOM    952  CB  THR B 123      11.047 -15.968  -8.647  1.00  0.00           C
ATOM    953  OG1 THR B 123      11.827 -16.411  -9.736  1.00  0.00           O
ATOM    954  CG2 THR B 123      10.835 -17.192  -7.773  1.00  0.00           C
ATOM    955  N   HIS B 124       7.867 -15.441  -7.542  1.00  0.00           N
ATOM    956  CA  HIS B 124       7.005 -15.027  -6.441  1.00  0.00           C
ATOM    957  C   HIS B 124       7.059 -16.052  -5.302  1.00  0.00           C
ATOM    958  O   HIS B 124       7.248 -17.249  -5.532  1.00  0.00           O
ATOM    959  CB  HIS B 124       5.574 -14.800  -6.947  1.00  0.00           C
ATOM    960  CG  HIS B 124       5.476 -13.730  -8.011  1.00  0.00           C
ATOM    961  ND1 HIS B 124       5.851 -13.854  -9.325  1.00  0.00           N
ATOM    962  CD2 HIS B 124       5.042 -12.441  -7.841  1.00  0.00           C
ATOM    963  CE1 HIS B 124       5.648 -12.671  -9.934  1.00  0.00           C
ATOM    964  NE2 HIS B 124       5.155 -11.788  -9.062  1.00  0.00           N
ATOM    965  N   PHE B 125       6.890 -15.577  -4.063  1.00  0.00           N
ATOM    966  CA  PHE B 125       6.615 -16.453  -2.933  1.00  0.00           C
ATOM    967  C   PHE B 125       5.245 -17.124  -3.158  1.00  0.00           C
ATOM    968  O   PHE B 125       4.323 -16.451  -3.624  1.00  0.00           O
ATOM    969  CB  PHE B 125       6.646 -15.650  -1.626  1.00  0.00           C
ATOM    970  CG  PHE B 125       6.641 -16.521  -0.385  1.00  0.00           C
ATOM    971  CD1 PHE B 125       5.447 -16.746   0.326  1.00  0.00           C
ATOM    972  CD2 PHE B 125       7.824 -17.136   0.043  1.00  0.00           C
ATOM    973  CE1 PHE B 125       5.451 -17.572   1.460  1.00  0.00           C
ATOM    974  CE2 PHE B 125       7.828 -17.962   1.174  1.00  0.00           C
ATOM    975  CZ  PHE B 125       6.643 -18.183   1.890  1.00  0.00           C
ATOM    976  N   PRO B 126       5.115 -18.425  -2.875  1.00  0.00           N
ATOM    977  CA  PRO B 126       3.864 -19.142  -3.117  1.00  0.00           C
ATOM    978  C   PRO B 126       2.703 -18.528  -2.332  1.00  0.00           C
ATOM    979  O   PRO B 126       2.873 -18.040  -1.214  1.00  0.00           O
ATOM    980  CB  PRO B 126       4.129 -20.590  -2.705  1.00  0.00           C
ATOM    981  CG  PRO B 126       5.289 -20.480  -1.715  1.00  0.00           C
ATOM    982  CD  PRO B 126       6.096 -19.323  -2.281  1.00  0.00           C
ATOM    983  N   ASP B 127       1.512 -18.611  -2.913  1.00  0.00           N
ATOM    984  CA  ASP B 127       0.285 -18.278  -2.208  1.00  0.00           C
ATOM    985  C   ASP B 127       0.091 -19.218  -1.022  1.00  0.00           C
ATOM    986  O   ASP B 127       0.244 -20.438  -1.128  1.00  0.00           O
ATOM    987  CB  ASP B 127      -0.919 -18.331  -3.171  1.00  0.00           C
ATOM    988  CG  ASP B 127      -1.009 -17.123  -4.101  1.00  0.00           C
ATOM    989  OD1 ASP B 127      -0.655 -16.001  -3.667  1.00  0.00           O
ATOM    990  OD2 ASP B 127      -1.497 -17.263  -5.242  1.00  0.00           O
ATOM    991  N   TYR B 128      -0.253 -18.638   0.141  1.00  0.00           N
ATOM    992  CA  TYR B 128      -0.641 -19.368   1.335  1.00  0.00           C
ATOM    993  C   TYR B 128      -2.020 -18.889   1.790  1.00  0.00           C
ATOM    994  O   TYR B 128      -2.363 -17.716   1.612  1.00  0.00           O
ATOM    995  CB  TYR B 128       0.427 -19.217   2.433  1.00  0.00           C
ATOM    996  CG  TYR B 128       0.712 -17.797   2.882  1.00  0.00           C
ATOM    997  CD1 TYR B 128       1.673 -17.013   2.203  1.00  0.00           C
ATOM    998  CD2 TYR B 128       0.020 -17.244   3.968  1.00  0.00           C
ATOM    999  CE1 TYR B 128       1.937 -15.696   2.603  1.00  0.00           C
ATOM   1000  CE2 TYR B 128       0.276 -15.924   4.377  1.00  0.00           C
ATOM   1001  CZ  TYR B 128       1.231 -15.150   3.688  1.00  0.00           C
ATOM   1002  OH  TYR B 128       1.481 -13.855   4.082  1.00  0.00           O
ATOM   1003  N   GLU B 129      -2.818 -19.796   2.356  1.00  0.00           N
ATOM   1004  CA  GLU B 129      -4.140 -19.455   2.855  1.00  0.00           C
ATOM   1005  C   GLU B 129      -4.003 -18.707   4.189  1.00  0.00           C
ATOM   1006  O   GLU B 129      -3.544 -19.303   5.169  1.00  0.00           O
ATOM   1007  CB  GLU B 129      -5.005 -20.716   2.983  1.00  0.00           C
ATOM   1008  CG  GLU B 129      -6.464 -20.412   3.375  1.00  0.00           C
ATOM   1009  CD  GLU B 129      -7.144 -19.425   2.413  1.00  0.00           C
ATOM   1010  OE1 GLU B 129      -7.628 -18.375   2.887  1.00  0.00           O
ATOM   1011  OE2 GLU B 129      -7.137 -19.686   1.191  1.00  0.00           O
ATOM   1012  N   PRO B 130      -4.385 -17.421   4.283  1.00  0.00           N
ATOM   1013  CA  PRO B 130      -4.205 -16.639   5.512  1.00  0.00           C
ATOM   1014  C   PRO B 130      -4.914 -17.220   6.727  1.00  0.00           C
ATOM   1015  O   PRO B 130      -4.451 -17.042   7.847  1.00  0.00           O
ATOM   1016  CB  PRO B 130      -4.740 -15.253   5.178  1.00  0.00           C
ATOM   1017  CG  PRO B 130      -4.492 -15.151   3.680  1.00  0.00           C
ATOM   1018  CD  PRO B 130      -4.805 -16.564   3.203  1.00  0.00           C
ATOM   1019  N   ASP B 131      -6.027 -17.950   6.535  1.00  0.00           N
ATOM   1020  CA  ASP B 131      -6.750 -18.603   7.628  1.00  0.00           C
ATOM   1021  C   ASP B 131      -5.979 -19.740   8.292  1.00  0.00           C
ATOM   1022  O   ASP B 131      -6.213 -20.052   9.454  1.00  0.00           O
ATOM   1023  CB  ASP B 131      -8.110 -19.109   7.123  1.00  0.00           C
ATOM   1024  CG  ASP B 131      -9.129 -17.983   7.092  1.00  0.00           C
ATOM   1025  OD1 ASP B 131      -9.109 -17.151   8.031  1.00  0.00           O
ATOM   1026  OD2 ASP B 131      -9.944 -17.874   6.144  1.00  0.00           O
ATOM   1027  N   ASP B 132      -5.003 -20.309   7.582  1.00  0.00           N
ATOM   1028  CA  ASP B 132      -4.151 -21.367   8.111  1.00  0.00           C
ATOM   1029  C   ASP B 132      -2.993 -20.809   8.954  1.00  0.00           C
ATOM   1030  O   ASP B 132      -2.248 -21.584   9.566  1.00  0.00           O
ATOM   1031  CB  ASP B 132      -3.599 -22.219   6.957  1.00  0.00           C
ATOM   1032  CG  ASP B 132      -4.650 -23.041   6.213  1.00  0.00           C
ATOM   1033  OD1 ASP B 132      -5.753 -23.265   6.764  1.00  0.00           O
ATOM   1034  OD2 ASP B 132      -4.284 -23.546   5.119  1.00  0.00           O
ATOM   1035  N   TRP B 133      -2.817 -19.481   8.994  1.00  0.00           N
ATOM   1036  CA  TRP B 133      -1.662 -18.821   9.596  1.00  0.00           C
ATOM   1037  C   TRP B 133      -2.069 -17.699  10.551  1.00  0.00           C
ATOM   1038  O   TRP B 133      -2.961 -16.899  10.269  1.00  0.00           O
ATOM   1039  CB  TRP B 133      -0.741 -18.302   8.491  1.00  0.00           C
ATOM   1040  CG  TRP B 133      -0.157 -19.370   7.605  1.00  0.00           C
ATOM   1041  CD1 TRP B 133      -0.694 -19.793   6.435  1.00  0.00           C
ATOM   1042  CD2 TRP B 133       1.032 -20.185   7.820  1.00  0.00           C
ATOM   1043  NE1 TRP B 133       0.085 -20.814   5.911  1.00  0.00           N
ATOM   1044  CE2 TRP B 133       1.157 -21.084   6.734  1.00  0.00           C
ATOM   1045  CE3 TRP B 133       2.009 -20.240   8.840  1.00  0.00           C
ATOM   1046  CZ2 TRP B 133       2.209 -22.025   6.659  1.00  0.00           C
ATOM   1047  CZ3 TRP B 133       3.059 -21.171   8.759  1.00  0.00           C
ATOM   1048  CH2 TRP B 133       3.151 -22.053   7.696  1.00  0.00           C
ATOM   1049  N   GLU B 134      -1.360 -17.597  11.680  1.00  0.00           N
ATOM   1050  CA  GLU B 134      -1.512 -16.541  12.670  1.00  0.00           C
ATOM   1051  C   GLU B 134      -0.246 -15.690  12.715  1.00  0.00           C
ATOM   1052  O   GLU B 134       0.848 -16.214  12.902  1.00  0.00           O
ATOM   1053  CB  GLU B 134      -1.842 -17.172  14.034  1.00  0.00           C
ATOM   1054  CG  GLU B 134      -2.049 -16.128  15.133  1.00  0.00           C
ATOM   1055  CD  GLU B 134      -2.639 -16.744  16.413  1.00  0.00           C
ATOM   1056  OE1 GLU B 134      -3.371 -16.013  17.110  1.00  0.00           O
ATOM   1057  OE2 GLU B 134      -2.415 -17.958  16.652  1.00  0.00           O
ATOM   1058  N   SER B 135      -0.385 -14.379  12.574  1.00  0.00           N
ATOM   1059  CA  SER B 135       0.719 -13.436  12.768  1.00  0.00           C
ATOM   1060  C   SER B 135       1.004 -13.299  14.261  1.00  0.00           C
ATOM   1061  O   SER B 135       0.168 -12.814  15.016  1.00  0.00           O
ATOM   1062  CB  SER B 135       0.396 -12.081  12.131  1.00  0.00           C
ATOM   1063  OG  SER B 135       1.564 -11.288  12.070  1.00  0.00           O
ATOM   1064  N   VAL B 136       2.187 -13.740  14.702  1.00  0.00           N
ATOM   1065  CA  VAL B 136       2.597 -13.746  16.118  1.00  0.00           C
ATOM   1066  C   VAL B 136       3.667 -12.700  16.427  1.00  0.00           C
ATOM   1067  O   VAL B 136       3.952 -12.426  17.593  1.00  0.00           O
ATOM   1068  CB  VAL B 136       3.062 -15.143  16.572  1.00  0.00           C
ATOM   1069  CG1 VAL B 136       1.927 -16.169  16.449  1.00  0.00           C
ATOM   1070  CG2 VAL B 136       4.282 -15.644  15.789  1.00  0.00           C
ATOM   1071  N   PHE B 137       4.268 -12.099  15.400  1.00  0.00           N
ATOM   1072  CA  PHE B 137       5.253 -11.027  15.520  1.00  0.00           C
ATOM   1073  C   PHE B 137       5.214 -10.154  14.276  1.00  0.00           C
ATOM   1074  O   PHE B 137       5.207 -10.666  13.158  1.00  0.00           O
ATOM   1075  CB  PHE B 137       6.644 -11.640  15.720  1.00  0.00           C
ATOM   1076  CG  PHE B 137       7.764 -10.631  15.797  1.00  0.00           C
ATOM   1077  CD1 PHE B 137       8.465 -10.260  14.635  1.00  0.00           C
ATOM   1078  CD2 PHE B 137       8.110 -10.047  17.027  1.00  0.00           C
ATOM   1079  CE1 PHE B 137       9.495  -9.308  14.705  1.00  0.00           C
ATOM   1080  CE2 PHE B 137       9.142  -9.101  17.102  1.00  0.00           C
ATOM   1081  CZ  PHE B 137       9.839  -8.723  15.941  1.00  0.00           C
ATOM   1082  N   SER B 138       5.253  -8.838  14.486  1.00  0.00           N
ATOM   1083  CA  SER B 138       5.380  -7.849  13.423  1.00  0.00           C
ATOM   1084  C   SER B 138       6.228  -6.682  13.928  1.00  0.00           C
ATOM   1085  O   SER B 138       6.000  -6.182  15.028  1.00  0.00           O
ATOM   1086  CB  SER B 138       3.996  -7.376  12.980  1.00  0.00           C
ATOM   1087  OG  SER B 138       4.090  -6.415  11.953  1.00  0.00           O
ATOM   1088  N   GLU B 139       7.229  -6.270  13.138  1.00  0.00           N
ATOM   1089  CA  GLU B 139       8.121  -5.156  13.477  1.00  0.00           C
ATOM   1090  C   GLU B 139       8.442  -4.348  12.217  1.00  0.00           C
ATOM   1091  O   GLU B 139       9.133  -4.823  11.319  1.00  0.00           O
ATOM   1092  CB  GLU B 139       9.382  -5.688  14.170  1.00  0.00           C
ATOM   1093  CG  GLU B 139      10.282  -4.559  14.709  1.00  0.00           C
ATOM   1094  CD  GLU B 139      11.576  -5.071  15.370  1.00  0.00           C
ATOM   1095  OE1 GLU B 139      12.377  -4.215  15.795  1.00  0.00           O
ATOM   1096  OE2 GLU B 139      11.818  -6.301  15.424  1.00  0.00           O
ATOM   1097  N   PHE B 140       7.946  -3.108  12.164  1.00  0.00           N
ATOM   1098  CA  PHE B 140       8.155  -2.205  11.043  1.00  0.00           C
ATOM   1099  C   PHE B 140       9.395  -1.328  11.256  1.00  0.00           C
ATOM   1100  O   PHE B 140       9.604  -0.779  12.338  1.00  0.00           O
ATOM   1101  CB  PHE B 140       6.894  -1.366  10.817  1.00  0.00           C
ATOM   1102  CG  PHE B 140       6.986  -0.487   9.589  1.00  0.00           C
ATOM   1103  CD1 PHE B 140       7.557   0.793   9.665  1.00  0.00           C
ATOM   1104  CD2 PHE B 140       6.565  -0.976   8.336  1.00  0.00           C
ATOM   1105  CE1 PHE B 140       7.713   1.578   8.506  1.00  0.00           C
ATOM   1106  CE2 PHE B 140       6.716  -0.200   7.178  1.00  0.00           C
ATOM   1107  CZ  PHE B 140       7.290   1.079   7.262  1.00  0.00           C
ATOM   1108  N   HIS B 141      10.168  -1.146  10.183  1.00  0.00           N
ATOM   1109  CA  HIS B 141      11.330  -0.272  10.142  1.00  0.00           C
ATOM   1110  C   HIS B 141      11.281   0.645   8.929  1.00  0.00           C
ATOM   1111  O   HIS B 141      10.999   0.209   7.807  1.00  0.00           O
ATOM   1112  CB  HIS B 141      12.603  -1.113  10.131  1.00  0.00           C
ATOM   1113  CG  HIS B 141      12.859  -1.846  11.413  1.00  0.00           C
ATOM   1114  ND1 HIS B 141      13.599  -1.367  12.491  1.00  0.00           N
ATOM   1115  CD2 HIS B 141      12.403  -3.096  11.735  1.00  0.00           C
ATOM   1116  CE1 HIS B 141      13.585  -2.318  13.429  1.00  0.00           C
ATOM   1117  NE2 HIS B 141      12.878  -3.383  13.010  1.00  0.00           N
ATOM   1118  N   ASP B 142      11.596   1.919   9.142  1.00  0.00           N
ATOM   1119  CA  ASP B 142      11.786   2.865   8.055  1.00  0.00           C
ATOM   1120  C   ASP B 142      13.059   2.588   7.253  1.00  0.00           C
ATOM   1121  O   ASP B 142      14.027   2.022   7.761  1.00  0.00           O
ATOM   1122  CB  ASP B 142      11.816   4.294   8.588  1.00  0.00           C
ATOM   1123  CG  ASP B 142      10.411   4.819   8.678  1.00  0.00           C
ATOM   1124  OD1 ASP B 142       9.693   4.736   7.654  1.00  0.00           O
ATOM   1125  OD2 ASP B 142       9.977   5.277   9.762  1.00  0.00           O
ATOM   1126  N   ALA B 143      13.063   3.073   6.005  1.00  0.00           N
ATOM   1127  CA  ALA B 143      14.298   3.244   5.268  1.00  0.00           C
ATOM   1128  C   ALA B 143      15.237   4.184   6.042  1.00  0.00           C
ATOM   1129  O   ALA B 143      14.808   5.170   6.642  1.00  0.00           O
ATOM   1130  CB  ALA B 143      13.977   3.788   3.872  1.00  0.00           C
ATOM   1131  N   ASP B 144      16.528   3.891   6.011  1.00  0.00           N
ATOM   1132  CA  ASP B 144      17.566   4.690   6.653  1.00  0.00           C
ATOM   1133  C   ASP B 144      18.792   4.841   5.740  1.00  0.00           C
ATOM   1134  O   ASP B 144      18.745   4.538   4.539  1.00  0.00           O
ATOM   1135  CB  ASP B 144      17.858   4.094   8.060  1.00  0.00           C
ATOM   1136  CG  ASP B 144      18.488   2.697   8.046  1.00  0.00           C
ATOM   1137  OD1 ASP B 144      19.240   2.383   7.097  1.00  0.00           O
ATOM   1138  OD2 ASP B 144      18.293   1.939   9.018  1.00  0.00           O
ATOM   1139  N   ALA B 145      19.902   5.331   6.276  1.00  0.00           N
ATOM   1140  CA  ALA B 145      21.126   5.526   5.498  1.00  0.00           C
ATOM   1141  C   ALA B 145      21.733   4.222   4.947  1.00  0.00           C
ATOM   1142  O   ALA B 145      22.550   4.265   4.035  1.00  0.00           O
ATOM   1143  CB  ALA B 145      22.120   6.275   6.389  1.00  0.00           C
ATOM   1144  N   GLN B 146      21.392   3.066   5.525  1.00  0.00           N
ATOM   1145  CA  GLN B 146      21.918   1.758   5.131  1.00  0.00           C
ATOM   1146  C   GLN B 146      20.898   0.928   4.347  1.00  0.00           C
ATOM   1147  O   GLN B 146      21.291   0.110   3.516  1.00  0.00           O
ATOM   1148  CB  GLN B 146      22.377   0.986   6.373  1.00  0.00           C
ATOM   1149  CG  GLN B 146      23.502   1.702   7.122  1.00  0.00           C
ATOM   1150  CD  GLN B 146      24.115   0.877   8.261  1.00  0.00           C
ATOM   1151  OE1 GLN B 146      23.754  -0.261   8.535  1.00  0.00           O
ATOM   1152  NE2 GLN B 146      25.084   1.413   8.951  1.00  0.00           N
ATOM   1153  N   ASN B 147      19.602   1.137   4.614  1.00  0.00           N
ATOM   1154  CA  ASN B 147      18.498   0.377   4.045  1.00  0.00           C
ATOM   1155  C   ASN B 147      17.658   1.306   3.160  1.00  0.00           C
ATOM   1156  O   ASN B 147      16.960   2.187   3.656  1.00  0.00           O
ATOM   1157  CB  ASN B 147      17.677  -0.244   5.184  1.00  0.00           C
ATOM   1158  CG  ASN B 147      18.515  -1.151   6.067  1.00  0.00           C
ATOM   1159  OD1 ASN B 147      18.802  -2.287   5.741  1.00  0.00           O
ATOM   1160  ND2 ASN B 147      18.960  -0.664   7.207  1.00  0.00           N
ATOM   1161  N   SER B 148      17.716   1.102   1.847  1.00  0.00           N
ATOM   1162  CA  SER B 148      17.095   2.004   0.872  1.00  0.00           C
ATOM   1163  C   SER B 148      15.562   1.987   0.859  1.00  0.00           C
ATOM   1164  O   SER B 148      14.953   2.879   0.282  1.00  0.00           O
ATOM   1165  CB  SER B 148      17.612   1.678  -0.530  1.00  0.00           C
ATOM   1166  OG  SER B 148      17.409   0.304  -0.834  1.00  0.00           O
ATOM   1167  N   HIS B 149      14.935   0.979   1.471  1.00  0.00           N
ATOM   1168  CA  HIS B 149      13.497   0.782   1.481  1.00  0.00           C
ATOM   1169  C   HIS B 149      13.011   0.533   2.911  1.00  0.00           C
ATOM   1170  O   HIS B 149      13.742  -0.037   3.726  1.00  0.00           O
ATOM   1171  CB  HIS B 149      13.114  -0.382   0.563  1.00  0.00           C
ATOM   1172  CG  HIS B 149      13.520  -0.176  -0.872  1.00  0.00           C
ATOM   1173  ND1 HIS B 149      14.775  -0.410  -1.403  1.00  0.00           N
ATOM   1174  CD2 HIS B 149      12.740   0.291  -1.895  1.00  0.00           C
ATOM   1175  CE1 HIS B 149      14.744  -0.084  -2.701  1.00  0.00           C
ATOM   1176  NE2 HIS B 149      13.530   0.348  -3.049  1.00  0.00           N
ATOM   1177  N   SER B 150      11.769   0.909   3.183  1.00  0.00           N
ATOM   1178  CA  SER B 150      11.073   0.502   4.398  1.00  0.00           C
ATOM   1179  C   SER B 150      10.775  -0.998   4.345  1.00  0.00           C
ATOM   1180  O   SER B 150      10.546  -1.562   3.271  1.00  0.00           O
ATOM   1181  CB  SER B 150       9.779   1.297   4.582  1.00  0.00           C
ATOM   1182  OG  SER B 150      10.043   2.688   4.616  1.00  0.00           O
ATOM   1183  N   TYR B 151      10.764  -1.645   5.509  1.00  0.00           N
ATOM   1184  CA  TYR B 151      10.514  -3.083   5.598  1.00  0.00           C
ATOM   1185  C   TYR B 151       9.802  -3.441   6.900  1.00  0.00           C
ATOM   1186  O   TYR B 151       9.883  -2.734   7.898  1.00  0.00           O
ATOM   1187  CB  TYR B 151      11.829  -3.866   5.421  1.00  0.00           C
ATOM   1188  CG  TYR B 151      12.911  -3.510   6.422  1.00  0.00           C
ATOM   1189  CD1 TYR B 151      13.783  -2.432   6.165  1.00  0.00           C
ATOM   1190  CD2 TYR B 151      13.030  -4.213   7.628  1.00  0.00           C
ATOM   1191  CE1 TYR B 151      14.733  -2.026   7.103  1.00  0.00           C
ATOM   1192  CE2 TYR B 151      13.978  -3.824   8.592  1.00  0.00           C
ATOM   1193  CZ  TYR B 151      14.824  -2.722   8.335  1.00  0.00           C
ATOM   1194  OH  TYR B 151      15.716  -2.310   9.294  1.00  0.00           O
ATOM   1195  N   CYS B 152       9.108  -4.583   6.884  1.00  0.00           N
ATOM   1196  CA  CYS B 152       8.442  -5.128   8.057  1.00  0.00           C
ATOM   1197  C   CYS B 152       8.833  -6.596   8.224  1.00  0.00           C
ATOM   1198  O   CYS B 152       8.635  -7.395   7.313  1.00  0.00           O
ATOM   1199  CB  CYS B 152       6.926  -4.944   7.895  1.00  0.00           C
ATOM   1200  SG  CYS B 152       6.057  -5.499   9.389  1.00  0.00           S
ATOM   1201  N   PHE B 153       9.384  -6.948   9.388  1.00  0.00           N
ATOM   1202  CA  PHE B 153       9.558  -8.344   9.761  1.00  0.00           C
ATOM   1203  C   PHE B 153       8.235  -8.894  10.277  1.00  0.00           C
ATOM   1204  O   PHE B 153       7.590  -8.273  11.114  1.00  0.00           O
ATOM   1205  CB  PHE B 153      10.660  -8.488  10.821  1.00  0.00           C
ATOM   1206  CG  PHE B 153      12.013  -7.988  10.391  1.00  0.00           C
ATOM   1207  CD1 PHE B 153      12.604  -8.459   9.205  1.00  0.00           C
ATOM   1208  CD2 PHE B 153      12.706  -7.025  11.161  1.00  0.00           C
ATOM   1209  CE1 PHE B 153      13.857  -7.976   8.780  1.00  0.00           C
ATOM   1210  CE2 PHE B 153      13.959  -6.538  10.749  1.00  0.00           C
ATOM   1211  CZ  PHE B 153      14.527  -7.012   9.552  1.00  0.00           C
ATOM   1212  N   GLU B 154       7.868 -10.087   9.818  1.00  0.00           N
ATOM   1213  CA  GLU B 154       6.687 -10.810  10.291  1.00  0.00           C
ATOM   1214  C   GLU B 154       7.043 -12.266  10.568  1.00  0.00           C
ATOM   1215  O   GLU B 154       7.782 -12.903   9.810  1.00  0.00           O
ATOM   1216  CB  GLU B 154       5.549 -10.667   9.259  1.00  0.00           C
ATOM   1217  CG  GLU B 154       4.211 -11.224   9.770  1.00  0.00           C
ATOM   1218  CD  GLU B 154       3.070 -11.127   8.741  1.00  0.00           C
ATOM   1219  OE1 GLU B 154       1.899 -11.037   9.167  1.00  0.00           O
ATOM   1220  OE2 GLU B 154       3.348 -11.186   7.524  1.00  0.00           O
ATOM   1221  N   ILE B 155       6.526 -12.811  11.671  1.00  0.00           N
ATOM   1222  CA  ILE B 155       6.551 -14.241  11.955  1.00  0.00           C
ATOM   1223  C   ILE B 155       5.107 -14.731  11.989  1.00  0.00           C
ATOM   1224  O   ILE B 155       4.289 -14.222  12.752  1.00  0.00           O
ATOM   1225  CB  ILE B 155       7.318 -14.589  13.250  1.00  0.00           C
ATOM   1226  CG1 ILE B 155       8.762 -14.037  13.201  1.00  0.00           C
ATOM   1227  CG2 ILE B 155       7.315 -16.111  13.459  1.00  0.00           C
ATOM   1228  CD1 ILE B 155       9.561 -14.235  14.502  1.00  0.00           C
ATOM   1229  N   LEU B 156       4.829 -15.753  11.174  1.00  0.00           N
ATOM   1230  CA  LEU B 156       3.547 -16.435  11.118  1.00  0.00           C
ATOM   1231  C   LEU B 156       3.714 -17.848  11.668  1.00  0.00           C
ATOM   1232  O   LEU B 156       4.680 -18.542  11.332  1.00  0.00           O
ATOM   1233  CB  LEU B 156       3.051 -16.450   9.665  1.00  0.00           C
ATOM   1234  CG  LEU B 156       2.792 -15.051   9.071  1.00  0.00           C
ATOM   1235  CD1 LEU B 156       2.943 -15.069   7.554  1.00  0.00           C
ATOM   1236  CD2 LEU B 156       1.383 -14.583   9.400  1.00  0.00           C
ATOM   1237  N   GLU B 157       2.761 -18.307  12.485  1.00  0.00           N
ATOM   1238  CA  GLU B 157       2.671 -19.694  12.949  1.00  0.00           C
ATOM   1239  C   GLU B 157       1.422 -20.352  12.344  1.00  0.00           C
ATOM   1240  O   GLU B 157       0.371 -19.724  12.254  1.00  0.00           O
ATOM   1241  CB  GLU B 157       2.678 -19.780  14.478  1.00  0.00           C
ATOM   1242  CG  GLU B 157       3.984 -19.224  15.072  1.00  0.00           C
ATOM   1243  CD  GLU B 157       4.244 -19.566  16.543  1.00  0.00           C
ATOM   1244  OE1 GLU B 157       5.391 -19.290  16.997  1.00  0.00           O
ATOM   1245  OE2 GLU B 157       3.406 -20.197  17.205  1.00  0.00           O
ATOM   1246  N   ARG B 158       1.540 -21.615  11.922  1.00  0.00           N
ATOM   1247  CA  ARG B 158       0.388 -22.362  11.418  1.00  0.00           C
ATOM   1248  C   ARG B 158      -0.593 -22.607  12.556  1.00  0.00           C
ATOM   1249  O   ARG B 158      -0.196 -23.061  13.634  1.00  0.00           O
ATOM   1250  CB  ARG B 158       0.848 -23.662  10.734  1.00  0.00           C
ATOM   1251  CG  ARG B 158      -0.324 -24.349  10.020  1.00  0.00           C
ATOM   1252  CD  ARG B 158       0.112 -25.639   9.312  1.00  0.00           C
ATOM   1253  NE  ARG B 158       0.961 -25.404   8.135  1.00  0.00           N
ATOM   1254  CZ  ARG B 158       0.553 -25.169   6.895  1.00  0.00           C
ATOM   1255  NH1 ARG B 158      -0.709 -25.075   6.581  1.00  0.00           N
ATOM   1256  NH2 ARG B 158       1.414 -25.047   5.929  1.00  0.00           N
ATOM   1257  N   ARG B 159      -1.879 -22.316  12.314  1.00  0.00           N
ATOM   1258  CA  ARG B 159      -2.977 -22.520  13.252  1.00  0.00           C
ATOM   1259  C   ARG B 159      -3.315 -24.000  13.433  1.00  0.00           C
ATOM   1260  O   ARG B 159      -3.142 -24.779  12.476  1.00  0.00           O
ATOM   1261  CB  ARG B 159      -4.232 -21.746  12.817  1.00  0.00           C
ATOM   1262  CG  ARG B 159      -4.019 -20.227  12.835  1.00  0.00           C
ATOM   1263  CD  ARG B 159      -5.325 -19.528  12.439  1.00  0.00           C
ATOM   1264  NE  ARG B 159      -5.127 -18.074  12.294  1.00  0.00           N
ATOM   1265  CZ  ARG B 159      -5.855 -17.110  12.847  1.00  0.00           C
ATOM   1266  NH1 ARG B 159      -6.862 -17.376  13.622  1.00  0.00           N
ATOM   1267  NH2 ARG B 159      -5.571 -15.870  12.618  1.00  0.00           N
ATOM   1268  OXT ARG B 159      -3.802 -24.347  14.546  1.00  0.00           O
END
