# Supplementary material for: Conserved interfaces mediate multiple protein–protein interactions in a prokaryotic metabolon
Source: Mol Syst Biol. 2025 Sep 3;21(11):1490–521. doi: 10.1038/s44320-025-00139-9 (PMC12583656; doi:10.1038/s44320-025-00139-9)
Supplement: Supplementary file 12 — Source data Fig. 7 [file 44320_2025_139_MOESM12_ESM.zip › Figure7_data/Fig7B/9.pdb]

CRYST1    0.000    0.000    0.000  90.00  90.00  90.00 P 1           1
ATOM      1  N   MET B   1     -32.726  -1.492 -14.474  1.00  0.00           N
ATOM      2  CA  MET B   1     -32.042  -0.496 -13.636  1.00  0.00           C
ATOM      3  C   MET B   1     -30.927  -1.198 -12.880  1.00  0.00           C
ATOM      4  O   MET B   1     -31.188  -2.241 -12.285  1.00  0.00           O
ATOM      5  CB  MET B   1     -33.057   0.170 -12.688  1.00  0.00           C
ATOM      6  CG  MET B   1     -32.478   1.357 -11.920  1.00  0.00           C
ATOM      7  SD  MET B   1     -33.672   2.158 -10.799  1.00  0.00           S
ATOM      8  CE  MET B   1     -34.715   3.071 -11.949  1.00  0.00           C
ATOM      9  N   LEU B   2     -29.708  -0.679 -12.936  1.00  0.00           N
ATOM     10  CA  LEU B   2     -28.571  -1.236 -12.197  1.00  0.00           C
ATOM     11  C   LEU B   2     -28.735  -0.931 -10.701  1.00  0.00           C
ATOM     12  O   LEU B   2     -29.036   0.203 -10.330  1.00  0.00           O
ATOM     13  CB  LEU B   2     -27.256  -0.667 -12.744  1.00  0.00           C
ATOM     14  CG  LEU B   2     -26.934  -1.063 -14.202  1.00  0.00           C
ATOM     15  CD1 LEU B   2     -25.734  -0.275 -14.699  1.00  0.00           C
ATOM     16  CD2 LEU B   2     -26.633  -2.554 -14.340  1.00  0.00           C
ATOM     17  N   LYS B   3     -28.537  -1.930  -9.840  1.00  0.00           N
ATOM     18  CA  LYS B   3     -28.642  -1.775  -8.388  1.00  0.00           C
ATOM     19  C   LYS B   3     -27.290  -1.352  -7.817  1.00  0.00           C
ATOM     20  O   LYS B   3     -26.284  -1.970  -8.137  1.00  0.00           O
ATOM     21  CB  LYS B   3     -29.103  -3.083  -7.748  1.00  0.00           C
ATOM     22  CG  LYS B   3     -30.505  -3.574  -8.182  1.00  0.00           C
ATOM     23  CD  LYS B   3     -30.763  -4.864  -7.405  1.00  0.00           C
ATOM     24  CE  LYS B   3     -32.168  -5.437  -7.490  1.00  0.00           C
ATOM     25  NZ  LYS B   3     -32.294  -6.480  -6.442  1.00  0.00           N
ATOM     26  N   ARG B   4     -27.259  -0.345  -6.939  1.00  0.00           N
ATOM     27  CA  ARG B   4     -26.010   0.122  -6.297  1.00  0.00           C
ATOM     28  C   ARG B   4     -25.366  -0.903  -5.365  1.00  0.00           C
ATOM     29  O   ARG B   4     -24.190  -0.778  -5.064  1.00  0.00           O
ATOM     30  CB  ARG B   4     -26.249   1.429  -5.522  1.00  0.00           C
ATOM     31  CG  ARG B   4     -26.186   2.657  -6.438  1.00  0.00           C
ATOM     32  CD  ARG B   4     -26.211   3.944  -5.603  1.00  0.00           C
ATOM     33  NE  ARG B   4     -26.016   5.140  -6.449  1.00  0.00           N
ATOM     34  CZ  ARG B   4     -24.972   5.973  -6.454  1.00  0.00           C
ATOM     35  NH1 ARG B   4     -23.979   5.827  -5.630  1.00  0.00           N
ATOM     36  NH2 ARG B   4     -24.923   6.950  -7.296  1.00  0.00           N
ATOM     37  N   GLU B   5     -26.143  -1.884  -4.911  1.00  0.00           N
ATOM     38  CA  GLU B   5     -25.677  -2.959  -4.037  1.00  0.00           C
ATOM     39  C   GLU B   5     -24.835  -4.024  -4.760  1.00  0.00           C
ATOM     40  O   GLU B   5     -24.172  -4.810  -4.096  1.00  0.00           O
ATOM     41  CB  GLU B   5     -26.900  -3.570  -3.327  1.00  0.00           C
ATOM     42  CG  GLU B   5     -27.890  -4.252  -4.281  1.00  0.00           C
ATOM     43  CD  GLU B   5     -29.337  -4.349  -3.754  1.00  0.00           C
ATOM     44  OE1 GLU B   5     -30.149  -5.032  -4.431  1.00  0.00           O
ATOM     45  OE2 GLU B   5     -29.656  -3.648  -2.773  1.00  0.00           O
ATOM     46  N   MET B   6     -24.829  -4.036  -6.113  1.00  0.00           N
ATOM     47  CA  MET B   6     -23.968  -4.923  -6.887  1.00  0.00           C
ATOM     48  C   MET B   6     -22.506  -4.713  -6.492  1.00  0.00           C
ATOM     49  O   MET B   6     -22.009  -3.583  -6.468  1.00  0.00           O
ATOM     50  CB  MET B   6     -24.128  -4.675  -8.395  1.00  0.00           C
ATOM     51  CG  MET B   6     -25.481  -5.153  -8.932  1.00  0.00           C
ATOM     52  SD  MET B   6     -25.739  -4.710 -10.675  1.00  0.00           S
ATOM     53  CE  MET B   6     -27.274  -5.596 -10.985  1.00  0.00           C
ATOM     54  N   ASN B   7     -21.814  -5.806  -6.185  1.00  0.00           N
ATOM     55  CA  ASN B   7     -20.433  -5.786  -5.744  1.00  0.00           C
ATOM     56  C   ASN B   7     -19.670  -6.997  -6.307  1.00  0.00           C
ATOM     57  O   ASN B   7     -20.268  -7.910  -6.877  1.00  0.00           O
ATOM     58  CB  ASN B   7     -20.411  -5.704  -4.204  1.00  0.00           C
ATOM     59  CG  ASN B   7     -20.926  -6.971  -3.563  1.00  0.00           C
ATOM     60  OD1 ASN B   7     -20.178  -7.913  -3.380  1.00  0.00           O
ATOM     61  ND2 ASN B   7     -22.200  -7.041  -3.242  1.00  0.00           N
ATOM     62  N   ILE B   8     -18.347  -6.982  -6.189  1.00  0.00           N
ATOM     63  CA  ILE B   8     -17.505  -8.053  -6.744  1.00  0.00           C
ATOM     64  C   ILE B   8     -17.559  -9.299  -5.848  1.00  0.00           C
ATOM     65  O   ILE B   8     -17.605 -10.409  -6.361  1.00  0.00           O
ATOM     66  CB  ILE B   8     -16.060  -7.547  -6.952  1.00  0.00           C
ATOM     67  CG1 ILE B   8     -16.042  -6.305  -7.871  1.00  0.00           C
ATOM     68  CG2 ILE B   8     -15.178  -8.666  -7.531  1.00  0.00           C
ATOM     69  CD1 ILE B   8     -14.654  -5.672  -8.067  1.00  0.00           C
ATOM     70  N   ALA B   9     -17.623  -9.115  -4.538  1.00  0.00           N
ATOM     71  CA  ALA B   9     -17.479 -10.191  -3.558  1.00  0.00           C
ATOM     72  C   ALA B   9     -18.542 -11.288  -3.698  1.00  0.00           C
ATOM     73  O   ALA B   9     -18.209 -12.464  -3.578  1.00  0.00           O
ATOM     74  CB  ALA B   9     -17.525  -9.576  -2.150  1.00  0.00           C
ATOM     75  N   ASP B  10     -19.802 -10.934  -3.959  1.00  0.00           N
ATOM     76  CA  ASP B  10     -20.907 -11.886  -4.094  1.00  0.00           C
ATOM     77  C   ASP B  10     -21.116 -12.394  -5.532  1.00  0.00           C
ATOM     78  O   ASP B  10     -21.750 -13.432  -5.715  1.00  0.00           O
ATOM     79  CB  ASP B  10     -22.201 -11.292  -3.501  1.00  0.00           C
ATOM     80  CG  ASP B  10     -22.699 -10.008  -4.171  1.00  0.00           C
ATOM     81  OD1 ASP B  10     -22.110  -9.583  -5.182  1.00  0.00           O
ATOM     82  OD2 ASP B  10     -23.643  -9.406  -3.617  1.00  0.00           O
ATOM     83  N   TYR B  11     -20.560 -11.719  -6.544  1.00  0.00           N
ATOM     84  CA  TYR B  11     -20.719 -12.055  -7.955  1.00  0.00           C
ATOM     85  C   TYR B  11     -19.527 -12.818  -8.545  1.00  0.00           C
ATOM     86  O   TYR B  11     -19.716 -13.817  -9.231  1.00  0.00           O
ATOM     87  CB  TYR B  11     -20.978 -10.755  -8.732  1.00  0.00           C
ATOM     88  CG  TYR B  11     -21.079 -10.951 -10.226  1.00  0.00           C
ATOM     89  CD1 TYR B  11     -20.009 -10.593 -11.070  1.00  0.00           C
ATOM     90  CD2 TYR B  11     -22.239 -11.533 -10.781  1.00  0.00           C
ATOM     91  CE1 TYR B  11     -20.088 -10.811 -12.447  1.00  0.00           C
ATOM     92  CE2 TYR B  11     -22.326 -11.758 -12.161  1.00  0.00           C
ATOM     93  CZ  TYR B  11     -21.249 -11.397 -12.995  1.00  0.00           C
ATOM     94  OH  TYR B  11     -21.318 -11.631 -14.347  1.00  0.00           O
ATOM     95  N   ASP B  12     -18.297 -12.370  -8.274  1.00  0.00           N
ATOM     96  CA  ASP B  12     -17.061 -12.932  -8.817  1.00  0.00           C
ATOM     97  C   ASP B  12     -16.075 -13.262  -7.683  1.00  0.00           C
ATOM     98  O   ASP B  12     -15.198 -12.479  -7.313  1.00  0.00           O
ATOM     99  CB  ASP B  12     -16.477 -11.979  -9.872  1.00  0.00           C
ATOM    100  CG  ASP B  12     -15.335 -12.603 -10.664  1.00  0.00           C
ATOM    101  OD1 ASP B  12     -14.725 -13.584 -10.179  1.00  0.00           O
ATOM    102  OD2 ASP B  12     -15.050 -12.070 -11.759  1.00  0.00           O
ATOM    103  N   ALA B  13     -16.273 -14.447  -7.087  1.00  0.00           N
ATOM    104  CA  ALA B  13     -15.475 -14.896  -5.953  1.00  0.00           C
ATOM    105  C   ALA B  13     -13.989 -15.063  -6.294  1.00  0.00           C
ATOM    106  O   ALA B  13     -13.144 -14.824  -5.434  1.00  0.00           O
ATOM    107  CB  ALA B  13     -16.064 -16.213  -5.441  1.00  0.00           C
ATOM    108  N   GLU B  14     -13.663 -15.473  -7.524  1.00  0.00           N
ATOM    109  CA  GLU B  14     -12.282 -15.723  -7.951  1.00  0.00           C
ATOM    110  C   GLU B  14     -11.510 -14.403  -8.073  1.00  0.00           C
ATOM    111  O   GLU B  14     -10.452 -14.237  -7.465  1.00  0.00           O
ATOM    112  CB  GLU B  14     -12.316 -16.521  -9.264  1.00  0.00           C
ATOM    113  CG  GLU B  14     -10.944 -17.132  -9.593  1.00  0.00           C
ATOM    114  CD  GLU B  14     -10.956 -18.008 -10.860  1.00  0.00           C
ATOM    115  OE1 GLU B  14      -9.924 -18.688 -11.091  1.00  0.00           O
ATOM    116  OE2 GLU B  14     -11.970 -18.024 -11.590  1.00  0.00           O
ATOM    117  N   LEU B  15     -12.106 -13.421  -8.773  1.00  0.00           N
ATOM    118  CA  LEU B  15     -11.548 -12.075  -8.859  1.00  0.00           C
ATOM    119  C   LEU B  15     -11.438 -11.424  -7.480  1.00  0.00           C
ATOM    120  O   LEU B  15     -10.408 -10.839  -7.153  1.00  0.00           O
ATOM    121  CB  LEU B  15     -12.413 -11.229  -9.804  1.00  0.00           C
ATOM    122  CG  LEU B  15     -11.951  -9.765  -9.940  1.00  0.00           C
ATOM    123  CD1 LEU B  15     -10.542  -9.646 -10.518  1.00  0.00           C
ATOM    124  CD2 LEU B  15     -12.902  -9.000 -10.856  1.00  0.00           C
ATOM    125  N   TRP B  16     -12.478 -11.548  -6.639  1.00  0.00           N
ATOM    126  CA  TRP B  16     -12.481 -10.947  -5.304  1.00  0.00           C
ATOM    127  C   TRP B  16     -11.393 -11.530  -4.406  1.00  0.00           C
ATOM    128  O   TRP B  16     -10.725 -10.785  -3.696  1.00  0.00           O
ATOM    129  CB  TRP B  16     -13.848 -11.120  -4.649  1.00  0.00           C
ATOM    130  CG  TRP B  16     -13.964 -10.381  -3.355  1.00  0.00           C
ATOM    131  CD1 TRP B  16     -14.044 -10.929  -2.126  1.00  0.00           C
ATOM    132  CD2 TRP B  16     -13.952  -8.924  -3.159  1.00  0.00           C
ATOM    133  NE1 TRP B  16     -14.109  -9.926  -1.180  1.00  0.00           N
ATOM    134  CE2 TRP B  16     -14.051  -8.681  -1.768  1.00  0.00           C
ATOM    135  CE3 TRP B  16     -13.872  -7.822  -4.026  1.00  0.00           C
ATOM    136  CZ2 TRP B  16     -14.077  -7.366  -1.241  1.00  0.00           C
ATOM    137  CZ3 TRP B  16     -13.899  -6.506  -3.508  1.00  0.00           C
ATOM    138  CH2 TRP B  16     -13.994  -6.295  -2.138  1.00  0.00           C
ATOM    139  N   GLN B  17     -11.181 -12.849  -4.472  1.00  0.00           N
ATOM    140  CA  GLN B  17     -10.115 -13.494  -3.720  1.00  0.00           C
ATOM    141  C   GLN B  17      -8.735 -12.977  -4.145  1.00  0.00           C
ATOM    142  O   GLN B  17      -7.925 -12.636  -3.283  1.00  0.00           O
ATOM    143  CB  GLN B  17     -10.237 -15.014  -3.877  1.00  0.00           C
ATOM    144  CG  GLN B  17      -9.215 -15.754  -3.002  1.00  0.00           C
ATOM    145  CD  GLN B  17      -9.373 -17.278  -3.054  1.00  0.00           C
ATOM    146  OE1 GLN B  17     -10.172 -17.843  -3.769  1.00  0.00           O
ATOM    147  NE2 GLN B  17      -8.606 -18.004  -2.277  1.00  0.00           N
ATOM    148  N   ALA B  18      -8.482 -12.843  -5.443  1.00  0.00           N
ATOM    149  CA  ALA B  18      -7.227 -12.284  -5.945  1.00  0.00           C
ATOM    150  C   ALA B  18      -7.026 -10.816  -5.520  1.00  0.00           C
ATOM    151  O   ALA B  18      -5.938 -10.436  -5.094  1.00  0.00           O
ATOM    152  CB  ALA B  18      -7.201 -12.450  -7.470  1.00  0.00           C
ATOM    153  N   MET B  19      -8.084  -9.992  -5.560  1.00  0.00           N
ATOM    154  CA  MET B  19      -8.046  -8.603  -5.110  1.00  0.00           C
ATOM    155  C   MET B  19      -7.729  -8.474  -3.611  1.00  0.00           C
ATOM    156  O   MET B  19      -6.916  -7.638  -3.231  1.00  0.00           O
ATOM    157  CB  MET B  19      -9.386  -7.914  -5.405  1.00  0.00           C
ATOM    158  CG  MET B  19      -9.603  -7.639  -6.897  1.00  0.00           C
ATOM    159  SD  MET B  19     -11.219  -6.906  -7.288  1.00  0.00           S
ATOM    160  CE  MET B  19     -11.086  -5.311  -6.445  1.00  0.00           C
ATOM    161  N   GLU B  20      -8.337  -9.299  -2.765  1.00  0.00           N
ATOM    162  CA  GLU B  20      -8.064  -9.284  -1.322  1.00  0.00           C
ATOM    163  C   GLU B  20      -6.663  -9.839  -1.000  1.00  0.00           C
ATOM    164  O   GLU B  20      -5.989  -9.319  -0.116  1.00  0.00           O
ATOM    165  CB  GLU B  20      -9.156 -10.034  -0.551  1.00  0.00           C
ATOM    166  CG  GLU B  20     -10.506  -9.289  -0.495  1.00  0.00           C
ATOM    167  CD  GLU B  20     -10.480  -7.973   0.318  1.00  0.00           C
ATOM    168  OE1 GLU B  20     -10.783  -6.893  -0.241  1.00  0.00           O
ATOM    169  OE2 GLU B  20     -10.189  -8.001   1.531  1.00  0.00           O
ATOM    170  N   GLN B  21      -6.171 -10.823  -1.762  1.00  0.00           N
ATOM    171  CA  GLN B  21      -4.791 -11.313  -1.625  1.00  0.00           C
ATOM    172  C   GLN B  21      -3.763 -10.229  -1.985  1.00  0.00           C
ATOM    173  O   GLN B  21      -2.776 -10.074  -1.267  1.00  0.00           O
ATOM    174  CB  GLN B  21      -4.587 -12.547  -2.511  1.00  0.00           C
ATOM    175  CG  GLN B  21      -5.212 -13.813  -1.886  1.00  0.00           C
ATOM    176  CD  GLN B  21      -5.156 -15.028  -2.823  1.00  0.00           C
ATOM    177  OE1 GLN B  21      -4.919 -14.942  -4.015  1.00  0.00           O
ATOM    178  NE2 GLN B  21      -5.395 -16.212  -2.315  1.00  0.00           N
ATOM    179  N   GLU B  22      -3.997  -9.448  -3.038  1.00  0.00           N
ATOM    180  CA  GLU B  22      -3.125  -8.317  -3.369  1.00  0.00           C
ATOM    181  C   GLU B  22      -3.143  -7.238  -2.275  1.00  0.00           C
ATOM    182  O   GLU B  22      -2.100  -6.685  -1.924  1.00  0.00           O
ATOM    183  CB  GLU B  22      -3.512  -7.743  -4.740  1.00  0.00           C
ATOM    184  CG  GLU B  22      -2.741  -6.473  -5.151  1.00  0.00           C
ATOM    185  CD  GLU B  22      -1.206  -6.587  -5.157  1.00  0.00           C
ATOM    186  OE1 GLU B  22      -0.535  -5.534  -5.167  1.00  0.00           O
ATOM    187  OE2 GLU B  22      -0.637  -7.692  -5.143  1.00  0.00           O
ATOM    188  N   LYS B  23      -4.292  -6.992  -1.661  1.00  0.00           N
ATOM    189  CA  LYS B  23      -4.415  -6.080  -0.517  1.00  0.00           C
ATOM    190  C   LYS B  23      -3.550  -6.527   0.661  1.00  0.00           C
ATOM    191  O   LYS B  23      -2.842  -5.713   1.243  1.00  0.00           O
ATOM    192  CB  LYS B  23      -5.883  -6.033  -0.097  1.00  0.00           C
ATOM    193  CG  LYS B  23      -6.424  -4.626   0.145  1.00  0.00           C
ATOM    194  CD  LYS B  23      -7.859  -4.815   0.573  1.00  0.00           C
ATOM    195  CE  LYS B  23      -8.687  -3.538   0.635  1.00  0.00           C
ATOM    196  NZ  LYS B  23     -10.079  -3.957   0.874  1.00  0.00           N
ATOM    197  N   VAL B  24      -3.589  -7.814   0.981  1.00  0.00           N
ATOM    198  CA  VAL B  24      -2.756  -8.400   2.039  1.00  0.00           C
ATOM    199  C   VAL B  24      -1.275  -8.314   1.673  1.00  0.00           C
ATOM    200  O   VAL B  24      -0.480  -7.860   2.482  1.00  0.00           O
ATOM    201  CB  VAL B  24      -3.171  -9.855   2.326  1.00  0.00           C
ATOM    202  CG1 VAL B  24      -2.244 -10.537   3.327  1.00  0.00           C
ATOM    203  CG2 VAL B  24      -4.578  -9.908   2.921  1.00  0.00           C
ATOM    204  N   ARG B  25      -0.909  -8.650   0.421  1.00  0.00           N
ATOM    205  CA  ARG B  25       0.479  -8.555  -0.056  1.00  0.00           C
ATOM    206  C   ARG B  25       1.043  -7.145   0.116  1.00  0.00           C
ATOM    207  O   ARG B  25       2.174  -7.000   0.560  1.00  0.00           O
ATOM    208  CB  ARG B  25       0.549  -8.988  -1.534  1.00  0.00           C
ATOM    209  CG  ARG B  25       1.993  -9.169  -2.015  1.00  0.00           C
ATOM    210  CD  ARG B  25       2.112  -9.092  -3.550  1.00  0.00           C
ATOM    211  NE  ARG B  25       1.840  -7.737  -4.050  1.00  0.00           N
ATOM    212  CZ  ARG B  25       2.617  -6.662  -3.950  1.00  0.00           C
ATOM    213  NH1 ARG B  25       3.813  -6.707  -3.428  1.00  0.00           N
ATOM    214  NH2 ARG B  25       2.192  -5.510  -4.389  1.00  0.00           N
ATOM    215  N   GLN B  26       0.271  -6.096  -0.191  1.00  0.00           N
ATOM    216  CA  GLN B  26       0.702  -4.706  -0.014  1.00  0.00           C
ATOM    217  C   GLN B  26       0.917  -4.323   1.464  1.00  0.00           C
ATOM    218  O   GLN B  26       1.751  -3.465   1.752  1.00  0.00           O
ATOM    219  CB  GLN B  26      -0.315  -3.747  -0.662  1.00  0.00           C
ATOM    220  CG  GLN B  26      -0.257  -3.803  -2.190  1.00  0.00           C
ATOM    221  CD  GLN B  26      -1.234  -2.864  -2.882  1.00  0.00           C
ATOM    222  OE1 GLN B  26      -1.717  -1.881  -2.346  1.00  0.00           O
ATOM    223  NE2 GLN B  26      -1.541  -3.125  -4.138  1.00  0.00           N
ATOM    224  N   GLU B  27       0.205  -4.961   2.380  1.00  0.00           N
ATOM    225  CA  GLU B  27       0.375  -4.747   3.823  1.00  0.00           C
ATOM    226  C   GLU B  27       1.563  -5.541   4.395  1.00  0.00           C
ATOM    227  O   GLU B  27       2.335  -5.000   5.190  1.00  0.00           O
ATOM    228  CB  GLU B  27      -0.928  -5.084   4.568  1.00  0.00           C
ATOM    229  CG  GLU B  27      -2.100  -4.131   4.257  1.00  0.00           C
ATOM    230  CD  GLU B  27      -1.898  -2.669   4.690  1.00  0.00           C
ATOM    231  OE1 GLU B  27      -2.684  -1.803   4.227  1.00  0.00           O
ATOM    232  OE2 GLU B  27      -0.989  -2.382   5.489  1.00  0.00           O
ATOM    233  N   GLU B  28       1.778  -6.768   3.941  1.00  0.00           N
ATOM    234  CA  GLU B  28       2.798  -7.688   4.467  1.00  0.00           C
ATOM    235  C   GLU B  28       4.193  -7.556   3.833  1.00  0.00           C
ATOM    236  O   GLU B  28       5.146  -8.163   4.317  1.00  0.00           O
ATOM    237  CB  GLU B  28       2.346  -9.134   4.255  1.00  0.00           C
ATOM    238  CG  GLU B  28       1.118  -9.509   5.085  1.00  0.00           C
ATOM    239  CD  GLU B  28       0.887 -11.020   4.953  1.00  0.00           C
ATOM    240  OE1 GLU B  28       0.819 -11.672   6.008  1.00  0.00           O
ATOM    241  OE2 GLU B  28       0.831 -11.530   3.813  1.00  0.00           O
ATOM    242  N   HIS B  29       4.319  -6.809   2.725  1.00  0.00           N
ATOM    243  CA  HIS B  29       5.585  -6.659   2.026  1.00  0.00           C
ATOM    244  C   HIS B  29       6.123  -5.237   2.160  1.00  0.00           C
ATOM    245  O   HIS B  29       5.396  -4.247   2.038  1.00  0.00           O
ATOM    246  CB  HIS B  29       5.461  -7.083   0.556  1.00  0.00           C
ATOM    247  CG  HIS B  29       5.202  -8.557   0.369  1.00  0.00           C
ATOM    248  ND1 HIS B  29       4.087  -9.257   0.803  1.00  0.00           N
ATOM    249  CD2 HIS B  29       6.010  -9.478  -0.251  1.00  0.00           C
ATOM    250  CE1 HIS B  29       4.234 -10.536   0.468  1.00  0.00           C
ATOM    251  NE2 HIS B  29       5.385 -10.722  -0.185  1.00  0.00           N
ATOM    252  N   ILE B  30       7.432  -5.137   2.351  1.00  0.00           N
ATOM    253  CA  ILE B  30       8.150  -3.868   2.267  1.00  0.00           C
ATOM    254  C   ILE B  30       8.421  -3.568   0.794  1.00  0.00           C
ATOM    255  O   ILE B  30       9.268  -4.195   0.166  1.00  0.00           O
ATOM    256  CB  ILE B  30       9.412  -3.879   3.145  1.00  0.00           C
ATOM    257  CG1 ILE B  30       8.978  -3.887   4.622  1.00  0.00           C
ATOM    258  CG2 ILE B  30      10.281  -2.646   2.835  1.00  0.00           C
ATOM    259  CD1 ILE B  30      10.139  -3.924   5.625  1.00  0.00           C
ATOM    260  N   GLU B  31       7.725  -2.581   0.255  1.00  0.00           N
ATOM    261  CA  GLU B  31       7.825  -2.152  -1.135  1.00  0.00           C
ATOM    262  C   GLU B  31       8.974  -1.151  -1.327  1.00  0.00           C
ATOM    263  O   GLU B  31       8.902  -0.003  -0.889  1.00  0.00           O
ATOM    264  CB  GLU B  31       6.459  -1.593  -1.572  1.00  0.00           C
ATOM    265  CG  GLU B  31       6.371  -1.289  -3.074  1.00  0.00           C
ATOM    266  CD  GLU B  31       6.764  -2.517  -3.880  1.00  0.00           C
ATOM    267  OE1 GLU B  31       7.914  -2.520  -4.371  1.00  0.00           O
ATOM    268  OE2 GLU B  31       5.986  -3.487  -3.933  1.00  0.00           O
ATOM    269  N   LEU B  32      10.031  -1.584  -2.006  1.00  0.00           N
ATOM    270  CA  LEU B  32      11.212  -0.770  -2.314  1.00  0.00           C
ATOM    271  C   LEU B  32      11.391  -0.506  -3.824  1.00  0.00           C
ATOM    272  O   LEU B  32      12.431   0.005  -4.248  1.00  0.00           O
ATOM    273  CB  LEU B  32      12.465  -1.411  -1.689  1.00  0.00           C
ATOM    274  CG  LEU B  32      12.518  -1.333  -0.149  1.00  0.00           C
ATOM    275  CD1 LEU B  32      13.752  -2.103   0.329  1.00  0.00           C
ATOM    276  CD2 LEU B  32      12.643   0.105   0.352  1.00  0.00           C
ATOM    277  N   ILE B  33      10.389  -0.811  -4.644  1.00  0.00           N
ATOM    278  CA  ILE B  33      10.402  -0.444  -6.058  1.00  0.00           C
ATOM    279  C   ILE B  33      10.281   1.083  -6.165  1.00  0.00           C
ATOM    280  O   ILE B  33       9.255   1.677  -5.848  1.00  0.00           O
ATOM    281  CB  ILE B  33       9.322  -1.205  -6.848  1.00  0.00           C
ATOM    282  CG1 ILE B  33       9.647  -2.720  -6.866  1.00  0.00           C
ATOM    283  CG2 ILE B  33       9.223  -0.663  -8.281  1.00  0.00           C
ATOM    284  CD1 ILE B  33       8.565  -3.594  -7.518  1.00  0.00           C
ATOM    285  N   ALA B  34      11.324   1.730  -6.673  1.00  0.00           N
ATOM    286  CA  ALA B  34      11.421   3.195  -6.730  1.00  0.00           C
ATOM    287  C   ALA B  34      10.310   3.892  -7.536  1.00  0.00           C
ATOM    288  O   ALA B  34      10.104   5.103  -7.410  1.00  0.00           O
ATOM    289  CB  ALA B  34      12.794   3.542  -7.308  1.00  0.00           C
ATOM    290  N   SER B  35       9.604   3.158  -8.411  1.00  0.00           N
ATOM    291  CA  SER B  35       8.483   3.658  -9.210  1.00  0.00           C
ATOM    292  C   SER B  35       7.113   3.428  -8.576  1.00  0.00           C
ATOM    293  O   SER B  35       6.113   3.840  -9.159  1.00  0.00           O
ATOM    294  CB  SER B  35       8.530   3.048 -10.612  1.00  0.00           C
ATOM    295  OG  SER B  35       8.616   1.635 -10.589  1.00  0.00           O
ATOM    296  N   GLU B  36       7.056   2.779  -7.413  1.00  0.00           N
ATOM    297  CA  GLU B  36       5.812   2.479  -6.720  1.00  0.00           C
ATOM    298  C   GLU B  36       5.572   3.403  -5.523  1.00  0.00           C
ATOM    299  O   GLU B  36       6.471   4.070  -5.008  1.00  0.00           O
ATOM    300  CB  GLU B  36       5.734   0.991  -6.334  1.00  0.00           C
ATOM    301  CG  GLU B  36       5.704   0.122  -7.593  1.00  0.00           C
ATOM    302  CD  GLU B  36       5.099  -1.279  -7.401  1.00  0.00           C
ATOM    303  OE1 GLU B  36       5.192  -2.050  -8.385  1.00  0.00           O
ATOM    304  OE2 GLU B  36       4.471  -1.525  -6.357  1.00  0.00           O
ATOM    305  N   ASN B  37       4.303   3.505  -5.139  1.00  0.00           N
ATOM    306  CA  ASN B  37       3.826   4.286  -4.007  1.00  0.00           C
ATOM    307  C   ASN B  37       2.407   3.835  -3.641  1.00  0.00           C
ATOM    308  O   ASN B  37       1.775   3.088  -4.385  1.00  0.00           O
ATOM    309  CB  ASN B  37       3.869   5.783  -4.389  1.00  0.00           C
ATOM    310  CG  ASN B  37       4.072   6.701  -3.192  1.00  0.00           C
ATOM    311  OD1 ASN B  37       3.713   6.421  -2.068  1.00  0.00           O
ATOM    312  ND2 ASN B  37       4.677   7.847  -3.412  1.00  0.00           N
ATOM    313  N   TYR B  38       1.885   4.345  -2.527  1.00  0.00           N
ATOM    314  CA  TYR B  38       0.515   4.135  -2.078  1.00  0.00           C
ATOM    315  C   TYR B  38      -0.297   5.415  -2.279  1.00  0.00           C
ATOM    316  O   TYR B  38      -0.058   6.430  -1.620  1.00  0.00           O
ATOM    317  CB  TYR B  38       0.527   3.658  -0.625  1.00  0.00           C
ATOM    318  CG  TYR B  38       1.413   2.458  -0.390  1.00  0.00           C
ATOM    319  CD1 TYR B  38       1.112   1.213  -0.968  1.00  0.00           C
ATOM    320  CD2 TYR B  38       2.588   2.592   0.390  1.00  0.00           C
ATOM    321  CE1 TYR B  38       1.941   0.104  -0.756  1.00  0.00           C
ATOM    322  CE2 TYR B  38       3.423   1.488   0.616  1.00  0.00           C
ATOM    323  CZ  TYR B  38       3.091   0.241   0.042  1.00  0.00           C
ATOM    324  OH  TYR B  38       3.906  -0.845   0.278  1.00  0.00           O
ATOM    325  N   THR B  39      -1.244   5.379  -3.218  1.00  0.00           N
ATOM    326  CA  THR B  39      -2.116   6.530  -3.476  1.00  0.00           C
ATOM    327  C   THR B  39      -3.182   6.684  -2.389  1.00  0.00           C
ATOM    328  O   THR B  39      -3.565   5.703  -1.747  1.00  0.00           O
ATOM    329  CB  THR B  39      -2.713   6.464  -4.886  1.00  0.00           C
ATOM    330  OG1 THR B  39      -3.149   7.753  -5.249  1.00  0.00           O
ATOM    331  CG2 THR B  39      -3.883   5.499  -5.034  1.00  0.00           C
ATOM    332  N   SER B  40      -3.675   7.896  -2.168  1.00  0.00           N
ATOM    333  CA  SER B  40      -4.655   8.150  -1.118  1.00  0.00           C
ATOM    334  C   SER B  40      -6.028   7.496  -1.410  1.00  0.00           C
ATOM    335  O   SER B  40      -6.402   7.323  -2.580  1.00  0.00           O
ATOM    336  CB  SER B  40      -4.826   9.650  -0.872  1.00  0.00           C
ATOM    337  OG  SER B  40      -5.680  10.234  -1.838  1.00  0.00           O
ATOM    338  N   PRO B  41      -6.840   7.217  -0.389  1.00  0.00           N
ATOM    339  CA  PRO B  41      -8.223   6.782  -0.570  1.00  0.00           C
ATOM    340  C   PRO B  41      -9.071   7.766  -1.393  1.00  0.00           C
ATOM    341  O   PRO B  41      -9.993   7.344  -2.084  1.00  0.00           O
ATOM    342  CB  PRO B  41      -8.783   6.602   0.843  1.00  0.00           C
ATOM    343  CG  PRO B  41      -7.542   6.292   1.677  1.00  0.00           C
ATOM    344  CD  PRO B  41      -6.471   7.158   1.022  1.00  0.00           C
ATOM    345  N   ARG B  42      -8.738   9.064  -1.395  1.00  0.00           N
ATOM    346  CA  ARG B  42      -9.412  10.071  -2.230  1.00  0.00           C
ATOM    347  C   ARG B  42      -9.154   9.859  -3.726  1.00  0.00           C
ATOM    348  O   ARG B  42     -10.074  10.009  -4.527  1.00  0.00           O
ATOM    349  CB  ARG B  42      -8.954  11.483  -1.817  1.00  0.00           C
ATOM    350  CG  ARG B  42      -9.505  11.902  -0.442  1.00  0.00           C
ATOM    351  CD  ARG B  42      -9.145  13.352  -0.089  1.00  0.00           C
ATOM    352  NE  ARG B  42      -7.740  13.476   0.320  1.00  0.00           N
ATOM    353  CZ  ARG B  42      -7.250  13.900   1.476  1.00  0.00           C
ATOM    354  NH1 ARG B  42      -8.007  14.278   2.470  1.00  0.00           N
ATOM    355  NH2 ARG B  42      -5.962  13.957   1.648  1.00  0.00           N
ATOM    356  N   VAL B  43      -7.942   9.474  -4.100  1.00  0.00           N
ATOM    357  CA  VAL B  43      -7.605   9.139  -5.488  1.00  0.00           C
ATOM    358  C   VAL B  43      -8.354   7.875  -5.923  1.00  0.00           C
ATOM    359  O   VAL B  43      -8.972   7.872  -6.988  1.00  0.00           O
ATOM    360  CB  VAL B  43      -6.092   8.970  -5.675  1.00  0.00           C
ATOM    361  CG1 VAL B  43      -5.739   8.514  -7.089  1.00  0.00           C
ATOM    362  CG2 VAL B  43      -5.361  10.294  -5.420  1.00  0.00           C
ATOM    363  N   MET B  44      -8.378   6.840  -5.091  1.00  0.00           N
ATOM    364  CA  MET B  44      -9.126   5.607  -5.368  1.00  0.00           C
ATOM    365  C   MET B  44     -10.636   5.866  -5.483  1.00  0.00           C
ATOM    366  O   MET B  44     -11.279   5.352  -6.401  1.00  0.00           O
ATOM    367  CB  MET B  44      -8.844   4.556  -4.284  1.00  0.00           C
ATOM    368  CG  MET B  44      -7.386   4.069  -4.331  1.00  0.00           C
ATOM    369  SD  MET B  44      -7.038   2.621  -3.279  1.00  0.00           S
ATOM    370  CE  MET B  44      -7.033   3.369  -1.637  1.00  0.00           C
ATOM    371  N   GLN B  45     -11.189   6.736  -4.634  1.00  0.00           N
ATOM    372  CA  GLN B  45     -12.593   7.157  -4.711  1.00  0.00           C
ATOM    373  C   GLN B  45     -12.912   7.831  -6.060  1.00  0.00           C
ATOM    374  O   GLN B  45     -13.948   7.549  -6.658  1.00  0.00           O
ATOM    375  CB  GLN B  45     -12.903   8.102  -3.540  1.00  0.00           C
ATOM    376  CG  GLN B  45     -14.382   8.502  -3.490  1.00  0.00           C
ATOM    377  CD  GLN B  45     -14.702   9.505  -2.374  1.00  0.00           C
ATOM    378  OE1 GLN B  45     -13.850  10.138  -1.786  1.00  0.00           O
ATOM    379  NE2 GLN B  45     -15.965   9.693  -2.065  1.00  0.00           N
ATOM    380  N   ALA B  46     -12.036   8.704  -6.549  1.00  0.00           N
ATOM    381  CA  ALA B  46     -12.212   9.329  -7.852  1.00  0.00           C
ATOM    382  C   ALA B  46     -12.182   8.292  -8.990  1.00  0.00           C
ATOM    383  O   ALA B  46     -13.041   8.318  -9.863  1.00  0.00           O
ATOM    384  CB  ALA B  46     -11.129  10.404  -8.039  1.00  0.00           C
ATOM    385  N   GLN B  47     -11.250   7.341  -8.943  1.00  0.00           N
ATOM    386  CA  GLN B  47     -11.117   6.284  -9.954  1.00  0.00           C
ATOM    387  C   GLN B  47     -12.303   5.312  -9.974  1.00  0.00           C
ATOM    388  O   GLN B  47     -12.651   4.818 -11.047  1.00  0.00           O
ATOM    389  CB  GLN B  47      -9.797   5.524  -9.757  1.00  0.00           C
ATOM    390  CG  GLN B  47      -8.596   6.390 -10.148  1.00  0.00           C
ATOM    391  CD  GLN B  47      -7.300   5.583 -10.194  1.00  0.00           C
ATOM    392  OE1 GLN B  47      -6.427   5.707  -9.359  1.00  0.00           O
ATOM    393  NE2 GLN B  47      -7.106   4.751 -11.192  1.00  0.00           N
ATOM    394  N   GLY B  48     -12.969   5.084  -8.838  1.00  0.00           N
ATOM    395  CA  GLY B  48     -14.187   4.278  -8.739  1.00  0.00           C
ATOM    396  C   GLY B  48     -15.491   5.032  -9.046  1.00  0.00           C
ATOM    397  O   GLY B  48     -16.578   4.509  -8.823  1.00  0.00           O
ATOM    398  N   SER B  49     -15.409   6.282  -9.522  1.00  0.00           N
ATOM    399  CA  SER B  49     -16.590   7.134  -9.710  1.00  0.00           C
ATOM    400  C   SER B  49     -17.307   6.905 -11.049  1.00  0.00           C
ATOM    401  O   SER B  49     -16.770   6.322 -11.987  1.00  0.00           O
ATOM    402  CB  SER B  49     -16.195   8.607  -9.555  1.00  0.00           C
ATOM    403  OG  SER B  49     -15.494   9.068 -10.696  1.00  0.00           O
ATOM    404  N   GLN B  50     -18.508   7.457 -11.170  1.00  0.00           N
ATOM    405  CA  GLN B  50     -19.311   7.431 -12.408  1.00  0.00           C
ATOM    406  C   GLN B  50     -18.698   8.225 -13.574  1.00  0.00           C
ATOM    407  O   GLN B  50     -19.193   8.137 -14.692  1.00  0.00           O
ATOM    408  CB  GLN B  50     -20.733   7.944 -12.121  1.00  0.00           C
ATOM    409  CG  GLN B  50     -21.527   6.960 -11.250  1.00  0.00           C
ATOM    410  CD  GLN B  50     -22.981   7.404 -11.022  1.00  0.00           C
ATOM    411  OE1 GLN B  50     -23.370   8.537 -11.196  1.00  0.00           O
ATOM    412  NE2 GLN B  50     -23.845   6.522 -10.595  1.00  0.00           N
ATOM    413  N   LEU B  51     -17.619   8.971 -13.353  1.00  0.00           N
ATOM    414  CA  LEU B  51     -16.902   9.668 -14.426  1.00  0.00           C
ATOM    415  C   LEU B  51     -16.329   8.698 -15.468  1.00  0.00           C
ATOM    416  O   LEU B  51     -16.108   9.109 -16.604  1.00  0.00           O
ATOM    417  CB  LEU B  51     -15.789  10.536 -13.815  1.00  0.00           C
ATOM    418  CG  LEU B  51     -16.279  11.702 -12.944  1.00  0.00           C
ATOM    419  CD1 LEU B  51     -15.082  12.360 -12.261  1.00  0.00           C
ATOM    420  CD2 LEU B  51     -17.002  12.775 -13.760  1.00  0.00           C
ATOM    421  N   THR B  52     -16.172   7.406 -15.128  1.00  0.00           N
ATOM    422  CA  THR B  52     -15.773   6.359 -16.082  1.00  0.00           C
ATOM    423  C   THR B  52     -16.745   6.186 -17.256  1.00  0.00           C
ATOM    424  O   THR B  52     -16.356   5.711 -18.310  1.00  0.00           O
ATOM    425  CB  THR B  52     -15.593   5.013 -15.346  1.00  0.00           C
ATOM    426  OG1 THR B  52     -14.885   4.121 -16.153  1.00  0.00           O
ATOM    427  CG2 THR B  52     -16.915   4.326 -14.954  1.00  0.00           C
ATOM    428  N   ASN B  53     -18.005   6.602 -17.099  1.00  0.00           N
ATOM    429  CA  ASN B  53     -19.028   6.470 -18.131  1.00  0.00           C
ATOM    430  C   ASN B  53     -18.960   7.585 -19.182  1.00  0.00           C
ATOM    431  O   ASN B  53     -19.559   7.457 -20.252  1.00  0.00           O
ATOM    432  CB  ASN B  53     -20.410   6.468 -17.458  1.00  0.00           C
ATOM    433  CG  ASN B  53     -20.632   5.277 -16.539  1.00  0.00           C
ATOM    434  OD1 ASN B  53     -20.228   4.164 -16.808  1.00  0.00           O
ATOM    435  ND2 ASN B  53     -21.303   5.483 -15.428  1.00  0.00           N
ATOM    436  N   LYS B  54     -18.304   8.714 -18.880  1.00  0.00           N
ATOM    437  CA  LYS B  54     -18.369   9.878 -19.752  1.00  0.00           C
ATOM    438  C   LYS B  54     -17.298   9.839 -20.829  1.00  0.00           C
ATOM    439  O   LYS B  54     -16.113   9.947 -20.549  1.00  0.00           O
ATOM    440  CB  LYS B  54     -18.337  11.178 -18.928  1.00  0.00           C
ATOM    441  CG  LYS B  54     -18.607  12.423 -19.791  1.00  0.00           C
ATOM    442  CD  LYS B  54     -19.991  12.436 -20.455  1.00  0.00           C
ATOM    443  CE  LYS B  54     -20.002  13.429 -21.605  1.00  0.00           C
ATOM    444  NZ  LYS B  54     -21.199  13.278 -22.467  1.00  0.00           N
ATOM    445  N   TYR B  55     -17.750   9.781 -22.090  1.00  0.00           N
ATOM    446  CA  TYR B  55     -16.917  10.015 -23.269  1.00  0.00           C
ATOM    447  C   TYR B  55     -16.782  11.525 -23.511  1.00  0.00           C
ATOM    448  O   TYR B  55     -17.780  12.234 -23.573  1.00  0.00           O
ATOM    449  CB  TYR B  55     -17.523   9.265 -24.459  1.00  0.00           C
ATOM    450  CG  TYR B  55     -16.466   8.644 -25.338  1.00  0.00           C
ATOM    451  CD1 TYR B  55     -15.949   9.360 -26.434  1.00  0.00           C
ATOM    452  CD2 TYR B  55     -15.987   7.349 -25.054  1.00  0.00           C
ATOM    453  CE1 TYR B  55     -14.961   8.782 -27.244  1.00  0.00           C
ATOM    454  CE2 TYR B  55     -15.001   6.767 -25.863  1.00  0.00           C
ATOM    455  CZ  TYR B  55     -14.486   7.487 -26.963  1.00  0.00           C
ATOM    456  OH  TYR B  55     -13.519   6.927 -27.750  1.00  0.00           O
ATOM    457  N   ALA B  56     -15.550  12.023 -23.586  1.00  0.00           N
ATOM    458  CA  ALA B  56     -15.247  13.450 -23.652  1.00  0.00           C
ATOM    459  C   ALA B  56     -14.037  13.733 -24.552  1.00  0.00           C
ATOM    460  O   ALA B  56     -13.027  14.291 -24.108  1.00  0.00           O
ATOM    461  CB  ALA B  56     -15.081  13.984 -22.223  1.00  0.00           C
ATOM    462  N   GLU B  57     -14.118  13.338 -25.816  1.00  0.00           N
ATOM    463  CA  GLU B  57     -13.089  13.669 -26.798  1.00  0.00           C
ATOM    464  C   GLU B  57     -12.961  15.180 -27.003  1.00  0.00           C
ATOM    465  O   GLU B  57     -13.948  15.922 -26.980  1.00  0.00           O
ATOM    466  CB  GLU B  57     -13.368  12.977 -28.139  1.00  0.00           C
ATOM    467  CG  GLU B  57     -13.117  11.472 -28.083  1.00  0.00           C
ATOM    468  CD  GLU B  57     -13.382  10.773 -29.424  1.00  0.00           C
ATOM    469  OE1 GLU B  57     -12.955   9.602 -29.542  1.00  0.00           O
ATOM    470  OE2 GLU B  57     -14.046  11.370 -30.297  1.00  0.00           O
ATOM    471  N   GLY B  58     -11.748  15.654 -27.234  1.00  0.00           N
ATOM    472  CA  GLY B  58     -11.408  17.069 -27.322  1.00  0.00           C
ATOM    473  C   GLY B  58     -10.912  17.642 -25.992  1.00  0.00           C
ATOM    474  O   GLY B  58     -10.381  16.923 -25.144  1.00  0.00           O
ATOM    475  N   TYR B  59     -11.070  18.945 -25.812  1.00  0.00           N
ATOM    476  CA  TYR B  59     -10.604  19.685 -24.632  1.00  0.00           C
ATOM    477  C   TYR B  59     -11.751  20.492 -24.004  1.00  0.00           C
ATOM    478  O   TYR B  59     -12.749  20.742 -24.695  1.00  0.00           O
ATOM    479  CB  TYR B  59      -9.425  20.581 -25.038  1.00  0.00           C
ATOM    480  CG  TYR B  59      -8.187  19.793 -25.398  1.00  0.00           C
ATOM    481  CD1 TYR B  59      -7.379  19.256 -24.386  1.00  0.00           C
ATOM    482  CD2 TYR B  59      -7.875  19.524 -26.746  1.00  0.00           C
ATOM    483  CE1 TYR B  59      -6.273  18.449 -24.704  1.00  0.00           C
ATOM    484  CE2 TYR B  59      -6.768  18.718 -27.079  1.00  0.00           C
ATOM    485  CZ  TYR B  59      -5.977  18.178 -26.046  1.00  0.00           C
ATOM    486  OH  TYR B  59      -4.913  17.355 -26.366  1.00  0.00           O
ATOM    487  N   PRO B  60     -11.653  20.935 -22.737  1.00  0.00           N
ATOM    488  CA  PRO B  60     -12.686  21.743 -22.091  1.00  0.00           C
ATOM    489  C   PRO B  60     -13.121  22.937 -22.959  1.00  0.00           C
ATOM    490  O   PRO B  60     -12.290  23.660 -23.495  1.00  0.00           O
ATOM    491  CB  PRO B  60     -12.085  22.187 -20.753  1.00  0.00           C
ATOM    492  CG  PRO B  60     -11.107  21.066 -20.430  1.00  0.00           C
ATOM    493  CD  PRO B  60     -10.569  20.664 -21.801  1.00  0.00           C
ATOM    494  N   GLY B  61     -14.431  23.075 -23.144  1.00  0.00           N
ATOM    495  CA  GLY B  61     -15.026  24.090 -24.022  1.00  0.00           C
ATOM    496  C   GLY B  61     -14.958  23.794 -25.528  1.00  0.00           C
ATOM    497  O   GLY B  61     -15.587  24.503 -26.315  1.00  0.00           O
ATOM    498  N   LYS B  62     -14.229  22.753 -25.967  1.00  0.00           N
ATOM    499  CA  LYS B  62     -14.115  22.308 -27.365  1.00  0.00           C
ATOM    500  C   LYS B  62     -14.201  20.787 -27.470  1.00  0.00           C
ATOM    501  O   LYS B  62     -13.266  20.118 -27.929  1.00  0.00           O
ATOM    502  CB  LYS B  62     -12.832  22.848 -28.010  1.00  0.00           C
ATOM    503  CG  LYS B  62     -12.873  24.358 -28.236  1.00  0.00           C
ATOM    504  CD  LYS B  62     -11.620  24.799 -29.021  1.00  0.00           C
ATOM    505  CE  LYS B  62     -11.663  26.304 -29.258  1.00  0.00           C
ATOM    506  NZ  LYS B  62     -10.437  26.768 -29.947  1.00  0.00           N
ATOM    507  N   ARG B  63     -15.329  20.225 -27.035  1.00  0.00           N
ATOM    508  CA  ARG B  63     -15.595  18.783 -27.085  1.00  0.00           C
ATOM    509  C   ARG B  63     -16.287  18.375 -28.379  1.00  0.00           C
ATOM    510  O   ARG B  63     -17.008  19.166 -28.985  1.00  0.00           O
ATOM    511  CB  ARG B  63     -16.436  18.356 -25.876  1.00  0.00           C
ATOM    512  CG  ARG B  63     -15.788  18.655 -24.512  1.00  0.00           C
ATOM    513  CD  ARG B  63     -14.506  17.863 -24.256  1.00  0.00           C
ATOM    514  NE  ARG B  63     -14.113  18.052 -22.859  1.00  0.00           N
ATOM    515  CZ  ARG B  63     -13.068  17.579 -22.215  1.00  0.00           C
ATOM    516  NH1 ARG B  63     -12.152  16.838 -22.775  1.00  0.00           N
ATOM    517  NH2 ARG B  63     -12.923  17.859 -20.973  1.00  0.00           N
ATOM    518  N   TYR B  64     -16.122  17.101 -28.758  1.00  0.00           N
ATOM    519  CA  TYR B  64     -16.830  16.475 -29.874  1.00  0.00           C
ATOM    520  C   TYR B  64     -18.213  15.926 -29.478  1.00  0.00           C
ATOM    521  O   TYR B  64     -19.047  15.668 -30.343  1.00  0.00           O
ATOM    522  CB  TYR B  64     -15.947  15.377 -30.476  1.00  0.00           C
ATOM    523  CG  TYR B  64     -14.772  15.909 -31.275  1.00  0.00           C
ATOM    524  CD1 TYR B  64     -14.842  15.934 -32.685  1.00  0.00           C
ATOM    525  CD2 TYR B  64     -13.621  16.392 -30.630  1.00  0.00           C
ATOM    526  CE1 TYR B  64     -13.765  16.431 -33.438  1.00  0.00           C
ATOM    527  CE2 TYR B  64     -12.542  16.904 -31.376  1.00  0.00           C
ATOM    528  CZ  TYR B  64     -12.620  16.907 -32.783  1.00  0.00           C
ATOM    529  OH  TYR B  64     -11.561  17.390 -33.518  1.00  0.00           O
ATOM    530  N   TYR B  65     -18.481  15.772 -28.179  1.00  0.00           N
ATOM    531  CA  TYR B  65     -19.742  15.263 -27.642  1.00  0.00           C
ATOM    532  C   TYR B  65     -20.380  16.264 -26.673  1.00  0.00           C
ATOM    533  O   TYR B  65     -19.689  16.949 -25.917  1.00  0.00           O
ATOM    534  CB  TYR B  65     -19.524  13.901 -26.963  1.00  0.00           C
ATOM    535  CG  TYR B  65     -18.867  12.869 -27.854  1.00  0.00           C
ATOM    536  CD1 TYR B  65     -19.610  12.184 -28.833  1.00  0.00           C
ATOM    537  CD2 TYR B  65     -17.488  12.612 -27.731  1.00  0.00           C
ATOM    538  CE1 TYR B  65     -18.989  11.264 -29.688  1.00  0.00           C
ATOM    539  CE2 TYR B  65     -16.856  11.697 -28.581  1.00  0.00           C
ATOM    540  CZ  TYR B  65     -17.604  11.024 -29.563  1.00  0.00           C
ATOM    541  OH  TYR B  65     -16.973  10.139 -30.399  1.00  0.00           O
ATOM    542  N   GLY B  66     -21.716  16.298 -26.648  1.00  0.00           N
ATOM    543  CA  GLY B  66     -22.487  17.063 -25.678  1.00  0.00           C
ATOM    544  C   GLY B  66     -22.510  16.436 -24.278  1.00  0.00           C
ATOM    545  O   GLY B  66     -22.122  15.277 -24.077  1.00  0.00           O
ATOM    546  N   GLY B  67     -22.997  17.194 -23.289  1.00  0.00           N
ATOM    547  CA  GLY B  67     -23.096  16.751 -21.902  1.00  0.00           C
ATOM    548  C   GLY B  67     -21.740  16.671 -21.198  1.00  0.00           C
ATOM    549  O   GLY B  67     -21.526  15.771 -20.390  1.00  0.00           O
ATOM    550  N   CYS B  68     -20.814  17.553 -21.548  1.00  0.00           N
ATOM    551  CA  CYS B  68     -19.473  17.615 -20.974  1.00  0.00           C
ATOM    552  C   CYS B  68     -19.303  18.728 -19.928  1.00  0.00           C
ATOM    553  O   CYS B  68     -18.209  18.871 -19.391  1.00  0.00           O
ATOM    554  CB  CYS B  68     -18.437  17.738 -22.099  1.00  0.00           C
ATOM    555  SG  CYS B  68     -18.344  16.186 -23.058  1.00  0.00           S
ATOM    556  N   GLU B  69     -20.358  19.470 -19.586  1.00  0.00           N
ATOM    557  CA  GLU B  69     -20.291  20.640 -18.699  1.00  0.00           C
ATOM    558  C   GLU B  69     -19.593  20.373 -17.351  1.00  0.00           C
ATOM    559  O   GLU B  69     -18.825  21.206 -16.873  1.00  0.00           O
ATOM    560  CB  GLU B  69     -21.699  21.232 -18.483  1.00  0.00           C
ATOM    561  CG  GLU B  69     -22.803  20.273 -17.986  1.00  0.00           C
ATOM    562  CD  GLU B  69     -23.667  19.635 -19.083  1.00  0.00           C
ATOM    563  OE1 GLU B  69     -24.747  19.100 -18.742  1.00  0.00           O
ATOM    564  OE2 GLU B  69     -23.258  19.659 -20.264  1.00  0.00           O
ATOM    565  N   TYR B  70     -19.793  19.192 -16.750  1.00  0.00           N
ATOM    566  CA  TYR B  70     -19.172  18.856 -15.461  1.00  0.00           C
ATOM    567  C   TYR B  70     -17.789  18.216 -15.612  1.00  0.00           C
ATOM    568  O   TYR B  70     -16.900  18.472 -14.790  1.00  0.00           O
ATOM    569  CB  TYR B  70     -20.114  17.954 -14.658  1.00  0.00           C
ATOM    570  CG  TYR B  70     -21.479  18.557 -14.420  1.00  0.00           C
ATOM    571  CD1 TYR B  70     -21.616  19.732 -13.648  1.00  0.00           C
ATOM    572  CD2 TYR B  70     -22.626  17.967 -14.982  1.00  0.00           C
ATOM    573  CE1 TYR B  70     -22.878  20.312 -13.446  1.00  0.00           C
ATOM    574  CE2 TYR B  70     -23.892  18.537 -14.788  1.00  0.00           C
ATOM    575  CZ  TYR B  70     -24.019  19.711 -14.020  1.00  0.00           C
ATOM    576  OH  TYR B  70     -25.259  20.278 -13.830  1.00  0.00           O
ATOM    577  N   VAL B  71     -17.575  17.403 -16.663  1.00  0.00           N
ATOM    578  CA  VAL B  71     -16.246  16.819 -16.909  1.00  0.00           C
ATOM    579  C   VAL B  71     -15.242  17.868 -17.378  1.00  0.00           C
ATOM    580  O   VAL B  71     -14.055  17.722 -17.091  1.00  0.00           O
ATOM    581  CB  VAL B  71     -16.264  15.610 -17.860  1.00  0.00           C
ATOM    582  CG1 VAL B  71     -17.015  14.436 -17.212  1.00  0.00           C
ATOM    583  CG2 VAL B  71     -16.892  15.909 -19.219  1.00  0.00           C
ATOM    584  N   ASP B  72     -15.710  18.944 -18.020  1.00  0.00           N
ATOM    585  CA  ASP B  72     -14.890  20.108 -18.356  1.00  0.00           C
ATOM    586  C   ASP B  72     -14.365  20.789 -17.091  1.00  0.00           C
ATOM    587  O   ASP B  72     -13.174  21.100 -17.001  1.00  0.00           O
ATOM    588  CB  ASP B  72     -15.696  21.099 -19.223  1.00  0.00           C
ATOM    589  CG  ASP B  72     -15.848  20.660 -20.687  1.00  0.00           C
ATOM    590  OD1 ASP B  72     -15.397  19.546 -21.047  1.00  0.00           O
ATOM    591  OD2 ASP B  72     -16.352  21.471 -21.493  1.00  0.00           O
ATOM    592  N   ILE B  73     -15.194  20.936 -16.058  1.00  0.00           N
ATOM    593  CA  ILE B  73     -14.774  21.471 -14.751  1.00  0.00           C
ATOM    594  C   ILE B  73     -13.726  20.557 -14.100  1.00  0.00           C
ATOM    595  O   ILE B  73     -12.721  21.042 -13.581  1.00  0.00           O
ATOM    596  CB  ILE B  73     -15.999  21.674 -13.824  1.00  0.00           C
ATOM    597  CG1 ILE B  73     -16.989  22.693 -14.424  1.00  0.00           C
ATOM    598  CG2 ILE B  73     -15.551  22.137 -12.423  1.00  0.00           C
ATOM    599  CD1 ILE B  73     -18.350  22.760 -13.695  1.00  0.00           C
ATOM    600  N   VAL B  74     -13.929  19.233 -14.143  1.00  0.00           N
ATOM    601  CA  VAL B  74     -12.985  18.251 -13.579  1.00  0.00           C
ATOM    602  C   VAL B  74     -11.619  18.343 -14.269  1.00  0.00           C
ATOM    603  O   VAL B  74     -10.594  18.388 -13.585  1.00  0.00           O
ATOM    604  CB  VAL B  74     -13.552  16.826 -13.679  1.00  0.00           C
ATOM    605  CG1 VAL B  74     -12.535  15.750 -13.271  1.00  0.00           C
ATOM    606  CG2 VAL B  74     -14.778  16.651 -12.766  1.00  0.00           C
ATOM    607  N   GLU B  75     -11.597  18.376 -15.592  1.00  0.00           N
ATOM    608  CA  GLU B  75     -10.353  18.467 -16.359  1.00  0.00           C
ATOM    609  C   GLU B  75      -9.660  19.814 -16.133  1.00  0.00           C
ATOM    610  O   GLU B  75      -8.452  19.846 -15.908  1.00  0.00           O
ATOM    611  CB  GLU B  75     -10.632  18.195 -17.847  1.00  0.00           C
ATOM    612  CG  GLU B  75      -9.318  18.067 -18.639  1.00  0.00           C
ATOM    613  CD  GLU B  75      -9.501  17.532 -20.064  1.00  0.00           C
ATOM    614  OE1 GLU B  75      -8.605  17.747 -20.910  1.00  0.00           O
ATOM    615  OE2 GLU B  75     -10.524  16.870 -20.353  1.00  0.00           O
ATOM    616  N   GLN B  76     -10.423  20.915 -16.113  1.00  0.00           N
ATOM    617  CA  GLN B  76      -9.870  22.245 -15.869  1.00  0.00           C
ATOM    618  C   GLN B  76      -9.230  22.355 -14.481  1.00  0.00           C
ATOM    619  O   GLN B  76      -8.118  22.859 -14.363  1.00  0.00           O
ATOM    620  CB  GLN B  76     -10.963  23.308 -16.089  1.00  0.00           C
ATOM    621  CG  GLN B  76     -10.373  24.723 -16.205  1.00  0.00           C
ATOM    622  CD  GLN B  76      -9.418  24.859 -17.405  1.00  0.00           C
ATOM    623  OE1 GLN B  76      -9.745  24.491 -18.520  1.00  0.00           O
ATOM    624  NE2 GLN B  76      -8.222  25.343 -17.195  1.00  0.00           N
ATOM    625  N   LEU B  77      -9.855  21.776 -13.447  1.00  0.00           N
ATOM    626  CA  LEU B  77      -9.259  21.714 -12.105  1.00  0.00           C
ATOM    627  C   LEU B  77      -7.912  20.971 -12.099  1.00  0.00           C
ATOM    628  O   LEU B  77      -6.986  21.389 -11.403  1.00  0.00           O
ATOM    629  CB  LEU B  77     -10.225  21.014 -11.132  1.00  0.00           C
ATOM    630  CG  LEU B  77     -11.395  21.889 -10.647  1.00  0.00           C
ATOM    631  CD1 LEU B  77     -12.413  21.007  -9.917  1.00  0.00           C
ATOM    632  CD2 LEU B  77     -10.929  22.977  -9.681  1.00  0.00           C
ATOM    633  N   ALA B  78      -7.794  19.872 -12.856  1.00  0.00           N
ATOM    634  CA  ALA B  78      -6.532  19.149 -12.967  1.00  0.00           C
ATOM    635  C   ALA B  78      -5.462  19.979 -13.695  1.00  0.00           C
ATOM    636  O   ALA B  78      -4.321  20.034 -13.240  1.00  0.00           O
ATOM    637  CB  ALA B  78      -6.780  17.798 -13.645  1.00  0.00           C
ATOM    638  N   ILE B  79      -5.840  20.664 -14.790  1.00  0.00           N
ATOM    639  CA  ILE B  79      -4.959  21.552 -15.560  1.00  0.00           C
ATOM    640  C   ILE B  79      -4.444  22.696 -14.681  1.00  0.00           C
ATOM    641  O   ILE B  79      -3.237  22.897 -14.585  1.00  0.00           O
ATOM    642  CB  ILE B  79      -5.692  22.084 -16.820  1.00  0.00           C
ATOM    643  CG1 ILE B  79      -5.927  20.946 -17.839  1.00  0.00           C
ATOM    644  CG2 ILE B  79      -4.911  23.229 -17.489  1.00  0.00           C
ATOM    645  CD1 ILE B  79      -6.932  21.296 -18.939  1.00  0.00           C
ATOM    646  N   ASP B  80      -5.339  23.414 -14.006  1.00  0.00           N
ATOM    647  CA  ASP B  80      -4.990  24.601 -13.222  1.00  0.00           C
ATOM    648  C   ASP B  80      -4.078  24.237 -12.045  1.00  0.00           C
ATOM    649  O   ASP B  80      -3.038  24.863 -11.841  1.00  0.00           O
ATOM    650  CB  ASP B  80      -6.265  25.316 -12.742  1.00  0.00           C
ATOM    651  CG  ASP B  80      -7.103  25.901 -13.892  1.00  0.00           C
ATOM    652  OD1 ASP B  80      -6.547  26.112 -14.995  1.00  0.00           O
ATOM    653  OD2 ASP B  80      -8.311  26.114 -13.670  1.00  0.00           O
ATOM    654  N   ARG B  81      -4.378  23.146 -11.347  1.00  0.00           N
ATOM    655  CA  ARG B  81      -3.526  22.645 -10.256  1.00  0.00           C
ATOM    656  C   ARG B  81      -2.162  22.164 -10.747  1.00  0.00           C
ATOM    657  O   ARG B  81      -1.172  22.381 -10.060  1.00  0.00           O
ATOM    658  CB  ARG B  81      -4.248  21.519  -9.507  1.00  0.00           C
ATOM    659  CG  ARG B  81      -5.446  22.050  -8.707  1.00  0.00           C
ATOM    660  CD  ARG B  81      -6.245  20.859  -8.164  1.00  0.00           C
ATOM    661  NE  ARG B  81      -7.484  21.313  -7.517  1.00  0.00           N
ATOM    662  CZ  ARG B  81      -8.409  20.538  -6.989  1.00  0.00           C
ATOM    663  NH1 ARG B  81      -8.273  19.242  -6.942  1.00  0.00           N
ATOM    664  NH2 ARG B  81      -9.488  21.060  -6.502  1.00  0.00           N
ATOM    665  N   ALA B  82      -2.090  21.537 -11.922  1.00  0.00           N
ATOM    666  CA  ALA B  82      -0.815  21.130 -12.498  1.00  0.00           C
ATOM    667  C   ALA B  82       0.072  22.345 -12.819  1.00  0.00           C
ATOM    668  O   ALA B  82       1.267  22.339 -12.506  1.00  0.00           O
ATOM    669  CB  ALA B  82      -1.071  20.276 -13.741  1.00  0.00           C
ATOM    670  N   LYS B  83      -0.517  23.398 -13.399  1.00  0.00           N
ATOM    671  CA  LYS B  83       0.187  24.652 -13.690  1.00  0.00           C
ATOM    672  C   LYS B  83       0.687  25.338 -12.423  1.00  0.00           C
ATOM    673  O   LYS B  83       1.843  25.724 -12.355  1.00  0.00           O
ATOM    674  CB  LYS B  83      -0.734  25.612 -14.457  1.00  0.00           C
ATOM    675  CG  LYS B  83      -1.018  25.168 -15.890  1.00  0.00           C
ATOM    676  CD  LYS B  83      -2.009  26.166 -16.508  1.00  0.00           C
ATOM    677  CE  LYS B  83      -2.360  25.801 -17.941  1.00  0.00           C
ATOM    678  NZ  LYS B  83      -3.326  26.779 -18.497  1.00  0.00           N
ATOM    679  N   GLU B  84      -0.167  25.450 -11.412  1.00  0.00           N
ATOM    680  CA  GLU B  84       0.170  26.084 -10.140  1.00  0.00           C
ATOM    681  C   GLU B  84       1.297  25.332  -9.409  1.00  0.00           C
ATOM    682  O   GLU B  84       2.298  25.936  -9.025  1.00  0.00           O
ATOM    683  CB  GLU B  84      -1.104  26.157  -9.281  1.00  0.00           C
ATOM    684  CG  GLU B  84      -0.907  26.972  -7.994  1.00  0.00           C
ATOM    685  CD  GLU B  84      -2.167  27.021  -7.108  1.00  0.00           C
ATOM    686  OE1 GLU B  84      -2.066  27.609  -6.008  1.00  0.00           O
ATOM    687  OE2 GLU B  84      -3.214  26.460  -7.501  1.00  0.00           O
ATOM    688  N   LEU B  85       1.183  24.002  -9.299  1.00  0.00           N
ATOM    689  CA  LEU B  85       2.131  23.176  -8.550  1.00  0.00           C
ATOM    690  C   LEU B  85       3.545  23.194  -9.149  1.00  0.00           C
ATOM    691  O   LEU B  85       4.533  23.202  -8.414  1.00  0.00           O
ATOM    692  CB  LEU B  85       1.568  21.748  -8.497  1.00  0.00           C
ATOM    693  CG  LEU B  85       2.426  20.746  -7.684  1.00  0.00           C
ATOM    694  CD1 LEU B  85       2.455  21.102  -6.203  1.00  0.00           C
ATOM    695  CD2 LEU B  85       1.828  19.348  -7.835  1.00  0.00           C
ATOM    696  N   PHE B  86       3.657  23.194 -10.483  1.00  0.00           N
ATOM    697  CA  PHE B  86       4.947  23.106 -11.180  1.00  0.00           C
ATOM    698  C   PHE B  86       5.424  24.444 -11.778  1.00  0.00           C
ATOM    699  O   PHE B  86       6.531  24.516 -12.319  1.00  0.00           O
ATOM    700  CB  PHE B  86       4.876  21.985 -12.223  1.00  0.00           C
ATOM    701  CG  PHE B  86       4.735  20.600 -11.613  1.00  0.00           C
ATOM    702  CD1 PHE B  86       5.823  20.025 -10.918  1.00  0.00           C
ATOM    703  CD2 PHE B  86       3.535  19.884 -11.734  1.00  0.00           C
ATOM    704  CE1 PHE B  86       5.711  18.748 -10.357  1.00  0.00           C
ATOM    705  CE2 PHE B  86       3.416  18.601 -11.173  1.00  0.00           C
ATOM    706  CZ  PHE B  86       4.505  18.033 -10.483  1.00  0.00           C
ATOM    707  N   GLY B  87       4.619  25.498 -11.691  1.00  0.00           N
ATOM    708  CA  GLY B  87       4.927  26.798 -12.284  1.00  0.00           C
ATOM    709  C   GLY B  87       4.942  26.776 -13.815  1.00  0.00           C
ATOM    710  O   GLY B  87       5.789  27.430 -14.438  1.00  0.00           O
ATOM    711  N   ALA B  88       4.028  26.020 -14.438  1.00  0.00           N
ATOM    712  CA  ALA B  88       3.833  25.947 -15.881  1.00  0.00           C
ATOM    713  C   ALA B  88       2.714  26.894 -16.339  1.00  0.00           C
ATOM    714  O   ALA B  88       1.784  27.184 -15.594  1.00  0.00           O
ATOM    715  CB  ALA B  88       3.538  24.487 -16.255  1.00  0.00           C
ATOM    716  N   ASP B  89       2.766  27.359 -17.596  1.00  0.00           N
ATOM    717  CA  ASP B  89       1.669  28.101 -18.233  1.00  0.00           C
ATOM    718  C   ASP B  89       0.834  27.226 -19.184  1.00  0.00           C
ATOM    719  O   ASP B  89      -0.256  27.616 -19.603  1.00  0.00           O
ATOM    720  CB  ASP B  89       2.210  29.385 -18.899  1.00  0.00           C
ATOM    721  CG  ASP B  89       3.261  29.145 -19.984  1.00  0.00           C
ATOM    722  OD1 ASP B  89       3.275  28.061 -20.587  1.00  0.00           O
ATOM    723  OD2 ASP B  89       4.081  30.054 -20.217  1.00  0.00           O
ATOM    724  N   TYR B  90       1.298  25.998 -19.449  1.00  0.00           N
ATOM    725  CA  TYR B  90       0.604  24.960 -20.197  1.00  0.00           C
ATOM    726  C   TYR B  90       0.622  23.631 -19.440  1.00  0.00           C
ATOM    727  O   TYR B  90       1.664  23.212 -18.930  1.00  0.00           O
ATOM    728  CB  TYR B  90       1.241  24.822 -21.582  1.00  0.00           C
ATOM    729  CG  TYR B  90       0.744  23.631 -22.372  1.00  0.00           C
ATOM    730  CD1 TYR B  90       1.445  22.407 -22.328  1.00  0.00           C
ATOM    731  CD2 TYR B  90      -0.432  23.740 -23.143  1.00  0.00           C
ATOM    732  CE1 TYR B  90       0.977  21.302 -23.049  1.00  0.00           C
ATOM    733  CE2 TYR B  90      -0.904  22.629 -23.880  1.00  0.00           C
ATOM    734  CZ  TYR B  90      -0.191  21.418 -23.825  1.00  0.00           C
ATOM    735  OH  TYR B  90      -0.632  20.340 -24.539  1.00  0.00           O
ATOM    736  N   ALA B  91      -0.520  22.948 -19.414  1.00  0.00           N
ATOM    737  CA  ALA B  91      -0.635  21.579 -18.936  1.00  0.00           C
ATOM    738  C   ALA B  91      -1.630  20.784 -19.785  1.00  0.00           C
ATOM    739  O   ALA B  91      -2.693  21.281 -20.148  1.00  0.00           O
ATOM    740  CB  ALA B  91      -1.022  21.570 -17.457  1.00  0.00           C
ATOM    741  N   ASN B  92      -1.303  19.520 -20.080  1.00  0.00           N
ATOM    742  CA  ASN B  92      -2.214  18.546 -20.674  1.00  0.00           C
ATOM    743  C   ASN B  92      -2.308  17.322 -19.754  1.00  0.00           C
ATOM    744  O   ASN B  92      -1.309  16.658 -19.477  1.00  0.00           O
ATOM    745  CB  ASN B  92      -1.742  18.211 -22.101  1.00  0.00           C
ATOM    746  CG  ASN B  92      -2.753  17.369 -22.857  1.00  0.00           C
ATOM    747  OD1 ASN B  92      -3.353  16.437 -22.347  1.00  0.00           O
ATOM    748  ND2 ASN B  92      -2.975  17.686 -24.114  1.00  0.00           N
ATOM    749  N   VAL B  93      -3.515  17.036 -19.268  1.00  0.00           N
ATOM    750  CA  VAL B  93      -3.791  16.006 -18.263  1.00  0.00           C
ATOM    751  C   VAL B  93      -4.392  14.721 -18.852  1.00  0.00           C
ATOM    752  O   VAL B  93      -4.690  13.791 -18.099  1.00  0.00           O
ATOM    753  CB  VAL B  93      -4.673  16.555 -17.126  1.00  0.00           C
ATOM    754  CG1 VAL B  93      -4.002  17.740 -16.417  1.00  0.00           C
ATOM    755  CG2 VAL B  93      -6.059  16.993 -17.617  1.00  0.00           C
ATOM    756  N   GLN B  94      -4.565  14.639 -20.176  1.00  0.00           N
ATOM    757  CA  GLN B  94      -5.203  13.507 -20.854  1.00  0.00           C
ATOM    758  C   GLN B  94      -4.315  12.276 -21.097  1.00  0.00           C
ATOM    759  O   GLN B  94      -4.874  11.191 -21.241  1.00  0.00           O
ATOM    760  CB  GLN B  94      -5.819  13.956 -22.186  1.00  0.00           C
ATOM    761  CG  GLN B  94      -6.898  15.027 -22.020  1.00  0.00           C
ATOM    762  CD  GLN B  94      -7.674  15.289 -23.321  1.00  0.00           C
ATOM    763  OE1 GLN B  94      -7.424  14.700 -24.367  1.00  0.00           O
ATOM    764  NE2 GLN B  94      -8.640  16.156 -23.283  1.00  0.00           N
ATOM    765  N   PRO B  95      -2.974  12.358 -21.150  1.00  0.00           N
ATOM    766  CA  PRO B  95      -2.168  11.170 -21.443  1.00  0.00           C
ATOM    767  C   PRO B  95      -2.453  10.021 -20.473  1.00  0.00           C
ATOM    768  O   PRO B  95      -2.399  10.181 -19.253  1.00  0.00           O
ATOM    769  CB  PRO B  95      -0.712  11.625 -21.404  1.00  0.00           C
ATOM    770  CG  PRO B  95      -0.801  13.102 -21.764  1.00  0.00           C
ATOM    771  CD  PRO B  95      -2.117  13.530 -21.102  1.00  0.00           C
ATOM    772  N   HIS B  96      -2.735   8.827 -21.031  1.00  0.00           N
ATOM    773  CA  HIS B  96      -3.083   7.652 -20.236  1.00  0.00           C
ATOM    774  C   HIS B  96      -1.929   7.139 -19.360  1.00  0.00           C
ATOM    775  O   HIS B  96      -2.163   6.528 -18.321  1.00  0.00           O
ATOM    776  CB  HIS B  96      -3.564   6.524 -21.166  1.00  0.00           C
ATOM    777  CG  HIS B  96      -4.804   6.861 -21.951  1.00  0.00           C
ATOM    778  ND1 HIS B  96      -5.910   7.539 -21.485  1.00  0.00           N
ATOM    779  CD2 HIS B  96      -5.065   6.511 -23.252  1.00  0.00           C
ATOM    780  CE1 HIS B  96      -6.810   7.600 -22.480  1.00  0.00           C
ATOM    781  NE2 HIS B  96      -6.331   6.981 -23.577  1.00  0.00           N
ATOM    782  N   SER B  97      -0.688   7.390 -19.775  1.00  0.00           N
ATOM    783  CA  SER B  97       0.515   7.011 -19.043  1.00  0.00           C
ATOM    784  C   SER B  97       1.703   7.908 -19.399  1.00  0.00           C
ATOM    785  O   SER B  97       1.619   8.737 -20.302  1.00  0.00           O
ATOM    786  CB  SER B  97       0.843   5.533 -19.329  1.00  0.00           C
ATOM    787  OG  SER B  97       1.526   5.390 -20.550  1.00  0.00           O
ATOM    788  N   GLY B  98       2.837   7.715 -18.723  1.00  0.00           N
ATOM    789  CA  GLY B  98       4.090   8.369 -19.083  1.00  0.00           C
ATOM    790  C   GLY B  98       4.545   8.052 -20.509  1.00  0.00           C
ATOM    791  O   GLY B  98       4.954   8.951 -21.226  1.00  0.00           O
ATOM    792  N   SER B  99       4.381   6.809 -20.968  1.00  0.00           N
ATOM    793  CA  SER B  99       4.741   6.421 -22.340  1.00  0.00           C
ATOM    794  C   SER B  99       3.907   7.158 -23.389  1.00  0.00           C
ATOM    795  O   SER B  99       4.457   7.589 -24.396  1.00  0.00           O
ATOM    796  CB  SER B  99       4.597   4.912 -22.541  1.00  0.00           C
ATOM    797  OG  SER B  99       5.422   4.217 -21.629  1.00  0.00           O
ATOM    798  N   GLN B 100       2.613   7.360 -23.147  1.00  0.00           N
ATOM    799  CA  GLN B 100       1.747   8.128 -24.045  1.00  0.00           C
ATOM    800  C   GLN B 100       2.068   9.632 -24.014  1.00  0.00           C
ATOM    801  O   GLN B 100       2.021  10.282 -25.055  1.00  0.00           O
ATOM    802  CB  GLN B 100       0.262   7.899 -23.719  1.00  0.00           C
ATOM    803  CG  GLN B 100      -0.327   6.636 -24.371  1.00  0.00           C
ATOM    804  CD  GLN B 100       0.201   5.321 -23.821  1.00  0.00           C
ATOM    805  OE1 GLN B 100       0.599   5.194 -22.678  1.00  0.00           O
ATOM    806  NE2 GLN B 100       0.212   4.280 -24.613  1.00  0.00           N
ATOM    807  N   ALA B 101       2.422  10.184 -22.853  1.00  0.00           N
ATOM    808  CA  ALA B 101       2.864  11.569 -22.755  1.00  0.00           C
ATOM    809  C   ALA B 101       4.148  11.796 -23.569  1.00  0.00           C
ATOM    810  O   ALA B 101       4.220  12.734 -24.365  1.00  0.00           O
ATOM    811  CB  ALA B 101       3.054  11.931 -21.279  1.00  0.00           C
ATOM    812  N   ASN B 102       5.112  10.886 -23.438  1.00  0.00           N
ATOM    813  CA  ASN B 102       6.362  10.939 -24.192  1.00  0.00           C
ATOM    814  C   ASN B 102       6.095  10.783 -25.696  1.00  0.00           C
ATOM    815  O   ASN B 102       6.555  11.610 -26.476  1.00  0.00           O
ATOM    816  CB  ASN B 102       7.350   9.892 -23.637  1.00  0.00           C
ATOM    817  CG  ASN B 102       7.817  10.205 -22.220  1.00  0.00           C
ATOM    818  OD1 ASN B 102       7.395  11.144 -21.575  1.00  0.00           O
ATOM    819  ND2 ASN B 102       8.723   9.421 -21.681  1.00  0.00           N
ATOM    820  N   PHE B 103       5.278   9.804 -26.103  1.00  0.00           N
ATOM    821  CA  PHE B 103       4.897   9.607 -27.507  1.00  0.00           C
ATOM    822  C   PHE B 103       4.308  10.874 -28.135  1.00  0.00           C
ATOM    823  O   PHE B 103       4.671  11.230 -29.260  1.00  0.00           O
ATOM    824  CB  PHE B 103       3.900   8.451 -27.599  1.00  0.00           C
ATOM    825  CG  PHE B 103       3.508   8.115 -29.020  1.00  0.00           C
ATOM    826  CD1 PHE B 103       2.311   8.595 -29.568  1.00  0.00           C
ATOM    827  CD2 PHE B 103       4.361   7.322 -29.814  1.00  0.00           C
ATOM    828  CE1 PHE B 103       1.971   8.294 -30.903  1.00  0.00           C
ATOM    829  CE2 PHE B 103       4.027   7.018 -31.139  1.00  0.00           C
ATOM    830  CZ  PHE B 103       2.831   7.506 -31.686  1.00  0.00           C
ATOM    831  N   ALA B 104       3.450  11.587 -27.404  1.00  0.00           N
ATOM    832  CA  ALA B 104       2.885  12.841 -27.873  1.00  0.00           C
ATOM    833  C   ALA B 104       3.967  13.910 -28.101  1.00  0.00           C
ATOM    834  O   ALA B 104       3.955  14.585 -29.124  1.00  0.00           O
ATOM    835  CB  ALA B 104       1.823  13.316 -26.877  1.00  0.00           C
ATOM    836  N   VAL B 105       4.955  14.029 -27.211  1.00  0.00           N
ATOM    837  CA  VAL B 105       6.070  14.977 -27.386  1.00  0.00           C
ATOM    838  C   VAL B 105       6.895  14.636 -28.630  1.00  0.00           C
ATOM    839  O   VAL B 105       7.160  15.527 -29.432  1.00  0.00           O
ATOM    840  CB  VAL B 105       6.969  15.040 -26.138  1.00  0.00           C
ATOM    841  CG1 VAL B 105       8.185  15.945 -26.341  1.00  0.00           C
ATOM    842  CG2 VAL B 105       6.185  15.592 -24.942  1.00  0.00           C
ATOM    843  N   TYR B 106       7.233  13.362 -28.850  1.00  0.00           N
ATOM    844  CA  TYR B 106       7.959  12.940 -30.049  1.00  0.00           C
ATOM    845  C   TYR B 106       7.189  13.290 -31.326  1.00  0.00           C
ATOM    846  O   TYR B 106       7.730  13.938 -32.215  1.00  0.00           O
ATOM    847  CB  TYR B 106       8.230  11.431 -30.010  1.00  0.00           C
ATOM    848  CG  TYR B 106       9.413  10.996 -29.185  1.00  0.00           C
ATOM    849  CD1 TYR B 106      10.697  10.938 -29.756  1.00  0.00           C
ATOM    850  CD2 TYR B 106       9.235  10.565 -27.857  1.00  0.00           C
ATOM    851  CE1 TYR B 106      11.786  10.437 -29.020  1.00  0.00           C
ATOM    852  CE2 TYR B 106      10.305  10.070 -27.111  1.00  0.00           C
ATOM    853  CZ  TYR B 106      11.585   9.987 -27.704  1.00  0.00           C
ATOM    854  OH  TYR B 106      12.617   9.445 -26.990  1.00  0.00           O
ATOM    855  N   THR B 107       5.911  12.906 -31.410  1.00  0.00           N
ATOM    856  CA  THR B 107       5.104  13.111 -32.623  1.00  0.00           C
ATOM    857  C   THR B 107       4.697  14.569 -32.848  1.00  0.00           C
ATOM    858  O   THR B 107       4.380  14.943 -33.975  1.00  0.00           O
ATOM    859  CB  THR B 107       3.851  12.226 -32.623  1.00  0.00           C
ATOM    860  OG1 THR B 107       3.080  12.424 -31.464  1.00  0.00           O
ATOM    861  CG2 THR B 107       4.209  10.742 -32.686  1.00  0.00           C
ATOM    862  N   ALA B 108       4.726  15.410 -31.807  1.00  0.00           N
ATOM    863  CA  ALA B 108       4.459  16.842 -31.948  1.00  0.00           C
ATOM    864  C   ALA B 108       5.655  17.628 -32.493  1.00  0.00           C
ATOM    865  O   ALA B 108       5.464  18.621 -33.199  1.00  0.00           O
ATOM    866  CB  ALA B 108       4.053  17.396 -30.572  1.00  0.00           C
ATOM    867  N   LEU B 109       6.874  17.219 -32.123  1.00  0.00           N
ATOM    868  CA  LEU B 109       8.087  18.008 -32.356  1.00  0.00           C
ATOM    869  C   LEU B 109       9.003  17.439 -33.437  1.00  0.00           C
ATOM    870  O   LEU B 109       9.823  18.185 -33.983  1.00  0.00           O
ATOM    871  CB  LEU B 109       8.854  18.154 -31.028  1.00  0.00           C
ATOM    872  CG  LEU B 109       8.083  18.838 -29.887  1.00  0.00           C
ATOM    873  CD1 LEU B 109       9.000  18.979 -28.667  1.00  0.00           C
ATOM    874  CD2 LEU B 109       7.578  20.229 -30.270  1.00  0.00           C
ATOM    875  N   LEU B 110       8.895  16.140 -33.733  1.00  0.00           N
ATOM    876  CA  LEU B 110       9.815  15.418 -34.599  1.00  0.00           C
ATOM    877  C   LEU B 110       9.083  14.759 -35.768  1.00  0.00           C
ATOM    878  O   LEU B 110       7.924  14.349 -35.651  1.00  0.00           O
ATOM    879  CB  LEU B 110      10.581  14.359 -33.797  1.00  0.00           C
ATOM    880  CG  LEU B 110      11.330  14.865 -32.549  1.00  0.00           C
ATOM    881  CD1 LEU B 110      12.014  13.689 -31.876  1.00  0.00           C
ATOM    882  CD2 LEU B 110      12.393  15.910 -32.890  1.00  0.00           C
ATOM    883  N   GLU B 111       9.822  14.581 -36.863  1.00  0.00           N
ATOM    884  CA  GLU B 111       9.459  13.691 -37.959  1.00  0.00           C
ATOM    885  C   GLU B 111      10.115  12.308 -37.770  1.00  0.00           C
ATOM    886  O   GLU B 111      11.208  12.222 -37.193  1.00  0.00           O
ATOM    887  CB  GLU B 111       9.859  14.321 -39.301  1.00  0.00           C
ATOM    888  CG  GLU B 111       9.063  15.591 -39.655  1.00  0.00           C
ATOM    889  CD  GLU B 111       7.555  15.346 -39.831  1.00  0.00           C
ATOM    890  OE1 GLU B 111       6.780  16.302 -39.606  1.00  0.00           O
ATOM    891  OE2 GLU B 111       7.180  14.208 -40.196  1.00  0.00           O
ATOM    892  N   PRO B 112       9.509  11.213 -38.260  1.00  0.00           N
ATOM    893  CA  PRO B 112      10.154   9.909 -38.270  1.00  0.00           C
ATOM    894  C   PRO B 112      11.539   9.964 -38.931  1.00  0.00           C
ATOM    895  O   PRO B 112      11.692  10.498 -40.023  1.00  0.00           O
ATOM    896  CB  PRO B 112       9.196   8.979 -39.020  1.00  0.00           C
ATOM    897  CG  PRO B 112       7.835   9.642 -38.822  1.00  0.00           C
ATOM    898  CD  PRO B 112       8.178  11.142 -38.822  1.00  0.00           C
ATOM    899  N   GLY B 113      12.550   9.396 -38.270  1.00  0.00           N
ATOM    900  CA  GLY B 113      13.944   9.423 -38.720  1.00  0.00           C
ATOM    901  C   GLY B 113      14.787  10.585 -38.177  1.00  0.00           C
ATOM    902  O   GLY B 113      16.006  10.543 -38.326  1.00  0.00           O
ATOM    903  N   ASP B 114      14.183  11.587 -37.526  1.00  0.00           N
ATOM    904  CA  ASP B 114      14.938  12.657 -36.881  1.00  0.00           C
ATOM    905  C   ASP B 114      15.907  12.118 -35.815  1.00  0.00           C
ATOM    906  O   ASP B 114      15.647  11.113 -35.138  1.00  0.00           O
ATOM    907  CB  ASP B 114      13.995  13.695 -36.242  1.00  0.00           C
ATOM    908  CG  ASP B 114      13.442  14.755 -37.194  1.00  0.00           C
ATOM    909  OD1 ASP B 114      14.089  15.088 -38.211  1.00  0.00           O
ATOM    910  OD2 ASP B 114      12.423  15.410 -36.836  1.00  0.00           O
ATOM    911  N   THR B 115      17.030  12.813 -35.640  1.00  0.00           N
ATOM    912  CA  THR B 115      18.045  12.444 -34.648  1.00  0.00           C
ATOM    913  C   THR B 115      17.677  12.976 -33.265  1.00  0.00           C
ATOM    914  O   THR B 115      17.381  14.156 -33.094  1.00  0.00           O
ATOM    915  CB  THR B 115      19.445  12.899 -35.080  1.00  0.00           C
ATOM    916  OG1 THR B 115      19.761  12.285 -36.319  1.00  0.00           O
ATOM    917  CG2 THR B 115      20.547  12.481 -34.104  1.00  0.00           C
ATOM    918  N   VAL B 116      17.754  12.085 -32.273  1.00  0.00           N
ATOM    919  CA  VAL B 116      17.458  12.378 -30.873  1.00  0.00           C
ATOM    920  C   VAL B 116      18.614  11.908 -30.001  1.00  0.00           C
ATOM    921  O   VAL B 116      19.075  10.778 -30.132  1.00  0.00           O
ATOM    922  CB  VAL B 116      16.151  11.687 -30.429  1.00  0.00           C
ATOM    923  CG1 VAL B 116      15.804  12.009 -28.975  1.00  0.00           C
ATOM    924  CG2 VAL B 116      14.963  12.119 -31.295  1.00  0.00           C
ATOM    925  N   LEU B 117      19.064  12.766 -29.091  1.00  0.00           N
ATOM    926  CA  LEU B 117      20.058  12.423 -28.082  1.00  0.00           C
ATOM    927  C   LEU B 117      19.334  12.020 -26.793  1.00  0.00           C
ATOM    928  O   LEU B 117      18.660  12.845 -26.179  1.00  0.00           O
ATOM    929  CB  LEU B 117      21.004  13.622 -27.910  1.00  0.00           C
ATOM    930  CG  LEU B 117      22.369  13.252 -27.307  1.00  0.00           C
ATOM    931  CD1 LEU B 117      23.237  12.508 -28.308  1.00  0.00           C
ATOM    932  CD2 LEU B 117      23.125  14.526 -26.930  1.00  0.00           C
ATOM    933  N   GLY B 118      19.450  10.752 -26.375  1.00  0.00           N
ATOM    934  CA  GLY B 118      18.764  10.211 -25.207  1.00  0.00           C
ATOM    935  C   GLY B 118      19.697   9.405 -24.307  1.00  0.00           C
ATOM    936  O   GLY B 118      20.670   8.816 -24.779  1.00  0.00           O
ATOM    937  N   MET B 119      19.418   9.346 -23.014  1.00  0.00           N
ATOM    938  CA  MET B 119      20.238   8.571 -22.083  1.00  0.00           C
ATOM    939  C   MET B 119      20.141   7.066 -22.379  1.00  0.00           C
ATOM    940  O   MET B 119      19.053   6.506 -22.519  1.00  0.00           O
ATOM    941  CB  MET B 119      19.871   8.897 -20.629  1.00  0.00           C
ATOM    942  CG  MET B 119      20.829   8.214 -19.633  1.00  0.00           C
ATOM    943  SD  MET B 119      20.463   8.549 -17.876  1.00  0.00           S
ATOM    944  CE  MET B 119      21.289  10.135 -17.677  1.00  0.00           C
ATOM    945  N   ASN B 120      21.302   6.397 -22.407  1.00  0.00           N
ATOM    946  CA  ASN B 120      21.397   4.957 -22.581  1.00  0.00           C
ATOM    947  C   ASN B 120      20.641   4.227 -21.454  1.00  0.00           C
ATOM    948  O   ASN B 120      20.788   4.540 -20.275  1.00  0.00           O
ATOM    949  CB  ASN B 120      22.886   4.571 -22.644  1.00  0.00           C
ATOM    950  CG  ASN B 120      23.139   3.120 -23.005  1.00  0.00           C
ATOM    951  OD1 ASN B 120      22.356   2.222 -22.752  1.00  0.00           O
ATOM    952  ND2 ASN B 120      24.271   2.837 -23.600  1.00  0.00           N
ATOM    953  N   LEU B 121      19.881   3.200 -21.832  1.00  0.00           N
ATOM    954  CA  LEU B 121      19.103   2.385 -20.890  1.00  0.00           C
ATOM    955  C   LEU B 121      19.976   1.777 -19.783  1.00  0.00           C
ATOM    956  O   LEU B 121      19.596   1.801 -18.618  1.00  0.00           O
ATOM    957  CB  LEU B 121      18.400   1.263 -21.684  1.00  0.00           C
ATOM    958  CG  LEU B 121      17.117   0.784 -20.979  1.00  0.00           C
ATOM    959  CD1 LEU B 121      15.913   1.481 -21.578  1.00  0.00           C
ATOM    960  CD2 LEU B 121      16.917  -0.716 -21.127  1.00  0.00           C
ATOM    961  N   ALA B 122      21.164   1.266 -20.135  1.00  0.00           N
ATOM    962  CA  ALA B 122      22.099   0.665 -19.189  1.00  0.00           C
ATOM    963  C   ALA B 122      22.688   1.679 -18.188  1.00  0.00           C
ATOM    964  O   ALA B 122      23.124   1.299 -17.111  1.00  0.00           O
ATOM    965  CB  ALA B 122      23.210  -0.029 -19.987  1.00  0.00           C
ATOM    966  N   HIS B 123      22.646   2.963 -18.521  1.00  0.00           N
ATOM    967  CA  HIS B 123      23.143   4.051 -17.670  1.00  0.00           C
ATOM    968  C   HIS B 123      22.029   4.774 -16.891  1.00  0.00           C
ATOM    969  O   HIS B 123      22.279   5.781 -16.240  1.00  0.00           O
ATOM    970  CB  HIS B 123      23.979   5.017 -18.533  1.00  0.00           C
ATOM    971  CG  HIS B 123      25.264   4.452 -19.056  1.00  0.00           C
ATOM    972  ND1 HIS B 123      26.338   5.205 -19.498  1.00  0.00           N
ATOM    973  CD2 HIS B 123      25.652   3.143 -19.192  1.00  0.00           C
ATOM    974  CE1 HIS B 123      27.315   4.373 -19.886  1.00  0.00           C
ATOM    975  NE2 HIS B 123      26.934   3.107 -19.715  1.00  0.00           N
ATOM    976  N   GLY B 124      20.801   4.261 -16.948  1.00  0.00           N
ATOM    977  CA  GLY B 124      19.666   4.790 -16.186  1.00  0.00           C
ATOM    978  C   GLY B 124      18.545   5.419 -17.016  1.00  0.00           C
ATOM    979  O   GLY B 124      17.563   5.890 -16.429  1.00  0.00           O
ATOM    980  N   GLY B 125      18.644   5.415 -18.356  1.00  0.00           N
ATOM    981  CA  GLY B 125      17.594   5.914 -19.243  1.00  0.00           C
ATOM    982  C   GLY B 125      16.314   5.066 -19.196  1.00  0.00           C
ATOM    983  O   GLY B 125      16.325   3.886 -18.849  1.00  0.00           O
ATOM    984  N   HIS B 126      15.190   5.661 -19.586  1.00  0.00           N
ATOM    985  CA  HIS B 126      13.924   4.946 -19.696  1.00  0.00           C
ATOM    986  C   HIS B 126      13.766   4.301 -21.086  1.00  0.00           C
ATOM    987  O   HIS B 126      14.335   4.769 -22.068  1.00  0.00           O
ATOM    988  CB  HIS B 126      12.773   5.916 -19.380  1.00  0.00           C
ATOM    989  CG  HIS B 126      11.421   5.267 -19.310  1.00  0.00           C
ATOM    990  ND1 HIS B 126      10.390   5.449 -20.188  1.00  0.00           N
ATOM    991  CD2 HIS B 126      10.978   4.366 -18.377  1.00  0.00           C
ATOM    992  CE1 HIS B 126       9.347   4.677 -19.799  1.00  0.00           C
ATOM    993  NE2 HIS B 126       9.673   4.000 -18.705  1.00  0.00           N
ATOM    994  N   LEU B 127      12.927   3.262 -21.197  1.00  0.00           N
ATOM    995  CA  LEU B 127      12.616   2.607 -22.484  1.00  0.00           C
ATOM    996  C   LEU B 127      12.196   3.604 -23.573  1.00  0.00           C
ATOM    997  O   LEU B 127      12.664   3.512 -24.698  1.00  0.00           O
ATOM    998  CB  LEU B 127      11.495   1.573 -22.264  1.00  0.00           C
ATOM    999  CG  LEU B 127      11.929   0.294 -21.518  1.00  0.00           C
ATOM   1000  CD1 LEU B 127      10.695  -0.508 -21.108  1.00  0.00           C
ATOM   1001  CD2 LEU B 127      12.800  -0.606 -22.393  1.00  0.00           C
ATOM   1002  N   THR B 128      11.373   4.593 -23.227  1.00  0.00           N
ATOM   1003  CA  THR B 128      10.899   5.626 -24.159  1.00  0.00           C
ATOM   1004  C   THR B 128      11.944   6.703 -24.497  1.00  0.00           C
ATOM   1005  O   THR B 128      11.638   7.616 -25.249  1.00  0.00           O
ATOM   1006  CB  THR B 128       9.623   6.316 -23.655  1.00  0.00           C
ATOM   1007  OG1 THR B 128       9.871   6.938 -22.413  1.00  0.00           O
ATOM   1008  CG2 THR B 128       8.479   5.329 -23.462  1.00  0.00           C
ATOM   1009  N   HIS B 129      13.162   6.602 -23.980  1.00  0.00           N
ATOM   1010  CA  HIS B 129      14.246   7.540 -24.282  1.00  0.00           C
ATOM   1011  C   HIS B 129      15.177   7.057 -25.406  1.00  0.00           C
ATOM   1012  O   HIS B 129      16.266   7.586 -25.585  1.00  0.00           O
ATOM   1013  CB  HIS B 129      15.030   7.892 -23.000  1.00  0.00           C
ATOM   1014  CG  HIS B 129      14.222   8.471 -21.875  1.00  0.00           C
ATOM   1015  ND1 HIS B 129      14.685   8.692 -20.583  1.00  0.00           N
ATOM   1016  CD2 HIS B 129      12.921   8.894 -21.905  1.00  0.00           C
ATOM   1017  CE1 HIS B 129      13.679   9.215 -19.869  1.00  0.00           C
ATOM   1018  NE2 HIS B 129      12.595   9.355 -20.639  1.00  0.00           N
ATOM   1019  N   GLY B 130      14.744   6.039 -26.172  1.00  0.00           N
ATOM   1020  CA  GLY B 130      15.470   5.566 -27.348  1.00  0.00           C
ATOM   1021  C   GLY B 130      15.826   4.084 -27.361  1.00  0.00           C
ATOM   1022  O   GLY B 130      16.653   3.658 -28.164  1.00  0.00           O
ATOM   1023  N   SER B 131      15.215   3.262 -26.512  1.00  0.00           N
ATOM   1024  CA  SER B 131      15.462   1.820 -26.556  1.00  0.00           C
ATOM   1025  C   SER B 131      15.063   1.222 -27.913  1.00  0.00           C
ATOM   1026  O   SER B 131      13.948   1.471 -28.380  1.00  0.00           O
ATOM   1027  CB  SER B 131      14.696   1.113 -25.439  1.00  0.00           C
ATOM   1028  OG  SER B 131      14.892  -0.284 -25.517  1.00  0.00           O
ATOM   1029  N   PRO B 132      15.892   0.359 -28.526  1.00  0.00           N
ATOM   1030  CA  PRO B 132      15.617  -0.219 -29.847  1.00  0.00           C
ATOM   1031  C   PRO B 132      14.389  -1.137 -29.884  1.00  0.00           C
ATOM   1032  O   PRO B 132      13.834  -1.401 -30.954  1.00  0.00           O
ATOM   1033  CB  PRO B 132      16.898  -0.963 -30.225  1.00  0.00           C
ATOM   1034  CG  PRO B 132      17.552  -1.295 -28.883  1.00  0.00           C
ATOM   1035  CD  PRO B 132      17.177  -0.087 -28.026  1.00  0.00           C
ATOM   1036  N   VAL B 133      13.919  -1.620 -28.723  1.00  0.00           N
ATOM   1037  CA  VAL B 133      12.690  -2.434 -28.607  1.00  0.00           C
ATOM   1038  C   VAL B 133      11.430  -1.586 -28.400  1.00  0.00           C
ATOM   1039  O   VAL B 133      10.317  -2.114 -28.470  1.00  0.00           O
ATOM   1040  CB  VAL B 133      12.814  -3.518 -27.525  1.00  0.00           C
ATOM   1041  CG1 VAL B 133      13.961  -4.483 -27.847  1.00  0.00           C
ATOM   1042  CG2 VAL B 133      13.030  -2.952 -26.122  1.00  0.00           C
ATOM   1043  N   ASN B 134      11.588  -0.284 -28.184  1.00  0.00           N
ATOM   1044  CA  ASN B 134      10.508   0.674 -27.977  1.00  0.00           C
ATOM   1045  C   ASN B 134      10.221   1.483 -29.265  1.00  0.00           C
ATOM   1046  O   ASN B 134      11.073   1.578 -30.144  1.00  0.00           O
ATOM   1047  CB  ASN B 134      10.898   1.569 -26.791  1.00  0.00           C
ATOM   1048  CG  ASN B 134       9.801   2.543 -26.440  1.00  0.00           C
ATOM   1049  OD1 ASN B 134       9.808   3.682 -26.855  1.00  0.00           O
ATOM   1050  ND2 ASN B 134       8.794   2.110 -25.719  1.00  0.00           N
ATOM   1051  N   PHE B 135       9.041   2.110 -29.349  1.00  0.00           N
ATOM   1052  CA  PHE B 135       8.695   2.983 -30.483  1.00  0.00           C
ATOM   1053  C   PHE B 135       9.750   4.076 -30.720  1.00  0.00           C
ATOM   1054  O   PHE B 135      10.061   4.360 -31.868  1.00  0.00           O
ATOM   1055  CB  PHE B 135       7.307   3.607 -30.266  1.00  0.00           C
ATOM   1056  CG  PHE B 135       7.271   4.757 -29.286  1.00  0.00           C
ATOM   1057  CD1 PHE B 135       6.945   4.549 -27.936  1.00  0.00           C
ATOM   1058  CD2 PHE B 135       7.639   6.053 -29.704  1.00  0.00           C
ATOM   1059  CE1 PHE B 135       7.013   5.600 -27.015  1.00  0.00           C
ATOM   1060  CE2 PHE B 135       7.717   7.112 -28.780  1.00  0.00           C
ATOM   1061  CZ  PHE B 135       7.411   6.883 -27.438  1.00  0.00           C
ATOM   1062  N   SER B 136      10.324   4.636 -29.654  1.00  0.00           N
ATOM   1063  CA  SER B 136      11.312   5.713 -29.747  1.00  0.00           C
ATOM   1064  C   SER B 136      12.553   5.298 -30.541  1.00  0.00           C
ATOM   1065  O   SER B 136      12.954   6.002 -31.460  1.00  0.00           O
ATOM   1066  CB  SER B 136      11.703   6.198 -28.344  1.00  0.00           C
ATOM   1067  OG  SER B 136      12.231   5.155 -27.549  1.00  0.00           O
ATOM   1068  N   GLY B 137      13.111   4.115 -30.271  1.00  0.00           N
ATOM   1069  CA  GLY B 137      14.262   3.587 -31.006  1.00  0.00           C
ATOM   1070  C   GLY B 137      13.928   2.988 -32.373  1.00  0.00           C
ATOM   1071  O   GLY B 137      14.830   2.734 -33.159  1.00  0.00           O
ATOM   1072  N   LYS B 138      12.647   2.740 -32.679  1.00  0.00           N
ATOM   1073  CA  LYS B 138      12.198   2.207 -33.981  1.00  0.00           C
ATOM   1074  C   LYS B 138      11.856   3.305 -34.992  1.00  0.00           C
ATOM   1075  O   LYS B 138      12.046   3.094 -36.182  1.00  0.00           O
ATOM   1076  CB  LYS B 138      10.974   1.302 -33.789  1.00  0.00           C
ATOM   1077  CG  LYS B 138      11.327  -0.019 -33.086  1.00  0.00           C
ATOM   1078  CD  LYS B 138      10.067  -0.867 -32.904  1.00  0.00           C
ATOM   1079  CE  LYS B 138      10.449  -2.173 -32.235  1.00  0.00           C
ATOM   1080  NZ  LYS B 138       9.269  -3.035 -31.968  1.00  0.00           N
ATOM   1081  N   LEU B 139      11.310   4.420 -34.521  1.00  0.00           N
ATOM   1082  CA  LEU B 139      10.824   5.507 -35.377  1.00  0.00           C
ATOM   1083  C   LEU B 139      11.859   6.615 -35.574  1.00  0.00           C
ATOM   1084  O   LEU B 139      11.783   7.325 -36.573  1.00  0.00           O
ATOM   1085  CB  LEU B 139       9.518   6.079 -34.790  1.00  0.00           C
ATOM   1086  CG  LEU B 139       8.341   5.097 -34.727  1.00  0.00           C
ATOM   1087  CD1 LEU B 139       7.130   5.784 -34.088  1.00  0.00           C
ATOM   1088  CD2 LEU B 139       7.912   4.599 -36.111  1.00  0.00           C
ATOM   1089  N   TYR B 140      12.810   6.765 -34.656  1.00  0.00           N
ATOM   1090  CA  TYR B 140      13.765   7.867 -34.644  1.00  0.00           C
ATOM   1091  C   TYR B 140      15.212   7.356 -34.626  1.00  0.00           C
ATOM   1092  O   TYR B 140      15.487   6.240 -34.181  1.00  0.00           O
ATOM   1093  CB  TYR B 140      13.474   8.797 -33.461  1.00  0.00           C
ATOM   1094  CG  TYR B 140      12.040   9.266 -33.401  1.00  0.00           C
ATOM   1095  CD1 TYR B 140      11.586  10.300 -34.239  1.00  0.00           C
ATOM   1096  CD2 TYR B 140      11.119   8.635 -32.546  1.00  0.00           C
ATOM   1097  CE1 TYR B 140      10.242  10.703 -34.230  1.00  0.00           C
ATOM   1098  CE2 TYR B 140       9.768   9.019 -32.523  1.00  0.00           C
ATOM   1099  CZ  TYR B 140       9.330  10.058 -33.372  1.00  0.00           C
ATOM   1100  OH  TYR B 140       8.015  10.424 -33.368  1.00  0.00           O
ATOM   1101  N   ASN B 141      16.137   8.178 -35.098  1.00  0.00           N
ATOM   1102  CA  ASN B 141      17.565   7.900 -35.029  1.00  0.00           C
ATOM   1103  C   ASN B 141      18.099   8.307 -33.648  1.00  0.00           C
ATOM   1104  O   ASN B 141      18.211   9.494 -33.344  1.00  0.00           O
ATOM   1105  CB  ASN B 141      18.278   8.631 -36.171  1.00  0.00           C
ATOM   1106  CG  ASN B 141      19.777   8.369 -36.139  1.00  0.00           C
ATOM   1107  OD1 ASN B 141      20.221   7.257 -35.930  1.00  0.00           O
ATOM   1108  ND2 ASN B 141      20.590   9.382 -36.317  1.00  0.00           N
ATOM   1109  N   ILE B 142      18.428   7.333 -32.806  1.00  0.00           N
ATOM   1110  CA  ILE B 142      18.842   7.588 -31.432  1.00  0.00           C
ATOM   1111  C   ILE B 142      20.364   7.566 -31.315  1.00  0.00           C
ATOM   1112  O   ILE B 142      21.005   6.565 -31.626  1.00  0.00           O
ATOM   1113  CB  ILE B 142      18.189   6.585 -30.457  1.00  0.00           C
ATOM   1114  CG1 ILE B 142      16.647   6.564 -30.570  1.00  0.00           C
ATOM   1115  CG2 ILE B 142      18.614   6.883 -29.015  1.00  0.00           C
ATOM   1116  CD1 ILE B 142      15.932   7.883 -30.299  1.00  0.00           C
ATOM   1117  N   VAL B 143      20.921   8.648 -30.774  1.00  0.00           N
ATOM   1118  CA  VAL B 143      22.299   8.720 -30.312  1.00  0.00           C
ATOM   1119  C   VAL B 143      22.274   8.658 -28.785  1.00  0.00           C
ATOM   1120  O   VAL B 143      21.703   9.535 -28.146  1.00  0.00           O
ATOM   1121  CB  VAL B 143      23.005   9.986 -30.824  1.00  0.00           C
ATOM   1122  CG1 VAL B 143      24.460  10.015 -30.369  1.00  0.00           C
ATOM   1123  CG2 VAL B 143      22.981  10.035 -32.356  1.00  0.00           C
ATOM   1124  N   PRO B 144      22.852   7.609 -28.172  1.00  0.00           N
ATOM   1125  CA  PRO B 144      22.872   7.507 -26.719  1.00  0.00           C
ATOM   1126  C   PRO B 144      23.977   8.380 -26.118  1.00  0.00           C
ATOM   1127  O   PRO B 144      25.091   8.435 -26.635  1.00  0.00           O
ATOM   1128  CB  PRO B 144      23.074   6.019 -26.426  1.00  0.00           C
ATOM   1129  CG  PRO B 144      23.910   5.545 -27.618  1.00  0.00           C
ATOM   1130  CD  PRO B 144      23.427   6.423 -28.779  1.00  0.00           C
ATOM   1131  N   TYR B 145      23.702   9.000 -24.980  1.00  0.00           N
ATOM   1132  CA  TYR B 145      24.708   9.546 -24.068  1.00  0.00           C
ATOM   1133  C   TYR B 145      24.664   8.796 -22.739  1.00  0.00           C
ATOM   1134  O   TYR B 145      23.670   8.131 -22.415  1.00  0.00           O
ATOM   1135  CB  TYR B 145      24.533  11.057 -23.896  1.00  0.00           C
ATOM   1136  CG  TYR B 145      23.310  11.476 -23.101  1.00  0.00           C
ATOM   1137  CD1 TYR B 145      22.090  11.744 -23.766  1.00  0.00           C
ATOM   1138  CD2 TYR B 145      23.377  11.627 -21.706  1.00  0.00           C
ATOM   1139  CE1 TYR B 145      20.957  12.162 -23.048  1.00  0.00           C
ATOM   1140  CE2 TYR B 145      22.252  12.044 -20.977  1.00  0.00           C
ATOM   1141  CZ  TYR B 145      21.050  12.314 -21.646  1.00  0.00           C
ATOM   1142  OH  TYR B 145      19.952  12.740 -20.936  1.00  0.00           O
ATOM   1143  N   GLY B 146      25.745   8.881 -21.961  1.00  0.00           N
ATOM   1144  CA  GLY B 146      25.901   8.104 -20.747  1.00  0.00           C
ATOM   1145  C   GLY B 146      26.298   8.923 -19.527  1.00  0.00           C
ATOM   1146  O   GLY B 146      26.262  10.155 -19.514  1.00  0.00           O
ATOM   1147  N   ILE B 147      26.669   8.187 -18.499  1.00  0.00           N
ATOM   1148  CA  ILE B 147      27.260   8.689 -17.266  1.00  0.00           C
ATOM   1149  C   ILE B 147      28.759   8.391 -17.265  1.00  0.00           C
ATOM   1150  O   ILE B 147      29.222   7.452 -17.927  1.00  0.00           O
ATOM   1151  CB  ILE B 147      26.540   8.128 -16.019  1.00  0.00           C
ATOM   1152  CG1 ILE B 147      26.489   6.586 -16.027  1.00  0.00           C
ATOM   1153  CG2 ILE B 147      25.132   8.739 -15.933  1.00  0.00           C
ATOM   1154  CD1 ILE B 147      25.836   5.987 -14.776  1.00  0.00           C
ATOM   1155  N   ASP B 148      29.503   9.189 -16.522  1.00  0.00           N
ATOM   1156  CA  ASP B 148      30.927   8.991 -16.315  1.00  0.00           C
ATOM   1157  C   ASP B 148      31.211   7.838 -15.326  1.00  0.00           C
ATOM   1158  O   ASP B 148      30.308   7.192 -14.769  1.00  0.00           O
ATOM   1159  CB  ASP B 148      31.578  10.332 -15.907  1.00  0.00           C
ATOM   1160  CG  ASP B 148      31.154  10.865 -14.543  1.00  0.00           C
ATOM   1161  OD1 ASP B 148      30.702  10.076 -13.688  1.00  0.00           O
ATOM   1162  OD2 ASP B 148      31.337  12.076 -14.292  1.00  0.00           O
ATOM   1163  N   ALA B 149      32.491   7.573 -15.074  1.00  0.00           N
ATOM   1164  CA  ALA B 149      32.923   6.545 -14.130  1.00  0.00           C
ATOM   1165  C   ALA B 149      32.514   6.838 -12.669  1.00  0.00           C
ATOM   1166  O   ALA B 149      32.529   5.929 -11.842  1.00  0.00           O
ATOM   1167  CB  ALA B 149      34.438   6.392 -14.260  1.00  0.00           C
ATOM   1168  N   THR B 150      32.158   8.077 -12.344  1.00  0.00           N
ATOM   1169  CA  THR B 150      31.652   8.461 -11.016  1.00  0.00           C
ATOM   1170  C   THR B 150      30.144   8.240 -10.883  1.00  0.00           C
ATOM   1171  O   THR B 150      29.612   8.334  -9.783  1.00  0.00           O
ATOM   1172  CB  THR B 150      32.031   9.901 -10.638  1.00  0.00           C
ATOM   1173  OG1 THR B 150      31.221  10.862 -11.266  1.00  0.00           O
ATOM   1174  CG2 THR B 150      33.491  10.243 -10.935  1.00  0.00           C
ATOM   1175  N   GLY B 151      29.455   7.917 -11.984  1.00  0.00           N
ATOM   1176  CA  GLY B 151      28.013   7.692 -12.013  1.00  0.00           C
ATOM   1177  C   GLY B 151      27.180   8.960 -12.212  1.00  0.00           C
ATOM   1178  O   GLY B 151      25.970   8.925 -12.000  1.00  0.00           O
ATOM   1179  N   HIS B 152      27.820  10.075 -12.641  1.00  0.00           N
ATOM   1180  CA  HIS B 152      27.142  11.323 -12.968  1.00  0.00           C
ATOM   1181  C   HIS B 152      27.123  11.562 -14.484  1.00  0.00           C
ATOM   1182  O   HIS B 152      27.934  11.006 -15.222  1.00  0.00           O
ATOM   1183  CB  HIS B 152      27.801  12.493 -12.221  1.00  0.00           C
ATOM   1184  CG  HIS B 152      27.740  12.333 -10.729  1.00  0.00           C
ATOM   1185  ND1 HIS B 152      28.670  11.691  -9.954  1.00  0.00           N
ATOM   1186  CD2 HIS B 152      26.725  12.735  -9.891  1.00  0.00           C
ATOM   1187  CE1 HIS B 152      28.238  11.708  -8.675  1.00  0.00           C
ATOM   1188  NE2 HIS B 152      27.063  12.334  -8.601  1.00  0.00           N
ATOM   1189  N   ILE B 153      26.191  12.382 -14.963  1.00  0.00           N
ATOM   1190  CA  ILE B 153      26.124  12.742 -16.382  1.00  0.00           C
ATOM   1191  C   ILE B 153      27.404  13.486 -16.772  1.00  0.00           C
ATOM   1192  O   ILE B 153      27.736  14.500 -16.163  1.00  0.00           O
ATOM   1193  CB  ILE B 153      24.860  13.576 -16.682  1.00  0.00           C
ATOM   1194  CG1 ILE B 153      23.593  12.717 -16.459  1.00  0.00           C
ATOM   1195  CG2 ILE B 153      24.880  14.127 -18.128  1.00  0.00           C
ATOM   1196  CD1 ILE B 153      22.283  13.506 -16.494  1.00  0.00           C
ATOM   1197  N   ASP B 154      28.069  13.015 -17.831  1.00  0.00           N
ATOM   1198  CA  ASP B 154      29.182  13.734 -18.436  1.00  0.00           C
ATOM   1199  C   ASP B 154      28.639  14.812 -19.384  1.00  0.00           C
ATOM   1200  O   ASP B 154      28.323  14.569 -20.553  1.00  0.00           O
ATOM   1201  CB  ASP B 154      30.146  12.752 -19.125  1.00  0.00           C
ATOM   1202  CG  ASP B 154      31.426  13.437 -19.608  1.00  0.00           C
ATOM   1203  OD1 ASP B 154      31.430  14.685 -19.765  1.00  0.00           O
ATOM   1204  OD2 ASP B 154      32.424  12.712 -19.837  1.00  0.00           O
ATOM   1205  N   TYR B 155      28.508  16.041 -18.864  1.00  0.00           N
ATOM   1206  CA  TYR B 155      28.021  17.180 -19.655  1.00  0.00           C
ATOM   1207  C   TYR B 155      28.995  17.602 -20.767  1.00  0.00           C
ATOM   1208  O   TYR B 155      28.565  18.197 -21.750  1.00  0.00           O
ATOM   1209  CB  TYR B 155      27.733  18.374 -18.742  1.00  0.00           C
ATOM   1210  CG  TYR B 155      26.647  18.115 -17.720  1.00  0.00           C
ATOM   1211  CD1 TYR B 155      25.283  18.172 -18.087  1.00  0.00           C
ATOM   1212  CD2 TYR B 155      26.985  17.793 -16.390  1.00  0.00           C
ATOM   1213  CE1 TYR B 155      24.276  17.911 -17.148  1.00  0.00           C
ATOM   1214  CE2 TYR B 155      25.991  17.528 -15.443  1.00  0.00           C
ATOM   1215  CZ  TYR B 155      24.629  17.585 -15.823  1.00  0.00           C
ATOM   1216  OH  TYR B 155      23.661  17.307 -14.894  1.00  0.00           O
ATOM   1217  N   ALA B 156      30.290  17.293 -20.633  1.00  0.00           N
ATOM   1218  CA  ALA B 156      31.276  17.580 -21.665  1.00  0.00           C
ATOM   1219  C   ALA B 156      31.122  16.618 -22.853  1.00  0.00           C
ATOM   1220  O   ALA B 156      31.116  17.061 -24.011  1.00  0.00           O
ATOM   1221  CB  ALA B 156      32.678  17.530 -21.051  1.00  0.00           C
ATOM   1222  N   ASP B 157      30.926  15.324 -22.595  1.00  0.00           N
ATOM   1223  CA  ASP B 157      30.586  14.351 -23.633  1.00  0.00           C
ATOM   1224  C   ASP B 157      29.207  14.670 -24.250  1.00  0.00           C
ATOM   1225  O   ASP B 157      29.087  14.703 -25.478  1.00  0.00           O
ATOM   1226  CB  ASP B 157      30.619  12.915 -23.092  1.00  0.00           C
ATOM   1227  CG  ASP B 157      30.394  11.910 -24.232  1.00  0.00           C
ATOM   1228  OD1 ASP B 157      31.241  11.866 -25.155  1.00  0.00           O
ATOM   1229  OD2 ASP B 157      29.358  11.214 -24.219  1.00  0.00           O
ATOM   1230  N   LEU B 158      28.208  15.030 -23.437  1.00  0.00           N
ATOM   1231  CA  LEU B 158      26.890  15.435 -23.921  1.00  0.00           C
ATOM   1232  C   LEU B 158      26.978  16.610 -24.912  1.00  0.00           C
ATOM   1233  O   LEU B 158      26.361  16.573 -25.971  1.00  0.00           O
ATOM   1234  CB  LEU B 158      26.001  15.800 -22.710  1.00  0.00           C
ATOM   1235  CG  LEU B 158      24.534  16.085 -23.093  1.00  0.00           C
ATOM   1236  CD1 LEU B 158      23.786  14.805 -23.412  1.00  0.00           C
ATOM   1237  CD2 LEU B 158      23.797  16.768 -21.945  1.00  0.00           C
ATOM   1238  N   GLU B 159      27.759  17.636 -24.590  1.00  0.00           N
ATOM   1239  CA  GLU B 159      27.976  18.788 -25.477  1.00  0.00           C
ATOM   1240  C   GLU B 159      28.704  18.389 -26.766  1.00  0.00           C
ATOM   1241  O   GLU B 159      28.365  18.858 -27.852  1.00  0.00           O
ATOM   1242  CB  GLU B 159      28.757  19.875 -24.714  1.00  0.00           C
ATOM   1243  CG  GLU B 159      28.822  21.175 -25.519  1.00  0.00           C
ATOM   1244  CD  GLU B 159      29.598  22.308 -24.839  1.00  0.00           C
ATOM   1245  OE1 GLU B 159      29.796  23.342 -25.536  1.00  0.00           O
ATOM   1246  OE2 GLU B 159      30.029  22.183 -23.676  1.00  0.00           O
ATOM   1247  N   LYS B 160      29.694  17.487 -26.655  1.00  0.00           N
ATOM   1248  CA  LYS B 160      30.433  16.969 -27.809  1.00  0.00           C
ATOM   1249  C   LYS B 160      29.514  16.191 -28.754  1.00  0.00           C
ATOM   1250  O   LYS B 160      29.467  16.498 -29.941  1.00  0.00           O
ATOM   1251  CB  LYS B 160      31.597  16.110 -27.296  1.00  0.00           C
ATOM   1252  CG  LYS B 160      32.491  15.629 -28.441  1.00  0.00           C
ATOM   1253  CD  LYS B 160      33.524  14.637 -27.917  1.00  0.00           C
ATOM   1254  CE  LYS B 160      34.261  14.009 -29.087  1.00  0.00           C
ATOM   1255  NZ  LYS B 160      34.993  12.785 -28.670  1.00  0.00           N
ATOM   1256  N   GLN B 161      28.719  15.245 -28.218  1.00  0.00           N
ATOM   1257  CA  GLN B 161      27.739  14.452 -28.963  1.00  0.00           C
ATOM   1258  C   GLN B 161      26.693  15.354 -29.637  1.00  0.00           C
ATOM   1259  O   GLN B 161      26.359  15.177 -30.802  1.00  0.00           O
ATOM   1260  CB  GLN B 161      27.044  13.487 -27.993  1.00  0.00           C
ATOM   1261  CG  GLN B 161      27.953  12.378 -27.422  1.00  0.00           C
ATOM   1262  CD  GLN B 161      28.075  11.141 -28.301  1.00  0.00           C
ATOM   1263  OE1 GLN B 161      27.562  11.045 -29.399  1.00  0.00           O
ATOM   1264  NE2 GLN B 161      28.760  10.134 -27.802  1.00  0.00           N
ATOM   1265  N   ALA B 162      26.203  16.389 -28.933  1.00  0.00           N
ATOM   1266  CA  ALA B 162      25.253  17.342 -29.478  1.00  0.00           C
ATOM   1267  C   ALA B 162      25.838  18.114 -30.678  1.00  0.00           C
ATOM   1268  O   ALA B 162      25.187  18.239 -31.718  1.00  0.00           O
ATOM   1269  CB  ALA B 162      24.808  18.289 -28.358  1.00  0.00           C
ATOM   1270  N   LYS B 163      27.076  18.590 -30.582  1.00  0.00           N
ATOM   1271  CA  LYS B 163      27.745  19.297 -31.681  1.00  0.00           C
ATOM   1272  C   LYS B 163      28.048  18.391 -32.879  1.00  0.00           C
ATOM   1273  O   LYS B 163      27.967  18.849 -34.017  1.00  0.00           O
ATOM   1274  CB  LYS B 163      29.037  19.955 -31.170  1.00  0.00           C
ATOM   1275  CG  LYS B 163      28.731  21.231 -30.373  1.00  0.00           C
ATOM   1276  CD  LYS B 163      30.008  21.819 -29.755  1.00  0.00           C
ATOM   1277  CE  LYS B 163      29.633  23.104 -29.030  1.00  0.00           C
ATOM   1278  NZ  LYS B 163      30.681  23.562 -28.086  1.00  0.00           N
ATOM   1279  N   GLU B 164      28.392  17.128 -32.639  1.00  0.00           N
ATOM   1280  CA  GLU B 164      28.764  16.167 -33.669  1.00  0.00           C
ATOM   1281  C   GLU B 164      27.545  15.668 -34.455  1.00  0.00           C
ATOM   1282  O   GLU B 164      27.540  15.702 -35.685  1.00  0.00           O
ATOM   1283  CB  GLU B 164      29.542  15.017 -32.993  1.00  0.00           C
ATOM   1284  CG  GLU B 164      30.126  14.012 -33.993  1.00  0.00           C
ATOM   1285  CD  GLU B 164      31.111  13.017 -33.351  1.00  0.00           C
ATOM   1286  OE1 GLU B 164      31.658  12.191 -34.119  1.00  0.00           O
ATOM   1287  OE2 GLU B 164      31.384  13.100 -32.131  1.00  0.00           O
ATOM   1288  N   HIS B 165      26.492  15.269 -33.762  1.00  0.00           N
ATOM   1289  CA  HIS B 165      25.311  14.648 -34.367  1.00  0.00           C
ATOM   1290  C   HIS B 165      24.177  15.625 -34.695  1.00  0.00           C
ATOM   1291  O   HIS B 165      23.269  15.255 -35.436  1.00  0.00           O
ATOM   1292  CB  HIS B 165      24.827  13.514 -33.466  1.00  0.00           C
ATOM   1293  CG  HIS B 165      25.827  12.396 -33.353  1.00  0.00           C
ATOM   1294  ND1 HIS B 165      26.136  11.488 -34.345  1.00  0.00           N
ATOM   1295  CD2 HIS B 165      26.615  12.108 -32.276  1.00  0.00           C
ATOM   1296  CE1 HIS B 165      27.088  10.671 -33.867  1.00  0.00           C
ATOM   1297  NE2 HIS B 165      27.405  11.012 -32.612  1.00  0.00           N
ATOM   1298  N   LYS B 166      24.195  16.831 -34.157  1.00  0.00           N
ATOM   1299  CA  LYS B 166      23.145  17.852 -34.290  1.00  0.00           C
ATOM   1300  C   LYS B 166      21.722  17.289 -34.121  1.00  0.00           C
ATOM   1301  O   LYS B 166      20.909  17.403 -35.042  1.00  0.00           O
ATOM   1302  CB  LYS B 166      23.305  18.642 -35.591  1.00  0.00           C
ATOM   1303  CG  LYS B 166      24.586  19.483 -35.602  1.00  0.00           C
ATOM   1304  CD  LYS B 166      24.494  20.525 -36.719  1.00  0.00           C
ATOM   1305  CE  LYS B 166      25.690  21.449 -36.644  1.00  0.00           C
ATOM   1306  NZ  LYS B 166      25.515  22.612 -37.554  1.00  0.00           N
ATOM   1307  N   PRO B 167      21.405  16.677 -32.982  1.00  0.00           N
ATOM   1308  CA  PRO B 167      20.073  16.153 -32.728  1.00  0.00           C
ATOM   1309  C   PRO B 167      19.034  17.271 -32.785  1.00  0.00           C
ATOM   1310  O   PRO B 167      19.288  18.406 -32.373  1.00  0.00           O
ATOM   1311  CB  PRO B 167      20.131  15.511 -31.344  1.00  0.00           C
ATOM   1312  CG  PRO B 167      21.215  16.320 -30.639  1.00  0.00           C
ATOM   1313  CD  PRO B 167      22.207  16.585 -31.772  1.00  0.00           C
ATOM   1314  N   LYS B 168      17.836  16.939 -33.249  1.00  0.00           N
ATOM   1315  CA  LYS B 168      16.697  17.859 -33.232  1.00  0.00           C
ATOM   1316  C   LYS B 168      16.091  18.008 -31.837  1.00  0.00           C
ATOM   1317  O   LYS B 168      15.449  19.006 -31.531  1.00  0.00           O
ATOM   1318  CB  LYS B 168      15.682  17.356 -34.267  1.00  0.00           C
ATOM   1319  CG  LYS B 168      14.819  18.470 -34.873  1.00  0.00           C
ATOM   1320  CD  LYS B 168      14.045  17.852 -36.048  1.00  0.00           C
ATOM   1321  CE  LYS B 168      13.112  18.768 -36.798  1.00  0.00           C
ATOM   1322  NZ  LYS B 168      12.427  17.974 -37.854  1.00  0.00           N
ATOM   1323  N   MET B 169      16.337  17.010 -30.977  1.00  0.00           N
ATOM   1324  CA  MET B 169      15.889  16.989 -29.590  1.00  0.00           C
ATOM   1325  C   MET B 169      16.904  16.298 -28.673  1.00  0.00           C
ATOM   1326  O   MET B 169      17.455  15.252 -29.020  1.00  0.00           O
ATOM   1327  CB  MET B 169      14.512  16.310 -29.524  1.00  0.00           C
ATOM   1328  CG  MET B 169      13.826  16.449 -28.164  1.00  0.00           C
ATOM   1329  SD  MET B 169      12.093  15.921 -28.158  1.00  0.00           S
ATOM   1330  CE  MET B 169      12.273  14.142 -28.398  1.00  0.00           C
ATOM   1331  N   ILE B 170      17.112  16.862 -27.485  1.00  0.00           N
ATOM   1332  CA  ILE B 170      17.876  16.273 -26.388  1.00  0.00           C
ATOM   1333  C   ILE B 170      16.896  15.890 -25.276  1.00  0.00           C
ATOM   1334  O   ILE B 170      16.054  16.700 -24.888  1.00  0.00           O
ATOM   1335  CB  ILE B 170      18.980  17.224 -25.882  1.00  0.00           C
ATOM   1336  CG1 ILE B 170      19.934  17.620 -27.032  1.00  0.00           C
ATOM   1337  CG2 ILE B 170      19.753  16.571 -24.725  1.00  0.00           C
ATOM   1338  CD1 ILE B 170      21.035  18.608 -26.639  1.00  0.00           C
ATOM   1339  N   ILE B 171      17.009  14.676 -24.761  1.00  0.00           N
ATOM   1340  CA  ILE B 171      16.154  14.164 -23.689  1.00  0.00           C
ATOM   1341  C   ILE B 171      16.920  14.160 -22.373  1.00  0.00           C
ATOM   1342  O   ILE B 171      17.893  13.430 -22.212  1.00  0.00           O
ATOM   1343  CB  ILE B 171      15.580  12.777 -24.027  1.00  0.00           C
ATOM   1344  CG1 ILE B 171      14.862  12.817 -25.397  1.00  0.00           C
ATOM   1345  CG2 ILE B 171      14.613  12.323 -22.910  1.00  0.00           C
ATOM   1346  CD1 ILE B 171      14.296  11.468 -25.818  1.00  0.00           C
ATOM   1347  N   GLY B 172      16.429  14.929 -21.407  1.00  0.00           N
ATOM   1348  CA  GLY B 172      16.796  14.832 -20.004  1.00  0.00           C
ATOM   1349  C   GLY B 172      15.782  13.981 -19.241  1.00  0.00           C
ATOM   1350  O   GLY B 172      14.583  14.099 -19.440  1.00  0.00           O
ATOM   1351  N   GLY B 173      16.260  13.123 -18.346  1.00  0.00           N
ATOM   1352  CA  GLY B 173      15.395  12.271 -17.540  1.00  0.00           C
ATOM   1353  C   GLY B 173      15.935  10.855 -17.415  1.00  0.00           C
ATOM   1354  O   GLY B 173      16.800  10.431 -18.169  1.00  0.00           O
ATOM   1355  N   PHE B 174      15.434  10.120 -16.425  1.00  0.00           N
ATOM   1356  CA  PHE B 174      16.013   8.837 -16.048  1.00  0.00           C
ATOM   1357  C   PHE B 174      15.027   7.946 -15.290  1.00  0.00           C
ATOM   1358  O   PHE B 174      14.044   8.410 -14.704  1.00  0.00           O
ATOM   1359  CB  PHE B 174      17.270   9.093 -15.201  1.00  0.00           C
ATOM   1360  CG  PHE B 174      17.052   9.982 -13.994  1.00  0.00           C
ATOM   1361  CD1 PHE B 174      17.294  11.365 -14.072  1.00  0.00           C
ATOM   1362  CD2 PHE B 174      16.589   9.434 -12.790  1.00  0.00           C
ATOM   1363  CE1 PHE B 174      17.086  12.190 -12.959  1.00  0.00           C
ATOM   1364  CE2 PHE B 174      16.368  10.256 -11.668  1.00  0.00           C
ATOM   1365  CZ  PHE B 174      16.621  11.630 -11.750  1.00  0.00           C
ATOM   1366  N   SER B 175      15.330   6.636 -15.252  1.00  0.00           N
ATOM   1367  CA  SER B 175      14.647   5.646 -14.412  1.00  0.00           C
ATOM   1368  C   SER B 175      15.497   5.163 -13.238  1.00  0.00           C
ATOM   1369  O   SER B 175      14.949   4.659 -12.264  1.00  0.00           O
ATOM   1370  CB  SER B 175      14.247   4.429 -15.240  1.00  0.00           C
ATOM   1371  OG  SER B 175      13.294   4.786 -16.204  1.00  0.00           O
ATOM   1372  N   ALA B 176      16.829   5.267 -13.348  1.00  0.00           N
ATOM   1373  CA  ALA B 176      17.778   4.693 -12.409  1.00  0.00           C
ATOM   1374  C   ALA B 176      19.040   5.559 -12.286  1.00  0.00           C
ATOM   1375  O   ALA B 176      20.150   5.096 -12.498  1.00  0.00           O
ATOM   1376  CB  ALA B 176      18.057   3.247 -12.842  1.00  0.00           C
ATOM   1377  N   TYR B 177      18.853   6.839 -11.955  1.00  0.00           N
ATOM   1378  CA  TYR B 177      19.925   7.793 -11.690  1.00  0.00           C
ATOM   1379  C   TYR B 177      19.699   8.433 -10.319  1.00  0.00           C
ATOM   1380  O   TYR B 177      18.585   8.878 -10.024  1.00  0.00           O
ATOM   1381  CB  TYR B 177      19.966   8.829 -12.814  1.00  0.00           C
ATOM   1382  CG  TYR B 177      21.056   9.861 -12.669  1.00  0.00           C
ATOM   1383  CD1 TYR B 177      20.731  11.201 -12.393  1.00  0.00           C
ATOM   1384  CD2 TYR B 177      22.397   9.488 -12.830  1.00  0.00           C
ATOM   1385  CE1 TYR B 177      21.746  12.169 -12.294  1.00  0.00           C
ATOM   1386  CE2 TYR B 177      23.421  10.443 -12.729  1.00  0.00           C
ATOM   1387  CZ  TYR B 177      23.093  11.786 -12.466  1.00  0.00           C
ATOM   1388  OH  TYR B 177      24.086  12.726 -12.382  1.00  0.00           O
ATOM   1389  N   SER B 178      20.729   8.447  -9.475  1.00  0.00           N
ATOM   1390  CA  SER B 178      20.636   8.912  -8.092  1.00  0.00           C
ATOM   1391  C   SER B 178      21.130  10.340  -7.873  1.00  0.00           C
ATOM   1392  O   SER B 178      20.926  10.910  -6.805  1.00  0.00           O
ATOM   1393  CB  SER B 178      21.381   7.935  -7.163  1.00  0.00           C
ATOM   1394  OG  SER B 178      22.693   7.711  -7.622  1.00  0.00           O
ATOM   1395  N   GLY B 179      21.738  10.931  -8.886  1.00  0.00           N
ATOM   1396  CA  GLY B 179      22.259  12.286  -8.827  1.00  0.00           C
ATOM   1397  C   GLY B 179      21.222  13.377  -9.135  1.00  0.00           C
ATOM   1398  O   GLY B 179      20.033  13.122  -9.356  1.00  0.00           O
ATOM   1399  N   VAL B 180      21.728  14.621  -9.175  1.00  0.00           N
ATOM   1400  CA  VAL B 180      20.979  15.805  -9.614  1.00  0.00           C
ATOM   1401  C   VAL B 180      21.352  16.112 -11.062  1.00  0.00           C
ATOM   1402  O   VAL B 180      22.527  16.128 -11.415  1.00  0.00           O
ATOM   1403  CB  VAL B 180      21.250  17.002  -8.684  1.00  0.00           C
ATOM   1404  CG1 VAL B 180      20.533  18.266  -9.153  1.00  0.00           C
ATOM   1405  CG2 VAL B 180      20.759  16.703  -7.261  1.00  0.00           C
ATOM   1406  N   VAL B 181      20.347  16.354 -11.905  1.00  0.00           N
ATOM   1407  CA  VAL B 181      20.565  16.784 -13.292  1.00  0.00           C
ATOM   1408  C   VAL B 181      20.571  18.309 -13.349  1.00  0.00           C
ATOM   1409  O   VAL B 181      19.655  18.960 -12.845  1.00  0.00           O
ATOM   1410  CB  VAL B 181      19.518  16.193 -14.251  1.00  0.00           C
ATOM   1411  CG1 VAL B 181      19.809  16.587 -15.698  1.00  0.00           C
ATOM   1412  CG2 VAL B 181      19.498  14.655 -14.179  1.00  0.00           C
ATOM   1413  N   ASP B 182      21.585  18.881 -14.006  1.00  0.00           N
ATOM   1414  CA  ASP B 182      21.665  20.311 -14.279  1.00  0.00           C
ATOM   1415  C   ASP B 182      20.827  20.660 -15.523  1.00  0.00           C
ATOM   1416  O   ASP B 182      21.293  20.640 -16.669  1.00  0.00           O
ATOM   1417  CB  ASP B 182      23.128  20.766 -14.387  1.00  0.00           C
ATOM   1418  CG  ASP B 182      23.283  22.293 -14.457  1.00  0.00           C
ATOM   1419  OD1 ASP B 182      22.285  22.987 -14.776  1.00  0.00           O
ATOM   1420  OD2 ASP B 182      24.408  22.774 -14.208  1.00  0.00           O
ATOM   1421  N   TRP B 183      19.560  20.975 -15.299  1.00  0.00           N
ATOM   1422  CA  TRP B 183      18.614  21.330 -16.365  1.00  0.00           C
ATOM   1423  C   TRP B 183      19.036  22.592 -17.122  1.00  0.00           C
ATOM   1424  O   TRP B 183      18.837  22.679 -18.335  1.00  0.00           O
ATOM   1425  CB  TRP B 183      17.220  21.530 -15.764  1.00  0.00           C
ATOM   1426  CG  TRP B 183      16.718  20.422 -14.893  1.00  0.00           C
ATOM   1427  CD1 TRP B 183      16.253  20.566 -13.636  1.00  0.00           C
ATOM   1428  CD2 TRP B 183      16.611  18.994 -15.202  1.00  0.00           C
ATOM   1429  NE1 TRP B 183      15.858  19.341 -13.138  1.00  0.00           N
ATOM   1430  CE2 TRP B 183      16.056  18.342 -14.064  1.00  0.00           C
ATOM   1431  CE3 TRP B 183      16.916  18.205 -16.329  1.00  0.00           C
ATOM   1432  CZ2 TRP B 183      15.797  16.958 -14.056  1.00  0.00           C
ATOM   1433  CZ3 TRP B 183      16.663  16.820 -16.308  1.00  0.00           C
ATOM   1434  CH2 TRP B 183      16.116  16.205 -15.189  1.00  0.00           C
ATOM   1435  N   ALA B 184      19.619  23.569 -16.430  1.00  0.00           N
ATOM   1436  CA  ALA B 184      20.097  24.803 -17.043  1.00  0.00           C
ATOM   1437  C   ALA B 184      21.256  24.514 -18.006  1.00  0.00           C
ATOM   1438  O   ALA B 184      21.251  24.992 -19.146  1.00  0.00           O
ATOM   1439  CB  ALA B 184      20.499  25.784 -15.931  1.00  0.00           C
ATOM   1440  N   LYS B 185      22.201  23.639 -17.602  1.00  0.00           N
ATOM   1441  CA  LYS B 185      23.312  23.211 -18.454  1.00  0.00           C
ATOM   1442  C   LYS B 185      22.831  22.438 -19.678  1.00  0.00           C
ATOM   1443  O   LYS B 185      23.302  22.700 -20.783  1.00  0.00           O
ATOM   1444  CB  LYS B 185      24.310  22.382 -17.619  1.00  0.00           C
ATOM   1445  CG  LYS B 185      25.636  22.124 -18.360  1.00  0.00           C
ATOM   1446  CD  LYS B 185      26.383  23.441 -18.604  1.00  0.00           C
ATOM   1447  CE  LYS B 185      27.602  23.295 -19.496  1.00  0.00           C
ATOM   1448  NZ  LYS B 185      28.060  24.648 -19.927  1.00  0.00           N
ATOM   1449  N   MET B 186      21.881  21.538 -19.527  1.00  0.00           N
ATOM   1450  CA  MET B 186      21.286  20.825 -20.664  1.00  0.00           C
ATOM   1451  C   MET B 186      20.573  21.782 -21.630  1.00  0.00           C
ATOM   1452  O   MET B 186      20.631  21.577 -22.846  1.00  0.00           O
ATOM   1453  CB  MET B 186      20.306  19.747 -20.183  1.00  0.00           C
ATOM   1454  CG  MET B 186      21.004  18.595 -19.469  1.00  0.00           C
ATOM   1455  SD  MET B 186      19.944  17.143 -19.205  1.00  0.00           S
ATOM   1456  CE  MET B 186      20.030  16.402 -20.845  1.00  0.00           C
ATOM   1457  N   ARG B 187      19.942  22.842 -21.112  1.00  0.00           N
ATOM   1458  CA  ARG B 187      19.316  23.871 -21.951  1.00  0.00           C
ATOM   1459  C   ARG B 187      20.344  24.689 -22.724  1.00  0.00           C
ATOM   1460  O   ARG B 187      20.139  24.908 -23.915  1.00  0.00           O
ATOM   1461  CB  ARG B 187      18.401  24.753 -21.092  1.00  0.00           C
ATOM   1462  CG  ARG B 187      17.701  25.856 -21.906  1.00  0.00           C
ATOM   1463  CD  ARG B 187      16.837  25.294 -23.050  1.00  0.00           C
ATOM   1464  NE  ARG B 187      16.292  26.376 -23.864  1.00  0.00           N
ATOM   1465  CZ  ARG B 187      15.165  27.040 -23.696  1.00  0.00           C
ATOM   1466  NH1 ARG B 187      14.322  26.772 -22.747  1.00  0.00           N
ATOM   1467  NH2 ARG B 187      14.894  28.006 -24.510  1.00  0.00           N
ATOM   1468  N   GLU B 188      21.460  25.073 -22.111  1.00  0.00           N
ATOM   1469  CA  GLU B 188      22.574  25.725 -22.810  1.00  0.00           C
ATOM   1470  C   GLU B 188      23.074  24.885 -23.995  1.00  0.00           C
ATOM   1471  O   GLU B 188      23.254  25.412 -25.087  1.00  0.00           O
ATOM   1472  CB  GLU B 188      23.760  25.943 -21.855  1.00  0.00           C
ATOM   1473  CG  GLU B 188      23.806  27.326 -21.212  1.00  0.00           C
ATOM   1474  CD  GLU B 188      25.098  27.558 -20.410  1.00  0.00           C
ATOM   1475  OE1 GLU B 188      25.358  28.732 -20.066  1.00  0.00           O
ATOM   1476  OE2 GLU B 188      25.848  26.583 -20.142  1.00  0.00           O
ATOM   1477  N   ILE B 189      23.256  23.582 -23.784  1.00  0.00           N
ATOM   1478  CA  ILE B 189      23.712  22.662 -24.834  1.00  0.00           C
ATOM   1479  C   ILE B 189      22.677  22.583 -25.966  1.00  0.00           C
ATOM   1480  O   ILE B 189      23.050  22.714 -27.129  1.00  0.00           O
ATOM   1481  CB  ILE B 189      24.037  21.275 -24.231  1.00  0.00           C
ATOM   1482  CG1 ILE B 189      25.227  21.375 -23.248  1.00  0.00           C
ATOM   1483  CG2 ILE B 189      24.371  20.273 -25.352  1.00  0.00           C
ATOM   1484  CD1 ILE B 189      25.428  20.136 -22.375  1.00  0.00           C
ATOM   1485  N   ALA B 190      21.393  22.436 -25.639  1.00  0.00           N
ATOM   1486  CA  ALA B 190      20.315  22.392 -26.626  1.00  0.00           C
ATOM   1487  C   ALA B 190      20.237  23.684 -27.459  1.00  0.00           C
ATOM   1488  O   ALA B 190      20.205  23.626 -28.688  1.00  0.00           O
ATOM   1489  CB  ALA B 190      18.995  22.104 -25.904  1.00  0.00           C
ATOM   1490  N   ASP B 191      20.298  24.849 -26.811  1.00  0.00           N
ATOM   1491  CA  ASP B 191      20.231  26.149 -27.475  1.00  0.00           C
ATOM   1492  C   ASP B 191      21.439  26.384 -28.391  1.00  0.00           C
ATOM   1493  O   ASP B 191      21.291  26.955 -29.472  1.00  0.00           O
ATOM   1494  CB  ASP B 191      20.097  27.270 -26.424  1.00  0.00           C
ATOM   1495  CG  ASP B 191      18.718  27.348 -25.741  1.00  0.00           C
ATOM   1496  OD1 ASP B 191      17.726  26.766 -26.235  1.00  0.00           O
ATOM   1497  OD2 ASP B 191      18.589  28.038 -24.706  1.00  0.00           O
ATOM   1498  N   SER B 192      22.628  25.867 -28.030  1.00  0.00           N
ATOM   1499  CA  SER B 192      23.850  26.007 -28.841  1.00  0.00           C
ATOM   1500  C   SER B 192      23.768  25.355 -30.233  1.00  0.00           C
ATOM   1501  O   SER B 192      24.514  25.735 -31.141  1.00  0.00           O
ATOM   1502  CB  SER B 192      25.063  25.464 -28.072  1.00  0.00           C
ATOM   1503  OG  SER B 192      25.174  24.060 -28.142  1.00  0.00           O
ATOM   1504  N   ILE B 193      22.862  24.388 -30.408  1.00  0.00           N
ATOM   1505  CA  ILE B 193      22.636  23.667 -31.670  1.00  0.00           C
ATOM   1506  C   ILE B 193      21.214  23.854 -32.220  1.00  0.00           C
ATOM   1507  O   ILE B 193      20.869  23.270 -33.249  1.00  0.00           O
ATOM   1508  CB  ILE B 193      23.000  22.174 -31.521  1.00  0.00           C
ATOM   1509  CG1 ILE B 193      22.132  21.477 -30.456  1.00  0.00           C
ATOM   1510  CG2 ILE B 193      24.500  22.015 -31.194  1.00  0.00           C
ATOM   1511  CD1 ILE B 193      22.143  19.960 -30.579  1.00  0.00           C
ATOM   1512  N   GLY B 194      20.361  24.632 -31.546  1.00  0.00           N
ATOM   1513  CA  GLY B 194      18.960  24.846 -31.917  1.00  0.00           C
ATOM   1514  C   GLY B 194      18.065  23.618 -31.723  1.00  0.00           C
ATOM   1515  O   GLY B 194      17.107  23.436 -32.468  1.00  0.00           O
ATOM   1516  N   ALA B 195      18.388  22.754 -30.764  1.00  0.00           N
ATOM   1517  CA  ALA B 195      17.587  21.584 -30.438  1.00  0.00           C
ATOM   1518  C   ALA B 195      16.516  21.885 -29.381  1.00  0.00           C
ATOM   1519  O   ALA B 195      16.639  22.792 -28.559  1.00  0.00           O
ATOM   1520  CB  ALA B 195      18.511  20.445 -29.986  1.00  0.00           C
ATOM   1521  N   TYR B 196      15.468  21.060 -29.352  1.00  0.00           N
ATOM   1522  CA  TYR B 196      14.530  21.044 -28.229  1.00  0.00           C
ATOM   1523  C   TYR B 196      15.151  20.354 -27.015  1.00  0.00           C
ATOM   1524  O   TYR B 196      15.709  19.268 -27.139  1.00  0.00           O
ATOM   1525  CB  TYR B 196      13.228  20.352 -28.636  1.00  0.00           C
ATOM   1526  CG  TYR B 196      12.430  21.099 -29.677  1.00  0.00           C
ATOM   1527  CD1 TYR B 196      11.742  22.277 -29.326  1.00  0.00           C
ATOM   1528  CD2 TYR B 196      12.373  20.633 -31.010  1.00  0.00           C
ATOM   1529  CE1 TYR B 196      11.001  22.986 -30.294  1.00  0.00           C
ATOM   1530  CE2 TYR B 196      11.641  21.333 -31.981  1.00  0.00           C
ATOM   1531  CZ  TYR B 196      10.952  22.510 -31.616  1.00  0.00           C
ATOM   1532  OH  TYR B 196      10.229  23.196 -32.553  1.00  0.00           O
ATOM   1533  N   LEU B 197      14.973  20.921 -25.810  1.00  0.00           N
ATOM   1534  CA  LEU B 197      15.167  20.201 -24.563  1.00  0.00           C
ATOM   1535  C   LEU B 197      13.828  19.646 -24.087  1.00  0.00           C
ATOM   1536  O   LEU B 197      12.933  20.398 -23.685  1.00  0.00           O
ATOM   1537  CB  LEU B 197      15.843  21.099 -23.511  1.00  0.00           C
ATOM   1538  CG  LEU B 197      16.058  20.380 -22.156  1.00  0.00           C
ATOM   1539  CD1 LEU B 197      16.995  19.179 -22.271  1.00  0.00           C
ATOM   1540  CD2 LEU B 197      16.649  21.345 -21.133  1.00  0.00           C
ATOM   1541  N   PHE B 198      13.708  18.329 -24.120  1.00  0.00           N
ATOM   1542  CA  PHE B 198      12.589  17.595 -23.552  1.00  0.00           C
ATOM   1543  C   PHE B 198      13.032  16.906 -22.257  1.00  0.00           C
ATOM   1544  O   PHE B 198      13.978  16.127 -22.266  1.00  0.00           O
ATOM   1545  CB  PHE B 198      12.069  16.597 -24.601  1.00  0.00           C
ATOM   1546  CG  PHE B 198      11.190  15.490 -24.055  1.00  0.00           C
ATOM   1547  CD1 PHE B 198      11.393  14.155 -24.471  1.00  0.00           C
ATOM   1548  CD2 PHE B 198      10.202  15.764 -23.094  1.00  0.00           C
ATOM   1549  CE1 PHE B 198      10.623  13.124 -23.931  1.00  0.00           C
ATOM   1550  CE2 PHE B 198       9.437  14.731 -22.551  1.00  0.00           C
ATOM   1551  CZ  PHE B 198       9.642  13.409 -22.963  1.00  0.00           C
ATOM   1552  N   VAL B 199      12.356  17.171 -21.143  1.00  0.00           N
ATOM   1553  CA  VAL B 199      12.663  16.529 -19.853  1.00  0.00           C
ATOM   1554  C   VAL B 199      11.517  15.625 -19.417  1.00  0.00           C
ATOM   1555  O   VAL B 199      10.381  16.067 -19.282  1.00  0.00           O
ATOM   1556  CB  VAL B 199      13.025  17.561 -18.768  1.00  0.00           C
ATOM   1557  CG1 VAL B 199      13.231  16.899 -17.407  1.00  0.00           C
ATOM   1558  CG2 VAL B 199      14.325  18.293 -19.136  1.00  0.00           C
ATOM   1559  N   ASP B 200      11.833  14.362 -19.141  1.00  0.00           N
ATOM   1560  CA  ASP B 200      10.934  13.433 -18.457  1.00  0.00           C
ATOM   1561  C   ASP B 200      11.296  13.376 -16.968  1.00  0.00           C
ATOM   1562  O   ASP B 200      12.253  12.713 -16.556  1.00  0.00           O
ATOM   1563  CB  ASP B 200      10.989  12.055 -19.139  1.00  0.00           C
ATOM   1564  CG  ASP B 200      10.061  11.000 -18.516  1.00  0.00           C
ATOM   1565  OD1 ASP B 200       9.496  11.233 -17.424  1.00  0.00           O
ATOM   1566  OD2 ASP B 200       9.914   9.922 -19.136  1.00  0.00           O
ATOM   1567  N   MET B 201      10.514  14.055 -16.128  1.00  0.00           N
ATOM   1568  CA  MET B 201      10.717  14.108 -14.677  1.00  0.00           C
ATOM   1569  C   MET B 201       9.871  13.087 -13.896  1.00  0.00           C
ATOM   1570  O   MET B 201       9.677  13.235 -12.686  1.00  0.00           O
ATOM   1571  CB  MET B 201      10.556  15.544 -14.149  1.00  0.00           C
ATOM   1572  CG  MET B 201       9.117  16.066 -14.199  1.00  0.00           C
ATOM   1573  SD  MET B 201       8.880  17.599 -13.254  1.00  0.00           S
ATOM   1574  CE  MET B 201       7.119  17.861 -13.515  1.00  0.00           C
ATOM   1575  N   ALA B 202       9.373  12.026 -14.536  1.00  0.00           N
ATOM   1576  CA  ALA B 202       8.415  11.093 -13.939  1.00  0.00           C
ATOM   1577  C   ALA B 202       8.852  10.530 -12.575  1.00  0.00           C
ATOM   1578  O   ALA B 202       8.032  10.386 -11.668  1.00  0.00           O
ATOM   1579  CB  ALA B 202       8.193   9.958 -14.941  1.00  0.00           C
ATOM   1580  N   HIS B 203      10.149  10.220 -12.414  1.00  0.00           N
ATOM   1581  CA  HIS B 203      10.688   9.670 -11.172  1.00  0.00           C
ATOM   1582  C   HIS B 203      10.793  10.701 -10.044  1.00  0.00           C
ATOM   1583  O   HIS B 203      10.593  10.346  -8.886  1.00  0.00           O
ATOM   1584  CB  HIS B 203      12.037   8.997 -11.455  1.00  0.00           C
ATOM   1585  CG  HIS B 203      11.867   7.516 -11.660  1.00  0.00           C
ATOM   1586  ND1 HIS B 203      11.887   6.560 -10.665  1.00  0.00           N
ATOM   1587  CD2 HIS B 203      11.585   6.857 -12.837  1.00  0.00           C
ATOM   1588  CE1 HIS B 203      11.631   5.363 -11.228  1.00  0.00           C
ATOM   1589  NE2 HIS B 203      11.438   5.507 -12.541  1.00  0.00           N
ATOM   1590  N   VAL B 204      11.067  11.969 -10.365  1.00  0.00           N
ATOM   1591  CA  VAL B 204      11.355  13.022  -9.382  1.00  0.00           C
ATOM   1592  C   VAL B 204      10.245  14.068  -9.241  1.00  0.00           C
ATOM   1593  O   VAL B 204      10.380  14.978  -8.431  1.00  0.00           O
ATOM   1594  CB  VAL B 204      12.719  13.690  -9.651  1.00  0.00           C
ATOM   1595  CG1 VAL B 204      13.854  12.678  -9.449  1.00  0.00           C
ATOM   1596  CG2 VAL B 204      12.820  14.293 -11.065  1.00  0.00           C
ATOM   1597  N   ALA B 205       9.124  13.929  -9.963  1.00  0.00           N
ATOM   1598  CA  ALA B 205       8.041  14.921  -9.964  1.00  0.00           C
ATOM   1599  C   ALA B 205       7.530  15.297  -8.561  1.00  0.00           C
ATOM   1600  O   ALA B 205       7.320  16.470  -8.274  1.00  0.00           O
ATOM   1601  CB  ALA B 205       6.897  14.379 -10.823  1.00  0.00           C
ATOM   1602  N   GLY B 206       7.387  14.325  -7.657  1.00  0.00           N
ATOM   1603  CA  GLY B 206       6.976  14.601  -6.278  1.00  0.00           C
ATOM   1604  C   GLY B 206       8.027  15.374  -5.481  1.00  0.00           C
ATOM   1605  O   GLY B 206       7.686  16.297  -4.736  1.00  0.00           O
ATOM   1606  N   LEU B 207       9.309  15.054  -5.687  1.00  0.00           N
ATOM   1607  CA  LEU B 207      10.423  15.791  -5.073  1.00  0.00           C
ATOM   1608  C   LEU B 207      10.491  17.233  -5.605  1.00  0.00           C
ATOM   1609  O   LEU B 207      10.681  18.165  -4.827  1.00  0.00           O
ATOM   1610  CB  LEU B 207      11.744  15.042  -5.357  1.00  0.00           C
ATOM   1611  CG  LEU B 207      11.854  13.641  -4.723  1.00  0.00           C
ATOM   1612  CD1 LEU B 207      12.986  12.854  -5.393  1.00  0.00           C
ATOM   1613  CD2 LEU B 207      12.168  13.716  -3.236  1.00  0.00           C
ATOM   1614  N   VAL B 208      10.270  17.417  -6.911  1.00  0.00           N
ATOM   1615  CA  VAL B 208      10.180  18.737  -7.550  1.00  0.00           C
ATOM   1616  C   VAL B 208       9.018  19.544  -6.973  1.00  0.00           C
ATOM   1617  O   VAL B 208       9.210  20.689  -6.577  1.00  0.00           O
ATOM   1618  CB  VAL B 208      10.054  18.599  -9.081  1.00  0.00           C
ATOM   1619  CG1 VAL B 208       9.764  19.935  -9.774  1.00  0.00           C
ATOM   1620  CG2 VAL B 208      11.340  18.040  -9.689  1.00  0.00           C
ATOM   1621  N   ALA B 209       7.835  18.941  -6.857  1.00  0.00           N
ATOM   1622  CA  ALA B 209       6.651  19.603  -6.304  1.00  0.00           C
ATOM   1623  C   ALA B 209       6.870  20.094  -4.857  1.00  0.00           C
ATOM   1624  O   ALA B 209       6.391  21.163  -4.473  1.00  0.00           O
ATOM   1625  CB  ALA B 209       5.485  18.603  -6.366  1.00  0.00           C
ATOM   1626  N   ALA B 210       7.652  19.357  -4.065  1.00  0.00           N
ATOM   1627  CA  ALA B 210       8.003  19.741  -2.702  1.00  0.00           C
ATOM   1628  C   ALA B 210       9.194  20.725  -2.602  1.00  0.00           C
ATOM   1629  O   ALA B 210       9.509  21.195  -1.506  1.00  0.00           O
ATOM   1630  CB  ALA B 210       8.256  18.463  -1.912  1.00  0.00           C
ATOM   1631  N   GLY B 211       9.865  21.017  -3.714  1.00  0.00           N
ATOM   1632  CA  GLY B 211      11.077  21.853  -3.748  1.00  0.00           C
ATOM   1633  C   GLY B 211      12.320  21.154  -3.175  1.00  0.00           C
ATOM   1634  O   GLY B 211      13.218  21.824  -2.671  1.00  0.00           O
ATOM   1635  N   VAL B 212      12.364  19.819  -3.229  1.00  0.00           N
ATOM   1636  CA  VAL B 212      13.484  18.984  -2.749  1.00  0.00           C
ATOM   1637  C   VAL B 212      14.433  18.601  -3.896  1.00  0.00           C
ATOM   1638  O   VAL B 212      15.560  18.192  -3.659  1.00  0.00           O
ATOM   1639  CB  VAL B 212      12.955  17.727  -2.018  1.00  0.00           C
ATOM   1640  CG1 VAL B 212      14.052  16.885  -1.386  1.00  0.00           C
ATOM   1641  CG2 VAL B 212      11.986  18.099  -0.896  1.00  0.00           C
ATOM   1642  N   TYR B 213      13.989  18.765  -5.144  1.00  0.00           N
ATOM   1643  CA  TYR B 213      14.772  18.512  -6.352  1.00  0.00           C
ATOM   1644  C   TYR B 213      14.589  19.670  -7.351  1.00  0.00           C
ATOM   1645  O   TYR B 213      13.503  20.244  -7.403  1.00  0.00           O
ATOM   1646  CB  TYR B 213      14.336  17.168  -6.948  1.00  0.00           C
ATOM   1647  CG  TYR B 213      15.296  16.596  -7.964  1.00  0.00           C
ATOM   1648  CD1 TYR B 213      15.202  16.956  -9.322  1.00  0.00           C
ATOM   1649  CD2 TYR B 213      16.306  15.701  -7.557  1.00  0.00           C
ATOM   1650  CE1 TYR B 213      16.102  16.428 -10.257  1.00  0.00           C
ATOM   1651  CE2 TYR B 213      17.209  15.166  -8.490  1.00  0.00           C
ATOM   1652  CZ  TYR B 213      17.105  15.530  -9.843  1.00  0.00           C
ATOM   1653  OH  TYR B 213      17.980  15.012 -10.759  1.00  0.00           O
ATOM   1654  N   PRO B 214      15.604  20.027  -8.157  1.00  0.00           N
ATOM   1655  CA  PRO B 214      15.508  21.128  -9.110  1.00  0.00           C
ATOM   1656  C   PRO B 214      14.358  20.951 -10.115  1.00  0.00           C
ATOM   1657  O   PRO B 214      14.190  19.893 -10.716  1.00  0.00           O
ATOM   1658  CB  PRO B 214      16.866  21.184  -9.823  1.00  0.00           C
ATOM   1659  CG  PRO B 214      17.825  20.569  -8.809  1.00  0.00           C
ATOM   1660  CD  PRO B 214      16.969  19.508  -8.125  1.00  0.00           C
ATOM   1661  N   ASN B 215      13.572  22.009 -10.316  1.00  0.00           N
ATOM   1662  CA  ASN B 215      12.446  22.008 -11.246  1.00  0.00           C
ATOM   1663  C   ASN B 215      12.931  22.200 -12.699  1.00  0.00           C
ATOM   1664  O   ASN B 215      13.519  23.241 -12.983  1.00  0.00           O
ATOM   1665  CB  ASN B 215      11.447  23.095 -10.796  1.00  0.00           C
ATOM   1666  CG  ASN B 215      10.138  23.077 -11.580  1.00  0.00           C
ATOM   1667  OD1 ASN B 215       9.972  22.393 -12.566  1.00  0.00           O
ATOM   1668  ND2 ASN B 215       9.154  23.844 -11.150  1.00  0.00           N
ATOM   1669  N   PRO B 216      12.659  21.258 -13.623  1.00  0.00           N
ATOM   1670  CA  PRO B 216      13.044  21.410 -15.023  1.00  0.00           C
ATOM   1671  C   PRO B 216      12.130  22.337 -15.836  1.00  0.00           C
ATOM   1672  O   PRO B 216      12.526  22.795 -16.908  1.00  0.00           O
ATOM   1673  CB  PRO B 216      13.028  19.985 -15.587  1.00  0.00           C
ATOM   1674  CG  PRO B 216      11.922  19.308 -14.790  1.00  0.00           C
ATOM   1675  CD  PRO B 216      12.047  19.958 -13.410  1.00  0.00           C
ATOM   1676  N   VAL B 217      10.924  22.641 -15.356  1.00  0.00           N
ATOM   1677  CA  VAL B 217       9.906  23.413 -16.101  1.00  0.00           C
ATOM   1678  C   VAL B 217      10.405  24.784 -16.591  1.00  0.00           C
ATOM   1679  O   VAL B 217      10.109  25.137 -17.730  1.00  0.00           O
ATOM   1680  CB  VAL B 217       8.600  23.542 -15.287  1.00  0.00           C
ATOM   1681  CG1 VAL B 217       7.557  24.435 -15.969  1.00  0.00           C
ATOM   1682  CG2 VAL B 217       7.958  22.169 -15.074  1.00  0.00           C
ATOM   1683  N   PRO B 218      11.197  25.563 -15.819  1.00  0.00           N
ATOM   1684  CA  PRO B 218      11.741  26.840 -16.303  1.00  0.00           C
ATOM   1685  C   PRO B 218      12.833  26.719 -17.373  1.00  0.00           C
ATOM   1686  O   PRO B 218      13.185  27.722 -17.980  1.00  0.00           O
ATOM   1687  CB  PRO B 218      12.290  27.550 -15.058  1.00  0.00           C
ATOM   1688  CG  PRO B 218      11.620  26.839 -13.884  1.00  0.00           C
ATOM   1689  CD  PRO B 218      11.477  25.414 -14.405  1.00  0.00           C
ATOM   1690  N   HIS B 219      13.392  25.522 -17.576  1.00  0.00           N
ATOM   1691  CA  HIS B 219      14.561  25.299 -18.428  1.00  0.00           C
ATOM   1692  C   HIS B 219      14.228  24.519 -19.706  1.00  0.00           C
ATOM   1693  O   HIS B 219      14.759  24.835 -20.770  1.00  0.00           O
ATOM   1694  CB  HIS B 219      15.642  24.579 -17.613  1.00  0.00           C
ATOM   1695  CG  HIS B 219      16.072  25.355 -16.400  1.00  0.00           C
ATOM   1696  ND1 HIS B 219      16.850  26.493 -16.384  1.00  0.00           N
ATOM   1697  CD2 HIS B 219      15.723  25.103 -15.092  1.00  0.00           C
ATOM   1698  CE1 HIS B 219      16.972  26.907 -15.109  1.00  0.00           C
ATOM   1699  NE2 HIS B 219      16.299  26.084 -14.296  1.00  0.00           N
ATOM   1700  N   ALA B 220      13.344  23.529 -19.634  1.00  0.00           N
ATOM   1701  CA  ALA B 220      12.974  22.707 -20.780  1.00  0.00           C
ATOM   1702  C   ALA B 220      11.943  23.404 -21.690  1.00  0.00           C
ATOM   1703  O   ALA B 220      11.136  24.209 -21.236  1.00  0.00           O
ATOM   1704  CB  ALA B 220      12.468  21.363 -20.271  1.00  0.00           C
ATOM   1705  N   HIS B 221      11.932  23.050 -22.973  1.00  0.00           N
ATOM   1706  CA  HIS B 221      10.855  23.453 -23.884  1.00  0.00           C
ATOM   1707  C   HIS B 221       9.554  22.721 -23.557  1.00  0.00           C
ATOM   1708  O   HIS B 221       8.475  23.314 -23.589  1.00  0.00           O
ATOM   1709  CB  HIS B 221      11.271  23.161 -25.326  1.00  0.00           C
ATOM   1710  CG  HIS B 221      12.458  23.958 -25.799  1.00  0.00           C
ATOM   1711  ND1 HIS B 221      13.779  23.590 -25.705  1.00  0.00           N
ATOM   1712  CD2 HIS B 221      12.429  25.165 -26.445  1.00  0.00           C
ATOM   1713  CE1 HIS B 221      14.522  24.554 -26.288  1.00  0.00           C
ATOM   1714  NE2 HIS B 221      13.748  25.519 -26.753  1.00  0.00           N
ATOM   1715  N   VAL B 222       9.661  21.436 -23.239  1.00  0.00           N
ATOM   1716  CA  VAL B 222       8.532  20.579 -22.845  1.00  0.00           C
ATOM   1717  C   VAL B 222       8.980  19.641 -21.732  1.00  0.00           C
ATOM   1718  O   VAL B 222      10.086  19.104 -21.755  1.00  0.00           O
ATOM   1719  CB  VAL B 222       7.988  19.764 -24.034  1.00  0.00           C
ATOM   1720  CG1 VAL B 222       6.721  18.990 -23.643  1.00  0.00           C
ATOM   1721  CG2 VAL B 222       7.608  20.663 -25.218  1.00  0.00           C
ATOM   1722  N   VAL B 223       8.102  19.414 -20.757  1.00  0.00           N
ATOM   1723  CA  VAL B 223       8.313  18.483 -19.642  1.00  0.00           C
ATOM   1724  C   VAL B 223       7.183  17.467 -19.630  1.00  0.00           C
ATOM   1725  O   VAL B 223       6.015  17.816 -19.773  1.00  0.00           O
ATOM   1726  CB  VAL B 223       8.416  19.224 -18.298  1.00  0.00           C
ATOM   1727  CG1 VAL B 223       8.649  18.267 -17.124  1.00  0.00           C
ATOM   1728  CG2 VAL B 223       9.571  20.229 -18.302  1.00  0.00           C
ATOM   1729  N   THR B 224       7.513  16.201 -19.420  1.00  0.00           N
ATOM   1730  CA  THR B 224       6.517  15.176 -19.109  1.00  0.00           C
ATOM   1731  C   THR B 224       6.744  14.590 -17.727  1.00  0.00           C
ATOM   1732  O   THR B 224       7.845  14.618 -17.173  1.00  0.00           O
ATOM   1733  CB  THR B 224       6.458  14.044 -20.140  1.00  0.00           C
ATOM   1734  OG1 THR B 224       7.682  13.363 -20.191  1.00  0.00           O
ATOM   1735  CG2 THR B 224       6.107  14.552 -21.530  1.00  0.00           C
ATOM   1736  N   THR B 225       5.683  14.033 -17.168  1.00  0.00           N
ATOM   1737  CA  THR B 225       5.772  13.248 -15.948  1.00  0.00           C
ATOM   1738  C   THR B 225       4.658  12.216 -15.888  1.00  0.00           C
ATOM   1739  O   THR B 225       3.650  12.310 -16.591  1.00  0.00           O
ATOM   1740  CB  THR B 225       5.787  14.148 -14.701  1.00  0.00           C
ATOM   1741  OG1 THR B 225       5.990  13.345 -13.561  1.00  0.00           O
ATOM   1742  CG2 THR B 225       4.501  14.942 -14.476  1.00  0.00           C
ATOM   1743  N   THR B 226       4.825  11.232 -15.025  1.00  0.00           N
ATOM   1744  CA  THR B 226       3.711  10.422 -14.540  1.00  0.00           C
ATOM   1745  C   THR B 226       3.125  11.044 -13.280  1.00  0.00           C
ATOM   1746  O   THR B 226       3.815  11.728 -12.529  1.00  0.00           O
ATOM   1747  CB  THR B 226       4.130   8.976 -14.282  1.00  0.00           C
ATOM   1748  OG1 THR B 226       5.240   8.919 -13.410  1.00  0.00           O
ATOM   1749  CG2 THR B 226       4.529   8.292 -15.582  1.00  0.00           C
ATOM   1750  N   THR B 227       1.842  10.782 -13.024  1.00  0.00           N
ATOM   1751  CA  THR B 227       1.158  11.259 -11.810  1.00  0.00           C
ATOM   1752  C   THR B 227       1.233  10.269 -10.643  1.00  0.00           C
ATOM   1753  O   THR B 227       0.887  10.623  -9.521  1.00  0.00           O
ATOM   1754  CB  THR B 227      -0.299  11.617 -12.119  1.00  0.00           C
ATOM   1755  OG1 THR B 227      -0.922  10.570 -12.825  1.00  0.00           O
ATOM   1756  CG2 THR B 227      -0.392  12.858 -13.005  1.00  0.00           C
ATOM   1757  N   HIS B 228       1.709   9.046 -10.885  1.00  0.00           N
ATOM   1758  CA  HIS B 228       2.073   8.072  -9.856  1.00  0.00           C
ATOM   1759  C   HIS B 228       3.542   8.252  -9.436  1.00  0.00           C
ATOM   1760  O   HIS B 228       4.070   9.363  -9.540  1.00  0.00           O
ATOM   1761  CB  HIS B 228       1.736   6.654 -10.368  1.00  0.00           C
ATOM   1762  CG  HIS B 228       2.350   6.293 -11.690  1.00  0.00           C
ATOM   1763  ND1 HIS B 228       1.891   6.685 -12.929  1.00  0.00           N
ATOM   1764  CD2 HIS B 228       3.405   5.452 -11.920  1.00  0.00           C
ATOM   1765  CE1 HIS B 228       2.646   6.088 -13.873  1.00  0.00           C
ATOM   1766  NE2 HIS B 228       3.584   5.328 -13.299  1.00  0.00           N
ATOM   1767  N   LYS B 229       4.224   7.204  -8.964  1.00  0.00           N
ATOM   1768  CA  LYS B 229       5.595   7.267  -8.439  1.00  0.00           C
ATOM   1769  C   LYS B 229       5.697   8.244  -7.259  1.00  0.00           C
ATOM   1770  O   LYS B 229       4.854   8.202  -6.349  1.00  0.00           O
ATOM   1771  CB  LYS B 229       6.629   7.552  -9.558  1.00  0.00           C
ATOM   1772  CG  LYS B 229       6.510   6.682 -10.816  1.00  0.00           C
ATOM   1773  CD  LYS B 229       7.785   6.843 -11.665  1.00  0.00           C
ATOM   1774  CE  LYS B 229       7.757   5.992 -12.925  1.00  0.00           C
ATOM   1775  NZ  LYS B 229       7.190   6.715 -14.097  1.00  0.00           N
ATOM   1776  N   THR B 230       6.674   9.137  -7.256  1.00  0.00           N
ATOM   1777  CA  THR B 230       6.875  10.093  -6.157  1.00  0.00           C
ATOM   1778  C   THR B 230       5.737  11.106  -6.003  1.00  0.00           C
ATOM   1779  O   THR B 230       5.519  11.587  -4.900  1.00  0.00           O
ATOM   1780  CB  THR B 230       8.191  10.865  -6.321  1.00  0.00           C
ATOM   1781  OG1 THR B 230       8.287  11.406  -7.613  1.00  0.00           O
ATOM   1782  CG2 THR B 230       9.402   9.960  -6.113  1.00  0.00           C
ATOM   1783  N   LEU B 231       4.957  11.379  -7.046  1.00  0.00           N
ATOM   1784  CA  LEU B 231       3.794  12.274  -6.957  1.00  0.00           C
ATOM   1785  C   LEU B 231       2.602  11.632  -6.212  1.00  0.00           C
ATOM   1786  O   LEU B 231       1.661  12.324  -5.853  1.00  0.00           O
ATOM   1787  CB  LEU B 231       3.425  12.761  -8.367  1.00  0.00           C
ATOM   1788  CG  LEU B 231       2.644  14.092  -8.394  1.00  0.00           C
ATOM   1789  CD1 LEU B 231       3.487  15.279  -7.924  1.00  0.00           C
ATOM   1790  CD2 LEU B 231       2.197  14.395  -9.823  1.00  0.00           C
ATOM   1791  N   ALA B 232       2.645  10.318  -5.975  1.00  0.00           N
ATOM   1792  CA  ALA B 232       1.696   9.545  -5.186  1.00  0.00           C
ATOM   1793  C   ALA B 232       0.226   9.593  -5.662  1.00  0.00           C
ATOM   1794  O   ALA B 232      -0.695   9.278  -4.910  1.00  0.00           O
ATOM   1795  CB  ALA B 232       1.879   9.909  -3.705  1.00  0.00           C
ATOM   1796  N   GLY B 233       0.005   9.960  -6.924  1.00  0.00           N
ATOM   1797  CA  GLY B 233      -1.305  10.011  -7.548  1.00  0.00           C
ATOM   1798  C   GLY B 233      -1.676   8.736  -8.325  1.00  0.00           C
ATOM   1799  O   GLY B 233      -1.015   7.701  -8.193  1.00  0.00           O
ATOM   1800  N   PRO B 234      -2.735   8.800  -9.167  1.00  0.00           N
ATOM   1801  CA  PRO B 234      -3.138   7.676  -9.995  1.00  0.00           C
ATOM   1802  C   PRO B 234      -2.109   7.404 -11.099  1.00  0.00           C
ATOM   1803  O   PRO B 234      -1.328   8.280 -11.487  1.00  0.00           O
ATOM   1804  CB  PRO B 234      -4.488   8.085 -10.586  1.00  0.00           C
ATOM   1805  CG  PRO B 234      -4.351   9.604 -10.718  1.00  0.00           C
ATOM   1806  CD  PRO B 234      -3.529   9.974  -9.489  1.00  0.00           C
ATOM   1807  N   ARG B 235      -2.157   6.200 -11.690  1.00  0.00           N
ATOM   1808  CA  ARG B 235      -1.428   5.931 -12.937  1.00  0.00           C
ATOM   1809  C   ARG B 235      -1.945   6.837 -14.050  1.00  0.00           C
ATOM   1810  O   ARG B 235      -3.135   6.853 -14.337  1.00  0.00           O
ATOM   1811  CB  ARG B 235      -1.523   4.456 -13.335  1.00  0.00           C
ATOM   1812  CG  ARG B 235      -0.668   3.558 -12.431  1.00  0.00           C
ATOM   1813  CD  ARG B 235      -0.606   2.123 -12.979  1.00  0.00           C
ATOM   1814  NE  ARG B 235       0.292   1.268 -12.197  1.00  0.00           N
ATOM   1815  CZ  ARG B 235       1.100   0.324 -12.637  1.00  0.00           C
ATOM   1816  NH1 ARG B 235       1.179   0.004 -13.893  1.00  0.00           N
ATOM   1817  NH2 ARG B 235       1.859  -0.328 -11.804  1.00  0.00           N
ATOM   1818  N   GLY B 236      -1.039   7.565 -14.686  1.00  0.00           N
ATOM   1819  CA  GLY B 236      -1.353   8.479 -15.771  1.00  0.00           C
ATOM   1820  C   GLY B 236      -0.155   9.324 -16.185  1.00  0.00           C
ATOM   1821  O   GLY B 236       0.860   9.369 -15.489  1.00  0.00           O
ATOM   1822  N   GLY B 237      -0.289   9.997 -17.318  1.00  0.00           N
ATOM   1823  CA  GLY B 237       0.690  10.945 -17.838  1.00  0.00           C
ATOM   1824  C   GLY B 237       0.248  12.398 -17.676  1.00  0.00           C
ATOM   1825  O   GLY B 237      -0.935  12.688 -17.491  1.00  0.00           O
ATOM   1826  N   LEU B 238       1.228  13.305 -17.755  1.00  0.00           N
ATOM   1827  CA  LEU B 238       1.041  14.749 -17.717  1.00  0.00           C
ATOM   1828  C   LEU B 238       2.091  15.397 -18.628  1.00  0.00           C
ATOM   1829  O   LEU B 238       3.248  14.976 -18.613  1.00  0.00           O
ATOM   1830  CB  LEU B 238       1.168  15.194 -16.249  1.00  0.00           C
ATOM   1831  CG  LEU B 238       1.027  16.702 -15.982  1.00  0.00           C
ATOM   1832  CD1 LEU B 238      -0.385  17.187 -16.242  1.00  0.00           C
ATOM   1833  CD2 LEU B 238       1.345  16.989 -14.512  1.00  0.00           C
ATOM   1834  N   ILE B 239       1.698  16.393 -19.394  1.00  0.00           N
ATOM   1835  CA  ILE B 239       2.613  17.238 -20.171  1.00  0.00           C
ATOM   1836  C   ILE B 239       2.555  18.644 -19.588  1.00  0.00           C
ATOM   1837  O   ILE B 239       1.466  19.147 -19.323  1.00  0.00           O
ATOM   1838  CB  ILE B 239       2.283  17.229 -21.681  1.00  0.00           C
ATOM   1839  CG1 ILE B 239       2.147  15.791 -22.227  1.00  0.00           C
ATOM   1840  CG2 ILE B 239       3.357  18.016 -22.455  1.00  0.00           C
ATOM   1841  CD1 ILE B 239       1.756  15.713 -23.709  1.00  0.00           C
ATOM   1842  N   LEU B 240       3.713  19.265 -19.401  1.00  0.00           N
ATOM   1843  CA  LEU B 240       3.873  20.616 -18.879  1.00  0.00           C
ATOM   1844  C   LEU B 240       4.796  21.412 -19.797  1.00  0.00           C
ATOM   1845  O   LEU B 240       5.732  20.862 -20.372  1.00  0.00           O
ATOM   1846  CB  LEU B 240       4.459  20.550 -17.456  1.00  0.00           C
ATOM   1847  CG  LEU B 240       3.601  19.822 -16.418  1.00  0.00           C
ATOM   1848  CD1 LEU B 240       4.419  19.582 -15.153  1.00  0.00           C
ATOM   1849  CD2 LEU B 240       2.361  20.627 -16.039  1.00  0.00           C
ATOM   1850  N   ALA B 241       4.563  22.715 -19.901  1.00  0.00           N
ATOM   1851  CA  ALA B 241       5.472  23.627 -20.564  1.00  0.00           C
ATOM   1852  C   ALA B 241       5.370  25.029 -19.961  1.00  0.00           C
ATOM   1853  O   ALA B 241       4.384  25.377 -19.303  1.00  0.00           O
ATOM   1854  CB  ALA B 241       5.192  23.629 -22.072  1.00  0.00           C
ATOM   1855  N   LYS B 242       6.415  25.856 -20.213  1.00  0.00           N
ATOM   1856  CA  LYS B 242       6.449  27.258 -19.811  1.00  0.00           C
ATOM   1857  C   LYS B 242       7.210  28.083 -20.839  1.00  0.00           C
ATOM   1858  O   LYS B 242       8.274  27.670 -21.289  1.00  0.00           O
ATOM   1859  CB  LYS B 242       7.085  27.374 -18.423  1.00  0.00           C
ATOM   1860  CG  LYS B 242       7.122  28.821 -17.924  1.00  0.00           C
ATOM   1861  CD  LYS B 242       7.559  28.869 -16.462  1.00  0.00           C
ATOM   1862  CE  LYS B 242       7.499  30.302 -15.953  1.00  0.00           C
ATOM   1863  NZ  LYS B 242       7.629  30.333 -14.472  1.00  0.00           N
ATOM   1864  N   GLY B 243       6.664  29.252 -21.197  1.00  0.00           N
ATOM   1865  CA  GLY B 243       7.284  30.171 -22.147  1.00  0.00           C
ATOM   1866  C   GLY B 243       7.249  29.702 -23.602  1.00  0.00           C
ATOM   1867  O   GLY B 243       7.967  30.250 -24.438  1.00  0.00           O
ATOM   1868  N   GLY B 244       6.448  28.677 -23.917  1.00  0.00           N
ATOM   1869  CA  GLY B 244       6.249  28.194 -25.274  1.00  0.00           C
ATOM   1870  C   GLY B 244       5.288  29.064 -26.084  1.00  0.00           C
ATOM   1871  O   GLY B 244       4.499  29.825 -25.544  1.00  0.00           O
ATOM   1872  N   SER B 245       5.341  28.920 -27.412  1.00  0.00           N
ATOM   1873  CA  SER B 245       4.407  29.587 -28.317  1.00  0.00           C
ATOM   1874  C   SER B 245       3.035  28.915 -28.307  1.00  0.00           C
ATOM   1875  O   SER B 245       2.894  27.725 -28.019  1.00  0.00           O
ATOM   1876  CB  SER B 245       4.973  29.647 -29.736  1.00  0.00           C
ATOM   1877  OG  SER B 245       5.037  28.361 -30.315  1.00  0.00           O
ATOM   1878  N   GLU B 246       2.011  29.658 -28.714  1.00  0.00           N
ATOM   1879  CA  GLU B 246       0.667  29.114 -28.895  1.00  0.00           C
ATOM   1880  C   GLU B 246       0.651  27.977 -29.934  1.00  0.00           C
ATOM   1881  O   GLU B 246      -0.086  27.005 -29.796  1.00  0.00           O
ATOM   1882  CB  GLU B 246      -0.258  30.273 -29.315  1.00  0.00           C
ATOM   1883  CG  GLU B 246      -1.710  30.026 -28.918  1.00  0.00           C
ATOM   1884  CD  GLU B 246      -2.665  31.149 -29.353  1.00  0.00           C
ATOM   1885  OE1 GLU B 246      -3.810  31.149 -28.842  1.00  0.00           O
ATOM   1886  OE2 GLU B 246      -2.276  31.953 -30.211  1.00  0.00           O
ATOM   1887  N   GLU B 247       1.532  28.047 -30.943  1.00  0.00           N
ATOM   1888  CA  GLU B 247       1.688  27.005 -31.959  1.00  0.00           C
ATOM   1889  C   GLU B 247       2.246  25.704 -31.374  1.00  0.00           C
ATOM   1890  O   GLU B 247       1.727  24.628 -31.668  1.00  0.00           O
ATOM   1891  CB  GLU B 247       2.597  27.536 -33.077  1.00  0.00           C
ATOM   1892  CG  GLU B 247       2.450  26.704 -34.356  1.00  0.00           C
ATOM   1893  CD  GLU B 247       3.481  27.040 -35.421  1.00  0.00           C
ATOM   1894  OE1 GLU B 247       3.664  26.168 -36.310  1.00  0.00           O
ATOM   1895  OE2 GLU B 247       4.117  28.106 -35.345  1.00  0.00           O
ATOM   1896  N   LEU B 248       3.250  25.783 -30.486  1.00  0.00           N
ATOM   1897  CA  LEU B 248       3.795  24.626 -29.781  1.00  0.00           C
ATOM   1898  C   LEU B 248       2.713  23.943 -28.933  1.00  0.00           C
ATOM   1899  O   LEU B 248       2.545  22.726 -29.010  1.00  0.00           O
ATOM   1900  CB  LEU B 248       4.992  25.067 -28.911  1.00  0.00           C
ATOM   1901  CG  LEU B 248       5.572  23.956 -28.017  1.00  0.00           C
ATOM   1902  CD1 LEU B 248       6.155  22.810 -28.842  1.00  0.00           C
ATOM   1903  CD2 LEU B 248       6.677  24.519 -27.128  1.00  0.00           C
ATOM   1904  N   TYR B 249       1.936  24.719 -28.180  1.00  0.00           N
ATOM   1905  CA  TYR B 249       0.880  24.180 -27.327  1.00  0.00           C
ATOM   1906  C   TYR B 249      -0.254  23.549 -28.139  1.00  0.00           C
ATOM   1907  O   TYR B 249      -0.796  22.513 -27.755  1.00  0.00           O
ATOM   1908  CB  TYR B 249       0.378  25.276 -26.384  1.00  0.00           C
ATOM   1909  CG  TYR B 249       1.397  25.828 -25.413  1.00  0.00           C
ATOM   1910  CD1 TYR B 249       2.650  25.217 -25.200  1.00  0.00           C
ATOM   1911  CD2 TYR B 249       1.081  26.985 -24.658  1.00  0.00           C
ATOM   1912  CE1 TYR B 249       3.573  25.733 -24.284  1.00  0.00           C
ATOM   1913  CE2 TYR B 249       1.991  27.506 -23.733  1.00  0.00           C
ATOM   1914  CZ  TYR B 249       3.234  26.872 -23.548  1.00  0.00           C
ATOM   1915  OH  TYR B 249       4.144  27.360 -22.633  1.00  0.00           O
ATOM   1916  N   LYS B 250      -0.569  24.099 -29.324  1.00  0.00           N
ATOM   1917  CA  LYS B 250      -1.510  23.499 -30.268  1.00  0.00           C
ATOM   1918  C   LYS B 250      -1.012  22.166 -30.812  1.00  0.00           C
ATOM   1919  O   LYS B 250      -1.786  21.219 -30.875  1.00  0.00           O
ATOM   1920  CB  LYS B 250      -1.777  24.489 -31.411  1.00  0.00           C
ATOM   1921  CG  LYS B 250      -3.267  24.711 -31.650  1.00  0.00           C
ATOM   1922  CD  LYS B 250      -3.434  25.750 -32.752  1.00  0.00           C
ATOM   1923  CE  LYS B 250      -4.894  26.109 -32.957  1.00  0.00           C
ATOM   1924  NZ  LYS B 250      -5.016  27.207 -33.953  1.00  0.00           N
ATOM   1925  N   LYS B 251       0.283  22.072 -31.181  1.00  0.00           N
ATOM   1926  CA  LYS B 251       0.904  20.817 -31.628  1.00  0.00           C
ATOM   1927  C   LYS B 251       0.852  19.752 -30.534  1.00  0.00           C
ATOM   1928  O   LYS B 251       0.431  18.635 -30.815  1.00  0.00           O
ATOM   1929  CB  LYS B 251       2.360  21.053 -32.067  1.00  0.00           C
ATOM   1930  CG  LYS B 251       2.459  21.705 -33.450  1.00  0.00           C
ATOM   1931  CD  LYS B 251       3.937  21.905 -33.834  1.00  0.00           C
ATOM   1932  CE  LYS B 251       4.051  22.520 -35.224  1.00  0.00           C
ATOM   1933  NZ  LYS B 251       5.457  22.753 -35.601  1.00  0.00           N
ATOM   1934  N   LEU B 252       1.181  20.095 -29.288  1.00  0.00           N
ATOM   1935  CA  LEU B 252       1.122  19.169 -28.159  1.00  0.00           C
ATOM   1936  C   LEU B 252      -0.303  18.670 -27.893  1.00  0.00           C
ATOM   1937  O   LEU B 252      -0.518  17.462 -27.755  1.00  0.00           O
ATOM   1938  CB  LEU B 252       1.693  19.844 -26.895  1.00  0.00           C
ATOM   1939  CG  LEU B 252       3.206  20.106 -26.934  1.00  0.00           C
ATOM   1940  CD1 LEU B 252       3.605  20.973 -25.734  1.00  0.00           C
ATOM   1941  CD2 LEU B 252       4.021  18.810 -26.873  1.00  0.00           C
ATOM   1942  N   ASN B 253      -1.303  19.547 -27.901  1.00  0.00           N
ATOM   1943  CA  ASN B 253      -2.703  19.159 -27.748  1.00  0.00           C
ATOM   1944  C   ASN B 253      -3.160  18.220 -28.869  1.00  0.00           C
ATOM   1945  O   ASN B 253      -3.789  17.200 -28.602  1.00  0.00           O
ATOM   1946  CB  ASN B 253      -3.578  20.416 -27.673  1.00  0.00           C
ATOM   1947  CG  ASN B 253      -3.563  21.092 -26.312  1.00  0.00           C
ATOM   1948  OD1 ASN B 253      -3.173  20.544 -25.298  1.00  0.00           O
ATOM   1949  ND2 ASN B 253      -4.049  22.311 -26.233  1.00  0.00           N
ATOM   1950  N   SER B 254      -2.795  18.520 -30.127  1.00  0.00           N
ATOM   1951  CA  SER B 254      -3.137  17.685 -31.283  1.00  0.00           C
ATOM   1952  C   SER B 254      -2.419  16.330 -31.261  1.00  0.00           C
ATOM   1953  O   SER B 254      -3.005  15.333 -31.668  1.00  0.00           O
ATOM   1954  CB  SER B 254      -2.811  18.433 -32.574  1.00  0.00           C
ATOM   1955  OG  SER B 254      -3.404  17.775 -33.675  1.00  0.00           O
ATOM   1956  N   ALA B 255      -1.188  16.266 -30.764  1.00  0.00           N
ATOM   1957  CA  ALA B 255      -0.436  15.018 -30.656  1.00  0.00           C
ATOM   1958  C   ALA B 255      -1.039  14.061 -29.616  1.00  0.00           C
ATOM   1959  O   ALA B 255      -1.038  12.843 -29.821  1.00  0.00           O
ATOM   1960  CB  ALA B 255       1.015  15.361 -30.322  1.00  0.00           C
ATOM   1961  N   VAL B 256      -1.601  14.587 -28.530  1.00  0.00           N
ATOM   1962  CA  VAL B 256      -2.349  13.778 -27.560  1.00  0.00           C
ATOM   1963  C   VAL B 256      -3.679  13.332 -28.160  1.00  0.00           C
ATOM   1964  O   VAL B 256      -3.958  12.132 -28.202  1.00  0.00           O
ATOM   1965  CB  VAL B 256      -2.558  14.531 -26.237  1.00  0.00           C
ATOM   1966  CG1 VAL B 256      -3.395  13.717 -25.246  1.00  0.00           C
ATOM   1967  CG2 VAL B 256      -1.212  14.808 -25.555  1.00  0.00           C
ATOM   1968  N   PHE B 257      -4.485  14.261 -28.656  1.00  0.00           N
ATOM   1969  CA  PHE B 257      -5.756  13.980 -29.320  1.00  0.00           C
ATOM   1970  C   PHE B 257      -5.997  14.940 -30.495  1.00  0.00           C
ATOM   1971  O   PHE B 257      -5.967  16.156 -30.294  1.00  0.00           O
ATOM   1972  CB  PHE B 257      -6.902  14.066 -28.312  1.00  0.00           C
ATOM   1973  CG  PHE B 257      -8.258  13.864 -28.960  1.00  0.00           C
ATOM   1974  CD1 PHE B 257      -8.983  14.970 -29.441  1.00  0.00           C
ATOM   1975  CD2 PHE B 257      -8.750  12.567 -29.186  1.00  0.00           C
ATOM   1976  CE1 PHE B 257     -10.175  14.779 -30.160  1.00  0.00           C
ATOM   1977  CE2 PHE B 257      -9.942  12.369 -29.900  1.00  0.00           C
ATOM   1978  CZ  PHE B 257     -10.646  13.474 -30.402  1.00  0.00           C
ATOM   1979  N   PRO B 258      -6.248  14.420 -31.714  1.00  0.00           N
ATOM   1980  CA  PRO B 258      -6.503  13.018 -32.054  1.00  0.00           C
ATOM   1981  C   PRO B 258      -5.251  12.200 -32.445  1.00  0.00           C
ATOM   1982  O   PRO B 258      -5.394  11.101 -32.972  1.00  0.00           O
ATOM   1983  CB  PRO B 258      -7.507  13.104 -33.207  1.00  0.00           C
ATOM   1984  CG  PRO B 258      -7.036  14.356 -33.955  1.00  0.00           C
ATOM   1985  CD  PRO B 258      -6.573  15.283 -32.835  1.00  0.00           C
ATOM   1986  N   GLY B 259      -4.053  12.700 -32.230  1.00  0.00           N
ATOM   1987  CA  GLY B 259      -2.825  12.111 -32.762  1.00  0.00           C
ATOM   1988  C   GLY B 259      -2.485  10.711 -32.245  1.00  0.00           C
ATOM   1989  O   GLY B 259      -2.200   9.813 -33.032  1.00  0.00           O
ATOM   1990  N   GLY B 260      -2.526  10.502 -30.921  1.00  0.00           N
ATOM   1991  CA  GLY B 260      -2.104   9.250 -30.291  1.00  0.00           C
ATOM   1992  C   GLY B 260      -3.129   8.575 -29.378  1.00  0.00           C
ATOM   1993  O   GLY B 260      -2.921   7.429 -28.960  1.00  0.00           O
ATOM   1994  N   GLN B 261      -4.225   9.260 -29.059  1.00  0.00           N
ATOM   1995  CA  GLN B 261      -5.271   8.760 -28.163  1.00  0.00           C
ATOM   1996  C   GLN B 261      -6.676   9.076 -28.703  1.00  0.00           C
ATOM   1997  O   GLN B 261      -6.857   9.990 -29.503  1.00  0.00           O
ATOM   1998  CB  GLN B 261      -5.104   9.350 -26.750  1.00  0.00           C
ATOM   1999  CG  GLN B 261      -3.768   9.016 -26.086  1.00  0.00           C
ATOM   2000  CD  GLN B 261      -3.652   9.519 -24.635  1.00  0.00           C
ATOM   2001  OE1 GLN B 261      -2.691   9.222 -23.943  1.00  0.00           O
ATOM   2002  NE2 GLN B 261      -4.599  10.266 -24.110  1.00  0.00           N
ATOM   2003  N   GLY B 262      -7.669   8.333 -28.203  1.00  0.00           N
ATOM   2004  CA  GLY B 262      -9.079   8.682 -28.313  1.00  0.00           C
ATOM   2005  C   GLY B 262      -9.564   9.457 -27.080  1.00  0.00           C
ATOM   2006  O   GLY B 262      -8.886  10.364 -26.585  1.00  0.00           O
ATOM   2007  N   GLY B 263     -10.733   9.078 -26.545  1.00  0.00           N
ATOM   2008  CA  GLY B 263     -11.306   9.727 -25.377  1.00  0.00           C
ATOM   2009  C   GLY B 263     -10.452   9.577 -24.108  1.00  0.00           C
ATOM   2010  O   GLY B 263      -9.925   8.500 -23.836  1.00  0.00           O
ATOM   2011  N   PRO B 264     -10.341  10.651 -23.290  1.00  0.00           N
ATOM   2012  CA  PRO B 264      -9.583  10.598 -22.045  1.00  0.00           C
ATOM   2013  C   PRO B 264     -10.330   9.830 -20.946  1.00  0.00           C
ATOM   2014  O   PRO B 264     -11.553   9.679 -20.950  1.00  0.00           O
ATOM   2015  CB  PRO B 264      -9.351  12.062 -21.672  1.00  0.00           C
ATOM   2016  CG  PRO B 264     -10.595  12.758 -22.218  1.00  0.00           C
ATOM   2017  CD  PRO B 264     -10.897  11.979 -23.492  1.00  0.00           C
ATOM   2018  N   LEU B 265      -9.588   9.385 -19.933  1.00  0.00           N
ATOM   2019  CA  LEU B 265     -10.126   8.682 -18.764  1.00  0.00           C
ATOM   2020  C   LEU B 265     -10.528   9.690 -17.680  1.00  0.00           C
ATOM   2021  O   LEU B 265      -9.742   9.995 -16.779  1.00  0.00           O
ATOM   2022  CB  LEU B 265      -9.082   7.666 -18.257  1.00  0.00           C
ATOM   2023  CG  LEU B 265      -8.677   6.578 -19.270  1.00  0.00           C
ATOM   2024  CD1 LEU B 265      -7.579   5.703 -18.660  1.00  0.00           C
ATOM   2025  CD2 LEU B 265      -9.850   5.677 -19.659  1.00  0.00           C
ATOM   2026  N   MET B 266     -11.762  10.221 -17.744  1.00  0.00           N
ATOM   2027  CA  MET B 266     -12.219  11.314 -16.869  1.00  0.00           C
ATOM   2028  C   MET B 266     -12.162  10.983 -15.369  1.00  0.00           C
ATOM   2029  O   MET B 266     -11.841  11.848 -14.554  1.00  0.00           O
ATOM   2030  CB  MET B 266     -13.637  11.749 -17.257  1.00  0.00           C
ATOM   2031  CG  MET B 266     -13.727  12.324 -18.675  1.00  0.00           C
ATOM   2032  SD  MET B 266     -12.496  13.586 -19.123  1.00  0.00           S
ATOM   2033  CE  MET B 266     -12.707  14.802 -17.802  1.00  0.00           C
ATOM   2034  N   HIS B 267     -12.400   9.719 -14.984  1.00  0.00           N
ATOM   2035  CA  HIS B 267     -12.262   9.244 -13.606  1.00  0.00           C
ATOM   2036  C   HIS B 267     -10.803   9.263 -13.122  1.00  0.00           C
ATOM   2037  O   HIS B 267     -10.529   9.628 -11.974  1.00  0.00           O
ATOM   2038  CB  HIS B 267     -12.869   7.836 -13.505  1.00  0.00           C
ATOM   2039  CG  HIS B 267     -12.255   6.815 -14.427  1.00  0.00           C
ATOM   2040  ND1 HIS B 267     -12.391   6.758 -15.797  1.00  0.00           N
ATOM   2041  CD2 HIS B 267     -11.461   5.756 -14.065  1.00  0.00           C
ATOM   2042  CE1 HIS B 267     -11.713   5.697 -16.240  1.00  0.00           C
ATOM   2043  NE2 HIS B 267     -11.126   5.066 -15.229  1.00  0.00           N
ATOM   2044  N   VAL B 268      -9.845   8.976 -14.001  1.00  0.00           N
ATOM   2045  CA  VAL B 268      -8.415   9.086 -13.697  1.00  0.00           C
ATOM   2046  C   VAL B 268      -7.990  10.552 -13.632  1.00  0.00           C
ATOM   2047  O   VAL B 268      -7.211  10.918 -12.753  1.00  0.00           O
ATOM   2048  CB  VAL B 268      -7.554   8.313 -14.718  1.00  0.00           C
ATOM   2049  CG1 VAL B 268      -6.067   8.368 -14.367  1.00  0.00           C
ATOM   2050  CG2 VAL B 268      -7.961   6.838 -14.790  1.00  0.00           C
ATOM   2051  N   ILE B 269      -8.535  11.415 -14.495  1.00  0.00           N
ATOM   2052  CA  ILE B 269      -8.282  12.867 -14.455  1.00  0.00           C
ATOM   2053  C   ILE B 269      -8.804  13.481 -13.151  1.00  0.00           C
ATOM   2054  O   ILE B 269      -8.106  14.301 -12.552  1.00  0.00           O
ATOM   2055  CB  ILE B 269      -8.865  13.552 -15.714  1.00  0.00           C
ATOM   2056  CG1 ILE B 269      -8.072  13.100 -16.963  1.00  0.00           C
ATOM   2057  CG2 ILE B 269      -8.823  15.084 -15.577  1.00  0.00           C
ATOM   2058  CD1 ILE B 269      -8.662  13.569 -18.290  1.00  0.00           C
ATOM   2059  N   ALA B 270      -9.956  13.030 -12.635  1.00  0.00           N
ATOM   2060  CA  ALA B 270     -10.424  13.417 -11.309  1.00  0.00           C
ATOM   2061  C   ALA B 270      -9.444  12.971 -10.206  1.00  0.00           C
ATOM   2062  O   ALA B 270      -9.127  13.742  -9.295  1.00  0.00           O
ATOM   2063  CB  ALA B 270     -11.823  12.840 -11.087  1.00  0.00           C
ATOM   2064  N   GLY B 271      -8.894  11.759 -10.321  1.00  0.00           N
ATOM   2065  CA  GLY B 271      -7.829  11.267  -9.453  1.00  0.00           C
ATOM   2066  C   GLY B 271      -6.566  12.131  -9.515  1.00  0.00           C
ATOM   2067  O   GLY B 271      -6.014  12.481  -8.474  1.00  0.00           O
ATOM   2068  N   LYS B 272      -6.154  12.554 -10.718  1.00  0.00           N
ATOM   2069  CA  LYS B 272      -5.048  13.514 -10.903  1.00  0.00           C
ATOM   2070  C   LYS B 272      -5.347  14.838 -10.194  1.00  0.00           C
ATOM   2071  O   LYS B 272      -4.508  15.317  -9.442  1.00  0.00           O
ATOM   2072  CB  LYS B 272      -4.758  13.766 -12.392  1.00  0.00           C
ATOM   2073  CG  LYS B 272      -4.216  12.539 -13.143  1.00  0.00           C
ATOM   2074  CD  LYS B 272      -4.056  12.838 -14.642  1.00  0.00           C
ATOM   2075  CE  LYS B 272      -3.645  11.582 -15.410  1.00  0.00           C
ATOM   2076  NZ  LYS B 272      -3.497  11.845 -16.862  1.00  0.00           N
ATOM   2077  N   ALA B 273      -6.544  15.396 -10.379  1.00  0.00           N
ATOM   2078  CA  ALA B 273      -6.936  16.673  -9.789  1.00  0.00           C
ATOM   2079  C   ALA B 273      -6.841  16.669  -8.252  1.00  0.00           C
ATOM   2080  O   ALA B 273      -6.316  17.613  -7.663  1.00  0.00           O
ATOM   2081  CB  ALA B 273      -8.352  17.028 -10.257  1.00  0.00           C
ATOM   2082  N   VAL B 274      -7.310  15.594  -7.590  1.00  0.00           N
ATOM   2083  CA  VAL B 274      -7.222  15.496  -6.130  1.00  0.00           C
ATOM   2084  C   VAL B 274      -5.792  15.209  -5.657  1.00  0.00           C
ATOM   2085  O   VAL B 274      -5.358  15.814  -4.689  1.00  0.00           O
ATOM   2086  CB  VAL B 274      -8.271  14.526  -5.558  1.00  0.00           C
ATOM   2087  CG1 VAL B 274      -8.007  13.058  -5.841  1.00  0.00           C
ATOM   2088  CG2 VAL B 274      -8.400  14.710  -4.042  1.00  0.00           C
ATOM   2089  N   ALA B 275      -5.020  14.383  -6.376  1.00  0.00           N
ATOM   2090  CA  ALA B 275      -3.618  14.117  -6.040  1.00  0.00           C
ATOM   2091  C   ALA B 275      -2.734  15.371  -6.167  1.00  0.00           C
ATOM   2092  O   ALA B 275      -1.883  15.613  -5.321  1.00  0.00           O
ATOM   2093  CB  ALA B 275      -3.103  13.002  -6.950  1.00  0.00           C
ATOM   2094  N   LEU B 276      -2.967  16.205  -7.188  1.00  0.00           N
ATOM   2095  CA  LEU B 276      -2.252  17.477  -7.362  1.00  0.00           C
ATOM   2096  C   LEU B 276      -2.589  18.467  -6.241  1.00  0.00           C
ATOM   2097  O   LEU B 276      -1.708  19.197  -5.801  1.00  0.00           O
ATOM   2098  CB  LEU B 276      -2.588  18.075  -8.735  1.00  0.00           C
ATOM   2099  CG  LEU B 276      -2.003  17.291  -9.926  1.00  0.00           C
ATOM   2100  CD1 LEU B 276      -2.684  17.739 -11.221  1.00  0.00           C
ATOM   2101  CD2 LEU B 276      -0.503  17.484 -10.079  1.00  0.00           C
ATOM   2102  N   LYS B 277      -3.823  18.460  -5.718  1.00  0.00           N
ATOM   2103  CA  LYS B 277      -4.190  19.230  -4.526  1.00  0.00           C
ATOM   2104  C   LYS B 277      -3.493  18.703  -3.271  1.00  0.00           C
ATOM   2105  O   LYS B 277      -2.993  19.484  -2.482  1.00  0.00           O
ATOM   2106  CB  LYS B 277      -5.714  19.278  -4.369  1.00  0.00           C
ATOM   2107  CG  LYS B 277      -6.124  20.156  -3.176  1.00  0.00           C
ATOM   2108  CD  LYS B 277      -7.643  20.275  -3.020  1.00  0.00           C
ATOM   2109  CE  LYS B 277      -7.895  21.135  -1.789  1.00  0.00           C
ATOM   2110  NZ  LYS B 277      -9.333  21.316  -1.484  1.00  0.00           N
ATOM   2111  N   GLU B 278      -3.424  17.384  -3.093  1.00  0.00           N
ATOM   2112  CA  GLU B 278      -2.687  16.764  -1.979  1.00  0.00           C
ATOM   2113  C   GLU B 278      -1.190  17.111  -2.018  1.00  0.00           C
ATOM   2114  O   GLU B 278      -0.584  17.337  -0.977  1.00  0.00           O
ATOM   2115  CB  GLU B 278      -2.862  15.242  -2.014  1.00  0.00           C
ATOM   2116  CG  GLU B 278      -4.285  14.804  -1.628  1.00  0.00           C
ATOM   2117  CD  GLU B 278      -4.527  13.294  -1.772  1.00  0.00           C
ATOM   2118  OE1 GLU B 278      -5.515  12.812  -1.169  1.00  0.00           O
ATOM   2119  OE2 GLU B 278      -3.768  12.581  -2.461  1.00  0.00           O
ATOM   2120  N   ALA B 279      -0.603  17.216  -3.217  1.00  0.00           N
ATOM   2121  CA  ALA B 279       0.792  17.591  -3.395  1.00  0.00           C
ATOM   2122  C   ALA B 279       1.105  19.066  -3.042  1.00  0.00           C
ATOM   2123  O   ALA B 279       2.274  19.417  -2.900  1.00  0.00           O
ATOM   2124  CB  ALA B 279       1.197  17.247  -4.832  1.00  0.00           C
ATOM   2125  N   MET B 280       0.090  19.923  -2.884  1.00  0.00           N
ATOM   2126  CA  MET B 280       0.235  21.312  -2.420  1.00  0.00           C
ATOM   2127  C   MET B 280       0.259  21.425  -0.892  1.00  0.00           C
ATOM   2128  O   MET B 280       0.616  22.479  -0.363  1.00  0.00           O
ATOM   2129  CB  MET B 280      -0.895  22.172  -2.989  1.00  0.00           C
ATOM   2130  CG  MET B 280      -0.841  22.296  -4.515  1.00  0.00           C
ATOM   2131  SD  MET B 280      -2.331  23.050  -5.233  1.00  0.00           S
ATOM   2132  CE  MET B 280      -1.860  23.051  -6.965  1.00  0.00           C
ATOM   2133  N   GLU B 281      -0.108  20.374  -0.166  1.00  0.00           N
ATOM   2134  CA  GLU B 281      -0.181  20.417   1.296  1.00  0.00           C
ATOM   2135  C   GLU B 281       1.227  20.490   1.938  1.00  0.00           C
ATOM   2136  O   GLU B 281       2.165  19.840   1.468  1.00  0.00           O
ATOM   2137  CB  GLU B 281      -0.958  19.208   1.842  1.00  0.00           C
ATOM   2138  CG  GLU B 281      -2.441  19.152   1.411  1.00  0.00           C
ATOM   2139  CD  GLU B 281      -3.317  20.301   1.931  1.00  0.00           C
ATOM   2140  OE1 GLU B 281      -4.422  20.484   1.375  1.00  0.00           O
ATOM   2141  OE2 GLU B 281      -2.908  20.988   2.884  1.00  0.00           O
ATOM   2142  N   PRO B 282       1.389  21.202   3.059  1.00  0.00           N
ATOM   2143  CA  PRO B 282       2.656  21.238   3.799  1.00  0.00           C
ATOM   2144  C   PRO B 282       3.150  19.855   4.238  1.00  0.00           C
ATOM   2145  O   PRO B 282       4.360  19.595   4.271  1.00  0.00           O
ATOM   2146  CB  PRO B 282       2.385  22.129   5.020  1.00  0.00           C
ATOM   2147  CG  PRO B 282       1.211  23.009   4.582  1.00  0.00           C
ATOM   2148  CD  PRO B 282       0.411  22.090   3.672  1.00  0.00           C
ATOM   2149  N   GLU B 283       2.235  18.947   4.535  1.00  0.00           N
ATOM   2150  CA  GLU B 283       2.531  17.563   4.903  1.00  0.00           C
ATOM   2151  C   GLU B 283       3.204  16.798   3.750  1.00  0.00           C
ATOM   2152  O   GLU B 283       4.139  16.031   3.973  1.00  0.00           O
ATOM   2153  CB  GLU B 283       1.222  16.896   5.351  1.00  0.00           C
ATOM   2154  CG  GLU B 283       1.472  15.556   6.056  1.00  0.00           C
ATOM   2155  CD  GLU B 283       0.178  14.912   6.586  1.00  0.00           C
ATOM   2156  OE1 GLU B 283       0.310  13.966   7.390  1.00  0.00           O
ATOM   2157  OE2 GLU B 283      -0.919  15.361   6.190  1.00  0.00           O
ATOM   2158  N   PHE B 284       2.814  17.077   2.494  1.00  0.00           N
ATOM   2159  CA  PHE B 284       3.442  16.475   1.320  1.00  0.00           C
ATOM   2160  C   PHE B 284       4.900  16.930   1.151  1.00  0.00           C
ATOM   2161  O   PHE B 284       5.767  16.124   0.820  1.00  0.00           O
ATOM   2162  CB  PHE B 284       2.629  16.811   0.069  1.00  0.00           C
ATOM   2163  CG  PHE B 284       3.071  16.034  -1.151  1.00  0.00           C
ATOM   2164  CD1 PHE B 284       3.954  16.599  -2.087  1.00  0.00           C
ATOM   2165  CD2 PHE B 284       2.593  14.725  -1.350  1.00  0.00           C
ATOM   2166  CE1 PHE B 284       4.340  15.870  -3.226  1.00  0.00           C
ATOM   2167  CE2 PHE B 284       2.972  13.994  -2.484  1.00  0.00           C
ATOM   2168  CZ  PHE B 284       3.839  14.571  -3.425  1.00  0.00           C
ATOM   2169  N   LYS B 285       5.197  18.198   1.477  1.00  0.00           N
ATOM   2170  CA  LYS B 285       6.566  18.714   1.474  1.00  0.00           C
ATOM   2171  C   LYS B 285       7.433  18.003   2.514  1.00  0.00           C
ATOM   2172  O   LYS B 285       8.547  17.580   2.214  1.00  0.00           O
ATOM   2173  CB  LYS B 285       6.522  20.234   1.674  1.00  0.00           C
ATOM   2174  CG  LYS B 285       7.890  20.872   1.395  1.00  0.00           C
ATOM   2175  CD  LYS B 285       7.779  22.397   1.405  1.00  0.00           C
ATOM   2176  CE  LYS B 285       9.116  23.009   0.977  1.00  0.00           C
ATOM   2177  NZ  LYS B 285       9.015  24.468   0.750  1.00  0.00           N
ATOM   2178  N   THR B 286       6.902  17.816   3.724  1.00  0.00           N
ATOM   2179  CA  THR B 286       7.580  17.086   4.805  1.00  0.00           C
ATOM   2180  C   THR B 286       7.798  15.618   4.439  1.00  0.00           C
ATOM   2181  O   THR B 286       8.880  15.077   4.658  1.00  0.00           O
ATOM   2182  CB  THR B 286       6.771  17.187   6.117  1.00  0.00           C
ATOM   2183  OG1 THR B 286       6.462  18.536   6.381  1.00  0.00           O
ATOM   2184  CG2 THR B 286       7.562  16.675   7.316  1.00  0.00           C
ATOM   2185  N   TYR B 287       6.814  14.986   3.802  1.00  0.00           N
ATOM   2186  CA  TYR B 287       6.917  13.631   3.263  1.00  0.00           C
ATOM   2187  C   TYR B 287       8.078  13.497   2.268  1.00  0.00           C
ATOM   2188  O   TYR B 287       8.918  12.617   2.437  1.00  0.00           O
ATOM   2189  CB  TYR B 287       5.573  13.227   2.641  1.00  0.00           C
ATOM   2190  CG  TYR B 287       5.660  12.055   1.690  1.00  0.00           C
ATOM   2191  CD1 TYR B 287       5.461  12.231   0.298  1.00  0.00           C
ATOM   2192  CD2 TYR B 287       6.016  10.789   2.184  1.00  0.00           C
ATOM   2193  CE1 TYR B 287       5.622  11.153  -0.586  1.00  0.00           C
ATOM   2194  CE2 TYR B 287       6.180   9.706   1.294  1.00  0.00           C
ATOM   2195  CZ  TYR B 287       5.986   9.898  -0.081  1.00  0.00           C
ATOM   2196  OH  TYR B 287       6.162   8.837  -0.937  1.00  0.00           O
ATOM   2197  N   GLN B 288       8.188  14.368   1.285  1.00  0.00           N
ATOM   2198  CA  GLN B 288       9.280  14.286   0.290  1.00  0.00           C
ATOM   2199  C   GLN B 288      10.665  14.547   0.910  1.00  0.00           C
ATOM   2200  O   GLN B 288      11.638  13.906   0.517  1.00  0.00           O
ATOM   2201  CB  GLN B 288       9.025  15.263  -0.866  1.00  0.00           C
ATOM   2202  CG  GLN B 288       7.770  14.955  -1.691  1.00  0.00           C
ATOM   2203  CD  GLN B 288       7.778  13.628  -2.449  1.00  0.00           C
ATOM   2204  OE1 GLN B 288       8.769  12.945  -2.606  1.00  0.00           O
ATOM   2205  NE2 GLN B 288       6.638  13.222  -2.967  1.00  0.00           N
ATOM   2206  N   GLN B 289      10.754  15.427   1.897  1.00  0.00           N
ATOM   2207  CA  GLN B 289      11.993  15.609   2.673  1.00  0.00           C
ATOM   2208  C   GLN B 289      12.390  14.308   3.386  1.00  0.00           C
ATOM   2209  O   GLN B 289      13.563  13.931   3.360  1.00  0.00           O
ATOM   2210  CB  GLN B 289      11.803  16.743   3.690  1.00  0.00           C
ATOM   2211  CG  GLN B 289      11.776  18.121   3.023  1.00  0.00           C
ATOM   2212  CD  GLN B 289      11.383  19.251   3.988  1.00  0.00           C
ATOM   2213  OE1 GLN B 289      10.939  19.055   5.100  1.00  0.00           O
ATOM   2214  NE2 GLN B 289      11.540  20.487   3.591  1.00  0.00           N
ATOM   2215  N   GLN B 290      11.423  13.601   3.957  1.00  0.00           N
ATOM   2216  CA  GLN B 290      11.668  12.314   4.608  1.00  0.00           C
ATOM   2217  C   GLN B 290      12.049  11.212   3.609  1.00  0.00           C
ATOM   2218  O   GLN B 290      12.918  10.410   3.906  1.00  0.00           O
ATOM   2219  CB  GLN B 290      10.433  11.936   5.449  1.00  0.00           C
ATOM   2220  CG  GLN B 290      10.727  10.825   6.458  1.00  0.00           C
ATOM   2221  CD  GLN B 290      11.763  11.253   7.504  1.00  0.00           C
ATOM   2222  OE1 GLN B 290      11.626  12.276   8.167  1.00  0.00           O
ATOM   2223  NE2 GLN B 290      12.834  10.525   7.648  1.00  0.00           N
ATOM   2224  N   VAL B 291      11.470  11.210   2.399  1.00  0.00           N
ATOM   2225  CA  VAL B 291      11.849  10.297   1.301  1.00  0.00           C
ATOM   2226  C   VAL B 291      13.344  10.409   0.993  1.00  0.00           C
ATOM   2227  O   VAL B 291      14.046   9.390   0.961  1.00  0.00           O
ATOM   2228  CB  VAL B 291      11.015  10.562   0.032  1.00  0.00           C
ATOM   2229  CG1 VAL B 291      11.539   9.839  -1.217  1.00  0.00           C
ATOM   2230  CG2 VAL B 291       9.560  10.125   0.212  1.00  0.00           C
ATOM   2231  N   ALA B 292      13.855  11.624   0.806  1.00  0.00           N
ATOM   2232  CA  ALA B 292      15.268  11.864   0.508  1.00  0.00           C
ATOM   2233  C   ALA B 292      16.181  11.498   1.698  1.00  0.00           C
ATOM   2234  O   ALA B 292      17.226  10.878   1.507  1.00  0.00           O
ATOM   2235  CB  ALA B 292      15.433  13.328   0.081  1.00  0.00           C
ATOM   2236  N   LYS B 293      15.787  11.828   2.934  1.00  0.00           N
ATOM   2237  CA  LYS B 293      16.518  11.438   4.151  1.00  0.00           C
ATOM   2238  C   LYS B 293      16.621   9.924   4.310  1.00  0.00           C
ATOM   2239  O   LYS B 293      17.705   9.421   4.574  1.00  0.00           O
ATOM   2240  CB  LYS B 293      15.836  12.018   5.391  1.00  0.00           C
ATOM   2241  CG  LYS B 293      16.251  13.466   5.685  1.00  0.00           C
ATOM   2242  CD  LYS B 293      15.535  13.868   6.974  1.00  0.00           C
ATOM   2243  CE  LYS B 293      16.109  15.133   7.611  1.00  0.00           C
ATOM   2244  NZ  LYS B 293      15.578  15.218   8.994  1.00  0.00           N
ATOM   2245  N   ASN B 294      15.525   9.208   4.116  1.00  0.00           N
ATOM   2246  CA  ASN B 294      15.495   7.756   4.220  1.00  0.00           C
ATOM   2247  C   ASN B 294      16.387   7.099   3.164  1.00  0.00           C
ATOM   2248  O   ASN B 294      17.100   6.151   3.485  1.00  0.00           O
ATOM   2249  CB  ASN B 294      14.037   7.267   4.094  1.00  0.00           C
ATOM   2250  CG  ASN B 294      13.190   7.545   5.327  1.00  0.00           C
ATOM   2251  OD1 ASN B 294      13.640   8.011   6.357  1.00  0.00           O
ATOM   2252  ND2 ASN B 294      11.915   7.219   5.260  1.00  0.00           N
ATOM   2253  N   ALA B 295      16.426   7.622   1.941  1.00  0.00           N
ATOM   2254  CA  ALA B 295      17.321   7.122   0.903  1.00  0.00           C
ATOM   2255  C   ALA B 295      18.798   7.270   1.310  1.00  0.00           C
ATOM   2256  O   ALA B 295      19.553   6.303   1.220  1.00  0.00           O
ATOM   2257  CB  ALA B 295      17.011   7.825  -0.417  1.00  0.00           C
ATOM   2258  N   LYS B 296      19.201   8.428   1.851  1.00  0.00           N
ATOM   2259  CA  LYS B 296      20.566   8.649   2.371  1.00  0.00           C
ATOM   2260  C   LYS B 296      20.897   7.716   3.536  1.00  0.00           C
ATOM   2261  O   LYS B 296      21.968   7.123   3.558  1.00  0.00           O
ATOM   2262  CB  LYS B 296      20.776  10.128   2.764  1.00  0.00           C
ATOM   2263  CG  LYS B 296      20.854  11.009   1.508  1.00  0.00           C
ATOM   2264  CD  LYS B 296      21.287  12.467   1.776  1.00  0.00           C
ATOM   2265  CE  LYS B 296      21.366  13.133   0.397  1.00  0.00           C
ATOM   2266  NZ  LYS B 296      22.123  14.409   0.347  1.00  0.00           N
ATOM   2267  N   ALA B 297      19.959   7.526   4.457  1.00  0.00           N
ATOM   2268  CA  ALA B 297      20.132   6.640   5.605  1.00  0.00           C
ATOM   2269  C   ALA B 297      20.343   5.173   5.194  1.00  0.00           C
ATOM   2270  O   ALA B 297      21.186   4.491   5.767  1.00  0.00           O
ATOM   2271  CB  ALA B 297      18.910   6.793   6.522  1.00  0.00           C
ATOM   2272  N   MET B 298      19.637   4.685   4.169  1.00  0.00           N
ATOM   2273  CA  MET B 298      19.846   3.338   3.633  1.00  0.00           C
ATOM   2274  C   MET B 298      21.203   3.210   2.943  1.00  0.00           C
ATOM   2275  O   MET B 298      21.895   2.219   3.154  1.00  0.00           O
ATOM   2276  CB  MET B 298      18.716   2.965   2.660  1.00  0.00           C
ATOM   2277  CG  MET B 298      17.370   2.771   3.365  1.00  0.00           C
ATOM   2278  SD  MET B 298      16.043   2.162   2.279  1.00  0.00           S
ATOM   2279  CE  MET B 298      16.513   0.417   2.171  1.00  0.00           C
ATOM   2280  N   VAL B 299      21.616   4.206   2.158  1.00  0.00           N
ATOM   2281  CA  VAL B 299      22.921   4.213   1.484  1.00  0.00           C
ATOM   2282  C   VAL B 299      24.073   4.126   2.491  1.00  0.00           C
ATOM   2283  O   VAL B 299      24.980   3.333   2.274  1.00  0.00           O
ATOM   2284  CB  VAL B 299      23.079   5.449   0.575  1.00  0.00           C
ATOM   2285  CG1 VAL B 299      24.524   5.640   0.082  1.00  0.00           C
ATOM   2286  CG2 VAL B 299      22.194   5.319  -0.654  1.00  0.00           C
ATOM   2287  N   GLU B 300      24.018   4.871   3.602  1.00  0.00           N
ATOM   2288  CA  GLU B 300      25.035   4.790   4.663  1.00  0.00           C
ATOM   2289  C   GLU B 300      25.233   3.356   5.150  1.00  0.00           C
ATOM   2290  O   GLU B 300      26.360   2.871   5.180  1.00  0.00           O
ATOM   2291  CB  GLU B 300      24.661   5.691   5.853  1.00  0.00           C
ATOM   2292  CG  GLU B 300      25.026   7.155   5.641  1.00  0.00           C
ATOM   2293  CD  GLU B 300      24.657   8.069   6.834  1.00  0.00           C
ATOM   2294  OE1 GLU B 300      25.063   9.248   6.805  1.00  0.00           O
ATOM   2295  OE2 GLU B 300      23.927   7.626   7.763  1.00  0.00           O
ATOM   2296  N   VAL B 301      24.149   2.644   5.446  1.00  0.00           N
ATOM   2297  CA  VAL B 301      24.219   1.255   5.938  1.00  0.00           C
ATOM   2298  C   VAL B 301      24.793   0.316   4.877  1.00  0.00           C
ATOM   2299  O   VAL B 301      25.642  -0.515   5.195  1.00  0.00           O
ATOM   2300  CB  VAL B 301      22.844   0.767   6.412  1.00  0.00           C
ATOM   2301  CG1 VAL B 301      22.864  -0.704   6.836  1.00  0.00           C
ATOM   2302  CG2 VAL B 301      22.365   1.585   7.617  1.00  0.00           C
ATOM   2303  N   PHE B 302      24.393   0.439   3.605  1.00  0.00           N
ATOM   2304  CA  PHE B 302      24.939  -0.387   2.527  1.00  0.00           C
ATOM   2305  C   PHE B 302      26.459  -0.201   2.369  1.00  0.00           C
ATOM   2306  O   PHE B 302      27.180  -1.189   2.241  1.00  0.00           O
ATOM   2307  CB  PHE B 302      24.206  -0.106   1.211  1.00  0.00           C
ATOM   2308  CG  PHE B 302      22.981  -0.968   0.992  1.00  0.00           C
ATOM   2309  CD1 PHE B 302      23.129  -2.306   0.593  1.00  0.00           C
ATOM   2310  CD2 PHE B 302      21.684  -0.454   1.189  1.00  0.00           C
ATOM   2311  CE1 PHE B 302      22.004  -3.123   0.394  1.00  0.00           C
ATOM   2312  CE2 PHE B 302      20.556  -1.265   1.001  1.00  0.00           C
ATOM   2313  CZ  PHE B 302      20.715  -2.603   0.608  1.00  0.00           C
ATOM   2314  N   LEU B 303      26.946   1.038   2.443  1.00  0.00           N
ATOM   2315  CA  LEU B 303      28.366   1.348   2.370  1.00  0.00           C
ATOM   2316  C   LEU B 303      29.136   0.799   3.579  1.00  0.00           C
ATOM   2317  O   LEU B 303      30.156   0.136   3.401  1.00  0.00           O
ATOM   2318  CB  LEU B 303      28.561   2.873   2.237  1.00  0.00           C
ATOM   2319  CG  LEU B 303      28.079   3.484   0.907  1.00  0.00           C
ATOM   2320  CD1 LEU B 303      28.170   5.002   0.989  1.00  0.00           C
ATOM   2321  CD2 LEU B 303      28.911   3.021  -0.283  1.00  0.00           C
ATOM   2322  N   GLU B 304      28.622   0.975   4.800  1.00  0.00           N
ATOM   2323  CA  GLU B 304      29.221   0.425   6.033  1.00  0.00           C
ATOM   2324  C   GLU B 304      29.295  -1.107   6.012  1.00  0.00           C
ATOM   2325  O   GLU B 304      30.254  -1.694   6.506  1.00  0.00           O
ATOM   2326  CB  GLU B 304      28.409   0.871   7.263  1.00  0.00           C
ATOM   2327  CG  GLU B 304      28.707   2.309   7.688  1.00  0.00           C
ATOM   2328  CD  GLU B 304      27.904   2.752   8.941  1.00  0.00           C
ATOM   2329  OE1 GLU B 304      28.228   3.844   9.464  1.00  0.00           O
ATOM   2330  OE2 GLU B 304      26.991   2.016   9.364  1.00  0.00           O
ATOM   2331  N   ARG B 305      28.319  -1.768   5.392  1.00  0.00           N
ATOM   2332  CA  ARG B 305      28.271  -3.226   5.228  1.00  0.00           C
ATOM   2333  C   ARG B 305      29.120  -3.749   4.054  1.00  0.00           C
ATOM   2334  O   ARG B 305      29.132  -4.955   3.789  1.00  0.00           O
ATOM   2335  CB  ARG B 305      26.811  -3.673   5.151  1.00  0.00           C
ATOM   2336  CG  ARG B 305      26.022  -3.467   6.471  1.00  0.00           C
ATOM   2337  CD  ARG B 305      26.435  -4.445   7.587  1.00  0.00           C
ATOM   2338  NE  ARG B 305      26.101  -5.836   7.251  1.00  0.00           N
ATOM   2339  CZ  ARG B 305      24.977  -6.499   7.516  1.00  0.00           C
ATOM   2340  NH1 ARG B 305      24.008  -5.987   8.209  1.00  0.00           N
ATOM   2341  NH2 ARG B 305      24.819  -7.711   7.083  1.00  0.00           N
ATOM   2342  N   GLY B 306      29.844  -2.882   3.356  1.00  0.00           N
ATOM   2343  CA  GLY B 306      30.763  -3.250   2.275  1.00  0.00           C
ATOM   2344  C   GLY B 306      30.073  -3.547   0.940  1.00  0.00           C
ATOM   2345  O   GLY B 306      30.604  -4.327   0.141  1.00  0.00           O
ATOM   2346  N   TYR B 307      28.925  -2.948   0.680  1.00  0.00           N
ATOM   2347  CA  TYR B 307      28.247  -2.977  -0.612  1.00  0.00           C
ATOM   2348  C   TYR B 307      28.567  -1.727  -1.418  1.00  0.00           C
ATOM   2349  O   TYR B 307      28.657  -0.616  -0.890  1.00  0.00           O
ATOM   2350  CB  TYR B 307      26.738  -3.158  -0.436  1.00  0.00           C
ATOM   2351  CG  TYR B 307      26.362  -4.555  -0.019  1.00  0.00           C
ATOM   2352  CD1 TYR B 307      26.083  -5.539  -0.986  1.00  0.00           C
ATOM   2353  CD2 TYR B 307      26.342  -4.913   1.350  1.00  0.00           C
ATOM   2354  CE1 TYR B 307      25.813  -6.862  -0.618  1.00  0.00           C
ATOM   2355  CE2 TYR B 307      26.082  -6.235   1.733  1.00  0.00           C
ATOM   2356  CZ  TYR B 307      25.823  -7.214   0.743  1.00  0.00           C
ATOM   2357  OH  TYR B 307      25.618  -8.522   1.103  1.00  0.00           O
ATOM   2358  N   LYS B 308      28.721  -1.889  -2.728  1.00  0.00           N
ATOM   2359  CA  LYS B 308      28.997  -0.780  -3.634  1.00  0.00           C
ATOM   2360  C   LYS B 308      27.686  -0.128  -4.060  1.00  0.00           C
ATOM   2361  O   LYS B 308      26.796  -0.786  -4.593  1.00  0.00           O
ATOM   2362  CB  LYS B 308      29.820  -1.317  -4.806  1.00  0.00           C
ATOM   2363  CG  LYS B 308      30.317  -0.217  -5.763  1.00  0.00           C
ATOM   2364  CD  LYS B 308      31.144  -0.912  -6.849  1.00  0.00           C
ATOM   2365  CE  LYS B 308      31.559  -0.004  -7.979  1.00  0.00           C
ATOM   2366  NZ  LYS B 308      32.045  -0.856  -9.100  1.00  0.00           N
ATOM   2367  N   VAL B 309      27.596   1.175  -3.842  1.00  0.00           N
ATOM   2368  CA  VAL B 309      26.465   1.993  -4.307  1.00  0.00           C
ATOM   2369  C   VAL B 309      26.923   2.797  -5.519  1.00  0.00           C
ATOM   2370  O   VAL B 309      27.954   3.469  -5.463  1.00  0.00           O
ATOM   2371  CB  VAL B 309      25.914   2.881  -3.180  1.00  0.00           C
ATOM   2372  CG1 VAL B 309      24.755   3.752  -3.664  1.00  0.00           C
ATOM   2373  CG2 VAL B 309      25.397   2.019  -2.017  1.00  0.00           C
ATOM   2374  N   VAL B 310      26.180   2.716  -6.627  1.00  0.00           N
ATOM   2375  CA  VAL B 310      26.482   3.482  -7.837  1.00  0.00           C
ATOM   2376  C   VAL B 310      26.420   4.979  -7.531  1.00  0.00           C
ATOM   2377  O   VAL B 310      25.546   5.426  -6.792  1.00  0.00           O
ATOM   2378  CB  VAL B 310      25.526   3.107  -8.992  1.00  0.00           C
ATOM   2379  CG1 VAL B 310      25.810   3.911 -10.265  1.00  0.00           C
ATOM   2380  CG2 VAL B 310      25.666   1.622  -9.345  1.00  0.00           C
ATOM   2381  N   SER B 311      27.360   5.745  -8.071  1.00  0.00           N
ATOM   2382  CA  SER B 311      27.581   7.170  -7.767  1.00  0.00           C
ATOM   2383  C   SER B 311      28.054   7.468  -6.334  1.00  0.00           C
ATOM   2384  O   SER B 311      28.192   8.630  -5.969  1.00  0.00           O
ATOM   2385  CB  SER B 311      26.373   8.043  -8.148  1.00  0.00           C
ATOM   2386  OG  SER B 311      25.811   7.668  -9.393  1.00  0.00           O
ATOM   2387  N   GLY B 312      28.279   6.448  -5.507  1.00  0.00           N
ATOM   2388  CA  GLY B 312      28.751   6.610  -4.129  1.00  0.00           C
ATOM   2389  C   GLY B 312      27.735   7.207  -3.148  1.00  0.00           C
ATOM   2390  O   GLY B 312      28.064   7.437  -1.981  1.00  0.00           O
ATOM   2391  N   GLY B 313      26.500   7.460  -3.600  1.00  0.00           N
ATOM   2392  CA  GLY B 313      25.482   8.118  -2.792  1.00  0.00           C
ATOM   2393  C   GLY B 313      24.155   8.303  -3.511  1.00  0.00           C
ATOM   2394  O   GLY B 313      23.884   7.690  -4.543  1.00  0.00           O
ATOM   2395  N   THR B 314      23.306   9.161  -2.943  1.00  0.00           N
ATOM   2396  CA  THR B 314      22.053   9.581  -3.557  1.00  0.00           C
ATOM   2397  C   THR B 314      21.677  11.008  -3.156  1.00  0.00           C
ATOM   2398  O   THR B 314      21.862  11.410  -2.009  1.00  0.00           O
ATOM   2399  CB  THR B 314      20.909   8.605  -3.249  1.00  0.00           C
ATOM   2400  OG1 THR B 314      19.755   8.989  -3.967  1.00  0.00           O
ATOM   2401  CG2 THR B 314      20.528   8.527  -1.774  1.00  0.00           C
ATOM   2402  N   ASP B 315      21.090  11.735  -4.110  1.00  0.00           N
ATOM   2403  CA  ASP B 315      20.498  13.061  -3.913  1.00  0.00           C
ATOM   2404  C   ASP B 315      19.000  13.091  -4.233  1.00  0.00           C
ATOM   2405  O   ASP B 315      18.383  14.146  -4.351  1.00  0.00           O
ATOM   2406  CB  ASP B 315      21.291  14.098  -4.720  1.00  0.00           C
ATOM   2407  CG  ASP B 315      22.676  14.332  -4.120  1.00  0.00           C
ATOM   2408  OD1 ASP B 315      22.722  14.579  -2.880  1.00  0.00           O
ATOM   2409  OD2 ASP B 315      23.648  14.285  -4.889  1.00  0.00           O
ATOM   2410  N   ASN B 316      18.388  11.917  -4.353  1.00  0.00           N
ATOM   2411  CA  ASN B 316      16.960  11.787  -4.613  1.00  0.00           C
ATOM   2412  C   ASN B 316      16.332  10.635  -3.800  1.00  0.00           C
ATOM   2413  O   ASN B 316      16.737  10.378  -2.658  1.00  0.00           O
ATOM   2414  CB  ASN B 316      16.756  11.778  -6.149  1.00  0.00           C
ATOM   2415  CG  ASN B 316      17.332  10.576  -6.865  1.00  0.00           C
ATOM   2416  OD1 ASN B 316      17.285   9.458  -6.387  1.00  0.00           O
ATOM   2417  ND2 ASN B 316      17.827  10.763  -8.073  1.00  0.00           N
ATOM   2418  N   HIS B 317      15.312   9.982  -4.354  1.00  0.00           N
ATOM   2419  CA  HIS B 317      14.533   8.935  -3.689  1.00  0.00           C
ATOM   2420  C   HIS B 317      15.047   7.509  -3.927  1.00  0.00           C
ATOM   2421  O   HIS B 317      14.478   6.565  -3.381  1.00  0.00           O
ATOM   2422  CB  HIS B 317      13.077   9.054  -4.177  1.00  0.00           C
ATOM   2423  CG  HIS B 317      12.913   8.801  -5.653  1.00  0.00           C
ATOM   2424  ND1 HIS B 317      13.433   9.554  -6.682  1.00  0.00           N
ATOM   2425  CD2 HIS B 317      12.224   7.755  -6.232  1.00  0.00           C
ATOM   2426  CE1 HIS B 317      13.067   8.989  -7.840  1.00  0.00           C
ATOM   2427  NE2 HIS B 317      12.337   7.899  -7.603  1.00  0.00           N
ATOM   2428  N   LEU B 318      16.064   7.319  -4.778  1.00  0.00           N
ATOM   2429  CA  LEU B 318      16.541   6.008  -5.196  1.00  0.00           C
ATOM   2430  C   LEU B 318      18.063   5.920  -5.208  1.00  0.00           C
ATOM   2431  O   LEU B 318      18.780   6.919  -5.232  1.00  0.00           O
ATOM   2432  CB  LEU B 318      15.896   5.618  -6.553  1.00  0.00           C
ATOM   2433  CG  LEU B 318      16.352   6.410  -7.797  1.00  0.00           C
ATOM   2434  CD1 LEU B 318      17.670   5.925  -8.400  1.00  0.00           C
ATOM   2435  CD2 LEU B 318      15.310   6.265  -8.914  1.00  0.00           C
ATOM   2436  N   PHE B 319      18.555   4.681  -5.243  1.00  0.00           N
ATOM   2437  CA  PHE B 319      19.946   4.341  -5.489  1.00  0.00           C
ATOM   2438  C   PHE B 319      20.054   2.948  -6.115  1.00  0.00           C
ATOM   2439  O   PHE B 319      19.101   2.163  -6.084  1.00  0.00           O
ATOM   2440  CB  PHE B 319      20.755   4.468  -4.190  1.00  0.00           C
ATOM   2441  CG  PHE B 319      20.264   3.605  -3.057  1.00  0.00           C
ATOM   2442  CD1 PHE B 319      19.213   4.051  -2.219  1.00  0.00           C
ATOM   2443  CD2 PHE B 319      20.857   2.358  -2.798  1.00  0.00           C
ATOM   2444  CE1 PHE B 319      18.777   3.263  -1.145  1.00  0.00           C
ATOM   2445  CE2 PHE B 319      20.420   1.568  -1.723  1.00  0.00           C
ATOM   2446  CZ  PHE B 319      19.378   2.014  -0.885  1.00  0.00           C
ATOM   2447  N   LEU B 320      21.216   2.644  -6.699  1.00  0.00           N
ATOM   2448  CA  LEU B 320      21.544   1.340  -7.256  1.00  0.00           C
ATOM   2449  C   LEU B 320      22.627   0.681  -6.404  1.00  0.00           C
ATOM   2450  O   LEU B 320      23.642   1.302  -6.111  1.00  0.00           O
ATOM   2451  CB  LEU B 320      22.030   1.514  -8.706  1.00  0.00           C
ATOM   2452  CG  LEU B 320      20.899   1.821  -9.710  1.00  0.00           C
ATOM   2453  CD1 LEU B 320      21.472   2.419 -10.983  1.00  0.00           C
ATOM   2454  CD2 LEU B 320      20.150   0.539 -10.075  1.00  0.00           C
ATOM   2455  N   VAL B 321      22.412  -0.583  -6.051  1.00  0.00           N
ATOM   2456  CA  VAL B 321      23.431  -1.429  -5.414  1.00  0.00           C
ATOM   2457  C   VAL B 321      24.065  -2.294  -6.498  1.00  0.00           C
ATOM   2458  O   VAL B 321      23.369  -3.066  -7.149  1.00  0.00           O
ATOM   2459  CB  VAL B 321      22.847  -2.279  -4.275  1.00  0.00           C
ATOM   2460  CG1 VAL B 321      23.950  -3.035  -3.532  1.00  0.00           C
ATOM   2461  CG2 VAL B 321      22.096  -1.417  -3.254  1.00  0.00           C
ATOM   2462  N   ASP B 322      25.376  -2.137  -6.699  1.00  0.00           N
ATOM   2463  CA  ASP B 322      26.190  -2.936  -7.613  1.00  0.00           C
ATOM   2464  C   ASP B 322      26.676  -4.194  -6.882  1.00  0.00           C
ATOM   2465  O   ASP B 322      27.353  -4.109  -5.857  1.00  0.00           O
ATOM   2466  CB  ASP B 322      27.329  -2.056  -8.145  1.00  0.00           C
ATOM   2467  CG  ASP B 322      28.263  -2.717  -9.162  1.00  0.00           C
ATOM   2468  OD1 ASP B 322      28.181  -3.949  -9.350  1.00  0.00           O
ATOM   2469  OD2 ASP B 322      29.101  -1.975  -9.732  1.00  0.00           O
ATOM   2470  N   LEU B 323      26.302  -5.364  -7.409  1.00  0.00           N
ATOM   2471  CA  LEU B 323      26.571  -6.675  -6.817  1.00  0.00           C
ATOM   2472  C   LEU B 323      27.664  -7.454  -7.565  1.00  0.00           C
ATOM   2473  O   LEU B 323      27.911  -8.613  -7.222  1.00  0.00           O
ATOM   2474  CB  LEU B 323      25.261  -7.474  -6.739  1.00  0.00           C
ATOM   2475  CG  LEU B 323      24.146  -6.838  -5.889  1.00  0.00           C
ATOM   2476  CD1 LEU B 323      22.885  -7.695  -5.999  1.00  0.00           C
ATOM   2477  CD2 LEU B 323      24.527  -6.742  -4.410  1.00  0.00           C
ATOM   2478  N   VAL B 324      28.326  -6.858  -8.557  1.00  0.00           N
ATOM   2479  CA  VAL B 324      29.362  -7.517  -9.370  1.00  0.00           C
ATOM   2480  C   VAL B 324      30.464  -8.085  -8.487  1.00  0.00           C
ATOM   2481  O   VAL B 324      30.780  -9.276  -8.573  1.00  0.00           O
ATOM   2482  CB  VAL B 324      29.942  -6.546 -10.416  1.00  0.00           C
ATOM   2483  CG1 VAL B 324      31.124  -7.153 -11.182  1.00  0.00           C
ATOM   2484  CG2 VAL B 324      28.892  -6.171 -11.459  1.00  0.00           C
ATOM   2485  N   ASP B 325      30.983  -7.286  -7.550  1.00  0.00           N
ATOM   2486  CA  ASP B 325      32.073  -7.667  -6.644  1.00  0.00           C
ATOM   2487  C   ASP B 325      31.654  -8.722  -5.596  1.00  0.00           C
ATOM   2488  O   ASP B 325      32.494  -9.320  -4.931  1.00  0.00           O
ATOM   2489  CB  ASP B 325      32.626  -6.396  -5.954  1.00  0.00           C
ATOM   2490  CG  ASP B 325      33.193  -5.344  -6.918  1.00  0.00           C
ATOM   2491  OD1 ASP B 325      33.578  -5.709  -8.051  1.00  0.00           O
ATOM   2492  OD2 ASP B 325      33.245  -4.148  -6.524  1.00  0.00           O
ATOM   2493  N   LYS B 326      30.349  -8.979  -5.447  1.00  0.00           N
ATOM   2494  CA  LYS B 326      29.785  -9.997  -4.563  1.00  0.00           C
ATOM   2495  C   LYS B 326      29.475 -11.319  -5.281  1.00  0.00           C
ATOM   2496  O   LYS B 326      29.012 -12.257  -4.645  1.00  0.00           O
ATOM   2497  CB  LYS B 326      28.537  -9.443  -3.853  1.00  0.00           C
ATOM   2498  CG  LYS B 326      28.796  -8.212  -2.974  1.00  0.00           C
ATOM   2499  CD  LYS B 326      29.636  -8.537  -1.730  1.00  0.00           C
ATOM   2500  CE  LYS B 326      29.723  -7.286  -0.859  1.00  0.00           C
ATOM   2501  NZ  LYS B 326      30.322  -7.544   0.473  1.00  0.00           N
ATOM   2502  N   ASN B 327      29.715 -11.406  -6.593  1.00  0.00           N
ATOM   2503  CA  ASN B 327      29.350 -12.551  -7.428  1.00  0.00           C
ATOM   2504  C   ASN B 327      27.855 -12.919  -7.365  1.00  0.00           C
ATOM   2505  O   ASN B 327      27.476 -14.080  -7.520  1.00  0.00           O
ATOM   2506  CB  ASN B 327      30.301 -13.739  -7.153  1.00  0.00           C
ATOM   2507  CG  ASN B 327      31.449 -13.862  -8.135  1.00  0.00           C
ATOM   2508  OD1 ASN B 327      31.423 -13.391  -9.249  1.00  0.00           O
ATOM   2509  ND2 ASN B 327      32.487 -14.571  -7.751  1.00  0.00           N
ATOM   2510  N   LEU B 328      27.003 -11.915  -7.164  1.00  0.00           N
ATOM   2511  CA  LEU B 328      25.556 -12.076  -7.133  1.00  0.00           C
ATOM   2512  C   LEU B 328      24.920 -11.424  -8.354  1.00  0.00           C
ATOM   2513  O   LEU B 328      25.332 -10.345  -8.806  1.00  0.00           O
ATOM   2514  CB  LEU B 328      24.993 -11.480  -5.834  1.00  0.00           C
ATOM   2515  CG  LEU B 328      25.402 -12.237  -4.558  1.00  0.00           C
ATOM   2516  CD1 LEU B 328      24.892 -11.487  -3.331  1.00  0.00           C
ATOM   2517  CD2 LEU B 328      24.850 -13.654  -4.529  1.00  0.00           C
ATOM   2518  N   THR B 329      23.884 -12.055  -8.885  1.00  0.00           N
ATOM   2519  CA  THR B 329      23.046 -11.446  -9.916  1.00  0.00           C
ATOM   2520  C   THR B 329      21.897 -10.665  -9.286  1.00  0.00           C
ATOM   2521  O   THR B 329      21.379 -11.026  -8.228  1.00  0.00           O
ATOM   2522  CB  THR B 329      22.524 -12.472 -10.926  1.00  0.00           C
ATOM   2523  OG1 THR B 329      21.629 -13.369 -10.332  1.00  0.00           O
ATOM   2524  CG2 THR B 329      23.645 -13.273 -11.584  1.00  0.00           C
ATOM   2525  N   GLY B 330      21.419  -9.621  -9.961  1.00  0.00           N
ATOM   2526  CA  GLY B 330      20.223  -8.908  -9.536  1.00  0.00           C
ATOM   2527  C   GLY B 330      18.984  -9.802  -9.485  1.00  0.00           C
ATOM   2528  O   GLY B 330      18.106  -9.600  -8.652  1.00  0.00           O
ATOM   2529  N   LYS B 331      18.937 -10.854 -10.325  1.00  0.00           N
ATOM   2530  CA  LYS B 331      17.858 -11.846 -10.306  1.00  0.00           C
ATOM   2531  C   LYS B 331      17.866 -12.694  -9.031  1.00  0.00           C
ATOM   2532  O   LYS B 331      16.799 -12.978  -8.497  1.00  0.00           O
ATOM   2533  CB  LYS B 331      17.960 -12.722 -11.557  1.00  0.00           C
ATOM   2534  CG  LYS B 331      16.752 -13.661 -11.701  1.00  0.00           C
ATOM   2535  CD  LYS B 331      16.894 -14.553 -12.939  1.00  0.00           C
ATOM   2536  CE  LYS B 331      15.715 -15.510 -13.013  1.00  0.00           C
ATOM   2537  NZ  LYS B 331      15.878 -16.504 -14.101  1.00  0.00           N
ATOM   2538  N   GLU B 332      19.035 -13.105  -8.556  1.00  0.00           N
ATOM   2539  CA  GLU B 332      19.173 -13.872  -7.308  1.00  0.00           C
ATOM   2540  C   GLU B 332      18.866 -12.996  -6.092  1.00  0.00           C
ATOM   2541  O   GLU B 332      18.110 -13.424  -5.221  1.00  0.00           O
ATOM   2542  CB  GLU B 332      20.595 -14.437  -7.197  1.00  0.00           C
ATOM   2543  CG  GLU B 332      20.830 -15.604  -8.162  1.00  0.00           C
ATOM   2544  CD  GLU B 332      22.312 -15.854  -8.448  1.00  0.00           C
ATOM   2545  OE1 GLU B 332      22.648 -17.008  -8.774  1.00  0.00           O
ATOM   2546  OE2 GLU B 332      23.081 -14.865  -8.461  1.00  0.00           O
ATOM   2547  N   ALA B 333      19.393 -11.772  -6.061  1.00  0.00           N
ATOM   2548  CA  ALA B 333      19.146 -10.828  -4.977  1.00  0.00           C
ATOM   2549  C   ALA B 333      17.656 -10.479  -4.841  1.00  0.00           C
ATOM   2550  O   ALA B 333      17.106 -10.558  -3.747  1.00  0.00           O
ATOM   2551  CB  ALA B 333      20.007  -9.585  -5.222  1.00  0.00           C
ATOM   2552  N   ASP B 334      16.990 -10.184  -5.959  1.00  0.00           N
ATOM   2553  CA  ASP B 334      15.547  -9.926  -6.013  1.00  0.00           C
ATOM   2554  C   ASP B 334      14.734 -11.116  -5.466  1.00  0.00           C
ATOM   2555  O   ASP B 334      13.882 -10.952  -4.596  1.00  0.00           O
ATOM   2556  CB  ASP B 334      15.192  -9.606  -7.474  1.00  0.00           C
ATOM   2557  CG  ASP B 334      13.714  -9.316  -7.747  1.00  0.00           C
ATOM   2558  OD1 ASP B 334      13.029  -8.784  -6.856  1.00  0.00           O
ATOM   2559  OD2 ASP B 334      13.289  -9.587  -8.893  1.00  0.00           O
ATOM   2560  N   ALA B 335      15.061 -12.334  -5.897  1.00  0.00           N
ATOM   2561  CA  ALA B 335      14.372 -13.530  -5.437  1.00  0.00           C
ATOM   2562  C   ALA B 335      14.591 -13.809  -3.934  1.00  0.00           C
ATOM   2563  O   ALA B 335      13.644 -14.185  -3.232  1.00  0.00           O
ATOM   2564  CB  ALA B 335      14.812 -14.719  -6.296  1.00  0.00           C
ATOM   2565  N   ALA B 336      15.810 -13.641  -3.420  1.00  0.00           N
ATOM   2566  CA  ALA B 336      16.123 -13.871  -2.014  1.00  0.00           C
ATOM   2567  C   ALA B 336      15.448 -12.836  -1.096  1.00  0.00           C
ATOM   2568  O   ALA B 336      14.794 -13.208  -0.115  1.00  0.00           O
ATOM   2569  CB  ALA B 336      17.644 -13.873  -1.841  1.00  0.00           C
ATOM   2570  N   LEU B 337      15.526 -11.551  -1.452  1.00  0.00           N
ATOM   2571  CA  LEU B 337      14.835 -10.485  -0.733  1.00  0.00           C
ATOM   2572  C   LEU B 337      13.315 -10.675  -0.785  1.00  0.00           C
ATOM   2573  O   LEU B 337      12.642 -10.528   0.230  1.00  0.00           O
ATOM   2574  CB  LEU B 337      15.256  -9.128  -1.312  1.00  0.00           C
ATOM   2575  CG  LEU B 337      16.719  -8.738  -0.998  1.00  0.00           C
ATOM   2576  CD1 LEU B 337      17.145  -7.555  -1.859  1.00  0.00           C
ATOM   2577  CD2 LEU B 337      16.900  -8.333   0.467  1.00  0.00           C
ATOM   2578  N   GLY B 338      12.772 -11.107  -1.928  1.00  0.00           N
ATOM   2579  CA  GLY B 338      11.359 -11.432  -2.088  1.00  0.00           C
ATOM   2580  C   GLY B 338      10.875 -12.538  -1.141  1.00  0.00           C
ATOM   2581  O   GLY B 338       9.795 -12.412  -0.555  1.00  0.00           O
ATOM   2582  N   ARG B 339      11.684 -13.577  -0.900  1.00  0.00           N
ATOM   2583  CA  ARG B 339      11.365 -14.621   0.105  1.00  0.00           C
ATOM   2584  C   ARG B 339      11.355 -14.093   1.544  1.00  0.00           C
ATOM   2585  O   ARG B 339      10.663 -14.653   2.388  1.00  0.00           O
ATOM   2586  CB  ARG B 339      12.326 -15.819  -0.013  1.00  0.00           C
ATOM   2587  CG  ARG B 339      12.124 -16.615  -1.305  1.00  0.00           C
ATOM   2588  CD  ARG B 339      12.765 -18.019  -1.248  1.00  0.00           C
ATOM   2589  NE  ARG B 339      14.189 -18.036  -0.897  1.00  0.00           N
ATOM   2590  CZ  ARG B 339      15.233 -17.813  -1.669  1.00  0.00           C
ATOM   2591  NH1 ARG B 339      15.125 -17.406  -2.900  1.00  0.00           N
ATOM   2592  NH2 ARG B 339      16.427 -18.040  -1.200  1.00  0.00           N
ATOM   2593  N   ALA B 340      12.057 -12.992   1.809  1.00  0.00           N
ATOM   2594  CA  ALA B 340      12.010 -12.273   3.083  1.00  0.00           C
ATOM   2595  C   ALA B 340      10.918 -11.178   3.137  1.00  0.00           C
ATOM   2596  O   ALA B 340      10.951 -10.329   4.019  1.00  0.00           O
ATOM   2597  CB  ALA B 340      13.410 -11.727   3.381  1.00  0.00           C
ATOM   2598  N   ASN B 341       9.975 -11.173   2.186  1.00  0.00           N
ATOM   2599  CA  ASN B 341       8.933 -10.149   2.031  1.00  0.00           C
ATOM   2600  C   ASN B 341       9.480  -8.719   1.766  1.00  0.00           C
ATOM   2601  O   ASN B 341       8.826  -7.730   2.088  1.00  0.00           O
ATOM   2602  CB  ASN B 341       7.910 -10.228   3.183  1.00  0.00           C
ATOM   2603  CG  ASN B 341       6.918 -11.376   3.074  1.00  0.00           C
ATOM   2604  OD1 ASN B 341       7.136 -12.398   2.450  1.00  0.00           O
ATOM   2605  ND2 ASN B 341       5.763 -11.225   3.689  1.00  0.00           N
ATOM   2606  N   ILE B 342      10.650  -8.599   1.158  1.00  0.00           N
ATOM   2607  CA  ILE B 342      11.234  -7.318   0.738  1.00  0.00           C
ATOM   2608  C   ILE B 342      11.221  -7.260  -0.786  1.00  0.00           C
ATOM   2609  O   ILE B 342      11.960  -7.982  -1.452  1.00  0.00           O
ATOM   2610  CB  ILE B 342      12.646  -7.119   1.317  1.00  0.00           C
ATOM   2611  CG1 ILE B 342      12.646  -7.195   2.866  1.00  0.00           C
ATOM   2612  CG2 ILE B 342      13.213  -5.764   0.855  1.00  0.00           C
ATOM   2613  CD1 ILE B 342      14.038  -7.222   3.496  1.00  0.00           C
ATOM   2614  N   THR B 343      10.394  -6.396  -1.356  1.00  0.00           N
ATOM   2615  CA  THR B 343      10.210  -6.268  -2.801  1.00  0.00           C
ATOM   2616  C   THR B 343      11.114  -5.175  -3.355  1.00  0.00           C
ATOM   2617  O   THR B 343      10.939  -3.990  -3.082  1.00  0.00           O
ATOM   2618  CB  THR B 343       8.740  -6.015  -3.158  1.00  0.00           C
ATOM   2619  OG1 THR B 343       7.911  -6.962  -2.526  1.00  0.00           O
ATOM   2620  CG2 THR B 343       8.487  -6.162  -4.656  1.00  0.00           C
ATOM   2621  N   VAL B 344      12.080  -5.578  -4.176  1.00  0.00           N
ATOM   2622  CA  VAL B 344      12.969  -4.695  -4.920  1.00  0.00           C
ATOM   2623  C   VAL B 344      12.810  -4.912  -6.432  1.00  0.00           C
ATOM   2624  O   VAL B 344      11.979  -5.710  -6.874  1.00  0.00           O
ATOM   2625  CB  VAL B 344      14.444  -4.853  -4.485  1.00  0.00           C
ATOM   2626  CG1 VAL B 344      14.638  -4.490  -3.019  1.00  0.00           C
ATOM   2627  CG2 VAL B 344      14.981  -6.267  -4.736  1.00  0.00           C
ATOM   2628  N   ASN B 345      13.599  -4.211  -7.226  1.00  0.00           N
ATOM   2629  CA  ASN B 345      13.654  -4.419  -8.663  1.00  0.00           C
ATOM   2630  C   ASN B 345      15.099  -4.691  -9.093  1.00  0.00           C
ATOM   2631  O   ASN B 345      15.972  -3.851  -8.867  1.00  0.00           O
ATOM   2632  CB  ASN B 345      13.051  -3.190  -9.349  1.00  0.00           C
ATOM   2633  CG  ASN B 345      12.967  -3.389 -10.851  1.00  0.00           C
ATOM   2634  OD1 ASN B 345      12.267  -4.240 -11.344  1.00  0.00           O
ATOM   2635  ND2 ASN B 345      13.661  -2.603 -11.636  1.00  0.00           N
ATOM   2636  N   LYS B 346      15.352  -5.821  -9.752  1.00  0.00           N
ATOM   2637  CA  LYS B 346      16.630  -6.060 -10.425  1.00  0.00           C
ATOM   2638  C   LYS B 346      16.875  -4.957 -11.459  1.00  0.00           C
ATOM   2639  O   LYS B 346      15.951  -4.564 -12.182  1.00  0.00           O
ATOM   2640  CB  LYS B 346      16.690  -7.471 -11.026  1.00  0.00           C
ATOM   2641  CG  LYS B 346      15.729  -7.661 -12.202  1.00  0.00           C
ATOM   2642  CD  LYS B 346      15.768  -9.101 -12.705  1.00  0.00           C
ATOM   2643  CE  LYS B 346      14.798  -9.216 -13.881  1.00  0.00           C
ATOM   2644  NZ  LYS B 346      14.737 -10.610 -14.377  1.00  0.00           N
ATOM   2645  N   ASN B 347      18.099  -4.467 -11.542  1.00  0.00           N
ATOM   2646  CA  ASN B 347      18.424  -3.359 -12.416  1.00  0.00           C
ATOM   2647  C   ASN B 347      19.848  -3.501 -12.966  1.00  0.00           C
ATOM   2648  O   ASN B 347      20.765  -3.824 -12.222  1.00  0.00           O
ATOM   2649  CB  ASN B 347      18.232  -2.043 -11.642  1.00  0.00           C
ATOM   2650  CG  ASN B 347      17.900  -0.898 -12.575  1.00  0.00           C
ATOM   2651  OD1 ASN B 347      16.749  -0.578 -12.813  1.00  0.00           O
ATOM   2652  ND2 ASN B 347      18.894  -0.278 -13.154  1.00  0.00           N
ATOM   2653  N   SER B 348      20.017  -3.239 -14.265  1.00  0.00           N
ATOM   2654  CA  SER B 348      21.348  -3.151 -14.841  1.00  0.00           C
ATOM   2655  C   SER B 348      22.150  -2.035 -14.160  1.00  0.00           C
ATOM   2656  O   SER B 348      21.597  -0.993 -13.806  1.00  0.00           O
ATOM   2657  CB  SER B 348      21.284  -2.905 -16.355  1.00  0.00           C
ATOM   2658  OG  SER B 348      20.604  -3.964 -16.991  1.00  0.00           O
ATOM   2659  N   VAL B 349      23.451  -2.276 -13.996  1.00  0.00           N
ATOM   2660  CA  VAL B 349      24.413  -1.301 -13.479  1.00  0.00           C
ATOM   2661  C   VAL B 349      25.300  -0.802 -14.621  1.00  0.00           C
ATOM   2662  O   VAL B 349      25.344  -1.435 -15.679  1.00  0.00           O
ATOM   2663  CB  VAL B 349      25.220  -1.880 -12.310  1.00  0.00           C
ATOM   2664  CG1 VAL B 349      24.312  -2.208 -11.124  1.00  0.00           C
ATOM   2665  CG2 VAL B 349      26.016  -3.133 -12.686  1.00  0.00           C
ATOM   2666  N   PRO B 350      26.009   0.330 -14.470  1.00  0.00           N
ATOM   2667  CA  PRO B 350      26.982   0.770 -15.462  1.00  0.00           C
ATOM   2668  C   PRO B 350      28.035  -0.306 -15.730  1.00  0.00           C
ATOM   2669  O   PRO B 350      28.615  -0.860 -14.802  1.00  0.00           O
ATOM   2670  CB  PRO B 350      27.597   2.050 -14.893  1.00  0.00           C
ATOM   2671  CG  PRO B 350      26.515   2.573 -13.949  1.00  0.00           C
ATOM   2672  CD  PRO B 350      25.902   1.293 -13.394  1.00  0.00           C
ATOM   2673  N   ASN B 351      28.271  -0.614 -17.010  1.00  0.00           N
ATOM   2674  CA  ASN B 351      29.168  -1.694 -17.454  1.00  0.00           C
ATOM   2675  C   ASN B 351      28.769  -3.086 -16.922  1.00  0.00           C
ATOM   2676  O   ASN B 351      29.630  -3.908 -16.613  1.00  0.00           O
ATOM   2677  CB  ASN B 351      30.636  -1.321 -17.165  1.00  0.00           C
ATOM   2678  CG  ASN B 351      31.029   0.028 -17.748  1.00  0.00           C
ATOM   2679  OD1 ASN B 351      30.702   0.356 -18.875  1.00  0.00           O
ATOM   2680  ND2 ASN B 351      31.724   0.841 -16.989  1.00  0.00           N
ATOM   2681  N   ASP B 352      27.467  -3.365 -16.823  1.00  0.00           N
ATOM   2682  CA  ASP B 352      26.943  -4.642 -16.351  1.00  0.00           C
ATOM   2683  C   ASP B 352      27.418  -5.814 -17.234  1.00  0.00           C
ATOM   2684  O   ASP B 352      27.114  -5.846 -18.436  1.00  0.00           O
ATOM   2685  CB  ASP B 352      25.405  -4.577 -16.298  1.00  0.00           C
ATOM   2686  CG  ASP B 352      24.782  -5.685 -15.437  1.00  0.00           C
ATOM   2687  OD1 ASP B 352      25.299  -6.819 -15.430  1.00  0.00           O
ATOM   2688  OD2 ASP B 352      23.774  -5.416 -14.754  1.00  0.00           O
ATOM   2689  N   PRO B 353      28.133  -6.816 -16.678  1.00  0.00           N
ATOM   2690  CA  PRO B 353      28.588  -7.981 -17.435  1.00  0.00           C
ATOM   2691  C   PRO B 353      27.462  -8.974 -17.748  1.00  0.00           C
ATOM   2692  O   PRO B 353      27.664  -9.925 -18.508  1.00  0.00           O
ATOM   2693  CB  PRO B 353      29.673  -8.603 -16.552  1.00  0.00           C
ATOM   2694  CG  PRO B 353      29.212  -8.268 -15.139  1.00  0.00           C
ATOM   2695  CD  PRO B 353      28.599  -6.876 -15.302  1.00  0.00           C
ATOM   2696  N   LYS B 354      26.273  -8.812 -17.158  1.00  0.00           N
ATOM   2697  CA  LYS B 354      25.110  -9.677 -17.333  1.00  0.00           C
ATOM   2698  C   LYS B 354      24.099  -9.062 -18.299  1.00  0.00           C
ATOM   2699  O   LYS B 354      24.047  -7.861 -18.522  1.00  0.00           O
ATOM   2700  CB  LYS B 354      24.466 -10.003 -15.973  1.00  0.00           C
ATOM   2701  CG  LYS B 354      25.407 -10.631 -14.936  1.00  0.00           C
ATOM   2702  CD  LYS B 354      25.925 -12.014 -15.343  1.00  0.00           C
ATOM   2703  CE  LYS B 354      26.765 -12.560 -14.191  1.00  0.00           C
ATOM   2704  NZ  LYS B 354      27.296 -13.923 -14.467  1.00  0.00           N
ATOM   2705  N   SER B 355      23.251  -9.923 -18.857  1.00  0.00           N
ATOM   2706  CA  SER B 355      22.160  -9.471 -19.720  1.00  0.00           C
ATOM   2707  C   SER B 355      21.105  -8.683 -18.933  1.00  0.00           C
ATOM   2708  O   SER B 355      20.929  -8.920 -17.736  1.00  0.00           O
ATOM   2709  CB  SER B 355      21.528 -10.661 -20.437  1.00  0.00           C
ATOM   2710  OG  SER B 355      20.653 -11.383 -19.596  1.00  0.00           O
ATOM   2711  N   PRO B 356      20.297  -7.837 -19.599  1.00  0.00           N
ATOM   2712  CA  PRO B 356      19.212  -7.085 -18.956  1.00  0.00           C
ATOM   2713  C   PRO B 356      18.140  -7.945 -18.261  1.00  0.00           C
ATOM   2714  O   PRO B 356      17.358  -7.447 -17.458  1.00  0.00           O
ATOM   2715  CB  PRO B 356      18.588  -6.245 -20.068  1.00  0.00           C
ATOM   2716  CG  PRO B 356      19.714  -6.087 -21.083  1.00  0.00           C
ATOM   2717  CD  PRO B 356      20.458  -7.414 -20.978  1.00  0.00           C
ATOM   2718  N   PHE B 357      18.079  -9.253 -18.582  1.00  0.00           N
ATOM   2719  CA  PHE B 357      17.152 -10.191 -17.951  1.00  0.00           C
ATOM   2720  C   PHE B 357      17.669 -10.772 -16.628  1.00  0.00           C
ATOM   2721  O   PHE B 357      16.875 -11.318 -15.849  1.00  0.00           O
ATOM   2722  CB  PHE B 357      16.835 -11.332 -18.923  1.00  0.00           C
ATOM   2723  CG  PHE B 357      16.097 -10.883 -20.165  1.00  0.00           C
ATOM   2724  CD1 PHE B 357      14.726 -10.574 -20.089  1.00  0.00           C
ATOM   2725  CD2 PHE B 357      16.772 -10.759 -21.384  1.00  0.00           C
ATOM   2726  CE1 PHE B 357      14.036 -10.145 -21.229  1.00  0.00           C
ATOM   2727  CE2 PHE B 357      16.084 -10.333 -22.535  1.00  0.00           C
ATOM   2728  CZ  PHE B 357      14.715 -10.027 -22.458  1.00  0.00           C
ATOM   2729  N   VAL B 358      18.970 -10.697 -16.380  1.00  0.00           N
ATOM   2730  CA  VAL B 358      19.645 -11.224 -15.193  1.00  0.00           C
ATOM   2731  C   VAL B 358      20.122 -10.070 -14.313  1.00  0.00           C
ATOM   2732  O   VAL B 358      19.763 -10.029 -13.142  1.00  0.00           O
ATOM   2733  CB  VAL B 358      20.799 -12.170 -15.587  1.00  0.00           C
ATOM   2734  CG1 VAL B 358      21.510 -12.741 -14.364  1.00  0.00           C
ATOM   2735  CG2 VAL B 358      20.285 -13.356 -16.413  1.00  0.00           C
ATOM   2736  N   THR B 359      20.861  -9.129 -14.900  1.00  0.00           N
ATOM   2737  CA  THR B 359      21.466  -7.943 -14.261  1.00  0.00           C
ATOM   2738  C   THR B 359      22.489  -8.293 -13.169  1.00  0.00           C
ATOM   2739  O   THR B 359      22.559  -9.428 -12.705  1.00  0.00           O
ATOM   2740  CB  THR B 359      20.407  -6.935 -13.753  1.00  0.00           C
ATOM   2741  OG1 THR B 359      19.788  -7.399 -12.575  1.00  0.00           O
ATOM   2742  CG2 THR B 359      19.305  -6.642 -14.766  1.00  0.00           C
ATOM   2743  N   SER B 360      23.274  -7.306 -12.739  1.00  0.00           N
ATOM   2744  CA  SER B 360      24.245  -7.413 -11.648  1.00  0.00           C
ATOM   2745  C   SER B 360      23.969  -6.414 -10.527  1.00  0.00           C
ATOM   2746  O   SER B 360      24.862  -6.037  -9.781  1.00  0.00           O
ATOM   2747  CB  SER B 360      25.669  -7.239 -12.183  1.00  0.00           C
ATOM   2748  OG  SER B 360      25.915  -8.161 -13.226  1.00  0.00           O
ATOM   2749  N   GLY B 361      22.706  -5.967 -10.396  1.00  0.00           N
ATOM   2750  CA  GLY B 361      22.331  -4.994  -9.392  1.00  0.00           C
ATOM   2751  C   GLY B 361      20.855  -5.000  -9.040  1.00  0.00           C
ATOM   2752  O   GLY B 361      20.022  -5.639  -9.684  1.00  0.00           O
ATOM   2753  N   ILE B 362      20.546  -4.245  -7.999  1.00  0.00           N
ATOM   2754  CA  ILE B 362      19.183  -3.952  -7.577  1.00  0.00           C
ATOM   2755  C   ILE B 362      18.989  -2.445  -7.453  1.00  0.00           C
ATOM   2756  O   ILE B 362      19.890  -1.714  -7.033  1.00  0.00           O
ATOM   2757  CB  ILE B 362      18.792  -4.692  -6.275  1.00  0.00           C
ATOM   2758  CG1 ILE B 362      19.739  -4.350  -5.102  1.00  0.00           C
ATOM   2759  CG2 ILE B 362      18.726  -6.200  -6.549  1.00  0.00           C
ATOM   2760  CD1 ILE B 362      19.314  -4.935  -3.749  1.00  0.00           C
ATOM   2761  N   ARG B 363      17.807  -1.969  -7.813  1.00  0.00           N
ATOM   2762  CA  ARG B 363      17.368  -0.596  -7.572  1.00  0.00           C
ATOM   2763  C   ARG B 363      16.507  -0.559  -6.322  1.00  0.00           C
ATOM   2764  O   ARG B 363      15.547  -1.317  -6.216  1.00  0.00           O
ATOM   2765  CB  ARG B 363      16.628  -0.061  -8.804  1.00  0.00           C
ATOM   2766  CG  ARG B 363      16.334   1.440  -8.691  1.00  0.00           C
ATOM   2767  CD  ARG B 363      15.541   1.947  -9.904  1.00  0.00           C
ATOM   2768  NE  ARG B 363      14.197   1.355  -9.928  1.00  0.00           N
ATOM   2769  CZ  ARG B 363      13.241   1.567 -10.822  1.00  0.00           C
ATOM   2770  NH1 ARG B 363      13.414   2.390 -11.813  1.00  0.00           N
ATOM   2771  NH2 ARG B 363      12.103   0.943 -10.718  1.00  0.00           N
ATOM   2772  N   VAL B 364      16.819   0.375  -5.429  1.00  0.00           N
ATOM   2773  CA  VAL B 364      16.098   0.591  -4.169  1.00  0.00           C
ATOM   2774  C   VAL B 364      15.538   2.002  -4.160  1.00  0.00           C
ATOM   2775  O   VAL B 364      16.225   2.949  -4.536  1.00  0.00           O
ATOM   2776  CB  VAL B 364      17.025   0.350  -2.967  1.00  0.00           C
ATOM   2777  CG1 VAL B 364      16.271   0.493  -1.644  1.00  0.00           C
ATOM   2778  CG2 VAL B 364      17.634  -1.060  -3.009  1.00  0.00           C
ATOM   2779  N   GLY B 365      14.282   2.167  -3.732  1.00  0.00           N
ATOM   2780  CA  GLY B 365      13.646   3.473  -3.599  1.00  0.00           C
ATOM   2781  C   GLY B 365      12.788   3.567  -2.344  1.00  0.00           C
ATOM   2782  O   GLY B 365      12.121   2.609  -1.956  1.00  0.00           O
ATOM   2783  N   THR B 366      12.783   4.730  -1.720  1.00  0.00           N
ATOM   2784  CA  THR B 366      12.146   4.968  -0.415  1.00  0.00           C
ATOM   2785  C   THR B 366      10.735   5.582  -0.428  1.00  0.00           C
ATOM   2786  O   THR B 366      10.187   5.772   0.659  1.00  0.00           O
ATOM   2787  CB  THR B 366      13.064   5.801   0.487  1.00  0.00           C
ATOM   2788  OG1 THR B 366      13.342   7.029  -0.139  1.00  0.00           O
ATOM   2789  CG2 THR B 366      14.382   5.094   0.763  1.00  0.00           C
ATOM   2790  N   PRO B 367      10.083   5.900  -1.573  1.00  0.00           N
ATOM   2791  CA  PRO B 367       8.780   6.561  -1.556  1.00  0.00           C
ATOM   2792  C   PRO B 367       7.694   5.775  -0.810  1.00  0.00           C
ATOM   2793  O   PRO B 367       6.979   6.360   0.005  1.00  0.00           O
ATOM   2794  CB  PRO B 367       8.407   6.794  -3.024  1.00  0.00           C
ATOM   2795  CG  PRO B 367       9.756   6.865  -3.720  1.00  0.00           C
ATOM   2796  CD  PRO B 367      10.584   5.849  -2.940  1.00  0.00           C
ATOM   2797  N   ALA B 368       7.594   4.468  -1.054  1.00  0.00           N
ATOM   2798  CA  ALA B 368       6.556   3.630  -0.477  1.00  0.00           C
ATOM   2799  C   ALA B 368       6.723   3.445   1.040  1.00  0.00           C
ATOM   2800  O   ALA B 368       5.796   3.725   1.797  1.00  0.00           O
ATOM   2801  CB  ALA B 368       6.544   2.294  -1.231  1.00  0.00           C
ATOM   2802  N   ILE B 369       7.925   3.080   1.509  1.00  0.00           N
ATOM   2803  CA  ILE B 369       8.191   2.919   2.952  1.00  0.00           C
ATOM   2804  C   ILE B 369       8.011   4.231   3.724  1.00  0.00           C
ATOM   2805  O   ILE B 369       7.477   4.236   4.825  1.00  0.00           O
ATOM   2806  CB  ILE B 369       9.579   2.307   3.226  1.00  0.00           C
ATOM   2807  CG1 ILE B 369      10.740   3.153   2.684  1.00  0.00           C
ATOM   2808  CG2 ILE B 369       9.617   0.868   2.667  1.00  0.00           C
ATOM   2809  CD1 ILE B 369      12.123   2.732   3.203  1.00  0.00           C
ATOM   2810  N   THR B 370       8.384   5.359   3.120  1.00  0.00           N
ATOM   2811  CA  THR B 370       8.209   6.674   3.745  1.00  0.00           C
ATOM   2812  C   THR B 370       6.734   7.053   3.822  1.00  0.00           C
ATOM   2813  O   THR B 370       6.284   7.584   4.829  1.00  0.00           O
ATOM   2814  CB  THR B 370       8.982   7.756   2.985  1.00  0.00           C
ATOM   2815  OG1 THR B 370      10.317   7.367   2.787  1.00  0.00           O
ATOM   2816  CG2 THR B 370       9.006   9.074   3.744  1.00  0.00           C
ATOM   2817  N   ARG B 371       5.961   6.720   2.789  1.00  0.00           N
ATOM   2818  CA  ARG B 371       4.501   6.910   2.785  1.00  0.00           C
ATOM   2819  C   ARG B 371       3.810   6.081   3.871  1.00  0.00           C
ATOM   2820  O   ARG B 371       2.797   6.510   4.401  1.00  0.00           O
ATOM   2821  CB  ARG B 371       3.971   6.544   1.392  1.00  0.00           C
ATOM   2822  CG  ARG B 371       2.515   6.963   1.125  1.00  0.00           C
ATOM   2823  CD  ARG B 371       2.368   8.468   0.966  1.00  0.00           C
ATOM   2824  NE  ARG B 371       1.065   8.797   0.370  1.00  0.00           N
ATOM   2825  CZ  ARG B 371       0.677   9.980  -0.072  1.00  0.00           C
ATOM   2826  NH1 ARG B 371       1.424  11.039   0.037  1.00  0.00           N
ATOM   2827  NH2 ARG B 371      -0.484  10.124  -0.634  1.00  0.00           N
ATOM   2828  N   ARG B 372       4.384   4.941   4.199  1.00  0.00           N
ATOM   2829  CA  ARG B 372       3.927   4.038   5.257  1.00  0.00           C
ATOM   2830  C   ARG B 372       4.274   4.519   6.676  1.00  0.00           C
ATOM   2831  O   ARG B 372       3.691   4.024   7.634  1.00  0.00           O
ATOM   2832  CB  ARG B 372       4.518   2.648   4.953  1.00  0.00           C
ATOM   2833  CG  ARG B 372       3.792   1.512   5.668  1.00  0.00           C
ATOM   2834  CD  ARG B 372       4.368   0.163   5.250  1.00  0.00           C
ATOM   2835  NE  ARG B 372       3.532  -0.939   5.755  1.00  0.00           N
ATOM   2836  CZ  ARG B 372       3.435  -2.163   5.265  1.00  0.00           C
ATOM   2837  NH1 ARG B 372       4.185  -2.577   4.289  1.00  0.00           N
ATOM   2838  NH2 ARG B 372       2.561  -2.975   5.745  1.00  0.00           N
ATOM   2839  N   GLY B 373       5.203   5.456   6.814  1.00  0.00           N
ATOM   2840  CA  GLY B 373       5.588   6.038   8.104  1.00  0.00           C
ATOM   2841  C   GLY B 373       7.024   5.780   8.550  1.00  0.00           C
ATOM   2842  O   GLY B 373       7.417   6.269   9.616  1.00  0.00           O
ATOM   2843  N   PHE B 374       7.828   5.059   7.769  1.00  0.00           N
ATOM   2844  CA  PHE B 374       9.233   4.812   8.082  1.00  0.00           C
ATOM   2845  C   PHE B 374      10.026   6.119   8.101  1.00  0.00           C
ATOM   2846  O   PHE B 374       9.900   6.957   7.200  1.00  0.00           O
ATOM   2847  CB  PHE B 374       9.866   3.832   7.086  1.00  0.00           C
ATOM   2848  CG  PHE B 374       9.504   2.363   7.240  1.00  0.00           C
ATOM   2849  CD1 PHE B 374      10.511   1.379   7.127  1.00  0.00           C
ATOM   2850  CD2 PHE B 374       8.180   1.943   7.454  1.00  0.00           C
ATOM   2851  CE1 PHE B 374      10.195   0.010   7.209  1.00  0.00           C
ATOM   2852  CE2 PHE B 374       7.857   0.583   7.545  1.00  0.00           C
ATOM   2853  CZ  PHE B 374       8.865  -0.379   7.413  1.00  0.00           C
ATOM   2854  N   LYS B 375      10.898   6.249   9.099  1.00  0.00           N
ATOM   2855  CA  LYS B 375      11.876   7.329   9.224  1.00  0.00           C
ATOM   2856  C   LYS B 375      13.302   6.775   9.089  1.00  0.00           C
ATOM   2857  O   LYS B 375      13.498   5.628   8.674  1.00  0.00           O
ATOM   2858  CB  LYS B 375      11.627   8.086  10.536  1.00  0.00           C
ATOM   2859  CG  LYS B 375      10.257   8.760  10.542  1.00  0.00           C
ATOM   2860  CD  LYS B 375      10.127   9.693  11.740  1.00  0.00           C
ATOM   2861  CE  LYS B 375       8.757  10.360  11.695  1.00  0.00           C
ATOM   2862  NZ  LYS B 375       8.584  11.310  12.820  1.00  0.00           N
ATOM   2863  N   GLU B 376      14.295   7.576   9.422  1.00  0.00           N
ATOM   2864  CA  GLU B 376      15.697   7.190   9.290  1.00  0.00           C
ATOM   2865  C   GLU B 376      16.050   5.931  10.119  1.00  0.00           C
ATOM   2866  O   GLU B 376      16.816   5.105   9.647  1.00  0.00           O
ATOM   2867  CB  GLU B 376      16.625   8.357   9.694  1.00  0.00           C
ATOM   2868  CG  GLU B 376      16.530   9.611   8.805  1.00  0.00           C
ATOM   2869  CD  GLU B 376      15.592  10.719   9.328  1.00  0.00           C
ATOM   2870  OE1 GLU B 376      15.971  11.912   9.233  1.00  0.00           O
ATOM   2871  OE2 GLU B 376      14.482  10.422   9.802  1.00  0.00           O
ATOM   2872  N   ALA B 377      15.483   5.770  11.314  1.00  0.00           N
ATOM   2873  CA  ALA B 377      15.751   4.621  12.167  1.00  0.00           C
ATOM   2874  C   ALA B 377      15.260   3.310  11.527  1.00  0.00           C
ATOM   2875  O   ALA B 377      16.055   2.384  11.335  1.00  0.00           O
ATOM   2876  CB  ALA B 377      15.117   4.864  13.544  1.00  0.00           C
ATOM   2877  N   GLU B 378      14.005   3.263  11.089  1.00  0.00           N
ATOM   2878  CA  GLU B 378      13.429   2.093  10.436  1.00  0.00           C
ATOM   2879  C   GLU B 378      14.085   1.829   9.064  1.00  0.00           C
ATOM   2880  O   GLU B 378      14.332   0.678   8.705  1.00  0.00           O
ATOM   2881  CB  GLU B 378      11.904   2.260  10.248  1.00  0.00           C
ATOM   2882  CG  GLU B 378      11.083   2.439  11.549  1.00  0.00           C
ATOM   2883  CD  GLU B 378      11.184   3.839  12.178  1.00  0.00           C
ATOM   2884  OE1 GLU B 378      10.859   3.977  13.375  1.00  0.00           O
ATOM   2885  OE2 GLU B 378      11.560   4.802  11.472  1.00  0.00           O
ATOM   2886  N   ALA B 379      14.431   2.880   8.328  1.00  0.00           N
ATOM   2887  CA  ALA B 379      15.123   2.752   7.048  1.00  0.00           C
ATOM   2888  C   ALA B 379      16.530   2.143   7.212  1.00  0.00           C
ATOM   2889  O   ALA B 379      16.929   1.300   6.409  1.00  0.00           O
ATOM   2890  CB  ALA B 379      15.166   4.130   6.375  1.00  0.00           C
ATOM   2891  N   LYS B 380      17.282   2.524   8.261  1.00  0.00           N
ATOM   2892  CA  LYS B 380      18.585   1.933   8.597  1.00  0.00           C
ATOM   2893  C   LYS B 380      18.446   0.474   9.014  1.00  0.00           C
ATOM   2894  O   LYS B 380      19.208  -0.370   8.550  1.00  0.00           O
ATOM   2895  CB  LYS B 380      19.294   2.745   9.697  1.00  0.00           C
ATOM   2896  CG  LYS B 380      19.905   4.037   9.136  1.00  0.00           C
ATOM   2897  CD  LYS B 380      20.759   4.796  10.168  1.00  0.00           C
ATOM   2898  CE  LYS B 380      21.384   5.996   9.445  1.00  0.00           C
ATOM   2899  NZ  LYS B 380      22.634   6.521  10.075  1.00  0.00           N
ATOM   2900  N   GLU B 381      17.464   0.161   9.838  1.00  0.00           N
ATOM   2901  CA  GLU B 381      17.211  -1.210  10.284  1.00  0.00           C
ATOM   2902  C   GLU B 381      16.852  -2.117   9.095  1.00  0.00           C
ATOM   2903  O   GLU B 381      17.435  -3.187   8.937  1.00  0.00           O
ATOM   2904  CB  GLU B 381      16.115  -1.195  11.364  1.00  0.00           C
ATOM   2905  CG  GLU B 381      16.234  -2.426  12.269  1.00  0.00           C
ATOM   2906  CD  GLU B 381      15.169  -2.501  13.376  1.00  0.00           C
ATOM   2907  OE1 GLU B 381      15.376  -3.334  14.288  1.00  0.00           O
ATOM   2908  OE2 GLU B 381      14.157  -1.786  13.305  1.00  0.00           O
ATOM   2909  N   LEU B 382      15.982  -1.648   8.197  1.00  0.00           N
ATOM   2910  CA  LEU B 382      15.624  -2.334   6.957  1.00  0.00           C
ATOM   2911  C   LEU B 382      16.841  -2.573   6.053  1.00  0.00           C
ATOM   2912  O   LEU B 382      17.032  -3.689   5.575  1.00  0.00           O
ATOM   2913  CB  LEU B 382      14.548  -1.502   6.240  1.00  0.00           C
ATOM   2914  CG  LEU B 382      14.203  -1.994   4.818  1.00  0.00           C
ATOM   2915  CD1 LEU B 382      13.664  -3.417   4.814  1.00  0.00           C
ATOM   2916  CD2 LEU B 382      13.172  -1.054   4.207  1.00  0.00           C
ATOM   2917  N   ALA B 383      17.681  -1.564   5.835  1.00  0.00           N
ATOM   2918  CA  ALA B 383      18.898  -1.724   5.039  1.00  0.00           C
ATOM   2919  C   ALA B 383      19.837  -2.778   5.658  1.00  0.00           C
ATOM   2920  O   ALA B 383      20.411  -3.588   4.930  1.00  0.00           O
ATOM   2921  CB  ALA B 383      19.576  -0.365   4.894  1.00  0.00           C
ATOM   2922  N   GLY B 384      19.927  -2.825   6.981  1.00  0.00           N
ATOM   2923  CA  GLY B 384      20.655  -3.860   7.706  1.00  0.00           C
ATOM   2924  C   GLY B 384      20.111  -5.262   7.424  1.00  0.00           C
ATOM   2925  O   GLY B 384      20.884  -6.156   7.086  1.00  0.00           O
ATOM   2926  N   TRP B 385      18.800  -5.444   7.466  1.00  0.00           N
ATOM   2927  CA  TRP B 385      18.169  -6.729   7.140  1.00  0.00           C
ATOM   2928  C   TRP B 385      18.387  -7.140   5.680  1.00  0.00           C
ATOM   2929  O   TRP B 385      18.628  -8.317   5.406  1.00  0.00           O
ATOM   2930  CB  TRP B 385      16.666  -6.669   7.419  1.00  0.00           C
ATOM   2931  CG  TRP B 385      16.252  -6.332   8.814  1.00  0.00           C
ATOM   2932  CD1 TRP B 385      17.031  -6.400   9.921  1.00  0.00           C
ATOM   2933  CD2 TRP B 385      14.955  -5.828   9.258  1.00  0.00           C
ATOM   2934  NE1 TRP B 385      16.301  -5.957  11.017  1.00  0.00           N
ATOM   2935  CE2 TRP B 385      15.029  -5.595  10.658  1.00  0.00           C
ATOM   2936  CE3 TRP B 385      13.734  -5.554   8.604  1.00  0.00           C
ATOM   2937  CZ2 TRP B 385      13.939  -5.092  11.393  1.00  0.00           C
ATOM   2938  CZ3 TRP B 385      12.641  -5.053   9.338  1.00  0.00           C
ATOM   2939  CH2 TRP B 385      12.753  -4.823  10.713  1.00  0.00           C
ATOM   2940  N   MET B 386      18.359  -6.198   4.756  1.00  0.00           N
ATOM   2941  CA  MET B 386      18.676  -6.470   3.352  1.00  0.00           C
ATOM   2942  C   MET B 386      20.110  -6.966   3.200  1.00  0.00           C
ATOM   2943  O   MET B 386      20.343  -7.958   2.515  1.00  0.00           O
ATOM   2944  CB  MET B 386      18.463  -5.211   2.498  1.00  0.00           C
ATOM   2945  CG  MET B 386      17.000  -4.782   2.418  1.00  0.00           C
ATOM   2946  SD  MET B 386      16.750  -3.222   1.510  1.00  0.00           S
ATOM   2947  CE  MET B 386      17.139  -3.772  -0.167  1.00  0.00           C
ATOM   2948  N   CYS B 387      21.069  -6.338   3.890  1.00  0.00           N
ATOM   2949  CA  CYS B 387      22.457  -6.785   3.914  1.00  0.00           C
ATOM   2950  C   CYS B 387      22.605  -8.176   4.548  1.00  0.00           C
ATOM   2951  O   CYS B 387      23.323  -8.996   3.994  1.00  0.00           O
ATOM   2952  CB  CYS B 387      23.331  -5.745   4.629  1.00  0.00           C
ATOM   2953  SG  CYS B 387      23.354  -4.173   3.716  1.00  0.00           S
ATOM   2954  N   ASP B 388      21.875  -8.490   5.616  1.00  0.00           N
ATOM   2955  CA  ASP B 388      21.884  -9.828   6.231  1.00  0.00           C
ATOM   2956  C   ASP B 388      21.450 -10.923   5.239  1.00  0.00           C
ATOM   2957  O   ASP B 388      22.059 -11.992   5.190  1.00  0.00           O
ATOM   2958  CB  ASP B 388      20.959  -9.880   7.458  1.00  0.00           C
ATOM   2959  CG  ASP B 388      21.384  -9.037   8.670  1.00  0.00           C
ATOM   2960  OD1 ASP B 388      22.590  -8.739   8.812  1.00  0.00           O
ATOM   2961  OD2 ASP B 388      20.496  -8.749   9.506  1.00  0.00           O
ATOM   2962  N   VAL B 389      20.413 -10.653   4.432  1.00  0.00           N
ATOM   2963  CA  VAL B 389      19.949 -11.579   3.388  1.00  0.00           C
ATOM   2964  C   VAL B 389      20.994 -11.718   2.280  1.00  0.00           C
ATOM   2965  O   VAL B 389      21.300 -12.834   1.869  1.00  0.00           O
ATOM   2966  CB  VAL B 389      18.593 -11.132   2.806  1.00  0.00           C
ATOM   2967  CG1 VAL B 389      18.165 -11.966   1.584  1.00  0.00           C
ATOM   2968  CG2 VAL B 389      17.483 -11.266   3.850  1.00  0.00           C
ATOM   2969  N   LEU B 390      21.570 -10.618   1.802  1.00  0.00           N
ATOM   2970  CA  LEU B 390      22.562 -10.633   0.721  1.00  0.00           C
ATOM   2971  C   LEU B 390      23.886 -11.294   1.149  1.00  0.00           C
ATOM   2972  O   LEU B 390      24.502 -11.975   0.337  1.00  0.00           O
ATOM   2973  CB  LEU B 390      22.801  -9.201   0.228  1.00  0.00           C
ATOM   2974  CG  LEU B 390      21.602  -8.532  -0.472  1.00  0.00           C
ATOM   2975  CD1 LEU B 390      21.923  -7.060  -0.755  1.00  0.00           C
ATOM   2976  CD2 LEU B 390      21.249  -9.200  -1.798  1.00  0.00           C
ATOM   2977  N   ASP B 391      24.291 -11.134   2.410  1.00  0.00           N
ATOM   2978  CA  ASP B 391      25.479 -11.776   2.988  1.00  0.00           C
ATOM   2979  C   ASP B 391      25.309 -13.304   3.085  1.00  0.00           C
ATOM   2980  O   ASP B 391      26.282 -14.054   2.982  1.00  0.00           O
ATOM   2981  CB  ASP B 391      25.770 -11.198   4.395  1.00  0.00           C
ATOM   2982  CG  ASP B 391      26.259  -9.731   4.441  1.00  0.00           C
ATOM   2983  OD1 ASP B 391      26.672  -9.186   3.404  1.00  0.00           O
ATOM   2984  OD2 ASP B 391      26.262  -9.138   5.551  1.00  0.00           O
ATOM   2985  N   SER B 392      24.072 -13.778   3.273  1.00  0.00           N
ATOM   2986  CA  SER B 392      23.728 -15.194   3.466  1.00  0.00           C
ATOM   2987  C   SER B 392      22.584 -15.642   2.553  1.00  0.00           C
ATOM   2988  O   SER B 392      21.614 -16.254   2.998  1.00  0.00           O
ATOM   2989  CB  SER B 392      23.419 -15.467   4.947  1.00  0.00           C
ATOM   2990  OG  SER B 392      24.531 -15.153   5.755  1.00  0.00           O
ATOM   2991  N   ILE B 393      22.698 -15.351   1.254  1.00  0.00           N
ATOM   2992  CA  ILE B 393      21.606 -15.491   0.274  1.00  0.00           C
ATOM   2993  C   ILE B 393      21.041 -16.915   0.122  1.00  0.00           C
ATOM   2994  O   ILE B 393      19.906 -17.091  -0.319  1.00  0.00           O
ATOM   2995  CB  ILE B 393      22.089 -14.913  -1.074  1.00  0.00           C
ATOM   2996  CG1 ILE B 393      20.893 -14.537  -1.962  1.00  0.00           C
ATOM   2997  CG2 ILE B 393      23.073 -15.872  -1.793  1.00  0.00           C
ATOM   2998  CD1 ILE B 393      21.271 -13.639  -3.144  1.00  0.00           C
ATOM   2999  N   ASN B 394      21.820 -17.939   0.501  1.00  0.00           N
ATOM   3000  CA  ASN B 394      21.413 -19.351   0.459  1.00  0.00           C
ATOM   3001  C   ASN B 394      20.991 -19.902   1.825  1.00  0.00           C
ATOM   3002  O   ASN B 394      20.675 -21.087   1.925  1.00  0.00           O
ATOM   3003  CB  ASN B 394      22.556 -20.170  -0.164  1.00  0.00           C
ATOM   3004  CG  ASN B 394      22.864 -19.778  -1.599  1.00  0.00           C
ATOM   3005  OD1 ASN B 394      22.002 -19.551  -2.421  1.00  0.00           O
ATOM   3006  ND2 ASN B 394      24.123 -19.696  -1.949  1.00  0.00           N
ATOM   3007  N   ASP B 395      21.001 -19.091   2.884  1.00  0.00           N
ATOM   3008  CA  ASP B 395      20.604 -19.511   4.230  1.00  0.00           C
ATOM   3009  C   ASP B 395      19.119 -19.195   4.475  1.00  0.00           C
ATOM   3010  O   ASP B 395      18.737 -18.078   4.828  1.00  0.00           O
ATOM   3011  CB  ASP B 395      21.534 -18.886   5.277  1.00  0.00           C
ATOM   3012  CG  ASP B 395      21.317 -19.454   6.687  1.00  0.00           C
ATOM   3013  OD1 ASP B 395      20.241 -20.034   6.945  1.00  0.00           O
ATOM   3014  OD2 ASP B 395      22.228 -19.288   7.524  1.00  0.00           O
ATOM   3015  N   GLU B 396      18.272 -20.212   4.292  1.00  0.00           N
ATOM   3016  CA  GLU B 396      16.828 -20.083   4.505  1.00  0.00           C
ATOM   3017  C   GLU B 396      16.470 -19.718   5.951  1.00  0.00           C
ATOM   3018  O   GLU B 396      15.465 -19.052   6.187  1.00  0.00           O
ATOM   3019  CB  GLU B 396      16.117 -21.379   4.083  1.00  0.00           C
ATOM   3020  CG  GLU B 396      16.082 -21.586   2.565  1.00  0.00           C
ATOM   3021  CD  GLU B 396      15.314 -20.464   1.816  1.00  0.00           C
ATOM   3022  OE1 GLU B 396      15.740 -20.084   0.694  1.00  0.00           O
ATOM   3023  OE2 GLU B 396      14.315 -19.951   2.350  1.00  0.00           O
ATOM   3024  N   ALA B 397      17.295 -20.063   6.948  1.00  0.00           N
ATOM   3025  CA  ALA B 397      17.054 -19.673   8.333  1.00  0.00           C
ATOM   3026  C   ALA B 397      17.231 -18.160   8.548  1.00  0.00           C
ATOM   3027  O   ALA B 397      16.487 -17.541   9.311  1.00  0.00           O
ATOM   3028  CB  ALA B 397      17.982 -20.484   9.250  1.00  0.00           C
ATOM   3029  N   VAL B 398      18.201 -17.544   7.859  1.00  0.00           N
ATOM   3030  CA  VAL B 398      18.369 -16.086   7.859  1.00  0.00           C
ATOM   3031  C   VAL B 398      17.181 -15.425   7.168  1.00  0.00           C
ATOM   3032  O   VAL B 398      16.591 -14.508   7.745  1.00  0.00           O
ATOM   3033  CB  VAL B 398      19.696 -15.662   7.203  1.00  0.00           C
ATOM   3034  CG1 VAL B 398      19.819 -14.140   7.071  1.00  0.00           C
ATOM   3035  CG2 VAL B 398      20.878 -16.139   8.053  1.00  0.00           C
ATOM   3036  N   ILE B 399      16.791 -15.917   5.992  1.00  0.00           N
ATOM   3037  CA  ILE B 399      15.673 -15.365   5.215  1.00  0.00           C
ATOM   3038  C   ILE B 399      14.376 -15.408   6.023  1.00  0.00           C
ATOM   3039  O   ILE B 399      13.700 -14.388   6.146  1.00  0.00           O
ATOM   3040  CB  ILE B 399      15.557 -16.088   3.856  1.00  0.00           C
ATOM   3041  CG1 ILE B 399      16.803 -15.766   2.995  1.00  0.00           C
ATOM   3042  CG2 ILE B 399      14.276 -15.670   3.118  1.00  0.00           C
ATOM   3043  CD1 ILE B 399      16.892 -16.549   1.684  1.00  0.00           C
ATOM   3044  N   GLU B 400      14.070 -16.541   6.660  1.00  0.00           N
ATOM   3045  CA  GLU B 400      12.848 -16.691   7.452  1.00  0.00           C
ATOM   3046  C   GLU B 400      12.861 -15.814   8.722  1.00  0.00           C
ATOM   3047  O   GLU B 400      11.851 -15.214   9.086  1.00  0.00           O
ATOM   3048  CB  GLU B 400      12.637 -18.185   7.778  1.00  0.00           C
ATOM   3049  CG  GLU B 400      11.154 -18.583   7.928  1.00  0.00           C
ATOM   3050  CD  GLU B 400      10.317 -18.403   6.629  1.00  0.00           C
ATOM   3051  OE1 GLU B 400       9.074 -18.438   6.701  1.00  0.00           O
ATOM   3052  OE2 GLU B 400      10.897 -18.174   5.549  1.00  0.00           O
ATOM   3053  N   ARG B 401      14.027 -15.650   9.355  1.00  0.00           N
ATOM   3054  CA  ARG B 401      14.185 -14.712  10.478  1.00  0.00           C
ATOM   3055  C   ARG B 401      13.921 -13.266  10.058  1.00  0.00           C
ATOM   3056  O   ARG B 401      13.264 -12.524  10.792  1.00  0.00           O
ATOM   3057  CB  ARG B 401      15.589 -14.870  11.083  1.00  0.00           C
ATOM   3058  CG  ARG B 401      15.791 -14.004  12.334  1.00  0.00           C
ATOM   3059  CD  ARG B 401      17.251 -14.064  12.830  1.00  0.00           C
ATOM   3060  NE  ARG B 401      18.144 -13.327  11.930  1.00  0.00           N
ATOM   3061  CZ  ARG B 401      19.468 -13.259  11.997  1.00  0.00           C
ATOM   3062  NH1 ARG B 401      20.137 -13.884  12.928  1.00  0.00           N
ATOM   3063  NH2 ARG B 401      20.145 -12.555  11.135  1.00  0.00           N
ATOM   3064  N   ILE B 402      14.428 -12.861   8.902  1.00  0.00           N
ATOM   3065  CA  ILE B 402      14.205 -11.510   8.372  1.00  0.00           C
ATOM   3066  C   ILE B 402      12.739 -11.321   7.970  1.00  0.00           C
ATOM   3067  O   ILE B 402      12.155 -10.302   8.337  1.00  0.00           O
ATOM   3068  CB  ILE B 402      15.186 -11.190   7.220  1.00  0.00           C
ATOM   3069  CG1 ILE B 402      16.665 -11.175   7.674  1.00  0.00           C
ATOM   3070  CG2 ILE B 402      14.836  -9.845   6.560  1.00  0.00           C
ATOM   3071  CD1 ILE B 402      17.013 -10.271   8.861  1.00  0.00           C
ATOM   3072  N   LYS B 403      12.122 -12.312   7.347  1.00  0.00           N
ATOM   3073  CA  LYS B 403      10.685 -12.283   7.043  1.00  0.00           C
ATOM   3074  C   LYS B 403       9.835 -12.055   8.291  1.00  0.00           C
ATOM   3075  O   LYS B 403       8.942 -11.210   8.270  1.00  0.00           O
ATOM   3076  CB  LYS B 403      10.316 -13.591   6.344  1.00  0.00           C
ATOM   3077  CG  LYS B 403       8.847 -13.649   5.901  1.00  0.00           C
ATOM   3078  CD  LYS B 403       8.632 -15.006   5.262  1.00  0.00           C
ATOM   3079  CE  LYS B 403       7.176 -15.329   4.968  1.00  0.00           C
ATOM   3080  NZ  LYS B 403       7.071 -16.775   4.693  1.00  0.00           N
ATOM   3081  N   GLY B 404      10.146 -12.717   9.400  1.00  0.00           N
ATOM   3082  CA  GLY B 404       9.470 -12.484  10.677  1.00  0.00           C
ATOM   3083  C   GLY B 404       9.599 -11.038  11.175  1.00  0.00           C
ATOM   3084  O   GLY B 404       8.614 -10.451  11.621  1.00  0.00           O
ATOM   3085  N   LYS B 405      10.784 -10.427  11.035  1.00  0.00           N
ATOM   3086  CA  LYS B 405      10.994  -9.011  11.372  1.00  0.00           C
ATOM   3087  C   LYS B 405      10.234  -8.061  10.438  1.00  0.00           C
ATOM   3088  O   LYS B 405       9.693  -7.051  10.890  1.00  0.00           O
ATOM   3089  CB  LYS B 405      12.485  -8.663  11.325  1.00  0.00           C
ATOM   3090  CG  LYS B 405      13.296  -9.318  12.449  1.00  0.00           C
ATOM   3091  CD  LYS B 405      14.736  -8.816  12.355  1.00  0.00           C
ATOM   3092  CE  LYS B 405      15.564  -9.199  13.568  1.00  0.00           C
ATOM   3093  NZ  LYS B 405      16.794  -8.362  13.632  1.00  0.00           N
ATOM   3094  N   VAL B 406      10.184  -8.384   9.143  1.00  0.00           N
ATOM   3095  CA  VAL B 406       9.442  -7.618   8.142  1.00  0.00           C
ATOM   3096  C   VAL B 406       7.945  -7.643   8.445  1.00  0.00           C
ATOM   3097  O   VAL B 406       7.330  -6.585   8.477  1.00  0.00           O
ATOM   3098  CB  VAL B 406       9.735  -8.136   6.721  1.00  0.00           C
ATOM   3099  CG1 VAL B 406       8.777  -7.570   5.668  1.00  0.00           C
ATOM   3100  CG2 VAL B 406      11.157  -7.748   6.303  1.00  0.00           C
ATOM   3101  N   LEU B 407       7.379  -8.808   8.749  1.00  0.00           N
ATOM   3102  CA  LEU B 407       5.968  -8.931   9.126  1.00  0.00           C
ATOM   3103  C   LEU B 407       5.639  -8.113  10.388  1.00  0.00           C
ATOM   3104  O   LEU B 407       4.645  -7.392  10.407  1.00  0.00           O
ATOM   3105  CB  LEU B 407       5.623 -10.416   9.320  1.00  0.00           C
ATOM   3106  CG  LEU B 407       5.594 -11.243   8.017  1.00  0.00           C
ATOM   3107  CD1 LEU B 407       5.450 -12.729   8.352  1.00  0.00           C
ATOM   3108  CD2 LEU B 407       4.424 -10.848   7.109  1.00  0.00           C
ATOM   3109  N   ASP B 408       6.511  -8.142  11.402  1.00  0.00           N
ATOM   3110  CA  ASP B 408       6.337  -7.363  12.631  1.00  0.00           C
ATOM   3111  C   ASP B 408       6.345  -5.845  12.382  1.00  0.00           C
ATOM   3112  O   ASP B 408       5.453  -5.121  12.825  1.00  0.00           O
ATOM   3113  CB  ASP B 408       7.425  -7.760  13.638  1.00  0.00           C
ATOM   3114  CG  ASP B 408       7.290  -6.974  14.946  1.00  0.00           C
ATOM   3115  OD1 ASP B 408       6.356  -7.284  15.702  1.00  0.00           O
ATOM   3116  OD2 ASP B 408       8.105  -6.041  15.165  1.00  0.00           O
ATOM   3117  N   ILE B 409       7.323  -5.339  11.618  1.00  0.00           N
ATOM   3118  CA  ILE B 409       7.377  -3.906  11.319  1.00  0.00           C
ATOM   3119  C   ILE B 409       6.233  -3.469  10.393  1.00  0.00           C
ATOM   3120  O   ILE B 409       5.680  -2.386  10.575  1.00  0.00           O
ATOM   3121  CB  ILE B 409       8.773  -3.480  10.815  1.00  0.00           C
ATOM   3122  CG1 ILE B 409       8.967  -1.964  11.030  1.00  0.00           C
ATOM   3123  CG2 ILE B 409       9.021  -3.872   9.353  1.00  0.00           C
ATOM   3124  CD1 ILE B 409      10.412  -1.494  10.827  1.00  0.00           C
ATOM   3125  N   CYS B 410       5.808  -4.325   9.461  1.00  0.00           N
ATOM   3126  CA  CYS B 410       4.645  -4.083   8.614  1.00  0.00           C
ATOM   3127  C   CYS B 410       3.351  -3.963   9.422  1.00  0.00           C
ATOM   3128  O   CYS B 410       2.533  -3.085   9.136  1.00  0.00           O
ATOM   3129  CB  CYS B 410       4.533  -5.201   7.572  1.00  0.00           C
ATOM   3130  SG  CYS B 410       5.752  -4.953   6.240  1.00  0.00           S
ATOM   3131  N   ALA B 411       3.178  -4.783  10.458  1.00  0.00           N
ATOM   3132  CA  ALA B 411       2.035  -4.702  11.363  1.00  0.00           C
ATOM   3133  C   ALA B 411       2.023  -3.407  12.194  1.00  0.00           C
ATOM   3134  O   ALA B 411       0.965  -2.846  12.451  1.00  0.00           O
ATOM   3135  CB  ALA B 411       2.051  -5.941  12.257  1.00  0.00           C
ATOM   3136  N   ARG B 412       3.202  -2.887  12.576  1.00  0.00           N
ATOM   3137  CA  ARG B 412       3.338  -1.613  13.299  1.00  0.00           C
ATOM   3138  C   ARG B 412       3.109  -0.372  12.426  1.00  0.00           C
ATOM   3139  O   ARG B 412       2.717   0.666  12.946  1.00  0.00           O
ATOM   3140  CB  ARG B 412       4.713  -1.548  13.979  1.00  0.00           C
ATOM   3141  CG  ARG B 412       4.783  -2.496  15.191  1.00  0.00           C
ATOM   3142  CD  ARG B 412       6.092  -2.324  15.968  1.00  0.00           C
ATOM   3143  NE  ARG B 412       7.222  -2.984  15.320  1.00  0.00           N
ATOM   3144  CZ  ARG B 412       8.461  -2.535  15.191  1.00  0.00           C
ATOM   3145  NH1 ARG B 412       8.805  -1.326  15.539  1.00  0.00           N
ATOM   3146  NH2 ARG B 412       9.382  -3.322  14.724  1.00  0.00           N
ATOM   3147  N   TYR B 413       3.337  -0.490  11.115  1.00  0.00           N
ATOM   3148  CA  TYR B 413       3.169   0.592  10.145  1.00  0.00           C
ATOM   3149  C   TYR B 413       2.221   0.165   9.004  1.00  0.00           C
ATOM   3150  O   TYR B 413       2.681  -0.062   7.883  1.00  0.00           O
ATOM   3151  CB  TYR B 413       4.537   1.033   9.623  1.00  0.00           C
ATOM   3152  CG  TYR B 413       5.445   1.672  10.655  1.00  0.00           C
ATOM   3153  CD1 TYR B 413       5.365   3.049  10.936  1.00  0.00           C
ATOM   3154  CD2 TYR B 413       6.391   0.881  11.347  1.00  0.00           C
ATOM   3155  CE1 TYR B 413       6.219   3.639  11.878  1.00  0.00           C
ATOM   3156  CE2 TYR B 413       7.246   1.460  12.298  1.00  0.00           C
ATOM   3157  CZ  TYR B 413       7.157   2.837  12.554  1.00  0.00           C
ATOM   3158  OH  TYR B 413       8.002   3.416  13.486  1.00  0.00           O
ATOM   3159  N   PRO B 414       0.906   0.013   9.263  1.00  0.00           N
ATOM   3160  CA  PRO B 414      -0.052  -0.333   8.223  1.00  0.00           C
ATOM   3161  C   PRO B 414      -0.100   0.751   7.138  1.00  0.00           C
ATOM   3162  O   PRO B 414       0.090   1.938   7.414  1.00  0.00           O
ATOM   3163  CB  PRO B 414      -1.396  -0.510   8.940  1.00  0.00           C
ATOM   3164  CG  PRO B 414      -1.260   0.381  10.174  1.00  0.00           C
ATOM   3165  CD  PRO B 414       0.214   0.252  10.530  1.00  0.00           C
ATOM   3166  N   VAL B 415      -0.328   0.342   5.888  1.00  0.00           N
ATOM   3167  CA  VAL B 415      -0.376   1.264   4.734  1.00  0.00           C
ATOM   3168  C   VAL B 415      -1.638   2.121   4.777  1.00  0.00           C
ATOM   3169  O   VAL B 415      -1.562   3.347   4.650  1.00  0.00           O
ATOM   3170  CB  VAL B 415      -0.313   0.494   3.400  1.00  0.00           C
ATOM   3171  CG1 VAL B 415      -0.377   1.438   2.195  1.00  0.00           C
ATOM   3172  CG2 VAL B 415       0.982  -0.310   3.272  1.00  0.00           C
ATOM   3173  N   TYR B 416      -2.794   1.471   4.967  1.00  0.00           N
ATOM   3174  CA  TYR B 416      -4.107   2.093   5.118  1.00  0.00           C
ATOM   3175  C   TYR B 416      -4.675   1.729   6.490  1.00  0.00           C
ATOM   3176  O   TYR B 416      -4.830   0.548   6.808  1.00  0.00           O
ATOM   3177  CB  TYR B 416      -5.035   1.655   3.976  1.00  0.00           C
ATOM   3178  CG  TYR B 416      -4.538   2.017   2.589  1.00  0.00           C
ATOM   3179  CD1 TYR B 416      -4.638   3.341   2.108  1.00  0.00           C
ATOM   3180  CD2 TYR B 416      -3.957   1.030   1.763  1.00  0.00           C
ATOM   3181  CE1 TYR B 416      -4.172   3.677   0.833  1.00  0.00           C
ATOM   3182  CE2 TYR B 416      -3.493   1.356   0.479  1.00  0.00           C
ATOM   3183  CZ  TYR B 416      -3.596   2.685   0.008  1.00  0.00           C
ATOM   3184  OH  TYR B 416      -3.135   3.004  -1.240  1.00  0.00           O
ATOM   3185  N   ALA B 417      -4.975   2.728   7.312  1.00  0.00           N
ATOM   3186  CA  ALA B 417      -5.507   2.599   8.663  1.00  0.00           C
ATOM   3187  C   ALA B 417      -6.953   3.082   8.768  1.00  0.00           C
ATOM   3188  O   ALA B 417      -7.339   4.015   8.022  1.00  0.00           O
ATOM   3189  CB  ALA B 417      -4.580   3.328   9.638  1.00  0.00           C
ATOM   3190  OXT ALA B 417      -7.717   2.510   9.594  1.00  0.00           O
END
