# Supplementary material for: Conserved interfaces mediate multiple protein–protein interactions in a prokaryotic metabolon
Source: Mol Syst Biol. 2025 Sep 3;21(11):1490–521. doi: 10.1038/s44320-025-00139-9 (PMC12583656; doi:10.1038/s44320-025-00139-9)
Supplement: Supplementary file 12 — Source data Fig. 7 [file 44320_2025_139_MOESM12_ESM.zip › Figure7_data/Fig7B/10.pdb]

CRYST1    0.000    0.000    0.000  90.00  90.00  90.00 P 1           1
ATOM      1  N   MET B   1      18.729 -13.407  -3.000  1.00  0.00           N
ATOM      2  CA  MET B   1      17.976 -12.144  -3.137  1.00  0.00           C
ATOM      3  C   MET B   1      17.886 -11.553  -1.763  1.00  0.00           C
ATOM      4  O   MET B   1      17.814 -12.310  -0.816  1.00  0.00           O
ATOM      5  CB  MET B   1      16.575 -12.397  -3.704  1.00  0.00           C
ATOM      6  CG  MET B   1      16.643 -12.977  -5.095  1.00  0.00           C
ATOM      7  SD  MET B   1      15.057 -13.652  -5.551  1.00  0.00           S
ATOM      8  CE  MET B   1      15.593 -15.065  -6.501  1.00  0.00           C
ATOM      9  N   ALA B   2      17.950 -10.230  -1.623  1.00  0.00           N
ATOM     10  CA  ALA B   2      17.784  -9.599  -0.327  1.00  0.00           C
ATOM     11  C   ALA B   2      16.310  -9.206  -0.176  1.00  0.00           C
ATOM     12  O   ALA B   2      15.773  -8.515  -1.039  1.00  0.00           O
ATOM     13  CB  ALA B   2      18.734  -8.408  -0.207  1.00  0.00           C
ATOM     14  N   ALA B   3      15.682  -9.642   0.913  1.00  0.00           N
ATOM     15  CA  ALA B   3      14.333  -9.233   1.233  1.00  0.00           C
ATOM     16  C   ALA B   3      14.248  -7.707   1.377  1.00  0.00           C
ATOM     17  O   ALA B   3      15.144  -7.075   1.934  1.00  0.00           O
ATOM     18  CB  ALA B   3      13.898  -9.927   2.524  1.00  0.00           C
ATOM     19  N   LYS B   4      13.144  -7.124   0.920  1.00  0.00           N
ATOM     20  CA  LYS B   4      12.829  -5.733   1.229  1.00  0.00           C
ATOM     21  C   LYS B   4      12.449  -5.618   2.701  1.00  0.00           C
ATOM     22  O   LYS B   4      11.739  -6.468   3.239  1.00  0.00           O
ATOM     23  CB  LYS B   4      11.706  -5.204   0.321  1.00  0.00           C
ATOM     24  CG  LYS B   4      12.161  -5.057  -1.138  1.00  0.00           C
ATOM     25  CD  LYS B   4      11.003  -4.542  -1.992  1.00  0.00           C
ATOM     26  CE  LYS B   4      11.435  -4.412  -3.451  1.00  0.00           C
ATOM     27  NZ  LYS B   4      10.288  -4.073  -4.324  1.00  0.00           N
ATOM     28  N   ILE B   5      12.910  -4.562   3.347  1.00  0.00           N
ATOM     29  CA  ILE B   5      12.605  -4.322   4.751  1.00  0.00           C
ATOM     30  C   ILE B   5      11.231  -3.666   4.876  1.00  0.00           C
ATOM     31  O   ILE B   5      10.988  -2.623   4.270  1.00  0.00           O
ATOM     32  CB  ILE B   5      13.725  -3.489   5.404  1.00  0.00           C
ATOM     33  CG1 ILE B   5      15.112  -4.176   5.319  1.00  0.00           C
ATOM     34  CG2 ILE B   5      13.389  -3.156   6.864  1.00  0.00           C
ATOM     35  CD1 ILE B   5      15.196  -5.570   5.968  1.00  0.00           C
ATOM     36  N   ILE B   6      10.361  -4.243   5.696  1.00  0.00           N
ATOM     37  CA  ILE B   6       9.124  -3.606   6.151  1.00  0.00           C
ATOM     38  C   ILE B   6       9.483  -2.687   7.321  1.00  0.00           C
ATOM     39  O   ILE B   6       9.578  -3.126   8.473  1.00  0.00           O
ATOM     40  CB  ILE B   6       8.043  -4.651   6.486  1.00  0.00           C
ATOM     41  CG1 ILE B   6       7.653  -5.446   5.217  1.00  0.00           C
ATOM     42  CG2 ILE B   6       6.796  -3.970   7.091  1.00  0.00           C
ATOM     43  CD1 ILE B   6       6.658  -6.582   5.456  1.00  0.00           C
ATOM     44  N   ASP B   7       9.692  -1.402   7.038  1.00  0.00           N
ATOM     45  CA  ASP B   7      10.096  -0.406   8.027  1.00  0.00           C
ATOM     46  C   ASP B   7       8.902   0.070   8.868  1.00  0.00           C
ATOM     47  O   ASP B   7       8.303   1.130   8.652  1.00  0.00           O
ATOM     48  CB  ASP B   7      10.855   0.749   7.363  1.00  0.00           C
ATOM     49  CG  ASP B   7      11.398   1.759   8.392  1.00  0.00           C
ATOM     50  OD1 ASP B   7      11.218   1.550   9.614  1.00  0.00           O
ATOM     51  OD2 ASP B   7      11.967   2.779   7.957  1.00  0.00           O
ATOM     52  N   GLY B   8       8.560  -0.733   9.878  1.00  0.00           N
ATOM     53  CA  GLY B   8       7.477  -0.422  10.797  1.00  0.00           C
ATOM     54  C   GLY B   8       7.682   0.845  11.609  1.00  0.00           C
ATOM     55  O   GLY B   8       6.701   1.472  12.011  1.00  0.00           O
ATOM     56  N   LYS B   9       8.927   1.279  11.826  1.00  0.00           N
ATOM     57  CA  LYS B   9       9.204   2.541  12.524  1.00  0.00           C
ATOM     58  C   LYS B   9       8.744   3.735  11.696  1.00  0.00           C
ATOM     59  O   LYS B   9       8.063   4.616  12.217  1.00  0.00           O
ATOM     60  CB  LYS B   9      10.698   2.614  12.866  1.00  0.00           C
ATOM     61  CG  LYS B   9      11.012   3.812  13.773  1.00  0.00           C
ATOM     62  CD  LYS B   9      12.520   3.886  14.041  1.00  0.00           C
ATOM     63  CE  LYS B   9      12.831   5.110  14.903  1.00  0.00           C
ATOM     64  NZ  LYS B   9      14.289   5.299  15.056  1.00  0.00           N
ATOM     65  N   THR B  10       9.058   3.738  10.398  1.00  0.00           N
ATOM     66  CA  THR B  10       8.634   4.790   9.466  1.00  0.00           C
ATOM     67  C   THR B  10       7.119   4.770   9.262  1.00  0.00           C
ATOM     68  O   THR B  10       6.484   5.821   9.362  1.00  0.00           O
ATOM     69  CB  THR B  10       9.385   4.655   8.132  1.00  0.00           C
ATOM     70  OG1 THR B  10      10.748   4.929   8.386  1.00  0.00           O
ATOM     71  CG2 THR B  10       8.934   5.667   7.088  1.00  0.00           C
ATOM     72  N   ILE B  11       6.500   3.593   9.080  1.00  0.00           N
ATOM     73  CA  ILE B  11       5.042   3.485   8.929  1.00  0.00           C
ATOM     74  C   ILE B  11       4.310   3.932  10.199  1.00  0.00           C
ATOM     75  O   ILE B  11       3.340   4.686  10.106  1.00  0.00           O
ATOM     76  CB  ILE B  11       4.629   2.061   8.506  1.00  0.00           C
ATOM     77  CG1 ILE B  11       5.250   1.611   7.160  1.00  0.00           C
ATOM     78  CG2 ILE B  11       3.095   1.940   8.418  1.00  0.00           C
ATOM     79  CD1 ILE B  11       4.950   2.506   5.955  1.00  0.00           C
ATOM     80  N   ALA B  12       4.783   3.547  11.376  1.00  0.00           N
ATOM     81  CA  ALA B  12       4.197   3.985  12.638  1.00  0.00           C
ATOM     82  C   ALA B  12       4.228   5.511  12.774  1.00  0.00           C
ATOM     83  O   ALA B  12       3.240   6.125  13.178  1.00  0.00           O
ATOM     84  CB  ALA B  12       4.932   3.314  13.801  1.00  0.00           C
ATOM     85  N   GLN B  13       5.334   6.152  12.377  1.00  0.00           N
ATOM     86  CA  GLN B  13       5.441   7.610  12.387  1.00  0.00           C
ATOM     87  C   GLN B  13       4.483   8.262  11.381  1.00  0.00           C
ATOM     88  O   GLN B  13       3.911   9.317  11.658  1.00  0.00           O
ATOM     89  CB  GLN B  13       6.900   8.031  12.141  1.00  0.00           C
ATOM     90  CG  GLN B  13       7.157   9.453  12.650  1.00  0.00           C
ATOM     91  CD  GLN B  13       6.985   9.583  14.177  1.00  0.00           C
ATOM     92  OE1 GLN B  13       7.164   8.636  14.928  1.00  0.00           O
ATOM     93  NE2 GLN B  13       6.616  10.744  14.682  1.00  0.00           N
ATOM     94  N   GLN B  14       4.264   7.622  10.243  1.00  0.00           N
ATOM     95  CA  GLN B  14       3.307   8.071   9.240  1.00  0.00           C
ATOM     96  C   GLN B  14       1.874   8.036   9.783  1.00  0.00           C
ATOM     97  O   GLN B  14       1.182   9.048   9.726  1.00  0.00           O
ATOM     98  CB  GLN B  14       3.475   7.211   7.975  1.00  0.00           C
ATOM     99  CG  GLN B  14       3.270   8.018   6.693  1.00  0.00           C
ATOM    100  CD  GLN B  14       3.458   7.170   5.433  1.00  0.00           C
ATOM    101  OE1 GLN B  14       3.414   5.951   5.442  1.00  0.00           O
ATOM    102  NE2 GLN B  14       3.663   7.784   4.292  1.00  0.00           N
ATOM    103  N   VAL B  15       1.466   6.922  10.402  1.00  0.00           N
ATOM    104  CA  VAL B  15       0.142   6.769  11.036  1.00  0.00           C
ATOM    105  C   VAL B  15      -0.053   7.817  12.133  1.00  0.00           C
ATOM    106  O   VAL B  15      -1.069   8.506  12.148  1.00  0.00           O
ATOM    107  CB  VAL B  15      -0.041   5.347  11.595  1.00  0.00           C
ATOM    108  CG1 VAL B  15      -1.334   5.192  12.407  1.00  0.00           C
ATOM    109  CG2 VAL B  15      -0.089   4.318  10.459  1.00  0.00           C
ATOM    110  N   ARG B  16       0.929   8.020  13.010  1.00  0.00           N
ATOM    111  CA  ARG B  16       0.866   9.045  14.064  1.00  0.00           C
ATOM    112  C   ARG B  16       0.713  10.452  13.483  1.00  0.00           C
ATOM    113  O   ARG B  16      -0.084  11.234  13.979  1.00  0.00           O
ATOM    114  CB  ARG B  16       2.119   8.975  14.955  1.00  0.00           C
ATOM    115  CG  ARG B  16       2.124   7.709  15.837  1.00  0.00           C
ATOM    116  CD  ARG B  16       3.504   7.459  16.450  1.00  0.00           C
ATOM    117  NE  ARG B  16       3.798   8.343  17.580  1.00  0.00           N
ATOM    118  CZ  ARG B  16       4.191   7.958  18.794  1.00  0.00           C
ATOM    119  NH1 ARG B  16       4.324   6.706  19.119  1.00  0.00           N
ATOM    120  NH2 ARG B  16       4.466   8.814  19.708  1.00  0.00           N
ATOM    121  N   SER B  17       1.430  10.757  12.408  1.00  0.00           N
ATOM    122  CA  SER B  17       1.359  12.060  11.733  1.00  0.00           C
ATOM    123  C   SER B  17      -0.007  12.291  11.070  1.00  0.00           C
ATOM    124  O   SER B  17      -0.543  13.394  11.123  1.00  0.00           O
ATOM    125  CB  SER B  17       2.461  12.194  10.683  1.00  0.00           C
ATOM    126  OG  SER B  17       3.738  12.001  11.264  1.00  0.00           O
ATOM    127  N   GLU B  18      -0.604  11.247  10.485  1.00  0.00           N
ATOM    128  CA  GLU B  18      -1.949  11.307   9.905  1.00  0.00           C
ATOM    129  C   GLU B  18      -3.021  11.539  10.978  1.00  0.00           C
ATOM    130  O   GLU B  18      -3.922  12.362  10.784  1.00  0.00           O
ATOM    131  CB  GLU B  18      -2.244  10.007   9.149  1.00  0.00           C
ATOM    132  CG  GLU B  18      -1.460   9.906   7.833  1.00  0.00           C
ATOM    133  CD  GLU B  18      -1.542   8.510   7.195  1.00  0.00           C
ATOM    134  OE1 GLU B  18      -0.734   8.228   6.291  1.00  0.00           O
ATOM    135  OE2 GLU B  18      -2.397   7.677   7.585  1.00  0.00           O
ATOM    136  N   VAL B  19      -2.911  10.860  12.122  1.00  0.00           N
ATOM    137  CA  VAL B  19      -3.795  11.095  13.270  1.00  0.00           C
ATOM    138  C   VAL B  19      -3.654  12.536  13.764  1.00  0.00           C
ATOM    139  O   VAL B  19      -4.667  13.215  13.894  1.00  0.00           O
ATOM    140  CB  VAL B  19      -3.542  10.084  14.398  1.00  0.00           C
ATOM    141  CG1 VAL B  19      -4.336  10.434  15.665  1.00  0.00           C
ATOM    142  CG2 VAL B  19      -3.967   8.677  13.974  1.00  0.00           C
ATOM    143  N   ALA B  20      -2.437  13.041  13.935  1.00  0.00           N
ATOM    144  CA  ALA B  20      -2.191  14.416  14.366  1.00  0.00           C
ATOM    145  C   ALA B  20      -2.820  15.448  13.416  1.00  0.00           C
ATOM    146  O   ALA B  20      -3.451  16.404  13.862  1.00  0.00           O
ATOM    147  CB  ALA B  20      -0.673  14.630  14.499  1.00  0.00           C
ATOM    148  N   GLN B  21      -2.730  15.238  12.099  1.00  0.00           N
ATOM    149  CA  GLN B  21      -3.373  16.105  11.103  1.00  0.00           C
ATOM    150  C   GLN B  21      -4.903  16.078  11.209  1.00  0.00           C
ATOM    151  O   GLN B  21      -5.540  17.127  11.113  1.00  0.00           O
ATOM    152  CB  GLN B  21      -2.952  15.693   9.691  1.00  0.00           C
ATOM    153  CG  GLN B  21      -1.532  16.182   9.355  1.00  0.00           C
ATOM    154  CD  GLN B  21      -1.098  15.796   7.931  1.00  0.00           C
ATOM    155  OE1 GLN B  21      -1.767  15.085   7.186  1.00  0.00           O
ATOM    156  NE2 GLN B  21       0.038  16.263   7.485  1.00  0.00           N
ATOM    157  N   LYS B  22      -5.513  14.908  11.438  1.00  0.00           N
ATOM    158  CA  LYS B  22      -6.964  14.801  11.643  1.00  0.00           C
ATOM    159  C   LYS B  22      -7.410  15.507  12.927  1.00  0.00           C
ATOM    160  O   LYS B  22      -8.441  16.161  12.923  1.00  0.00           O
ATOM    161  CB  LYS B  22      -7.404  13.333  11.658  1.00  0.00           C
ATOM    162  CG  LYS B  22      -7.380  12.690  10.269  1.00  0.00           C
ATOM    163  CD  LYS B  22      -7.913  11.252  10.359  1.00  0.00           C
ATOM    164  CE  LYS B  22      -7.981  10.598   8.987  1.00  0.00           C
ATOM    165  NZ  LYS B  22      -8.659   9.267   9.044  1.00  0.00           N
ATOM    166  N   VAL B  23      -6.628  15.409  13.998  1.00  0.00           N
ATOM    167  CA  VAL B  23      -6.897  16.142  15.246  1.00  0.00           C
ATOM    168  C   VAL B  23      -6.827  17.651  15.013  1.00  0.00           C
ATOM    169  O   VAL B  23      -7.748  18.360  15.412  1.00  0.00           O
ATOM    170  CB  VAL B  23      -5.934  15.705  16.366  1.00  0.00           C
ATOM    171  CG1 VAL B  23      -6.128  16.534  17.642  1.00  0.00           C
ATOM    172  CG2 VAL B  23      -6.174  14.243  16.738  1.00  0.00           C
ATOM    173  N   GLN B  24      -5.813  18.140  14.302  1.00  0.00           N
ATOM    174  CA  GLN B  24      -5.708  19.555  13.930  1.00  0.00           C
ATOM    175  C   GLN B  24      -6.913  20.032  13.113  1.00  0.00           C
ATOM    176  O   GLN B  24      -7.459  21.098  13.379  1.00  0.00           O
ATOM    177  CB  GLN B  24      -4.407  19.795  13.141  1.00  0.00           C
ATOM    178  CG  GLN B  24      -3.158  19.820  14.045  1.00  0.00           C
ATOM    179  CD  GLN B  24      -3.079  21.074  14.932  1.00  0.00           C
ATOM    180  OE1 GLN B  24      -3.654  22.105  14.654  1.00  0.00           O
ATOM    181  NE2 GLN B  24      -2.346  21.022  16.016  1.00  0.00           N
ATOM    182  N   ALA B  25      -7.380  19.225  12.158  1.00  0.00           N
ATOM    183  CA  ALA B  25      -8.576  19.535  11.371  1.00  0.00           C
ATOM    184  C   ALA B  25      -9.846  19.592  12.236  1.00  0.00           C
ATOM    185  O   ALA B  25     -10.659  20.496  12.063  1.00  0.00           O
ATOM    186  CB  ALA B  25      -8.698  18.508  10.237  1.00  0.00           C
ATOM    187  N   ARG B  26      -9.998  18.681  13.213  1.00  0.00           N
ATOM    188  CA  ARG B  26     -11.105  18.718  14.179  1.00  0.00           C
ATOM    189  C   ARG B  26     -11.067  19.988  15.027  1.00  0.00           C
ATOM    190  O   ARG B  26     -12.085  20.663  15.143  1.00  0.00           O
ATOM    191  CB  ARG B  26     -11.083  17.475  15.091  1.00  0.00           C
ATOM    192  CG  ARG B  26     -11.628  16.225  14.387  1.00  0.00           C
ATOM    193  CD  ARG B  26     -11.674  15.003  15.334  1.00  0.00           C
ATOM    194  NE  ARG B  26     -12.600  15.209  16.456  1.00  0.00           N
ATOM    195  CZ  ARG B  26     -13.902  14.916  16.527  1.00  0.00           C
ATOM    196  NH1 ARG B  26     -14.555  14.324  15.565  1.00  0.00           N
ATOM    197  NH2 ARG B  26     -14.577  15.207  17.590  1.00  0.00           N
ATOM    198  N   ILE B  27      -9.905  20.362  15.576  1.00  0.00           N
ATOM    199  CA  ILE B  27      -9.740  21.581  16.368  1.00  0.00           C
ATOM    200  C   ILE B  27     -10.055  22.824  15.532  1.00  0.00           C
ATOM    201  O   ILE B  27     -10.768  23.711  15.995  1.00  0.00           O
ATOM    202  CB  ILE B  27      -8.321  21.641  16.981  1.00  0.00           C
ATOM    203  CG1 ILE B  27      -8.139  20.507  18.018  1.00  0.00           C
ATOM    204  CG2 ILE B  27      -8.054  23.003  17.652  1.00  0.00           C
ATOM    205  CD1 ILE B  27      -6.684  20.314  18.489  1.00  0.00           C
ATOM    206  N   ALA B  28      -9.604  22.880  14.274  1.00  0.00           N
ATOM    207  CA  ALA B  28      -9.901  23.981  13.362  1.00  0.00           C
ATOM    208  C   ALA B  28     -11.406  24.103  13.046  1.00  0.00           C
ATOM    209  O   ALA B  28     -11.894  25.213  12.833  1.00  0.00           O
ATOM    210  CB  ALA B  28      -9.076  23.783  12.081  1.00  0.00           C
ATOM    211  N   ALA B  29     -12.141  22.993  13.080  1.00  0.00           N
ATOM    212  CA  ALA B  29     -13.595  22.956  12.937  1.00  0.00           C
ATOM    213  C   ALA B  29     -14.359  23.239  14.251  1.00  0.00           C
ATOM    214  O   ALA B  29     -15.585  23.183  14.269  1.00  0.00           O
ATOM    215  CB  ALA B  29     -13.982  21.613  12.309  1.00  0.00           C
ATOM    216  N   GLY B  30     -13.660  23.536  15.347  1.00  0.00           N
ATOM    217  CA  GLY B  30     -14.266  23.786  16.654  1.00  0.00           C
ATOM    218  C   GLY B  30     -14.687  22.523  17.418  1.00  0.00           C
ATOM    219  O   GLY B  30     -15.412  22.620  18.415  1.00  0.00           O
ATOM    220  N   LEU B  31     -14.251  21.341  16.974  1.00  0.00           N
ATOM    221  CA  LEU B  31     -14.535  20.067  17.614  1.00  0.00           C
ATOM    222  C   LEU B  31     -13.508  19.755  18.711  1.00  0.00           C
ATOM    223  O   LEU B  31     -12.359  20.192  18.660  1.00  0.00           O
ATOM    224  CB  LEU B  31     -14.580  18.946  16.562  1.00  0.00           C
ATOM    225  CG  LEU B  31     -15.587  19.175  15.424  1.00  0.00           C
ATOM    226  CD1 LEU B  31     -15.439  18.053  14.384  1.00  0.00           C
ATOM    227  CD2 LEU B  31     -17.024  19.199  15.930  1.00  0.00           C
ATOM    228  N   ARG B  32     -13.906  18.935  19.677  1.00  0.00           N
ATOM    229  CA  ARG B  32     -12.992  18.493  20.730  1.00  0.00           C
ATOM    230  C   ARG B  32     -11.907  17.555  20.177  1.00  0.00           C
ATOM    231  O   ARG B  32     -12.135  16.799  19.224  1.00  0.00           O
ATOM    232  CB  ARG B  32     -13.754  17.876  21.916  1.00  0.00           C
ATOM    233  CG  ARG B  32     -14.402  16.517  21.592  1.00  0.00           C
ATOM    234  CD  ARG B  32     -15.071  15.917  22.836  1.00  0.00           C
ATOM    235  NE  ARG B  32     -15.667  14.612  22.530  1.00  0.00           N
ATOM    236  CZ  ARG B  32     -15.029  13.436  22.498  1.00  0.00           C
ATOM    237  NH1 ARG B  32     -13.764  13.308  22.761  1.00  0.00           N
ATOM    238  NH2 ARG B  32     -15.689  12.363  22.186  1.00  0.00           N
ATOM    239  N   ALA B  33     -10.749  17.565  20.827  1.00  0.00           N
ATOM    240  CA  ALA B  33      -9.740  16.540  20.618  1.00  0.00           C
ATOM    241  C   ALA B  33     -10.192  15.200  21.219  1.00  0.00           C
ATOM    242  O   ALA B  33     -10.922  15.198  22.217  1.00  0.00           O
ATOM    243  CB  ALA B  33      -8.413  17.014  21.226  1.00  0.00           C
ATOM    244  N   PRO B  34      -9.766  14.056  20.661  1.00  0.00           N
ATOM    245  CA  PRO B  34      -9.973  12.754  21.285  1.00  0.00           C
ATOM    246  C   PRO B  34      -9.298  12.673  22.655  1.00  0.00           C
ATOM    247  O   PRO B  34      -8.228  13.258  22.875  1.00  0.00           O
ATOM    248  CB  PRO B  34      -9.406  11.718  20.312  1.00  0.00           C
ATOM    249  CG  PRO B  34      -9.387  12.447  18.974  1.00  0.00           C
ATOM    250  CD  PRO B  34      -9.126  13.900  19.372  1.00  0.00           C
ATOM    251  N   GLY B  35      -9.916  11.930  23.585  1.00  0.00           N
ATOM    252  CA  GLY B  35      -9.437  11.742  24.944  1.00  0.00           C
ATOM    253  C   GLY B  35      -9.126  10.279  25.267  1.00  0.00           C
ATOM    254  O   GLY B  35      -9.963   9.397  25.076  1.00  0.00           O
ATOM    255  N   LEU B  36      -7.934  10.026  25.792  1.00  0.00           N
ATOM    256  CA  LEU B  36      -7.519   8.706  26.280  1.00  0.00           C
ATOM    257  C   LEU B  36      -7.307   8.743  27.796  1.00  0.00           C
ATOM    258  O   LEU B  36      -6.470   9.483  28.300  1.00  0.00           O
ATOM    259  CB  LEU B  36      -6.249   8.263  25.532  1.00  0.00           C
ATOM    260  CG  LEU B  36      -5.748   6.856  25.926  1.00  0.00           C
ATOM    261  CD1 LEU B  36      -6.697   5.750  25.475  1.00  0.00           C
ATOM    262  CD2 LEU B  36      -4.398   6.572  25.284  1.00  0.00           C
ATOM    263  N   ALA B  37      -8.034   7.880  28.513  1.00  0.00           N
ATOM    264  CA  ALA B  37      -7.794   7.612  29.925  1.00  0.00           C
ATOM    265  C   ALA B  37      -6.920   6.362  30.084  1.00  0.00           C
ATOM    266  O   ALA B  37      -7.248   5.296  29.564  1.00  0.00           O
ATOM    267  CB  ALA B  37      -9.126   7.492  30.660  1.00  0.00           C
ATOM    268  N   VAL B  38      -5.819   6.484  30.816  1.00  0.00           N
ATOM    269  CA  VAL B  38      -4.935   5.367  31.141  1.00  0.00           C
ATOM    270  C   VAL B  38      -4.966   5.127  32.641  1.00  0.00           C
ATOM    271  O   VAL B  38      -4.618   6.016  33.418  1.00  0.00           O
ATOM    272  CB  VAL B  38      -3.491   5.592  30.642  1.00  0.00           C
ATOM    273  CG1 VAL B  38      -2.651   4.339  30.858  1.00  0.00           C
ATOM    274  CG2 VAL B  38      -3.451   5.926  29.143  1.00  0.00           C
ATOM    275  N   VAL B  39      -5.367   3.926  33.034  1.00  0.00           N
ATOM    276  CA  VAL B  39      -5.473   3.508  34.434  1.00  0.00           C
ATOM    277  C   VAL B  39      -4.335   2.549  34.746  1.00  0.00           C
ATOM    278  O   VAL B  39      -4.177   1.517  34.097  1.00  0.00           O
ATOM    279  CB  VAL B  39      -6.844   2.895  34.745  1.00  0.00           C
ATOM    280  CG1 VAL B  39      -6.986   2.610  36.241  1.00  0.00           C
ATOM    281  CG2 VAL B  39      -7.994   3.828  34.330  1.00  0.00           C
ATOM    282  N   LEU B  40      -3.537   2.905  35.750  1.00  0.00           N
ATOM    283  CA  LEU B  40      -2.473   2.070  36.299  1.00  0.00           C
ATOM    284  C   LEU B  40      -2.805   1.762  37.761  1.00  0.00           C
ATOM    285  O   LEU B  40      -3.147   2.674  38.509  1.00  0.00           O
ATOM    286  CB  LEU B  40      -1.134   2.823  36.152  1.00  0.00           C
ATOM    287  CG  LEU B  40       0.088   2.073  36.714  1.00  0.00           C
ATOM    288  CD1 LEU B  40       0.396   0.808  35.911  1.00  0.00           C
ATOM    289  CD2 LEU B  40       1.331   2.963  36.663  1.00  0.00           C
ATOM    290  N   VAL B  41      -2.676   0.496  38.157  1.00  0.00           N
ATOM    291  CA  VAL B  41      -2.830   0.076  39.557  1.00  0.00           C
ATOM    292  C   VAL B  41      -1.512  -0.515  40.031  1.00  0.00           C
ATOM    293  O   VAL B  41      -1.006  -1.476  39.444  1.00  0.00           O
ATOM    294  CB  VAL B  41      -3.999  -0.894  39.758  1.00  0.00           C
ATOM    295  CG1 VAL B  41      -4.262  -1.099  41.255  1.00  0.00           C
ATOM    296  CG2 VAL B  41      -5.300  -0.380  39.126  1.00  0.00           C
ATOM    297  N   GLY B  42      -0.932   0.068  41.071  1.00  0.00           N
ATOM    298  CA  GLY B  42       0.372  -0.310  41.595  1.00  0.00           C
ATOM    299  C   GLY B  42       1.550   0.325  40.854  1.00  0.00           C
ATOM    300  O   GLY B  42       1.398   1.170  39.972  1.00  0.00           O
ATOM    301  N   SER B  43       2.775  -0.102  41.240  1.00  0.00           N
ATOM    302  CA  SER B  43       4.024   0.572  40.857  1.00  0.00           C
ATOM    303  C   SER B  43       4.973  -0.319  40.049  1.00  0.00           C
ATOM    304  O   SER B  43       6.193  -0.208  40.181  1.00  0.00           O
ATOM    305  CB  SER B  43       4.683   1.162  42.114  1.00  0.00           C
ATOM    306  OG  SER B  43       4.988   0.133  43.035  1.00  0.00           O
ATOM    307  N   ASN B  44       4.449  -1.207  39.193  1.00  0.00           N
ATOM    308  CA  ASN B  44       5.298  -2.042  38.345  1.00  0.00           C
ATOM    309  C   ASN B  44       6.130  -1.165  37.380  1.00  0.00           C
ATOM    310  O   ASN B  44       5.546  -0.475  36.529  1.00  0.00           O
ATOM    311  CB  ASN B  44       4.432  -3.077  37.604  1.00  0.00           C
ATOM    312  CG  ASN B  44       5.230  -4.036  36.734  1.00  0.00           C
ATOM    313  OD1 ASN B  44       6.326  -3.775  36.259  1.00  0.00           O
ATOM    314  ND2 ASN B  44       4.685  -5.211  36.464  1.00  0.00           N
ATOM    315  N   PRO B  45       7.483  -1.217  37.427  1.00  0.00           N
ATOM    316  CA  PRO B  45       8.335  -0.364  36.597  1.00  0.00           C
ATOM    317  C   PRO B  45       8.103  -0.536  35.093  1.00  0.00           C
ATOM    318  O   PRO B  45       8.128   0.441  34.340  1.00  0.00           O
ATOM    319  CB  PRO B  45       9.774  -0.738  36.966  1.00  0.00           C
ATOM    320  CG  PRO B  45       9.657  -1.315  38.377  1.00  0.00           C
ATOM    321  CD  PRO B  45       8.287  -1.988  38.363  1.00  0.00           C
ATOM    322  N   ALA B  46       7.841  -1.765  34.640  1.00  0.00           N
ATOM    323  CA  ALA B  46       7.536  -2.025  33.234  1.00  0.00           C
ATOM    324  C   ALA B  46       6.216  -1.353  32.820  1.00  0.00           C
ATOM    325  O   ALA B  46       6.156  -0.682  31.788  1.00  0.00           O
ATOM    326  CB  ALA B  46       7.510  -3.538  32.998  1.00  0.00           C
ATOM    327  N   SER B  47       5.180  -1.457  33.660  1.00  0.00           N
ATOM    328  CA  SER B  47       3.888  -0.802  33.438  1.00  0.00           C
ATOM    329  C   SER B  47       4.020   0.727  33.390  1.00  0.00           C
ATOM    330  O   SER B  47       3.456   1.348  32.497  1.00  0.00           O
ATOM    331  CB  SER B  47       2.891  -1.207  34.519  1.00  0.00           C
ATOM    332  OG  SER B  47       2.673  -2.609  34.484  1.00  0.00           O
ATOM    333  N   GLN B  48       4.831   1.324  34.273  1.00  0.00           N
ATOM    334  CA  GLN B  48       5.096   2.765  34.260  1.00  0.00           C
ATOM    335  C   GLN B  48       5.747   3.227  32.953  1.00  0.00           C
ATOM    336  O   GLN B  48       5.347   4.256  32.390  1.00  0.00           O
ATOM    337  CB  GLN B  48       5.992   3.149  35.449  1.00  0.00           C
ATOM    338  CG  GLN B  48       5.251   3.061  36.788  1.00  0.00           C
ATOM    339  CD  GLN B  48       6.140   3.471  37.976  1.00  0.00           C
ATOM    340  OE1 GLN B  48       7.339   3.649  37.867  1.00  0.00           O
ATOM    341  NE2 GLN B  48       5.580   3.626  39.150  1.00  0.00           N
ATOM    342  N   ILE B  49       6.700   2.463  32.400  1.00  0.00           N
ATOM    343  CA  ILE B  49       7.336   2.771  31.113  1.00  0.00           C
ATOM    344  C   ILE B  49       6.305   2.731  29.973  1.00  0.00           C
ATOM    345  O   ILE B  49       6.275   3.626  29.131  1.00  0.00           O
ATOM    346  CB  ILE B  49       8.520   1.817  30.848  1.00  0.00           C
ATOM    347  CG1 ILE B  49       9.659   2.076  31.864  1.00  0.00           C
ATOM    348  CG2 ILE B  49       9.058   1.994  29.413  1.00  0.00           C
ATOM    349  CD1 ILE B  49      10.723   0.970  31.896  1.00  0.00           C
ATOM    350  N   TYR B  50       5.424   1.714  29.953  1.00  0.00           N
ATOM    351  CA  TYR B  50       4.373   1.622  28.938  1.00  0.00           C
ATOM    352  C   TYR B  50       3.370   2.779  29.037  1.00  0.00           C
ATOM    353  O   TYR B  50       3.028   3.374  28.011  1.00  0.00           O
ATOM    354  CB  TYR B  50       3.650   0.275  29.041  1.00  0.00           C
ATOM    355  CG  TYR B  50       4.457  -0.906  28.558  1.00  0.00           C
ATOM    356  CD1 TYR B  50       4.921  -0.957  27.222  1.00  0.00           C
ATOM    357  CD2 TYR B  50       4.760  -1.980  29.425  1.00  0.00           C
ATOM    358  CE1 TYR B  50       5.678  -2.044  26.771  1.00  0.00           C
ATOM    359  CE2 TYR B  50       5.514  -3.067  28.980  1.00  0.00           C
ATOM    360  CZ  TYR B  50       5.981  -3.105  27.651  1.00  0.00           C
ATOM    361  OH  TYR B  50       6.732  -4.159  27.213  1.00  0.00           O
ATOM    362  N   VAL B  51       2.936   3.140  30.249  1.00  0.00           N
ATOM    363  CA  VAL B  51       2.036   4.275  30.484  1.00  0.00           C
ATOM    364  C   VAL B  51       2.689   5.582  30.036  1.00  0.00           C
ATOM    365  O   VAL B  51       2.066   6.345  29.303  1.00  0.00           O
ATOM    366  CB  VAL B  51       1.591   4.333  31.955  1.00  0.00           C
ATOM    367  CG1 VAL B  51       0.831   5.614  32.282  1.00  0.00           C
ATOM    368  CG2 VAL B  51       0.666   3.148  32.259  1.00  0.00           C
ATOM    369  N   ALA B  52       3.951   5.818  30.385  1.00  0.00           N
ATOM    370  CA  ALA B  52       4.686   7.006  29.956  1.00  0.00           C
ATOM    371  C   ALA B  52       4.816   7.085  28.422  1.00  0.00           C
ATOM    372  O   ALA B  52       4.622   8.155  27.834  1.00  0.00           O
ATOM    373  CB  ALA B  52       6.061   6.995  30.634  1.00  0.00           C
ATOM    374  N   SER B  53       5.073   5.956  27.759  1.00  0.00           N
ATOM    375  CA  SER B  53       5.123   5.887  26.294  1.00  0.00           C
ATOM    376  C   SER B  53       3.773   6.223  25.650  1.00  0.00           C
ATOM    377  O   SER B  53       3.726   6.985  24.680  1.00  0.00           O
ATOM    378  CB  SER B  53       5.581   4.497  25.853  1.00  0.00           C
ATOM    379  OG  SER B  53       5.730   4.458  24.453  1.00  0.00           O
ATOM    380  N   LYS B  54       2.663   5.703  26.197  1.00  0.00           N
ATOM    381  CA  LYS B  54       1.301   5.991  25.724  1.00  0.00           C
ATOM    382  C   LYS B  54       0.948   7.468  25.930  1.00  0.00           C
ATOM    383  O   LYS B  54       0.449   8.102  25.007  1.00  0.00           O
ATOM    384  CB  LYS B  54       0.291   5.058  26.420  1.00  0.00           C
ATOM    385  CG  LYS B  54       0.429   3.585  25.971  1.00  0.00           C
ATOM    386  CD  LYS B  54      -0.417   2.642  26.843  1.00  0.00           C
ATOM    387  CE  LYS B  54      -0.254   1.175  26.424  1.00  0.00           C
ATOM    388  NZ  LYS B  54      -1.090   0.232  27.214  1.00  0.00           N
ATOM    389  N   ARG B  55       1.291   8.055  27.093  1.00  0.00           N
ATOM    390  CA  ARG B  55       1.099   9.487  27.393  1.00  0.00           C
ATOM    391  C   ARG B  55       1.821  10.372  26.386  1.00  0.00           C
ATOM    392  O   ARG B  55       1.216  11.248  25.792  1.00  0.00           O
ATOM    393  CB  ARG B  55       1.575   9.783  28.821  1.00  0.00           C
ATOM    394  CG  ARG B  55       0.545  10.562  29.638  1.00  0.00           C
ATOM    395  CD  ARG B  55       1.121  10.918  31.004  1.00  0.00           C
ATOM    396  NE  ARG B  55       0.074  11.228  31.992  1.00  0.00           N
ATOM    397  CZ  ARG B  55       0.270  11.554  33.255  1.00  0.00           C
ATOM    398  NH1 ARG B  55       1.452  11.775  33.732  1.00  0.00           N
ATOM    399  NH2 ARG B  55      -0.720  11.635  34.082  1.00  0.00           N
ATOM    400  N   LYS B  56       3.105  10.087  26.148  1.00  0.00           N
ATOM    401  CA  LYS B  56       3.927  10.829  25.180  1.00  0.00           C
ATOM    402  C   LYS B  56       3.378  10.718  23.758  1.00  0.00           C
ATOM    403  O   LYS B  56       3.416  11.685  23.001  1.00  0.00           O
ATOM    404  CB  LYS B  56       5.365  10.302  25.271  1.00  0.00           C
ATOM    405  CG  LYS B  56       6.326  11.196  24.483  1.00  0.00           C
ATOM    406  CD  LYS B  56       7.776  10.719  24.657  1.00  0.00           C
ATOM    407  CE  LYS B  56       8.695  11.689  23.933  1.00  0.00           C
ATOM    408  NZ  LYS B  56      10.122  11.327  24.087  1.00  0.00           N
ATOM    409  N   ALA B  57       2.841   9.558  23.391  1.00  0.00           N
ATOM    410  CA  ALA B  57       2.199   9.355  22.105  1.00  0.00           C
ATOM    411  C   ALA B  57       0.916  10.192  21.955  1.00  0.00           C
ATOM    412  O   ALA B  57       0.689  10.753  20.890  1.00  0.00           O
ATOM    413  CB  ALA B  57       1.952   7.856  21.938  1.00  0.00           C
ATOM    414  N   CYS B  58       0.103  10.315  23.018  1.00  0.00           N
ATOM    415  CA  CYS B  58      -1.076  11.174  23.040  1.00  0.00           C
ATOM    416  C   CYS B  58      -0.714  12.655  22.883  1.00  0.00           C
ATOM    417  O   CYS B  58      -1.305  13.340  22.059  1.00  0.00           O
ATOM    418  CB  CYS B  58      -1.863  10.956  24.332  1.00  0.00           C
ATOM    419  SG  CYS B  58      -2.531   9.271  24.391  1.00  0.00           S
ATOM    420  N   GLU B  59       0.297  13.139  23.619  1.00  0.00           N
ATOM    421  CA  GLU B  59       0.781  14.517  23.503  1.00  0.00           C
ATOM    422  C   GLU B  59       1.262  14.833  22.079  1.00  0.00           C
ATOM    423  O   GLU B  59       0.944  15.884  21.540  1.00  0.00           O
ATOM    424  CB  GLU B  59       1.923  14.765  24.487  1.00  0.00           C
ATOM    425  CG  GLU B  59       1.449  14.926  25.931  1.00  0.00           C
ATOM    426  CD  GLU B  59       2.607  15.141  26.928  1.00  0.00           C
ATOM    427  OE1 GLU B  59       2.314  15.538  28.079  1.00  0.00           O
ATOM    428  OE2 GLU B  59       3.781  14.878  26.568  1.00  0.00           O
ATOM    429  N   GLU B  60       1.975  13.898  21.438  1.00  0.00           N
ATOM    430  CA  GLU B  60       2.498  14.080  20.083  1.00  0.00           C
ATOM    431  C   GLU B  60       1.400  14.296  19.028  1.00  0.00           C
ATOM    432  O   GLU B  60       1.591  15.054  18.078  1.00  0.00           O
ATOM    433  CB  GLU B  60       3.359  12.862  19.722  1.00  0.00           C
ATOM    434  CG  GLU B  60       4.128  13.004  18.389  1.00  0.00           C
ATOM    435  CD  GLU B  60       4.894  11.715  18.065  1.00  0.00           C
ATOM    436  OE1 GLU B  60       4.905  11.268  16.903  1.00  0.00           O
ATOM    437  OE2 GLU B  60       5.437  11.073  18.993  1.00  0.00           O
ATOM    438  N   VAL B  61       0.236  13.663  19.202  1.00  0.00           N
ATOM    439  CA  VAL B  61      -0.885  13.767  18.253  1.00  0.00           C
ATOM    440  C   VAL B  61      -1.961  14.772  18.685  1.00  0.00           C
ATOM    441  O   VAL B  61      -2.944  14.958  17.970  1.00  0.00           O
ATOM    442  CB  VAL B  61      -1.480  12.395  17.910  1.00  0.00           C
ATOM    443  CG1 VAL B  61      -0.414  11.463  17.329  1.00  0.00           C
ATOM    444  CG2 VAL B  61      -2.143  11.725  19.115  1.00  0.00           C
ATOM    445  N   GLY B  62      -1.782  15.432  19.827  1.00  0.00           N
ATOM    446  CA  GLY B  62      -2.711  16.432  20.348  1.00  0.00           C
ATOM    447  C   GLY B  62      -3.960  15.864  21.031  1.00  0.00           C
ATOM    448  O   GLY B  62      -4.980  16.548  21.104  1.00  0.00           O
ATOM    449  N   PHE B  63      -3.909  14.630  21.527  1.00  0.00           N
ATOM    450  CA  PHE B  63      -4.990  14.067  22.332  1.00  0.00           C
ATOM    451  C   PHE B  63      -4.984  14.630  23.751  1.00  0.00           C
ATOM    452  O   PHE B  63      -3.934  14.915  24.324  1.00  0.00           O
ATOM    453  CB  PHE B  63      -4.906  12.532  22.393  1.00  0.00           C
ATOM    454  CG  PHE B  63      -5.225  11.763  21.130  1.00  0.00           C
ATOM    455  CD1 PHE B  63      -5.660  12.386  19.950  1.00  0.00           C
ATOM    456  CD2 PHE B  63      -5.119  10.360  21.164  1.00  0.00           C
ATOM    457  CE1 PHE B  63      -5.991  11.619  18.822  1.00  0.00           C
ATOM    458  CE2 PHE B  63      -5.447   9.592  20.039  1.00  0.00           C
ATOM    459  CZ  PHE B  63      -5.888  10.216  18.859  1.00  0.00           C
ATOM    460  N   VAL B  64      -6.165  14.673  24.377  1.00  0.00           N
ATOM    461  CA  VAL B  64      -6.265  14.818  25.825  1.00  0.00           C
ATOM    462  C   VAL B  64      -5.899  13.473  26.455  1.00  0.00           C
ATOM    463  O   VAL B  64      -6.518  12.455  26.169  1.00  0.00           O
ATOM    464  CB  VAL B  64      -7.666  15.288  26.247  1.00  0.00           C
ATOM    465  CG1 VAL B  64      -7.775  15.401  27.762  1.00  0.00           C
ATOM    466  CG2 VAL B  64      -7.961  16.669  25.646  1.00  0.00           C
ATOM    467  N   SER B  65      -4.903  13.459  27.334  1.00  0.00           N
ATOM    468  CA  SER B  65      -4.527  12.270  28.088  1.00  0.00           C
ATOM    469  C   SER B  65      -4.810  12.481  29.573  1.00  0.00           C
ATOM    470  O   SER B  65      -4.275  13.403  30.187  1.00  0.00           O
ATOM    471  CB  SER B  65      -3.064  11.921  27.830  1.00  0.00           C
ATOM    472  OG  SER B  65      -2.618  10.858  28.648  1.00  0.00           O
ATOM    473  N   ARG B  66      -5.636  11.605  30.168  1.00  0.00           N
ATOM    474  CA  ARG B  66      -5.806  11.520  31.622  1.00  0.00           C
ATOM    475  C   ARG B  66      -5.163  10.236  32.123  1.00  0.00           C
ATOM    476  O   ARG B  66      -5.454   9.159  31.618  1.00  0.00           O
ATOM    477  CB  ARG B  66      -7.283  11.585  32.019  1.00  0.00           C
ATOM    478  CG  ARG B  66      -7.874  13.000  31.886  1.00  0.00           C
ATOM    479  CD  ARG B  66      -9.291  13.004  32.457  1.00  0.00           C
ATOM    480  NE  ARG B  66      -9.969  14.315  32.303  1.00  0.00           N
ATOM    481  CZ  ARG B  66     -11.269  14.512  32.406  1.00  0.00           C
ATOM    482  NH1 ARG B  66     -12.080  13.566  32.803  1.00  0.00           N
ATOM    483  NH2 ARG B  66     -11.787  15.650  32.091  1.00  0.00           N
ATOM    484  N   SER B  67      -4.308  10.344  33.137  1.00  0.00           N
ATOM    485  CA  SER B  67      -3.740   9.167  33.784  1.00  0.00           C
ATOM    486  C   SER B  67      -4.215   9.088  35.218  1.00  0.00           C
ATOM    487  O   SER B  67      -4.222  10.093  35.924  1.00  0.00           O
ATOM    488  CB  SER B  67      -2.222   9.138  33.734  1.00  0.00           C
ATOM    489  OG  SER B  67      -1.764   9.337  32.410  1.00  0.00           O
ATOM    490  N   TYR B  68      -4.582   7.884  35.604  1.00  0.00           N
ATOM    491  CA  TYR B  68      -5.007   7.540  36.945  1.00  0.00           C
ATOM    492  C   TYR B  68      -3.999   6.536  37.502  1.00  0.00           C
ATOM    493  O   TYR B  68      -3.978   5.386  37.080  1.00  0.00           O
ATOM    494  CB  TYR B  68      -6.428   6.972  36.901  1.00  0.00           C
ATOM    495  CG  TYR B  68      -7.464   7.955  36.396  1.00  0.00           C
ATOM    496  CD1 TYR B  68      -8.183   8.764  37.291  1.00  0.00           C
ATOM    497  CD2 TYR B  68      -7.710   8.081  35.009  1.00  0.00           C
ATOM    498  CE1 TYR B  68      -9.143   9.675  36.831  1.00  0.00           C
ATOM    499  CE2 TYR B  68      -8.664   8.998  34.528  1.00  0.00           C
ATOM    500  CZ  TYR B  68      -9.378   9.792  35.442  1.00  0.00           C
ATOM    501  OH  TYR B  68     -10.321  10.687  34.989  1.00  0.00           O
ATOM    502  N   ASP B  69      -3.159   6.993  38.420  1.00  0.00           N
ATOM    503  CA  ASP B  69      -2.180   6.173  39.124  1.00  0.00           C
ATOM    504  C   ASP B  69      -2.774   5.780  40.479  1.00  0.00           C
ATOM    505  O   ASP B  69      -2.727   6.544  41.445  1.00  0.00           O
ATOM    506  CB  ASP B  69      -0.833   6.916  39.224  1.00  0.00           C
ATOM    507  CG  ASP B  69      -0.173   7.172  37.859  1.00  0.00           C
ATOM    508  OD1 ASP B  69      -0.125   6.232  37.037  1.00  0.00           O
ATOM    509  OD2 ASP B  69       0.287   8.309  37.612  1.00  0.00           O
ATOM    510  N   LEU B  70      -3.392   4.593  40.521  1.00  0.00           N
ATOM    511  CA  LEU B  70      -4.058   4.085  41.709  1.00  0.00           C
ATOM    512  C   LEU B  70      -3.082   3.259  42.559  1.00  0.00           C
ATOM    513  O   LEU B  70      -2.240   2.547  42.011  1.00  0.00           O
ATOM    514  CB  LEU B  70      -5.297   3.266  41.314  1.00  0.00           C
ATOM    515  CG  LEU B  70      -6.364   4.027  40.496  1.00  0.00           C
ATOM    516  CD1 LEU B  70      -7.509   3.080  40.155  1.00  0.00           C
ATOM    517  CD2 LEU B  70      -6.935   5.231  41.243  1.00  0.00           C
ATOM    518  N   PRO B  71      -3.209   3.318  43.913  1.00  0.00           N
ATOM    519  CA  PRO B  71      -2.374   2.516  44.788  1.00  0.00           C
ATOM    520  C   PRO B  71      -2.689   1.023  44.644  1.00  0.00           C
ATOM    521  O   PRO B  71      -3.801   0.632  44.306  1.00  0.00           O
ATOM    522  CB  PRO B  71      -2.634   3.044  46.201  1.00  0.00           C
ATOM    523  CG  PRO B  71      -4.066   3.567  46.113  1.00  0.00           C
ATOM    524  CD  PRO B  71      -4.155   4.106  44.681  1.00  0.00           C
ATOM    525  N   GLU B  72      -1.718   0.173  44.976  1.00  0.00           N
ATOM    526  CA  GLU B  72      -1.861  -1.293  44.922  1.00  0.00           C
ATOM    527  C   GLU B  72      -2.945  -1.834  45.880  1.00  0.00           C
ATOM    528  O   GLU B  72      -3.434  -2.940  45.708  1.00  0.00           O
ATOM    529  CB  GLU B  72      -0.478  -1.892  45.216  1.00  0.00           C
ATOM    530  CG  GLU B  72      -0.308  -3.343  44.769  1.00  0.00           C
ATOM    531  CD  GLU B  72       1.166  -3.807  44.820  1.00  0.00           C
ATOM    532  OE1 GLU B  72       1.507  -4.754  44.072  1.00  0.00           O
ATOM    533  OE2 GLU B  72       1.961  -3.184  45.559  1.00  0.00           O
ATOM    534  N   THR B  73      -3.357  -1.022  46.866  1.00  0.00           N
ATOM    535  CA  THR B  73      -4.448  -1.318  47.807  1.00  0.00           C
ATOM    536  C   THR B  73      -5.841  -1.071  47.228  1.00  0.00           C
ATOM    537  O   THR B  73      -6.821  -1.315  47.927  1.00  0.00           O
ATOM    538  CB  THR B  73      -4.287  -0.483  49.088  1.00  0.00           C
ATOM    539  OG1 THR B  73      -4.245   0.899  48.773  1.00  0.00           O
ATOM    540  CG2 THR B  73      -2.992  -0.813  49.824  1.00  0.00           C
ATOM    541  N   THR B  74      -5.959  -0.564  45.998  1.00  0.00           N
ATOM    542  CA  THR B  74      -7.247  -0.292  45.354  1.00  0.00           C
ATOM    543  C   THR B  74      -8.058  -1.579  45.250  1.00  0.00           C
ATOM    544  O   THR B  74      -7.576  -2.592  44.743  1.00  0.00           O
ATOM    545  CB  THR B  74      -7.051   0.323  43.968  1.00  0.00           C
ATOM    546  OG1 THR B  74      -6.318   1.518  44.095  1.00  0.00           O
ATOM    547  CG2 THR B  74      -8.360   0.701  43.277  1.00  0.00           C
ATOM    548  N   SER B  75      -9.307  -1.532  45.708  1.00  0.00           N
ATOM    549  CA  SER B  75     -10.230  -2.649  45.620  1.00  0.00           C
ATOM    550  C   SER B  75     -10.787  -2.812  44.199  1.00  0.00           C
ATOM    551  O   SER B  75     -10.818  -1.874  43.405  1.00  0.00           O
ATOM    552  CB  SER B  75     -11.364  -2.479  46.640  1.00  0.00           C
ATOM    553  OG  SER B  75     -12.163  -1.367  46.316  1.00  0.00           O
ATOM    554  N   GLU B  76     -11.282  -4.012  43.884  1.00  0.00           N
ATOM    555  CA  GLU B  76     -11.995  -4.249  42.623  1.00  0.00           C
ATOM    556  C   GLU B  76     -13.199  -3.305  42.469  1.00  0.00           C
ATOM    557  O   GLU B  76     -13.427  -2.783  41.381  1.00  0.00           O
ATOM    558  CB  GLU B  76     -12.451  -5.722  42.569  1.00  0.00           C
ATOM    559  CG  GLU B  76     -13.070  -6.090  41.222  1.00  0.00           C
ATOM    560  CD  GLU B  76     -13.615  -7.525  41.238  1.00  0.00           C
ATOM    561  OE1 GLU B  76     -14.854  -7.693  41.362  1.00  0.00           O
ATOM    562  OE2 GLU B  76     -12.816  -8.472  41.134  1.00  0.00           O
ATOM    563  N   ALA B  77     -13.943  -3.045  43.554  1.00  0.00           N
ATOM    564  CA  ALA B  77     -15.114  -2.180  43.527  1.00  0.00           C
ATOM    565  C   ALA B  77     -14.762  -0.733  43.162  1.00  0.00           C
ATOM    566  O   ALA B  77     -15.400  -0.162  42.279  1.00  0.00           O
ATOM    567  CB  ALA B  77     -15.821  -2.276  44.887  1.00  0.00           C
ATOM    568  N   GLU B  78     -13.703  -0.168  43.747  1.00  0.00           N
ATOM    569  CA  GLU B  78     -13.234   1.195  43.433  1.00  0.00           C
ATOM    570  C   GLU B  78     -12.742   1.298  41.983  1.00  0.00           C
ATOM    571  O   GLU B  78     -13.000   2.294  41.299  1.00  0.00           O
ATOM    572  CB  GLU B  78     -12.085   1.570  44.379  1.00  0.00           C
ATOM    573  CG  GLU B  78     -12.535   1.818  45.828  1.00  0.00           C
ATOM    574  CD  GLU B  78     -11.359   1.791  46.819  1.00  0.00           C
ATOM    575  OE1 GLU B  78     -11.339   2.614  47.755  1.00  0.00           O
ATOM    576  OE2 GLU B  78     -10.492   0.889  46.665  1.00  0.00           O
ATOM    577  N   LEU B  79     -12.059   0.263  41.477  1.00  0.00           N
ATOM    578  CA  LEU B  79     -11.597   0.248  40.091  1.00  0.00           C
ATOM    579  C   LEU B  79     -12.774   0.174  39.102  1.00  0.00           C
ATOM    580  O   LEU B  79     -12.763   0.870  38.088  1.00  0.00           O
ATOM    581  CB  LEU B  79     -10.605  -0.913  39.905  1.00  0.00           C
ATOM    582  CG  LEU B  79     -10.008  -1.007  38.487  1.00  0.00           C
ATOM    583  CD1 LEU B  79      -9.271   0.265  38.065  1.00  0.00           C
ATOM    584  CD2 LEU B  79      -9.008  -2.160  38.442  1.00  0.00           C
ATOM    585  N   LEU B  80     -13.803  -0.626  39.411  1.00  0.00           N
ATOM    586  CA  LEU B  80     -15.017  -0.713  38.590  1.00  0.00           C
ATOM    587  C   LEU B  80     -15.799   0.607  38.603  1.00  0.00           C
ATOM    588  O   LEU B  80     -16.271   1.028  37.549  1.00  0.00           O
ATOM    589  CB  LEU B  80     -15.899  -1.870  39.094  1.00  0.00           C
ATOM    590  CG  LEU B  80     -15.339  -3.279  38.812  1.00  0.00           C
ATOM    591  CD1 LEU B  80     -16.192  -4.306  39.548  1.00  0.00           C
ATOM    592  CD2 LEU B  80     -15.351  -3.633  37.330  1.00  0.00           C
ATOM    593  N   GLU B  81     -15.876   1.300  39.739  1.00  0.00           N
ATOM    594  CA  GLU B  81     -16.538   2.603  39.853  1.00  0.00           C
ATOM    595  C   GLU B  81     -15.812   3.690  39.037  1.00  0.00           C
ATOM    596  O   GLU B  81     -16.449   4.505  38.364  1.00  0.00           O
ATOM    597  CB  GLU B  81     -16.644   2.960  41.338  1.00  0.00           C
ATOM    598  CG  GLU B  81     -17.579   4.152  41.597  1.00  0.00           C
ATOM    599  CD  GLU B  81     -17.829   4.409  43.097  1.00  0.00           C
ATOM    600  OE1 GLU B  81     -18.874   5.025  43.407  1.00  0.00           O
ATOM    601  OE2 GLU B  81     -16.991   3.999  43.922  1.00  0.00           O
ATOM    602  N   LEU B  82     -14.470   3.651  39.007  1.00  0.00           N
ATOM    603  CA  LEU B  82     -13.691   4.507  38.120  1.00  0.00           C
ATOM    604  C   LEU B  82     -13.994   4.209  36.642  1.00  0.00           C
ATOM    605  O   LEU B  82     -14.190   5.135  35.859  1.00  0.00           O
ATOM    606  CB  LEU B  82     -12.191   4.364  38.434  1.00  0.00           C
ATOM    607  CG  LEU B  82     -11.278   5.181  37.491  1.00  0.00           C
ATOM    608  CD1 LEU B  82     -11.544   6.683  37.568  1.00  0.00           C
ATOM    609  CD2 LEU B  82      -9.816   4.945  37.847  1.00  0.00           C
ATOM    610  N   ILE B  83     -14.060   2.930  36.252  1.00  0.00           N
ATOM    611  CA  ILE B  83     -14.390   2.543  34.876  1.00  0.00           C
ATOM    612  C   ILE B  83     -15.805   3.001  34.504  1.00  0.00           C
ATOM    613  O   ILE B  83     -15.985   3.541  33.413  1.00  0.00           O
ATOM    614  CB  ILE B  83     -14.196   1.027  34.661  1.00  0.00           C
ATOM    615  CG1 ILE B  83     -12.683   0.705  34.704  1.00  0.00           C
ATOM    616  CG2 ILE B  83     -14.786   0.570  33.310  1.00  0.00           C
ATOM    617  CD1 ILE B  83     -12.389  -0.785  34.842  1.00  0.00           C
ATOM    618  N   ASP B  84     -16.781   2.871  35.384  1.00  0.00           N
ATOM    619  CA  ASP B  84     -18.146   3.363  35.158  1.00  0.00           C
ATOM    620  C   ASP B  84     -18.166   4.885  34.942  1.00  0.00           C
ATOM    621  O   ASP B  84     -18.808   5.378  34.007  1.00  0.00           O
ATOM    622  CB  ASP B  84     -19.050   2.978  36.344  1.00  0.00           C
ATOM    623  CG  ASP B  84     -19.399   1.492  36.410  1.00  0.00           C
ATOM    624  OD1 ASP B  84     -19.299   0.777  35.386  1.00  0.00           O
ATOM    625  OD2 ASP B  84     -19.866   1.013  37.471  1.00  0.00           O
ATOM    626  N   THR B  85     -17.387   5.621  35.737  1.00  0.00           N
ATOM    627  CA  THR B  85     -17.222   7.072  35.580  1.00  0.00           C
ATOM    628  C   THR B  85     -16.617   7.425  34.217  1.00  0.00           C
ATOM    629  O   THR B  85     -17.131   8.297  33.506  1.00  0.00           O
ATOM    630  CB  THR B  85     -16.344   7.650  36.709  1.00  0.00           C
ATOM    631  OG1 THR B  85     -16.907   7.348  37.967  1.00  0.00           O
ATOM    632  CG2 THR B  85     -16.230   9.176  36.635  1.00  0.00           C
ATOM    633  N   LEU B  86     -15.565   6.717  33.800  1.00  0.00           N
ATOM    634  CA  LEU B  86     -14.905   6.936  32.502  1.00  0.00           C
ATOM    635  C   LEU B  86     -15.787   6.506  31.317  1.00  0.00           C
ATOM    636  O   LEU B  86     -15.743   7.147  30.261  1.00  0.00           O
ATOM    637  CB  LEU B  86     -13.568   6.183  32.486  1.00  0.00           C
ATOM    638  CG  LEU B  86     -12.496   6.742  33.439  1.00  0.00           C
ATOM    639  CD1 LEU B  86     -11.289   5.793  33.450  1.00  0.00           C
ATOM    640  CD2 LEU B  86     -12.014   8.127  33.017  1.00  0.00           C
ATOM    641  N   ASN B  87     -16.610   5.457  31.474  1.00  0.00           N
ATOM    642  CA  ASN B  87     -17.597   5.065  30.466  1.00  0.00           C
ATOM    643  C   ASN B  87     -18.626   6.182  30.227  1.00  0.00           C
ATOM    644  O   ASN B  87     -18.979   6.436  29.073  1.00  0.00           O
ATOM    645  CB  ASN B  87     -18.306   3.772  30.911  1.00  0.00           C
ATOM    646  CG  ASN B  87     -17.517   2.495  30.664  1.00  0.00           C
ATOM    647  OD1 ASN B  87     -16.683   2.396  29.786  1.00  0.00           O
ATOM    648  ND2 ASN B  87     -17.823   1.449  31.402  1.00  0.00           N
ATOM    649  N   ALA B  88     -19.052   6.872  31.273  1.00  0.00           N
ATOM    650  CA  ALA B  88     -20.026   7.958  31.203  1.00  0.00           C
ATOM    651  C   ALA B  88     -19.417   9.322  30.808  1.00  0.00           C
ATOM    652  O   ALA B  88     -20.160  10.224  30.422  1.00  0.00           O
ATOM    653  CB  ALA B  88     -20.749   8.018  32.547  1.00  0.00           C
ATOM    654  N   ASP B  89     -18.101   9.490  30.864  1.00  0.00           N
ATOM    655  CA  ASP B  89     -17.432  10.749  30.515  1.00  0.00           C
ATOM    656  C   ASP B  89     -17.362  10.936  28.986  1.00  0.00           C
ATOM    657  O   ASP B  89     -16.575  10.294  28.291  1.00  0.00           O
ATOM    658  CB  ASP B  89     -16.058  10.846  31.189  1.00  0.00           C
ATOM    659  CG  ASP B  89     -15.376  12.222  31.047  1.00  0.00           C
ATOM    660  OD1 ASP B  89     -15.734  12.985  30.122  1.00  0.00           O
ATOM    661  OD2 ASP B  89     -14.474  12.544  31.852  1.00  0.00           O
ATOM    662  N   ASN B  90     -18.167  11.862  28.442  1.00  0.00           N
ATOM    663  CA  ASN B  90     -18.238  12.155  27.011  1.00  0.00           C
ATOM    664  C   ASN B  90     -16.957  12.776  26.432  1.00  0.00           C
ATOM    665  O   ASN B  90     -16.843  12.910  25.212  1.00  0.00           O
ATOM    666  CB  ASN B  90     -19.439  13.080  26.759  1.00  0.00           C
ATOM    667  CG  ASN B  90     -20.779  12.421  27.035  1.00  0.00           C
ATOM    668  OD1 ASN B  90     -20.928  11.224  27.046  1.00  0.00           O
ATOM    669  ND2 ASN B  90     -21.802  13.209  27.277  1.00  0.00           N
ATOM    670  N   THR B  91     -15.988  13.161  27.267  1.00  0.00           N
ATOM    671  CA  THR B  91     -14.677  13.667  26.823  1.00  0.00           C
ATOM    672  C   THR B  91     -13.636  12.567  26.671  1.00  0.00           C
ATOM    673  O   THR B  91     -12.543  12.820  26.160  1.00  0.00           O
ATOM    674  CB  THR B  91     -14.151  14.775  27.737  1.00  0.00           C
ATOM    675  OG1 THR B  91     -13.755  14.293  29.002  1.00  0.00           O
ATOM    676  CG2 THR B  91     -15.177  15.885  27.961  1.00  0.00           C
ATOM    677  N   ILE B  92     -13.956  11.347  27.087  1.00  0.00           N
ATOM    678  CA  ILE B  92     -13.082  10.182  27.011  1.00  0.00           C
ATOM    679  C   ILE B  92     -13.578   9.241  25.910  1.00  0.00           C
ATOM    680  O   ILE B  92     -14.693   8.727  25.976  1.00  0.00           O
ATOM    681  CB  ILE B  92     -12.980   9.486  28.380  1.00  0.00           C
ATOM    682  CG1 ILE B  92     -12.405  10.415  29.476  1.00  0.00           C
ATOM    683  CG2 ILE B  92     -12.176   8.188  28.287  1.00  0.00           C
ATOM    684  CD1 ILE B  92     -10.990  10.960  29.194  1.00  0.00           C
ATOM    685  N   ASP B  93     -12.722   8.970  24.931  1.00  0.00           N
ATOM    686  CA  ASP B  93     -12.981   8.081  23.802  1.00  0.00           C
ATOM    687  C   ASP B  93     -12.372   6.694  24.007  1.00  0.00           C
ATOM    688  O   ASP B  93     -12.943   5.694  23.577  1.00  0.00           O
ATOM    689  CB  ASP B  93     -12.410   8.712  22.528  1.00  0.00           C
ATOM    690  CG  ASP B  93     -13.039  10.071  22.270  1.00  0.00           C
ATOM    691  OD1 ASP B  93     -14.264  10.125  22.021  1.00  0.00           O
ATOM    692  OD2 ASP B  93     -12.335  11.098  22.369  1.00  0.00           O
ATOM    693  N   GLY B  94     -11.232   6.633  24.688  1.00  0.00           N
ATOM    694  CA  GLY B  94     -10.522   5.406  24.984  1.00  0.00           C
ATOM    695  C   GLY B  94     -10.253   5.238  26.476  1.00  0.00           C
ATOM    696  O   GLY B  94      -9.841   6.180  27.153  1.00  0.00           O
ATOM    697  N   ILE B  95     -10.442   4.016  26.970  1.00  0.00           N
ATOM    698  CA  ILE B  95     -10.080   3.610  28.328  1.00  0.00           C
ATOM    699  C   ILE B  95      -9.084   2.463  28.217  1.00  0.00           C
ATOM    700  O   ILE B  95      -9.338   1.464  27.543  1.00  0.00           O
ATOM    701  CB  ILE B  95     -11.308   3.210  29.163  1.00  0.00           C
ATOM    702  CG1 ILE B  95     -12.350   4.353  29.229  1.00  0.00           C
ATOM    703  CG2 ILE B  95     -10.867   2.807  30.587  1.00  0.00           C
ATOM    704  CD1 ILE B  95     -13.707   3.905  29.779  1.00  0.00           C
ATOM    705  N   LEU B  96      -7.967   2.611  28.908  1.00  0.00           N
ATOM    706  CA  LEU B  96      -6.889   1.639  28.877  1.00  0.00           C
ATOM    707  C   LEU B  96      -6.494   1.280  30.302  1.00  0.00           C
ATOM    708  O   LEU B  96      -5.979   2.113  31.040  1.00  0.00           O
ATOM    709  CB  LEU B  96      -5.762   2.237  28.028  1.00  0.00           C
ATOM    710  CG  LEU B  96      -4.966   1.151  27.288  1.00  0.00           C
ATOM    711  CD1 LEU B  96      -4.369   1.770  26.029  1.00  0.00           C
ATOM    712  CD2 LEU B  96      -3.865   0.557  28.151  1.00  0.00           C
ATOM    713  N   VAL B  97      -6.728   0.028  30.690  1.00  0.00           N
ATOM    714  CA  VAL B  97      -6.311  -0.514  31.985  1.00  0.00           C
ATOM    715  C   VAL B  97      -5.018  -1.280  31.781  1.00  0.00           C
ATOM    716  O   VAL B  97      -4.982  -2.306  31.098  1.00  0.00           O
ATOM    717  CB  VAL B  97      -7.409  -1.359  32.638  1.00  0.00           C
ATOM    718  CG1 VAL B  97      -6.954  -1.878  33.998  1.00  0.00           C
ATOM    719  CG2 VAL B  97      -8.681  -0.530  32.861  1.00  0.00           C
ATOM    720  N   GLN B  98      -3.925  -0.773  32.337  1.00  0.00           N
ATOM    721  CA  GLN B  98      -2.617  -1.397  32.193  1.00  0.00           C
ATOM    722  C   GLN B  98      -2.522  -2.670  33.035  1.00  0.00           C
ATOM    723  O   GLN B  98      -2.638  -2.646  34.252  1.00  0.00           O
ATOM    724  CB  GLN B  98      -1.513  -0.367  32.519  1.00  0.00           C
ATOM    725  CG  GLN B  98      -0.096  -0.897  32.270  1.00  0.00           C
ATOM    726  CD  GLN B  98       0.164  -1.300  30.820  1.00  0.00           C
ATOM    727  OE1 GLN B  98      -0.104  -0.570  29.877  1.00  0.00           O
ATOM    728  NE2 GLN B  98       0.697  -2.474  30.593  1.00  0.00           N
ATOM    729  N   LEU B  99      -2.242  -3.788  32.371  1.00  0.00           N
ATOM    730  CA  LEU B  99      -2.006  -5.071  33.018  1.00  0.00           C
ATOM    731  C   LEU B  99      -0.520  -5.246  33.405  1.00  0.00           C
ATOM    732  O   LEU B  99       0.351  -4.644  32.764  1.00  0.00           O
ATOM    733  CB  LEU B  99      -2.505  -6.195  32.101  1.00  0.00           C
ATOM    734  CG  LEU B  99      -4.013  -6.174  31.818  1.00  0.00           C
ATOM    735  CD1 LEU B  99      -4.376  -7.330  30.878  1.00  0.00           C
ATOM    736  CD2 LEU B  99      -4.856  -6.307  33.091  1.00  0.00           C
ATOM    737  N   PRO B 100      -0.191  -6.105  34.404  1.00  0.00           N
ATOM    738  CA  PRO B 100      -1.108  -6.873  35.237  1.00  0.00           C
ATOM    739  C   PRO B 100      -1.764  -6.023  36.338  1.00  0.00           C
ATOM    740  O   PRO B 100      -1.190  -5.039  36.796  1.00  0.00           O
ATOM    741  CB  PRO B 100      -0.252  -7.992  35.838  1.00  0.00           C
ATOM    742  CG  PRO B 100       1.115  -7.322  35.987  1.00  0.00           C
ATOM    743  CD  PRO B 100       1.186  -6.392  34.774  1.00  0.00           C
ATOM    744  N   LEU B 101      -2.953  -6.461  36.783  1.00  0.00           N
ATOM    745  CA  LEU B 101      -3.619  -5.937  37.976  1.00  0.00           C
ATOM    746  C   LEU B 101      -3.177  -6.719  39.227  1.00  0.00           C
ATOM    747  O   LEU B 101      -2.669  -7.838  39.101  1.00  0.00           O
ATOM    748  CB  LEU B 101      -5.142  -5.982  37.772  1.00  0.00           C
ATOM    749  CG  LEU B 101      -5.675  -5.016  36.704  1.00  0.00           C
ATOM    750  CD1 LEU B 101      -7.172  -5.235  36.485  1.00  0.00           C
ATOM    751  CD2 LEU B 101      -5.473  -3.544  37.097  1.00  0.00           C
ATOM    752  N   PRO B 102      -3.365  -6.163  40.442  1.00  0.00           N
ATOM    753  CA  PRO B 102      -3.132  -6.881  41.693  1.00  0.00           C
ATOM    754  C   PRO B 102      -3.904  -8.207  41.750  1.00  0.00           C
ATOM    755  O   PRO B 102      -5.018  -8.306  41.245  1.00  0.00           O
ATOM    756  CB  PRO B 102      -3.571  -5.927  42.810  1.00  0.00           C
ATOM    757  CG  PRO B 102      -3.412  -4.547  42.183  1.00  0.00           C
ATOM    758  CD  PRO B 102      -3.770  -4.794  40.713  1.00  0.00           C
ATOM    759  N   ALA B 103      -3.337  -9.214  42.431  1.00  0.00           N
ATOM    760  CA  ALA B 103      -3.886 -10.574  42.453  1.00  0.00           C
ATOM    761  C   ALA B 103      -5.308 -10.699  43.044  1.00  0.00           C
ATOM    762  O   ALA B 103      -5.982 -11.689  42.795  1.00  0.00           O
ATOM    763  CB  ALA B 103      -2.901 -11.461  43.235  1.00  0.00           C
ATOM    764  N   GLY B 104      -5.763  -9.709  43.819  1.00  0.00           N
ATOM    765  CA  GLY B 104      -7.111  -9.668  44.384  1.00  0.00           C
ATOM    766  C   GLY B 104      -8.186  -9.126  43.437  1.00  0.00           C
ATOM    767  O   GLY B 104      -9.363  -9.150  43.795  1.00  0.00           O
ATOM    768  N   ILE B 105      -7.810  -8.630  42.265  1.00  0.00           N
ATOM    769  CA  ILE B 105      -8.723  -8.034  41.283  1.00  0.00           C
ATOM    770  C   ILE B 105      -8.946  -9.014  40.135  1.00  0.00           C
ATOM    771  O   ILE B 105      -7.987  -9.509  39.535  1.00  0.00           O
ATOM    772  CB  ILE B 105      -8.198  -6.665  40.799  1.00  0.00           C
ATOM    773  CG1 ILE B 105      -8.030  -5.698  42.001  1.00  0.00           C
ATOM    774  CG2 ILE B 105      -9.147  -6.073  39.746  1.00  0.00           C
ATOM    775  CD1 ILE B 105      -7.519  -4.294  41.643  1.00  0.00           C
ATOM    776  N   ASP B 106     -10.219  -9.273  39.802  1.00  0.00           N
ATOM    777  CA  ASP B 106     -10.566 -10.055  38.619  1.00  0.00           C
ATOM    778  C   ASP B 106     -10.321  -9.223  37.348  1.00  0.00           C
ATOM    779  O   ASP B 106     -11.106  -8.352  36.966  1.00  0.00           O
ATOM    780  CB  ASP B 106     -12.005 -10.588  38.712  1.00  0.00           C
ATOM    781  CG  ASP B 106     -12.358 -11.551  37.569  1.00  0.00           C
ATOM    782  OD1 ASP B 106     -11.666 -11.536  36.524  1.00  0.00           O
ATOM    783  OD2 ASP B 106     -13.331 -12.326  37.734  1.00  0.00           O
ATOM    784  N   ASN B 107      -9.212  -9.519  36.664  1.00  0.00           N
ATOM    785  CA  ASN B 107      -8.833  -8.861  35.419  1.00  0.00           C
ATOM    786  C   ASN B 107      -9.936  -8.928  34.358  1.00  0.00           C
ATOM    787  O   ASN B 107     -10.156  -7.956  33.645  1.00  0.00           O
ATOM    788  CB  ASN B 107      -7.574  -9.540  34.853  1.00  0.00           C
ATOM    789  CG  ASN B 107      -6.351  -9.393  35.730  1.00  0.00           C
ATOM    790  OD1 ASN B 107      -5.991  -8.330  36.191  1.00  0.00           O
ATOM    791  ND2 ASN B 107      -5.624 -10.456  35.971  1.00  0.00           N
ATOM    792  N   VAL B 108     -10.621 -10.074  34.231  1.00  0.00           N
ATOM    793  CA  VAL B 108     -11.642 -10.280  33.199  1.00  0.00           C
ATOM    794  C   VAL B 108     -12.828  -9.363  33.451  1.00  0.00           C
ATOM    795  O   VAL B 108     -13.224  -8.611  32.566  1.00  0.00           O
ATOM    796  CB  VAL B 108     -12.094 -11.754  33.134  1.00  0.00           C
ATOM    797  CG1 VAL B 108     -13.190 -11.966  32.089  1.00  0.00           C
ATOM    798  CG2 VAL B 108     -10.912 -12.662  32.765  1.00  0.00           C
ATOM    799  N   LYS B 109     -13.326  -9.334  34.690  1.00  0.00           N
ATOM    800  CA  LYS B 109     -14.453  -8.495  35.091  1.00  0.00           C
ATOM    801  C   LYS B 109     -14.161  -7.002  34.901  1.00  0.00           C
ATOM    802  O   LYS B 109     -15.032  -6.257  34.462  1.00  0.00           O
ATOM    803  CB  LYS B 109     -14.769  -8.832  36.544  1.00  0.00           C
ATOM    804  CG  LYS B 109     -16.077  -8.213  37.043  1.00  0.00           C
ATOM    805  CD  LYS B 109     -16.246  -8.667  38.499  1.00  0.00           C
ATOM    806  CE  LYS B 109     -17.444  -8.047  39.190  1.00  0.00           C
ATOM    807  NZ  LYS B 109     -17.317  -8.311  40.633  1.00  0.00           N
ATOM    808  N   VAL B 110     -12.934  -6.574  35.206  1.00  0.00           N
ATOM    809  CA  VAL B 110     -12.498  -5.181  35.017  1.00  0.00           C
ATOM    810  C   VAL B 110     -12.434  -4.817  33.529  1.00  0.00           C
ATOM    811  O   VAL B 110     -12.997  -3.800  33.132  1.00  0.00           O
ATOM    812  CB  VAL B 110     -11.153  -4.943  35.724  1.00  0.00           C
ATOM    813  CG1 VAL B 110     -10.512  -3.609  35.354  1.00  0.00           C
ATOM    814  CG2 VAL B 110     -11.359  -4.953  37.243  1.00  0.00           C
ATOM    815  N   LEU B 111     -11.792  -5.645  32.700  1.00  0.00           N
ATOM    816  CA  LEU B 111     -11.644  -5.363  31.271  1.00  0.00           C
ATOM    817  C   LEU B 111     -12.995  -5.392  30.540  1.00  0.00           C
ATOM    818  O   LEU B 111     -13.244  -4.544  29.691  1.00  0.00           O
ATOM    819  CB  LEU B 111     -10.664  -6.367  30.650  1.00  0.00           C
ATOM    820  CG  LEU B 111      -9.201  -6.193  31.100  1.00  0.00           C
ATOM    821  CD1 LEU B 111      -8.367  -7.357  30.557  1.00  0.00           C
ATOM    822  CD2 LEU B 111      -8.578  -4.890  30.620  1.00  0.00           C
ATOM    823  N   GLU B 112     -13.891  -6.315  30.899  1.00  0.00           N
ATOM    824  CA  GLU B 112     -15.236  -6.404  30.314  1.00  0.00           C
ATOM    825  C   GLU B 112     -16.188  -5.301  30.797  1.00  0.00           C
ATOM    826  O   GLU B 112     -17.220  -5.070  30.168  1.00  0.00           O
ATOM    827  CB  GLU B 112     -15.837  -7.788  30.570  1.00  0.00           C
ATOM    828  CG  GLU B 112     -15.124  -8.884  29.762  1.00  0.00           C
ATOM    829  CD  GLU B 112     -15.757 -10.278  29.912  1.00  0.00           C
ATOM    830  OE1 GLU B 112     -15.197 -11.219  29.303  1.00  0.00           O
ATOM    831  OE2 GLU B 112     -16.783 -10.422  30.600  1.00  0.00           O
ATOM    832  N   ARG B 113     -15.843  -4.577  31.860  1.00  0.00           N
ATOM    833  CA  ARG B 113     -16.606  -3.414  32.323  1.00  0.00           C
ATOM    834  C   ARG B 113     -16.411  -2.196  31.422  1.00  0.00           C
ATOM    835  O   ARG B 113     -17.300  -1.341  31.358  1.00  0.00           O
ATOM    836  CB  ARG B 113     -16.241  -3.116  33.785  1.00  0.00           C
ATOM    837  CG  ARG B 113     -17.197  -2.125  34.491  1.00  0.00           C
ATOM    838  CD  ARG B 113     -18.608  -2.694  34.592  1.00  0.00           C
ATOM    839  NE  ARG B 113     -19.427  -1.893  35.510  1.00  0.00           N
ATOM    840  CZ  ARG B 113     -20.134  -2.309  36.554  1.00  0.00           C
ATOM    841  NH1 ARG B 113     -20.263  -3.576  36.843  1.00  0.00           N
ATOM    842  NH2 ARG B 113     -20.706  -1.442  37.312  1.00  0.00           N
ATOM    843  N   ILE B 114     -15.290  -2.117  30.717  1.00  0.00           N
ATOM    844  CA  ILE B 114     -15.030  -1.052  29.742  1.00  0.00           C
ATOM    845  C   ILE B 114     -16.061  -1.169  28.617  1.00  0.00           C
ATOM    846  O   ILE B 114     -16.279  -2.247  28.066  1.00  0.00           O
ATOM    847  CB  ILE B 114     -13.583  -1.127  29.201  1.00  0.00           C
ATOM    848  CG1 ILE B 114     -12.556  -1.015  30.355  1.00  0.00           C
ATOM    849  CG2 ILE B 114     -13.335  -0.020  28.160  1.00  0.00           C
ATOM    850  CD1 ILE B 114     -11.108  -1.283  29.936  1.00  0.00           C
ATOM    851  N   HIS B 115     -16.699  -0.061  28.252  1.00  0.00           N
ATOM    852  CA  HIS B 115     -17.618  -0.051  27.122  1.00  0.00           C
ATOM    853  C   HIS B 115     -16.864  -0.438  25.839  1.00  0.00           C
ATOM    854  O   HIS B 115     -15.798   0.127  25.581  1.00  0.00           O
ATOM    855  CB  HIS B 115     -18.295   1.317  26.998  1.00  0.00           C
ATOM    856  CG  HIS B 115     -19.468   1.284  26.058  1.00  0.00           C
ATOM    857  ND1 HIS B 115     -19.447   1.428  24.695  1.00  0.00           N
ATOM    858  CD2 HIS B 115     -20.782   1.018  26.394  1.00  0.00           C
ATOM    859  CE1 HIS B 115     -20.702   1.261  24.221  1.00  0.00           C
ATOM    860  NE2 HIS B 115     -21.531   1.008  25.230  1.00  0.00           N
ATOM    861  N   PRO B 116     -17.378  -1.352  24.993  1.00  0.00           N
ATOM    862  CA  PRO B 116     -16.672  -1.812  23.797  1.00  0.00           C
ATOM    863  C   PRO B 116     -16.219  -0.691  22.862  1.00  0.00           C
ATOM    864  O   PRO B 116     -15.147  -0.776  22.269  1.00  0.00           O
ATOM    865  CB  PRO B 116     -17.649  -2.754  23.095  1.00  0.00           C
ATOM    866  CG  PRO B 116     -18.469  -3.324  24.248  1.00  0.00           C
ATOM    867  CD  PRO B 116     -18.576  -2.145  25.211  1.00  0.00           C
ATOM    868  N   ASP B 117     -16.986   0.399  22.775  1.00  0.00           N
ATOM    869  CA  ASP B 117     -16.674   1.568  21.941  1.00  0.00           C
ATOM    870  C   ASP B 117     -15.601   2.485  22.546  1.00  0.00           C
ATOM    871  O   ASP B 117     -15.161   3.433  21.895  1.00  0.00           O
ATOM    872  CB  ASP B 117     -17.962   2.353  21.656  1.00  0.00           C
ATOM    873  CG  ASP B 117     -19.009   1.555  20.879  1.00  0.00           C
ATOM    874  OD1 ASP B 117     -18.710   0.440  20.400  1.00  0.00           O
ATOM    875  OD2 ASP B 117     -20.136   2.049  20.685  1.00  0.00           O
ATOM    876  N   LYS B 118     -15.163   2.205  23.783  1.00  0.00           N
ATOM    877  CA  LYS B 118     -14.020   2.844  24.460  1.00  0.00           C
ATOM    878  C   LYS B 118     -12.859   1.871  24.695  1.00  0.00           C
ATOM    879  O   LYS B 118     -11.815   2.276  25.188  1.00  0.00           O
ATOM    880  CB  LYS B 118     -14.481   3.505  25.772  1.00  0.00           C
ATOM    881  CG  LYS B 118     -15.539   4.605  25.539  1.00  0.00           C
ATOM    882  CD  LYS B 118     -15.729   5.461  26.796  1.00  0.00           C
ATOM    883  CE  LYS B 118     -16.747   6.570  26.511  1.00  0.00           C
ATOM    884  NZ  LYS B 118     -16.827   7.551  27.608  1.00  0.00           N
ATOM    885  N   ASP B 119     -13.010   0.608  24.317  1.00  0.00           N
ATOM    886  CA  ASP B 119     -11.968  -0.417  24.383  1.00  0.00           C
ATOM    887  C   ASP B 119     -10.991  -0.266  23.210  1.00  0.00           C
ATOM    888  O   ASP B 119     -11.017  -0.992  22.213  1.00  0.00           O
ATOM    889  CB  ASP B 119     -12.602  -1.813  24.440  1.00  0.00           C
ATOM    890  CG  ASP B 119     -11.567  -2.931  24.303  1.00  0.00           C
ATOM    891  OD1 ASP B 119     -10.467  -2.801  24.868  1.00  0.00           O
ATOM    892  OD2 ASP B 119     -11.856  -3.894  23.565  1.00  0.00           O
ATOM    893  N   VAL B 120     -10.100   0.721  23.319  1.00  0.00           N
ATOM    894  CA  VAL B 120      -9.120   1.039  22.281  1.00  0.00           C
ATOM    895  C   VAL B 120      -7.968   0.031  22.172  1.00  0.00           C
ATOM    896  O   VAL B 120      -7.272   0.022  21.154  1.00  0.00           O
ATOM    897  CB  VAL B 120      -8.566   2.469  22.441  1.00  0.00           C
ATOM    898  CG1 VAL B 120      -9.681   3.494  22.191  1.00  0.00           C
ATOM    899  CG2 VAL B 120      -7.966   2.709  23.830  1.00  0.00           C
ATOM    900  N   ASP B 121      -7.784  -0.861  23.157  1.00  0.00           N
ATOM    901  CA  ASP B 121      -6.908  -2.028  23.019  1.00  0.00           C
ATOM    902  C   ASP B 121      -7.544  -3.107  22.127  1.00  0.00           C
ATOM    903  O   ASP B 121      -6.833  -3.906  21.522  1.00  0.00           O
ATOM    904  CB  ASP B 121      -6.514  -2.600  24.407  1.00  0.00           C
ATOM    905  CG  ASP B 121      -5.152  -2.126  24.950  1.00  0.00           C
ATOM    906  OD1 ASP B 121      -4.321  -1.568  24.198  1.00  0.00           O
ATOM    907  OD2 ASP B 121      -4.873  -2.363  26.147  1.00  0.00           O
ATOM    908  N   GLY B 122      -8.877  -3.120  21.993  1.00  0.00           N
ATOM    909  CA  GLY B 122      -9.641  -3.979  21.091  1.00  0.00           C
ATOM    910  C   GLY B 122      -9.813  -5.431  21.543  1.00  0.00           C
ATOM    911  O   GLY B 122     -10.215  -6.274  20.742  1.00  0.00           O
ATOM    912  N   PHE B 123      -9.490  -5.736  22.807  1.00  0.00           N
ATOM    913  CA  PHE B 123      -9.551  -7.107  23.339  1.00  0.00           C
ATOM    914  C   PHE B 123     -10.859  -7.464  24.039  1.00  0.00           C
ATOM    915  O   PHE B 123     -11.041  -8.635  24.397  1.00  0.00           O
ATOM    916  CB  PHE B 123      -8.354  -7.362  24.271  1.00  0.00           C
ATOM    917  CG  PHE B 123      -7.035  -7.427  23.553  1.00  0.00           C
ATOM    918  CD1 PHE B 123      -6.814  -8.414  22.577  1.00  0.00           C
ATOM    919  CD2 PHE B 123      -6.026  -6.484  23.828  1.00  0.00           C
ATOM    920  CE1 PHE B 123      -5.608  -8.450  21.859  1.00  0.00           C
ATOM    921  CE2 PHE B 123      -4.816  -6.513  23.111  1.00  0.00           C
ATOM    922  CZ  PHE B 123      -4.609  -7.491  22.120  1.00  0.00           C
ATOM    923  N   HIS B 124     -11.787  -6.529  24.210  1.00  0.00           N
ATOM    924  CA  HIS B 124     -13.098  -6.846  24.762  1.00  0.00           C
ATOM    925  C   HIS B 124     -13.770  -7.939  23.912  1.00  0.00           C
ATOM    926  O   HIS B 124     -13.779  -7.831  22.674  1.00  0.00           O
ATOM    927  CB  HIS B 124     -13.953  -5.570  24.827  1.00  0.00           C
ATOM    928  CG  HIS B 124     -15.237  -5.760  25.585  1.00  0.00           C
ATOM    929  ND1 HIS B 124     -16.333  -6.476  25.173  1.00  0.00           N
ATOM    930  CD2 HIS B 124     -15.520  -5.292  26.843  1.00  0.00           C
ATOM    931  CE1 HIS B 124     -17.245  -6.449  26.155  1.00  0.00           C
ATOM    932  NE2 HIS B 124     -16.794  -5.740  27.181  1.00  0.00           N
ATOM    933  N   PRO B 125     -14.363  -8.992  24.518  1.00  0.00           N
ATOM    934  CA  PRO B 125     -14.968 -10.105  23.765  1.00  0.00           C
ATOM    935  C   PRO B 125     -15.966  -9.672  22.692  1.00  0.00           C
ATOM    936  O   PRO B 125     -16.021 -10.272  21.620  1.00  0.00           O
ATOM    937  CB  PRO B 125     -15.646 -10.986  24.823  1.00  0.00           C
ATOM    938  CG  PRO B 125     -14.784 -10.761  26.058  1.00  0.00           C
ATOM    939  CD  PRO B 125     -14.375  -9.291  25.942  1.00  0.00           C
ATOM    940  N   TYR B 126     -16.707  -8.586  22.922  1.00  0.00           N
ATOM    941  CA  TYR B 126     -17.589  -7.987  21.922  1.00  0.00           C
ATOM    942  C   TYR B 126     -16.819  -7.531  20.677  1.00  0.00           C
ATOM    943  O   TYR B 126     -17.197  -7.887  19.565  1.00  0.00           O
ATOM    944  CB  TYR B 126     -18.362  -6.818  22.559  1.00  0.00           C
ATOM    945  CG  TYR B 126     -19.289  -6.128  21.591  1.00  0.00           C
ATOM    946  CD1 TYR B 126     -18.855  -5.004  20.848  1.00  0.00           C
ATOM    947  CD2 TYR B 126     -20.603  -6.611  21.395  1.00  0.00           C
ATOM    948  CE1 TYR B 126     -19.708  -4.381  19.923  1.00  0.00           C
ATOM    949  CE2 TYR B 126     -21.465  -5.993  20.474  1.00  0.00           C
ATOM    950  CZ  TYR B 126     -21.012  -4.879  19.747  1.00  0.00           C
ATOM    951  OH  TYR B 126     -21.857  -4.267  18.830  1.00  0.00           O
ATOM    952  N   ASN B 127     -15.711  -6.810  20.836  1.00  0.00           N
ATOM    953  CA  ASN B 127     -14.905  -6.308  19.720  1.00  0.00           C
ATOM    954  C   ASN B 127     -14.233  -7.443  18.937  1.00  0.00           C
ATOM    955  O   ASN B 127     -14.261  -7.447  17.701  1.00  0.00           O
ATOM    956  CB  ASN B 127     -13.875  -5.298  20.252  1.00  0.00           C
ATOM    957  CG  ASN B 127     -14.502  -3.943  20.574  1.00  0.00           C
ATOM    958  OD1 ASN B 127     -15.447  -3.517  19.940  1.00  0.00           O
ATOM    959  ND2 ASN B 127     -13.973  -3.240  21.552  1.00  0.00           N
ATOM    960  N   VAL B 128     -13.714  -8.464  19.645  1.00  0.00           N
ATOM    961  CA  VAL B 128     -13.151  -9.674  19.022  1.00  0.00           C
ATOM    962  C   VAL B 128     -14.231 -10.453  18.264  1.00  0.00           C
ATOM    963  O   VAL B 128     -14.009 -10.878  17.131  1.00  0.00           O
ATOM    964  CB  VAL B 128     -12.459 -10.562  20.082  1.00  0.00           C
ATOM    965  CG1 VAL B 128     -11.874 -11.840  19.466  1.00  0.00           C
ATOM    966  CG2 VAL B 128     -11.305  -9.816  20.762  1.00  0.00           C
ATOM    967  N   GLY B 129     -15.421 -10.586  18.840  1.00  0.00           N
ATOM    968  CA  GLY B 129     -16.572 -11.231  18.196  1.00  0.00           C
ATOM    969  C   GLY B 129     -17.036 -10.488  16.937  1.00  0.00           C
ATOM    970  O   GLY B 129     -17.290 -11.111  15.907  1.00  0.00           O
ATOM    971  N   ARG B 130     -17.084  -9.156  16.984  1.00  0.00           N
ATOM    972  CA  ARG B 130     -17.403  -8.306  15.828  1.00  0.00           C
ATOM    973  C   ARG B 130     -16.392  -8.485  14.688  1.00  0.00           C
ATOM    974  O   ARG B 130     -16.803  -8.632  13.539  1.00  0.00           O
ATOM    975  CB  ARG B 130     -17.474  -6.838  16.279  1.00  0.00           C
ATOM    976  CG  ARG B 130     -18.750  -6.500  17.075  1.00  0.00           C
ATOM    977  CD  ARG B 130     -20.000  -6.386  16.199  1.00  0.00           C
ATOM    978  NE  ARG B 130     -19.908  -5.229  15.294  1.00  0.00           N
ATOM    979  CZ  ARG B 130     -20.903  -4.566  14.732  1.00  0.00           C
ATOM    980  NH1 ARG B 130     -22.143  -4.933  14.878  1.00  0.00           N
ATOM    981  NH2 ARG B 130     -20.661  -3.511  14.010  1.00  0.00           N
ATOM    982  N   LEU B 131     -15.093  -8.548  15.006  1.00  0.00           N
ATOM    983  CA  LEU B 131     -14.040  -8.846  14.034  1.00  0.00           C
ATOM    984  C   LEU B 131     -14.231 -10.233  13.411  1.00  0.00           C
ATOM    985  O   LEU B 131     -14.207 -10.365  12.185  1.00  0.00           O
ATOM    986  CB  LEU B 131     -12.670  -8.694  14.730  1.00  0.00           C
ATOM    987  CG  LEU B 131     -11.465  -9.098  13.856  1.00  0.00           C
ATOM    988  CD1 LEU B 131     -11.335  -8.228  12.611  1.00  0.00           C
ATOM    989  CD2 LEU B 131     -10.169  -8.978  14.669  1.00  0.00           C
ATOM    990  N   CYS B 132     -14.499 -11.251  14.227  1.00  0.00           N
ATOM    991  CA  CYS B 132     -14.773 -12.612  13.761  1.00  0.00           C
ATOM    992  C   CYS B 132     -15.963 -12.668  12.788  1.00  0.00           C
ATOM    993  O   CYS B 132     -15.929 -13.375  11.779  1.00  0.00           O
ATOM    994  CB  CYS B 132     -15.010 -13.492  15.001  1.00  0.00           C
ATOM    995  SG  CYS B 132     -15.216 -15.240  14.514  1.00  0.00           S
ATOM    996  N   GLN B 133     -16.999 -11.866  13.034  1.00  0.00           N
ATOM    997  CA  GLN B 133     -18.216 -11.793  12.222  1.00  0.00           C
ATOM    998  C   GLN B 133     -18.115 -10.850  11.005  1.00  0.00           C
ATOM    999  O   GLN B 133     -19.137 -10.537  10.394  1.00  0.00           O
ATOM   1000  CB  GLN B 133     -19.408 -11.447  13.124  1.00  0.00           C
ATOM   1001  CG  GLN B 133     -19.752 -12.601  14.070  1.00  0.00           C
ATOM   1002  CD  GLN B 133     -20.994 -12.319  14.919  1.00  0.00           C
ATOM   1003  OE1 GLN B 133     -21.556 -11.229  14.937  1.00  0.00           O
ATOM   1004  NE2 GLN B 133     -21.487 -13.285  15.651  1.00  0.00           N
ATOM   1005  N   ARG B 134     -16.906 -10.398  10.626  1.00  0.00           N
ATOM   1006  CA  ARG B 134     -16.677  -9.479   9.485  1.00  0.00           C
ATOM   1007  C   ARG B 134     -17.371  -8.117   9.624  1.00  0.00           C
ATOM   1008  O   ARG B 134     -17.651  -7.457   8.634  1.00  0.00           O
ATOM   1009  CB  ARG B 134     -17.032 -10.156   8.143  1.00  0.00           C
ATOM   1010  CG  ARG B 134     -16.356 -11.512   7.919  1.00  0.00           C
ATOM   1011  CD  ARG B 134     -16.821 -12.138   6.594  1.00  0.00           C
ATOM   1012  NE  ARG B 134     -18.248 -12.494   6.647  1.00  0.00           N
ATOM   1013  CZ  ARG B 134     -18.969 -13.001   5.650  1.00  0.00           C
ATOM   1014  NH1 ARG B 134     -18.435 -13.243   4.478  1.00  0.00           N
ATOM   1015  NH2 ARG B 134     -20.226 -13.265   5.831  1.00  0.00           N
ATOM   1016  N   ALA B 135     -17.639  -7.702  10.846  1.00  0.00           N
ATOM   1017  CA  ALA B 135     -18.224  -6.411  11.171  1.00  0.00           C
ATOM   1018  C   ALA B 135     -17.384  -5.710  12.255  1.00  0.00           C
ATOM   1019  O   ALA B 135     -17.908  -5.381  13.322  1.00  0.00           O
ATOM   1020  CB  ALA B 135     -19.700  -6.625  11.539  1.00  0.00           C
ATOM   1021  N   PRO B 136     -16.068  -5.529  12.018  1.00  0.00           N
ATOM   1022  CA  PRO B 136     -15.153  -5.034  13.031  1.00  0.00           C
ATOM   1023  C   PRO B 136     -15.532  -3.628  13.490  1.00  0.00           C
ATOM   1024  O   PRO B 136     -16.062  -2.825  12.722  1.00  0.00           O
ATOM   1025  CB  PRO B 136     -13.763  -5.080  12.398  1.00  0.00           C
ATOM   1026  CG  PRO B 136     -14.055  -4.912  10.906  1.00  0.00           C
ATOM   1027  CD  PRO B 136     -15.364  -5.671  10.746  1.00  0.00           C
ATOM   1028  N   ARG B 137     -15.241  -3.342  14.759  1.00  0.00           N
ATOM   1029  CA  ARG B 137     -15.278  -1.997  15.342  1.00  0.00           C
ATOM   1030  C   ARG B 137     -13.854  -1.625  15.757  1.00  0.00           C
ATOM   1031  O   ARG B 137     -12.988  -1.540  14.868  1.00  0.00           O
ATOM   1032  CB  ARG B 137     -16.328  -1.897  16.460  1.00  0.00           C
ATOM   1033  CG  ARG B 137     -17.751  -2.198  15.954  1.00  0.00           C
ATOM   1034  CD  ARG B 137     -18.831  -1.744  16.945  1.00  0.00           C
ATOM   1035  NE  ARG B 137     -19.137  -0.302  16.764  1.00  0.00           N
ATOM   1036  CZ  ARG B 137     -19.890   0.439  17.566  1.00  0.00           C
ATOM   1037  NH1 ARG B 137     -20.475  -0.054  18.606  1.00  0.00           N
ATOM   1038  NH2 ARG B 137     -20.064   1.696  17.348  1.00  0.00           N
ATOM   1039  N   LEU B 138     -13.582  -1.428  17.040  1.00  0.00           N
ATOM   1040  CA  LEU B 138     -12.219  -1.318  17.536  1.00  0.00           C
ATOM   1041  C   LEU B 138     -11.555  -2.701  17.497  1.00  0.00           C
ATOM   1042  O   LEU B 138     -12.172  -3.705  17.841  1.00  0.00           O
ATOM   1043  CB  LEU B 138     -12.205  -0.703  18.947  1.00  0.00           C
ATOM   1044  CG  LEU B 138     -12.847   0.694  19.021  1.00  0.00           C
ATOM   1045  CD1 LEU B 138     -12.870   1.191  20.465  1.00  0.00           C
ATOM   1046  CD2 LEU B 138     -12.094   1.725  18.164  1.00  0.00           C
ATOM   1047  N   ARG B 139     -10.321  -2.762  17.013  1.00  0.00           N
ATOM   1048  CA  ARG B 139      -9.618  -4.023  16.746  1.00  0.00           C
ATOM   1049  C   ARG B 139      -8.350  -4.118  17.585  1.00  0.00           C
ATOM   1050  O   ARG B 139      -7.722  -3.086  17.823  1.00  0.00           O
ATOM   1051  CB  ARG B 139      -9.257  -4.150  15.262  1.00  0.00           C
ATOM   1052  CG  ARG B 139     -10.409  -3.859  14.305  1.00  0.00           C
ATOM   1053  CD  ARG B 139      -9.927  -4.078  12.873  1.00  0.00           C
ATOM   1054  NE  ARG B 139     -10.839  -3.523  11.886  1.00  0.00           N
ATOM   1055  CZ  ARG B 139     -10.660  -3.592  10.575  1.00  0.00           C
ATOM   1056  NH1 ARG B 139      -9.660  -4.245  10.063  1.00  0.00           N
ATOM   1057  NH2 ARG B 139     -11.480  -2.997   9.766  1.00  0.00           N
ATOM   1058  N   PRO B 140      -7.909  -5.343  17.947  1.00  0.00           N
ATOM   1059  CA  PRO B 140      -6.649  -5.546  18.649  1.00  0.00           C
ATOM   1060  C   PRO B 140      -5.471  -4.863  17.942  1.00  0.00           C
ATOM   1061  O   PRO B 140      -5.228  -5.088  16.753  1.00  0.00           O
ATOM   1062  CB  PRO B 140      -6.474  -7.055  18.749  1.00  0.00           C
ATOM   1063  CG  PRO B 140      -7.911  -7.569  18.789  1.00  0.00           C
ATOM   1064  CD  PRO B 140      -8.625  -6.608  17.840  1.00  0.00           C
ATOM   1065  N   CYS B 141      -4.726  -4.032  18.673  1.00  0.00           N
ATOM   1066  CA  CYS B 141      -3.741  -3.109  18.107  1.00  0.00           C
ATOM   1067  C   CYS B 141      -2.644  -3.797  17.288  1.00  0.00           C
ATOM   1068  O   CYS B 141      -2.322  -3.339  16.192  1.00  0.00           O
ATOM   1069  CB  CYS B 141      -3.108  -2.300  19.252  1.00  0.00           C
ATOM   1070  SG  CYS B 141      -4.345  -1.233  20.034  1.00  0.00           S
ATOM   1071  N   THR B 142      -2.048  -4.881  17.787  1.00  0.00           N
ATOM   1072  CA  THR B 142      -0.940  -5.547  17.089  1.00  0.00           C
ATOM   1073  C   THR B 142      -1.383  -6.202  15.768  1.00  0.00           C
ATOM   1074  O   THR B 142      -0.777  -5.897  14.745  1.00  0.00           O
ATOM   1075  CB  THR B 142      -0.174  -6.519  18.003  1.00  0.00           C
ATOM   1076  OG1 THR B 142       0.313  -5.831  19.127  1.00  0.00           O
ATOM   1077  CG2 THR B 142       1.032  -7.148  17.313  1.00  0.00           C
ATOM   1078  N   PRO B 143      -2.449  -7.026  15.725  1.00  0.00           N
ATOM   1079  CA  PRO B 143      -2.967  -7.565  14.471  1.00  0.00           C
ATOM   1080  C   PRO B 143      -3.386  -6.482  13.473  1.00  0.00           C
ATOM   1081  O   PRO B 143      -2.987  -6.546  12.307  1.00  0.00           O
ATOM   1082  CB  PRO B 143      -4.159  -8.448  14.863  1.00  0.00           C
ATOM   1083  CG  PRO B 143      -3.809  -8.888  16.277  1.00  0.00           C
ATOM   1084  CD  PRO B 143      -3.117  -7.667  16.849  1.00  0.00           C
ATOM   1085  N   ARG B 144      -4.114  -5.451  13.901  1.00  0.00           N
ATOM   1086  CA  ARG B 144      -4.497  -4.326  13.028  1.00  0.00           C
ATOM   1087  C   ARG B 144      -3.273  -3.586  12.491  1.00  0.00           C
ATOM   1088  O   ARG B 144      -3.214  -3.290  11.310  1.00  0.00           O
ATOM   1089  CB  ARG B 144      -5.463  -3.386  13.764  1.00  0.00           C
ATOM   1090  CG  ARG B 144      -5.989  -2.263  12.850  1.00  0.00           C
ATOM   1091  CD  ARG B 144      -6.997  -1.352  13.566  1.00  0.00           C
ATOM   1092  NE  ARG B 144      -7.465  -0.262  12.700  1.00  0.00           N
ATOM   1093  CZ  ARG B 144      -8.313   0.696  13.031  1.00  0.00           C
ATOM   1094  NH1 ARG B 144      -8.853   0.781  14.209  1.00  0.00           N
ATOM   1095  NH2 ARG B 144      -8.637   1.613  12.177  1.00  0.00           N
ATOM   1096  N   GLY B 145      -2.264  -3.366  13.330  1.00  0.00           N
ATOM   1097  CA  GLY B 145      -1.003  -2.752  12.926  1.00  0.00           C
ATOM   1098  C   GLY B 145      -0.238  -3.565  11.881  1.00  0.00           C
ATOM   1099  O   GLY B 145       0.341  -2.990  10.963  1.00  0.00           O
ATOM   1100  N   ILE B 146      -0.275  -4.896  11.960  1.00  0.00           N
ATOM   1101  CA  ILE B 146       0.295  -5.780  10.936  1.00  0.00           C
ATOM   1102  C   ILE B 146      -0.460  -5.634   9.609  1.00  0.00           C
ATOM   1103  O   ILE B 146       0.171  -5.501   8.562  1.00  0.00           O
ATOM   1104  CB  ILE B 146       0.336  -7.244  11.413  1.00  0.00           C
ATOM   1105  CG1 ILE B 146       1.357  -7.399  12.563  1.00  0.00           C
ATOM   1106  CG2 ILE B 146       0.702  -8.202  10.264  1.00  0.00           C
ATOM   1107  CD1 ILE B 146       1.185  -8.698  13.366  1.00  0.00           C
ATOM   1108  N   VAL B 147      -1.800  -5.607   9.640  1.00  0.00           N
ATOM   1109  CA  VAL B 147      -2.609  -5.351   8.438  1.00  0.00           C
ATOM   1110  C   VAL B 147      -2.238  -3.996   7.828  1.00  0.00           C
ATOM   1111  O   VAL B 147      -1.985  -3.922   6.628  1.00  0.00           O
ATOM   1112  CB  VAL B 147      -4.115  -5.437   8.734  1.00  0.00           C
ATOM   1113  CG1 VAL B 147      -4.972  -5.061   7.527  1.00  0.00           C
ATOM   1114  CG2 VAL B 147      -4.487  -6.871   9.128  1.00  0.00           C
ATOM   1115  N   THR B 148      -2.084  -2.953   8.642  1.00  0.00           N
ATOM   1116  CA  THR B 148      -1.645  -1.632   8.182  1.00  0.00           C
ATOM   1117  C   THR B 148      -0.262  -1.682   7.527  1.00  0.00           C
ATOM   1118  O   THR B 148      -0.071  -1.066   6.480  1.00  0.00           O
ATOM   1119  CB  THR B 148      -1.627  -0.621   9.332  1.00  0.00           C
ATOM   1120  OG1 THR B 148      -2.887  -0.554   9.946  1.00  0.00           O
ATOM   1121  CG2 THR B 148      -1.297   0.796   8.867  1.00  0.00           C
ATOM   1122  N   LEU B 149       0.704  -2.435   8.070  1.00  0.00           N
ATOM   1123  CA  LEU B 149       2.016  -2.617   7.430  1.00  0.00           C
ATOM   1124  C   LEU B 149       1.869  -3.210   6.026  1.00  0.00           C
ATOM   1125  O   LEU B 149       2.398  -2.648   5.070  1.00  0.00           O
ATOM   1126  CB  LEU B 149       2.936  -3.515   8.274  1.00  0.00           C
ATOM   1127  CG  LEU B 149       3.499  -2.868   9.549  1.00  0.00           C
ATOM   1128  CD1 LEU B 149       4.308  -3.899  10.338  1.00  0.00           C
ATOM   1129  CD2 LEU B 149       4.407  -1.683   9.229  1.00  0.00           C
ATOM   1130  N   LEU B 150       1.108  -4.303   5.901  1.00  0.00           N
ATOM   1131  CA  LEU B 150       0.853  -4.935   4.611  1.00  0.00           C
ATOM   1132  C   LEU B 150       0.157  -3.960   3.648  1.00  0.00           C
ATOM   1133  O   LEU B 150       0.518  -3.887   2.478  1.00  0.00           O
ATOM   1134  CB  LEU B 150       0.009  -6.211   4.818  1.00  0.00           C
ATOM   1135  CG  LEU B 150       0.664  -7.307   5.687  1.00  0.00           C
ATOM   1136  CD1 LEU B 150      -0.355  -8.409   5.971  1.00  0.00           C
ATOM   1137  CD2 LEU B 150       1.882  -7.934   5.026  1.00  0.00           C
ATOM   1138  N   GLU B 151      -0.771  -3.134   4.143  1.00  0.00           N
ATOM   1139  CA  GLU B 151      -1.460  -2.090   3.370  1.00  0.00           C
ATOM   1140  C   GLU B 151      -0.498  -1.050   2.808  1.00  0.00           C
ATOM   1141  O   GLU B 151      -0.548  -0.729   1.620  1.00  0.00           O
ATOM   1142  CB  GLU B 151      -2.549  -1.403   4.209  1.00  0.00           C
ATOM   1143  CG  GLU B 151      -3.796  -2.270   4.299  1.00  0.00           C
ATOM   1144  CD  GLU B 151      -4.930  -1.722   5.163  1.00  0.00           C
ATOM   1145  OE1 GLU B 151      -5.985  -2.405   5.155  1.00  0.00           O
ATOM   1146  OE2 GLU B 151      -4.752  -0.675   5.797  1.00  0.00           O
ATOM   1147  N   ARG B 152       0.404  -0.549   3.630  1.00  0.00           N
ATOM   1148  CA  ARG B 152       1.344   0.523   3.256  1.00  0.00           C
ATOM   1149  C   ARG B 152       2.434   0.069   2.288  1.00  0.00           C
ATOM   1150  O   ARG B 152       2.980   0.899   1.574  1.00  0.00           O
ATOM   1151  CB  ARG B 152       1.971   1.131   4.521  1.00  0.00           C
ATOM   1152  CG  ARG B 152       0.956   1.856   5.413  1.00  0.00           C
ATOM   1153  CD  ARG B 152       0.399   3.121   4.782  1.00  0.00           C
ATOM   1154  NE  ARG B 152      -0.628   3.694   5.668  1.00  0.00           N
ATOM   1155  CZ  ARG B 152      -0.743   4.956   6.051  1.00  0.00           C
ATOM   1156  NH1 ARG B 152       0.066   5.901   5.677  1.00  0.00           N
ATOM   1157  NH2 ARG B 152      -1.715   5.286   6.827  1.00  0.00           N
ATOM   1158  N   TYR B 153       2.702  -1.230   2.248  1.00  0.00           N
ATOM   1159  CA  TYR B 153       3.620  -1.839   1.273  1.00  0.00           C
ATOM   1160  C   TYR B 153       2.901  -2.362   0.017  1.00  0.00           C
ATOM   1161  O   TYR B 153       3.533  -3.002  -0.812  1.00  0.00           O
ATOM   1162  CB  TYR B 153       4.483  -2.894   1.970  1.00  0.00           C
ATOM   1163  CG  TYR B 153       5.653  -2.276   2.707  1.00  0.00           C
ATOM   1164  CD1 TYR B 153       6.897  -2.122   2.060  1.00  0.00           C
ATOM   1165  CD2 TYR B 153       5.500  -1.788   4.020  1.00  0.00           C
ATOM   1166  CE1 TYR B 153       7.963  -1.491   2.710  1.00  0.00           C
ATOM   1167  CE2 TYR B 153       6.563  -1.152   4.679  1.00  0.00           C
ATOM   1168  CZ  TYR B 153       7.796  -1.003   4.018  1.00  0.00           C
ATOM   1169  OH  TYR B 153       8.829  -0.358   4.651  1.00  0.00           O
ATOM   1170  N   ASN B 154       1.602  -2.085  -0.133  1.00  0.00           N
ATOM   1171  CA  ASN B 154       0.770  -2.542  -1.247  1.00  0.00           C
ATOM   1172  C   ASN B 154       0.827  -4.065  -1.475  1.00  0.00           C
ATOM   1173  O   ASN B 154       0.706  -4.531  -2.599  1.00  0.00           O
ATOM   1174  CB  ASN B 154       1.081  -1.730  -2.518  1.00  0.00           C
ATOM   1175  CG  ASN B 154       0.802  -0.246  -2.370  1.00  0.00           C
ATOM   1176  OD1 ASN B 154      -0.130   0.201  -1.737  1.00  0.00           O
ATOM   1177  ND2 ASN B 154       1.624   0.581  -2.984  1.00  0.00           N
ATOM   1178  N   ILE B 155       1.020  -4.830  -0.409  1.00  0.00           N
ATOM   1179  CA  ILE B 155       1.049  -6.295  -0.480  1.00  0.00           C
ATOM   1180  C   ILE B 155      -0.383  -6.801  -0.601  1.00  0.00           C
ATOM   1181  O   ILE B 155      -1.141  -6.704   0.370  1.00  0.00           O
ATOM   1182  CB  ILE B 155       1.782  -6.882   0.742  1.00  0.00           C
ATOM   1183  CG1 ILE B 155       3.271  -6.485   0.707  1.00  0.00           C
ATOM   1184  CG2 ILE B 155       1.620  -8.405   0.782  1.00  0.00           C
ATOM   1185  CD1 ILE B 155       4.030  -6.770   2.006  1.00  0.00           C
ATOM   1186  N   ASP B 156      -0.744  -7.362  -1.748  1.00  0.00           N
ATOM   1187  CA  ASP B 156      -2.049  -7.984  -1.910  1.00  0.00           C
ATOM   1188  C   ASP B 156      -2.181  -9.208  -0.999  1.00  0.00           C
ATOM   1189  O   ASP B 156      -1.357 -10.118  -1.016  1.00  0.00           O
ATOM   1190  CB  ASP B 156      -2.338  -8.337  -3.371  1.00  0.00           C
ATOM   1191  CG  ASP B 156      -3.775  -8.846  -3.540  1.00  0.00           C
ATOM   1192  OD1 ASP B 156      -4.578  -8.678  -2.587  1.00  0.00           O
ATOM   1193  OD2 ASP B 156      -4.087  -9.393  -4.605  1.00  0.00           O
ATOM   1194  N   THR B 157      -3.221  -9.203  -0.156  1.00  0.00           N
ATOM   1195  CA  THR B 157      -3.495 -10.263   0.808  1.00  0.00           C
ATOM   1196  C   THR B 157      -4.530 -11.261   0.298  1.00  0.00           C
ATOM   1197  O   THR B 157      -4.611 -12.364   0.837  1.00  0.00           O
ATOM   1198  CB  THR B 157      -3.957  -9.682   2.145  1.00  0.00           C
ATOM   1199  OG1 THR B 157      -5.024  -8.772   1.970  1.00  0.00           O
ATOM   1200  CG2 THR B 157      -2.829  -8.926   2.854  1.00  0.00           C
ATOM   1201  N   PHE B 158      -5.304 -10.927  -0.735  1.00  0.00           N
ATOM   1202  CA  PHE B 158      -6.332 -11.812  -1.250  1.00  0.00           C
ATOM   1203  C   PHE B 158      -5.708 -13.035  -1.917  1.00  0.00           C
ATOM   1204  O   PHE B 158      -4.879 -12.930  -2.813  1.00  0.00           O
ATOM   1205  CB  PHE B 158      -7.294 -11.060  -2.181  1.00  0.00           C
ATOM   1206  CG  PHE B 158      -8.297 -10.192  -1.446  1.00  0.00           C
ATOM   1207  CD1 PHE B 158      -9.592 -10.695  -1.163  1.00  0.00           C
ATOM   1208  CD2 PHE B 158      -7.957  -8.902  -1.028  1.00  0.00           C
ATOM   1209  CE1 PHE B 158     -10.518  -9.914  -0.478  1.00  0.00           C
ATOM   1210  CE2 PHE B 158      -8.897  -8.113  -0.333  1.00  0.00           C
ATOM   1211  CZ  PHE B 158     -10.180  -8.621  -0.056  1.00  0.00           C
ATOM   1212  N   GLY B 159      -6.102 -14.221  -1.449  1.00  0.00           N
ATOM   1213  CA  GLY B 159      -5.619 -15.491  -1.975  1.00  0.00           C
ATOM   1214  C   GLY B 159      -4.283 -15.976  -1.406  1.00  0.00           C
ATOM   1215  O   GLY B 159      -3.932 -17.132  -1.651  1.00  0.00           O
ATOM   1216  N   LEU B 160      -3.564 -15.178  -0.619  1.00  0.00           N
ATOM   1217  CA  LEU B 160      -2.324 -15.629   0.000  1.00  0.00           C
ATOM   1218  C   LEU B 160      -2.570 -16.803   0.953  1.00  0.00           C
ATOM   1219  O   LEU B 160      -3.489 -16.776   1.773  1.00  0.00           O
ATOM   1220  CB  LEU B 160      -1.610 -14.494   0.758  1.00  0.00           C
ATOM   1221  CG  LEU B 160      -1.092 -13.318  -0.090  1.00  0.00           C
ATOM   1222  CD1 LEU B 160      -0.351 -12.336   0.818  1.00  0.00           C
ATOM   1223  CD2 LEU B 160      -0.130 -13.759  -1.184  1.00  0.00           C
ATOM   1224  N   ASN B 161      -1.689 -17.800   0.920  1.00  0.00           N
ATOM   1225  CA  ASN B 161      -1.622 -18.820   1.956  1.00  0.00           C
ATOM   1226  C   ASN B 161      -0.870 -18.252   3.167  1.00  0.00           C
ATOM   1227  O   ASN B 161       0.360 -18.212   3.205  1.00  0.00           O
ATOM   1228  CB  ASN B 161      -1.001 -20.096   1.394  1.00  0.00           C
ATOM   1229  CG  ASN B 161      -1.040 -21.218   2.416  1.00  0.00           C
ATOM   1230  OD1 ASN B 161      -1.974 -21.371   3.189  1.00  0.00           O
ATOM   1231  ND2 ASN B 161      -0.029 -22.052   2.446  1.00  0.00           N
ATOM   1232  N   ALA B 162      -1.626 -17.807   4.169  1.00  0.00           N
ATOM   1233  CA  ALA B 162      -1.088 -17.197   5.372  1.00  0.00           C
ATOM   1234  C   ALA B 162      -0.991 -18.206   6.524  1.00  0.00           C
ATOM   1235  O   ALA B 162      -1.952 -18.894   6.861  1.00  0.00           O
ATOM   1236  CB  ALA B 162      -1.933 -15.977   5.743  1.00  0.00           C
ATOM   1237  N   VAL B 163       0.169 -18.258   7.164  1.00  0.00           N
ATOM   1238  CA  VAL B 163       0.413 -19.113   8.328  1.00  0.00           C
ATOM   1239  C   VAL B 163       0.765 -18.249   9.535  1.00  0.00           C
ATOM   1240  O   VAL B 163       1.746 -17.517   9.533  1.00  0.00           O
ATOM   1241  CB  VAL B 163       1.492 -20.173   8.039  1.00  0.00           C
ATOM   1242  CG1 VAL B 163       1.749 -21.062   9.260  1.00  0.00           C
ATOM   1243  CG2 VAL B 163       1.069 -21.091   6.885  1.00  0.00           C
ATOM   1244  N   VAL B 164      -0.033 -18.373  10.586  1.00  0.00           N
ATOM   1245  CA  VAL B 164       0.245 -17.764  11.889  1.00  0.00           C
ATOM   1246  C   VAL B 164       0.899 -18.805  12.792  1.00  0.00           C
ATOM   1247  O   VAL B 164       0.361 -19.896  12.986  1.00  0.00           O
ATOM   1248  CB  VAL B 164      -1.021 -17.184  12.542  1.00  0.00           C
ATOM   1249  CG1 VAL B 164      -0.683 -16.431  13.833  1.00  0.00           C
ATOM   1250  CG2 VAL B 164      -1.744 -16.204  11.608  1.00  0.00           C
ATOM   1251  N   ILE B 165       2.055 -18.470  13.377  1.00  0.00           N
ATOM   1252  CA  ILE B 165       2.748 -19.309  14.350  1.00  0.00           C
ATOM   1253  C   ILE B 165       2.544 -18.724  15.743  1.00  0.00           C
ATOM   1254  O   ILE B 165       3.047 -17.652  16.069  1.00  0.00           O
ATOM   1255  CB  ILE B 165       4.224 -19.511  14.003  1.00  0.00           C
ATOM   1256  CG1 ILE B 165       4.370 -19.972  12.537  1.00  0.00           C
ATOM   1257  CG2 ILE B 165       4.843 -20.542  14.976  1.00  0.00           C
ATOM   1258  CD1 ILE B 165       5.804 -20.314  12.121  1.00  0.00           C
ATOM   1259  N   GLY B 166       1.793 -19.447  16.571  1.00  0.00           N
ATOM   1260  CA  GLY B 166       1.331 -19.011  17.878  1.00  0.00           C
ATOM   1261  C   GLY B 166      -0.149 -18.635  17.861  1.00  0.00           C
ATOM   1262  O   GLY B 166      -0.617 -17.869  17.026  1.00  0.00           O
ATOM   1263  N   ALA B 167      -0.901 -19.165  18.824  1.00  0.00           N
ATOM   1264  CA  ALA B 167      -2.351 -18.982  18.937  1.00  0.00           C
ATOM   1265  C   ALA B 167      -2.747 -18.227  20.220  1.00  0.00           C
ATOM   1266  O   ALA B 167      -3.717 -18.589  20.892  1.00  0.00           O
ATOM   1267  CB  ALA B 167      -3.030 -20.350  18.783  1.00  0.00           C
ATOM   1268  N   SER B 168      -1.970 -17.193  20.588  1.00  0.00           N
ATOM   1269  CA  SER B 168      -2.246 -16.366  21.760  1.00  0.00           C
ATOM   1270  C   SER B 168      -3.530 -15.542  21.586  1.00  0.00           C
ATOM   1271  O   SER B 168      -3.928 -15.219  20.459  1.00  0.00           O
ATOM   1272  CB  SER B 168      -1.051 -15.458  22.074  1.00  0.00           C
ATOM   1273  OG  SER B 168      -0.859 -14.513  21.034  1.00  0.00           O
ATOM   1274  N   ASN B 169      -4.155 -15.169  22.702  1.00  0.00           N
ATOM   1275  CA  ASN B 169      -5.342 -14.307  22.679  1.00  0.00           C
ATOM   1276  C   ASN B 169      -5.026 -12.873  22.225  1.00  0.00           C
ATOM   1277  O   ASN B 169      -5.890 -12.211  21.669  1.00  0.00           O
ATOM   1278  CB  ASN B 169      -6.002 -14.302  24.067  1.00  0.00           C
ATOM   1279  CG  ASN B 169      -6.641 -15.624  24.451  1.00  0.00           C
ATOM   1280  OD1 ASN B 169      -6.808 -16.532  23.659  1.00  0.00           O
ATOM   1281  ND2 ASN B 169      -7.015 -15.760  25.709  1.00  0.00           N
ATOM   1282  N   ILE B 170      -3.781 -12.418  22.447  1.00  0.00           N
ATOM   1283  CA  ILE B 170      -3.364 -11.036  22.186  1.00  0.00           C
ATOM   1284  C   ILE B 170      -2.872 -10.804  20.752  1.00  0.00           C
ATOM   1285  O   ILE B 170      -2.933  -9.683  20.256  1.00  0.00           O
ATOM   1286  CB  ILE B 170      -2.308 -10.585  23.229  1.00  0.00           C
ATOM   1287  CG1 ILE B 170      -1.085 -11.528  23.284  1.00  0.00           C
ATOM   1288  CG2 ILE B 170      -2.977 -10.476  24.618  1.00  0.00           C
ATOM   1289  CD1 ILE B 170       0.089 -10.964  24.097  1.00  0.00           C
ATOM   1290  N   VAL B 171      -2.400 -11.863  20.064  1.00  0.00           N
ATOM   1291  CA  VAL B 171      -1.887 -11.742  18.686  1.00  0.00           C
ATOM   1292  C   VAL B 171      -2.445 -12.838  17.786  1.00  0.00           C
ATOM   1293  O   VAL B 171      -3.241 -12.543  16.909  1.00  0.00           O
ATOM   1294  CB  VAL B 171      -0.343 -11.702  18.626  1.00  0.00           C
ATOM   1295  CG1 VAL B 171       0.142 -11.497  17.182  1.00  0.00           C
ATOM   1296  CG2 VAL B 171       0.232 -10.566  19.474  1.00  0.00           C
ATOM   1297  N   GLY B 172      -2.075 -14.100  18.000  1.00  0.00           N
ATOM   1298  CA  GLY B 172      -2.307 -15.155  17.009  1.00  0.00           C
ATOM   1299  C   GLY B 172      -3.779 -15.389  16.647  1.00  0.00           C
ATOM   1300  O   GLY B 172      -4.113 -15.502  15.472  1.00  0.00           O
ATOM   1301  N   ARG B 173      -4.684 -15.430  17.651  1.00  0.00           N
ATOM   1302  CA  ARG B 173      -6.125 -15.625  17.413  1.00  0.00           C
ATOM   1303  C   ARG B 173      -6.768 -14.440  16.680  1.00  0.00           C
ATOM   1304  O   ARG B 173      -7.320 -14.676  15.615  1.00  0.00           O
ATOM   1305  CB  ARG B 173      -6.867 -15.960  18.714  1.00  0.00           C
ATOM   1306  CG  ARG B 173      -6.490 -17.331  19.269  1.00  0.00           C
ATOM   1307  CD  ARG B 173      -7.177 -17.549  20.624  1.00  0.00           C
ATOM   1308  NE  ARG B 173      -6.858 -18.863  21.187  1.00  0.00           N
ATOM   1309  CZ  ARG B 173      -7.591 -19.976  21.088  1.00  0.00           C
ATOM   1310  NH1 ARG B 173      -8.741 -19.993  20.483  1.00  0.00           N
ATOM   1311  NH2 ARG B 173      -7.158 -21.075  21.600  1.00  0.00           N
ATOM   1312  N   PRO B 174      -6.670 -13.192  17.170  1.00  0.00           N
ATOM   1313  CA  PRO B 174      -7.225 -12.056  16.439  1.00  0.00           C
ATOM   1314  C   PRO B 174      -6.531 -11.826  15.089  1.00  0.00           C
ATOM   1315  O   PRO B 174      -7.212 -11.475  14.133  1.00  0.00           O
ATOM   1316  CB  PRO B 174      -7.100 -10.853  17.384  1.00  0.00           C
ATOM   1317  CG  PRO B 174      -5.958 -11.240  18.317  1.00  0.00           C
ATOM   1318  CD  PRO B 174      -6.107 -12.751  18.439  1.00  0.00           C
ATOM   1319  N   MET B 175      -5.237 -12.123  14.971  1.00  0.00           N
ATOM   1320  CA  MET B 175      -4.528 -12.060  13.686  1.00  0.00           C
ATOM   1321  C   MET B 175      -5.174 -12.957  12.638  1.00  0.00           C
ATOM   1322  O   MET B 175      -5.339 -12.538  11.497  1.00  0.00           O
ATOM   1323  CB  MET B 175      -3.063 -12.455  13.878  1.00  0.00           C
ATOM   1324  CG  MET B 175      -2.199 -12.197  12.642  1.00  0.00           C
ATOM   1325  SD  MET B 175      -1.847 -10.431  12.373  1.00  0.00           S
ATOM   1326  CE  MET B 175      -2.933 -10.034  10.997  1.00  0.00           C
ATOM   1327  N   SER B 176      -5.603 -14.170  13.013  1.00  0.00           N
ATOM   1328  CA  SER B 176      -6.259 -15.068  12.062  1.00  0.00           C
ATOM   1329  C   SER B 176      -7.574 -14.502  11.523  1.00  0.00           C
ATOM   1330  O   SER B 176      -7.883 -14.691  10.350  1.00  0.00           O
ATOM   1331  CB  SER B 176      -6.470 -16.454  12.679  1.00  0.00           C
ATOM   1332  OG  SER B 176      -7.466 -16.500  13.668  1.00  0.00           O
ATOM   1333  N   MET B 177      -8.315 -13.761  12.346  1.00  0.00           N
ATOM   1334  CA  MET B 177      -9.561 -13.122  11.927  1.00  0.00           C
ATOM   1335  C   MET B 177      -9.313 -11.888  11.054  1.00  0.00           C
ATOM   1336  O   MET B 177     -10.058 -11.653  10.107  1.00  0.00           O
ATOM   1337  CB  MET B 177     -10.402 -12.750  13.155  1.00  0.00           C
ATOM   1338  CG  MET B 177     -10.806 -13.946  14.023  1.00  0.00           C
ATOM   1339  SD  MET B 177     -11.844 -15.183  13.192  1.00  0.00           S
ATOM   1340  CE  MET B 177     -10.641 -16.472  12.854  1.00  0.00           C
ATOM   1341  N   GLU B 178      -8.247 -11.130  11.309  1.00  0.00           N
ATOM   1342  CA  GLU B 178      -7.810 -10.042  10.421  1.00  0.00           C
ATOM   1343  C   GLU B 178      -7.360 -10.582   9.051  1.00  0.00           C
ATOM   1344  O   GLU B 178      -7.744 -10.039   8.019  1.00  0.00           O
ATOM   1345  CB  GLU B 178      -6.676  -9.245  11.081  1.00  0.00           C
ATOM   1346  CG  GLU B 178      -7.125  -8.306  12.216  1.00  0.00           C
ATOM   1347  CD  GLU B 178      -7.903  -7.057  11.754  1.00  0.00           C
ATOM   1348  OE1 GLU B 178      -8.259  -6.212  12.617  1.00  0.00           O
ATOM   1349  OE2 GLU B 178      -8.181  -6.874  10.548  1.00  0.00           O
ATOM   1350  N   LEU B 179      -6.614 -11.689   9.026  1.00  0.00           N
ATOM   1351  CA  LEU B 179      -6.177 -12.315   7.773  1.00  0.00           C
ATOM   1352  C   LEU B 179      -7.358 -12.876   6.964  1.00  0.00           C
ATOM   1353  O   LEU B 179      -7.394 -12.695   5.752  1.00  0.00           O
ATOM   1354  CB  LEU B 179      -5.163 -13.432   8.076  1.00  0.00           C
ATOM   1355  CG  LEU B 179      -3.811 -12.938   8.618  1.00  0.00           C
ATOM   1356  CD1 LEU B 179      -3.003 -14.157   9.073  1.00  0.00           C
ATOM   1357  CD2 LEU B 179      -3.009 -12.171   7.583  1.00  0.00           C
ATOM   1358  N   LEU B 180      -8.338 -13.496   7.625  1.00  0.00           N
ATOM   1359  CA  LEU B 180      -9.581 -13.928   6.964  1.00  0.00           C
ATOM   1360  C   LEU B 180     -10.372 -12.743   6.404  1.00  0.00           C
ATOM   1361  O   LEU B 180     -10.900 -12.827   5.289  1.00  0.00           O
ATOM   1362  CB  LEU B 180     -10.453 -14.717   7.960  1.00  0.00           C
ATOM   1363  CG  LEU B 180     -10.103 -16.206   8.027  1.00  0.00           C
ATOM   1364  CD1 LEU B 180     -10.727 -16.836   9.271  1.00  0.00           C
ATOM   1365  CD2 LEU B 180     -10.639 -16.969   6.817  1.00  0.00           C
ATOM   1366  N   LEU B 181     -10.447 -11.631   7.135  1.00  0.00           N
ATOM   1367  CA  LEU B 181     -11.078 -10.401   6.661  1.00  0.00           C
ATOM   1368  C   LEU B 181     -10.337  -9.811   5.453  1.00  0.00           C
ATOM   1369  O   LEU B 181     -10.961  -9.268   4.546  1.00  0.00           O
ATOM   1370  CB  LEU B 181     -11.149  -9.408   7.833  1.00  0.00           C
ATOM   1371  CG  LEU B 181     -11.919  -8.110   7.514  1.00  0.00           C
ATOM   1372  CD1 LEU B 181     -13.408  -8.371   7.270  1.00  0.00           C
ATOM   1373  CD2 LEU B 181     -11.796  -7.147   8.698  1.00  0.00           C
ATOM   1374  N   ALA B 182      -9.010  -9.969   5.425  1.00  0.00           N
ATOM   1375  CA  ALA B 182      -8.133  -9.559   4.336  1.00  0.00           C
ATOM   1376  C   ALA B 182      -8.039 -10.587   3.187  1.00  0.00           C
ATOM   1377  O   ALA B 182      -7.172 -10.453   2.327  1.00  0.00           O
ATOM   1378  CB  ALA B 182      -6.766  -9.217   4.946  1.00  0.00           C
ATOM   1379  N   GLY B 183      -8.892 -11.609   3.165  1.00  0.00           N
ATOM   1380  CA  GLY B 183      -9.000 -12.576   2.065  1.00  0.00           C
ATOM   1381  C   GLY B 183      -7.903 -13.649   2.000  1.00  0.00           C
ATOM   1382  O   GLY B 183      -7.808 -14.359   1.001  1.00  0.00           O
ATOM   1383  N   CYS B 184      -7.089 -13.804   3.043  1.00  0.00           N
ATOM   1384  CA  CYS B 184      -6.098 -14.869   3.083  1.00  0.00           C
ATOM   1385  C   CYS B 184      -6.748 -16.242   3.349  1.00  0.00           C
ATOM   1386  O   CYS B 184      -7.643 -16.377   4.186  1.00  0.00           O
ATOM   1387  CB  CYS B 184      -5.038 -14.609   4.163  1.00  0.00           C
ATOM   1388  SG  CYS B 184      -4.111 -13.075   3.880  1.00  0.00           S
ATOM   1389  N   THR B 185      -6.182 -17.290   2.748  1.00  0.00           N
ATOM   1390  CA  THR B 185      -6.337 -18.660   3.251  1.00  0.00           C
ATOM   1391  C   THR B 185      -5.501 -18.791   4.516  1.00  0.00           C
ATOM   1392  O   THR B 185      -4.271 -18.725   4.464  1.00  0.00           O
ATOM   1393  CB  THR B 185      -5.907 -19.690   2.201  1.00  0.00           C
ATOM   1394  OG1 THR B 185      -6.733 -19.549   1.071  1.00  0.00           O
ATOM   1395  CG2 THR B 185      -6.066 -21.122   2.700  1.00  0.00           C
ATOM   1396  N   THR B 186      -6.146 -18.925   5.672  1.00  0.00           N
ATOM   1397  CA  THR B 186      -5.484 -18.717   6.966  1.00  0.00           C
ATOM   1398  C   THR B 186      -5.297 -20.010   7.742  1.00  0.00           C
ATOM   1399  O   THR B 186      -6.261 -20.660   8.134  1.00  0.00           O
ATOM   1400  CB  THR B 186      -6.248 -17.679   7.801  1.00  0.00           C
ATOM   1401  OG1 THR B 186      -6.375 -16.478   7.074  1.00  0.00           O
ATOM   1402  CG2 THR B 186      -5.518 -17.338   9.095  1.00  0.00           C
ATOM   1403  N   THR B 187      -4.048 -20.356   8.034  1.00  0.00           N
ATOM   1404  CA  THR B 187      -3.676 -21.484   8.899  1.00  0.00           C
ATOM   1405  C   THR B 187      -3.132 -20.969  10.233  1.00  0.00           C
ATOM   1406  O   THR B 187      -2.198 -20.175  10.265  1.00  0.00           O
ATOM   1407  CB  THR B 187      -2.654 -22.399   8.214  1.00  0.00           C
ATOM   1408  OG1 THR B 187      -3.210 -22.921   7.028  1.00  0.00           O
ATOM   1409  CG2 THR B 187      -2.254 -23.599   9.070  1.00  0.00           C
ATOM   1410  N   VAL B 188      -3.671 -21.456  11.349  1.00  0.00           N
ATOM   1411  CA  VAL B 188      -3.158 -21.137  12.687  1.00  0.00           C
ATOM   1412  C   VAL B 188      -2.409 -22.329  13.247  1.00  0.00           C
ATOM   1413  O   VAL B 188      -2.989 -23.391  13.489  1.00  0.00           O
ATOM   1414  CB  VAL B 188      -4.269 -20.670  13.645  1.00  0.00           C
ATOM   1415  CG1 VAL B 188      -3.686 -20.226  14.992  1.00  0.00           C
ATOM   1416  CG2 VAL B 188      -5.037 -19.477  13.059  1.00  0.00           C
ATOM   1417  N   THR B 189      -1.110 -22.158  13.485  1.00  0.00           N
ATOM   1418  CA  THR B 189      -0.254 -23.168  14.106  1.00  0.00           C
ATOM   1419  C   THR B 189       0.082 -22.787  15.544  1.00  0.00           C
ATOM   1420  O   THR B 189      -0.014 -21.629  15.956  1.00  0.00           O
ATOM   1421  CB  THR B 189       1.011 -23.447  13.280  1.00  0.00           C
ATOM   1422  OG1 THR B 189       1.883 -22.348  13.332  1.00  0.00           O
ATOM   1423  CG2 THR B 189       0.718 -23.751  11.813  1.00  0.00           C
ATOM   1424  N   HIS B 190       0.455 -23.777  16.354  1.00  0.00           N
ATOM   1425  CA  HIS B 190       0.730 -23.604  17.776  1.00  0.00           C
ATOM   1426  C   HIS B 190       1.606 -24.753  18.296  1.00  0.00           C
ATOM   1427  O   HIS B 190       1.997 -25.642  17.534  1.00  0.00           O
ATOM   1428  CB  HIS B 190      -0.612 -23.523  18.527  1.00  0.00           C
ATOM   1429  CG  HIS B 190      -1.582 -24.621  18.193  1.00  0.00           C
ATOM   1430  ND1 HIS B 190      -1.392 -25.967  18.342  1.00  0.00           N
ATOM   1431  CD2 HIS B 190      -2.824 -24.474  17.615  1.00  0.00           C
ATOM   1432  CE1 HIS B 190      -2.476 -26.615  17.865  1.00  0.00           C
ATOM   1433  NE2 HIS B 190      -3.373 -25.736  17.423  1.00  0.00           N
ATOM   1434  N   ARG B 191       1.884 -24.794  19.598  1.00  0.00           N
ATOM   1435  CA  ARG B 191       2.757 -25.811  20.234  1.00  0.00           C
ATOM   1436  C   ARG B 191       2.381 -27.279  19.986  1.00  0.00           C
ATOM   1437  O   ARG B 191       3.208 -28.146  20.219  1.00  0.00           O
ATOM   1438  CB  ARG B 191       2.851 -25.536  21.745  1.00  0.00           C
ATOM   1439  CG  ARG B 191       1.535 -25.836  22.510  1.00  0.00           C
ATOM   1440  CD  ARG B 191       1.699 -25.575  24.003  1.00  0.00           C
ATOM   1441  NE  ARG B 191       0.486 -25.959  24.739  1.00  0.00           N
ATOM   1442  CZ  ARG B 191       0.258 -25.799  26.049  1.00  0.00           C
ATOM   1443  NH1 ARG B 191       1.148 -25.243  26.812  1.00  0.00           N
ATOM   1444  NH2 ARG B 191      -0.856 -26.186  26.561  1.00  0.00           N
ATOM   1445  N   PHE B 192       1.155 -27.560  19.561  1.00  0.00           N
ATOM   1446  CA  PHE B 192       0.671 -28.914  19.257  1.00  0.00           C
ATOM   1447  C   PHE B 192       0.672 -29.235  17.756  1.00  0.00           C
ATOM   1448  O   PHE B 192       0.299 -30.342  17.373  1.00  0.00           O
ATOM   1449  CB  PHE B 192      -0.724 -29.102  19.869  1.00  0.00           C
ATOM   1450  CG  PHE B 192      -0.822 -28.837  21.354  1.00  0.00           C
ATOM   1451  CD1 PHE B 192      -0.148 -29.669  22.268  1.00  0.00           C
ATOM   1452  CD2 PHE B 192      -1.629 -27.788  21.834  1.00  0.00           C
ATOM   1453  CE1 PHE B 192      -0.313 -29.480  23.653  1.00  0.00           C
ATOM   1454  CE2 PHE B 192      -1.796 -27.593  23.215  1.00  0.00           C
ATOM   1455  CZ  PHE B 192      -1.144 -28.444  24.124  1.00  0.00           C
ATOM   1456  N   THR B 193       1.071 -28.303  16.913  1.00  0.00           N
ATOM   1457  CA  THR B 193       1.146 -28.511  15.466  1.00  0.00           C
ATOM   1458  C   THR B 193       2.230 -29.530  15.134  1.00  0.00           C
ATOM   1459  O   THR B 193       3.382 -29.401  15.554  1.00  0.00           O
ATOM   1460  CB  THR B 193       1.387 -27.187  14.733  1.00  0.00           C
ATOM   1461  OG1 THR B 193       0.264 -26.357  14.958  1.00  0.00           O
ATOM   1462  CG2 THR B 193       1.514 -27.355  13.220  1.00  0.00           C
ATOM   1463  N   LYS B 194       1.863 -30.545  14.361  1.00  0.00           N
ATOM   1464  CA  LYS B 194       2.784 -31.551  13.846  1.00  0.00           C
ATOM   1465  C   LYS B 194       3.439 -31.027  12.569  1.00  0.00           C
ATOM   1466  O   LYS B 194       2.761 -30.421  11.744  1.00  0.00           O
ATOM   1467  CB  LYS B 194       2.053 -32.873  13.586  1.00  0.00           C
ATOM   1468  CG  LYS B 194       1.491 -33.491  14.877  1.00  0.00           C
ATOM   1469  CD  LYS B 194       0.797 -34.823  14.567  1.00  0.00           C
ATOM   1470  CE  LYS B 194       0.214 -35.423  15.847  1.00  0.00           C
ATOM   1471  NZ  LYS B 194      -0.486 -36.708  15.579  1.00  0.00           N
ATOM   1472  N   ASN B 195       4.731 -31.311  12.397  1.00  0.00           N
ATOM   1473  CA  ASN B 195       5.504 -30.944  11.213  1.00  0.00           C
ATOM   1474  C   ASN B 195       5.368 -29.449  10.836  1.00  0.00           C
ATOM   1475  O   ASN B 195       4.968 -29.103   9.728  1.00  0.00           O
ATOM   1476  CB  ASN B 195       5.197 -31.923  10.065  1.00  0.00           C
ATOM   1477  CG  ASN B 195       6.203 -31.813   8.935  1.00  0.00           C
ATOM   1478  OD1 ASN B 195       7.276 -31.249   9.087  1.00  0.00           O
ATOM   1479  ND2 ASN B 195       5.910 -32.378   7.795  1.00  0.00           N
ATOM   1480  N   LEU B 196       5.704 -28.563  11.773  1.00  0.00           N
ATOM   1481  CA  LEU B 196       5.593 -27.118  11.580  1.00  0.00           C
ATOM   1482  C   LEU B 196       6.305 -26.633  10.312  1.00  0.00           C
ATOM   1483  O   LEU B 196       5.769 -25.799   9.596  1.00  0.00           O
ATOM   1484  CB  LEU B 196       6.152 -26.413  12.836  1.00  0.00           C
ATOM   1485  CG  LEU B 196       6.053 -24.873  12.792  1.00  0.00           C
ATOM   1486  CD1 LEU B 196       4.600 -24.407  12.740  1.00  0.00           C
ATOM   1487  CD2 LEU B 196       6.699 -24.285  14.048  1.00  0.00           C
ATOM   1488  N   ARG B 197       7.484 -27.220  10.010  1.00  0.00           N
ATOM   1489  CA  ARG B 197       8.272 -26.896   8.809  1.00  0.00           C
ATOM   1490  C   ARG B 197       7.447 -26.984   7.522  1.00  0.00           C
ATOM   1491  O   ARG B 197       7.538 -26.081   6.706  1.00  0.00           O
ATOM   1492  CB  ARG B 197       9.499 -27.814   8.770  1.00  0.00           C
ATOM   1493  CG  ARG B 197      10.364 -27.537   7.537  1.00  0.00           C
ATOM   1494  CD  ARG B 197      11.687 -28.316   7.563  1.00  0.00           C
ATOM   1495  NE  ARG B 197      12.434 -28.043   6.351  1.00  0.00           N
ATOM   1496  CZ  ARG B 197      13.695 -28.283   6.075  1.00  0.00           C
ATOM   1497  NH1 ARG B 197      14.474 -28.925   6.901  1.00  0.00           N
ATOM   1498  NH2 ARG B 197      14.188 -27.863   4.941  1.00  0.00           N
ATOM   1499  N   HIS B 198       6.601 -28.012   7.374  1.00  0.00           N
ATOM   1500  CA  HIS B 198       5.744 -28.157   6.194  1.00  0.00           C
ATOM   1501  C   HIS B 198       4.782 -26.977   6.028  1.00  0.00           C
ATOM   1502  O   HIS B 198       4.567 -26.499   4.914  1.00  0.00           O
ATOM   1503  CB  HIS B 198       4.975 -29.475   6.299  1.00  0.00           C
ATOM   1504  CG  HIS B 198       4.007 -29.687   5.171  1.00  0.00           C
ATOM   1505  ND1 HIS B 198       4.328 -29.929   3.850  1.00  0.00           N
ATOM   1506  CD2 HIS B 198       2.635 -29.622   5.242  1.00  0.00           C
ATOM   1507  CE1 HIS B 198       3.189 -30.014   3.155  1.00  0.00           C
ATOM   1508  NE2 HIS B 198       2.140 -29.837   3.967  1.00  0.00           N
ATOM   1509  N   HIS B 199       4.210 -26.473   7.130  1.00  0.00           N
ATOM   1510  CA  HIS B 199       3.347 -25.295   7.083  1.00  0.00           C
ATOM   1511  C   HIS B 199       4.135 -24.032   6.710  1.00  0.00           C
ATOM   1512  O   HIS B 199       3.672 -23.265   5.873  1.00  0.00           O
ATOM   1513  CB  HIS B 199       2.618 -25.126   8.424  1.00  0.00           C
ATOM   1514  CG  HIS B 199       1.647 -26.240   8.718  1.00  0.00           C
ATOM   1515  ND1 HIS B 199       0.390 -26.374   8.173  1.00  0.00           N
ATOM   1516  CD2 HIS B 199       1.831 -27.300   9.563  1.00  0.00           C
ATOM   1517  CE1 HIS B 199      -0.165 -27.482   8.686  1.00  0.00           C
ATOM   1518  NE2 HIS B 199       0.683 -28.076   9.540  1.00  0.00           N
ATOM   1519  N   VAL B 200       5.325 -23.866   7.281  1.00  0.00           N
ATOM   1520  CA  VAL B 200       6.189 -22.710   7.003  1.00  0.00           C
ATOM   1521  C   VAL B 200       6.647 -22.680   5.542  1.00  0.00           C
ATOM   1522  O   VAL B 200       6.550 -21.645   4.897  1.00  0.00           O
ATOM   1523  CB  VAL B 200       7.400 -22.678   7.958  1.00  0.00           C
ATOM   1524  CG1 VAL B 200       8.322 -21.491   7.676  1.00  0.00           C
ATOM   1525  CG2 VAL B 200       6.953 -22.569   9.413  1.00  0.00           C
ATOM   1526  N   GLU B 201       7.076 -23.826   4.998  1.00  0.00           N
ATOM   1527  CA  GLU B 201       7.551 -23.949   3.614  1.00  0.00           C
ATOM   1528  C   GLU B 201       6.470 -23.628   2.566  1.00  0.00           C
ATOM   1529  O   GLU B 201       6.795 -23.280   1.431  1.00  0.00           O
ATOM   1530  CB  GLU B 201       8.095 -25.370   3.381  1.00  0.00           C
ATOM   1531  CG  GLU B 201       9.474 -25.574   4.039  1.00  0.00           C
ATOM   1532  CD  GLU B 201      10.014 -27.011   3.946  1.00  0.00           C
ATOM   1533  OE1 GLU B 201      11.251 -27.184   4.090  1.00  0.00           O
ATOM   1534  OE2 GLU B 201       9.223 -27.967   3.802  1.00  0.00           O
ATOM   1535  N   ASN B 202       5.189 -23.710   2.940  1.00  0.00           N
ATOM   1536  CA  ASN B 202       4.061 -23.397   2.062  1.00  0.00           C
ATOM   1537  C   ASN B 202       3.463 -21.998   2.291  1.00  0.00           C
ATOM   1538  O   ASN B 202       2.522 -21.625   1.589  1.00  0.00           O
ATOM   1539  CB  ASN B 202       3.007 -24.511   2.190  1.00  0.00           C
ATOM   1540  CG  ASN B 202       3.476 -25.809   1.552  1.00  0.00           C
ATOM   1541  OD1 ASN B 202       3.575 -25.936   0.350  1.00  0.00           O
ATOM   1542  ND2 ASN B 202       3.787 -26.807   2.341  1.00  0.00           N
ATOM   1543  N   ALA B 203       3.965 -21.225   3.258  1.00  0.00           N
ATOM   1544  CA  ALA B 203       3.411 -19.919   3.594  1.00  0.00           C
ATOM   1545  C   ALA B 203       3.877 -18.837   2.615  1.00  0.00           C
ATOM   1546  O   ALA B 203       5.073 -18.541   2.540  1.00  0.00           O
ATOM   1547  CB  ALA B 203       3.775 -19.585   5.041  1.00  0.00           C
ATOM   1548  N   ASP B 204       2.942 -18.184   1.924  1.00  0.00           N
ATOM   1549  CA  ASP B 204       3.195 -16.940   1.184  1.00  0.00           C
ATOM   1550  C   ASP B 204       3.366 -15.763   2.159  1.00  0.00           C
ATOM   1551  O   ASP B 204       4.218 -14.895   1.965  1.00  0.00           O
ATOM   1552  CB  ASP B 204       2.031 -16.644   0.234  1.00  0.00           C
ATOM   1553  CG  ASP B 204       1.761 -17.781  -0.748  1.00  0.00           C
ATOM   1554  OD1 ASP B 204       2.731 -18.225  -1.398  1.00  0.00           O
ATOM   1555  OD2 ASP B 204       0.598 -18.235  -0.817  1.00  0.00           O
ATOM   1556  N   LEU B 205       2.572 -15.774   3.238  1.00  0.00           N
ATOM   1557  CA  LEU B 205       2.649 -14.830   4.338  1.00  0.00           C
ATOM   1558  C   LEU B 205       2.840 -15.591   5.644  1.00  0.00           C
ATOM   1559  O   LEU B 205       2.000 -16.399   6.041  1.00  0.00           O
ATOM   1560  CB  LEU B 205       1.377 -13.962   4.320  1.00  0.00           C
ATOM   1561  CG  LEU B 205       1.219 -13.021   5.528  1.00  0.00           C
ATOM   1562  CD1 LEU B 205       2.336 -11.991   5.622  1.00  0.00           C
ATOM   1563  CD2 LEU B 205      -0.105 -12.258   5.407  1.00  0.00           C
ATOM   1564  N   LEU B 206       3.934 -15.315   6.351  1.00  0.00           N
ATOM   1565  CA  LEU B 206       4.252 -15.928   7.630  1.00  0.00           C
ATOM   1566  C   LEU B 206       4.221 -14.874   8.734  1.00  0.00           C
ATOM   1567  O   LEU B 206       4.932 -13.882   8.670  1.00  0.00           O
ATOM   1568  CB  LEU B 206       5.627 -16.619   7.517  1.00  0.00           C
ATOM   1569  CG  LEU B 206       5.977 -17.461   8.757  1.00  0.00           C
ATOM   1570  CD1 LEU B 206       5.148 -18.740   8.810  1.00  0.00           C
ATOM   1571  CD2 LEU B 206       7.449 -17.852   8.715  1.00  0.00           C
ATOM   1572  N   ILE B 207       3.425 -15.122   9.781  1.00  0.00           N
ATOM   1573  CA  ILE B 207       3.349 -14.262  10.965  1.00  0.00           C
ATOM   1574  C   ILE B 207       3.769 -15.079  12.184  1.00  0.00           C
ATOM   1575  O   ILE B 207       3.078 -16.017  12.569  1.00  0.00           O
ATOM   1576  CB  ILE B 207       1.955 -13.625  11.121  1.00  0.00           C
ATOM   1577  CG1 ILE B 207       1.575 -12.870   9.824  1.00  0.00           C
ATOM   1578  CG2 ILE B 207       1.942 -12.694  12.348  1.00  0.00           C
ATOM   1579  CD1 ILE B 207       0.218 -12.170   9.868  1.00  0.00           C
ATOM   1580  N   VAL B 208       4.893 -14.709  12.795  1.00  0.00           N
ATOM   1581  CA  VAL B 208       5.484 -15.460  13.901  1.00  0.00           C
ATOM   1582  C   VAL B 208       5.345 -14.672  15.193  1.00  0.00           C
ATOM   1583  O   VAL B 208       5.852 -13.558  15.312  1.00  0.00           O
ATOM   1584  CB  VAL B 208       6.945 -15.845  13.633  1.00  0.00           C
ATOM   1585  CG1 VAL B 208       7.406 -16.903  14.646  1.00  0.00           C
ATOM   1586  CG2 VAL B 208       7.117 -16.450  12.234  1.00  0.00           C
ATOM   1587  N   ALA B 209       4.636 -15.242  16.179  1.00  0.00           N
ATOM   1588  CA  ALA B 209       4.323 -14.616  17.458  1.00  0.00           C
ATOM   1589  C   ALA B 209       4.364 -15.637  18.602  1.00  0.00           C
ATOM   1590  O   ALA B 209       3.340 -15.971  19.209  1.00  0.00           O
ATOM   1591  CB  ALA B 209       2.969 -13.911  17.325  1.00  0.00           C
ATOM   1592  N   VAL B 210       5.560 -16.176  18.879  1.00  0.00           N
ATOM   1593  CA  VAL B 210       5.790 -17.196  19.915  1.00  0.00           C
ATOM   1594  C   VAL B 210       6.622 -16.696  21.097  1.00  0.00           C
ATOM   1595  O   VAL B 210       6.578 -17.316  22.161  1.00  0.00           O
ATOM   1596  CB  VAL B 210       6.400 -18.487  19.334  1.00  0.00           C
ATOM   1597  CG1 VAL B 210       5.439 -19.147  18.339  1.00  0.00           C
ATOM   1598  CG2 VAL B 210       7.754 -18.281  18.652  1.00  0.00           C
ATOM   1599  N   GLY B 211       7.356 -15.593  20.930  1.00  0.00           N
ATOM   1600  CA  GLY B 211       8.222 -15.035  21.971  1.00  0.00           C
ATOM   1601  C   GLY B 211       9.438 -15.903  22.281  1.00  0.00           C
ATOM   1602  O   GLY B 211       9.805 -16.082  23.442  1.00  0.00           O
ATOM   1603  N   LYS B 212      10.035 -16.518  21.253  1.00  0.00           N
ATOM   1604  CA  LYS B 212      11.214 -17.386  21.377  1.00  0.00           C
ATOM   1605  C   LYS B 212      12.271 -16.996  20.344  1.00  0.00           C
ATOM   1606  O   LYS B 212      12.019 -17.148  19.150  1.00  0.00           O
ATOM   1607  CB  LYS B 212      10.827 -18.860  21.207  1.00  0.00           C
ATOM   1608  CG  LYS B 212      10.004 -19.378  22.377  1.00  0.00           C
ATOM   1609  CD  LYS B 212       9.767 -20.882  22.208  1.00  0.00           C
ATOM   1610  CE  LYS B 212       8.949 -21.413  23.374  1.00  0.00           C
ATOM   1611  NZ  LYS B 212       8.757 -22.875  23.263  1.00  0.00           N
ATOM   1612  N   PRO B 213      13.471 -16.564  20.785  1.00  0.00           N
ATOM   1613  CA  PRO B 213      14.513 -16.111  19.876  1.00  0.00           C
ATOM   1614  C   PRO B 213      14.929 -17.222  18.909  1.00  0.00           C
ATOM   1615  O   PRO B 213      15.263 -18.328  19.336  1.00  0.00           O
ATOM   1616  CB  PRO B 213      15.668 -15.660  20.774  1.00  0.00           C
ATOM   1617  CG  PRO B 213      15.459 -16.428  22.076  1.00  0.00           C
ATOM   1618  CD  PRO B 213      13.936 -16.541  22.160  1.00  0.00           C
ATOM   1619  N   GLY B 214      14.914 -16.930  17.612  1.00  0.00           N
ATOM   1620  CA  GLY B 214      15.335 -17.851  16.556  1.00  0.00           C
ATOM   1621  C   GLY B 214      14.530 -19.154  16.477  1.00  0.00           C
ATOM   1622  O   GLY B 214      15.070 -20.180  16.076  1.00  0.00           O
ATOM   1623  N   PHE B 215      13.243 -19.130  16.878  1.00  0.00           N
ATOM   1624  CA  PHE B 215      12.398 -20.330  16.872  1.00  0.00           C
ATOM   1625  C   PHE B 215      12.176 -20.890  15.468  1.00  0.00           C
ATOM   1626  O   PHE B 215      12.083 -22.108  15.300  1.00  0.00           O
ATOM   1627  CB  PHE B 215      11.059 -19.997  17.541  1.00  0.00           C
ATOM   1628  CG  PHE B 215      10.113 -21.173  17.635  1.00  0.00           C
ATOM   1629  CD1 PHE B 215       8.980 -21.241  16.809  1.00  0.00           C
ATOM   1630  CD2 PHE B 215      10.388 -22.226  18.522  1.00  0.00           C
ATOM   1631  CE1 PHE B 215       8.120 -22.345  16.874  1.00  0.00           C
ATOM   1632  CE2 PHE B 215       9.532 -23.334  18.592  1.00  0.00           C
ATOM   1633  CZ  PHE B 215       8.400 -23.395  17.769  1.00  0.00           C
ATOM   1634  N   ILE B 216      12.107 -20.032  14.454  1.00  0.00           N
ATOM   1635  CA  ILE B 216      11.974 -20.418  13.053  1.00  0.00           C
ATOM   1636  C   ILE B 216      13.318 -20.229  12.341  1.00  0.00           C
ATOM   1637  O   ILE B 216      13.764 -19.088  12.187  1.00  0.00           O
ATOM   1638  CB  ILE B 216      10.832 -19.653  12.368  1.00  0.00           C
ATOM   1639  CG1 ILE B 216       9.478 -19.878  13.070  1.00  0.00           C
ATOM   1640  CG2 ILE B 216      10.717 -20.032  10.878  1.00  0.00           C
ATOM   1641  CD1 ILE B 216       9.024 -21.354  13.153  1.00  0.00           C
ATOM   1642  N   PRO B 217      13.965 -21.336  11.892  1.00  0.00           N
ATOM   1643  CA  PRO B 217      15.139 -21.252  11.038  1.00  0.00           C
ATOM   1644  C   PRO B 217      14.814 -20.556   9.713  1.00  0.00           C
ATOM   1645  O   PRO B 217      13.757 -20.783   9.130  1.00  0.00           O
ATOM   1646  CB  PRO B 217      15.600 -22.696  10.811  1.00  0.00           C
ATOM   1647  CG  PRO B 217      14.943 -23.479  11.943  1.00  0.00           C
ATOM   1648  CD  PRO B 217      13.642 -22.723  12.173  1.00  0.00           C
ATOM   1649  N   GLY B 218      15.737 -19.721   9.216  1.00  0.00           N
ATOM   1650  CA  GLY B 218      15.520 -18.962   7.986  1.00  0.00           C
ATOM   1651  C   GLY B 218      15.435 -19.817   6.720  1.00  0.00           C
ATOM   1652  O   GLY B 218      14.772 -19.429   5.762  1.00  0.00           O
ATOM   1653  N   ASP B 219      16.042 -21.016   6.717  1.00  0.00           N
ATOM   1654  CA  ASP B 219      15.973 -21.969   5.605  1.00  0.00           C
ATOM   1655  C   ASP B 219      14.600 -22.640   5.444  1.00  0.00           C
ATOM   1656  O   ASP B 219      14.341 -23.270   4.420  1.00  0.00           O
ATOM   1657  CB  ASP B 219      17.095 -23.013   5.742  1.00  0.00           C
ATOM   1658  CG  ASP B 219      16.899 -23.952   6.938  1.00  0.00           C
ATOM   1659  OD1 ASP B 219      16.748 -23.422   8.060  1.00  0.00           O
ATOM   1660  OD2 ASP B 219      16.883 -25.185   6.735  1.00  0.00           O
ATOM   1661  N   TRP B 220      13.693 -22.462   6.417  1.00  0.00           N
ATOM   1662  CA  TRP B 220      12.314 -22.929   6.314  1.00  0.00           C
ATOM   1663  C   TRP B 220      11.410 -21.990   5.518  1.00  0.00           C
ATOM   1664  O   TRP B 220      10.358 -22.405   5.040  1.00  0.00           O
ATOM   1665  CB  TRP B 220      11.727 -23.132   7.725  1.00  0.00           C
ATOM   1666  CG  TRP B 220      12.297 -24.245   8.540  1.00  0.00           C
ATOM   1667  CD1 TRP B 220      13.456 -24.903   8.319  1.00  0.00           C
ATOM   1668  CD2 TRP B 220      11.723 -24.855   9.737  1.00  0.00           C
ATOM   1669  NE1 TRP B 220      13.648 -25.869   9.294  1.00  0.00           N
ATOM   1670  CE2 TRP B 220      12.608 -25.865  10.181  1.00  0.00           C
ATOM   1671  CE3 TRP B 220      10.537 -24.634  10.477  1.00  0.00           C
ATOM   1672  CZ2 TRP B 220      12.338 -26.645  11.334  1.00  0.00           C
ATOM   1673  CZ3 TRP B 220      10.263 -25.411  11.621  1.00  0.00           C
ATOM   1674  CH2 TRP B 220      11.162 -26.402  12.037  1.00  0.00           C
ATOM   1675  N   ILE B 221      11.811 -20.735   5.376  1.00  0.00           N
ATOM   1676  CA  ILE B 221      11.013 -19.707   4.714  1.00  0.00           C
ATOM   1677  C   ILE B 221      10.835 -20.063   3.232  1.00  0.00           C
ATOM   1678  O   ILE B 221      11.808 -20.365   2.541  1.00  0.00           O
ATOM   1679  CB  ILE B 221      11.649 -18.321   4.916  1.00  0.00           C
ATOM   1680  CG1 ILE B 221      11.834 -17.959   6.409  1.00  0.00           C
ATOM   1681  CG2 ILE B 221      10.848 -17.221   4.210  1.00  0.00           C
ATOM   1682  CD1 ILE B 221      10.552 -17.984   7.252  1.00  0.00           C
ATOM   1683  N   LYS B 222       9.597 -19.991   2.751  1.00  0.00           N
ATOM   1684  CA  LYS B 222       9.286 -20.112   1.326  1.00  0.00           C
ATOM   1685  C   LYS B 222       9.971 -18.991   0.554  1.00  0.00           C
ATOM   1686  O   LYS B 222       9.982 -17.839   0.986  1.00  0.00           O
ATOM   1687  CB  LYS B 222       7.763 -20.116   1.133  1.00  0.00           C
ATOM   1688  CG  LYS B 222       7.344 -20.319  -0.327  1.00  0.00           C
ATOM   1689  CD  LYS B 222       5.817 -20.348  -0.451  1.00  0.00           C
ATOM   1690  CE  LYS B 222       5.378 -20.500  -1.912  1.00  0.00           C
ATOM   1691  NZ  LYS B 222       3.901 -20.551  -2.027  1.00  0.00           N
ATOM   1692  N   GLU B 223      10.541 -19.322  -0.594  1.00  0.00           N
ATOM   1693  CA  GLU B 223      11.177 -18.335  -1.456  1.00  0.00           C
ATOM   1694  C   GLU B 223      10.134 -17.329  -1.972  1.00  0.00           C
ATOM   1695  O   GLU B 223       9.111 -17.720  -2.537  1.00  0.00           O
ATOM   1696  CB  GLU B 223      11.944 -19.066  -2.556  1.00  0.00           C
ATOM   1697  CG  GLU B 223      13.111 -18.236  -3.095  1.00  0.00           C
ATOM   1698  CD  GLU B 223      14.185 -19.115  -3.762  1.00  0.00           C
ATOM   1699  OE1 GLU B 223      15.366 -18.692  -3.716  1.00  0.00           O
ATOM   1700  OE2 GLU B 223      13.846 -20.204  -4.256  1.00  0.00           O
ATOM   1701  N   GLY B 224      10.355 -16.052  -1.706  1.00  0.00           N
ATOM   1702  CA  GLY B 224       9.416 -14.976  -2.007  1.00  0.00           C
ATOM   1703  C   GLY B 224       8.391 -14.657  -0.911  1.00  0.00           C
ATOM   1704  O   GLY B 224       7.629 -13.710  -1.078  1.00  0.00           O
ATOM   1705  N   ALA B 225       8.385 -15.400   0.204  1.00  0.00           N
ATOM   1706  CA  ALA B 225       7.429 -15.174   1.285  1.00  0.00           C
ATOM   1707  C   ALA B 225       7.548 -13.775   1.915  1.00  0.00           C
ATOM   1708  O   ALA B 225       8.614 -13.155   1.930  1.00  0.00           O
ATOM   1709  CB  ALA B 225       7.593 -16.261   2.353  1.00  0.00           C
ATOM   1710  N   ILE B 226       6.444 -13.312   2.511  1.00  0.00           N
ATOM   1711  CA  ILE B 226       6.401 -12.135   3.376  1.00  0.00           C
ATOM   1712  C   ILE B 226       6.520 -12.619   4.817  1.00  0.00           C
ATOM   1713  O   ILE B 226       5.698 -13.409   5.277  1.00  0.00           O
ATOM   1714  CB  ILE B 226       5.108 -11.339   3.141  1.00  0.00           C
ATOM   1715  CG1 ILE B 226       4.944 -10.890   1.677  1.00  0.00           C
ATOM   1716  CG2 ILE B 226       5.062 -10.118   4.072  1.00  0.00           C
ATOM   1717  CD1 ILE B 226       3.489 -10.997   1.223  1.00  0.00           C
ATOM   1718  N   VAL B 227       7.528 -12.157   5.543  1.00  0.00           N
ATOM   1719  CA  VAL B 227       7.809 -12.587   6.916  1.00  0.00           C
ATOM   1720  C   VAL B 227       7.546 -11.444   7.888  1.00  0.00           C
ATOM   1721  O   VAL B 227       8.231 -10.421   7.878  1.00  0.00           O
ATOM   1722  CB  VAL B 227       9.239 -13.145   7.055  1.00  0.00           C
ATOM   1723  CG1 VAL B 227       9.509 -13.625   8.484  1.00  0.00           C
ATOM   1724  CG2 VAL B 227       9.455 -14.332   6.114  1.00  0.00           C
ATOM   1725  N   ILE B 228       6.559 -11.640   8.762  1.00  0.00           N
ATOM   1726  CA  ILE B 228       6.195 -10.722   9.840  1.00  0.00           C
ATOM   1727  C   ILE B 228       6.635 -11.335  11.167  1.00  0.00           C
ATOM   1728  O   ILE B 228       6.016 -12.285  11.661  1.00  0.00           O
ATOM   1729  CB  ILE B 228       4.694 -10.400   9.801  1.00  0.00           C
ATOM   1730  CG1 ILE B 228       4.194  -9.875   8.426  1.00  0.00           C
ATOM   1731  CG2 ILE B 228       4.332  -9.404  10.909  1.00  0.00           C
ATOM   1732  CD1 ILE B 228       4.845  -8.577   7.944  1.00  0.00           C
ATOM   1733  N   ASP B 229       7.688 -10.795  11.752  1.00  0.00           N
ATOM   1734  CA  ASP B 229       8.222 -11.221  13.042  1.00  0.00           C
ATOM   1735  C   ASP B 229       7.678 -10.322  14.160  1.00  0.00           C
ATOM   1736  O   ASP B 229       8.020  -9.142  14.262  1.00  0.00           O
ATOM   1737  CB  ASP B 229       9.749 -11.253  12.973  1.00  0.00           C
ATOM   1738  CG  ASP B 229      10.383 -12.024  14.126  1.00  0.00           C
ATOM   1739  OD1 ASP B 229       9.714 -12.243  15.162  1.00  0.00           O
ATOM   1740  OD2 ASP B 229      11.562 -12.417  13.989  1.00  0.00           O
ATOM   1741  N   VAL B 230       6.794 -10.869  14.979  1.00  0.00           N
ATOM   1742  CA  VAL B 230       6.170 -10.175  16.117  1.00  0.00           C
ATOM   1743  C   VAL B 230       7.006 -10.326  17.386  1.00  0.00           C
ATOM   1744  O   VAL B 230       6.806  -9.589  18.354  1.00  0.00           O
ATOM   1745  CB  VAL B 230       4.727 -10.676  16.345  1.00  0.00           C
ATOM   1746  CG1 VAL B 230       3.964  -9.810  17.349  1.00  0.00           C
ATOM   1747  CG2 VAL B 230       3.908 -10.682  15.043  1.00  0.00           C
ATOM   1748  N   GLY B 231       7.949 -11.265  17.408  1.00  0.00           N
ATOM   1749  CA  GLY B 231       8.808 -11.536  18.543  1.00  0.00           C
ATOM   1750  C   GLY B 231       9.679 -10.333  18.895  1.00  0.00           C
ATOM   1751  O   GLY B 231      10.257  -9.680  18.036  1.00  0.00           O
ATOM   1752  N   ILE B 232       9.794 -10.054  20.203  1.00  0.00           N
ATOM   1753  CA  ILE B 232      10.714  -9.059  20.747  1.00  0.00           C
ATOM   1754  C   ILE B 232      11.443  -9.718  21.914  1.00  0.00           C
ATOM   1755  O   ILE B 232      11.023  -9.633  23.071  1.00  0.00           O
ATOM   1756  CB  ILE B 232       9.998  -7.749  21.148  1.00  0.00           C
ATOM   1757  CG1 ILE B 232       9.204  -7.153  19.955  1.00  0.00           C
ATOM   1758  CG2 ILE B 232      11.035  -6.730  21.660  1.00  0.00           C
ATOM   1759  CD1 ILE B 232       8.430  -5.872  20.293  1.00  0.00           C
ATOM   1760  N   ASN B 233      12.535 -10.411  21.603  1.00  0.00           N
ATOM   1761  CA  ASN B 233      13.291 -11.207  22.564  1.00  0.00           C
ATOM   1762  C   ASN B 233      14.598 -10.490  22.907  1.00  0.00           C
ATOM   1763  O   ASN B 233      15.433 -10.256  22.037  1.00  0.00           O
ATOM   1764  CB  ASN B 233      13.539 -12.599  21.987  1.00  0.00           C
ATOM   1765  CG  ASN B 233      12.256 -13.290  21.556  1.00  0.00           C
ATOM   1766  OD1 ASN B 233      11.431 -13.671  22.364  1.00  0.00           O
ATOM   1767  ND2 ASN B 233      12.065 -13.455  20.258  1.00  0.00           N
ATOM   1768  N   ARG B 234      14.794 -10.166  24.187  1.00  0.00           N
ATOM   1769  CA  ARG B 234      16.043  -9.590  24.679  1.00  0.00           C
ATOM   1770  C   ARG B 234      17.001 -10.710  25.068  1.00  0.00           C
ATOM   1771  O   ARG B 234      16.701 -11.495  25.956  1.00  0.00           O
ATOM   1772  CB  ARG B 234      15.748  -8.591  25.797  1.00  0.00           C
ATOM   1773  CG  ARG B 234      16.989  -7.755  26.138  1.00  0.00           C
ATOM   1774  CD  ARG B 234      16.685  -6.647  27.165  1.00  0.00           C
ATOM   1775  NE  ARG B 234      15.889  -5.549  26.573  1.00  0.00           N
ATOM   1776  CZ  ARG B 234      15.874  -4.280  26.972  1.00  0.00           C
ATOM   1777  NH1 ARG B 234      16.591  -3.879  27.990  1.00  0.00           N
ATOM   1778  NH2 ARG B 234      15.144  -3.389  26.352  1.00  0.00           N
ATOM   1779  N   LEU B 235      18.167 -10.763  24.419  1.00  0.00           N
ATOM   1780  CA  LEU B 235      19.236 -11.709  24.730  1.00  0.00           C
ATOM   1781  C   LEU B 235      20.045 -11.246  25.944  1.00  0.00           C
ATOM   1782  O   LEU B 235      20.021 -10.071  26.315  1.00  0.00           O
ATOM   1783  CB  LEU B 235      20.143 -11.886  23.497  1.00  0.00           C
ATOM   1784  CG  LEU B 235      19.451 -12.394  22.213  1.00  0.00           C
ATOM   1785  CD1 LEU B 235      20.500 -12.552  21.114  1.00  0.00           C
ATOM   1786  CD2 LEU B 235      18.758 -13.738  22.416  1.00  0.00           C
ATOM   1787  N   GLU B 236      20.855 -12.145  26.504  1.00  0.00           N
ATOM   1788  CA  GLU B 236      21.739 -11.843  27.639  1.00  0.00           C
ATOM   1789  C   GLU B 236      22.723 -10.703  27.341  1.00  0.00           C
ATOM   1790  O   GLU B 236      23.005  -9.880  28.204  1.00  0.00           O
ATOM   1791  CB  GLU B 236      22.549 -13.098  28.005  1.00  0.00           C
ATOM   1792  CG  GLU B 236      21.683 -14.220  28.589  1.00  0.00           C
ATOM   1793  CD  GLU B 236      22.521 -15.429  29.035  1.00  0.00           C
ATOM   1794  OE1 GLU B 236      21.970 -16.249  29.798  1.00  0.00           O
ATOM   1795  OE2 GLU B 236      23.690 -15.532  28.610  1.00  0.00           O
ATOM   1796  N   ASN B 237      23.212 -10.593  26.112  1.00  0.00           N
ATOM   1797  CA  ASN B 237      24.099  -9.515  25.677  1.00  0.00           C
ATOM   1798  C   ASN B 237      23.378  -8.167  25.447  1.00  0.00           C
ATOM   1799  O   ASN B 237      23.979  -7.226  24.929  1.00  0.00           O
ATOM   1800  CB  ASN B 237      24.895 -10.000  24.450  1.00  0.00           C
ATOM   1801  CG  ASN B 237      24.045 -10.182  23.209  1.00  0.00           C
ATOM   1802  OD1 ASN B 237      22.858  -9.930  23.170  1.00  0.00           O
ATOM   1803  ND2 ASN B 237      24.635 -10.637  22.120  1.00  0.00           N
ATOM   1804  N   GLY B 238      22.090  -8.065  25.755  1.00  0.00           N
ATOM   1805  CA  GLY B 238      21.266  -6.871  25.580  1.00  0.00           C
ATOM   1806  C   GLY B 238      20.716  -6.666  24.166  1.00  0.00           C
ATOM   1807  O   GLY B 238      19.857  -5.798  23.978  1.00  0.00           O
ATOM   1808  N   LYS B 239      21.164  -7.469  23.175  1.00  0.00           N
ATOM   1809  CA  LYS B 239      20.644  -7.397  21.807  1.00  0.00           C
ATOM   1810  C   LYS B 239      19.176  -7.844  21.785  1.00  0.00           C
ATOM   1811  O   LYS B 239      18.799  -8.805  22.459  1.00  0.00           O
ATOM   1812  CB  LYS B 239      21.525  -8.235  20.859  1.00  0.00           C
ATOM   1813  CG  LYS B 239      21.279  -7.922  19.366  1.00  0.00           C
ATOM   1814  CD  LYS B 239      22.160  -8.784  18.447  1.00  0.00           C
ATOM   1815  CE  LYS B 239      21.871  -8.457  16.977  1.00  0.00           C
ATOM   1816  NZ  LYS B 239      22.543  -9.374  16.010  1.00  0.00           N
ATOM   1817  N   VAL B 240      18.346  -7.156  20.997  1.00  0.00           N
ATOM   1818  CA  VAL B 240      16.948  -7.534  20.774  1.00  0.00           C
ATOM   1819  C   VAL B 240      16.851  -8.241  19.433  1.00  0.00           C
ATOM   1820  O   VAL B 240      17.334  -7.724  18.431  1.00  0.00           O
ATOM   1821  CB  VAL B 240      16.019  -6.318  20.857  1.00  0.00           C
ATOM   1822  CG1 VAL B 240      14.557  -6.715  20.657  1.00  0.00           C
ATOM   1823  CG2 VAL B 240      16.125  -5.642  22.236  1.00  0.00           C
ATOM   1824  N   VAL B 241      16.227  -9.426  19.428  1.00  0.00           N
ATOM   1825  CA  VAL B 241      16.033 -10.274  18.245  1.00  0.00           C
ATOM   1826  C   VAL B 241      14.585 -10.758  18.167  1.00  0.00           C
ATOM   1827  O   VAL B 241      13.878 -10.788  19.172  1.00  0.00           O
ATOM   1828  CB  VAL B 241      17.011 -11.456  18.215  1.00  0.00           C
ATOM   1829  CG1 VAL B 241      18.464 -10.984  18.195  1.00  0.00           C
ATOM   1830  CG2 VAL B 241      16.817 -12.428  19.390  1.00  0.00           C
ATOM   1831  N   GLY B 242      14.156 -11.137  16.963  1.00  0.00           N
ATOM   1832  CA  GLY B 242      12.842 -11.714  16.723  1.00  0.00           C
ATOM   1833  C   GLY B 242      12.755 -13.218  16.980  1.00  0.00           C
ATOM   1834  O   GLY B 242      13.684 -13.845  17.508  1.00  0.00           O
ATOM   1835  N   ASP B 243      11.629 -13.805  16.589  1.00  0.00           N
ATOM   1836  CA  ASP B 243      11.362 -15.240  16.649  1.00  0.00           C
ATOM   1837  C   ASP B 243      11.895 -15.988  15.415  1.00  0.00           C
ATOM   1838  O   ASP B 243      11.945 -17.218  15.402  1.00  0.00           O
ATOM   1839  CB  ASP B 243       9.849 -15.471  16.791  1.00  0.00           C
ATOM   1840  CG  ASP B 243       9.233 -15.036  18.131  1.00  0.00           C
ATOM   1841  OD1 ASP B 243       9.952 -14.880  19.141  1.00  0.00           O
ATOM   1842  OD2 ASP B 243       7.985 -14.947  18.199  1.00  0.00           O
ATOM   1843  N   VAL B 244      12.291 -15.263  14.368  1.00  0.00           N
ATOM   1844  CA  VAL B 244      12.842 -15.790  13.114  1.00  0.00           C
ATOM   1845  C   VAL B 244      14.333 -15.458  13.035  1.00  0.00           C
ATOM   1846  O   VAL B 244      14.755 -14.360  13.387  1.00  0.00           O
ATOM   1847  CB  VAL B 244      12.089 -15.238  11.890  1.00  0.00           C
ATOM   1848  CG1 VAL B 244      12.578 -15.867  10.588  1.00  0.00           C
ATOM   1849  CG2 VAL B 244      10.585 -15.499  11.982  1.00  0.00           C
ATOM   1850  N   VAL B 245      15.151 -16.394  12.524  1.00  0.00           N
ATOM   1851  CA  VAL B 245      16.568 -16.140  12.244  1.00  0.00           C
ATOM   1852  C   VAL B 245      16.675 -15.200  11.033  1.00  0.00           C
ATOM   1853  O   VAL B 245      16.574 -15.626   9.887  1.00  0.00           O
ATOM   1854  CB  VAL B 245      17.365 -17.438  12.033  1.00  0.00           C
ATOM   1855  CG1 VAL B 245      18.849 -17.139  11.825  1.00  0.00           C
ATOM   1856  CG2 VAL B 245      17.249 -18.356  13.256  1.00  0.00           C
ATOM   1857  N   PHE B 246      16.877 -13.904  11.313  1.00  0.00           N
ATOM   1858  CA  PHE B 246      16.739 -12.832  10.329  1.00  0.00           C
ATOM   1859  C   PHE B 246      17.687 -12.963   9.134  1.00  0.00           C
ATOM   1860  O   PHE B 246      17.243 -12.869   7.999  1.00  0.00           O
ATOM   1861  CB  PHE B 246      16.941 -11.478  11.038  1.00  0.00           C
ATOM   1862  CG  PHE B 246      16.793 -10.288  10.120  1.00  0.00           C
ATOM   1863  CD1 PHE B 246      17.916  -9.745   9.457  1.00  0.00           C
ATOM   1864  CD2 PHE B 246      15.532  -9.726   9.899  1.00  0.00           C
ATOM   1865  CE1 PHE B 246      17.772  -8.657   8.580  1.00  0.00           C
ATOM   1866  CE2 PHE B 246      15.380  -8.629   9.022  1.00  0.00           C
ATOM   1867  CZ  PHE B 246      16.503  -8.105   8.362  1.00  0.00           C
ATOM   1868  N   GLU B 247      18.993 -13.199   9.362  1.00  0.00           N
ATOM   1869  CA  GLU B 247      19.999 -13.208   8.295  1.00  0.00           C
ATOM   1870  C   GLU B 247      19.727 -14.273   7.227  1.00  0.00           C
ATOM   1871  O   GLU B 247      19.977 -14.043   6.042  1.00  0.00           O
ATOM   1872  CB  GLU B 247      21.414 -13.434   8.875  1.00  0.00           C
ATOM   1873  CG  GLU B 247      21.997 -12.247   9.662  1.00  0.00           C
ATOM   1874  CD  GLU B 247      21.561 -12.146  11.132  1.00  0.00           C
ATOM   1875  OE1 GLU B 247      22.007 -11.181  11.800  1.00  0.00           O
ATOM   1876  OE2 GLU B 247      20.794 -13.020  11.595  1.00  0.00           O
ATOM   1877  N   ASP B 248      19.196 -15.429   7.627  1.00  0.00           N
ATOM   1878  CA  ASP B 248      18.896 -16.514   6.696  1.00  0.00           C
ATOM   1879  C   ASP B 248      17.505 -16.362   6.065  1.00  0.00           C
ATOM   1880  O   ASP B 248      17.341 -16.604   4.868  1.00  0.00           O
ATOM   1881  CB  ASP B 248      19.064 -17.861   7.401  1.00  0.00           C
ATOM   1882  CG  ASP B 248      20.519 -18.130   7.796  1.00  0.00           C
ATOM   1883  OD1 ASP B 248      21.429 -17.751   7.000  1.00  0.00           O
ATOM   1884  OD2 ASP B 248      20.732 -18.714   8.879  1.00  0.00           O
ATOM   1885  N   ALA B 249      16.521 -15.876   6.830  1.00  0.00           N
ATOM   1886  CA  ALA B 249      15.193 -15.573   6.307  1.00  0.00           C
ATOM   1887  C   ALA B 249      15.231 -14.459   5.238  1.00  0.00           C
ATOM   1888  O   ALA B 249      14.601 -14.585   4.187  1.00  0.00           O
ATOM   1889  CB  ALA B 249      14.285 -15.189   7.477  1.00  0.00           C
ATOM   1890  N   ALA B 250      16.055 -13.422   5.455  1.00  0.00           N
ATOM   1891  CA  ALA B 250      16.205 -12.299   4.532  1.00  0.00           C
ATOM   1892  C   ALA B 250      16.846 -12.669   3.187  1.00  0.00           C
ATOM   1893  O   ALA B 250      16.744 -11.906   2.229  1.00  0.00           O
ATOM   1894  CB  ALA B 250      17.005 -11.200   5.242  1.00  0.00           C
ATOM   1895  N   LYS B 251      17.468 -13.844   3.070  1.00  0.00           N
ATOM   1896  CA  LYS B 251      17.979 -14.364   1.789  1.00  0.00           C
ATOM   1897  C   LYS B 251      16.878 -14.978   0.917  1.00  0.00           C
ATOM   1898  O   LYS B 251      17.090 -15.130  -0.281  1.00  0.00           O
ATOM   1899  CB  LYS B 251      19.076 -15.410   2.052  1.00  0.00           C
ATOM   1900  CG  LYS B 251      20.332 -14.824   2.721  1.00  0.00           C
ATOM   1901  CD  LYS B 251      21.243 -15.955   3.225  1.00  0.00           C
ATOM   1902  CE  LYS B 251      22.347 -15.406   4.126  1.00  0.00           C
ATOM   1903  NZ  LYS B 251      22.933 -16.471   4.994  1.00  0.00           N
ATOM   1904  N   ARG B 252      15.739 -15.353   1.523  1.00  0.00           N
ATOM   1905  CA  ARG B 252      14.651 -16.092   0.868  1.00  0.00           C
ATOM   1906  C   ARG B 252      13.366 -15.272   0.728  1.00  0.00           C
ATOM   1907  O   ARG B 252      12.707 -15.340  -0.305  1.00  0.00           O
ATOM   1908  CB  ARG B 252      14.368 -17.385   1.650  1.00  0.00           C
ATOM   1909  CG  ARG B 252      15.588 -18.329   1.725  1.00  0.00           C
ATOM   1910  CD  ARG B 252      15.228 -19.636   2.433  1.00  0.00           C
ATOM   1911  NE  ARG B 252      14.307 -20.446   1.615  1.00  0.00           N
ATOM   1912  CZ  ARG B 252      14.573 -21.553   0.942  1.00  0.00           C
ATOM   1913  NH1 ARG B 252      15.753 -22.120   0.984  1.00  0.00           N
ATOM   1914  NH2 ARG B 252      13.669 -22.104   0.205  1.00  0.00           N
ATOM   1915  N   ALA B 253      13.026 -14.500   1.743  1.00  0.00           N
ATOM   1916  CA  ALA B 253      11.808 -13.705   1.757  1.00  0.00           C
ATOM   1917  C   ALA B 253      11.825 -12.591   0.688  1.00  0.00           C
ATOM   1918  O   ALA B 253      12.879 -12.067   0.342  1.00  0.00           O
ATOM   1919  CB  ALA B 253      11.618 -13.139   3.167  1.00  0.00           C
ATOM   1920  N   SER B 254      10.648 -12.195   0.206  1.00  0.00           N
ATOM   1921  CA  SER B 254      10.479 -10.974  -0.593  1.00  0.00           C
ATOM   1922  C   SER B 254      10.405  -9.729   0.288  1.00  0.00           C
ATOM   1923  O   SER B 254      10.987  -8.694  -0.041  1.00  0.00           O
ATOM   1924  CB  SER B 254       9.227 -11.073  -1.478  1.00  0.00           C
ATOM   1925  OG  SER B 254       8.068 -11.299  -0.711  1.00  0.00           O
ATOM   1926  N   TYR B 255       9.739  -9.860   1.438  1.00  0.00           N
ATOM   1927  CA  TYR B 255       9.635  -8.830   2.467  1.00  0.00           C
ATOM   1928  C   TYR B 255       9.868  -9.429   3.858  1.00  0.00           C
ATOM   1929  O   TYR B 255       9.412 -10.538   4.146  1.00  0.00           O
ATOM   1930  CB  TYR B 255       8.259  -8.157   2.415  1.00  0.00           C
ATOM   1931  CG  TYR B 255       8.024  -7.281   1.206  1.00  0.00           C
ATOM   1932  CD1 TYR B 255       8.350  -5.912   1.247  1.00  0.00           C
ATOM   1933  CD2 TYR B 255       7.456  -7.828   0.038  1.00  0.00           C
ATOM   1934  CE1 TYR B 255       8.116  -5.093   0.137  1.00  0.00           C
ATOM   1935  CE2 TYR B 255       7.219  -7.016  -1.086  1.00  0.00           C
ATOM   1936  CZ  TYR B 255       7.550  -5.641  -1.030  1.00  0.00           C
ATOM   1937  OH  TYR B 255       7.320  -4.847  -2.120  1.00  0.00           O
ATOM   1938  N   ILE B 256      10.522  -8.678   4.733  1.00  0.00           N
ATOM   1939  CA  ILE B 256      10.728  -9.067   6.121  1.00  0.00           C
ATOM   1940  C   ILE B 256      10.682  -7.855   7.062  1.00  0.00           C
ATOM   1941  O   ILE B 256      11.217  -6.789   6.752  1.00  0.00           O
ATOM   1942  CB  ILE B 256      12.018  -9.905   6.270  1.00  0.00           C
ATOM   1943  CG1 ILE B 256      12.098 -10.575   7.655  1.00  0.00           C
ATOM   1944  CG2 ILE B 256      13.285  -9.070   5.979  1.00  0.00           C
ATOM   1945  CD1 ILE B 256      13.176 -11.666   7.758  1.00  0.00           C
ATOM   1946  N   THR B 257      10.047  -8.022   8.230  1.00  0.00           N
ATOM   1947  CA  THR B 257      10.125  -7.023   9.305  1.00  0.00           C
ATOM   1948  C   THR B 257      11.433  -7.171  10.083  1.00  0.00           C
ATOM   1949  O   THR B 257      11.737  -8.275  10.536  1.00  0.00           O
ATOM   1950  CB  THR B 257       8.952  -7.137  10.288  1.00  0.00           C
ATOM   1951  OG1 THR B 257       8.831  -8.454  10.769  1.00  0.00           O
ATOM   1952  CG2 THR B 257       7.630  -6.736   9.646  1.00  0.00           C
ATOM   1953  N   PRO B 258      12.185  -6.091  10.312  1.00  0.00           N
ATOM   1954  CA  PRO B 258      13.314  -6.128  11.226  1.00  0.00           C
ATOM   1955  C   PRO B 258      12.834  -6.219  12.680  1.00  0.00           C
ATOM   1956  O   PRO B 258      11.711  -5.822  13.011  1.00  0.00           O
ATOM   1957  CB  PRO B 258      14.091  -4.842  10.950  1.00  0.00           C
ATOM   1958  CG  PRO B 258      12.985  -3.857  10.570  1.00  0.00           C
ATOM   1959  CD  PRO B 258      11.976  -4.731   9.830  1.00  0.00           C
ATOM   1960  N   VAL B 259      13.711  -6.690  13.568  1.00  0.00           N
ATOM   1961  CA  VAL B 259      13.510  -6.619  15.023  1.00  0.00           C
ATOM   1962  C   VAL B 259      14.778  -6.070  15.672  1.00  0.00           C
ATOM   1963  O   VAL B 259      15.837  -6.689  15.562  1.00  0.00           O
ATOM   1964  CB  VAL B 259      13.120  -7.979  15.626  1.00  0.00           C
ATOM   1965  CG1 VAL B 259      12.843  -7.849  17.124  1.00  0.00           C
ATOM   1966  CG2 VAL B 259      11.857  -8.552  14.970  1.00  0.00           C
ATOM   1967  N   PRO B 260      14.728  -4.901  16.346  1.00  0.00           N
ATOM   1968  CA  PRO B 260      13.569  -4.032  16.537  1.00  0.00           C
ATOM   1969  C   PRO B 260      13.233  -3.190  15.291  1.00  0.00           C
ATOM   1970  O   PRO B 260      13.991  -3.149  14.332  1.00  0.00           O
ATOM   1971  CB  PRO B 260      13.961  -3.151  17.731  1.00  0.00           C
ATOM   1972  CG  PRO B 260      15.469  -2.989  17.544  1.00  0.00           C
ATOM   1973  CD  PRO B 260      15.901  -4.346  16.992  1.00  0.00           C
ATOM   1974  N   GLY B 261      12.096  -2.482  15.323  1.00  0.00           N
ATOM   1975  CA  GLY B 261      11.711  -1.489  14.309  1.00  0.00           C
ATOM   1976  C   GLY B 261      10.731  -1.987  13.238  1.00  0.00           C
ATOM   1977  O   GLY B 261      10.415  -1.236  12.316  1.00  0.00           O
ATOM   1978  N   GLY B 262      10.223  -3.222  13.375  1.00  0.00           N
ATOM   1979  CA  GLY B 262       9.178  -3.774  12.515  1.00  0.00           C
ATOM   1980  C   GLY B 262       7.778  -3.617  13.116  1.00  0.00           C
ATOM   1981  O   GLY B 262       7.179  -2.552  13.049  1.00  0.00           O
ATOM   1982  N   VAL B 263       7.260  -4.681  13.743  1.00  0.00           N
ATOM   1983  CA  VAL B 263       5.886  -4.707  14.279  1.00  0.00           C
ATOM   1984  C   VAL B 263       5.724  -3.842  15.538  1.00  0.00           C
ATOM   1985  O   VAL B 263       4.701  -3.169  15.687  1.00  0.00           O
ATOM   1986  CB  VAL B 263       5.452  -6.157  14.555  1.00  0.00           C
ATOM   1987  CG1 VAL B 263       4.031  -6.238  15.107  1.00  0.00           C
ATOM   1988  CG2 VAL B 263       5.509  -6.995  13.274  1.00  0.00           C
ATOM   1989  N   GLY B 264       6.703  -3.822  16.428  1.00  0.00           N
ATOM   1990  CA  GLY B 264       6.604  -3.184  17.740  1.00  0.00           C
ATOM   1991  C   GLY B 264       6.077  -1.733  17.739  1.00  0.00           C
ATOM   1992  O   GLY B 264       5.122  -1.442  18.460  1.00  0.00           O
ATOM   1993  N   PRO B 265       6.626  -0.814  16.906  1.00  0.00           N
ATOM   1994  CA  PRO B 265       6.144   0.568  16.836  1.00  0.00           C
ATOM   1995  C   PRO B 265       4.685   0.702  16.390  1.00  0.00           C
ATOM   1996  O   PRO B 265       4.006   1.652  16.775  1.00  0.00           O
ATOM   1997  CB  PRO B 265       7.084   1.269  15.853  1.00  0.00           C
ATOM   1998  CG  PRO B 265       8.368   0.439  15.904  1.00  0.00           C
ATOM   1999  CD  PRO B 265       7.833  -0.976  16.120  1.00  0.00           C
ATOM   2000  N   MET B 266       4.175  -0.259  15.608  1.00  0.00           N
ATOM   2001  CA  MET B 266       2.812  -0.230  15.097  1.00  0.00           C
ATOM   2002  C   MET B 266       1.756  -0.428  16.185  1.00  0.00           C
ATOM   2003  O   MET B 266       0.666   0.099  16.056  1.00  0.00           O
ATOM   2004  CB  MET B 266       2.617  -1.299  14.006  1.00  0.00           C
ATOM   2005  CG  MET B 266       3.406  -0.984  12.735  1.00  0.00           C
ATOM   2006  SD  MET B 266       3.011   0.615  11.963  1.00  0.00           S
ATOM   2007  CE  MET B 266       1.260   0.412  11.601  1.00  0.00           C
ATOM   2008  N   THR B 267       2.068  -1.123  17.268  1.00  0.00           N
ATOM   2009  CA  THR B 267       1.110  -1.365  18.355  1.00  0.00           C
ATOM   2010  C   THR B 267       0.628  -0.056  18.983  1.00  0.00           C
ATOM   2011  O   THR B 267      -0.573   0.162  19.104  1.00  0.00           O
ATOM   2012  CB  THR B 267       1.725  -2.281  19.425  1.00  0.00           C
ATOM   2013  OG1 THR B 267       2.204  -3.463  18.829  1.00  0.00           O
ATOM   2014  CG2 THR B 267       0.717  -2.697  20.497  1.00  0.00           C
ATOM   2015  N   VAL B 268       1.541   0.850  19.329  1.00  0.00           N
ATOM   2016  CA  VAL B 268       1.190   2.151  19.929  1.00  0.00           C
ATOM   2017  C   VAL B 268       0.568   3.090  18.884  1.00  0.00           C
ATOM   2018  O   VAL B 268      -0.368   3.810  19.197  1.00  0.00           O
ATOM   2019  CB  VAL B 268       2.410   2.806  20.611  1.00  0.00           C
ATOM   2020  CG1 VAL B 268       2.060   4.168  21.238  1.00  0.00           C
ATOM   2021  CG2 VAL B 268       2.951   1.917  21.725  1.00  0.00           C
ATOM   2022  N   ALA B 269       1.046   3.062  17.638  1.00  0.00           N
ATOM   2023  CA  ALA B 269       0.443   3.850  16.562  1.00  0.00           C
ATOM   2024  C   ALA B 269      -1.021   3.451  16.308  1.00  0.00           C
ATOM   2025  O   ALA B 269      -1.887   4.309  16.181  1.00  0.00           O
ATOM   2026  CB  ALA B 269       1.301   3.699  15.299  1.00  0.00           C
ATOM   2027  N   THR B 270      -1.313   2.147  16.341  1.00  0.00           N
ATOM   2028  CA  THR B 270      -2.673   1.618  16.154  1.00  0.00           C
ATOM   2029  C   THR B 270      -3.572   1.914  17.348  1.00  0.00           C
ATOM   2030  O   THR B 270      -4.753   2.166  17.159  1.00  0.00           O
ATOM   2031  CB  THR B 270      -2.634   0.111  15.903  1.00  0.00           C
ATOM   2032  OG1 THR B 270      -1.743  -0.197  14.858  1.00  0.00           O
ATOM   2033  CG2 THR B 270      -4.001  -0.427  15.476  1.00  0.00           C
ATOM   2034  N   LEU B 271      -3.038   1.960  18.570  1.00  0.00           N
ATOM   2035  CA  LEU B 271      -3.791   2.408  19.746  1.00  0.00           C
ATOM   2036  C   LEU B 271      -4.295   3.849  19.569  1.00  0.00           C
ATOM   2037  O   LEU B 271      -5.453   4.148  19.869  1.00  0.00           O
ATOM   2038  CB  LEU B 271      -2.870   2.292  20.973  1.00  0.00           C
ATOM   2039  CG  LEU B 271      -3.527   2.768  22.280  1.00  0.00           C
ATOM   2040  CD1 LEU B 271      -4.584   1.786  22.734  1.00  0.00           C
ATOM   2041  CD2 LEU B 271      -2.450   2.908  23.355  1.00  0.00           C
ATOM   2042  N   ILE B 272      -3.437   4.727  19.066  1.00  0.00           N
ATOM   2043  CA  ILE B 272      -3.782   6.119  18.779  1.00  0.00           C
ATOM   2044  C   ILE B 272      -4.821   6.196  17.658  1.00  0.00           C
ATOM   2045  O   ILE B 272      -5.803   6.922  17.763  1.00  0.00           O
ATOM   2046  CB  ILE B 272      -2.498   6.899  18.425  1.00  0.00           C
ATOM   2047  CG1 ILE B 272      -1.576   6.990  19.661  1.00  0.00           C
ATOM   2048  CG2 ILE B 272      -2.811   8.316  17.925  1.00  0.00           C
ATOM   2049  CD1 ILE B 272      -0.168   7.441  19.282  1.00  0.00           C
ATOM   2050  N   GLU B 273      -4.650   5.396  16.606  1.00  0.00           N
ATOM   2051  CA  GLU B 273      -5.612   5.300  15.508  1.00  0.00           C
ATOM   2052  C   GLU B 273      -6.988   4.797  15.987  1.00  0.00           C
ATOM   2053  O   GLU B 273      -8.001   5.378  15.628  1.00  0.00           O
ATOM   2054  CB  GLU B 273      -5.029   4.387  14.426  1.00  0.00           C
ATOM   2055  CG  GLU B 273      -5.849   4.422  13.128  1.00  0.00           C
ATOM   2056  CD  GLU B 273      -5.324   3.429  12.076  1.00  0.00           C
ATOM   2057  OE1 GLU B 273      -5.486   3.724  10.874  1.00  0.00           O
ATOM   2058  OE2 GLU B 273      -4.807   2.356  12.466  1.00  0.00           O
ATOM   2059  N   ASN B 274      -7.023   3.784  16.857  1.00  0.00           N
ATOM   2060  CA  ASN B 274      -8.250   3.294  17.486  1.00  0.00           C
ATOM   2061  C   ASN B 274      -8.935   4.387  18.321  1.00  0.00           C
ATOM   2062  O   ASN B 274     -10.151   4.535  18.243  1.00  0.00           O
ATOM   2063  CB  ASN B 274      -7.929   2.085  18.398  1.00  0.00           C
ATOM   2064  CG  ASN B 274      -7.849   0.745  17.695  1.00  0.00           C
ATOM   2065  OD1 ASN B 274      -8.216   0.555  16.551  1.00  0.00           O
ATOM   2066  ND2 ASN B 274      -7.425  -0.281  18.407  1.00  0.00           N
ATOM   2067  N   THR B 275      -8.174   5.171  19.072  1.00  0.00           N
ATOM   2068  CA  THR B 275      -8.721   6.255  19.896  1.00  0.00           C
ATOM   2069  C   THR B 275      -9.348   7.350  19.037  1.00  0.00           C
ATOM   2070  O   THR B 275     -10.432   7.836  19.342  1.00  0.00           O
ATOM   2071  CB  THR B 275      -7.645   6.852  20.811  1.00  0.00           C
ATOM   2072  OG1 THR B 275      -7.013   5.849  21.568  1.00  0.00           O
ATOM   2073  CG2 THR B 275      -8.225   7.853  21.806  1.00  0.00           C
ATOM   2074  N   LEU B 276      -8.716   7.706  17.917  1.00  0.00           N
ATOM   2075  CA  LEU B 276      -9.300   8.633  16.949  1.00  0.00           C
ATOM   2076  C   LEU B 276     -10.569   8.052  16.321  1.00  0.00           C
ATOM   2077  O   LEU B 276     -11.566   8.757  16.225  1.00  0.00           O
ATOM   2078  CB  LEU B 276      -8.259   8.984  15.876  1.00  0.00           C
ATOM   2079  CG  LEU B 276      -8.804   9.933  14.781  1.00  0.00           C
ATOM   2080  CD1 LEU B 276      -9.134  11.321  15.314  1.00  0.00           C
ATOM   2081  CD2 LEU B 276      -7.770  10.087  13.671  1.00  0.00           C
ATOM   2082  N   GLN B 277     -10.550   6.780  15.924  1.00  0.00           N
ATOM   2083  CA  GLN B 277     -11.712   6.101  15.354  1.00  0.00           C
ATOM   2084  C   GLN B 277     -12.895   6.121  16.329  1.00  0.00           C
ATOM   2085  O   GLN B 277     -13.998   6.481  15.931  1.00  0.00           O
ATOM   2086  CB  GLN B 277     -11.325   4.665  14.968  1.00  0.00           C
ATOM   2087  CG  GLN B 277     -12.497   3.945  14.285  1.00  0.00           C
ATOM   2088  CD  GLN B 277     -12.229   2.492  13.914  1.00  0.00           C
ATOM   2089  OE1 GLN B 277     -11.190   1.901  14.184  1.00  0.00           O
ATOM   2090  NE2 GLN B 277     -13.185   1.864  13.287  1.00  0.00           N
ATOM   2091  N   ALA B 278     -12.659   5.801  17.609  1.00  0.00           N
ATOM   2092  CA  ALA B 278     -13.695   5.826  18.630  1.00  0.00           C
ATOM   2093  C   ALA B 278     -14.345   7.218  18.743  1.00  0.00           C
ATOM   2094  O   ALA B 278     -15.572   7.327  18.757  1.00  0.00           O
ATOM   2095  CB  ALA B 278     -13.079   5.383  19.966  1.00  0.00           C
ATOM   2096  N   CYS B 279     -13.539   8.274  18.736  1.00  0.00           N
ATOM   2097  CA  CYS B 279     -14.029   9.652  18.762  1.00  0.00           C
ATOM   2098  C   CYS B 279     -14.857   9.986  17.511  1.00  0.00           C
ATOM   2099  O   CYS B 279     -15.989  10.452  17.623  1.00  0.00           O
ATOM   2100  CB  CYS B 279     -12.828  10.589  18.899  1.00  0.00           C
ATOM   2101  SG  CYS B 279     -13.355  12.322  19.069  1.00  0.00           S
ATOM   2102  N   VAL B 280     -14.309   9.744  16.324  1.00  0.00           N
ATOM   2103  CA  VAL B 280     -14.870  10.206  15.049  1.00  0.00           C
ATOM   2104  C   VAL B 280     -16.088   9.390  14.617  1.00  0.00           C
ATOM   2105  O   VAL B 280     -17.027   9.957  14.071  1.00  0.00           O
ATOM   2106  CB  VAL B 280     -13.788  10.201  13.954  1.00  0.00           C
ATOM   2107  CG1 VAL B 280     -14.333  10.546  12.557  1.00  0.00           C
ATOM   2108  CG2 VAL B 280     -12.688  11.223  14.260  1.00  0.00           C
ATOM   2109  N   GLU B 281     -16.090   8.075  14.845  1.00  0.00           N
ATOM   2110  CA  GLU B 281     -17.140   7.179  14.355  1.00  0.00           C
ATOM   2111  C   GLU B 281     -18.213   6.861  15.397  1.00  0.00           C
ATOM   2112  O   GLU B 281     -19.357   6.600  15.027  1.00  0.00           O
ATOM   2113  CB  GLU B 281     -16.537   5.863  13.824  1.00  0.00           C
ATOM   2114  CG  GLU B 281     -15.639   6.034  12.590  1.00  0.00           C
ATOM   2115  CD  GLU B 281     -15.037   4.700  12.085  1.00  0.00           C
ATOM   2116  OE1 GLU B 281     -14.083   4.757  11.272  1.00  0.00           O
ATOM   2117  OE2 GLU B 281     -15.448   3.609  12.546  1.00  0.00           O
ATOM   2118  N   TYR B 282     -17.878   6.852  16.698  1.00  0.00           N
ATOM   2119  CA  TYR B 282     -18.768   6.307  17.722  1.00  0.00           C
ATOM   2120  C   TYR B 282     -19.240   7.330  18.760  1.00  0.00           C
ATOM   2121  O   TYR B 282     -20.353   7.172  19.270  1.00  0.00           O
ATOM   2122  CB  TYR B 282     -18.115   5.099  18.416  1.00  0.00           C
ATOM   2123  CG  TYR B 282     -17.558   4.020  17.499  1.00  0.00           C
ATOM   2124  CD1 TYR B 282     -18.199   3.687  16.291  1.00  0.00           C
ATOM   2125  CD2 TYR B 282     -16.361   3.354  17.843  1.00  0.00           C
ATOM   2126  CE1 TYR B 282     -17.646   2.748  15.414  1.00  0.00           C
ATOM   2127  CE2 TYR B 282     -15.803   2.403  16.975  1.00  0.00           C
ATOM   2128  CZ  TYR B 282     -16.435   2.111  15.753  1.00  0.00           C
ATOM   2129  OH  TYR B 282     -15.869   1.217  14.875  1.00  0.00           O
ATOM   2130  N   HIS B 283     -18.432   8.326  19.086  1.00  0.00           N
ATOM   2131  CA  HIS B 283     -18.744   9.241  20.189  1.00  0.00           C
ATOM   2132  C   HIS B 283     -19.096  10.655  19.739  1.00  0.00           C
ATOM   2133  O   HIS B 283     -19.984  11.271  20.323  1.00  0.00           O
ATOM   2134  CB  HIS B 283     -17.577   9.277  21.182  1.00  0.00           C
ATOM   2135  CG  HIS B 283     -17.120   7.941  21.692  1.00  0.00           C
ATOM   2136  ND1 HIS B 283     -15.823   7.643  22.054  1.00  0.00           N
ATOM   2137  CD2 HIS B 283     -17.856   6.810  21.896  1.00  0.00           C
ATOM   2138  CE1 HIS B 283     -15.787   6.370  22.447  1.00  0.00           C
ATOM   2139  NE2 HIS B 283     -17.003   5.824  22.368  1.00  0.00           N
ATOM   2140  N   ASP B 284     -18.413  11.177  18.721  1.00  0.00           N
ATOM   2141  CA  ASP B 284     -18.621  12.528  18.201  1.00  0.00           C
ATOM   2142  C   ASP B 284     -18.613  12.534  16.659  1.00  0.00           C
ATOM   2143  O   ASP B 284     -17.787  13.213  16.030  1.00  0.00           O
ATOM   2144  CB  ASP B 284     -17.583  13.461  18.842  1.00  0.00           C
ATOM   2145  CG  ASP B 284     -17.842  14.942  18.573  1.00  0.00           C
ATOM   2146  OD1 ASP B 284     -19.003  15.376  18.652  1.00  0.00           O
ATOM   2147  OD2 ASP B 284     -16.833  15.660  18.348  1.00  0.00           O
ATOM   2148  N   PRO B 285     -19.491  11.692  16.032  1.00  0.00           N
ATOM   2149  CA  PRO B 285     -19.626  11.665  14.588  1.00  0.00           C
ATOM   2150  C   PRO B 285     -20.173  13.008  14.101  1.00  0.00           C
ATOM   2151  O   PRO B 285     -21.049  13.611  14.723  1.00  0.00           O
ATOM   2152  CB  PRO B 285     -20.578  10.507  14.278  1.00  0.00           C
ATOM   2153  CG  PRO B 285     -21.467  10.440  15.519  1.00  0.00           C
ATOM   2154  CD  PRO B 285     -20.504  10.838  16.638  1.00  0.00           C
ATOM   2155  N   GLN B 286     -19.631  13.468  12.985  1.00  0.00           N
ATOM   2156  CA  GLN B 286     -20.176  14.602  12.263  1.00  0.00           C
ATOM   2157  C   GLN B 286     -21.026  14.058  11.117  1.00  0.00           C
ATOM   2158  O   GLN B 286     -20.594  13.128  10.442  1.00  0.00           O
ATOM   2159  CB  GLN B 286     -19.040  15.511  11.759  1.00  0.00           C
ATOM   2160  CG  GLN B 286     -18.109  15.986  12.881  1.00  0.00           C
ATOM   2161  CD  GLN B 286     -18.843  16.777  13.975  1.00  0.00           C
ATOM   2162  OE1 GLN B 286     -19.392  17.840  13.747  1.00  0.00           O
ATOM   2163  NE2 GLN B 286     -18.873  16.291  15.196  1.00  0.00           N
ATOM   2164  N   ASP B 287     -22.213  14.630  10.914  1.00  0.00           N
ATOM   2165  CA  ASP B 287     -23.012  14.316   9.733  1.00  0.00           C
ATOM   2166  C   ASP B 287     -22.238  14.802   8.490  1.00  0.00           C
ATOM   2167  O   ASP B 287     -21.908  15.980   8.390  1.00  0.00           O
ATOM   2168  CB  ASP B 287     -24.410  14.964   9.832  1.00  0.00           C
ATOM   2169  CG  ASP B 287     -25.309  14.355  10.914  1.00  0.00           C
ATOM   2170  OD1 ASP B 287     -25.209  13.136  11.172  1.00  0.00           O
ATOM   2171  OD2 ASP B 287     -26.126  15.121  11.489  1.00  0.00           O
ATOM   2172  N   GLU B 288     -21.885  13.868   7.588  1.00  0.00           N
ATOM   2173  CA  GLU B 288     -21.333  14.198   6.267  1.00  0.00           C
ATOM   2174  C   GLU B 288     -22.411  14.739   5.314  1.00  0.00           C
ATOM   2175  O   GLU B 288     -23.557  14.222   5.340  1.00  0.00           O
ATOM   2176  CB  GLU B 288     -20.580  13.009   5.623  1.00  0.00           C
ATOM   2177  CG  GLU B 288     -19.177  12.747   6.223  1.00  0.00           C
ATOM   2178  CD  GLU B 288     -18.292  11.770   5.400  1.00  0.00           C
ATOM   2179  OE1 GLU B 288     -17.059  11.745   5.648  1.00  0.00           O
ATOM   2180  OE2 GLU B 288     -18.785  11.061   4.505  1.00  0.00           O
ATOM   2181  OXT GLU B 288     -22.081  15.683   4.561  1.00  0.00           O
END
