# Supplementary material for: Conserved interfaces mediate multiple protein–protein interactions in a prokaryotic metabolon
Source: Mol Syst Biol. 2025 Sep 3;21(11):1490–521. doi: 10.1038/s44320-025-00139-9 (PMC12583656; doi:10.1038/s44320-025-00139-9)
Supplement: Supplementary file 12 — Source data Fig. 7 [file 44320_2025_139_MOESM12_ESM.zip › Figure7_data/scripts/ppi-interface-residues-list.py]

import os
from Bio.PDB import PDBParser, NeighborSearch
from Bio.PDB.Polypeptide import is_aa

# Update this path if your data is elsewhere
pdb_dir = "./"
distance_cutoff = 8.0

def get_interface_residues(pdb_path, chain1_id='A', chain2_id='B', cutoff=8.0):
    """Return set of residue numbers in chain1 that are within cutoff of atoms in chain2"""
    parser = PDBParser(QUIET=True)
    structure = parser.get_structure("complex", pdb_path)
    model = structure[0]

    if chain1_id not in model or chain2_id not in model:
        return set()

    chain1 = model[chain1_id]
    chain2 = model[chain2_id]

    atoms1 = [atom for atom in chain1.get_atoms() if atom.element != 'H']
    atoms2 = [atom for atom in chain2.get_atoms() if atom.element != 'H']

    ns = NeighborSearch(atoms2)
    interface_resnums = set()
    for atom in atoms1:
        neighbors = ns.search(atom.coord, cutoff)
        if neighbors:
            res = atom.get_parent()
            if is_aa(res):
                interface_resnums.add(res.id[1])
    return interface_resnums

def write_interface_lists(protein_id, all_ids, outdir="interface_residue_lists"):
    os.makedirs(outdir, exist_ok=True)
    output_path = os.path.join(outdir, f"protein_{protein_id}_interfaces.txt")
    with open(output_path, "w") as f:
        for partner_id in all_ids:
            pair = f"{min(protein_id, partner_id)}_{max(protein_id, partner_id)}"
            pdb_path = os.path.join(pdb_dir, pair, "equi.pdb")
            if not os.path.exists(pdb_path):
                f.write(f"Partner {partner_id}:\nMISSING FILE\n\n")
                continue
            chainA = 'A' if protein_id <= partner_id else 'B'
            chainB = 'B' if protein_id <= partner_id else 'A'
            residues = get_interface_residues(pdb_path, chainA, chainB)
            resnums = sorted(residues)
            f.write(f"Partner {partner_id}:\n")
            f.write(" ".join(str(r) for r in resnums) + "\n\n")

def main():
    all_ids = list(range(1, 11))
    for protein_id in all_ids:
        print(f"Processing protein {protein_id}")
        write_interface_lists(protein_id, all_ids)

if __name__ == "__main__":
    main()
