# Supplementary material for: Conserved interfaces mediate multiple protein–protein interactions in a prokaryotic metabolon
Source: Mol Syst Biol. 2025 Sep 3;21(11):1490–521. doi: 10.1038/s44320-025-00139-9 (PMC12583656; doi:10.1038/s44320-025-00139-9)
Supplement: Supplementary file 13 — Source data Fig. 8 [file 44320_2025_139_MOESM13_ESM.zip]

Archive with 102 entries (94 files):
- Figure8/
- Figure8/Simulation_software_config_to_run_sim/
- Figure8/Simulation_software_config_to_run_sim/README.txt
- Figure8/Simulation_software_config_to_run_sim/lammps-5Jun19-package-with-bond-break.zip
- Figure8/Simulation_software_config_to_run_sim/Disassembled/
- Figure8/Simulation_software_config_to_run_sim/Disassembled/average-data.py
- Figure8/Simulation_software_config_to_run_sim/Disassembled/bond-react1.in
- Figure8/Simulation_software_config_to_run_sim/Disassembled/log.lammps
- Figure8/Simulation_software_config_to_run_sim/Disassembled/output-short1.log
- Figure8/Simulation_software_config_to_run_sim/Disassembled/sim1.1.restart
- Figure8/Simulation_software_config_to_run_sim/Disassembled/sim1.2.restart
- Figure8/Simulation_software_config_to_run_sim/Disassembled/submit-short.sh
- Figure8/Simulation_software_config_to_run_sim/Disassembled/avg_monomer.dat
- Figure8/Simulation_software_config_to_run_sim/Disassembled/std_monomer.dat
- Figure8/Simulation_software_config_to_run_sim/Disassembled/stderr_output_monomer.dat
- Figure8/Simulation_software_config_to_run_sim/Disassembled/avg_metabolon1.dat
- Figure8/Simulation_software_config_to_run_sim/Disassembled/reaction_products_comparison.png
- Figure8/Simulation_software_config_to_run_sim/Disassembled/plot-bar.py
- Figure8/Simulation_software_config_to_run_sim/Disassembled/bond-react.in
- Figure8/Simulation_software_config_to_run_sim/Disassembled/output-short.log
- Figure8/Simulation_software_config_to_run_sim/Disassembled/output.log
- Figure8/Simulation_software_config_to_run_sim/Disassembled/sim_output.log
- Figure8/Simulation_software_config_to_run_sim/Disassembled/submit-test.sh
- Figure8/Simulation_software_config_to_run_sim/Disassembled/submit.sh
- Figure8/Simulation_software_config_to_run_sim/Disassembled/system.data
- Figure8/Simulation_software_config_to_run_sim/Disassembled/cleaned_data.dat
- Figure8/Simulation_software_config_to_run_sim/Disassembled/extract_lammps_block.py
- Figure8/Simulation_software_config_to_run_sim/Disassembled/averaged_output_monomer.dat
- Figure8/Simulation_software_config_to_run_sim/Disassembled/peak_velocities.dat
- Figure8/Simulation_software_config_to_run_sim/Disassembled/peak_velocities.py
- Figure8/Simulation_software_config_to_run_sim/Disassembled/plot-reaction.gnu
- Figure8/Simulation_software_config_to_run_sim/Disassembled/rxn_products_monomer.eps
- Figure8/Simulation_software_config_to_run_sim/Disassembled/rxn_products_metabolon.eps
- Figure8/Simulation_software_config_to_run_sim/Disassembled/averaged_output_metabolon.dat
- Figure8/Simulation_software_config_to_run_sim/Disassembled/rx1_compare.png
- Figure8/Simulation_software_config_to_run_sim/Disassembled/rx6_compare.png
- Figure8/Simulation_software_config_to_run_sim/Disassembled/rx4_compare.png
- Figure8/Simulation_software_config_to_run_sim/Disassembled/rx2_compare.png
- Figure8/Simulation_software_config_to_run_sim/Disassembled/rx3_compare.png
- Figure8/Simulation_software_config_to_run_sim/Disassembled/rx7_compare.png
- Figure8/Simulation_software_config_to_run_sim/Disassembled/rx5_compare.png
- Figure8/Simulation_software_config_to_run_sim/Disassembled/rx10_compare.png
- Figure8/Simulation_software_config_to_run_sim/Disassembled/rx8_compare.png
- Figure8/Simulation_software_config_to_run_sim/Disassembled/rx9_compare.png
- Figure8/Simulation_software_config_to_run_sim/Disassembled/plot-grid.py
- Figure8/Simulation_software_config_to_run_sim/Metabolon/
- Figure8/Simulation_software_config_to_run_sim/Metabolon/avg_metabolon1.dat
- Figure8/Simulation_software_config_to_run_sim/Metabolon/ppi_contact_map.png
- Figure8/Simulation_software_config_to_run_sim/Metabolon/plot-ppi-sim.py
- Figure8/Simulation_software_config_to_run_sim/Metabolon/std_metabolon1.dat
- Figure8/Simulation_software_config_to_run_sim/Metabolon/bond-react2.in
- Figure8/Simulation_software_config_to_run_sim/Metabolon/log.lammps
- Figure8/Simulation_software_config_to_run_sim/Metabolon/sphere_rigid.data
- Figure8/Simulation_software_config_to_run_sim/Metabolon/submit_mpi_vmd_analysis.sh
- Figure8/Simulation_software_config_to_run_sim/Metabolon/submit-short.sh
- Figure8/Simulation_software_config_to_run_sim/Metabolon/ppi_contact_map_set2.png
- Figure8/Simulation_software_config_to_run_sim/Metabolon/stderr_output_metabolon.dat
- Figure8/Simulation_software_config_to_run_sim/Metabolon/average-data.py
- Figure8/Simulation_software_config_to_run_sim/Metabolon/stderr_output_metabolon1.dat
- Figure8/Simulation_software_config_to_run_sim/Metabolon/plot-reaction.gnu
- Figure8/Simulation_software_config_to_run_sim/Metabolon/plot-ppi-sim2.py
- Figure8/Simulation_software_config_to_run_sim/Metabolon/folate_clusters-set1.tga
- Figure8/Simulation_software_config_to_run_sim/Metabolon/clus-size-distri.py
- Figure8/Simulation_software_config_to_run_sim/Metabolon/cluster_assembly_fraction.txt
- Figure8/Simulation_software_config_to_run_sim/Metabolon/cluster_body_enzyme.tcl
- Figure8/Simulation_software_config_to_run_sim/Metabolon/cluster_body_enzyme_opt.tcl
- Figure8/Simulation_software_config_to_run_sim/Metabolon/cluster_sizes.txt
- Figure8/Simulation_software_config_to_run_sim/Metabolon/cluster_stats.txt
- Figure8/Simulation_software_config_to_run_sim/Metabolon/cluster_stoichiometry.txt
- Figure8/Simulation_software_config_to_run_sim/Metabolon/stoich_clusters_gt10.txt
- Figure8/Simulation_software_config_to_run_sim/Metabolon/stoich_largest_cluster.txt
- Figure8/Simulation_software_config_to_run_sim/Metabolon/avg_cluster_distribution_second_half.png
- Figure8/Simulation_software_config_to_run_sim/Metabolon/avg_cluster_count_distribution_second_half.png
- Figure8/Simulation_software_config_to_run_sim/Metabolon/parse_stoich.py
- Figure8/Simulation_software_config_to_run_sim/Metabolon/bond-react.in
- Figure8/Simulation_software_config_to_run_sim/Metabolon/ppi_contact_map.txt
- Figure8/Simulation_software_config_to_run_sim/Metabolon/sphere_post_equi.data
- Figure8/Simulation_software_config_to_run_sim/Metabolon/submit.sh
- Figure8/Simulation_software_config_to_run_sim/Metabolon/system_sphere.data
- Figure8/Simulation_software_config_to_run_sim/Metabolon/rxn_products_metabolon.eps
- Figure8/Simulation_software_config_to_run_sim/Metabolon/calc_ppi.tcl
- Figure8/Simulation_software_config_to_run_sim/Metabolon/bond-react1.in
- Figure8/Simulation_software_config_to_run_sim/Metabolon/plot_cluster_dynamics.py
- Figure8/Simulation_software_config_to_run_sim/Metabolon/plot_mean_stoic.py
- Figure8/Fig8/
- Figure8/Fig8/avg_metabolon1.dat
- Figure8/Fig8/avg_monomer.dat
- Figure8/Fig8/Fig8E/
- Figure8/Fig8/Fig8E/reaction_progress_monomeric_enzymes.dat
- Figure8/Fig8/Fig8E/plot-reaction.gnu
- Figure8/Fig8/Fig8E/rxn_products_metab1.eps
- Figure8/Fig8/Fig8E/readme.txt
- Figure8/Fig8/Fig8E/reaction_progress_metabolon.dat
- Figure8/Fig8/Fig8D/
- Figure8/Fig8/Fig8D/clus-size-distri.py
- Figure8/Fig8/Fig8D/cluster_sizes_v_time.txt
- Figure8/Fig8/Fig8D/largest_cluster_clusnum_stats.txt
- Figure8/Fig8/Fig8D/cluster_stoichiometry.txt
- Figure8/Fig8/Fig8C/
- Figure8/Fig8/Fig8C/ppi_contact_map.txt
- Figure8/Fig8/Fig8C/plot-ppi-sim.py
- Figure8/Fig8/Fig8C/plot-ppi-sim2.py
