# Supplementary material for: Conserved interfaces mediate multiple protein–protein interactions in a prokaryotic metabolon
Source: Mol Syst Biol. 2025 Sep 3;21(11):1490–521. doi: 10.1038/s44320-025-00139-9 (PMC12583656; doi:10.1038/s44320-025-00139-9)
Supplement: Supplementary file 13 — Source data Fig. 8 [file 44320_2025_139_MOESM13_ESM.zip › Figure8/Simulation_software_config_to_run_sim/README.txt]

In this folder, we have the lammps source code used to run simulations (to be compiled with MC, RIGID, MOLECULE packages).

The zip file contains relevant simulation scripts bond-react1.in, *.data files used to run the simulations. 
The protein-protein interaction rules along with the potentials used can be found here. The folders also contain the different analysis scripts used to produce plots in Fig.8. S15 and S16.

Readers can contact author Srivastav Ranganathan (aditya.sia@gmail.com) for more details.
