# Supplementary material for: Conserved interfaces mediate multiple protein–protein interactions in a prokaryotic metabolon
Source: Mol Syst Biol. 2025 Sep 3;21(11):1490–521. doi: 10.1038/s44320-025-00139-9 (PMC12583656; doi:10.1038/s44320-025-00139-9)
Supplement: Supplementary file 13 — Source data Fig. 8 [file 44320_2025_139_MOESM13_ESM.zip › Figure8/Simulation_software_config_to_run_sim/Disassembled/average-data.py]

#!/usr/bin/env python3
"""
average_and_stderr.py

Scan a directory for all files matching a pattern (default "log-short.*"),
each of which contains a parsed 14-column data block:

  Step E_pair Temp f_bondc1[2] … f_bondbr1[2]
  <numeric rows…>

For each time‐step, compute:
  • the mean across files
  • the standard error of the mean across files

Writes out two files:
  1. Averaged data (with the hard-coded header)
  2. Standard-error data (same header, per-column SE values)

Usage:
    python average_and_stderr.py \
        /path/to/folder \
        averaged_output.dat \
        stderr_output.dat \
        [--pattern log-short.*]
"""

import argparse
import glob
import os
import sys
import math
import re

# Hard-coded header and column count
HEADER = (
    "Step E_pair Temp f_bondc1[2] f_bondc2[2] f_bondc3[2] "
    "f_bondc4[2] f_bondc5[2] f_bondc6[2] f_bondc7[2] "
    "f_bondc8[2] f_bondc9[2] f_bondc10[2] f_bondbr1[2]"
)
HEADER_TOKENS = HEADER.split()
NCOLS = len(HEADER_TOKENS)  # should be 14

def read_parsed_block(filename):
    """
    Reads 'filename', finds the hard-coded HEADER line, then parses the
    subsequent numeric rows (lines starting with a number and having >= NCOLS tokens).
    Returns a dict { step(int) : [float val1, …, float val13] }.
    """
    data = {}
    with open(filename) as f:
        # scan until header
        for line in f:
            if line.strip() == HEADER:
                break
        else:
            sys.stderr.write(f"Warning: header not found in {filename}\n")
            return {}

        # read numeric data lines
        for line in f:
            toks = line.split()
            if len(toks) < NCOLS or not re.match(r'^\s*[-+0-9]', line):
                break
            step = int(float(toks[0]))
            vals = [float(x) for x in toks[1:NCOLS]]
            data[step] = vals

    return data

def main():
    parser = argparse.ArgumentParser(
        description="Average parsed 14-column data files and compute standard error"
    )
    parser.add_argument('input_dir',
                        help="Directory containing parsed files (e.g. log-short.*)")
    parser.add_argument('avg_output_file',
                        help="Path for the averaged output")
    parser.add_argument('stderr_output_file',
                        help="Path for the standard-error output")
    parser.add_argument('--pattern', default='log-short.*',
                        help="Glob pattern for files (default: log-short.*)")
    args = parser.parse_args()

    # find files
    pattern = os.path.join(args.input_dir, args.pattern)
    files = sorted(glob.glob(pattern))
    if not files:
        sys.exit(f"Error: no files matching {pattern}")

    # accumulators per step:
    #   sums[step]    = [sum of each column]
    #   sums_sq[step] = [sum of squares]
    #   counts[step]  = number of files contributing
    sums    = {}
    sums_sq = {}
    counts  = {}

    for fn in files:
        block = read_parsed_block(fn)
        if not block:
            continue
        for step, vals in block.items():
            if step not in sums:
                sums[step]    = [0.0] * (NCOLS - 1)
                sums_sq[step] = [0.0] * (NCOLS - 1)
                counts[step]  = 0
            for i, v in enumerate(vals):
                sums[step][i]    += v
                sums_sq[step][i] += v * v
            counts[step] += 1

    if not sums:
        sys.exit("Error: no data extracted from any files.")

    # Write averaged data
    with open(args.avg_output_file, 'w') as fout_avg:
        fout_avg.write(HEADER + "\n")
        for step in sorted(sums):
            c = counts[step]
            mean_vals = [sv / c for sv in sums[step]]
            line = " ".join(f"{x:.6e}" for x in mean_vals)
            fout_avg.write(f"{step} {line}\n")

    # Write standard error data
    # SE = sqrt(sample variance) / sqrt(n)
    with open(args.stderr_output_file, 'w') as fout_se:
        fout_se.write(HEADER + "\n")
        for step in sorted(sums):
            c = counts[step]
            if c <= 1:
                se_vals = [0.0] * (NCOLS - 1)
            else:
                mean_vals = [sums[step][i] / c for i in range(NCOLS - 1)]
                se_vals = []
                for i in range(NCOLS - 1):
                    ssq = sums_sq[step][i]
                    m   = mean_vals[i]
                    # sample variance = (Σx² - n·m²) / (n - 1)
                    var = (ssq - c * m * m) / (c - 1)
                    se_vals.append(math.sqrt(var) / math.sqrt(c))
            line = " ".join(f"{x:.6e}" for x in se_vals)
            fout_se.write(f"{step} {line}\n")

    print(f"Averaged {len(files)} files → {args.avg_output_file}")
    print(f"Standard error       → {args.stderr_output_file}")

if __name__ == "__main__":
    main()
