# Supplementary material for: Conserved interfaces mediate multiple protein–protein interactions in a prokaryotic metabolon
Source: Mol Syst Biol. 2025 Sep 3;21(11):1490–521. doi: 10.1038/s44320-025-00139-9 (PMC12583656; doi:10.1038/s44320-025-00139-9)
Supplement: Supplementary file 13 — Source data Fig. 8 [file 44320_2025_139_MOESM13_ESM.zip › Figure8/Simulation_software_config_to_run_sim/Disassembled/log.lammps]

LAMMPS (5 Jun 2019)
#######################Init Section######################
units           real
boundary p p p
atom_style      full
bond_style      harmonic
angle_style     cosine
read_data system.data extra/special/per/atom 10
  orthogonal box = (0 0 0) to (2711 2711 2711)
  3 by 2 by 4 MPI processor grid
  reading atoms ...
  12000 atoms
  scanning bonds ...
  22 = max bonds/atom
  reading bonds ...
  6000 bonds
  2 = max # of 1-2 neighbors
  1 = max # of 1-3 neighbors
  1 = max # of 1-4 neighbors
  12 = max # of special neighbors
  special bonds CPU = 0.225255 secs
  read_data CPU = 0.252329 secs

pair_style hybrid lj/cut 50 morse 22
bond_coeff  *  1 10

# PPI patch-patch with morse
pair_coeff 2  2  morse 0.2 0.7447  17.056   20.0
pair_coeff 2  4  morse 0.2 0.7447  17.056   20.0
pair_coeff 2  6  morse 0.2  0.7447  17.056   20.0
pair_coeff 2  8  morse 0.2  0.7447  17.056   20.0
pair_coeff 2  10  morse 0.2  0.7447  17.056   20.0
pair_coeff 2  12  morse 0.2  0.7447  17.056   20.0
pair_coeff 2  14  morse 0.2  0.7447  17.056   20.0
pair_coeff 2  16  morse 0.2 0.7447  17.056   20.0
pair_coeff 2  18  morse 0.2  0.7447  17.056   20.0
pair_coeff 2  20  morse 0.2  0.7447  17.056   20.0
pair_coeff 4  4  morse 0.2  0.7447  17.056   20.0
pair_coeff 4  6  morse 0.2  0.7447  17.056   20.0
pair_coeff 4  8  morse 0.2  0.7447  17.056   20.0
pair_coeff 4  10  morse 0.2  0.7447  17.056   20.0
pair_coeff 4  12  morse 0.2 0.7447  17.056   20.0
pair_coeff 4  14  morse 0.2 0.7447  17.056   20.0
pair_coeff 4  16  morse 0.2 0.7447  17.056   20.0
pair_coeff 4  18  morse 0.2  0.7447  17.056   20.0
pair_coeff 4  20  morse 0.2  0.7447  17.056   20.0
pair_coeff 6  6  morse 0.2 0.7447  17.056   20.0
pair_coeff 6  8  morse 0.2  0.7447  17.056   20.0
pair_coeff 6  10  morse 0.2  0.7447  17.056   20.0
pair_coeff 6  12  morse 0.2  0.7447  17.056   20.0
pair_coeff 6  14  morse 0.2 0.7447  17.056   20.0
pair_coeff 6  16  morse 0.2  0.7447  17.056   20.0
pair_coeff 6  18  morse 0.2 0.7447  17.056   20.0
pair_coeff 6  20  morse 0.2  0.7447  17.056   20.0
pair_coeff 8  8  morse 0.2  0.7447  17.056   20.0
pair_coeff 8  10  morse 0.2  0.7447  17.056   20.0
pair_coeff 8  12  morse 0.2  0.7447  17.056   20.0
pair_coeff 8  14  morse 0.2 0.7447  17.056   20.0
pair_coeff 8  16  morse 0.2  0.7447  17.056   20.0
pair_coeff 8  18  morse 0.2  0.7447  17.056   20.0
pair_coeff 8  20  morse 0.2  0.7447  17.056   20.0
pair_coeff 10  10  morse 0.2  0.7447  17.056   20.0
pair_coeff 10  12  morse 0.2  0.7447  17.056   20.0
pair_coeff 10  14  morse 0.2  0.7447  17.056   20.0
pair_coeff 10  16  morse 0.2 0.7447  17.056   20.0
pair_coeff 10  18  morse 0.2 0.7447  17.056   20.0
pair_coeff 10  20  morse 0.2  0.7447  17.056   20.0
pair_coeff 12  12  morse 0.2  0.7447  17.056   20.0
pair_coeff 12  14  morse 0.2  0.7447  17.056   20.0
pair_coeff 12  16  morse 0.2 0.7447  17.056   20.0
pair_coeff 12  18  morse 0.2  0.7447  17.056   20.0
pair_coeff 12  20  morse 0.2  0.7447  17.056   20.0
pair_coeff 14  14  morse 0.2  0.7447  17.056   20.0
pair_coeff 14  16  morse 0.2 0.7447  17.056   20.0
pair_coeff 14  18  morse 0.2 0.7447  17.056   20.0
pair_coeff 14  20  morse 0.2  0.7447  17.056   20.0
pair_coeff 16  16  morse 0.2  0.7447  17.056   20.0
pair_coeff 16  18  morse 0.2 0.7447  17.056   20.0
pair_coeff 16  20  morse 0.2 0.7447  17.056   20.0
pair_coeff 18  18  morse 0.2 0.7447  17.056   20.0
pair_coeff 18  20  morse 0.2 0.7447  17.056   20.0
pair_coeff 20  20  morse 0.2 0.7447  17.056   20.0
# Ligand patch interactions
pair_coeff 3 3 lj/cut 0.2 12  12
pair_coeff 3 5 lj/cut 0.2 12  12
pair_coeff 3 7 lj/cut 0.2 12  12
pair_coeff 3 9 lj/cut 0.2 12  12
pair_coeff 3 11 lj/cut 0.2 12  12
pair_coeff 3 13 lj/cut 0.2 12  12
pair_coeff 3 15 lj/cut 0.2 12  12
pair_coeff 3 17 lj/cut 0.2 12  12
pair_coeff 3 19 lj/cut 0.2 12  12
pair_coeff 3 21 lj/cut 0.2 12  12
pair_coeff 5 5 lj/cut 0.2 12  12
pair_coeff 5 7 lj/cut 0.2 12  12
pair_coeff 5 9 lj/cut 0.2 12  12
pair_coeff 5 11 lj/cut 0.2 12  12
pair_coeff 5 13 lj/cut 0.2 12  12
pair_coeff 5 15 lj/cut 0.2 12  12
pair_coeff 5 17 lj/cut 0.2 12  12
pair_coeff 5 19 lj/cut 0.2 12  12
pair_coeff 5 21 lj/cut 0.2 12  12
pair_coeff 7 7 lj/cut 0.2 12  12
pair_coeff 7 9 lj/cut 0.2 12  12
pair_coeff 7 11 lj/cut 0.2 12  12
pair_coeff 7 13 lj/cut 0.2 12  12
pair_coeff 7 15 lj/cut 0.2 12  12
pair_coeff 7 17 lj/cut 0.2 12  12
pair_coeff 7 19 lj/cut 0.2 12  12
pair_coeff 7 21 lj/cut 0.2 12  12
pair_coeff 9 9 lj/cut 0.2 12  12
pair_coeff 9 11 lj/cut 0.2 12  12
pair_coeff 9 13 lj/cut 0.2 12  12
pair_coeff 9 15 lj/cut 0.2 12  12
pair_coeff 9 17 lj/cut 0.2 12  12
pair_coeff 9 19 lj/cut 0.2 12  12
pair_coeff 9 21 lj/cut 0.2 12  12
pair_coeff 11 11 lj/cut 0.2 12  12
pair_coeff 11 13 lj/cut 0.2 12  12
pair_coeff 11 15 lj/cut 0.2 12  12
pair_coeff 11 17 lj/cut 0.2 12  12
pair_coeff 11 19 lj/cut 0.2 12  12
pair_coeff 11 21 lj/cut 0.2 12  12
pair_coeff 13 13 lj/cut 0.2 12  12
pair_coeff 13 15 lj/cut 0.2 12  12
pair_coeff 13 17 lj/cut 0.2 12  12
pair_coeff 13 19 lj/cut 0.2 12  12
pair_coeff 13 21 lj/cut 0.2 12  12
pair_coeff 15 15 lj/cut 0.2 12  12
pair_coeff 15 17 lj/cut 0.2 12  12
pair_coeff 15 19 lj/cut 0.2 12  12
pair_coeff 15 21 lj/cut 0.2 12  12
pair_coeff 17 17 lj/cut 0.2 12  12
pair_coeff 17 19 lj/cut 0.2 12  12
pair_coeff 17 21 lj/cut 0.2 12  12
pair_coeff 19 19 lj/cut 0.2 12  12
pair_coeff 19 21 lj/cut 0.2 12  12
pair_coeff 21 21 lj/cut 0.2 12  12

# Ligand patch with ppi-patch interactions
pair_coeff 2 3 lj/cut 0.2 14  14
pair_coeff 3 4 lj/cut 0.2 14  14
pair_coeff 3 6 lj/cut 0.2 14  14
pair_coeff 3 8 lj/cut 0.2 14  14
pair_coeff 3 10 lj/cut 0.2 14  14
pair_coeff 3 12 lj/cut 0.2 14  14
pair_coeff 3 14 lj/cut 0.2 14  14
pair_coeff 3 16 lj/cut 0.2 14  14
pair_coeff 3 18 lj/cut 0.2 14  14
pair_coeff 3 20 lj/cut 0.2 14  14
pair_coeff 2 5 lj/cut 0.2 14  14
pair_coeff 4 5 lj/cut 0.2 14  14
pair_coeff 5 6 lj/cut 0.2 14  14
pair_coeff 5 8 lj/cut 0.2 14  14
pair_coeff 5 10 lj/cut 0.2 14  14
pair_coeff 5 12 lj/cut 0.2 14  14
pair_coeff 5 14 lj/cut 0.2 14  14
pair_coeff 5 16 lj/cut 0.2 14  14
pair_coeff 5 18 lj/cut 0.2 14  14
pair_coeff 5 20 lj/cut 0.2 14  14
pair_coeff 2 7 lj/cut 0.2 14  14
pair_coeff 4 7 lj/cut 0.2 14  14
pair_coeff 6 7 lj/cut 0.2 14  14
pair_coeff 7 8 lj/cut 0.2 14  14
pair_coeff 7 10 lj/cut 0.2 14  14
pair_coeff 7 12 lj/cut 0.2 14  14
pair_coeff 7 14 lj/cut 0.2 14  14
pair_coeff 7 16 lj/cut 0.2 14  14
pair_coeff 7 18 lj/cut 0.2 14  14
pair_coeff 7 20 lj/cut 0.2 14  14
pair_coeff 2 9 lj/cut 0.2 14  14
pair_coeff 4 9 lj/cut 0.2 14  14
pair_coeff 6 9 lj/cut 0.2 14  14
pair_coeff 8 9 lj/cut 0.2 14  14
pair_coeff 9 10 lj/cut 0.2 14  14
pair_coeff 9 12 lj/cut 0.2 14  14
pair_coeff 9 14 lj/cut 0.2 14  14
pair_coeff 9 16 lj/cut 0.2 14  14
pair_coeff 9 18 lj/cut 0.2 14  14
pair_coeff 9 20 lj/cut 0.2 14  14
pair_coeff 2 11 lj/cut 0.2 14  14
pair_coeff 4 11 lj/cut 0.2 14  14
pair_coeff 6 11 lj/cut 0.2 14  14
pair_coeff 8 11 lj/cut 0.2 14  14
pair_coeff 10 11 lj/cut 0.2 14  14
pair_coeff 11 12 lj/cut 0.2 14  14
pair_coeff 11 14 lj/cut 0.2 14  14
pair_coeff 11 16 lj/cut 0.2 14  14
pair_coeff 11 18 lj/cut 0.2 14  14
pair_coeff 11 20 lj/cut 0.2 14  14
pair_coeff 2 13 lj/cut 0.2 14  14
pair_coeff 4 13 lj/cut 0.2 14  14
pair_coeff 6 13 lj/cut 0.2 14  14
pair_coeff 8 13 lj/cut 0.2 14  14
pair_coeff 10 13 lj/cut 0.2 14  14
pair_coeff 12 13 lj/cut 0.2 14  14
pair_coeff 13 14 lj/cut 0.2 14  14
pair_coeff 13 16 lj/cut 0.2 14  14
pair_coeff 13 18 lj/cut 0.2 14  14
pair_coeff 13 20 lj/cut 0.2 14  14
pair_coeff 2 15 lj/cut 0.2 14  14
pair_coeff 4 15 lj/cut 0.2 14  14
pair_coeff 6 15 lj/cut 0.2 14  14
pair_coeff 8 15 lj/cut 0.2 14  14
pair_coeff 10 15 lj/cut 0.2 14  14
pair_coeff 12 15 lj/cut 0.2 14  14
pair_coeff 14 15 lj/cut 0.2 14  14
pair_coeff 15 16 lj/cut 0.2 14  14
pair_coeff 15 18 lj/cut 0.2 14  14
pair_coeff 15 20 lj/cut 0.2 14  14
pair_coeff 2 17 lj/cut 0.2 14  14
pair_coeff 4 17 lj/cut 0.2 14  14
pair_coeff 6 17 lj/cut 0.2 14  14
pair_coeff 8 17 lj/cut 0.2 14  14
pair_coeff 10 17 lj/cut 0.2 14  14
pair_coeff 12 17 lj/cut 0.2 14  14
pair_coeff 14 17 lj/cut 0.2 14  14
pair_coeff 16 17 lj/cut 0.2 14  14
pair_coeff 17 18 lj/cut 0.2 14  14
pair_coeff 17 20 lj/cut 0.2 14  14
pair_coeff 2 19 lj/cut 0.2 14  14
pair_coeff 4 19 lj/cut 0.2 14  14
pair_coeff 6 19 lj/cut 0.2 14  14
pair_coeff 8 19 lj/cut 0.2 14  14
pair_coeff 10 19 lj/cut 0.2 14  14
pair_coeff 12 19 lj/cut 0.2 14  14
pair_coeff 14 19 lj/cut 0.2 14  14
pair_coeff 16 19 lj/cut 0.2 14  14
pair_coeff 18 19 lj/cut 0.2 14  14
pair_coeff 19 20 lj/cut 0.2 14  14
pair_coeff 2 21 lj/cut 0.2 14  14
pair_coeff 4 21 lj/cut 0.2 14  14
pair_coeff 6 21 lj/cut 0.2 14  14
pair_coeff 8 21 lj/cut 0.2 14  14
pair_coeff 10 21 lj/cut 0.2 14  14
pair_coeff 12 21 lj/cut 0.2 14  14
pair_coeff 14 21 lj/cut 0.2 14  14
pair_coeff 16 21 lj/cut 0.2 14  14
pair_coeff 18 21 lj/cut 0.2 14  14
pair_coeff 20 21 lj/cut 0.2 14  14

# Body interactions
pair_coeff 1 1 lj/cut 0.2 20  50
pair_coeff 1 2 lj/cut 0.1 18  18
pair_coeff 1 4 lj/cut 0.1 18  18
pair_coeff 1 6 lj/cut 0.1 18  18
pair_coeff 1 8 lj/cut 0.1 18  18
pair_coeff 1 10 lj/cut 0.1 18  18
pair_coeff 1 12 lj/cut 0.1 18  18
pair_coeff 1 14 lj/cut 0.1 18  18
pair_coeff 1 16 lj/cut 0.1 18  18
pair_coeff 1 18 lj/cut 0.1 18  18
pair_coeff 1 20 lj/cut 0.1 18  18
pair_coeff 1 3 lj/cut 0.1 16  16
pair_coeff 1 5 lj/cut 0.1 16  16
pair_coeff 1 7 lj/cut 0.1 16  16
pair_coeff 1 9 lj/cut 0.1 16  16
pair_coeff 1 11 lj/cut 0.1 16  16
pair_coeff 1 13 lj/cut 0.1 16  16
pair_coeff 1 15 lj/cut 0.1 16  16
pair_coeff 1 17 lj/cut 0.1 16  16
pair_coeff 1 19 lj/cut 0.1 16  16
pair_coeff 1 21 lj/cut 0.1 16  16
##############################################Ligand-Interactions########################################
pair_coeff * 22  lj/cut 0.5 12 25
pair_coeff * 23  lj/cut 0.5 12 25
pair_coeff * 24  lj/cut 0.5 12 25
pair_coeff * 25  lj/cut 0.5 12 25
pair_coeff * 26  lj/cut 0.5 12 25
pair_coeff * 27  lj/cut 0.5 12 25
pair_coeff * 28  lj/cut 0.5 12 25
pair_coeff * 29  lj/cut 0.25 12 25
pair_coeff * 30  lj/cut 0.5 12 25
pair_coeff * 31  lj/cut 0.5 12 25
pair_coeff * 32  lj/cut 0.5 12 25

pair_coeff 22 * lj/cut 0.1 12 25
pair_coeff 23 * lj/cut 0.1 12 25
pair_coeff 24 * lj/cut 0.1 12 25
pair_coeff 25 * lj/cut 0.1 12 25
pair_coeff 26 * lj/cut 0.1 12 25
pair_coeff 27 * lj/cut 0.1 12 25
pair_coeff 28 * lj/cut 0.1 12 25
pair_coeff 29 * lj/cut 0.1 12 25
pair_coeff 30 * lj/cut 0.1 12 25
pair_coeff 31 * lj/cut 0.1 12 25
pair_coeff 32 * lj/cut 0.1 12 25
pair_coeff 1 22 lj/cut 0.8 16 32
pair_coeff 1 23 lj/cut 0.8 16 32
pair_coeff 1 24 lj/cut 0.8 16 32
pair_coeff 1 25 lj/cut 0.8 16 32
pair_coeff 1 26 lj/cut 0.8 16 32
pair_coeff 1 27 lj/cut 0.8 16 32
pair_coeff 1 28 lj/cut 0.8 16 32
pair_coeff 1 29 lj/cut 0.8 16 32
pair_coeff 1 30 lj/cut 0.8 16 32
pair_coeff 1 31 lj/cut 0.8 16 32
pair_coeff 1 32 lj/cut 0.8 16 32
##############################Specific Interactions Ligand-Binding Site#################################
pair_coeff 3 22 morse 4.5 0.993  12.792    15.0
pair_coeff 5 23 morse 4.5 0.993  12.792    15.0
pair_coeff 7 24 morse 4.5 0.993  12.792    15.0
pair_coeff 9 25 morse 4.5 0.993  12.792    15.0
pair_coeff 11 26 morse 4.5 0.993 12.792    15.0
pair_coeff 13 27 morse 4.5 0.993 12.792    15.0
pair_coeff 15 28 morse 4.5 0.993 12.792    15.0
pair_coeff 17 29 morse 4.5 0.993 12.792    15.0
pair_coeff 19 30 morse 4.5 0.993  12.792    15.0
pair_coeff 21 31 morse 4.5 0.993  12.792    15.0

group sticker type 3 5 7 9 11 13 15 17 19 21 22 23 24 25 26 27 28 29 30 31 32
6000 atoms in group sticker
group ligand type 22 23 24 25 26 27 28 29 30 31 32
3000 atoms in group ligand
group enzyme type 1 2 3 4 5 6 7 8 9 10 11 12 13 14 15 16 17 18 19 20 21
9000 atoms in group enzyme
special_bonds lj 0.1 0.3 1 angle yes
  2 = max # of 1-2 neighbors
  1 = max # of 1-3 neighbors
  1 = max # of 1-4 neighbors
  6000 = # of 1-3 neighbors before angle trim
  0 = # of 1-3 neighbors after angle trim
  12 = max # of special neighbors
  special bonds CPU = 0.000533416 secs
compute 1 all temp
neigh_modify exclude molecule/intra all
#minimize 1.0e-5 1.0e-7 100000 100000
###################################Langevin Fix########################################
fix fxrig enzyme rigid/small molecule langevin 310 310.0 2000.0 93245
  create bodies CPU = 0.000300908 secs
3000 rigid bodies with 9000 atoms
  10 = max distance from body owner to body atom
fix fxlan ligand langevin 310 310 500 93245
fix fxnve ligand nve
fix rebalance all balance 1000 1.0 shift xyz 10 1.2
thermo 1000
thermo_style custom step temp epair ebond
#log sim_output.log
run 100000
Neighbor list info ...
  update every 1 steps, delay 10 steps, check yes
  max neighbors/atom: 2000, page size: 100000
  master list distance cutoff = 52
  ghost atom cutoff = 52
  binsize = 26, bins = 105 105 105
  3 neighbor lists, perpetual/occasional/extra = 3 0 0
  (1) pair lj/cut, perpetual, skip from (3)
      attributes: half, newton on
      pair build: skip
      stencil: none
      bin: none
  (2) pair morse, perpetual, skip from (3)
      attributes: half, newton on
      pair build: skip
      stencil: none
      bin: none
  (3) neighbor class addition, perpetual
      attributes: half, newton on
      pair build: half/bin/newton
      stencil: half/bin/3d/newton
      bin: standard
Per MPI rank memory allocation (min/avg/max) = 14.76 | 14.85 | 15.65 Mbytes
Step Temp E_pair E_bond 
       0            0   -15.678991 1.0112132e-09 
    1000    231.29816   -15.687227 1.0112132e-09 
    2000    280.18705   -15.952133 1.0112132e-09 
    3000    297.08093   -16.159958 1.0112132e-09 
    4000    306.04829   -16.606155 1.0112132e-09 
    5000    309.68897   -16.836764 1.0112132e-09 
    6000    306.76527   -17.046899 1.0112132e-09 
    7000     309.8205   -16.792873 1.0112132e-09 
    8000    311.89174   -16.536286 1.0112132e-09 
    9000     302.9792   -16.797975 1.0112132e-09 
   10000    310.84033     -17.3222 1.0112132e-09 
   11000    307.43503   -17.903099 1.0112132e-09 
   12000    307.26007   -18.120363 1.0112132e-09 
   13000    308.49322   -18.366613 1.0112131e-09 
   14000    305.82243   -18.519438 1.0112132e-09 
   15000    308.00022    -18.58139 1.0112132e-09 
   16000    305.49348   -18.809239 1.0112132e-09 
   17000    308.59948    -18.99203 1.0112132e-09 
   18000     312.6583   -18.498578 1.0112132e-09 
   19000    307.78276   -18.104849 1.0112132e-09 
   20000    306.95071   -20.089224 1.0112132e-09 
   21000    308.09974   -20.375298 1.0112132e-09 
   22000    304.05974   -20.731859 1.0112132e-09 
   23000    305.51491   -21.069277 1.0112132e-09 
   24000    306.80774   -21.406617 1.0112132e-09 
   25000    303.21661   -21.290933 1.0112132e-09 
   26000    305.41056   -21.449818 1.0112132e-09 
   27000    304.86253   -21.992692 1.0112132e-09 
   28000    306.17264   -22.501858 1.0112132e-09 
   29000    304.04261   -22.709763 1.0112132e-09 
   30000    308.45994   -22.739042 1.0112132e-09 
   31000    308.88802   -22.599812 1.0112132e-09 
   32000    305.02611   -22.348342 1.0112132e-09 
   33000    306.07208    -23.56629 1.0112132e-09 
   34000    307.33655   -23.802989 1.0112132e-09 
   35000    307.87197    -23.70766 1.0112132e-09 
   36000    305.84207   -23.641662 1.0112132e-09 
   37000    302.88152    -23.41809 1.0112132e-09 
   38000     306.1441   -23.527845 1.0112132e-09 
   39000    306.12157   -23.652124 1.0112132e-09 
   40000    304.73296   -23.566635 1.0112132e-09 
   41000    300.42557   -23.577743 1.0112132e-09 
   42000    303.99506   -23.806645 1.0112132e-09 
   43000    304.95382   -23.795152 1.0112132e-09 
   44000    308.34633   -23.431576 1.0112132e-09 
   45000    309.20186   -23.806436 1.0112132e-09 
   46000    301.52164   -24.119955 1.0112132e-09 
   47000    303.36689   -24.636196 1.0112132e-09 
   48000    306.95394   -24.892254 1.0112132e-09 
   49000    301.17766   -24.930185 1.0112132e-09 
   50000    304.35903    -24.75288 1.0112132e-09 
   51000    301.45363   -25.007205 1.0112132e-09 
   52000    302.68772   -24.983268 1.0112132e-09 
   53000    304.38871   -24.826058 1.0112132e-09 
   54000    302.83449   -25.106567 1.0112132e-09 
   55000    302.89762   -22.913857 1.0112132e-09 
   56000    305.37964    -25.18783 1.0112132e-09 
   57000    307.24744   -26.014057 1.0112132e-09 
   58000    311.09755   -25.819779 1.0112132e-09 
   59000    303.33147   -25.450847 1.0112132e-09 
   60000    302.62579   -25.279586 1.0112132e-09 
   61000    307.82686   -24.574845 1.0112132e-09 
   62000    302.80731   -24.191342 1.0112132e-09 
   63000    302.61547   -24.620537 1.0112132e-09 
   64000    302.81148   -25.340019 1.0112132e-09 
   65000    305.51691   -25.328973 1.0112132e-09 
   66000    302.62133   -25.181401 1.0112132e-09 
   67000    304.92738   -25.079583 1.0112132e-09 
   68000    300.29458   -25.451361 1.0112132e-09 
   69000    300.25703   -26.273286 1.0112132e-09 
   70000    301.76425   -26.851649 1.0112132e-09 
   71000    305.67989   -27.159541 1.0112132e-09 
   72000     302.2686    -27.45149 1.0112132e-09 
   73000    306.22896   -27.863722 1.0112132e-09 
   74000    304.49252   -28.488918 1.0112132e-09 
   75000    298.20526   -28.318876 1.0112132e-09 
   76000    303.91561   -27.875747 1.0112132e-09 
   77000    297.17622   -28.782771 1.0112132e-09 
   78000    298.07949   -29.638861 1.0112132e-09 
   79000    298.71029   -28.587741 1.0112132e-09 
   80000    296.60603   -28.678204 1.0112132e-09 
   81000    302.08004   -29.431679 1.0112132e-09 
   82000    302.98531   -29.261471 1.0112132e-09 
   83000    300.45493   -28.274119 1.0112132e-09 
   84000    295.67207   -28.658544 1.0112131e-09 
   85000    302.57676   -29.847183 1.0112132e-09 
   86000    300.87892   -29.756504 1.0112132e-09 
   87000    301.58738   -32.159646 1.0112132e-09 
   88000     301.9273   -30.143613 1.0112132e-09 
   89000    298.05773    -30.90017 1.0112132e-09 
   90000    299.49359   -32.809552 1.0112132e-09 
   91000    301.81512   -34.359709 1.0112132e-09 
   92000    297.54804   -35.374392 1.0112132e-09 
   93000    302.49176   -35.799281 1.0112132e-09 
   94000     301.7044   -35.074551 1.0112132e-09 
   95000    303.47185   -35.970542 1.0112132e-09 
   96000    302.03083   -36.928104 1.0112132e-09 
   97000    304.50191   -37.356481 1.0112132e-09 
   98000    305.00499   -35.606093 1.0112132e-09 
   99000    302.12482   -35.975334 1.0112132e-09 
  100000    297.76019   -36.739632 1.0112132e-09 
Loop time of 14.3625 on 24 procs for 100000 steps with 12000 atoms

Performance: 601.568 ns/day, 0.040 hours/ns, 6962.592 timesteps/s
99.6% CPU use with 24 MPI tasks x no OpenMP threads

MPI task timing breakdown:
Section |  min time  |  avg time  |  max time  |%varavg| %total
---------------------------------------------------------------
Pair    | 0.24339    | 0.29615    | 0.33218    |   3.8 |  2.06
Bond    | 0.21995    | 0.28308    | 0.31343    |   3.7 |  1.97
Neigh   | 0.042966   | 0.04375    | 0.044377   |   0.2 |  0.30
Comm    | 2.358      | 2.6229     | 2.922      |   8.6 | 18.26
Output  | 0.0039026  | 0.0042492  | 0.0045529  |   0.3 |  0.03
Modify  | 9.7218     | 10.092     | 10.394     |   4.9 | 70.27
Other   |            | 1.02       |            |       |  7.10

Nlocal:    500 ave 543 max 440 min
Histogram: 1 1 1 0 6 2 7 2 2 2
Nghost:    194.25 ave 240 max 163 min
Histogram: 4 2 3 3 3 4 3 0 0 2
Neighs:    11.9583 ave 22 max 3 min
Histogram: 2 1 2 8 1 3 1 3 2 1

Total # of neighbors = 287
Ave neighs/atom = 0.0239167
Ave special neighs/atom = 1
Neighbor list builds = 220
Dangerous builds = 0
###########################Define Confinement and perform dynamics in confinement#####################
timestep 30
fix rebalance all balance 1000 1.0 shift xyz 10 1.2
thermo 1000
thermo_style custom step temp epair ebond
#log sim_output.log
########################Reaction Setup################################################
pair_coeff 3 22 morse 4.5 0.993    12.792    15.0
pair_coeff 5 23 morse 4.5 0.993    12.792    15.0
pair_coeff 7 24 morse 4.5 0.993    12.792    15.0
pair_coeff 9 25 morse 4.5 0.993    12.792    15.0
pair_coeff 11 26 morse 4.5 0.993    12.792    15.0
pair_coeff 13 27 morse 4.5 0.993    12.792    15.0
pair_coeff 15 28 morse 4.5 0.993    12.792    15.0
pair_coeff 17 29 morse 4.5 0.993    12.792    15.0
pair_coeff 19 30 morse 4.5 0.993    12.792    15.0
pair_coeff 21 31 morse 4.5 0.993    12.792    15.0
############################Langevin Dynamics###############################
#neigh_modify every 1 delay 2 check yes
bond_coeff  11 0.5 13


variable i loop 50
variable start equal 3
#label  outer
variable a equal "v_start + v_i - 1"

log log-short.$a
log log-short.3
