# Supplementary material for: Conserved interfaces mediate multiple protein–protein interactions in a prokaryotic metabolon
Source: Mol Syst Biol. 2025 Sep 3;21(11):1490–521. doi: 10.1038/s44320-025-00139-9 (PMC12583656; doi:10.1038/s44320-025-00139-9)
Supplement: Supplementary file 13 — Source data Fig. 8 [file 44320_2025_139_MOESM13_ESM.zip › Figure8/Simulation_software_config_to_run_sim/Disassembled/avg_monomer.dat]

Step E_pair Temp f_bondc1[2] f_bondc2[2] f_bondc3[2] f_bondc4[2] f_bondc5[2] f_bondc6[2] f_bondc7[2] f_bondc8[2] f_bondc9[2] f_bondc10[2] f_bondbr1[2]
100000 -3.673963e+01 2.977602e+02 0.000000e+00 0.000000e+00 0.000000e+00 0.000000e+00 0.000000e+00 0.000000e+00 0.000000e+00 0.000000e+00 0.000000e+00 0.000000e+00 0.000000e+00
101000 -4.132807e+01 3.073459e+02 0.000000e+00 0.000000e+00 0.000000e+00 0.000000e+00 0.000000e+00 0.000000e+00 0.000000e+00 0.000000e+00 0.000000e+00 0.000000e+00 0.000000e+00
102000 -4.669190e+01 3.050250e+02 0.000000e+00 0.000000e+00 0.000000e+00 0.000000e+00 0.000000e+00 0.000000e+00 0.000000e+00 0.000000e+00 0.000000e+00 0.000000e+00 0.000000e+00
103000 -4.732268e+01 3.048054e+02 0.000000e+00 0.000000e+00 0.000000e+00 0.000000e+00 0.000000e+00 0.000000e+00 0.000000e+00 0.000000e+00 0.000000e+00 0.000000e+00 0.000000e+00
104000 -4.732767e+01 3.026007e+02 0.000000e+00 0.000000e+00 0.000000e+00 0.000000e+00 0.000000e+00 0.000000e+00 0.000000e+00 0.000000e+00 0.000000e+00 0.000000e+00 0.000000e+00
105000 -5.034968e+01 3.021284e+02 0.000000e+00 0.000000e+00 0.000000e+00 0.000000e+00 0.000000e+00 0.000000e+00 0.000000e+00 0.000000e+00 0.000000e+00 0.000000e+00 0.000000e+00
106000 -5.117241e+01 3.013561e+02 0.000000e+00 0.000000e+00 0.000000e+00 0.000000e+00 0.000000e+00 0.000000e+00 0.000000e+00 0.000000e+00 0.000000e+00 0.000000e+00 0.000000e+00
107000 -5.264034e+01 3.020201e+02 0.000000e+00 0.000000e+00 0.000000e+00 0.000000e+00 0.000000e+00 0.000000e+00 0.000000e+00 0.000000e+00 0.000000e+00 0.000000e+00 0.000000e+00
108000 -5.418667e+01 3.020650e+02 0.000000e+00 0.000000e+00 0.000000e+00 0.000000e+00 0.000000e+00 0.000000e+00 0.000000e+00 0.000000e+00 0.000000e+00 0.000000e+00 0.000000e+00
109000 -5.237090e+01 2.998730e+02 0.000000e+00 0.000000e+00 0.000000e+00 0.000000e+00 0.000000e+00 0.000000e+00 0.000000e+00 0.000000e+00 0.000000e+00 0.000000e+00 0.000000e+00
110000 -5.482555e+01 3.025997e+02 0.000000e+00 0.000000e+00 0.000000e+00 0.000000e+00 0.000000e+00 0.000000e+00 0.000000e+00 0.000000e+00 0.000000e+00 0.000000e+00 0.000000e+00
111000 -5.601772e+01 3.019139e+02 0.000000e+00 0.000000e+00 0.000000e+00 0.000000e+00 0.000000e+00 0.000000e+00 0.000000e+00 0.000000e+00 0.000000e+00 0.000000e+00 0.000000e+00
112000 -5.857711e+01 3.003566e+02 0.000000e+00 0.000000e+00 0.000000e+00 0.000000e+00 0.000000e+00 0.000000e+00 0.000000e+00 0.000000e+00 0.000000e+00 0.000000e+00 0.000000e+00
113000 -5.877222e+01 3.001098e+02 0.000000e+00 0.000000e+00 0.000000e+00 0.000000e+00 0.000000e+00 0.000000e+00 0.000000e+00 0.000000e+00 0.000000e+00 0.000000e+00 0.000000e+00
114000 -5.875163e+01 3.024485e+02 0.000000e+00 0.000000e+00 0.000000e+00 0.000000e+00 0.000000e+00 0.000000e+00 0.000000e+00 0.000000e+00 0.000000e+00 0.000000e+00 0.000000e+00
115000 -6.056336e+01 3.005578e+02 0.000000e+00 0.000000e+00 0.000000e+00 0.000000e+00 0.000000e+00 0.000000e+00 0.000000e+00 0.000000e+00 0.000000e+00 0.000000e+00 0.000000e+00
116000 -6.012293e+01 3.023531e+02 0.000000e+00 0.000000e+00 0.000000e+00 0.000000e+00 0.000000e+00 0.000000e+00 0.000000e+00 0.000000e+00 0.000000e+00 0.000000e+00 0.000000e+00
117000 -6.113966e+01 3.007046e+02 0.000000e+00 0.000000e+00 0.000000e+00 0.000000e+00 0.000000e+00 0.000000e+00 0.000000e+00 0.000000e+00 0.000000e+00 0.000000e+00 0.000000e+00
118000 -6.170062e+01 3.013035e+02 0.000000e+00 0.000000e+00 0.000000e+00 0.000000e+00 0.000000e+00 0.000000e+00 0.000000e+00 0.000000e+00 0.000000e+00 0.000000e+00 0.000000e+00
119000 -6.038154e+01 3.014330e+02 0.000000e+00 0.000000e+00 0.000000e+00 0.000000e+00 0.000000e+00 0.000000e+00 0.000000e+00 0.000000e+00 0.000000e+00 0.000000e+00 0.000000e+00
120000 -6.099286e+01 3.019897e+02 0.000000e+00 0.000000e+00 0.000000e+00 0.000000e+00 0.000000e+00 0.000000e+00 0.000000e+00 0.000000e+00 0.000000e+00 0.000000e+00 0.000000e+00
121000 -6.265652e+01 3.008219e+02 0.000000e+00 0.000000e+00 0.000000e+00 0.000000e+00 0.000000e+00 0.000000e+00 0.000000e+00 0.000000e+00 0.000000e+00 0.000000e+00 0.000000e+00
122000 -6.366805e+01 3.042116e+02 0.000000e+00 0.000000e+00 0.000000e+00 0.000000e+00 0.000000e+00 0.000000e+00 0.000000e+00 0.000000e+00 0.000000e+00 0.000000e+00 0.000000e+00
123000 -6.147289e+01 3.014184e+02 0.000000e+00 0.000000e+00 0.000000e+00 0.000000e+00 0.000000e+00 0.000000e+00 0.000000e+00 0.000000e+00 0.000000e+00 0.000000e+00 0.000000e+00
124000 -6.258825e+01 3.025472e+02 0.000000e+00 0.000000e+00 0.000000e+00 0.000000e+00 0.000000e+00 0.000000e+00 0.000000e+00 0.000000e+00 0.000000e+00 0.000000e+00 0.000000e+00
125000 -6.389065e+01 3.015413e+02 0.000000e+00 0.000000e+00 0.000000e+00 0.000000e+00 0.000000e+00 0.000000e+00 0.000000e+00 0.000000e+00 0.000000e+00 0.000000e+00 0.000000e+00
126000 -6.300011e+01 3.001974e+02 0.000000e+00 0.000000e+00 0.000000e+00 0.000000e+00 0.000000e+00 0.000000e+00 0.000000e+00 0.000000e+00 0.000000e+00 0.000000e+00 0.000000e+00
127000 -6.504572e+01 3.018469e+02 0.000000e+00 0.000000e+00 0.000000e+00 0.000000e+00 0.000000e+00 0.000000e+00 0.000000e+00 0.000000e+00 0.000000e+00 0.000000e+00 0.000000e+00
128000 -6.388424e+01 2.999944e+02 0.000000e+00 0.000000e+00 0.000000e+00 0.000000e+00 0.000000e+00 0.000000e+00 0.000000e+00 0.000000e+00 0.000000e+00 0.000000e+00 0.000000e+00
129000 -6.578872e+01 3.033552e+02 0.000000e+00 0.000000e+00 0.000000e+00 0.000000e+00 0.000000e+00 0.000000e+00 0.000000e+00 0.000000e+00 0.000000e+00 0.000000e+00 0.000000e+00
130000 -6.474425e+01 3.032582e+02 0.000000e+00 0.000000e+00 0.000000e+00 0.000000e+00 0.000000e+00 0.000000e+00 0.000000e+00 0.000000e+00 0.000000e+00 0.000000e+00 0.000000e+00
131000 -6.475942e+01 3.012543e+02 0.000000e+00 0.000000e+00 0.000000e+00 0.000000e+00 0.000000e+00 0.000000e+00 0.000000e+00 0.000000e+00 0.000000e+00 0.000000e+00 0.000000e+00
132000 -6.638493e+01 3.010466e+02 0.000000e+00 0.000000e+00 0.000000e+00 0.000000e+00 0.000000e+00 0.000000e+00 0.000000e+00 0.000000e+00 0.000000e+00 0.000000e+00 0.000000e+00
133000 -6.963851e+01 3.021659e+02 0.000000e+00 0.000000e+00 0.000000e+00 0.000000e+00 0.000000e+00 0.000000e+00 0.000000e+00 0.000000e+00 0.000000e+00 0.000000e+00 0.000000e+00
134000 -6.798814e+01 3.041782e+02 0.000000e+00 0.000000e+00 0.000000e+00 0.000000e+00 0.000000e+00 0.000000e+00 0.000000e+00 0.000000e+00 0.000000e+00 0.000000e+00 0.000000e+00
135000 -6.543841e+01 3.025879e+02 1.666667e-01 0.000000e+00 0.000000e+00 0.000000e+00 0.000000e+00 0.000000e+00 0.000000e+00 0.000000e+00 0.000000e+00 0.000000e+00 1.666667e-01
136000 -6.620714e+01 3.014971e+02 1.666667e-01 0.000000e+00 0.000000e+00 0.000000e+00 0.000000e+00 0.000000e+00 0.000000e+00 0.000000e+00 0.000000e+00 0.000000e+00 1.666667e-01
137000 -6.735214e+01 3.033236e+02 3.333333e-01 0.000000e+00 0.000000e+00 0.000000e+00 0.000000e+00 0.000000e+00 0.000000e+00 0.000000e+00 0.000000e+00 0.000000e+00 3.333333e-01
138000 -6.893397e+01 3.031302e+02 3.333333e-01 0.000000e+00 0.000000e+00 0.000000e+00 0.000000e+00 0.000000e+00 0.000000e+00 0.000000e+00 0.000000e+00 0.000000e+00 3.333333e-01
139000 -6.934567e+01 3.024659e+02 3.333333e-01 0.000000e+00 0.000000e+00 0.000000e+00 0.000000e+00 0.000000e+00 0.000000e+00 0.000000e+00 0.000000e+00 0.000000e+00 3.333333e-01
140000 -6.847513e+01 3.034504e+02 3.333333e-01 0.000000e+00 0.000000e+00 0.000000e+00 0.000000e+00 0.000000e+00 0.000000e+00 0.000000e+00 0.000000e+00 0.000000e+00 3.333333e-01
141000 -7.022842e+01 3.032586e+02 3.333333e-01 0.000000e+00 0.000000e+00 0.000000e+00 0.000000e+00 0.000000e+00 0.000000e+00 0.000000e+00 0.000000e+00 0.000000e+00 3.333333e-01
142000 -7.312992e+01 3.022263e+02 3.333333e-01 0.000000e+00 0.000000e+00 0.000000e+00 0.000000e+00 0.000000e+00 0.000000e+00 0.000000e+00 0.000000e+00 0.000000e+00 3.333333e-01
143000 -7.237875e+01 3.025275e+02 3.333333e-01 0.000000e+00 0.000000e+00 0.000000e+00 0.000000e+00 0.000000e+00 0.000000e+00 0.000000e+00 0.000000e+00 0.000000e+00 3.333333e-01
144000 -7.445991e+01 3.018958e+02 3.333333e-01 0.000000e+00 0.000000e+00 0.000000e+00 0.000000e+00 0.000000e+00 0.000000e+00 0.000000e+00 0.000000e+00 0.000000e+00 3.333333e-01
145000 -7.593437e+01 3.021774e+02 3.333333e-01 0.000000e+00 0.000000e+00 0.000000e+00 0.000000e+00 0.000000e+00 0.000000e+00 0.000000e+00 0.000000e+00 0.000000e+00 3.333333e-01
146000 -7.583508e+01 3.022368e+02 3.333333e-01 0.000000e+00 0.000000e+00 0.000000e+00 0.000000e+00 0.000000e+00 0.000000e+00 0.000000e+00 0.000000e+00 0.000000e+00 3.333333e-01
147000 -7.473576e+01 3.034400e+02 3.333333e-01 0.000000e+00 0.000000e+00 0.000000e+00 0.000000e+00 0.000000e+00 0.000000e+00 0.000000e+00 0.000000e+00 0.000000e+00 3.333333e-01
148000 -7.656458e+01 3.025497e+02 3.333333e-01 0.000000e+00 0.000000e+00 0.000000e+00 0.000000e+00 0.000000e+00 0.000000e+00 0.000000e+00 0.000000e+00 0.000000e+00 3.333333e-01
149000 -7.665998e+01 3.037249e+02 3.333333e-01 0.000000e+00 0.000000e+00 0.000000e+00 0.000000e+00 0.000000e+00 0.000000e+00 0.000000e+00 0.000000e+00 0.000000e+00 3.333333e-01
150000 -7.456641e+01 3.024320e+02 3.333333e-01 0.000000e+00 0.000000e+00 0.000000e+00 0.000000e+00 0.000000e+00 0.000000e+00 0.000000e+00 0.000000e+00 0.000000e+00 3.333333e-01
151000 -7.503750e+01 3.032076e+02 3.333333e-01 0.000000e+00 0.000000e+00 0.000000e+00 0.000000e+00 0.000000e+00 0.000000e+00 0.000000e+00 0.000000e+00 0.000000e+00 3.333333e-01
152000 -7.511069e+01 3.046985e+02 3.333333e-01 0.000000e+00 0.000000e+00 0.000000e+00 0.000000e+00 0.000000e+00 0.000000e+00 0.000000e+00 0.000000e+00 0.000000e+00 3.333333e-01
153000 -7.673387e+01 3.030981e+02 3.333333e-01 0.000000e+00 0.000000e+00 0.000000e+00 0.000000e+00 0.000000e+00 0.000000e+00 0.000000e+00 0.000000e+00 0.000000e+00 3.333333e-01
154000 -7.659591e+01 3.053613e+02 3.333333e-01 0.000000e+00 0.000000e+00 0.000000e+00 0.000000e+00 0.000000e+00 0.000000e+00 0.000000e+00 0.000000e+00 0.000000e+00 3.333333e-01
155000 -7.508251e+01 3.015526e+02 3.333333e-01 0.000000e+00 0.000000e+00 0.000000e+00 0.000000e+00 0.000000e+00 0.000000e+00 0.000000e+00 0.000000e+00 0.000000e+00 3.333333e-01
156000 -7.539890e+01 3.025496e+02 3.333333e-01 0.000000e+00 0.000000e+00 0.000000e+00 0.000000e+00 0.000000e+00 0.000000e+00 0.000000e+00 0.000000e+00 0.000000e+00 3.333333e-01
157000 -7.738283e+01 3.049076e+02 3.333333e-01 0.000000e+00 0.000000e+00 0.000000e+00 0.000000e+00 0.000000e+00 0.000000e+00 0.000000e+00 0.000000e+00 0.000000e+00 3.333333e-01
158000 -7.530502e+01 3.028884e+02 5.000000e-01 0.000000e+00 0.000000e+00 0.000000e+00 0.000000e+00 0.000000e+00 0.000000e+00 0.000000e+00 0.000000e+00 0.000000e+00 5.000000e-01
159000 -7.630279e+01 3.037931e+02 6.666667e-01 0.000000e+00 0.000000e+00 0.000000e+00 0.000000e+00 0.000000e+00 0.000000e+00 0.000000e+00 0.000000e+00 0.000000e+00 5.000000e-01
160000 -7.851326e+01 3.028430e+02 6.666667e-01 0.000000e+00 0.000000e+00 0.000000e+00 0.000000e+00 0.000000e+00 0.000000e+00 0.000000e+00 0.000000e+00 0.000000e+00 6.666667e-01
161000 -7.681645e+01 3.038026e+02 6.666667e-01 0.000000e+00 0.000000e+00 0.000000e+00 0.000000e+00 0.000000e+00 0.000000e+00 0.000000e+00 0.000000e+00 0.000000e+00 6.666667e-01
162000 -7.738330e+01 3.056768e+02 8.333333e-01 0.000000e+00 0.000000e+00 0.000000e+00 0.000000e+00 0.000000e+00 0.000000e+00 0.000000e+00 0.000000e+00 0.000000e+00 6.666667e-01
163000 -8.014350e+01 3.036351e+02 8.333333e-01 0.000000e+00 0.000000e+00 0.000000e+00 0.000000e+00 0.000000e+00 0.000000e+00 0.000000e+00 0.000000e+00 0.000000e+00 8.333333e-01
164000 -7.739745e+01 3.024395e+02 8.333333e-01 0.000000e+00 0.000000e+00 0.000000e+00 0.000000e+00 0.000000e+00 0.000000e+00 0.000000e+00 0.000000e+00 0.000000e+00 8.333333e-01
165000 -8.029544e+01 3.029382e+02 8.333333e-01 0.000000e+00 0.000000e+00 0.000000e+00 0.000000e+00 0.000000e+00 0.000000e+00 0.000000e+00 0.000000e+00 0.000000e+00 8.333333e-01
166000 -7.808746e+01 3.046934e+02 8.333333e-01 0.000000e+00 0.000000e+00 0.000000e+00 0.000000e+00 0.000000e+00 0.000000e+00 0.000000e+00 0.000000e+00 0.000000e+00 8.333333e-01
167000 -7.985765e+01 3.027281e+02 1.000000e+00 0.000000e+00 0.000000e+00 0.000000e+00 0.000000e+00 0.000000e+00 0.000000e+00 0.000000e+00 0.000000e+00 0.000000e+00 1.000000e+00
168000 -7.951076e+01 3.039058e+02 1.000000e+00 0.000000e+00 0.000000e+00 0.000000e+00 0.000000e+00 0.000000e+00 0.000000e+00 0.000000e+00 0.000000e+00 0.000000e+00 1.000000e+00
169000 -7.922692e+01 3.022235e+02 1.000000e+00 0.000000e+00 0.000000e+00 0.000000e+00 0.000000e+00 0.000000e+00 0.000000e+00 0.000000e+00 0.000000e+00 0.000000e+00 1.000000e+00
170000 -7.916200e+01 3.046378e+02 1.000000e+00 0.000000e+00 0.000000e+00 0.000000e+00 0.000000e+00 0.000000e+00 0.000000e+00 0.000000e+00 0.000000e+00 0.000000e+00 1.000000e+00
171000 -7.805481e+01 3.024513e+02 1.000000e+00 0.000000e+00 0.000000e+00 0.000000e+00 0.000000e+00 0.000000e+00 0.000000e+00 0.000000e+00 0.000000e+00 0.000000e+00 1.000000e+00
172000 -7.844519e+01 3.039216e+02 1.000000e+00 0.000000e+00 0.000000e+00 0.000000e+00 0.000000e+00 0.000000e+00 0.000000e+00 0.000000e+00 0.000000e+00 0.000000e+00 1.000000e+00
173000 -7.772788e+01 3.029011e+02 1.000000e+00 0.000000e+00 0.000000e+00 0.000000e+00 0.000000e+00 0.000000e+00 0.000000e+00 0.000000e+00 0.000000e+00 0.000000e+00 1.000000e+00
174000 -7.626533e+01 3.043744e+02 1.166667e+00 0.000000e+00 0.000000e+00 0.000000e+00 0.000000e+00 0.000000e+00 0.000000e+00 0.000000e+00 0.000000e+00 0.000000e+00 1.000000e+00
175000 -7.974047e+01 3.029617e+02 1.166667e+00 0.000000e+00 0.000000e+00 0.000000e+00 0.000000e+00 0.000000e+00 0.000000e+00 0.000000e+00 0.000000e+00 0.000000e+00 1.166667e+00
176000 -8.126322e+01 3.034021e+02 1.166667e+00 0.000000e+00 0.000000e+00 0.000000e+00 0.000000e+00 0.000000e+00 0.000000e+00 0.000000e+00 0.000000e+00 0.000000e+00 1.166667e+00
177000 -8.318378e+01 3.045170e+02 1.166667e+00 0.000000e+00 0.000000e+00 0.000000e+00 0.000000e+00 0.000000e+00 0.000000e+00 0.000000e+00 0.000000e+00 0.000000e+00 1.166667e+00
178000 -8.232550e+01 3.048438e+02 1.333333e+00 0.000000e+00 0.000000e+00 0.000000e+00 0.000000e+00 0.000000e+00 0.000000e+00 0.000000e+00 0.000000e+00 0.000000e+00 1.333333e+00
179000 -8.195198e+01 3.038880e+02 1.333333e+00 0.000000e+00 0.000000e+00 0.000000e+00 0.000000e+00 0.000000e+00 0.000000e+00 0.000000e+00 0.000000e+00 0.000000e+00 1.333333e+00
180000 -7.833827e+01 3.029587e+02 1.500000e+00 0.000000e+00 0.000000e+00 0.000000e+00 0.000000e+00 0.000000e+00 0.000000e+00 0.000000e+00 0.000000e+00 0.000000e+00 1.500000e+00
181000 -8.009975e+01 3.034837e+02 1.500000e+00 0.000000e+00 0.000000e+00 0.000000e+00 0.000000e+00 0.000000e+00 0.000000e+00 0.000000e+00 0.000000e+00 0.000000e+00 1.500000e+00
182000 -8.158159e+01 3.036248e+02 1.666667e+00 0.000000e+00 0.000000e+00 0.000000e+00 0.000000e+00 0.000000e+00 0.000000e+00 0.000000e+00 0.000000e+00 0.000000e+00 1.666667e+00
183000 -8.189775e+01 3.038350e+02 1.666667e+00 0.000000e+00 0.000000e+00 0.000000e+00 0.000000e+00 0.000000e+00 0.000000e+00 0.000000e+00 0.000000e+00 0.000000e+00 1.666667e+00
184000 -8.180204e+01 3.044101e+02 1.666667e+00 0.000000e+00 0.000000e+00 0.000000e+00 0.000000e+00 0.000000e+00 0.000000e+00 0.000000e+00 0.000000e+00 0.000000e+00 1.666667e+00
185000 -8.197310e+01 3.030220e+02 1.666667e+00 0.000000e+00 0.000000e+00 0.000000e+00 0.000000e+00 0.000000e+00 0.000000e+00 0.000000e+00 0.000000e+00 0.000000e+00 1.666667e+00
186000 -8.314149e+01 3.052705e+02 1.666667e+00 0.000000e+00 0.000000e+00 0.000000e+00 0.000000e+00 0.000000e+00 0.000000e+00 0.000000e+00 0.000000e+00 0.000000e+00 1.666667e+00
187000 -8.113070e+01 3.037731e+02 1.666667e+00 0.000000e+00 0.000000e+00 0.000000e+00 0.000000e+00 0.000000e+00 0.000000e+00 0.000000e+00 0.000000e+00 0.000000e+00 1.666667e+00
188000 -7.971260e+01 3.060076e+02 1.666667e+00 0.000000e+00 0.000000e+00 0.000000e+00 0.000000e+00 0.000000e+00 0.000000e+00 0.000000e+00 0.000000e+00 0.000000e+00 1.666667e+00
189000 -8.066538e+01 3.031365e+02 1.833333e+00 0.000000e+00 0.000000e+00 0.000000e+00 0.000000e+00 0.000000e+00 0.000000e+00 0.000000e+00 0.000000e+00 0.000000e+00 1.833333e+00
190000 -7.962345e+01 3.034453e+02 1.833333e+00 0.000000e+00 0.000000e+00 0.000000e+00 0.000000e+00 0.000000e+00 0.000000e+00 0.000000e+00 0.000000e+00 0.000000e+00 1.833333e+00
191000 -8.080366e+01 3.032782e+02 2.000000e+00 0.000000e+00 0.000000e+00 0.000000e+00 0.000000e+00 0.000000e+00 0.000000e+00 0.000000e+00 0.000000e+00 0.000000e+00 1.833333e+00
192000 -8.093563e+01 3.036997e+02 2.000000e+00 0.000000e+00 0.000000e+00 0.000000e+00 0.000000e+00 0.000000e+00 0.000000e+00 0.000000e+00 0.000000e+00 0.000000e+00 2.000000e+00
193000 -8.162715e+01 3.033621e+02 2.000000e+00 0.000000e+00 0.000000e+00 0.000000e+00 0.000000e+00 0.000000e+00 0.000000e+00 0.000000e+00 0.000000e+00 0.000000e+00 2.000000e+00
194000 -8.659408e+01 3.016315e+02 2.000000e+00 0.000000e+00 0.000000e+00 0.000000e+00 0.000000e+00 0.000000e+00 0.000000e+00 0.000000e+00 0.000000e+00 0.000000e+00 2.000000e+00
195000 -8.551913e+01 3.022214e+02 2.000000e+00 0.000000e+00 0.000000e+00 0.000000e+00 0.000000e+00 0.000000e+00 0.000000e+00 0.000000e+00 0.000000e+00 0.000000e+00 2.000000e+00
196000 -8.579088e+01 3.026166e+02 2.000000e+00 0.000000e+00 0.000000e+00 0.000000e+00 0.000000e+00 0.000000e+00 0.000000e+00 0.000000e+00 0.000000e+00 0.000000e+00 2.000000e+00
197000 -8.419295e+01 3.028490e+02 2.000000e+00 0.000000e+00 0.000000e+00 0.000000e+00 0.000000e+00 0.000000e+00 0.000000e+00 0.000000e+00 0.000000e+00 0.000000e+00 2.000000e+00
198000 -8.354805e+01 3.044998e+02 2.166667e+00 0.000000e+00 0.000000e+00 0.000000e+00 0.000000e+00 0.000000e+00 0.000000e+00 0.000000e+00 0.000000e+00 0.000000e+00 2.000000e+00
199000 -8.299982e+01 3.049874e+02 2.166667e+00 0.000000e+00 0.000000e+00 0.000000e+00 0.000000e+00 0.000000e+00 0.000000e+00 0.000000e+00 0.000000e+00 0.000000e+00 2.166667e+00
200000 -8.555632e+01 3.033007e+02 2.166667e+00 0.000000e+00 0.000000e+00 0.000000e+00 0.000000e+00 0.000000e+00 0.000000e+00 0.000000e+00 0.000000e+00 0.000000e+00 2.166667e+00
201000 -8.217974e+01 3.037341e+02 2.166667e+00 0.000000e+00 0.000000e+00 0.000000e+00 0.000000e+00 0.000000e+00 0.000000e+00 0.000000e+00 0.000000e+00 0.000000e+00 2.166667e+00
202000 -8.125664e+01 3.047714e+02 2.166667e+00 0.000000e+00 0.000000e+00 0.000000e+00 0.000000e+00 0.000000e+00 0.000000e+00 0.000000e+00 0.000000e+00 0.000000e+00 2.166667e+00
203000 -7.987350e+01 3.062384e+02 2.166667e+00 0.000000e+00 0.000000e+00 0.000000e+00 0.000000e+00 0.000000e+00 0.000000e+00 0.000000e+00 0.000000e+00 0.000000e+00 2.166667e+00
204000 -8.002822e+01 3.027320e+02 2.166667e+00 0.000000e+00 0.000000e+00 0.000000e+00 0.000000e+00 0.000000e+00 0.000000e+00 0.000000e+00 0.000000e+00 0.000000e+00 2.166667e+00
205000 -8.115280e+01 3.054868e+02 2.166667e+00 0.000000e+00 0.000000e+00 0.000000e+00 0.000000e+00 0.000000e+00 0.000000e+00 0.000000e+00 0.000000e+00 0.000000e+00 2.166667e+00
206000 -8.011214e+01 3.027398e+02 2.333333e+00 0.000000e+00 0.000000e+00 0.000000e+00 0.000000e+00 0.000000e+00 0.000000e+00 0.000000e+00 0.000000e+00 0.000000e+00 2.333333e+00
207000 -8.321305e+01 3.042317e+02 2.333333e+00 0.000000e+00 0.000000e+00 0.000000e+00 0.000000e+00 0.000000e+00 0.000000e+00 0.000000e+00 0.000000e+00 0.000000e+00 2.333333e+00
208000 -8.469359e+01 3.054421e+02 2.500000e+00 0.000000e+00 0.000000e+00 0.000000e+00 0.000000e+00 0.000000e+00 0.000000e+00 0.000000e+00 0.000000e+00 0.000000e+00 2.500000e+00
209000 -8.753587e+01 3.035429e+02 2.500000e+00 0.000000e+00 0.000000e+00 0.000000e+00 0.000000e+00 0.000000e+00 0.000000e+00 0.000000e+00 0.000000e+00 0.000000e+00 2.500000e+00
210000 -8.540554e+01 3.077066e+02 2.500000e+00 0.000000e+00 0.000000e+00 0.000000e+00 0.000000e+00 0.000000e+00 0.000000e+00 0.000000e+00 0.000000e+00 0.000000e+00 2.500000e+00
211000 -8.268695e+01 3.017253e+02 2.500000e+00 0.000000e+00 0.000000e+00 0.000000e+00 0.000000e+00 0.000000e+00 0.000000e+00 0.000000e+00 0.000000e+00 0.000000e+00 2.500000e+00
212000 -8.338016e+01 3.048301e+02 2.500000e+00 0.000000e+00 0.000000e+00 0.000000e+00 0.000000e+00 0.000000e+00 0.000000e+00 0.000000e+00 0.000000e+00 0.000000e+00 2.500000e+00
213000 -8.386015e+01 3.035207e+02 2.500000e+00 0.000000e+00 0.000000e+00 0.000000e+00 0.000000e+00 0.000000e+00 0.000000e+00 0.000000e+00 0.000000e+00 0.000000e+00 2.500000e+00
214000 -8.630876e+01 3.034057e+02 2.500000e+00 0.000000e+00 0.000000e+00 0.000000e+00 0.000000e+00 0.000000e+00 0.000000e+00 0.000000e+00 0.000000e+00 0.000000e+00 2.500000e+00
215000 -8.511030e+01 3.029954e+02 2.500000e+00 0.000000e+00 0.000000e+00 0.000000e+00 0.000000e+00 0.000000e+00 0.000000e+00 0.000000e+00 0.000000e+00 0.000000e+00 2.500000e+00
216000 -8.434429e+01 3.045800e+02 2.500000e+00 0.000000e+00 0.000000e+00 0.000000e+00 0.000000e+00 0.000000e+00 0.000000e+00 0.000000e+00 0.000000e+00 0.000000e+00 2.500000e+00
217000 -8.459934e+01 3.038783e+02 2.500000e+00 0.000000e+00 0.000000e+00 0.000000e+00 0.000000e+00 0.000000e+00 0.000000e+00 0.000000e+00 0.000000e+00 0.000000e+00 2.500000e+00
218000 -8.556351e+01 3.027243e+02 2.500000e+00 0.000000e+00 0.000000e+00 0.000000e+00 0.000000e+00 0.000000e+00 0.000000e+00 0.000000e+00 0.000000e+00 0.000000e+00 2.500000e+00
219000 -8.721079e+01 3.025322e+02 2.500000e+00 0.000000e+00 0.000000e+00 0.000000e+00 0.000000e+00 0.000000e+00 0.000000e+00 0.000000e+00 0.000000e+00 0.000000e+00 2.500000e+00
220000 -8.732388e+01 3.031152e+02 2.500000e+00 0.000000e+00 0.000000e+00 0.000000e+00 0.000000e+00 0.000000e+00 0.000000e+00 0.000000e+00 0.000000e+00 0.000000e+00 2.500000e+00
221000 -8.797677e+01 3.022470e+02 2.833333e+00 0.000000e+00 0.000000e+00 0.000000e+00 0.000000e+00 0.000000e+00 0.000000e+00 0.000000e+00 0.000000e+00 0.000000e+00 2.833333e+00
222000 -8.680481e+01 3.034874e+02 2.833333e+00 0.000000e+00 0.000000e+00 0.000000e+00 0.000000e+00 0.000000e+00 0.000000e+00 0.000000e+00 0.000000e+00 0.000000e+00 2.833333e+00
223000 -8.899728e+01 3.030372e+02 2.833333e+00 0.000000e+00 0.000000e+00 0.000000e+00 0.000000e+00 0.000000e+00 0.000000e+00 0.000000e+00 0.000000e+00 0.000000e+00 2.833333e+00
224000 -9.136767e+01 3.058919e+02 2.833333e+00 0.000000e+00 0.000000e+00 0.000000e+00 0.000000e+00 0.000000e+00 0.000000e+00 0.000000e+00 0.000000e+00 0.000000e+00 2.833333e+00
225000 -9.125992e+01 3.041060e+02 2.833333e+00 0.000000e+00 0.000000e+00 0.000000e+00 0.000000e+00 0.000000e+00 0.000000e+00 0.000000e+00 0.000000e+00 0.000000e+00 2.833333e+00
226000 -9.089350e+01 3.032091e+02 2.833333e+00 0.000000e+00 0.000000e+00 0.000000e+00 0.000000e+00 0.000000e+00 0.000000e+00 0.000000e+00 0.000000e+00 0.000000e+00 2.833333e+00
227000 -9.048679e+01 3.041782e+02 3.000000e+00 0.000000e+00 0.000000e+00 0.000000e+00 0.000000e+00 0.000000e+00 0.000000e+00 0.000000e+00 0.000000e+00 0.000000e+00 3.000000e+00
228000 -8.966249e+01 3.027980e+02 3.000000e+00 0.000000e+00 0.000000e+00 0.000000e+00 0.000000e+00 0.000000e+00 0.000000e+00 0.000000e+00 0.000000e+00 0.000000e+00 3.000000e+00
229000 -8.710362e+01 3.052743e+02 3.166667e+00 0.000000e+00 0.000000e+00 0.000000e+00 0.000000e+00 0.000000e+00 0.000000e+00 0.000000e+00 0.000000e+00 0.000000e+00 3.166667e+00
230000 -9.104152e+01 3.058142e+02 3.166667e+00 0.000000e+00 0.000000e+00 0.000000e+00 0.000000e+00 0.000000e+00 0.000000e+00 0.000000e+00 0.000000e+00 0.000000e+00 3.166667e+00
231000 -9.113972e+01 3.055801e+02 3.166667e+00 0.000000e+00 0.000000e+00 0.000000e+00 0.000000e+00 0.000000e+00 0.000000e+00 0.000000e+00 0.000000e+00 0.000000e+00 3.166667e+00
232000 -9.071393e+01 3.041357e+02 3.166667e+00 0.000000e+00 0.000000e+00 0.000000e+00 0.000000e+00 0.000000e+00 0.000000e+00 0.000000e+00 0.000000e+00 0.000000e+00 3.166667e+00
233000 -9.104035e+01 3.052378e+02 3.166667e+00 0.000000e+00 0.000000e+00 0.000000e+00 0.000000e+00 0.000000e+00 0.000000e+00 0.000000e+00 0.000000e+00 0.000000e+00 3.166667e+00
234000 -8.696339e+01 3.043772e+02 3.166667e+00 0.000000e+00 0.000000e+00 0.000000e+00 0.000000e+00 0.000000e+00 0.000000e+00 0.000000e+00 0.000000e+00 0.000000e+00 3.166667e+00
235000 -8.910305e+01 3.047816e+02 3.166667e+00 0.000000e+00 0.000000e+00 0.000000e+00 0.000000e+00 0.000000e+00 0.000000e+00 0.000000e+00 0.000000e+00 0.000000e+00 3.166667e+00
236000 -8.639843e+01 3.044904e+02 3.166667e+00 0.000000e+00 0.000000e+00 0.000000e+00 0.000000e+00 0.000000e+00 0.000000e+00 0.000000e+00 0.000000e+00 0.000000e+00 3.166667e+00
237000 -8.956489e+01 3.074917e+02 3.166667e+00 0.000000e+00 0.000000e+00 0.000000e+00 0.000000e+00 0.000000e+00 0.000000e+00 0.000000e+00 0.000000e+00 0.000000e+00 3.166667e+00
238000 -9.183064e+01 3.039219e+02 3.166667e+00 0.000000e+00 0.000000e+00 0.000000e+00 0.000000e+00 0.000000e+00 0.000000e+00 0.000000e+00 0.000000e+00 0.000000e+00 3.166667e+00
239000 -9.202122e+01 3.046005e+02 3.166667e+00 0.000000e+00 0.000000e+00 0.000000e+00 0.000000e+00 0.000000e+00 0.000000e+00 0.000000e+00 0.000000e+00 0.000000e+00 3.166667e+00
240000 -9.349613e+01 3.036073e+02 3.166667e+00 0.000000e+00 0.000000e+00 0.000000e+00 0.000000e+00 0.000000e+00 0.000000e+00 0.000000e+00 0.000000e+00 0.000000e+00 3.166667e+00
241000 -9.577996e+01 3.030322e+02 3.166667e+00 0.000000e+00 0.000000e+00 0.000000e+00 0.000000e+00 0.000000e+00 0.000000e+00 0.000000e+00 0.000000e+00 0.000000e+00 3.166667e+00
242000 -9.293487e+01 3.029630e+02 3.166667e+00 0.000000e+00 0.000000e+00 0.000000e+00 0.000000e+00 0.000000e+00 0.000000e+00 0.000000e+00 0.000000e+00 0.000000e+00 3.166667e+00
243000 -9.609233e+01 3.023889e+02 3.166667e+00 0.000000e+00 0.000000e+00 0.000000e+00 0.000000e+00 0.000000e+00 0.000000e+00 0.000000e+00 0.000000e+00 0.000000e+00 3.166667e+00
244000 -9.800112e+01 3.041282e+02 3.166667e+00 0.000000e+00 0.000000e+00 0.000000e+00 0.000000e+00 0.000000e+00 0.000000e+00 0.000000e+00 0.000000e+00 0.000000e+00 3.166667e+00
245000 -9.489366e+01 3.031796e+02 3.166667e+00 0.000000e+00 0.000000e+00 0.000000e+00 0.000000e+00 0.000000e+00 0.000000e+00 0.000000e+00 0.000000e+00 0.000000e+00 3.166667e+00
246000 -9.584880e+01 3.046696e+02 3.166667e+00 0.000000e+00 0.000000e+00 0.000000e+00 0.000000e+00 0.000000e+00 0.000000e+00 0.000000e+00 0.000000e+00 0.000000e+00 3.166667e+00
247000 -9.422122e+01 3.057475e+02 3.166667e+00 0.000000e+00 0.000000e+00 0.000000e+00 0.000000e+00 0.000000e+00 0.000000e+00 0.000000e+00 0.000000e+00 0.000000e+00 3.166667e+00
248000 -9.552980e+01 3.050158e+02 3.166667e+00 0.000000e+00 0.000000e+00 0.000000e+00 0.000000e+00 0.000000e+00 0.000000e+00 0.000000e+00 0.000000e+00 0.000000e+00 3.166667e+00
249000 -9.374572e+01 3.049789e+02 3.166667e+00 0.000000e+00 0.000000e+00 0.000000e+00 0.000000e+00 0.000000e+00 0.000000e+00 0.000000e+00 0.000000e+00 0.000000e+00 3.166667e+00
250000 -9.429189e+01 3.025970e+02 3.333333e+00 0.000000e+00 0.000000e+00 0.000000e+00 0.000000e+00 0.000000e+00 0.000000e+00 0.000000e+00 0.000000e+00 0.000000e+00 3.166667e+00
251000 -9.728039e+01 3.042350e+02 3.333333e+00 0.000000e+00 0.000000e+00 0.000000e+00 0.000000e+00 0.000000e+00 0.000000e+00 0.000000e+00 0.000000e+00 0.000000e+00 3.333333e+00
252000 -9.703787e+01 3.043648e+02 3.333333e+00 0.000000e+00 0.000000e+00 0.000000e+00 0.000000e+00 0.000000e+00 0.000000e+00 0.000000e+00 0.000000e+00 0.000000e+00 3.333333e+00
253000 -9.672980e+01 3.035569e+02 3.500000e+00 0.000000e+00 0.000000e+00 0.000000e+00 0.000000e+00 0.000000e+00 0.000000e+00 0.000000e+00 0.000000e+00 0.000000e+00 3.500000e+00
254000 -1.007452e+02 3.048939e+02 3.500000e+00 0.000000e+00 0.000000e+00 0.000000e+00 0.000000e+00 0.000000e+00 0.000000e+00 0.000000e+00 0.000000e+00 0.000000e+00 3.500000e+00
255000 -9.542337e+01 3.051119e+02 3.500000e+00 0.000000e+00 0.000000e+00 0.000000e+00 0.000000e+00 0.000000e+00 0.000000e+00 0.000000e+00 0.000000e+00 0.000000e+00 3.500000e+00
256000 -9.721998e+01 3.041073e+02 3.500000e+00 0.000000e+00 0.000000e+00 0.000000e+00 0.000000e+00 0.000000e+00 0.000000e+00 0.000000e+00 0.000000e+00 0.000000e+00 3.500000e+00
257000 -9.904590e+01 3.047192e+02 3.500000e+00 0.000000e+00 0.000000e+00 0.000000e+00 0.000000e+00 0.000000e+00 0.000000e+00 0.000000e+00 0.000000e+00 0.000000e+00 3.500000e+00
258000 -1.002198e+02 3.042538e+02 3.500000e+00 0.000000e+00 0.000000e+00 0.000000e+00 0.000000e+00 0.000000e+00 0.000000e+00 0.000000e+00 0.000000e+00 0.000000e+00 3.500000e+00
259000 -9.824708e+01 3.042064e+02 3.500000e+00 0.000000e+00 0.000000e+00 0.000000e+00 0.000000e+00 0.000000e+00 0.000000e+00 0.000000e+00 0.000000e+00 0.000000e+00 3.500000e+00
260000 -9.548829e+01 3.045787e+02 3.500000e+00 0.000000e+00 0.000000e+00 0.000000e+00 0.000000e+00 0.000000e+00 0.000000e+00 0.000000e+00 0.000000e+00 0.000000e+00 3.500000e+00
261000 -9.364305e+01 3.034069e+02 3.666667e+00 0.000000e+00 0.000000e+00 0.000000e+00 0.000000e+00 0.000000e+00 0.000000e+00 0.000000e+00 0.000000e+00 0.000000e+00 3.666667e+00
262000 -9.364198e+01 3.047920e+02 3.666667e+00 0.000000e+00 0.000000e+00 0.000000e+00 0.000000e+00 0.000000e+00 0.000000e+00 0.000000e+00 0.000000e+00 0.000000e+00 3.666667e+00
263000 -9.426584e+01 3.047970e+02 3.666667e+00 0.000000e+00 0.000000e+00 0.000000e+00 0.000000e+00 0.000000e+00 0.000000e+00 0.000000e+00 0.000000e+00 0.000000e+00 3.666667e+00
264000 -9.251667e+01 3.049862e+02 3.666667e+00 0.000000e+00 0.000000e+00 0.000000e+00 0.000000e+00 0.000000e+00 0.000000e+00 0.000000e+00 0.000000e+00 0.000000e+00 3.666667e+00
265000 -9.397793e+01 3.028648e+02 3.666667e+00 0.000000e+00 0.000000e+00 0.000000e+00 0.000000e+00 0.000000e+00 0.000000e+00 0.000000e+00 0.000000e+00 0.000000e+00 3.666667e+00
266000 -9.490880e+01 3.049962e+02 3.666667e+00 0.000000e+00 0.000000e+00 0.000000e+00 0.000000e+00 0.000000e+00 0.000000e+00 0.000000e+00 0.000000e+00 0.000000e+00 3.666667e+00
267000 -9.572912e+01 3.060401e+02 3.666667e+00 0.000000e+00 0.000000e+00 0.000000e+00 0.000000e+00 0.000000e+00 0.000000e+00 0.000000e+00 0.000000e+00 0.000000e+00 3.666667e+00
268000 -9.708355e+01 3.056792e+02 3.833333e+00 0.000000e+00 0.000000e+00 0.000000e+00 0.000000e+00 0.000000e+00 0.000000e+00 0.000000e+00 0.000000e+00 0.000000e+00 3.833333e+00
269000 -9.602624e+01 3.069727e+02 3.833333e+00 0.000000e+00 0.000000e+00 0.000000e+00 0.000000e+00 0.000000e+00 0.000000e+00 0.000000e+00 0.000000e+00 0.000000e+00 3.833333e+00
270000 -9.445404e+01 3.043284e+02 3.833333e+00 0.000000e+00 0.000000e+00 0.000000e+00 0.000000e+00 0.000000e+00 0.000000e+00 0.000000e+00 0.000000e+00 0.000000e+00 3.833333e+00
271000 -9.679751e+01 3.040852e+02 3.833333e+00 0.000000e+00 0.000000e+00 0.000000e+00 0.000000e+00 0.000000e+00 0.000000e+00 0.000000e+00 0.000000e+00 0.000000e+00 3.833333e+00
272000 -9.526879e+01 3.040784e+02 3.833333e+00 0.000000e+00 0.000000e+00 0.000000e+00 0.000000e+00 0.000000e+00 0.000000e+00 0.000000e+00 0.000000e+00 0.000000e+00 3.833333e+00
273000 -9.365418e+01 3.046385e+02 3.833333e+00 0.000000e+00 0.000000e+00 0.000000e+00 0.000000e+00 0.000000e+00 0.000000e+00 0.000000e+00 0.000000e+00 0.000000e+00 3.833333e+00
274000 -9.781378e+01 3.036185e+02 3.833333e+00 0.000000e+00 0.000000e+00 0.000000e+00 0.000000e+00 0.000000e+00 0.000000e+00 0.000000e+00 0.000000e+00 0.000000e+00 3.833333e+00
275000 -9.546524e+01 3.030935e+02 4.000000e+00 0.000000e+00 0.000000e+00 0.000000e+00 0.000000e+00 0.000000e+00 0.000000e+00 0.000000e+00 0.000000e+00 0.000000e+00 4.000000e+00
276000 -9.624111e+01 3.037365e+02 4.000000e+00 0.000000e+00 0.000000e+00 0.000000e+00 0.000000e+00 0.000000e+00 0.000000e+00 0.000000e+00 0.000000e+00 0.000000e+00 4.000000e+00
277000 -9.777195e+01 3.033781e+02 4.000000e+00 0.000000e+00 0.000000e+00 0.000000e+00 0.000000e+00 0.000000e+00 0.000000e+00 0.000000e+00 0.000000e+00 0.000000e+00 4.000000e+00
278000 -9.663193e+01 3.034232e+02 4.000000e+00 0.000000e+00 0.000000e+00 0.000000e+00 0.000000e+00 0.000000e+00 0.000000e+00 0.000000e+00 0.000000e+00 0.000000e+00 4.000000e+00
279000 -9.779307e+01 3.050780e+02 4.000000e+00 0.000000e+00 0.000000e+00 0.000000e+00 0.000000e+00 0.000000e+00 0.000000e+00 0.000000e+00 0.000000e+00 0.000000e+00 4.000000e+00
280000 -1.000189e+02 3.056493e+02 4.000000e+00 0.000000e+00 0.000000e+00 0.000000e+00 0.000000e+00 0.000000e+00 0.000000e+00 0.000000e+00 0.000000e+00 0.000000e+00 4.000000e+00
281000 -1.004437e+02 3.057897e+02 4.000000e+00 0.000000e+00 0.000000e+00 0.000000e+00 0.000000e+00 0.000000e+00 0.000000e+00 0.000000e+00 0.000000e+00 0.000000e+00 4.000000e+00
282000 -9.689812e+01 3.059788e+02 4.000000e+00 0.000000e+00 0.000000e+00 0.000000e+00 0.000000e+00 0.000000e+00 0.000000e+00 0.000000e+00 0.000000e+00 0.000000e+00 4.000000e+00
283000 -9.783061e+01 3.037870e+02 4.000000e+00 0.000000e+00 0.000000e+00 0.000000e+00 0.000000e+00 0.000000e+00 0.000000e+00 0.000000e+00 0.000000e+00 0.000000e+00 4.000000e+00
284000 -9.793015e+01 3.028386e+02 4.000000e+00 0.000000e+00 0.000000e+00 0.000000e+00 0.000000e+00 0.000000e+00 0.000000e+00 0.000000e+00 0.000000e+00 0.000000e+00 4.000000e+00
285000 -9.618267e+01 3.052613e+02 4.000000e+00 0.000000e+00 0.000000e+00 0.000000e+00 0.000000e+00 0.000000e+00 0.000000e+00 0.000000e+00 0.000000e+00 0.000000e+00 4.000000e+00
286000 -9.572769e+01 3.041642e+02 4.000000e+00 0.000000e+00 0.000000e+00 0.000000e+00 0.000000e+00 0.000000e+00 0.000000e+00 0.000000e+00 0.000000e+00 0.000000e+00 4.000000e+00
287000 -9.497466e+01 3.025082e+02 4.333333e+00 0.000000e+00 0.000000e+00 0.000000e+00 0.000000e+00 0.000000e+00 0.000000e+00 0.000000e+00 0.000000e+00 0.000000e+00 4.333333e+00
288000 -9.584431e+01 3.042793e+02 4.333333e+00 0.000000e+00 0.000000e+00 0.000000e+00 0.000000e+00 0.000000e+00 0.000000e+00 0.000000e+00 0.000000e+00 0.000000e+00 4.333333e+00
289000 -9.433628e+01 3.041106e+02 4.500000e+00 0.000000e+00 0.000000e+00 0.000000e+00 0.000000e+00 0.000000e+00 0.000000e+00 0.000000e+00 0.000000e+00 0.000000e+00 4.500000e+00
290000 -9.308513e+01 3.040238e+02 4.666667e+00 0.000000e+00 0.000000e+00 0.000000e+00 0.000000e+00 0.000000e+00 0.000000e+00 0.000000e+00 0.000000e+00 0.000000e+00 4.666667e+00
291000 -9.256585e+01 3.051252e+02 5.000000e+00 0.000000e+00 0.000000e+00 0.000000e+00 0.000000e+00 0.000000e+00 0.000000e+00 0.000000e+00 0.000000e+00 0.000000e+00 4.666667e+00
292000 -9.319085e+01 3.039004e+02 5.000000e+00 0.000000e+00 0.000000e+00 0.000000e+00 0.000000e+00 0.000000e+00 0.000000e+00 0.000000e+00 0.000000e+00 0.000000e+00 5.000000e+00
293000 -9.406043e+01 3.044258e+02 5.000000e+00 0.000000e+00 0.000000e+00 0.000000e+00 0.000000e+00 0.000000e+00 0.000000e+00 0.000000e+00 0.000000e+00 0.000000e+00 5.000000e+00
294000 -9.335513e+01 3.041834e+02 5.166667e+00 0.000000e+00 0.000000e+00 0.000000e+00 0.000000e+00 0.000000e+00 0.000000e+00 0.000000e+00 0.000000e+00 0.000000e+00 5.166667e+00
295000 -9.371285e+01 3.053394e+02 5.166667e+00 0.000000e+00 0.000000e+00 0.000000e+00 0.000000e+00 0.000000e+00 0.000000e+00 0.000000e+00 0.000000e+00 0.000000e+00 5.166667e+00
296000 -9.343400e+01 3.028820e+02 5.166667e+00 0.000000e+00 0.000000e+00 0.000000e+00 0.000000e+00 0.000000e+00 0.000000e+00 0.000000e+00 0.000000e+00 0.000000e+00 5.166667e+00
297000 -9.180906e+01 3.060030e+02 5.166667e+00 0.000000e+00 0.000000e+00 0.000000e+00 0.000000e+00 0.000000e+00 0.000000e+00 0.000000e+00 0.000000e+00 0.000000e+00 5.166667e+00
298000 -9.100920e+01 3.059398e+02 5.333333e+00 0.000000e+00 0.000000e+00 0.000000e+00 0.000000e+00 0.000000e+00 0.000000e+00 0.000000e+00 0.000000e+00 0.000000e+00 5.333333e+00
299000 -8.837057e+01 3.038412e+02 5.500000e+00 0.000000e+00 0.000000e+00 0.000000e+00 0.000000e+00 0.000000e+00 0.000000e+00 0.000000e+00 0.000000e+00 0.000000e+00 5.500000e+00
300000 -8.875051e+01 3.065005e+02 5.500000e+00 0.000000e+00 0.000000e+00 0.000000e+00 0.000000e+00 0.000000e+00 0.000000e+00 0.000000e+00 0.000000e+00 0.000000e+00 5.500000e+00
301000 -8.882132e+01 3.046189e+02 5.500000e+00 0.000000e+00 0.000000e+00 0.000000e+00 0.000000e+00 0.000000e+00 0.000000e+00 0.000000e+00 0.000000e+00 0.000000e+00 5.500000e+00
302000 -9.058834e+01 3.048347e+02 5.500000e+00 0.000000e+00 0.000000e+00 0.000000e+00 0.000000e+00 0.000000e+00 0.000000e+00 0.000000e+00 0.000000e+00 0.000000e+00 5.500000e+00
303000 -8.714763e+01 3.046619e+02 5.666667e+00 0.000000e+00 0.000000e+00 0.000000e+00 0.000000e+00 0.000000e+00 0.000000e+00 0.000000e+00 0.000000e+00 0.000000e+00 5.666667e+00
304000 -9.235565e+01 3.054299e+02 5.666667e+00 0.000000e+00 0.000000e+00 0.000000e+00 0.000000e+00 0.000000e+00 0.000000e+00 0.000000e+00 0.000000e+00 0.000000e+00 5.666667e+00
305000 -9.129265e+01 3.061756e+02 5.666667e+00 0.000000e+00 0.000000e+00 0.000000e+00 0.000000e+00 0.000000e+00 0.000000e+00 0.000000e+00 0.000000e+00 0.000000e+00 5.666667e+00
306000 -9.130185e+01 3.033332e+02 5.833333e+00 0.000000e+00 0.000000e+00 0.000000e+00 0.000000e+00 0.000000e+00 0.000000e+00 0.000000e+00 0.000000e+00 0.000000e+00 5.833333e+00
307000 -9.065361e+01 3.049350e+02 5.833333e+00 0.000000e+00 0.000000e+00 0.000000e+00 0.000000e+00 0.000000e+00 0.000000e+00 0.000000e+00 0.000000e+00 0.000000e+00 5.833333e+00
308000 -8.918441e+01 3.039605e+02 6.000000e+00 0.000000e+00 0.000000e+00 0.000000e+00 0.000000e+00 0.000000e+00 0.000000e+00 0.000000e+00 0.000000e+00 0.000000e+00 6.000000e+00
309000 -9.004415e+01 3.034880e+02 6.000000e+00 0.000000e+00 0.000000e+00 0.000000e+00 0.000000e+00 0.000000e+00 0.000000e+00 0.000000e+00 0.000000e+00 0.000000e+00 6.000000e+00
310000 -9.133856e+01 3.038819e+02 6.166667e+00 0.000000e+00 0.000000e+00 0.000000e+00 0.000000e+00 0.000000e+00 0.000000e+00 0.000000e+00 0.000000e+00 0.000000e+00 6.166667e+00
311000 -8.943712e+01 3.041625e+02 6.333333e+00 0.000000e+00 0.000000e+00 0.000000e+00 0.000000e+00 0.000000e+00 0.000000e+00 0.000000e+00 0.000000e+00 0.000000e+00 6.333333e+00
312000 -8.915673e+01 3.063088e+02 6.333333e+00 0.000000e+00 0.000000e+00 0.000000e+00 0.000000e+00 0.000000e+00 0.000000e+00 0.000000e+00 0.000000e+00 0.000000e+00 6.333333e+00
313000 -9.100640e+01 3.040437e+02 6.333333e+00 0.000000e+00 0.000000e+00 0.000000e+00 0.000000e+00 0.000000e+00 0.000000e+00 0.000000e+00 0.000000e+00 0.000000e+00 6.333333e+00
314000 -8.390364e+01 3.062208e+02 6.333333e+00 0.000000e+00 0.000000e+00 0.000000e+00 0.000000e+00 0.000000e+00 0.000000e+00 0.000000e+00 0.000000e+00 0.000000e+00 6.333333e+00
315000 -8.780192e+01 3.048943e+02 6.333333e+00 0.000000e+00 0.000000e+00 0.000000e+00 0.000000e+00 0.000000e+00 0.000000e+00 0.000000e+00 0.000000e+00 0.000000e+00 6.333333e+00
316000 -9.100061e+01 3.022289e+02 6.333333e+00 0.000000e+00 0.000000e+00 0.000000e+00 0.000000e+00 0.000000e+00 0.000000e+00 0.000000e+00 0.000000e+00 0.000000e+00 6.333333e+00
317000 -9.226469e+01 3.056742e+02 6.333333e+00 0.000000e+00 0.000000e+00 0.000000e+00 0.000000e+00 0.000000e+00 0.000000e+00 0.000000e+00 0.000000e+00 0.000000e+00 6.333333e+00
318000 -9.425128e+01 3.036060e+02 6.333333e+00 0.000000e+00 0.000000e+00 0.000000e+00 0.000000e+00 0.000000e+00 0.000000e+00 0.000000e+00 0.000000e+00 0.000000e+00 6.333333e+00
319000 -9.404727e+01 3.061356e+02 6.333333e+00 0.000000e+00 0.000000e+00 0.000000e+00 0.000000e+00 0.000000e+00 0.000000e+00 0.000000e+00 0.000000e+00 0.000000e+00 6.333333e+00
320000 -9.423394e+01 3.062778e+02 6.500000e+00 0.000000e+00 0.000000e+00 0.000000e+00 0.000000e+00 0.000000e+00 0.000000e+00 0.000000e+00 0.000000e+00 0.000000e+00 6.500000e+00
321000 -9.252093e+01 3.043337e+02 6.500000e+00 0.000000e+00 0.000000e+00 0.000000e+00 0.000000e+00 0.000000e+00 0.000000e+00 0.000000e+00 0.000000e+00 0.000000e+00 6.500000e+00
322000 -9.544052e+01 3.041775e+02 6.666667e+00 0.000000e+00 0.000000e+00 0.000000e+00 0.000000e+00 0.000000e+00 0.000000e+00 0.000000e+00 0.000000e+00 0.000000e+00 6.666667e+00
323000 -9.273473e+01 3.035508e+02 6.666667e+00 0.000000e+00 0.000000e+00 0.000000e+00 0.000000e+00 0.000000e+00 0.000000e+00 0.000000e+00 0.000000e+00 0.000000e+00 6.666667e+00
324000 -9.316739e+01 3.056978e+02 6.666667e+00 0.000000e+00 0.000000e+00 0.000000e+00 0.000000e+00 0.000000e+00 0.000000e+00 0.000000e+00 0.000000e+00 0.000000e+00 6.666667e+00
325000 -9.328377e+01 3.049946e+02 6.666667e+00 0.000000e+00 0.000000e+00 0.000000e+00 0.000000e+00 0.000000e+00 0.000000e+00 0.000000e+00 0.000000e+00 0.000000e+00 6.666667e+00
326000 -9.425653e+01 3.063646e+02 6.666667e+00 0.000000e+00 0.000000e+00 0.000000e+00 0.000000e+00 0.000000e+00 0.000000e+00 0.000000e+00 0.000000e+00 0.000000e+00 6.666667e+00
327000 -9.423078e+01 3.034812e+02 6.666667e+00 0.000000e+00 0.000000e+00 0.000000e+00 0.000000e+00 0.000000e+00 0.000000e+00 0.000000e+00 0.000000e+00 0.000000e+00 6.666667e+00
328000 -9.516280e+01 3.036757e+02 6.666667e+00 0.000000e+00 0.000000e+00 0.000000e+00 0.000000e+00 0.000000e+00 0.000000e+00 0.000000e+00 0.000000e+00 0.000000e+00 6.666667e+00
329000 -9.413055e+01 3.070724e+02 6.666667e+00 0.000000e+00 0.000000e+00 0.000000e+00 0.000000e+00 0.000000e+00 0.000000e+00 0.000000e+00 0.000000e+00 0.000000e+00 6.666667e+00
330000 -9.476724e+01 3.044434e+02 6.833333e+00 0.000000e+00 0.000000e+00 0.000000e+00 0.000000e+00 0.000000e+00 0.000000e+00 0.000000e+00 0.000000e+00 0.000000e+00 6.833333e+00
331000 -9.390921e+01 3.068452e+02 6.833333e+00 0.000000e+00 0.000000e+00 0.000000e+00 0.000000e+00 0.000000e+00 0.000000e+00 0.000000e+00 0.000000e+00 0.000000e+00 6.833333e+00
332000 -9.477905e+01 3.060034e+02 6.833333e+00 0.000000e+00 0.000000e+00 0.000000e+00 0.000000e+00 0.000000e+00 0.000000e+00 0.000000e+00 0.000000e+00 0.000000e+00 6.833333e+00
333000 -9.559479e+01 3.070559e+02 6.833333e+00 0.000000e+00 0.000000e+00 0.000000e+00 0.000000e+00 0.000000e+00 0.000000e+00 0.000000e+00 0.000000e+00 0.000000e+00 6.833333e+00
334000 -9.421007e+01 3.044580e+02 6.833333e+00 0.000000e+00 0.000000e+00 0.000000e+00 0.000000e+00 0.000000e+00 0.000000e+00 0.000000e+00 0.000000e+00 0.000000e+00 6.833333e+00
335000 -9.462402e+01 3.043930e+02 6.833333e+00 0.000000e+00 0.000000e+00 0.000000e+00 0.000000e+00 0.000000e+00 0.000000e+00 0.000000e+00 0.000000e+00 0.000000e+00 6.833333e+00
336000 -9.574607e+01 3.045797e+02 6.833333e+00 0.000000e+00 0.000000e+00 0.000000e+00 0.000000e+00 0.000000e+00 0.000000e+00 0.000000e+00 0.000000e+00 0.000000e+00 6.833333e+00
337000 -9.259044e+01 3.058592e+02 6.833333e+00 0.000000e+00 0.000000e+00 0.000000e+00 0.000000e+00 0.000000e+00 0.000000e+00 0.000000e+00 0.000000e+00 0.000000e+00 6.833333e+00
338000 -9.372941e+01 3.048142e+02 6.833333e+00 0.000000e+00 0.000000e+00 0.000000e+00 0.000000e+00 0.000000e+00 0.000000e+00 0.000000e+00 0.000000e+00 0.000000e+00 6.833333e+00
339000 -9.383738e+01 3.043301e+02 6.833333e+00 0.000000e+00 0.000000e+00 0.000000e+00 0.000000e+00 0.000000e+00 0.000000e+00 0.000000e+00 0.000000e+00 0.000000e+00 6.833333e+00
340000 -9.297692e+01 3.049322e+02 6.833333e+00 0.000000e+00 0.000000e+00 0.000000e+00 0.000000e+00 0.000000e+00 0.000000e+00 0.000000e+00 0.000000e+00 0.000000e+00 6.833333e+00
341000 -9.379815e+01 3.048386e+02 6.833333e+00 0.000000e+00 0.000000e+00 0.000000e+00 0.000000e+00 0.000000e+00 0.000000e+00 0.000000e+00 0.000000e+00 0.000000e+00 6.833333e+00
342000 -9.254726e+01 3.038757e+02 6.833333e+00 0.000000e+00 0.000000e+00 0.000000e+00 0.000000e+00 0.000000e+00 0.000000e+00 0.000000e+00 0.000000e+00 0.000000e+00 6.833333e+00
343000 -9.172552e+01 3.027822e+02 6.833333e+00 0.000000e+00 0.000000e+00 0.000000e+00 0.000000e+00 0.000000e+00 0.000000e+00 0.000000e+00 0.000000e+00 0.000000e+00 6.833333e+00
344000 -9.374234e+01 3.030902e+02 6.833333e+00 0.000000e+00 0.000000e+00 0.000000e+00 0.000000e+00 0.000000e+00 0.000000e+00 0.000000e+00 0.000000e+00 0.000000e+00 6.833333e+00
345000 -9.284660e+01 3.036280e+02 7.000000e+00 0.000000e+00 0.000000e+00 0.000000e+00 0.000000e+00 0.000000e+00 0.000000e+00 0.000000e+00 0.000000e+00 0.000000e+00 7.000000e+00
346000 -9.435637e+01 3.044751e+02 7.000000e+00 0.000000e+00 0.000000e+00 0.000000e+00 0.000000e+00 0.000000e+00 0.000000e+00 0.000000e+00 0.000000e+00 0.000000e+00 7.000000e+00
347000 -9.396192e+01 3.027981e+02 7.000000e+00 0.000000e+00 0.000000e+00 0.000000e+00 0.000000e+00 0.000000e+00 0.000000e+00 0.000000e+00 0.000000e+00 0.000000e+00 7.000000e+00
348000 -9.395380e+01 3.045486e+02 7.000000e+00 0.000000e+00 0.000000e+00 0.000000e+00 0.000000e+00 0.000000e+00 0.000000e+00 0.000000e+00 0.000000e+00 0.000000e+00 7.000000e+00
349000 -9.239617e+01 3.034084e+02 7.000000e+00 0.000000e+00 0.000000e+00 0.000000e+00 0.000000e+00 0.000000e+00 0.000000e+00 0.000000e+00 0.000000e+00 0.000000e+00 7.000000e+00
350000 -9.327624e+01 3.032914e+02 7.000000e+00 0.000000e+00 0.000000e+00 0.000000e+00 0.000000e+00 0.000000e+00 0.000000e+00 0.000000e+00 0.000000e+00 0.000000e+00 7.000000e+00
351000 -9.239508e+01 3.043687e+02 7.000000e+00 0.000000e+00 0.000000e+00 0.000000e+00 0.000000e+00 0.000000e+00 0.000000e+00 0.000000e+00 0.000000e+00 0.000000e+00 7.000000e+00
352000 -9.075815e+01 3.047787e+02 7.000000e+00 0.000000e+00 0.000000e+00 0.000000e+00 0.000000e+00 0.000000e+00 0.000000e+00 0.000000e+00 0.000000e+00 0.000000e+00 7.000000e+00
353000 -9.225736e+01 3.024190e+02 7.000000e+00 0.000000e+00 0.000000e+00 0.000000e+00 0.000000e+00 0.000000e+00 0.000000e+00 0.000000e+00 0.000000e+00 0.000000e+00 7.000000e+00
354000 -9.219965e+01 3.033018e+02 7.166667e+00 0.000000e+00 0.000000e+00 0.000000e+00 0.000000e+00 0.000000e+00 0.000000e+00 0.000000e+00 0.000000e+00 0.000000e+00 7.166667e+00
355000 -9.301313e+01 3.048804e+02 7.166667e+00 0.000000e+00 0.000000e+00 0.000000e+00 0.000000e+00 0.000000e+00 0.000000e+00 0.000000e+00 0.000000e+00 0.000000e+00 7.166667e+00
356000 -8.989478e+01 3.054245e+02 7.166667e+00 0.000000e+00 0.000000e+00 0.000000e+00 0.000000e+00 0.000000e+00 0.000000e+00 0.000000e+00 0.000000e+00 0.000000e+00 7.166667e+00
357000 -9.163710e+01 3.048783e+02 7.166667e+00 0.000000e+00 0.000000e+00 0.000000e+00 0.000000e+00 0.000000e+00 0.000000e+00 0.000000e+00 0.000000e+00 0.000000e+00 7.166667e+00
358000 -8.934452e+01 3.048420e+02 7.166667e+00 0.000000e+00 0.000000e+00 0.000000e+00 0.000000e+00 0.000000e+00 0.000000e+00 0.000000e+00 0.000000e+00 0.000000e+00 7.166667e+00
359000 -8.789509e+01 3.027250e+02 7.166667e+00 0.000000e+00 0.000000e+00 0.000000e+00 0.000000e+00 0.000000e+00 0.000000e+00 0.000000e+00 0.000000e+00 0.000000e+00 7.166667e+00
360000 -8.717000e+01 3.052691e+02 7.166667e+00 0.000000e+00 0.000000e+00 0.000000e+00 0.000000e+00 0.000000e+00 0.000000e+00 0.000000e+00 0.000000e+00 0.000000e+00 7.166667e+00
361000 -8.937373e+01 3.055225e+02 7.166667e+00 0.000000e+00 0.000000e+00 0.000000e+00 0.000000e+00 0.000000e+00 0.000000e+00 0.000000e+00 0.000000e+00 0.000000e+00 7.166667e+00
362000 -8.900708e+01 3.043847e+02 7.166667e+00 0.000000e+00 0.000000e+00 0.000000e+00 0.000000e+00 0.000000e+00 0.000000e+00 0.000000e+00 0.000000e+00 0.000000e+00 7.166667e+00
363000 -8.710363e+01 3.016650e+02 7.333333e+00 0.000000e+00 0.000000e+00 0.000000e+00 0.000000e+00 0.000000e+00 0.000000e+00 0.000000e+00 0.000000e+00 0.000000e+00 7.333333e+00
364000 -8.572002e+01 3.033720e+02 7.333333e+00 0.000000e+00 0.000000e+00 0.000000e+00 0.000000e+00 0.000000e+00 0.000000e+00 0.000000e+00 0.000000e+00 0.000000e+00 7.333333e+00
365000 -8.793919e+01 3.046243e+02 7.333333e+00 0.000000e+00 0.000000e+00 0.000000e+00 0.000000e+00 0.000000e+00 0.000000e+00 0.000000e+00 0.000000e+00 0.000000e+00 7.333333e+00
366000 -8.796755e+01 3.064921e+02 7.333333e+00 0.000000e+00 0.000000e+00 0.000000e+00 0.000000e+00 0.000000e+00 0.000000e+00 0.000000e+00 0.000000e+00 0.000000e+00 7.333333e+00
367000 -8.904236e+01 3.041564e+02 7.333333e+00 0.000000e+00 0.000000e+00 0.000000e+00 0.000000e+00 0.000000e+00 0.000000e+00 0.000000e+00 0.000000e+00 0.000000e+00 7.333333e+00
368000 -8.814638e+01 3.053477e+02 7.500000e+00 0.000000e+00 0.000000e+00 0.000000e+00 0.000000e+00 0.000000e+00 0.000000e+00 0.000000e+00 0.000000e+00 0.000000e+00 7.500000e+00
369000 -8.649375e+01 3.057351e+02 7.500000e+00 0.000000e+00 0.000000e+00 0.000000e+00 0.000000e+00 0.000000e+00 0.000000e+00 0.000000e+00 0.000000e+00 0.000000e+00 7.500000e+00
370000 -8.847248e+01 3.058220e+02 7.500000e+00 0.000000e+00 0.000000e+00 0.000000e+00 0.000000e+00 0.000000e+00 0.000000e+00 0.000000e+00 0.000000e+00 0.000000e+00 7.500000e+00
371000 -8.934281e+01 3.063257e+02 7.500000e+00 0.000000e+00 0.000000e+00 0.000000e+00 0.000000e+00 0.000000e+00 0.000000e+00 0.000000e+00 0.000000e+00 0.000000e+00 7.500000e+00
372000 -8.649448e+01 3.038934e+02 7.500000e+00 0.000000e+00 0.000000e+00 0.000000e+00 0.000000e+00 0.000000e+00 0.000000e+00 0.000000e+00 0.000000e+00 0.000000e+00 7.500000e+00
373000 -9.159092e+01 3.047499e+02 7.500000e+00 0.000000e+00 0.000000e+00 0.000000e+00 0.000000e+00 0.000000e+00 0.000000e+00 0.000000e+00 0.000000e+00 0.000000e+00 7.500000e+00
374000 -9.242622e+01 3.049739e+02 7.666667e+00 0.000000e+00 0.000000e+00 0.000000e+00 0.000000e+00 0.000000e+00 0.000000e+00 0.000000e+00 0.000000e+00 0.000000e+00 7.666667e+00
375000 -9.027672e+01 3.040479e+02 7.666667e+00 0.000000e+00 0.000000e+00 0.000000e+00 0.000000e+00 0.000000e+00 0.000000e+00 0.000000e+00 0.000000e+00 0.000000e+00 7.666667e+00
376000 -8.977913e+01 3.043570e+02 7.666667e+00 0.000000e+00 0.000000e+00 0.000000e+00 0.000000e+00 0.000000e+00 0.000000e+00 0.000000e+00 0.000000e+00 0.000000e+00 7.666667e+00
377000 -9.141295e+01 3.060399e+02 7.833333e+00 0.000000e+00 0.000000e+00 0.000000e+00 0.000000e+00 0.000000e+00 0.000000e+00 0.000000e+00 0.000000e+00 0.000000e+00 7.833333e+00
378000 -9.148054e+01 3.045575e+02 7.833333e+00 0.000000e+00 0.000000e+00 0.000000e+00 0.000000e+00 0.000000e+00 0.000000e+00 0.000000e+00 0.000000e+00 0.000000e+00 7.833333e+00
379000 -8.920260e+01 3.038410e+02 7.833333e+00 0.000000e+00 0.000000e+00 0.000000e+00 0.000000e+00 0.000000e+00 0.000000e+00 0.000000e+00 0.000000e+00 0.000000e+00 7.833333e+00
380000 -9.092425e+01 3.054088e+02 7.833333e+00 0.000000e+00 0.000000e+00 0.000000e+00 0.000000e+00 0.000000e+00 0.000000e+00 0.000000e+00 0.000000e+00 0.000000e+00 7.833333e+00
381000 -9.077229e+01 3.050981e+02 7.833333e+00 0.000000e+00 0.000000e+00 0.000000e+00 0.000000e+00 0.000000e+00 0.000000e+00 0.000000e+00 0.000000e+00 0.000000e+00 7.833333e+00
382000 -9.217014e+01 3.052057e+02 7.833333e+00 0.000000e+00 0.000000e+00 0.000000e+00 0.000000e+00 0.000000e+00 0.000000e+00 0.000000e+00 0.000000e+00 0.000000e+00 7.833333e+00
383000 -9.185998e+01 3.050506e+02 7.833333e+00 0.000000e+00 0.000000e+00 0.000000e+00 0.000000e+00 0.000000e+00 0.000000e+00 0.000000e+00 0.000000e+00 0.000000e+00 7.833333e+00
384000 -8.913086e+01 3.038366e+02 7.833333e+00 0.000000e+00 0.000000e+00 0.000000e+00 0.000000e+00 0.000000e+00 0.000000e+00 0.000000e+00 0.000000e+00 0.000000e+00 7.833333e+00
385000 -8.939035e+01 3.058226e+02 7.833333e+00 0.000000e+00 0.000000e+00 0.000000e+00 0.000000e+00 0.000000e+00 0.000000e+00 0.000000e+00 0.000000e+00 0.000000e+00 7.833333e+00
386000 -9.313785e+01 3.062744e+02 7.833333e+00 0.000000e+00 0.000000e+00 0.000000e+00 0.000000e+00 0.000000e+00 0.000000e+00 0.000000e+00 0.000000e+00 0.000000e+00 7.833333e+00
387000 -9.131227e+01 3.056471e+02 7.833333e+00 0.000000e+00 0.000000e+00 0.000000e+00 0.000000e+00 0.000000e+00 0.000000e+00 0.000000e+00 0.000000e+00 0.000000e+00 7.833333e+00
388000 -9.119956e+01 3.037947e+02 7.833333e+00 0.000000e+00 0.000000e+00 0.000000e+00 0.000000e+00 0.000000e+00 0.000000e+00 0.000000e+00 0.000000e+00 0.000000e+00 7.833333e+00
389000 -9.329512e+01 3.075480e+02 8.000000e+00 0.000000e+00 0.000000e+00 0.000000e+00 0.000000e+00 0.000000e+00 0.000000e+00 0.000000e+00 0.000000e+00 0.000000e+00 7.833333e+00
390000 -9.248927e+01 3.062374e+02 8.000000e+00 0.000000e+00 0.000000e+00 0.000000e+00 0.000000e+00 0.000000e+00 0.000000e+00 0.000000e+00 0.000000e+00 0.000000e+00 8.000000e+00
391000 -9.180569e+01 3.041718e+02 8.000000e+00 0.000000e+00 0.000000e+00 0.000000e+00 0.000000e+00 0.000000e+00 0.000000e+00 0.000000e+00 0.000000e+00 0.000000e+00 8.000000e+00
392000 -9.077453e+01 3.047742e+02 8.000000e+00 0.000000e+00 0.000000e+00 0.000000e+00 0.000000e+00 0.000000e+00 0.000000e+00 0.000000e+00 0.000000e+00 0.000000e+00 8.000000e+00
393000 -9.016661e+01 3.053107e+02 8.000000e+00 0.000000e+00 0.000000e+00 0.000000e+00 0.000000e+00 0.000000e+00 0.000000e+00 0.000000e+00 0.000000e+00 0.000000e+00 8.000000e+00
394000 -9.145454e+01 3.065267e+02 8.000000e+00 0.000000e+00 0.000000e+00 0.000000e+00 0.000000e+00 0.000000e+00 0.000000e+00 0.000000e+00 0.000000e+00 0.000000e+00 8.000000e+00
395000 -9.329310e+01 3.064744e+02 8.000000e+00 0.000000e+00 0.000000e+00 0.000000e+00 0.000000e+00 0.000000e+00 0.000000e+00 0.000000e+00 0.000000e+00 0.000000e+00 8.000000e+00
396000 -9.495653e+01 3.038730e+02 8.000000e+00 0.000000e+00 0.000000e+00 0.000000e+00 0.000000e+00 0.000000e+00 0.000000e+00 0.000000e+00 0.000000e+00 0.000000e+00 8.000000e+00
397000 -9.164197e+01 3.052086e+02 8.000000e+00 0.000000e+00 0.000000e+00 0.000000e+00 0.000000e+00 0.000000e+00 0.000000e+00 0.000000e+00 0.000000e+00 0.000000e+00 8.000000e+00
398000 -9.396988e+01 3.035106e+02 8.000000e+00 0.000000e+00 0.000000e+00 0.000000e+00 0.000000e+00 0.000000e+00 0.000000e+00 0.000000e+00 0.000000e+00 0.000000e+00 8.000000e+00
399000 -9.368774e+01 3.044363e+02 8.000000e+00 0.000000e+00 0.000000e+00 0.000000e+00 0.000000e+00 0.000000e+00 0.000000e+00 0.000000e+00 0.000000e+00 0.000000e+00 8.000000e+00
400000 -9.248049e+01 3.044311e+02 8.000000e+00 0.000000e+00 0.000000e+00 0.000000e+00 0.000000e+00 0.000000e+00 0.000000e+00 0.000000e+00 0.000000e+00 0.000000e+00 8.000000e+00
401000 -9.251532e+01 3.041221e+02 8.000000e+00 0.000000e+00 0.000000e+00 0.000000e+00 0.000000e+00 0.000000e+00 0.000000e+00 0.000000e+00 0.000000e+00 0.000000e+00 8.000000e+00
402000 -9.256769e+01 3.032370e+02 8.000000e+00 0.000000e+00 0.000000e+00 0.000000e+00 0.000000e+00 0.000000e+00 0.000000e+00 0.000000e+00 0.000000e+00 0.000000e+00 8.000000e+00
403000 -9.464671e+01 3.052810e+02 8.000000e+00 0.000000e+00 0.000000e+00 0.000000e+00 0.000000e+00 0.000000e+00 0.000000e+00 0.000000e+00 0.000000e+00 0.000000e+00 8.000000e+00
404000 -9.526816e+01 3.068678e+02 8.000000e+00 0.000000e+00 0.000000e+00 0.000000e+00 0.000000e+00 0.000000e+00 0.000000e+00 0.000000e+00 0.000000e+00 0.000000e+00 8.000000e+00
405000 -9.191240e+01 3.063479e+02 8.000000e+00 0.000000e+00 0.000000e+00 0.000000e+00 0.000000e+00 0.000000e+00 0.000000e+00 0.000000e+00 0.000000e+00 0.000000e+00 8.000000e+00
406000 -9.314784e+01 3.045118e+02 8.000000e+00 0.000000e+00 0.000000e+00 0.000000e+00 0.000000e+00 0.000000e+00 0.000000e+00 0.000000e+00 0.000000e+00 0.000000e+00 8.000000e+00
407000 -9.489446e+01 3.038791e+02 8.000000e+00 0.000000e+00 0.000000e+00 0.000000e+00 0.000000e+00 0.000000e+00 0.000000e+00 0.000000e+00 0.000000e+00 0.000000e+00 8.000000e+00
408000 -9.482066e+01 3.047598e+02 8.000000e+00 0.000000e+00 0.000000e+00 0.000000e+00 0.000000e+00 0.000000e+00 0.000000e+00 0.000000e+00 0.000000e+00 0.000000e+00 8.000000e+00
409000 -9.291021e+01 3.050567e+02 8.000000e+00 0.000000e+00 0.000000e+00 0.000000e+00 0.000000e+00 0.000000e+00 0.000000e+00 0.000000e+00 0.000000e+00 0.000000e+00 8.000000e+00
410000 -9.391630e+01 3.041997e+02 8.000000e+00 0.000000e+00 0.000000e+00 0.000000e+00 0.000000e+00 0.000000e+00 0.000000e+00 0.000000e+00 0.000000e+00 0.000000e+00 8.000000e+00
411000 -9.463540e+01 3.040531e+02 8.000000e+00 0.000000e+00 0.000000e+00 0.000000e+00 0.000000e+00 0.000000e+00 0.000000e+00 0.000000e+00 0.000000e+00 0.000000e+00 8.000000e+00
412000 -9.159635e+01 3.053446e+02 8.166667e+00 0.000000e+00 0.000000e+00 0.000000e+00 0.000000e+00 0.000000e+00 0.000000e+00 0.000000e+00 0.000000e+00 0.000000e+00 8.166667e+00
413000 -9.356258e+01 3.047957e+02 8.166667e+00 0.000000e+00 0.000000e+00 0.000000e+00 0.000000e+00 0.000000e+00 0.000000e+00 0.000000e+00 0.000000e+00 0.000000e+00 8.166667e+00
414000 -9.162568e+01 3.045981e+02 8.333333e+00 0.000000e+00 0.000000e+00 0.000000e+00 0.000000e+00 0.000000e+00 0.000000e+00 0.000000e+00 0.000000e+00 0.000000e+00 8.333333e+00
415000 -9.153589e+01 3.037104e+02 8.333333e+00 0.000000e+00 0.000000e+00 0.000000e+00 0.000000e+00 0.000000e+00 0.000000e+00 0.000000e+00 0.000000e+00 0.000000e+00 8.333333e+00
416000 -8.816271e+01 3.068337e+02 8.333333e+00 0.000000e+00 0.000000e+00 0.000000e+00 0.000000e+00 0.000000e+00 0.000000e+00 0.000000e+00 0.000000e+00 0.000000e+00 8.333333e+00
417000 -8.887616e+01 3.058829e+02 8.333333e+00 0.000000e+00 0.000000e+00 0.000000e+00 0.000000e+00 0.000000e+00 0.000000e+00 0.000000e+00 0.000000e+00 0.000000e+00 8.333333e+00
418000 -9.106327e+01 3.043839e+02 8.333333e+00 0.000000e+00 0.000000e+00 0.000000e+00 0.000000e+00 0.000000e+00 0.000000e+00 0.000000e+00 0.000000e+00 0.000000e+00 8.333333e+00
419000 -9.488292e+01 3.038180e+02 8.333333e+00 0.000000e+00 0.000000e+00 0.000000e+00 0.000000e+00 0.000000e+00 0.000000e+00 0.000000e+00 0.000000e+00 0.000000e+00 8.333333e+00
420000 -9.259838e+01 3.058261e+02 8.500000e+00 0.000000e+00 0.000000e+00 0.000000e+00 0.000000e+00 0.000000e+00 0.000000e+00 0.000000e+00 0.000000e+00 0.000000e+00 8.500000e+00
421000 -9.407523e+01 3.053098e+02 8.500000e+00 0.000000e+00 0.000000e+00 0.000000e+00 0.000000e+00 0.000000e+00 0.000000e+00 0.000000e+00 0.000000e+00 0.000000e+00 8.500000e+00
422000 -9.292882e+01 3.042386e+02 8.500000e+00 0.000000e+00 0.000000e+00 0.000000e+00 0.000000e+00 0.000000e+00 0.000000e+00 0.000000e+00 0.000000e+00 0.000000e+00 8.500000e+00
423000 -9.398339e+01 3.045135e+02 8.500000e+00 0.000000e+00 0.000000e+00 0.000000e+00 0.000000e+00 0.000000e+00 0.000000e+00 0.000000e+00 0.000000e+00 0.000000e+00 8.500000e+00
424000 -9.468046e+01 3.033800e+02 8.500000e+00 0.000000e+00 0.000000e+00 0.000000e+00 0.000000e+00 0.000000e+00 0.000000e+00 0.000000e+00 0.000000e+00 0.000000e+00 8.500000e+00
425000 -9.414764e+01 3.042628e+02 8.500000e+00 0.000000e+00 0.000000e+00 0.000000e+00 0.000000e+00 0.000000e+00 0.000000e+00 0.000000e+00 0.000000e+00 0.000000e+00 8.500000e+00
426000 -9.216276e+01 3.067184e+02 8.833333e+00 0.000000e+00 0.000000e+00 0.000000e+00 0.000000e+00 0.000000e+00 0.000000e+00 0.000000e+00 0.000000e+00 0.000000e+00 8.666667e+00
427000 -9.442144e+01 3.047342e+02 8.833333e+00 0.000000e+00 0.000000e+00 0.000000e+00 0.000000e+00 0.000000e+00 0.000000e+00 0.000000e+00 0.000000e+00 0.000000e+00 8.833333e+00
428000 -9.365138e+01 3.043727e+02 8.833333e+00 0.000000e+00 0.000000e+00 0.000000e+00 0.000000e+00 0.000000e+00 0.000000e+00 0.000000e+00 0.000000e+00 0.000000e+00 8.833333e+00
429000 -9.570390e+01 3.053879e+02 8.833333e+00 0.000000e+00 0.000000e+00 0.000000e+00 0.000000e+00 0.000000e+00 0.000000e+00 0.000000e+00 0.000000e+00 0.000000e+00 8.833333e+00
430000 -9.485071e+01 3.059256e+02 8.833333e+00 0.000000e+00 0.000000e+00 0.000000e+00 0.000000e+00 0.000000e+00 0.000000e+00 0.000000e+00 0.000000e+00 0.000000e+00 8.833333e+00
431000 -9.363207e+01 3.063162e+02 8.833333e+00 0.000000e+00 0.000000e+00 0.000000e+00 0.000000e+00 0.000000e+00 0.000000e+00 0.000000e+00 0.000000e+00 0.000000e+00 8.833333e+00
432000 -9.428863e+01 3.031844e+02 9.166667e+00 0.000000e+00 0.000000e+00 0.000000e+00 0.000000e+00 0.000000e+00 0.000000e+00 0.000000e+00 0.000000e+00 0.000000e+00 9.000000e+00
433000 -9.337151e+01 3.025361e+02 9.166667e+00 0.000000e+00 0.000000e+00 0.000000e+00 0.000000e+00 0.000000e+00 0.000000e+00 0.000000e+00 0.000000e+00 0.000000e+00 9.166667e+00
434000 -9.397168e+01 3.067568e+02 9.166667e+00 0.000000e+00 0.000000e+00 0.000000e+00 0.000000e+00 0.000000e+00 0.000000e+00 0.000000e+00 0.000000e+00 0.000000e+00 9.166667e+00
435000 -9.633745e+01 3.062019e+02 9.166667e+00 0.000000e+00 0.000000e+00 0.000000e+00 0.000000e+00 0.000000e+00 0.000000e+00 0.000000e+00 0.000000e+00 0.000000e+00 9.166667e+00
436000 -9.543512e+01 3.065395e+02 9.166667e+00 0.000000e+00 0.000000e+00 0.000000e+00 0.000000e+00 0.000000e+00 0.000000e+00 0.000000e+00 0.000000e+00 0.000000e+00 9.166667e+00
437000 -9.614329e+01 3.052292e+02 9.166667e+00 0.000000e+00 0.000000e+00 0.000000e+00 0.000000e+00 0.000000e+00 0.000000e+00 0.000000e+00 0.000000e+00 0.000000e+00 9.166667e+00
438000 -9.291950e+01 3.036807e+02 9.166667e+00 0.000000e+00 0.000000e+00 0.000000e+00 0.000000e+00 0.000000e+00 0.000000e+00 0.000000e+00 0.000000e+00 0.000000e+00 9.166667e+00
439000 -9.496352e+01 3.071398e+02 9.166667e+00 0.000000e+00 0.000000e+00 0.000000e+00 0.000000e+00 0.000000e+00 0.000000e+00 0.000000e+00 0.000000e+00 0.000000e+00 9.166667e+00
440000 -9.296847e+01 3.040512e+02 9.166667e+00 0.000000e+00 0.000000e+00 0.000000e+00 0.000000e+00 0.000000e+00 0.000000e+00 0.000000e+00 0.000000e+00 0.000000e+00 9.166667e+00
441000 -9.437610e+01 3.067237e+02 9.166667e+00 0.000000e+00 0.000000e+00 0.000000e+00 0.000000e+00 0.000000e+00 0.000000e+00 0.000000e+00 0.000000e+00 0.000000e+00 9.166667e+00
442000 -9.354186e+01 3.063152e+02 9.166667e+00 0.000000e+00 0.000000e+00 0.000000e+00 0.000000e+00 0.000000e+00 0.000000e+00 0.000000e+00 0.000000e+00 0.000000e+00 9.166667e+00
443000 -9.277197e+01 3.046899e+02 9.333333e+00 0.000000e+00 0.000000e+00 0.000000e+00 0.000000e+00 0.000000e+00 0.000000e+00 0.000000e+00 0.000000e+00 0.000000e+00 9.333333e+00
444000 -9.269532e+01 3.049646e+02 9.333333e+00 0.000000e+00 0.000000e+00 0.000000e+00 0.000000e+00 0.000000e+00 0.000000e+00 0.000000e+00 0.000000e+00 0.000000e+00 9.333333e+00
445000 -9.218571e+01 3.052470e+02 9.333333e+00 0.000000e+00 0.000000e+00 0.000000e+00 0.000000e+00 0.000000e+00 0.000000e+00 0.000000e+00 0.000000e+00 0.000000e+00 9.333333e+00
446000 -9.361699e+01 3.049887e+02 9.333333e+00 0.000000e+00 0.000000e+00 0.000000e+00 0.000000e+00 0.000000e+00 0.000000e+00 0.000000e+00 0.000000e+00 0.000000e+00 9.333333e+00
447000 -9.159530e+01 3.056559e+02 9.500000e+00 0.000000e+00 0.000000e+00 0.000000e+00 0.000000e+00 0.000000e+00 0.000000e+00 0.000000e+00 0.000000e+00 0.000000e+00 9.500000e+00
448000 -9.251251e+01 3.041528e+02 9.500000e+00 0.000000e+00 0.000000e+00 0.000000e+00 0.000000e+00 0.000000e+00 0.000000e+00 0.000000e+00 0.000000e+00 0.000000e+00 9.500000e+00
449000 -9.224724e+01 3.039468e+02 9.500000e+00 0.000000e+00 0.000000e+00 0.000000e+00 0.000000e+00 0.000000e+00 0.000000e+00 0.000000e+00 0.000000e+00 0.000000e+00 9.500000e+00
450000 -9.216641e+01 3.054252e+02 9.500000e+00 0.000000e+00 0.000000e+00 0.000000e+00 0.000000e+00 0.000000e+00 0.000000e+00 0.000000e+00 0.000000e+00 0.000000e+00 9.500000e+00
451000 -9.215601e+01 3.049588e+02 9.500000e+00 0.000000e+00 0.000000e+00 0.000000e+00 0.000000e+00 0.000000e+00 0.000000e+00 0.000000e+00 0.000000e+00 0.000000e+00 9.500000e+00
452000 -9.234498e+01 3.044779e+02 9.666667e+00 0.000000e+00 0.000000e+00 0.000000e+00 0.000000e+00 0.000000e+00 0.000000e+00 0.000000e+00 0.000000e+00 0.000000e+00 9.500000e+00
453000 -9.237197e+01 3.047074e+02 9.666667e+00 0.000000e+00 0.000000e+00 0.000000e+00 0.000000e+00 0.000000e+00 0.000000e+00 0.000000e+00 0.000000e+00 0.000000e+00 9.666667e+00
454000 -9.205308e+01 3.042604e+02 9.666667e+00 0.000000e+00 0.000000e+00 0.000000e+00 0.000000e+00 0.000000e+00 0.000000e+00 0.000000e+00 0.000000e+00 0.000000e+00 9.666667e+00
455000 -8.981770e+01 3.052695e+02 9.666667e+00 0.000000e+00 0.000000e+00 0.000000e+00 0.000000e+00 0.000000e+00 0.000000e+00 0.000000e+00 0.000000e+00 0.000000e+00 9.666667e+00
456000 -9.107206e+01 3.052272e+02 9.666667e+00 0.000000e+00 0.000000e+00 0.000000e+00 0.000000e+00 0.000000e+00 0.000000e+00 0.000000e+00 0.000000e+00 0.000000e+00 9.666667e+00
457000 -9.126303e+01 3.067994e+02 9.666667e+00 0.000000e+00 0.000000e+00 0.000000e+00 0.000000e+00 0.000000e+00 0.000000e+00 0.000000e+00 0.000000e+00 0.000000e+00 9.666667e+00
458000 -8.989364e+01 3.033515e+02 9.666667e+00 0.000000e+00 0.000000e+00 0.000000e+00 0.000000e+00 0.000000e+00 0.000000e+00 0.000000e+00 0.000000e+00 0.000000e+00 9.666667e+00
459000 -8.885994e+01 3.053599e+02 9.833333e+00 0.000000e+00 0.000000e+00 0.000000e+00 0.000000e+00 0.000000e+00 0.000000e+00 0.000000e+00 0.000000e+00 0.000000e+00 9.833333e+00
460000 -9.121019e+01 3.055811e+02 9.833333e+00 0.000000e+00 0.000000e+00 0.000000e+00 0.000000e+00 0.000000e+00 0.000000e+00 0.000000e+00 0.000000e+00 0.000000e+00 9.833333e+00
461000 -9.128321e+01 3.070022e+02 9.833333e+00 0.000000e+00 0.000000e+00 0.000000e+00 0.000000e+00 0.000000e+00 0.000000e+00 0.000000e+00 0.000000e+00 0.000000e+00 9.833333e+00
462000 -8.719632e+01 3.059023e+02 9.833333e+00 0.000000e+00 0.000000e+00 0.000000e+00 0.000000e+00 0.000000e+00 0.000000e+00 0.000000e+00 0.000000e+00 0.000000e+00 9.833333e+00
463000 -8.951489e+01 3.043508e+02 9.833333e+00 0.000000e+00 0.000000e+00 0.000000e+00 0.000000e+00 0.000000e+00 0.000000e+00 0.000000e+00 0.000000e+00 0.000000e+00 9.833333e+00
464000 -8.950471e+01 3.059663e+02 9.833333e+00 0.000000e+00 0.000000e+00 0.000000e+00 0.000000e+00 0.000000e+00 0.000000e+00 0.000000e+00 0.000000e+00 0.000000e+00 9.833333e+00
465000 -8.950017e+01 3.057486e+02 9.833333e+00 0.000000e+00 0.000000e+00 0.000000e+00 0.000000e+00 0.000000e+00 0.000000e+00 0.000000e+00 0.000000e+00 0.000000e+00 9.833333e+00
466000 -8.983771e+01 3.033912e+02 9.833333e+00 0.000000e+00 0.000000e+00 0.000000e+00 0.000000e+00 0.000000e+00 0.000000e+00 0.000000e+00 0.000000e+00 0.000000e+00 9.833333e+00
467000 -8.842822e+01 3.039307e+02 9.833333e+00 0.000000e+00 0.000000e+00 0.000000e+00 0.000000e+00 0.000000e+00 0.000000e+00 0.000000e+00 0.000000e+00 0.000000e+00 9.833333e+00
468000 -8.841122e+01 3.064212e+02 9.833333e+00 0.000000e+00 0.000000e+00 0.000000e+00 0.000000e+00 0.000000e+00 0.000000e+00 0.000000e+00 0.000000e+00 0.000000e+00 9.833333e+00
469000 -8.621085e+01 3.052668e+02 9.833333e+00 0.000000e+00 0.000000e+00 0.000000e+00 0.000000e+00 0.000000e+00 0.000000e+00 0.000000e+00 0.000000e+00 0.000000e+00 9.833333e+00
470000 -8.703371e+01 3.066466e+02 9.833333e+00 0.000000e+00 0.000000e+00 0.000000e+00 0.000000e+00 0.000000e+00 0.000000e+00 0.000000e+00 0.000000e+00 0.000000e+00 9.833333e+00
471000 -8.726639e+01 3.031426e+02 9.833333e+00 0.000000e+00 0.000000e+00 0.000000e+00 0.000000e+00 0.000000e+00 0.000000e+00 0.000000e+00 0.000000e+00 0.000000e+00 9.833333e+00
472000 -8.952989e+01 3.052553e+02 9.833333e+00 0.000000e+00 0.000000e+00 0.000000e+00 0.000000e+00 0.000000e+00 0.000000e+00 0.000000e+00 0.000000e+00 0.000000e+00 9.833333e+00
473000 -8.931713e+01 3.044142e+02 9.833333e+00 0.000000e+00 0.000000e+00 0.000000e+00 0.000000e+00 0.000000e+00 0.000000e+00 0.000000e+00 0.000000e+00 0.000000e+00 9.833333e+00
474000 -9.211694e+01 3.052054e+02 9.833333e+00 0.000000e+00 0.000000e+00 0.000000e+00 0.000000e+00 0.000000e+00 0.000000e+00 0.000000e+00 0.000000e+00 0.000000e+00 9.833333e+00
475000 -9.298822e+01 3.050772e+02 9.833333e+00 0.000000e+00 0.000000e+00 0.000000e+00 0.000000e+00 0.000000e+00 0.000000e+00 0.000000e+00 0.000000e+00 0.000000e+00 9.833333e+00
476000 -9.078296e+01 3.054367e+02 1.000000e+01 0.000000e+00 0.000000e+00 0.000000e+00 0.000000e+00 0.000000e+00 0.000000e+00 0.000000e+00 0.000000e+00 0.000000e+00 1.000000e+01
477000 -9.367969e+01 3.054025e+02 1.000000e+01 0.000000e+00 0.000000e+00 0.000000e+00 0.000000e+00 0.000000e+00 0.000000e+00 0.000000e+00 0.000000e+00 0.000000e+00 1.000000e+01
478000 -9.207677e+01 3.054351e+02 1.000000e+01 0.000000e+00 0.000000e+00 0.000000e+00 0.000000e+00 0.000000e+00 0.000000e+00 0.000000e+00 0.000000e+00 0.000000e+00 1.000000e+01
479000 -9.013230e+01 3.036342e+02 1.016667e+01 0.000000e+00 0.000000e+00 0.000000e+00 0.000000e+00 0.000000e+00 0.000000e+00 0.000000e+00 0.000000e+00 0.000000e+00 1.016667e+01
480000 -8.946142e+01 3.060161e+02 1.016667e+01 0.000000e+00 0.000000e+00 0.000000e+00 0.000000e+00 0.000000e+00 0.000000e+00 0.000000e+00 0.000000e+00 0.000000e+00 1.016667e+01
481000 -8.938284e+01 3.037483e+02 1.016667e+01 0.000000e+00 0.000000e+00 0.000000e+00 0.000000e+00 0.000000e+00 0.000000e+00 0.000000e+00 0.000000e+00 0.000000e+00 1.016667e+01
482000 -9.285008e+01 3.048243e+02 1.016667e+01 0.000000e+00 0.000000e+00 0.000000e+00 0.000000e+00 0.000000e+00 0.000000e+00 0.000000e+00 0.000000e+00 0.000000e+00 1.016667e+01
483000 -9.186429e+01 3.063047e+02 1.016667e+01 0.000000e+00 0.000000e+00 0.000000e+00 0.000000e+00 0.000000e+00 0.000000e+00 0.000000e+00 0.000000e+00 0.000000e+00 1.016667e+01
484000 -9.183652e+01 3.034463e+02 1.016667e+01 0.000000e+00 0.000000e+00 0.000000e+00 0.000000e+00 0.000000e+00 0.000000e+00 0.000000e+00 0.000000e+00 0.000000e+00 1.016667e+01
485000 -9.243759e+01 3.077114e+02 1.033333e+01 0.000000e+00 0.000000e+00 0.000000e+00 0.000000e+00 0.000000e+00 0.000000e+00 0.000000e+00 0.000000e+00 0.000000e+00 1.016667e+01
486000 -9.067624e+01 3.060356e+02 1.033333e+01 0.000000e+00 0.000000e+00 0.000000e+00 0.000000e+00 0.000000e+00 0.000000e+00 0.000000e+00 0.000000e+00 0.000000e+00 1.033333e+01
487000 -9.032477e+01 3.064870e+02 1.033333e+01 0.000000e+00 0.000000e+00 0.000000e+00 0.000000e+00 0.000000e+00 0.000000e+00 0.000000e+00 0.000000e+00 0.000000e+00 1.033333e+01
488000 -9.180635e+01 3.069651e+02 1.033333e+01 0.000000e+00 0.000000e+00 0.000000e+00 0.000000e+00 0.000000e+00 0.000000e+00 0.000000e+00 0.000000e+00 0.000000e+00 1.033333e+01
489000 -9.065341e+01 3.061731e+02 1.033333e+01 0.000000e+00 0.000000e+00 0.000000e+00 0.000000e+00 0.000000e+00 0.000000e+00 0.000000e+00 0.000000e+00 0.000000e+00 1.033333e+01
490000 -8.960495e+01 3.048834e+02 1.033333e+01 0.000000e+00 0.000000e+00 0.000000e+00 0.000000e+00 0.000000e+00 0.000000e+00 0.000000e+00 0.000000e+00 0.000000e+00 1.033333e+01
491000 -9.082786e+01 3.039455e+02 1.050000e+01 0.000000e+00 0.000000e+00 0.000000e+00 0.000000e+00 0.000000e+00 0.000000e+00 0.000000e+00 0.000000e+00 0.000000e+00 1.050000e+01
492000 -8.971110e+01 3.034516e+02 1.066667e+01 0.000000e+00 0.000000e+00 0.000000e+00 0.000000e+00 0.000000e+00 0.000000e+00 0.000000e+00 0.000000e+00 0.000000e+00 1.066667e+01
493000 -8.987064e+01 3.068996e+02 1.066667e+01 0.000000e+00 0.000000e+00 0.000000e+00 0.000000e+00 0.000000e+00 0.000000e+00 0.000000e+00 0.000000e+00 0.000000e+00 1.066667e+01
494000 -8.947525e+01 3.041102e+02 1.066667e+01 0.000000e+00 0.000000e+00 0.000000e+00 0.000000e+00 0.000000e+00 0.000000e+00 0.000000e+00 0.000000e+00 0.000000e+00 1.066667e+01
495000 -8.979243e+01 3.067144e+02 1.083333e+01 0.000000e+00 0.000000e+00 0.000000e+00 0.000000e+00 0.000000e+00 0.000000e+00 0.000000e+00 0.000000e+00 0.000000e+00 1.083333e+01
496000 -9.173459e+01 3.033207e+02 1.083333e+01 0.000000e+00 0.000000e+00 0.000000e+00 0.000000e+00 0.000000e+00 0.000000e+00 0.000000e+00 0.000000e+00 0.000000e+00 1.083333e+01
497000 -9.172723e+01 3.050358e+02 1.083333e+01 0.000000e+00 0.000000e+00 0.000000e+00 0.000000e+00 0.000000e+00 0.000000e+00 0.000000e+00 0.000000e+00 0.000000e+00 1.083333e+01
498000 -9.107022e+01 3.051057e+02 1.083333e+01 0.000000e+00 0.000000e+00 0.000000e+00 0.000000e+00 0.000000e+00 0.000000e+00 0.000000e+00 0.000000e+00 0.000000e+00 1.083333e+01
499000 -9.426361e+01 3.059815e+02 1.083333e+01 0.000000e+00 0.000000e+00 0.000000e+00 0.000000e+00 0.000000e+00 0.000000e+00 0.000000e+00 0.000000e+00 0.000000e+00 1.083333e+01
500000 -9.328962e+01 3.037347e+02 1.083333e+01 0.000000e+00 0.000000e+00 0.000000e+00 0.000000e+00 0.000000e+00 0.000000e+00 0.000000e+00 0.000000e+00 0.000000e+00 1.083333e+01
501000 -9.286650e+01 3.058822e+02 1.083333e+01 0.000000e+00 0.000000e+00 0.000000e+00 0.000000e+00 0.000000e+00 0.000000e+00 0.000000e+00 0.000000e+00 0.000000e+00 1.083333e+01
502000 -9.286507e+01 3.039805e+02 1.083333e+01 0.000000e+00 0.000000e+00 0.000000e+00 0.000000e+00 0.000000e+00 0.000000e+00 0.000000e+00 0.000000e+00 0.000000e+00 1.083333e+01
503000 -9.158070e+01 3.051431e+02 1.083333e+01 0.000000e+00 0.000000e+00 0.000000e+00 0.000000e+00 0.000000e+00 0.000000e+00 0.000000e+00 0.000000e+00 0.000000e+00 1.083333e+01
504000 -8.967654e+01 3.053150e+02 1.083333e+01 0.000000e+00 0.000000e+00 0.000000e+00 0.000000e+00 0.000000e+00 0.000000e+00 0.000000e+00 0.000000e+00 0.000000e+00 1.083333e+01
505000 -9.152270e+01 3.036688e+02 1.083333e+01 0.000000e+00 0.000000e+00 0.000000e+00 0.000000e+00 0.000000e+00 0.000000e+00 0.000000e+00 0.000000e+00 0.000000e+00 1.083333e+01
506000 -9.225157e+01 3.054744e+02 1.083333e+01 0.000000e+00 0.000000e+00 0.000000e+00 0.000000e+00 0.000000e+00 0.000000e+00 0.000000e+00 0.000000e+00 0.000000e+00 1.083333e+01
507000 -8.986875e+01 3.060826e+02 1.083333e+01 0.000000e+00 0.000000e+00 0.000000e+00 0.000000e+00 0.000000e+00 0.000000e+00 0.000000e+00 0.000000e+00 0.000000e+00 1.083333e+01
508000 -9.431186e+01 3.039811e+02 1.083333e+01 0.000000e+00 0.000000e+00 0.000000e+00 0.000000e+00 0.000000e+00 0.000000e+00 0.000000e+00 0.000000e+00 0.000000e+00 1.083333e+01
509000 -9.407238e+01 3.046802e+02 1.083333e+01 0.000000e+00 0.000000e+00 0.000000e+00 0.000000e+00 0.000000e+00 0.000000e+00 0.000000e+00 0.000000e+00 0.000000e+00 1.083333e+01
510000 -9.223780e+01 3.055704e+02 1.083333e+01 0.000000e+00 0.000000e+00 0.000000e+00 0.000000e+00 0.000000e+00 0.000000e+00 0.000000e+00 0.000000e+00 0.000000e+00 1.083333e+01
511000 -9.011123e+01 3.064135e+02 1.100000e+01 0.000000e+00 0.000000e+00 0.000000e+00 0.000000e+00 0.000000e+00 0.000000e+00 0.000000e+00 0.000000e+00 0.000000e+00 1.100000e+01
512000 -9.211486e+01 3.060546e+02 1.100000e+01 0.000000e+00 0.000000e+00 0.000000e+00 0.000000e+00 0.000000e+00 0.000000e+00 0.000000e+00 0.000000e+00 0.000000e+00 1.100000e+01
513000 -9.441680e+01 3.039537e+02 1.100000e+01 0.000000e+00 0.000000e+00 0.000000e+00 0.000000e+00 0.000000e+00 0.000000e+00 0.000000e+00 0.000000e+00 0.000000e+00 1.100000e+01
514000 -9.066036e+01 3.049621e+02 1.100000e+01 0.000000e+00 0.000000e+00 0.000000e+00 0.000000e+00 0.000000e+00 0.000000e+00 0.000000e+00 0.000000e+00 0.000000e+00 1.100000e+01
515000 -9.009236e+01 3.064010e+02 1.116667e+01 0.000000e+00 0.000000e+00 0.000000e+00 0.000000e+00 0.000000e+00 0.000000e+00 0.000000e+00 0.000000e+00 0.000000e+00 1.116667e+01
516000 -9.040100e+01 3.044727e+02 1.116667e+01 0.000000e+00 0.000000e+00 0.000000e+00 0.000000e+00 0.000000e+00 0.000000e+00 0.000000e+00 0.000000e+00 0.000000e+00 1.116667e+01
517000 -8.760231e+01 3.045838e+02 1.116667e+01 0.000000e+00 0.000000e+00 0.000000e+00 0.000000e+00 0.000000e+00 0.000000e+00 0.000000e+00 0.000000e+00 0.000000e+00 1.116667e+01
518000 -8.956158e+01 3.055212e+02 1.116667e+01 0.000000e+00 0.000000e+00 0.000000e+00 0.000000e+00 0.000000e+00 0.000000e+00 0.000000e+00 0.000000e+00 0.000000e+00 1.116667e+01
519000 -9.062595e+01 3.061546e+02 1.116667e+01 0.000000e+00 0.000000e+00 0.000000e+00 0.000000e+00 0.000000e+00 0.000000e+00 0.000000e+00 0.000000e+00 0.000000e+00 1.116667e+01
520000 -9.148544e+01 3.044061e+02 1.116667e+01 0.000000e+00 0.000000e+00 0.000000e+00 0.000000e+00 0.000000e+00 0.000000e+00 0.000000e+00 0.000000e+00 0.000000e+00 1.116667e+01
521000 -8.879989e+01 3.053306e+02 1.116667e+01 0.000000e+00 0.000000e+00 0.000000e+00 0.000000e+00 0.000000e+00 0.000000e+00 0.000000e+00 0.000000e+00 0.000000e+00 1.116667e+01
522000 -9.307962e+01 3.063699e+02 1.116667e+01 0.000000e+00 0.000000e+00 0.000000e+00 0.000000e+00 0.000000e+00 0.000000e+00 0.000000e+00 0.000000e+00 0.000000e+00 1.116667e+01
523000 -8.787784e+01 3.053082e+02 1.133333e+01 0.000000e+00 0.000000e+00 0.000000e+00 0.000000e+00 0.000000e+00 0.000000e+00 0.000000e+00 0.000000e+00 0.000000e+00 1.133333e+01
524000 -8.880233e+01 3.057494e+02 1.133333e+01 0.000000e+00 0.000000e+00 0.000000e+00 0.000000e+00 0.000000e+00 0.000000e+00 0.000000e+00 0.000000e+00 0.000000e+00 1.133333e+01
525000 -8.987987e+01 3.065566e+02 1.133333e+01 0.000000e+00 0.000000e+00 0.000000e+00 0.000000e+00 0.000000e+00 0.000000e+00 0.000000e+00 0.000000e+00 0.000000e+00 1.133333e+01
526000 -9.065116e+01 3.066588e+02 1.150000e+01 0.000000e+00 0.000000e+00 0.000000e+00 0.000000e+00 0.000000e+00 0.000000e+00 0.000000e+00 0.000000e+00 0.000000e+00 1.150000e+01
527000 -9.112039e+01 3.052625e+02 1.183333e+01 0.000000e+00 0.000000e+00 0.000000e+00 0.000000e+00 0.000000e+00 0.000000e+00 0.000000e+00 0.000000e+00 0.000000e+00 1.183333e+01
528000 -9.034816e+01 3.044984e+02 1.200000e+01 0.000000e+00 0.000000e+00 0.000000e+00 0.000000e+00 0.000000e+00 0.000000e+00 0.000000e+00 0.000000e+00 0.000000e+00 1.200000e+01
529000 -9.120449e+01 3.048555e+02 1.200000e+01 0.000000e+00 0.000000e+00 0.000000e+00 0.000000e+00 0.000000e+00 0.000000e+00 0.000000e+00 0.000000e+00 0.000000e+00 1.200000e+01
530000 -8.974583e+01 3.042154e+02 1.200000e+01 0.000000e+00 0.000000e+00 0.000000e+00 0.000000e+00 0.000000e+00 0.000000e+00 0.000000e+00 0.000000e+00 0.000000e+00 1.200000e+01
531000 -9.212521e+01 3.038193e+02 1.200000e+01 0.000000e+00 0.000000e+00 0.000000e+00 0.000000e+00 0.000000e+00 0.000000e+00 0.000000e+00 0.000000e+00 0.000000e+00 1.200000e+01
532000 -9.005911e+01 3.043828e+02 1.216667e+01 0.000000e+00 0.000000e+00 0.000000e+00 0.000000e+00 0.000000e+00 0.000000e+00 0.000000e+00 0.000000e+00 0.000000e+00 1.216667e+01
533000 -9.125477e+01 3.033277e+02 1.216667e+01 0.000000e+00 0.000000e+00 0.000000e+00 0.000000e+00 0.000000e+00 0.000000e+00 0.000000e+00 0.000000e+00 0.000000e+00 1.216667e+01
534000 -9.303372e+01 3.067590e+02 1.216667e+01 0.000000e+00 0.000000e+00 0.000000e+00 0.000000e+00 0.000000e+00 0.000000e+00 0.000000e+00 0.000000e+00 0.000000e+00 1.216667e+01
535000 -8.902872e+01 3.055899e+02 1.233333e+01 0.000000e+00 0.000000e+00 0.000000e+00 0.000000e+00 0.000000e+00 0.000000e+00 0.000000e+00 0.000000e+00 0.000000e+00 1.216667e+01
536000 -9.019729e+01 3.039945e+02 1.233333e+01 0.000000e+00 0.000000e+00 0.000000e+00 0.000000e+00 0.000000e+00 0.000000e+00 0.000000e+00 0.000000e+00 0.000000e+00 1.233333e+01
537000 -9.087814e+01 3.036320e+02 1.233333e+01 0.000000e+00 0.000000e+00 0.000000e+00 0.000000e+00 0.000000e+00 0.000000e+00 0.000000e+00 0.000000e+00 0.000000e+00 1.233333e+01
538000 -9.157888e+01 3.047331e+02 1.233333e+01 0.000000e+00 0.000000e+00 0.000000e+00 0.000000e+00 0.000000e+00 0.000000e+00 0.000000e+00 0.000000e+00 0.000000e+00 1.233333e+01
539000 -8.962129e+01 3.036451e+02 1.233333e+01 0.000000e+00 0.000000e+00 0.000000e+00 0.000000e+00 0.000000e+00 0.000000e+00 0.000000e+00 0.000000e+00 0.000000e+00 1.233333e+01
540000 -9.140217e+01 3.044819e+02 1.233333e+01 0.000000e+00 0.000000e+00 0.000000e+00 0.000000e+00 0.000000e+00 0.000000e+00 0.000000e+00 0.000000e+00 0.000000e+00 1.233333e+01
541000 -8.991964e+01 3.057111e+02 1.233333e+01 0.000000e+00 0.000000e+00 0.000000e+00 0.000000e+00 0.000000e+00 0.000000e+00 0.000000e+00 0.000000e+00 0.000000e+00 1.233333e+01
542000 -8.915327e+01 3.054718e+02 1.233333e+01 0.000000e+00 0.000000e+00 0.000000e+00 0.000000e+00 0.000000e+00 0.000000e+00 0.000000e+00 0.000000e+00 0.000000e+00 1.233333e+01
543000 -9.063001e+01 3.039936e+02 1.233333e+01 0.000000e+00 0.000000e+00 0.000000e+00 0.000000e+00 0.000000e+00 0.000000e+00 0.000000e+00 0.000000e+00 0.000000e+00 1.233333e+01
544000 -8.994608e+01 3.064803e+02 1.233333e+01 0.000000e+00 0.000000e+00 0.000000e+00 0.000000e+00 0.000000e+00 0.000000e+00 0.000000e+00 0.000000e+00 0.000000e+00 1.233333e+01
545000 -8.968569e+01 3.029763e+02 1.233333e+01 0.000000e+00 0.000000e+00 0.000000e+00 0.000000e+00 0.000000e+00 0.000000e+00 0.000000e+00 0.000000e+00 0.000000e+00 1.233333e+01
546000 -9.107093e+01 3.036852e+02 1.233333e+01 0.000000e+00 0.000000e+00 0.000000e+00 0.000000e+00 0.000000e+00 0.000000e+00 0.000000e+00 0.000000e+00 0.000000e+00 1.233333e+01
547000 -9.119219e+01 3.041195e+02 1.233333e+01 0.000000e+00 0.000000e+00 0.000000e+00 0.000000e+00 0.000000e+00 0.000000e+00 0.000000e+00 0.000000e+00 0.000000e+00 1.233333e+01
548000 -9.063715e+01 3.045754e+02 1.233333e+01 0.000000e+00 0.000000e+00 0.000000e+00 0.000000e+00 0.000000e+00 0.000000e+00 0.000000e+00 0.000000e+00 0.000000e+00 1.233333e+01
549000 -9.045859e+01 3.041670e+02 1.233333e+01 0.000000e+00 0.000000e+00 0.000000e+00 0.000000e+00 0.000000e+00 0.000000e+00 0.000000e+00 0.000000e+00 0.000000e+00 1.233333e+01
550000 -8.936625e+01 3.036945e+02 1.233333e+01 0.000000e+00 0.000000e+00 0.000000e+00 0.000000e+00 0.000000e+00 0.000000e+00 0.000000e+00 0.000000e+00 0.000000e+00 1.233333e+01
551000 -8.946558e+01 3.056134e+02 1.233333e+01 0.000000e+00 0.000000e+00 0.000000e+00 0.000000e+00 0.000000e+00 0.000000e+00 0.000000e+00 0.000000e+00 0.000000e+00 1.233333e+01
552000 -8.668215e+01 3.037846e+02 1.233333e+01 0.000000e+00 0.000000e+00 0.000000e+00 0.000000e+00 0.000000e+00 0.000000e+00 0.000000e+00 0.000000e+00 0.000000e+00 1.233333e+01
553000 -8.730241e+01 3.041599e+02 1.233333e+01 0.000000e+00 0.000000e+00 0.000000e+00 0.000000e+00 0.000000e+00 0.000000e+00 0.000000e+00 0.000000e+00 0.000000e+00 1.233333e+01
554000 -8.977022e+01 3.044419e+02 1.233333e+01 0.000000e+00 0.000000e+00 0.000000e+00 0.000000e+00 0.000000e+00 0.000000e+00 0.000000e+00 0.000000e+00 0.000000e+00 1.233333e+01
555000 -8.710559e+01 3.066495e+02 1.250000e+01 0.000000e+00 0.000000e+00 0.000000e+00 0.000000e+00 0.000000e+00 0.000000e+00 0.000000e+00 0.000000e+00 0.000000e+00 1.250000e+01
556000 -8.580531e+01 3.050526e+02 1.250000e+01 0.000000e+00 0.000000e+00 0.000000e+00 0.000000e+00 0.000000e+00 0.000000e+00 0.000000e+00 0.000000e+00 0.000000e+00 1.250000e+01
557000 -8.621015e+01 3.051140e+02 1.250000e+01 0.000000e+00 0.000000e+00 0.000000e+00 0.000000e+00 0.000000e+00 0.000000e+00 0.000000e+00 0.000000e+00 0.000000e+00 1.250000e+01
558000 -8.787365e+01 3.040898e+02 1.250000e+01 0.000000e+00 0.000000e+00 0.000000e+00 0.000000e+00 0.000000e+00 0.000000e+00 0.000000e+00 0.000000e+00 0.000000e+00 1.250000e+01
559000 -8.788740e+01 3.030159e+02 1.250000e+01 0.000000e+00 0.000000e+00 0.000000e+00 0.000000e+00 0.000000e+00 0.000000e+00 0.000000e+00 0.000000e+00 0.000000e+00 1.250000e+01
560000 -8.786547e+01 3.060462e+02 1.250000e+01 0.000000e+00 0.000000e+00 0.000000e+00 0.000000e+00 0.000000e+00 0.000000e+00 0.000000e+00 0.000000e+00 0.000000e+00 1.250000e+01
561000 -8.693395e+01 3.052242e+02 1.250000e+01 0.000000e+00 0.000000e+00 0.000000e+00 0.000000e+00 0.000000e+00 0.000000e+00 0.000000e+00 0.000000e+00 0.000000e+00 1.250000e+01
562000 -8.627206e+01 3.050611e+02 1.250000e+01 0.000000e+00 0.000000e+00 0.000000e+00 0.000000e+00 0.000000e+00 0.000000e+00 0.000000e+00 0.000000e+00 0.000000e+00 1.250000e+01
563000 -8.627851e+01 3.054394e+02 1.250000e+01 0.000000e+00 0.000000e+00 0.000000e+00 0.000000e+00 0.000000e+00 0.000000e+00 0.000000e+00 0.000000e+00 0.000000e+00 1.250000e+01
564000 -8.495213e+01 3.034224e+02 1.250000e+01 0.000000e+00 0.000000e+00 0.000000e+00 0.000000e+00 0.000000e+00 0.000000e+00 0.000000e+00 0.000000e+00 0.000000e+00 1.250000e+01
565000 -8.625717e+01 3.050972e+02 1.266667e+01 0.000000e+00 0.000000e+00 0.000000e+00 0.000000e+00 0.000000e+00 0.000000e+00 0.000000e+00 0.000000e+00 0.000000e+00 1.266667e+01
566000 -8.592221e+01 3.042081e+02 1.266667e+01 0.000000e+00 0.000000e+00 0.000000e+00 0.000000e+00 0.000000e+00 0.000000e+00 0.000000e+00 0.000000e+00 0.000000e+00 1.266667e+01
567000 -8.754368e+01 3.055224e+02 1.266667e+01 0.000000e+00 0.000000e+00 0.000000e+00 0.000000e+00 0.000000e+00 0.000000e+00 0.000000e+00 0.000000e+00 0.000000e+00 1.266667e+01
568000 -8.950665e+01 3.046443e+02 1.283333e+01 0.000000e+00 0.000000e+00 0.000000e+00 0.000000e+00 0.000000e+00 0.000000e+00 0.000000e+00 0.000000e+00 0.000000e+00 1.283333e+01
569000 -8.933094e+01 3.063746e+02 1.283333e+01 0.000000e+00 0.000000e+00 0.000000e+00 0.000000e+00 0.000000e+00 0.000000e+00 0.000000e+00 0.000000e+00 0.000000e+00 1.283333e+01
570000 -9.079939e+01 3.057896e+02 1.283333e+01 0.000000e+00 0.000000e+00 0.000000e+00 0.000000e+00 0.000000e+00 0.000000e+00 0.000000e+00 0.000000e+00 0.000000e+00 1.283333e+01
571000 -9.205889e+01 3.069808e+02 1.283333e+01 0.000000e+00 0.000000e+00 0.000000e+00 0.000000e+00 0.000000e+00 0.000000e+00 0.000000e+00 0.000000e+00 0.000000e+00 1.283333e+01
572000 -9.045958e+01 3.044475e+02 1.283333e+01 0.000000e+00 0.000000e+00 0.000000e+00 0.000000e+00 0.000000e+00 0.000000e+00 0.000000e+00 0.000000e+00 0.000000e+00 1.283333e+01
573000 -9.202922e+01 3.073521e+02 1.283333e+01 0.000000e+00 0.000000e+00 0.000000e+00 0.000000e+00 0.000000e+00 0.000000e+00 0.000000e+00 0.000000e+00 0.000000e+00 1.283333e+01
574000 -8.955758e+01 3.064124e+02 1.283333e+01 0.000000e+00 0.000000e+00 0.000000e+00 0.000000e+00 0.000000e+00 0.000000e+00 0.000000e+00 0.000000e+00 0.000000e+00 1.283333e+01
575000 -8.904163e+01 3.051660e+02 1.300000e+01 0.000000e+00 0.000000e+00 0.000000e+00 0.000000e+00 0.000000e+00 0.000000e+00 0.000000e+00 0.000000e+00 0.000000e+00 1.300000e+01
576000 -8.741778e+01 3.044739e+02 1.300000e+01 0.000000e+00 0.000000e+00 0.000000e+00 0.000000e+00 0.000000e+00 0.000000e+00 0.000000e+00 0.000000e+00 0.000000e+00 1.300000e+01
577000 -8.786085e+01 3.057462e+02 1.300000e+01 0.000000e+00 0.000000e+00 0.000000e+00 0.000000e+00 0.000000e+00 0.000000e+00 0.000000e+00 0.000000e+00 0.000000e+00 1.300000e+01
578000 -8.795462e+01 3.032303e+02 1.300000e+01 0.000000e+00 0.000000e+00 0.000000e+00 0.000000e+00 0.000000e+00 0.000000e+00 0.000000e+00 0.000000e+00 0.000000e+00 1.300000e+01
579000 -8.766801e+01 3.046927e+02 1.300000e+01 0.000000e+00 0.000000e+00 0.000000e+00 0.000000e+00 0.000000e+00 0.000000e+00 0.000000e+00 0.000000e+00 0.000000e+00 1.300000e+01
580000 -8.859614e+01 3.042067e+02 1.300000e+01 0.000000e+00 0.000000e+00 0.000000e+00 0.000000e+00 0.000000e+00 0.000000e+00 0.000000e+00 0.000000e+00 0.000000e+00 1.300000e+01
581000 -8.900362e+01 3.049443e+02 1.300000e+01 0.000000e+00 0.000000e+00 0.000000e+00 0.000000e+00 0.000000e+00 0.000000e+00 0.000000e+00 0.000000e+00 0.000000e+00 1.300000e+01
582000 -8.686216e+01 3.049830e+02 1.300000e+01 0.000000e+00 0.000000e+00 0.000000e+00 0.000000e+00 0.000000e+00 0.000000e+00 0.000000e+00 0.000000e+00 0.000000e+00 1.300000e+01
583000 -8.619987e+01 3.050936e+02 1.316667e+01 0.000000e+00 0.000000e+00 0.000000e+00 0.000000e+00 0.000000e+00 0.000000e+00 0.000000e+00 0.000000e+00 0.000000e+00 1.316667e+01
584000 -8.762385e+01 3.038953e+02 1.316667e+01 0.000000e+00 0.000000e+00 0.000000e+00 0.000000e+00 0.000000e+00 0.000000e+00 0.000000e+00 0.000000e+00 0.000000e+00 1.316667e+01
585000 -8.816510e+01 3.042499e+02 1.316667e+01 0.000000e+00 0.000000e+00 0.000000e+00 0.000000e+00 0.000000e+00 0.000000e+00 0.000000e+00 0.000000e+00 0.000000e+00 1.316667e+01
586000 -8.940242e+01 3.064756e+02 1.316667e+01 0.000000e+00 0.000000e+00 0.000000e+00 0.000000e+00 0.000000e+00 0.000000e+00 0.000000e+00 0.000000e+00 0.000000e+00 1.316667e+01
587000 -8.672082e+01 3.046682e+02 1.316667e+01 0.000000e+00 0.000000e+00 0.000000e+00 0.000000e+00 0.000000e+00 0.000000e+00 0.000000e+00 0.000000e+00 0.000000e+00 1.316667e+01
588000 -9.049553e+01 3.066162e+02 1.316667e+01 0.000000e+00 0.000000e+00 0.000000e+00 0.000000e+00 0.000000e+00 0.000000e+00 0.000000e+00 0.000000e+00 0.000000e+00 1.316667e+01
589000 -9.150808e+01 3.043040e+02 1.316667e+01 0.000000e+00 0.000000e+00 0.000000e+00 0.000000e+00 0.000000e+00 0.000000e+00 0.000000e+00 0.000000e+00 0.000000e+00 1.316667e+01
590000 -8.841085e+01 3.040391e+02 1.316667e+01 0.000000e+00 0.000000e+00 0.000000e+00 0.000000e+00 0.000000e+00 0.000000e+00 0.000000e+00 0.000000e+00 0.000000e+00 1.316667e+01
591000 -8.960326e+01 3.054068e+02 1.316667e+01 0.000000e+00 0.000000e+00 0.000000e+00 0.000000e+00 0.000000e+00 0.000000e+00 0.000000e+00 0.000000e+00 0.000000e+00 1.316667e+01
592000 -8.951908e+01 3.065222e+02 1.316667e+01 0.000000e+00 0.000000e+00 0.000000e+00 0.000000e+00 0.000000e+00 0.000000e+00 0.000000e+00 0.000000e+00 0.000000e+00 1.316667e+01
593000 -8.754321e+01 3.044847e+02 1.316667e+01 0.000000e+00 0.000000e+00 0.000000e+00 0.000000e+00 0.000000e+00 0.000000e+00 0.000000e+00 0.000000e+00 0.000000e+00 1.316667e+01
594000 -8.964585e+01 3.072285e+02 1.316667e+01 0.000000e+00 0.000000e+00 0.000000e+00 0.000000e+00 0.000000e+00 0.000000e+00 0.000000e+00 0.000000e+00 0.000000e+00 1.316667e+01
595000 -9.146678e+01 3.036130e+02 1.316667e+01 0.000000e+00 0.000000e+00 0.000000e+00 0.000000e+00 0.000000e+00 0.000000e+00 0.000000e+00 0.000000e+00 0.000000e+00 1.316667e+01
596000 -9.027254e+01 3.042987e+02 1.316667e+01 0.000000e+00 0.000000e+00 0.000000e+00 0.000000e+00 0.000000e+00 0.000000e+00 0.000000e+00 0.000000e+00 0.000000e+00 1.316667e+01
597000 -8.809146e+01 3.072386e+02 1.333333e+01 0.000000e+00 0.000000e+00 0.000000e+00 0.000000e+00 0.000000e+00 0.000000e+00 0.000000e+00 0.000000e+00 0.000000e+00 1.333333e+01
598000 -8.724548e+01 3.049256e+02 1.333333e+01 0.000000e+00 0.000000e+00 0.000000e+00 0.000000e+00 0.000000e+00 0.000000e+00 0.000000e+00 0.000000e+00 0.000000e+00 1.333333e+01
599000 -8.960656e+01 3.040667e+02 1.333333e+01 0.000000e+00 0.000000e+00 0.000000e+00 0.000000e+00 0.000000e+00 0.000000e+00 0.000000e+00 0.000000e+00 0.000000e+00 1.333333e+01
600000 -8.706053e+01 3.050974e+02 1.333333e+01 0.000000e+00 0.000000e+00 0.000000e+00 0.000000e+00 0.000000e+00 0.000000e+00 0.000000e+00 0.000000e+00 0.000000e+00 1.333333e+01
601000 -8.828050e+01 3.049881e+02 1.333333e+01 0.000000e+00 0.000000e+00 0.000000e+00 0.000000e+00 0.000000e+00 0.000000e+00 0.000000e+00 0.000000e+00 0.000000e+00 1.333333e+01
602000 -8.843559e+01 3.074731e+02 1.350000e+01 0.000000e+00 0.000000e+00 0.000000e+00 0.000000e+00 0.000000e+00 0.000000e+00 0.000000e+00 0.000000e+00 0.000000e+00 1.350000e+01
603000 -8.694270e+01 3.065359e+02 1.350000e+01 0.000000e+00 0.000000e+00 0.000000e+00 0.000000e+00 0.000000e+00 0.000000e+00 0.000000e+00 0.000000e+00 0.000000e+00 1.350000e+01
604000 -8.807989e+01 3.051867e+02 1.350000e+01 0.000000e+00 0.000000e+00 0.000000e+00 0.000000e+00 0.000000e+00 0.000000e+00 0.000000e+00 0.000000e+00 0.000000e+00 1.350000e+01
605000 -8.902172e+01 3.037107e+02 1.350000e+01 0.000000e+00 0.000000e+00 0.000000e+00 0.000000e+00 0.000000e+00 0.000000e+00 0.000000e+00 0.000000e+00 0.000000e+00 1.350000e+01
606000 -8.947365e+01 3.045161e+02 1.366667e+01 0.000000e+00 0.000000e+00 0.000000e+00 0.000000e+00 0.000000e+00 0.000000e+00 0.000000e+00 0.000000e+00 0.000000e+00 1.366667e+01
607000 -8.970352e+01 3.053773e+02 1.366667e+01 0.000000e+00 0.000000e+00 0.000000e+00 0.000000e+00 0.000000e+00 0.000000e+00 0.000000e+00 0.000000e+00 0.000000e+00 1.366667e+01
608000 -8.692863e+01 3.063101e+02 1.366667e+01 0.000000e+00 0.000000e+00 0.000000e+00 0.000000e+00 0.000000e+00 0.000000e+00 0.000000e+00 0.000000e+00 0.000000e+00 1.366667e+01
609000 -8.468358e+01 3.039396e+02 1.366667e+01 0.000000e+00 0.000000e+00 0.000000e+00 0.000000e+00 0.000000e+00 0.000000e+00 0.000000e+00 0.000000e+00 0.000000e+00 1.366667e+01
610000 -8.826863e+01 3.062629e+02 1.366667e+01 0.000000e+00 0.000000e+00 0.000000e+00 0.000000e+00 0.000000e+00 0.000000e+00 0.000000e+00 0.000000e+00 0.000000e+00 1.366667e+01
611000 -9.190012e+01 3.066096e+02 1.366667e+01 0.000000e+00 0.000000e+00 0.000000e+00 0.000000e+00 0.000000e+00 0.000000e+00 0.000000e+00 0.000000e+00 0.000000e+00 1.366667e+01
612000 -8.808091e+01 3.071284e+02 1.383333e+01 0.000000e+00 0.000000e+00 0.000000e+00 0.000000e+00 0.000000e+00 0.000000e+00 0.000000e+00 0.000000e+00 0.000000e+00 1.383333e+01
613000 -9.026565e+01 3.037719e+02 1.383333e+01 0.000000e+00 0.000000e+00 0.000000e+00 0.000000e+00 0.000000e+00 0.000000e+00 0.000000e+00 0.000000e+00 0.000000e+00 1.383333e+01
614000 -9.006107e+01 3.082809e+02 1.383333e+01 0.000000e+00 0.000000e+00 0.000000e+00 0.000000e+00 0.000000e+00 0.000000e+00 0.000000e+00 0.000000e+00 0.000000e+00 1.383333e+01
615000 -8.918394e+01 3.054350e+02 1.383333e+01 0.000000e+00 0.000000e+00 0.000000e+00 0.000000e+00 0.000000e+00 0.000000e+00 0.000000e+00 0.000000e+00 0.000000e+00 1.383333e+01
616000 -8.966991e+01 3.030750e+02 1.383333e+01 0.000000e+00 0.000000e+00 0.000000e+00 0.000000e+00 0.000000e+00 0.000000e+00 0.000000e+00 0.000000e+00 0.000000e+00 1.383333e+01
617000 -8.841260e+01 3.066119e+02 1.400000e+01 0.000000e+00 0.000000e+00 0.000000e+00 0.000000e+00 0.000000e+00 0.000000e+00 0.000000e+00 0.000000e+00 0.000000e+00 1.400000e+01
618000 -8.873817e+01 3.053256e+02 1.400000e+01 0.000000e+00 0.000000e+00 0.000000e+00 0.000000e+00 0.000000e+00 0.000000e+00 0.000000e+00 0.000000e+00 0.000000e+00 1.400000e+01
619000 -8.787008e+01 3.046052e+02 1.400000e+01 0.000000e+00 0.000000e+00 0.000000e+00 0.000000e+00 0.000000e+00 0.000000e+00 0.000000e+00 0.000000e+00 0.000000e+00 1.400000e+01
620000 -9.072745e+01 3.050570e+02 1.400000e+01 0.000000e+00 0.000000e+00 0.000000e+00 0.000000e+00 0.000000e+00 0.000000e+00 0.000000e+00 0.000000e+00 0.000000e+00 1.400000e+01
621000 -9.055903e+01 3.083299e+02 1.400000e+01 0.000000e+00 0.000000e+00 0.000000e+00 0.000000e+00 0.000000e+00 0.000000e+00 0.000000e+00 0.000000e+00 0.000000e+00 1.400000e+01
622000 -9.181293e+01 3.056155e+02 1.400000e+01 0.000000e+00 0.000000e+00 0.000000e+00 0.000000e+00 0.000000e+00 0.000000e+00 0.000000e+00 0.000000e+00 0.000000e+00 1.400000e+01
623000 -8.997447e+01 3.049584e+02 1.400000e+01 0.000000e+00 0.000000e+00 0.000000e+00 0.000000e+00 0.000000e+00 0.000000e+00 0.000000e+00 0.000000e+00 0.000000e+00 1.400000e+01
624000 -9.164404e+01 3.087756e+02 1.400000e+01 0.000000e+00 0.000000e+00 0.000000e+00 0.000000e+00 0.000000e+00 0.000000e+00 0.000000e+00 0.000000e+00 0.000000e+00 1.400000e+01
625000 -8.896205e+01 3.077884e+02 1.400000e+01 0.000000e+00 0.000000e+00 0.000000e+00 0.000000e+00 0.000000e+00 0.000000e+00 0.000000e+00 0.000000e+00 0.000000e+00 1.400000e+01
626000 -8.964197e+01 3.053418e+02 1.400000e+01 0.000000e+00 0.000000e+00 0.000000e+00 0.000000e+00 0.000000e+00 0.000000e+00 0.000000e+00 0.000000e+00 0.000000e+00 1.400000e+01
627000 -8.996255e+01 3.054633e+02 1.400000e+01 0.000000e+00 0.000000e+00 0.000000e+00 0.000000e+00 0.000000e+00 0.000000e+00 0.000000e+00 0.000000e+00 0.000000e+00 1.400000e+01
628000 -9.107007e+01 3.060217e+02 1.400000e+01 0.000000e+00 0.000000e+00 0.000000e+00 0.000000e+00 0.000000e+00 0.000000e+00 0.000000e+00 0.000000e+00 0.000000e+00 1.400000e+01
629000 -9.173021e+01 3.055168e+02 1.400000e+01 0.000000e+00 0.000000e+00 0.000000e+00 0.000000e+00 0.000000e+00 0.000000e+00 0.000000e+00 0.000000e+00 0.000000e+00 1.400000e+01
630000 -9.399012e+01 3.055527e+02 1.400000e+01 0.000000e+00 0.000000e+00 0.000000e+00 0.000000e+00 0.000000e+00 0.000000e+00 0.000000e+00 0.000000e+00 0.000000e+00 1.400000e+01
631000 -9.428311e+01 3.046593e+02 1.400000e+01 0.000000e+00 0.000000e+00 0.000000e+00 0.000000e+00 0.000000e+00 0.000000e+00 0.000000e+00 0.000000e+00 0.000000e+00 1.400000e+01
632000 -9.518080e+01 3.059865e+02 1.400000e+01 0.000000e+00 0.000000e+00 0.000000e+00 0.000000e+00 0.000000e+00 0.000000e+00 0.000000e+00 0.000000e+00 0.000000e+00 1.400000e+01
633000 -9.661969e+01 3.056110e+02 1.400000e+01 0.000000e+00 0.000000e+00 0.000000e+00 0.000000e+00 0.000000e+00 0.000000e+00 0.000000e+00 0.000000e+00 0.000000e+00 1.400000e+01
634000 -9.594758e+01 3.046712e+02 1.400000e+01 0.000000e+00 0.000000e+00 0.000000e+00 0.000000e+00 0.000000e+00 0.000000e+00 0.000000e+00 0.000000e+00 0.000000e+00 1.400000e+01
635000 -9.536512e+01 3.056125e+02 1.400000e+01 0.000000e+00 0.000000e+00 0.000000e+00 0.000000e+00 0.000000e+00 0.000000e+00 0.000000e+00 0.000000e+00 0.000000e+00 1.400000e+01
636000 -9.496597e+01 3.045749e+02 1.400000e+01 0.000000e+00 0.000000e+00 0.000000e+00 0.000000e+00 0.000000e+00 0.000000e+00 0.000000e+00 0.000000e+00 0.000000e+00 1.400000e+01
637000 -9.383628e+01 3.054808e+02 1.400000e+01 0.000000e+00 0.000000e+00 0.000000e+00 0.000000e+00 0.000000e+00 0.000000e+00 0.000000e+00 0.000000e+00 0.000000e+00 1.400000e+01
638000 -9.610174e+01 3.065596e+02 1.400000e+01 0.000000e+00 0.000000e+00 0.000000e+00 0.000000e+00 0.000000e+00 0.000000e+00 0.000000e+00 0.000000e+00 0.000000e+00 1.400000e+01
639000 -9.633364e+01 3.047909e+02 1.400000e+01 0.000000e+00 0.000000e+00 0.000000e+00 0.000000e+00 0.000000e+00 0.000000e+00 0.000000e+00 0.000000e+00 0.000000e+00 1.400000e+01
640000 -9.489914e+01 3.065375e+02 1.400000e+01 0.000000e+00 0.000000e+00 0.000000e+00 0.000000e+00 0.000000e+00 0.000000e+00 0.000000e+00 0.000000e+00 0.000000e+00 1.400000e+01
641000 -9.610328e+01 3.048964e+02 1.400000e+01 0.000000e+00 0.000000e+00 0.000000e+00 0.000000e+00 0.000000e+00 0.000000e+00 0.000000e+00 0.000000e+00 0.000000e+00 1.400000e+01
642000 -9.890161e+01 3.059669e+02 1.400000e+01 0.000000e+00 0.000000e+00 0.000000e+00 0.000000e+00 0.000000e+00 0.000000e+00 0.000000e+00 0.000000e+00 0.000000e+00 1.400000e+01
643000 -9.711025e+01 3.061932e+02 1.400000e+01 0.000000e+00 0.000000e+00 0.000000e+00 0.000000e+00 0.000000e+00 0.000000e+00 0.000000e+00 0.000000e+00 0.000000e+00 1.400000e+01
644000 -9.499659e+01 3.061788e+02 1.400000e+01 0.000000e+00 0.000000e+00 0.000000e+00 0.000000e+00 0.000000e+00 0.000000e+00 0.000000e+00 0.000000e+00 0.000000e+00 1.400000e+01
645000 -9.547880e+01 3.067220e+02 1.400000e+01 0.000000e+00 0.000000e+00 0.000000e+00 0.000000e+00 0.000000e+00 0.000000e+00 0.000000e+00 0.000000e+00 0.000000e+00 1.400000e+01
646000 -9.399644e+01 3.051159e+02 1.400000e+01 0.000000e+00 0.000000e+00 0.000000e+00 0.000000e+00 0.000000e+00 0.000000e+00 0.000000e+00 0.000000e+00 0.000000e+00 1.400000e+01
647000 -9.253944e+01 3.071682e+02 1.400000e+01 0.000000e+00 0.000000e+00 0.000000e+00 0.000000e+00 0.000000e+00 0.000000e+00 0.000000e+00 0.000000e+00 0.000000e+00 1.400000e+01
648000 -9.645204e+01 3.041111e+02 1.400000e+01 0.000000e+00 0.000000e+00 0.000000e+00 0.000000e+00 0.000000e+00 0.000000e+00 0.000000e+00 0.000000e+00 0.000000e+00 1.400000e+01
649000 -9.540160e+01 3.055493e+02 1.400000e+01 0.000000e+00 0.000000e+00 0.000000e+00 0.000000e+00 0.000000e+00 0.000000e+00 0.000000e+00 0.000000e+00 0.000000e+00 1.400000e+01
650000 -9.549833e+01 3.075213e+02 1.433333e+01 0.000000e+00 0.000000e+00 0.000000e+00 0.000000e+00 0.000000e+00 0.000000e+00 0.000000e+00 0.000000e+00 0.000000e+00 1.433333e+01
651000 -9.675973e+01 3.070239e+02 1.433333e+01 0.000000e+00 0.000000e+00 0.000000e+00 0.000000e+00 0.000000e+00 0.000000e+00 0.000000e+00 0.000000e+00 0.000000e+00 1.433333e+01
652000 -9.498351e+01 3.059651e+02 1.433333e+01 0.000000e+00 0.000000e+00 0.000000e+00 0.000000e+00 0.000000e+00 0.000000e+00 0.000000e+00 0.000000e+00 0.000000e+00 1.433333e+01
653000 -9.619626e+01 3.056473e+02 1.433333e+01 0.000000e+00 0.000000e+00 0.000000e+00 0.000000e+00 0.000000e+00 0.000000e+00 0.000000e+00 0.000000e+00 0.000000e+00 1.433333e+01
654000 -9.459421e+01 3.055931e+02 1.433333e+01 0.000000e+00 0.000000e+00 0.000000e+00 0.000000e+00 0.000000e+00 0.000000e+00 0.000000e+00 0.000000e+00 0.000000e+00 1.433333e+01
655000 -9.613950e+01 3.052333e+02 1.433333e+01 0.000000e+00 0.000000e+00 0.000000e+00 0.000000e+00 0.000000e+00 0.000000e+00 0.000000e+00 0.000000e+00 0.000000e+00 1.433333e+01
656000 -9.677284e+01 3.056216e+02 1.433333e+01 0.000000e+00 0.000000e+00 0.000000e+00 0.000000e+00 0.000000e+00 0.000000e+00 0.000000e+00 0.000000e+00 0.000000e+00 1.433333e+01
657000 -9.754714e+01 3.053250e+02 1.433333e+01 0.000000e+00 0.000000e+00 0.000000e+00 0.000000e+00 0.000000e+00 0.000000e+00 0.000000e+00 0.000000e+00 0.000000e+00 1.433333e+01
658000 -9.804669e+01 3.053609e+02 1.433333e+01 0.000000e+00 0.000000e+00 0.000000e+00 0.000000e+00 0.000000e+00 0.000000e+00 0.000000e+00 0.000000e+00 0.000000e+00 1.433333e+01
659000 -9.592576e+01 3.043460e+02 1.433333e+01 0.000000e+00 0.000000e+00 0.000000e+00 0.000000e+00 0.000000e+00 0.000000e+00 0.000000e+00 0.000000e+00 0.000000e+00 1.433333e+01
660000 -9.487290e+01 3.065529e+02 1.433333e+01 0.000000e+00 0.000000e+00 0.000000e+00 0.000000e+00 0.000000e+00 0.000000e+00 0.000000e+00 0.000000e+00 0.000000e+00 1.433333e+01
661000 -9.516334e+01 3.053461e+02 1.433333e+01 0.000000e+00 0.000000e+00 0.000000e+00 0.000000e+00 0.000000e+00 0.000000e+00 0.000000e+00 0.000000e+00 0.000000e+00 1.433333e+01
662000 -9.634352e+01 3.050904e+02 1.433333e+01 0.000000e+00 0.000000e+00 0.000000e+00 0.000000e+00 0.000000e+00 0.000000e+00 0.000000e+00 0.000000e+00 0.000000e+00 1.433333e+01
663000 -1.000049e+02 3.057007e+02 1.450000e+01 0.000000e+00 0.000000e+00 0.000000e+00 0.000000e+00 0.000000e+00 0.000000e+00 0.000000e+00 0.000000e+00 0.000000e+00 1.450000e+01
664000 -9.983396e+01 3.076456e+02 1.450000e+01 0.000000e+00 0.000000e+00 0.000000e+00 0.000000e+00 0.000000e+00 0.000000e+00 0.000000e+00 0.000000e+00 0.000000e+00 1.450000e+01
665000 -9.967551e+01 3.053083e+02 1.450000e+01 0.000000e+00 0.000000e+00 0.000000e+00 0.000000e+00 0.000000e+00 0.000000e+00 0.000000e+00 0.000000e+00 0.000000e+00 1.450000e+01
666000 -9.866838e+01 3.057925e+02 1.450000e+01 0.000000e+00 0.000000e+00 0.000000e+00 0.000000e+00 0.000000e+00 0.000000e+00 0.000000e+00 0.000000e+00 0.000000e+00 1.450000e+01
667000 -9.975710e+01 3.058111e+02 1.450000e+01 0.000000e+00 0.000000e+00 0.000000e+00 0.000000e+00 0.000000e+00 0.000000e+00 0.000000e+00 0.000000e+00 0.000000e+00 1.450000e+01
668000 -1.025784e+02 3.059594e+02 1.450000e+01 0.000000e+00 0.000000e+00 0.000000e+00 0.000000e+00 0.000000e+00 0.000000e+00 0.000000e+00 0.000000e+00 0.000000e+00 1.450000e+01
669000 -9.929271e+01 3.067541e+02 1.450000e+01 0.000000e+00 0.000000e+00 0.000000e+00 0.000000e+00 0.000000e+00 0.000000e+00 0.000000e+00 0.000000e+00 0.000000e+00 1.450000e+01
670000 -9.925599e+01 3.066022e+02 1.450000e+01 0.000000e+00 0.000000e+00 0.000000e+00 0.000000e+00 0.000000e+00 0.000000e+00 0.000000e+00 0.000000e+00 0.000000e+00 1.450000e+01
671000 -9.621409e+01 3.073240e+02 1.450000e+01 0.000000e+00 0.000000e+00 0.000000e+00 0.000000e+00 0.000000e+00 0.000000e+00 0.000000e+00 0.000000e+00 0.000000e+00 1.450000e+01
672000 -9.606130e+01 3.068533e+02 1.450000e+01 0.000000e+00 0.000000e+00 0.000000e+00 0.000000e+00 0.000000e+00 0.000000e+00 0.000000e+00 0.000000e+00 0.000000e+00 1.450000e+01
673000 -9.973890e+01 3.051173e+02 1.450000e+01 0.000000e+00 0.000000e+00 0.000000e+00 0.000000e+00 0.000000e+00 0.000000e+00 0.000000e+00 0.000000e+00 0.000000e+00 1.450000e+01
674000 -1.004899e+02 3.068758e+02 1.450000e+01 0.000000e+00 0.000000e+00 0.000000e+00 0.000000e+00 0.000000e+00 0.000000e+00 0.000000e+00 0.000000e+00 0.000000e+00 1.450000e+01
675000 -9.968812e+01 3.061605e+02 1.466667e+01 0.000000e+00 0.000000e+00 0.000000e+00 0.000000e+00 0.000000e+00 0.000000e+00 0.000000e+00 0.000000e+00 0.000000e+00 1.466667e+01
676000 -1.007874e+02 3.054650e+02 1.466667e+01 0.000000e+00 0.000000e+00 0.000000e+00 0.000000e+00 0.000000e+00 0.000000e+00 0.000000e+00 0.000000e+00 0.000000e+00 1.466667e+01
677000 -9.881056e+01 3.061956e+02 1.466667e+01 0.000000e+00 0.000000e+00 0.000000e+00 0.000000e+00 0.000000e+00 0.000000e+00 0.000000e+00 0.000000e+00 0.000000e+00 1.466667e+01
678000 -9.867632e+01 3.080582e+02 1.466667e+01 0.000000e+00 0.000000e+00 0.000000e+00 0.000000e+00 0.000000e+00 0.000000e+00 0.000000e+00 0.000000e+00 0.000000e+00 1.466667e+01
679000 -9.841316e+01 3.056313e+02 1.466667e+01 0.000000e+00 0.000000e+00 0.000000e+00 0.000000e+00 0.000000e+00 0.000000e+00 0.000000e+00 0.000000e+00 0.000000e+00 1.466667e+01
680000 -1.017665e+02 3.047004e+02 1.466667e+01 0.000000e+00 0.000000e+00 0.000000e+00 0.000000e+00 0.000000e+00 0.000000e+00 0.000000e+00 0.000000e+00 0.000000e+00 1.466667e+01
681000 -9.874752e+01 3.057682e+02 1.466667e+01 0.000000e+00 0.000000e+00 0.000000e+00 0.000000e+00 0.000000e+00 0.000000e+00 0.000000e+00 0.000000e+00 0.000000e+00 1.466667e+01
682000 -9.766566e+01 3.058192e+02 1.466667e+01 0.000000e+00 0.000000e+00 0.000000e+00 0.000000e+00 0.000000e+00 0.000000e+00 0.000000e+00 0.000000e+00 0.000000e+00 1.466667e+01
683000 -1.013824e+02 3.065720e+02 1.466667e+01 0.000000e+00 0.000000e+00 0.000000e+00 0.000000e+00 0.000000e+00 0.000000e+00 0.000000e+00 0.000000e+00 0.000000e+00 1.466667e+01
684000 -1.031760e+02 3.059565e+02 1.466667e+01 0.000000e+00 0.000000e+00 0.000000e+00 0.000000e+00 0.000000e+00 0.000000e+00 0.000000e+00 0.000000e+00 0.000000e+00 1.466667e+01
685000 -1.018923e+02 3.052157e+02 1.466667e+01 0.000000e+00 0.000000e+00 0.000000e+00 0.000000e+00 0.000000e+00 0.000000e+00 0.000000e+00 0.000000e+00 0.000000e+00 1.466667e+01
686000 -9.969670e+01 3.050028e+02 1.466667e+01 0.000000e+00 0.000000e+00 0.000000e+00 0.000000e+00 0.000000e+00 0.000000e+00 0.000000e+00 0.000000e+00 0.000000e+00 1.466667e+01
687000 -1.013396e+02 3.048117e+02 1.466667e+01 0.000000e+00 0.000000e+00 0.000000e+00 0.000000e+00 0.000000e+00 0.000000e+00 0.000000e+00 0.000000e+00 0.000000e+00 1.466667e+01
688000 -1.016347e+02 3.057328e+02 1.466667e+01 0.000000e+00 0.000000e+00 0.000000e+00 0.000000e+00 0.000000e+00 0.000000e+00 0.000000e+00 0.000000e+00 0.000000e+00 1.466667e+01
689000 -1.012708e+02 3.064490e+02 1.483333e+01 0.000000e+00 0.000000e+00 0.000000e+00 0.000000e+00 0.000000e+00 0.000000e+00 0.000000e+00 0.000000e+00 0.000000e+00 1.466667e+01
690000 -9.736935e+01 3.055839e+02 1.483333e+01 0.000000e+00 0.000000e+00 0.000000e+00 0.000000e+00 0.000000e+00 0.000000e+00 0.000000e+00 0.000000e+00 0.000000e+00 1.483333e+01
691000 -9.914533e+01 3.058671e+02 1.483333e+01 0.000000e+00 0.000000e+00 0.000000e+00 0.000000e+00 0.000000e+00 0.000000e+00 0.000000e+00 0.000000e+00 0.000000e+00 1.483333e+01
692000 -9.902240e+01 3.050858e+02 1.500000e+01 0.000000e+00 0.000000e+00 0.000000e+00 0.000000e+00 0.000000e+00 0.000000e+00 0.000000e+00 0.000000e+00 0.000000e+00 1.500000e+01
693000 -9.750957e+01 3.073284e+02 1.500000e+01 0.000000e+00 0.000000e+00 0.000000e+00 0.000000e+00 0.000000e+00 0.000000e+00 0.000000e+00 0.000000e+00 0.000000e+00 1.500000e+01
694000 -9.893625e+01 3.074218e+02 1.500000e+01 0.000000e+00 0.000000e+00 0.000000e+00 0.000000e+00 0.000000e+00 0.000000e+00 0.000000e+00 0.000000e+00 0.000000e+00 1.500000e+01
695000 -1.011067e+02 3.045927e+02 1.500000e+01 0.000000e+00 0.000000e+00 0.000000e+00 0.000000e+00 0.000000e+00 0.000000e+00 0.000000e+00 0.000000e+00 0.000000e+00 1.500000e+01
696000 -9.896279e+01 3.050303e+02 1.500000e+01 0.000000e+00 0.000000e+00 0.000000e+00 0.000000e+00 0.000000e+00 0.000000e+00 0.000000e+00 0.000000e+00 0.000000e+00 1.500000e+01
697000 -1.011646e+02 3.058421e+02 1.500000e+01 0.000000e+00 0.000000e+00 0.000000e+00 0.000000e+00 0.000000e+00 0.000000e+00 0.000000e+00 0.000000e+00 0.000000e+00 1.500000e+01
698000 -1.026071e+02 3.053884e+02 1.500000e+01 0.000000e+00 0.000000e+00 0.000000e+00 0.000000e+00 0.000000e+00 0.000000e+00 0.000000e+00 0.000000e+00 0.000000e+00 1.500000e+01
699000 -1.000356e+02 3.045266e+02 1.500000e+01 0.000000e+00 0.000000e+00 0.000000e+00 0.000000e+00 0.000000e+00 0.000000e+00 0.000000e+00 0.000000e+00 0.000000e+00 1.500000e+01
700000 -1.019218e+02 3.064679e+02 1.500000e+01 0.000000e+00 0.000000e+00 0.000000e+00 0.000000e+00 0.000000e+00 0.000000e+00 0.000000e+00 0.000000e+00 0.000000e+00 1.500000e+01
701000 -1.021062e+02 3.066483e+02 1.500000e+01 0.000000e+00 0.000000e+00 0.000000e+00 0.000000e+00 0.000000e+00 0.000000e+00 0.000000e+00 0.000000e+00 0.000000e+00 1.500000e+01
702000 -1.003547e+02 3.060515e+02 1.516667e+01 0.000000e+00 0.000000e+00 0.000000e+00 0.000000e+00 0.000000e+00 0.000000e+00 0.000000e+00 0.000000e+00 0.000000e+00 1.516667e+01
703000 -1.010381e+02 3.053809e+02 1.516667e+01 0.000000e+00 0.000000e+00 0.000000e+00 0.000000e+00 0.000000e+00 0.000000e+00 0.000000e+00 0.000000e+00 0.000000e+00 1.516667e+01
704000 -1.014148e+02 3.078748e+02 1.516667e+01 0.000000e+00 0.000000e+00 0.000000e+00 0.000000e+00 0.000000e+00 0.000000e+00 0.000000e+00 0.000000e+00 0.000000e+00 1.516667e+01
705000 -1.019279e+02 3.072699e+02 1.516667e+01 0.000000e+00 0.000000e+00 0.000000e+00 0.000000e+00 0.000000e+00 0.000000e+00 0.000000e+00 0.000000e+00 0.000000e+00 1.516667e+01
706000 -1.027321e+02 3.046903e+02 1.516667e+01 0.000000e+00 0.000000e+00 0.000000e+00 0.000000e+00 0.000000e+00 0.000000e+00 0.000000e+00 0.000000e+00 0.000000e+00 1.516667e+01
707000 -1.018905e+02 3.063964e+02 1.516667e+01 0.000000e+00 0.000000e+00 0.000000e+00 0.000000e+00 0.000000e+00 0.000000e+00 0.000000e+00 0.000000e+00 0.000000e+00 1.516667e+01
708000 -1.037898e+02 3.057676e+02 1.516667e+01 0.000000e+00 0.000000e+00 0.000000e+00 0.000000e+00 0.000000e+00 0.000000e+00 0.000000e+00 0.000000e+00 0.000000e+00 1.516667e+01
709000 -1.035146e+02 3.041836e+02 1.516667e+01 0.000000e+00 0.000000e+00 0.000000e+00 0.000000e+00 0.000000e+00 0.000000e+00 0.000000e+00 0.000000e+00 0.000000e+00 1.516667e+01
710000 -1.032068e+02 3.066170e+02 1.516667e+01 0.000000e+00 0.000000e+00 0.000000e+00 0.000000e+00 0.000000e+00 0.000000e+00 0.000000e+00 0.000000e+00 0.000000e+00 1.516667e+01
711000 -1.014351e+02 3.054637e+02 1.516667e+01 0.000000e+00 0.000000e+00 0.000000e+00 0.000000e+00 0.000000e+00 0.000000e+00 0.000000e+00 0.000000e+00 0.000000e+00 1.516667e+01
712000 -1.018301e+02 3.070768e+02 1.516667e+01 0.000000e+00 0.000000e+00 0.000000e+00 0.000000e+00 0.000000e+00 0.000000e+00 0.000000e+00 0.000000e+00 0.000000e+00 1.516667e+01
713000 -1.028224e+02 3.052379e+02 1.516667e+01 0.000000e+00 0.000000e+00 0.000000e+00 0.000000e+00 0.000000e+00 0.000000e+00 0.000000e+00 0.000000e+00 0.000000e+00 1.516667e+01
714000 -1.055396e+02 3.056633e+02 1.516667e+01 0.000000e+00 0.000000e+00 0.000000e+00 0.000000e+00 0.000000e+00 0.000000e+00 0.000000e+00 0.000000e+00 0.000000e+00 1.516667e+01
715000 -1.089214e+02 3.074413e+02 1.516667e+01 0.000000e+00 0.000000e+00 0.000000e+00 0.000000e+00 0.000000e+00 0.000000e+00 0.000000e+00 0.000000e+00 0.000000e+00 1.516667e+01
716000 -1.114347e+02 3.072818e+02 1.533333e+01 0.000000e+00 0.000000e+00 0.000000e+00 0.000000e+00 0.000000e+00 0.000000e+00 0.000000e+00 0.000000e+00 0.000000e+00 1.533333e+01
717000 -1.103322e+02 3.034016e+02 1.533333e+01 0.000000e+00 0.000000e+00 0.000000e+00 0.000000e+00 0.000000e+00 0.000000e+00 0.000000e+00 0.000000e+00 0.000000e+00 1.533333e+01
718000 -1.093996e+02 3.068938e+02 1.533333e+01 0.000000e+00 0.000000e+00 0.000000e+00 0.000000e+00 0.000000e+00 0.000000e+00 0.000000e+00 0.000000e+00 0.000000e+00 1.533333e+01
719000 -1.110584e+02 3.050758e+02 1.533333e+01 0.000000e+00 0.000000e+00 0.000000e+00 0.000000e+00 0.000000e+00 0.000000e+00 0.000000e+00 0.000000e+00 0.000000e+00 1.533333e+01
720000 -1.126895e+02 3.052327e+02 1.533333e+01 0.000000e+00 0.000000e+00 0.000000e+00 0.000000e+00 0.000000e+00 0.000000e+00 0.000000e+00 0.000000e+00 0.000000e+00 1.533333e+01
721000 -1.104982e+02 3.056808e+02 1.533333e+01 0.000000e+00 0.000000e+00 0.000000e+00 0.000000e+00 0.000000e+00 0.000000e+00 0.000000e+00 0.000000e+00 0.000000e+00 1.533333e+01
722000 -1.098368e+02 3.047555e+02 1.533333e+01 0.000000e+00 0.000000e+00 0.000000e+00 0.000000e+00 0.000000e+00 0.000000e+00 0.000000e+00 0.000000e+00 0.000000e+00 1.533333e+01
723000 -1.130500e+02 3.041830e+02 1.533333e+01 0.000000e+00 0.000000e+00 0.000000e+00 0.000000e+00 0.000000e+00 0.000000e+00 0.000000e+00 0.000000e+00 0.000000e+00 1.533333e+01
724000 -1.129980e+02 3.046077e+02 1.533333e+01 0.000000e+00 0.000000e+00 0.000000e+00 0.000000e+00 0.000000e+00 0.000000e+00 0.000000e+00 0.000000e+00 0.000000e+00 1.533333e+01
725000 -1.135134e+02 3.062289e+02 1.533333e+01 0.000000e+00 0.000000e+00 0.000000e+00 0.000000e+00 0.000000e+00 0.000000e+00 0.000000e+00 0.000000e+00 0.000000e+00 1.533333e+01
726000 -1.123321e+02 3.070056e+02 1.550000e+01 0.000000e+00 0.000000e+00 0.000000e+00 0.000000e+00 0.000000e+00 0.000000e+00 0.000000e+00 0.000000e+00 0.000000e+00 1.550000e+01
727000 -1.119367e+02 3.043962e+02 1.550000e+01 0.000000e+00 0.000000e+00 0.000000e+00 0.000000e+00 0.000000e+00 0.000000e+00 0.000000e+00 0.000000e+00 0.000000e+00 1.550000e+01
728000 -1.094838e+02 3.049388e+02 1.550000e+01 0.000000e+00 0.000000e+00 0.000000e+00 0.000000e+00 0.000000e+00 0.000000e+00 0.000000e+00 0.000000e+00 0.000000e+00 1.550000e+01
729000 -1.116215e+02 3.074063e+02 1.566667e+01 0.000000e+00 0.000000e+00 0.000000e+00 0.000000e+00 0.000000e+00 0.000000e+00 0.000000e+00 0.000000e+00 0.000000e+00 1.566667e+01
730000 -1.108545e+02 3.060490e+02 1.566667e+01 0.000000e+00 0.000000e+00 0.000000e+00 0.000000e+00 0.000000e+00 0.000000e+00 0.000000e+00 0.000000e+00 0.000000e+00 1.566667e+01
731000 -1.109147e+02 3.055570e+02 1.566667e+01 0.000000e+00 0.000000e+00 0.000000e+00 0.000000e+00 0.000000e+00 0.000000e+00 0.000000e+00 0.000000e+00 0.000000e+00 1.566667e+01
732000 -1.092799e+02 3.059175e+02 1.583333e+01 0.000000e+00 0.000000e+00 0.000000e+00 0.000000e+00 0.000000e+00 0.000000e+00 0.000000e+00 0.000000e+00 0.000000e+00 1.566667e+01
733000 -1.104285e+02 3.065920e+02 1.583333e+01 0.000000e+00 0.000000e+00 0.000000e+00 0.000000e+00 0.000000e+00 0.000000e+00 0.000000e+00 0.000000e+00 0.000000e+00 1.583333e+01
734000 -1.108662e+02 3.059443e+02 1.583333e+01 0.000000e+00 0.000000e+00 0.000000e+00 0.000000e+00 0.000000e+00 0.000000e+00 0.000000e+00 0.000000e+00 0.000000e+00 1.583333e+01
735000 -1.102531e+02 3.065505e+02 1.583333e+01 0.000000e+00 0.000000e+00 0.000000e+00 0.000000e+00 0.000000e+00 0.000000e+00 0.000000e+00 0.000000e+00 0.000000e+00 1.583333e+01
736000 -1.083388e+02 3.053290e+02 1.583333e+01 0.000000e+00 0.000000e+00 0.000000e+00 0.000000e+00 0.000000e+00 0.000000e+00 0.000000e+00 0.000000e+00 0.000000e+00 1.583333e+01
737000 -1.072736e+02 3.062857e+02 1.583333e+01 0.000000e+00 0.000000e+00 0.000000e+00 0.000000e+00 0.000000e+00 0.000000e+00 0.000000e+00 0.000000e+00 0.000000e+00 1.583333e+01
738000 -1.046705e+02 3.048403e+02 1.583333e+01 0.000000e+00 0.000000e+00 0.000000e+00 0.000000e+00 0.000000e+00 0.000000e+00 0.000000e+00 0.000000e+00 0.000000e+00 1.583333e+01
739000 -1.044651e+02 3.060819e+02 1.600000e+01 0.000000e+00 0.000000e+00 0.000000e+00 0.000000e+00 0.000000e+00 0.000000e+00 0.000000e+00 0.000000e+00 0.000000e+00 1.600000e+01
740000 -1.061265e+02 3.038149e+02 1.616667e+01 0.000000e+00 0.000000e+00 0.000000e+00 0.000000e+00 0.000000e+00 0.000000e+00 0.000000e+00 0.000000e+00 0.000000e+00 1.616667e+01
741000 -1.071569e+02 3.046311e+02 1.616667e+01 0.000000e+00 0.000000e+00 0.000000e+00 0.000000e+00 0.000000e+00 0.000000e+00 0.000000e+00 0.000000e+00 0.000000e+00 1.616667e+01
742000 -1.039657e+02 3.043736e+02 1.650000e+01 0.000000e+00 0.000000e+00 0.000000e+00 0.000000e+00 0.000000e+00 0.000000e+00 0.000000e+00 0.000000e+00 0.000000e+00 1.650000e+01
743000 -1.065538e+02 3.059292e+02 1.666667e+01 0.000000e+00 0.000000e+00 0.000000e+00 0.000000e+00 0.000000e+00 0.000000e+00 0.000000e+00 0.000000e+00 0.000000e+00 1.666667e+01
744000 -9.993886e+01 3.040712e+02 1.700000e+01 0.000000e+00 0.000000e+00 0.000000e+00 0.000000e+00 0.000000e+00 0.000000e+00 0.000000e+00 0.000000e+00 0.000000e+00 1.700000e+01
745000 -9.860981e+01 3.037303e+02 1.733333e+01 0.000000e+00 0.000000e+00 0.000000e+00 0.000000e+00 0.000000e+00 0.000000e+00 0.000000e+00 0.000000e+00 0.000000e+00 1.716667e+01
746000 -9.979016e+01 3.066797e+02 1.733333e+01 0.000000e+00 0.000000e+00 0.000000e+00 0.000000e+00 0.000000e+00 0.000000e+00 0.000000e+00 0.000000e+00 0.000000e+00 1.733333e+01
747000 -1.003242e+02 3.062593e+02 1.733333e+01 0.000000e+00 0.000000e+00 0.000000e+00 0.000000e+00 0.000000e+00 0.000000e+00 0.000000e+00 0.000000e+00 0.000000e+00 1.733333e+01
748000 -9.871547e+01 3.036349e+02 1.733333e+01 0.000000e+00 0.000000e+00 0.000000e+00 0.000000e+00 0.000000e+00 0.000000e+00 0.000000e+00 0.000000e+00 0.000000e+00 1.733333e+01
749000 -1.022001e+02 3.071766e+02 1.750000e+01 0.000000e+00 0.000000e+00 0.000000e+00 0.000000e+00 0.000000e+00 0.000000e+00 0.000000e+00 0.000000e+00 0.000000e+00 1.750000e+01
750000 -1.002890e+02 3.065480e+02 1.750000e+01 0.000000e+00 0.000000e+00 0.000000e+00 0.000000e+00 0.000000e+00 0.000000e+00 0.000000e+00 0.000000e+00 0.000000e+00 1.750000e+01
751000 -1.021830e+02 3.052198e+02 1.750000e+01 0.000000e+00 0.000000e+00 0.000000e+00 0.000000e+00 0.000000e+00 0.000000e+00 0.000000e+00 0.000000e+00 0.000000e+00 1.750000e+01
752000 -1.020549e+02 3.045618e+02 1.750000e+01 0.000000e+00 0.000000e+00 0.000000e+00 0.000000e+00 0.000000e+00 0.000000e+00 0.000000e+00 0.000000e+00 0.000000e+00 1.750000e+01
753000 -1.033153e+02 3.049411e+02 1.750000e+01 0.000000e+00 0.000000e+00 0.000000e+00 0.000000e+00 0.000000e+00 0.000000e+00 0.000000e+00 0.000000e+00 0.000000e+00 1.750000e+01
754000 -1.022799e+02 3.059865e+02 1.750000e+01 0.000000e+00 0.000000e+00 0.000000e+00 0.000000e+00 0.000000e+00 0.000000e+00 0.000000e+00 0.000000e+00 0.000000e+00 1.750000e+01
755000 -1.020413e+02 3.038663e+02 1.750000e+01 0.000000e+00 0.000000e+00 0.000000e+00 0.000000e+00 0.000000e+00 0.000000e+00 0.000000e+00 0.000000e+00 0.000000e+00 1.750000e+01
756000 -1.038919e+02 3.058166e+02 1.750000e+01 0.000000e+00 0.000000e+00 0.000000e+00 0.000000e+00 0.000000e+00 0.000000e+00 0.000000e+00 0.000000e+00 0.000000e+00 1.750000e+01
757000 -1.027955e+02 3.053542e+02 1.750000e+01 0.000000e+00 0.000000e+00 0.000000e+00 0.000000e+00 0.000000e+00 0.000000e+00 0.000000e+00 0.000000e+00 0.000000e+00 1.750000e+01
758000 -1.048047e+02 3.054557e+02 1.750000e+01 0.000000e+00 0.000000e+00 0.000000e+00 0.000000e+00 0.000000e+00 0.000000e+00 0.000000e+00 0.000000e+00 0.000000e+00 1.750000e+01
759000 -1.044988e+02 3.067138e+02 1.750000e+01 0.000000e+00 0.000000e+00 0.000000e+00 0.000000e+00 0.000000e+00 0.000000e+00 0.000000e+00 0.000000e+00 0.000000e+00 1.750000e+01
760000 -1.050344e+02 3.051330e+02 1.750000e+01 0.000000e+00 0.000000e+00 0.000000e+00 0.000000e+00 0.000000e+00 0.000000e+00 0.000000e+00 0.000000e+00 0.000000e+00 1.750000e+01
761000 -1.049090e+02 3.094138e+02 1.766667e+01 0.000000e+00 0.000000e+00 0.000000e+00 0.000000e+00 0.000000e+00 0.000000e+00 0.000000e+00 0.000000e+00 0.000000e+00 1.766667e+01
762000 -1.013371e+02 3.066638e+02 1.783333e+01 0.000000e+00 0.000000e+00 0.000000e+00 0.000000e+00 0.000000e+00 0.000000e+00 0.000000e+00 0.000000e+00 0.000000e+00 1.783333e+01
763000 -1.035867e+02 3.080452e+02 1.783333e+01 0.000000e+00 0.000000e+00 0.000000e+00 0.000000e+00 0.000000e+00 0.000000e+00 0.000000e+00 0.000000e+00 0.000000e+00 1.783333e+01
764000 -1.061836e+02 3.060629e+02 1.783333e+01 0.000000e+00 0.000000e+00 0.000000e+00 0.000000e+00 0.000000e+00 0.000000e+00 0.000000e+00 0.000000e+00 0.000000e+00 1.783333e+01
765000 -1.022288e+02 3.052391e+02 1.783333e+01 0.000000e+00 0.000000e+00 0.000000e+00 0.000000e+00 0.000000e+00 0.000000e+00 0.000000e+00 0.000000e+00 0.000000e+00 1.783333e+01
766000 -1.020035e+02 3.049837e+02 1.783333e+01 0.000000e+00 0.000000e+00 0.000000e+00 0.000000e+00 0.000000e+00 0.000000e+00 0.000000e+00 0.000000e+00 0.000000e+00 1.783333e+01
767000 -1.037586e+02 3.054100e+02 1.783333e+01 0.000000e+00 0.000000e+00 0.000000e+00 0.000000e+00 0.000000e+00 0.000000e+00 0.000000e+00 0.000000e+00 0.000000e+00 1.783333e+01
768000 -1.026126e+02 3.053880e+02 1.783333e+01 0.000000e+00 0.000000e+00 0.000000e+00 0.000000e+00 0.000000e+00 0.000000e+00 0.000000e+00 0.000000e+00 0.000000e+00 1.783333e+01
769000 -1.049170e+02 3.046926e+02 1.783333e+01 0.000000e+00 0.000000e+00 0.000000e+00 0.000000e+00 0.000000e+00 0.000000e+00 0.000000e+00 0.000000e+00 0.000000e+00 1.783333e+01
770000 -1.024098e+02 3.063496e+02 1.783333e+01 0.000000e+00 0.000000e+00 0.000000e+00 0.000000e+00 0.000000e+00 0.000000e+00 0.000000e+00 0.000000e+00 0.000000e+00 1.783333e+01
771000 -1.023292e+02 3.037890e+02 1.783333e+01 0.000000e+00 0.000000e+00 0.000000e+00 0.000000e+00 0.000000e+00 0.000000e+00 0.000000e+00 0.000000e+00 0.000000e+00 1.783333e+01
772000 -1.043302e+02 3.051751e+02 1.800000e+01 0.000000e+00 0.000000e+00 0.000000e+00 0.000000e+00 0.000000e+00 0.000000e+00 0.000000e+00 0.000000e+00 0.000000e+00 1.800000e+01
773000 -1.009282e+02 3.052248e+02 1.800000e+01 0.000000e+00 0.000000e+00 0.000000e+00 0.000000e+00 0.000000e+00 0.000000e+00 0.000000e+00 0.000000e+00 0.000000e+00 1.800000e+01
774000 -1.020629e+02 3.049387e+02 1.800000e+01 0.000000e+00 0.000000e+00 0.000000e+00 0.000000e+00 0.000000e+00 0.000000e+00 0.000000e+00 0.000000e+00 0.000000e+00 1.800000e+01
775000 -1.028627e+02 3.057421e+02 1.800000e+01 0.000000e+00 0.000000e+00 0.000000e+00 0.000000e+00 0.000000e+00 0.000000e+00 0.000000e+00 0.000000e+00 0.000000e+00 1.800000e+01
776000 -1.005316e+02 3.057416e+02 1.800000e+01 0.000000e+00 0.000000e+00 0.000000e+00 0.000000e+00 0.000000e+00 0.000000e+00 0.000000e+00 0.000000e+00 0.000000e+00 1.800000e+01
777000 -1.007942e+02 3.054572e+02 1.800000e+01 0.000000e+00 0.000000e+00 0.000000e+00 0.000000e+00 0.000000e+00 0.000000e+00 0.000000e+00 0.000000e+00 0.000000e+00 1.800000e+01
778000 -1.004376e+02 3.055317e+02 1.816667e+01 0.000000e+00 0.000000e+00 0.000000e+00 0.000000e+00 0.000000e+00 0.000000e+00 0.000000e+00 0.000000e+00 0.000000e+00 1.816667e+01
779000 -9.955212e+01 3.069056e+02 1.816667e+01 0.000000e+00 0.000000e+00 0.000000e+00 0.000000e+00 0.000000e+00 0.000000e+00 0.000000e+00 0.000000e+00 0.000000e+00 1.816667e+01
780000 -1.006299e+02 3.021412e+02 1.816667e+01 0.000000e+00 0.000000e+00 0.000000e+00 0.000000e+00 0.000000e+00 0.000000e+00 0.000000e+00 0.000000e+00 0.000000e+00 1.816667e+01
781000 -1.020589e+02 3.042653e+02 1.816667e+01 0.000000e+00 0.000000e+00 0.000000e+00 0.000000e+00 0.000000e+00 0.000000e+00 0.000000e+00 0.000000e+00 0.000000e+00 1.816667e+01
782000 -1.022593e+02 3.054644e+02 1.833333e+01 0.000000e+00 0.000000e+00 0.000000e+00 0.000000e+00 0.000000e+00 0.000000e+00 0.000000e+00 0.000000e+00 0.000000e+00 1.833333e+01
783000 -9.986058e+01 3.060007e+02 1.833333e+01 0.000000e+00 0.000000e+00 0.000000e+00 0.000000e+00 0.000000e+00 0.000000e+00 0.000000e+00 0.000000e+00 0.000000e+00 1.833333e+01
784000 -9.846750e+01 3.059802e+02 1.833333e+01 0.000000e+00 0.000000e+00 0.000000e+00 0.000000e+00 0.000000e+00 0.000000e+00 0.000000e+00 0.000000e+00 0.000000e+00 1.833333e+01
785000 -9.740217e+01 3.079986e+02 1.850000e+01 0.000000e+00 0.000000e+00 0.000000e+00 0.000000e+00 0.000000e+00 0.000000e+00 0.000000e+00 0.000000e+00 0.000000e+00 1.850000e+01
786000 -9.596763e+01 3.056348e+02 1.850000e+01 0.000000e+00 0.000000e+00 0.000000e+00 0.000000e+00 0.000000e+00 0.000000e+00 0.000000e+00 0.000000e+00 0.000000e+00 1.850000e+01
787000 -9.852281e+01 3.046778e+02 1.866667e+01 0.000000e+00 0.000000e+00 0.000000e+00 0.000000e+00 0.000000e+00 0.000000e+00 0.000000e+00 0.000000e+00 0.000000e+00 1.866667e+01
788000 -9.948581e+01 3.055798e+02 1.866667e+01 0.000000e+00 0.000000e+00 0.000000e+00 0.000000e+00 0.000000e+00 0.000000e+00 0.000000e+00 0.000000e+00 0.000000e+00 1.866667e+01
789000 -9.926564e+01 3.045937e+02 1.866667e+01 0.000000e+00 0.000000e+00 0.000000e+00 0.000000e+00 0.000000e+00 0.000000e+00 0.000000e+00 0.000000e+00 0.000000e+00 1.866667e+01
790000 -9.743561e+01 3.084472e+02 1.866667e+01 0.000000e+00 0.000000e+00 0.000000e+00 0.000000e+00 0.000000e+00 0.000000e+00 0.000000e+00 0.000000e+00 0.000000e+00 1.866667e+01
791000 -9.923909e+01 3.063721e+02 1.866667e+01 0.000000e+00 0.000000e+00 0.000000e+00 0.000000e+00 0.000000e+00 0.000000e+00 0.000000e+00 0.000000e+00 0.000000e+00 1.866667e+01
792000 -1.010687e+02 3.054310e+02 1.866667e+01 0.000000e+00 0.000000e+00 0.000000e+00 0.000000e+00 0.000000e+00 0.000000e+00 0.000000e+00 0.000000e+00 0.000000e+00 1.866667e+01
793000 -9.943155e+01 3.043639e+02 1.866667e+01 0.000000e+00 0.000000e+00 0.000000e+00 0.000000e+00 0.000000e+00 0.000000e+00 0.000000e+00 0.000000e+00 0.000000e+00 1.866667e+01
794000 -1.037263e+02 3.064736e+02 1.866667e+01 0.000000e+00 0.000000e+00 0.000000e+00 0.000000e+00 0.000000e+00 0.000000e+00 0.000000e+00 0.000000e+00 0.000000e+00 1.866667e+01
795000 -1.028807e+02 3.074665e+02 1.866667e+01 0.000000e+00 0.000000e+00 0.000000e+00 0.000000e+00 0.000000e+00 0.000000e+00 0.000000e+00 0.000000e+00 0.000000e+00 1.866667e+01
796000 -1.042315e+02 3.056161e+02 1.883333e+01 0.000000e+00 0.000000e+00 0.000000e+00 0.000000e+00 0.000000e+00 0.000000e+00 0.000000e+00 0.000000e+00 0.000000e+00 1.883333e+01
797000 -1.041330e+02 3.063623e+02 1.900000e+01 0.000000e+00 0.000000e+00 0.000000e+00 0.000000e+00 0.000000e+00 0.000000e+00 0.000000e+00 0.000000e+00 0.000000e+00 1.883333e+01
798000 -1.033846e+02 3.043999e+02 1.900000e+01 0.000000e+00 0.000000e+00 0.000000e+00 0.000000e+00 0.000000e+00 0.000000e+00 0.000000e+00 0.000000e+00 0.000000e+00 1.900000e+01
799000 -1.031201e+02 3.058110e+02 1.916667e+01 0.000000e+00 0.000000e+00 0.000000e+00 0.000000e+00 0.000000e+00 0.000000e+00 0.000000e+00 0.000000e+00 0.000000e+00 1.900000e+01
800000 -1.032142e+02 3.060123e+02 1.950000e+01 0.000000e+00 0.000000e+00 0.000000e+00 0.000000e+00 0.000000e+00 0.000000e+00 0.000000e+00 0.000000e+00 0.000000e+00 1.950000e+01
801000 -1.028124e+02 3.069600e+02 1.950000e+01 0.000000e+00 0.000000e+00 0.000000e+00 0.000000e+00 0.000000e+00 0.000000e+00 0.000000e+00 0.000000e+00 0.000000e+00 1.950000e+01
802000 -1.041920e+02 3.059156e+02 1.950000e+01 0.000000e+00 0.000000e+00 0.000000e+00 0.000000e+00 0.000000e+00 0.000000e+00 0.000000e+00 0.000000e+00 0.000000e+00 1.950000e+01
803000 -1.024465e+02 3.068703e+02 1.950000e+01 0.000000e+00 0.000000e+00 0.000000e+00 0.000000e+00 0.000000e+00 0.000000e+00 0.000000e+00 0.000000e+00 0.000000e+00 1.950000e+01
804000 -1.032903e+02 3.050119e+02 1.950000e+01 0.000000e+00 0.000000e+00 0.000000e+00 0.000000e+00 0.000000e+00 0.000000e+00 0.000000e+00 0.000000e+00 0.000000e+00 1.950000e+01
805000 -1.039139e+02 3.060376e+02 1.950000e+01 0.000000e+00 0.000000e+00 0.000000e+00 0.000000e+00 0.000000e+00 0.000000e+00 0.000000e+00 0.000000e+00 0.000000e+00 1.950000e+01
806000 -9.861972e+01 3.044128e+02 1.950000e+01 0.000000e+00 0.000000e+00 0.000000e+00 0.000000e+00 0.000000e+00 0.000000e+00 0.000000e+00 0.000000e+00 0.000000e+00 1.950000e+01
807000 -9.935727e+01 3.058640e+02 1.950000e+01 0.000000e+00 0.000000e+00 0.000000e+00 0.000000e+00 0.000000e+00 0.000000e+00 0.000000e+00 0.000000e+00 0.000000e+00 1.950000e+01
808000 -9.717730e+01 3.064604e+02 1.950000e+01 0.000000e+00 0.000000e+00 0.000000e+00 0.000000e+00 0.000000e+00 0.000000e+00 0.000000e+00 0.000000e+00 0.000000e+00 1.950000e+01
809000 -9.813443e+01 3.048159e+02 1.950000e+01 0.000000e+00 0.000000e+00 0.000000e+00 0.000000e+00 0.000000e+00 0.000000e+00 0.000000e+00 0.000000e+00 0.000000e+00 1.950000e+01
810000 -9.793959e+01 3.082774e+02 1.950000e+01 0.000000e+00 0.000000e+00 0.000000e+00 0.000000e+00 0.000000e+00 0.000000e+00 0.000000e+00 0.000000e+00 0.000000e+00 1.950000e+01
811000 -9.607251e+01 3.068184e+02 1.966667e+01 0.000000e+00 0.000000e+00 0.000000e+00 0.000000e+00 0.000000e+00 0.000000e+00 0.000000e+00 0.000000e+00 0.000000e+00 1.966667e+01
812000 -1.003649e+02 3.048489e+02 1.966667e+01 0.000000e+00 0.000000e+00 0.000000e+00 0.000000e+00 0.000000e+00 0.000000e+00 0.000000e+00 0.000000e+00 0.000000e+00 1.966667e+01
813000 -9.838147e+01 3.060814e+02 1.966667e+01 0.000000e+00 0.000000e+00 0.000000e+00 0.000000e+00 0.000000e+00 0.000000e+00 0.000000e+00 0.000000e+00 0.000000e+00 1.966667e+01
814000 -9.940607e+01 3.063665e+02 1.966667e+01 0.000000e+00 0.000000e+00 0.000000e+00 0.000000e+00 0.000000e+00 0.000000e+00 0.000000e+00 0.000000e+00 0.000000e+00 1.966667e+01
815000 -1.029938e+02 3.038222e+02 1.966667e+01 0.000000e+00 0.000000e+00 0.000000e+00 0.000000e+00 0.000000e+00 0.000000e+00 0.000000e+00 0.000000e+00 0.000000e+00 1.966667e+01
816000 -1.001833e+02 3.058929e+02 1.966667e+01 0.000000e+00 0.000000e+00 0.000000e+00 0.000000e+00 0.000000e+00 0.000000e+00 0.000000e+00 0.000000e+00 0.000000e+00 1.966667e+01
817000 -9.616120e+01 3.054964e+02 1.983333e+01 0.000000e+00 0.000000e+00 0.000000e+00 0.000000e+00 0.000000e+00 0.000000e+00 0.000000e+00 0.000000e+00 0.000000e+00 1.983333e+01
818000 -9.716455e+01 3.047202e+02 1.983333e+01 0.000000e+00 0.000000e+00 0.000000e+00 0.000000e+00 0.000000e+00 0.000000e+00 0.000000e+00 0.000000e+00 0.000000e+00 1.983333e+01
819000 -9.957836e+01 3.072480e+02 1.983333e+01 0.000000e+00 0.000000e+00 0.000000e+00 0.000000e+00 0.000000e+00 0.000000e+00 0.000000e+00 0.000000e+00 0.000000e+00 1.983333e+01
820000 -9.800213e+01 3.056267e+02 1.983333e+01 0.000000e+00 0.000000e+00 0.000000e+00 0.000000e+00 0.000000e+00 0.000000e+00 0.000000e+00 0.000000e+00 0.000000e+00 1.983333e+01
821000 -9.636518e+01 3.055297e+02 1.983333e+01 0.000000e+00 0.000000e+00 0.000000e+00 0.000000e+00 0.000000e+00 0.000000e+00 0.000000e+00 0.000000e+00 0.000000e+00 1.983333e+01
822000 -9.765976e+01 3.061775e+02 1.983333e+01 0.000000e+00 0.000000e+00 0.000000e+00 0.000000e+00 0.000000e+00 0.000000e+00 0.000000e+00 0.000000e+00 0.000000e+00 1.983333e+01
823000 -9.418748e+01 3.050793e+02 1.983333e+01 0.000000e+00 0.000000e+00 0.000000e+00 0.000000e+00 0.000000e+00 0.000000e+00 0.000000e+00 0.000000e+00 0.000000e+00 1.983333e+01
824000 -9.440144e+01 3.062203e+02 2.000000e+01 0.000000e+00 0.000000e+00 0.000000e+00 0.000000e+00 0.000000e+00 0.000000e+00 0.000000e+00 0.000000e+00 0.000000e+00 2.000000e+01
825000 -9.665987e+01 3.030979e+02 2.016667e+01 0.000000e+00 0.000000e+00 0.000000e+00 0.000000e+00 0.000000e+00 0.000000e+00 0.000000e+00 0.000000e+00 0.000000e+00 2.016667e+01
826000 -1.019746e+02 3.061993e+02 2.016667e+01 0.000000e+00 0.000000e+00 0.000000e+00 0.000000e+00 0.000000e+00 0.000000e+00 0.000000e+00 0.000000e+00 0.000000e+00 2.016667e+01
827000 -1.018386e+02 3.049545e+02 2.016667e+01 0.000000e+00 0.000000e+00 0.000000e+00 0.000000e+00 0.000000e+00 0.000000e+00 0.000000e+00 0.000000e+00 0.000000e+00 2.016667e+01
828000 -9.760425e+01 3.076510e+02 2.016667e+01 0.000000e+00 0.000000e+00 0.000000e+00 0.000000e+00 0.000000e+00 0.000000e+00 0.000000e+00 0.000000e+00 0.000000e+00 2.016667e+01
829000 -9.919002e+01 3.058266e+02 2.033333e+01 0.000000e+00 0.000000e+00 0.000000e+00 0.000000e+00 0.000000e+00 0.000000e+00 0.000000e+00 0.000000e+00 0.000000e+00 2.033333e+01
830000 -9.716015e+01 3.051955e+02 2.066667e+01 0.000000e+00 0.000000e+00 0.000000e+00 0.000000e+00 0.000000e+00 0.000000e+00 0.000000e+00 0.000000e+00 0.000000e+00 2.066667e+01
831000 -9.539895e+01 3.045340e+02 2.066667e+01 0.000000e+00 0.000000e+00 0.000000e+00 0.000000e+00 0.000000e+00 0.000000e+00 0.000000e+00 0.000000e+00 0.000000e+00 2.066667e+01
832000 -9.633343e+01 3.038633e+02 2.066667e+01 0.000000e+00 0.000000e+00 0.000000e+00 0.000000e+00 0.000000e+00 0.000000e+00 0.000000e+00 0.000000e+00 0.000000e+00 2.066667e+01
833000 -9.495334e+01 3.051884e+02 2.066667e+01 0.000000e+00 0.000000e+00 0.000000e+00 0.000000e+00 0.000000e+00 0.000000e+00 0.000000e+00 0.000000e+00 0.000000e+00 2.066667e+01
834000 -9.577287e+01 3.072674e+02 2.066667e+01 0.000000e+00 0.000000e+00 0.000000e+00 0.000000e+00 0.000000e+00 0.000000e+00 0.000000e+00 0.000000e+00 0.000000e+00 2.066667e+01
835000 -9.398246e+01 3.046152e+02 2.066667e+01 0.000000e+00 0.000000e+00 0.000000e+00 0.000000e+00 0.000000e+00 0.000000e+00 0.000000e+00 0.000000e+00 0.000000e+00 2.066667e+01
836000 -9.711072e+01 3.076716e+02 2.066667e+01 0.000000e+00 0.000000e+00 0.000000e+00 0.000000e+00 0.000000e+00 0.000000e+00 0.000000e+00 0.000000e+00 0.000000e+00 2.066667e+01
837000 -9.584857e+01 3.050291e+02 2.066667e+01 0.000000e+00 0.000000e+00 0.000000e+00 0.000000e+00 0.000000e+00 0.000000e+00 0.000000e+00 0.000000e+00 0.000000e+00 2.066667e+01
838000 -9.525220e+01 3.079746e+02 2.066667e+01 0.000000e+00 0.000000e+00 0.000000e+00 0.000000e+00 0.000000e+00 0.000000e+00 0.000000e+00 0.000000e+00 0.000000e+00 2.066667e+01
839000 -9.442171e+01 3.060143e+02 2.066667e+01 0.000000e+00 0.000000e+00 0.000000e+00 0.000000e+00 0.000000e+00 0.000000e+00 0.000000e+00 0.000000e+00 0.000000e+00 2.066667e+01
840000 -9.504129e+01 3.057262e+02 2.066667e+01 0.000000e+00 0.000000e+00 0.000000e+00 0.000000e+00 0.000000e+00 0.000000e+00 0.000000e+00 0.000000e+00 0.000000e+00 2.066667e+01
841000 -9.537974e+01 3.061095e+02 2.066667e+01 0.000000e+00 0.000000e+00 0.000000e+00 0.000000e+00 0.000000e+00 0.000000e+00 0.000000e+00 0.000000e+00 0.000000e+00 2.066667e+01
842000 -9.704399e+01 3.055248e+02 2.066667e+01 0.000000e+00 0.000000e+00 0.000000e+00 0.000000e+00 0.000000e+00 0.000000e+00 0.000000e+00 0.000000e+00 0.000000e+00 2.066667e+01
843000 -9.444430e+01 3.063740e+02 2.066667e+01 0.000000e+00 0.000000e+00 0.000000e+00 0.000000e+00 0.000000e+00 0.000000e+00 0.000000e+00 0.000000e+00 0.000000e+00 2.066667e+01
844000 -9.592101e+01 3.065484e+02 2.066667e+01 0.000000e+00 0.000000e+00 0.000000e+00 0.000000e+00 0.000000e+00 0.000000e+00 0.000000e+00 0.000000e+00 0.000000e+00 2.066667e+01
845000 -9.680674e+01 3.068967e+02 2.066667e+01 0.000000e+00 0.000000e+00 0.000000e+00 0.000000e+00 0.000000e+00 0.000000e+00 0.000000e+00 0.000000e+00 0.000000e+00 2.066667e+01
846000 -9.801402e+01 3.054694e+02 2.066667e+01 0.000000e+00 0.000000e+00 0.000000e+00 0.000000e+00 0.000000e+00 0.000000e+00 0.000000e+00 0.000000e+00 0.000000e+00 2.066667e+01
847000 -9.622967e+01 3.045836e+02 2.066667e+01 0.000000e+00 0.000000e+00 0.000000e+00 0.000000e+00 0.000000e+00 0.000000e+00 0.000000e+00 0.000000e+00 0.000000e+00 2.066667e+01
848000 -9.496660e+01 3.065227e+02 2.066667e+01 0.000000e+00 0.000000e+00 0.000000e+00 0.000000e+00 0.000000e+00 0.000000e+00 0.000000e+00 0.000000e+00 0.000000e+00 2.066667e+01
849000 -9.768554e+01 3.066230e+02 2.066667e+01 0.000000e+00 0.000000e+00 0.000000e+00 0.000000e+00 0.000000e+00 0.000000e+00 0.000000e+00 0.000000e+00 0.000000e+00 2.066667e+01
850000 -9.416373e+01 3.072547e+02 2.066667e+01 0.000000e+00 0.000000e+00 0.000000e+00 0.000000e+00 0.000000e+00 0.000000e+00 0.000000e+00 0.000000e+00 0.000000e+00 2.066667e+01
851000 -9.597835e+01 3.046818e+02 2.066667e+01 0.000000e+00 0.000000e+00 0.000000e+00 0.000000e+00 0.000000e+00 0.000000e+00 0.000000e+00 0.000000e+00 0.000000e+00 2.066667e+01
852000 -9.750552e+01 3.063244e+02 2.083333e+01 0.000000e+00 0.000000e+00 0.000000e+00 0.000000e+00 0.000000e+00 0.000000e+00 0.000000e+00 0.000000e+00 0.000000e+00 2.083333e+01
853000 -9.760226e+01 3.094566e+02 2.083333e+01 0.000000e+00 0.000000e+00 0.000000e+00 0.000000e+00 0.000000e+00 0.000000e+00 0.000000e+00 0.000000e+00 0.000000e+00 2.083333e+01
854000 -9.747496e+01 3.020880e+02 2.083333e+01 0.000000e+00 0.000000e+00 0.000000e+00 0.000000e+00 0.000000e+00 0.000000e+00 0.000000e+00 0.000000e+00 0.000000e+00 2.083333e+01
855000 -9.625659e+01 3.046668e+02 2.083333e+01 0.000000e+00 0.000000e+00 0.000000e+00 0.000000e+00 0.000000e+00 0.000000e+00 0.000000e+00 0.000000e+00 0.000000e+00 2.083333e+01
856000 -9.840157e+01 3.049141e+02 2.083333e+01 0.000000e+00 0.000000e+00 0.000000e+00 0.000000e+00 0.000000e+00 0.000000e+00 0.000000e+00 0.000000e+00 0.000000e+00 2.083333e+01
857000 -9.694293e+01 3.083851e+02 2.083333e+01 0.000000e+00 0.000000e+00 0.000000e+00 0.000000e+00 0.000000e+00 0.000000e+00 0.000000e+00 0.000000e+00 0.000000e+00 2.083333e+01
858000 -9.706106e+01 3.081322e+02 2.083333e+01 0.000000e+00 0.000000e+00 0.000000e+00 0.000000e+00 0.000000e+00 0.000000e+00 0.000000e+00 0.000000e+00 0.000000e+00 2.083333e+01
859000 -9.706641e+01 3.072621e+02 2.100000e+01 0.000000e+00 0.000000e+00 0.000000e+00 0.000000e+00 0.000000e+00 0.000000e+00 0.000000e+00 0.000000e+00 0.000000e+00 2.100000e+01
860000 -9.946503e+01 3.043251e+02 2.100000e+01 0.000000e+00 0.000000e+00 0.000000e+00 0.000000e+00 0.000000e+00 0.000000e+00 0.000000e+00 0.000000e+00 0.000000e+00 2.100000e+01
861000 -1.001955e+02 3.065946e+02 2.100000e+01 0.000000e+00 0.000000e+00 0.000000e+00 0.000000e+00 0.000000e+00 0.000000e+00 0.000000e+00 0.000000e+00 0.000000e+00 2.100000e+01
862000 -1.000095e+02 3.075045e+02 2.100000e+01 0.000000e+00 0.000000e+00 0.000000e+00 0.000000e+00 0.000000e+00 0.000000e+00 0.000000e+00 0.000000e+00 0.000000e+00 2.100000e+01
863000 -9.915202e+01 3.053727e+02 2.100000e+01 0.000000e+00 0.000000e+00 0.000000e+00 0.000000e+00 0.000000e+00 0.000000e+00 0.000000e+00 0.000000e+00 0.000000e+00 2.100000e+01
864000 -1.011827e+02 3.058326e+02 2.100000e+01 0.000000e+00 0.000000e+00 0.000000e+00 0.000000e+00 0.000000e+00 0.000000e+00 0.000000e+00 0.000000e+00 0.000000e+00 2.100000e+01
865000 -9.894574e+01 3.065572e+02 2.100000e+01 0.000000e+00 0.000000e+00 0.000000e+00 0.000000e+00 0.000000e+00 0.000000e+00 0.000000e+00 0.000000e+00 0.000000e+00 2.100000e+01
866000 -9.661103e+01 3.065615e+02 2.100000e+01 0.000000e+00 0.000000e+00 0.000000e+00 0.000000e+00 0.000000e+00 0.000000e+00 0.000000e+00 0.000000e+00 0.000000e+00 2.100000e+01
867000 -9.694004e+01 3.071976e+02 2.100000e+01 0.000000e+00 0.000000e+00 0.000000e+00 0.000000e+00 0.000000e+00 0.000000e+00 0.000000e+00 0.000000e+00 0.000000e+00 2.100000e+01
868000 -9.822778e+01 3.054487e+02 2.100000e+01 0.000000e+00 0.000000e+00 0.000000e+00 0.000000e+00 0.000000e+00 0.000000e+00 0.000000e+00 0.000000e+00 0.000000e+00 2.100000e+01
869000 -9.716321e+01 3.067370e+02 2.100000e+01 0.000000e+00 0.000000e+00 0.000000e+00 0.000000e+00 0.000000e+00 0.000000e+00 0.000000e+00 0.000000e+00 0.000000e+00 2.100000e+01
870000 -9.654256e+01 3.057797e+02 2.100000e+01 0.000000e+00 0.000000e+00 0.000000e+00 0.000000e+00 0.000000e+00 0.000000e+00 0.000000e+00 0.000000e+00 0.000000e+00 2.100000e+01
871000 -9.451912e+01 3.058527e+02 2.100000e+01 0.000000e+00 0.000000e+00 0.000000e+00 0.000000e+00 0.000000e+00 0.000000e+00 0.000000e+00 0.000000e+00 0.000000e+00 2.100000e+01
872000 -9.730485e+01 3.067266e+02 2.100000e+01 0.000000e+00 0.000000e+00 0.000000e+00 0.000000e+00 0.000000e+00 0.000000e+00 0.000000e+00 0.000000e+00 0.000000e+00 2.100000e+01
873000 -9.829529e+01 3.083175e+02 2.100000e+01 0.000000e+00 0.000000e+00 0.000000e+00 0.000000e+00 0.000000e+00 0.000000e+00 0.000000e+00 0.000000e+00 0.000000e+00 2.100000e+01
874000 -9.645127e+01 3.086924e+02 2.100000e+01 0.000000e+00 0.000000e+00 0.000000e+00 0.000000e+00 0.000000e+00 0.000000e+00 0.000000e+00 0.000000e+00 0.000000e+00 2.100000e+01
875000 -9.273313e+01 3.051893e+02 2.100000e+01 0.000000e+00 0.000000e+00 0.000000e+00 0.000000e+00 0.000000e+00 0.000000e+00 0.000000e+00 0.000000e+00 0.000000e+00 2.100000e+01
876000 -9.737703e+01 3.080610e+02 2.100000e+01 0.000000e+00 0.000000e+00 0.000000e+00 0.000000e+00 0.000000e+00 0.000000e+00 0.000000e+00 0.000000e+00 0.000000e+00 2.100000e+01
877000 -9.837892e+01 3.068009e+02 2.100000e+01 0.000000e+00 0.000000e+00 0.000000e+00 0.000000e+00 0.000000e+00 0.000000e+00 0.000000e+00 0.000000e+00 0.000000e+00 2.100000e+01
878000 -9.599139e+01 3.059578e+02 2.116667e+01 0.000000e+00 0.000000e+00 0.000000e+00 0.000000e+00 0.000000e+00 0.000000e+00 0.000000e+00 0.000000e+00 0.000000e+00 2.116667e+01
879000 -9.347554e+01 3.059755e+02 2.116667e+01 0.000000e+00 0.000000e+00 0.000000e+00 0.000000e+00 0.000000e+00 0.000000e+00 0.000000e+00 0.000000e+00 0.000000e+00 2.116667e+01
880000 -9.418846e+01 3.065342e+02 2.116667e+01 0.000000e+00 0.000000e+00 0.000000e+00 0.000000e+00 0.000000e+00 0.000000e+00 0.000000e+00 0.000000e+00 0.000000e+00 2.116667e+01
881000 -9.193065e+01 3.048479e+02 2.133333e+01 0.000000e+00 0.000000e+00 0.000000e+00 0.000000e+00 0.000000e+00 0.000000e+00 0.000000e+00 0.000000e+00 0.000000e+00 2.133333e+01
882000 -9.384457e+01 3.055840e+02 2.133333e+01 0.000000e+00 0.000000e+00 0.000000e+00 0.000000e+00 0.000000e+00 0.000000e+00 0.000000e+00 0.000000e+00 0.000000e+00 2.133333e+01
883000 -9.518194e+01 3.053883e+02 2.133333e+01 0.000000e+00 0.000000e+00 0.000000e+00 0.000000e+00 0.000000e+00 0.000000e+00 0.000000e+00 0.000000e+00 0.000000e+00 2.133333e+01
884000 -9.543628e+01 3.059003e+02 2.133333e+01 0.000000e+00 0.000000e+00 0.000000e+00 0.000000e+00 0.000000e+00 0.000000e+00 0.000000e+00 0.000000e+00 0.000000e+00 2.133333e+01
885000 -9.623770e+01 3.031263e+02 2.133333e+01 0.000000e+00 0.000000e+00 0.000000e+00 0.000000e+00 0.000000e+00 0.000000e+00 0.000000e+00 0.000000e+00 0.000000e+00 2.133333e+01
886000 -9.778981e+01 3.039888e+02 2.133333e+01 0.000000e+00 0.000000e+00 0.000000e+00 0.000000e+00 0.000000e+00 0.000000e+00 0.000000e+00 0.000000e+00 0.000000e+00 2.133333e+01
887000 -9.736181e+01 3.057448e+02 2.133333e+01 0.000000e+00 0.000000e+00 0.000000e+00 0.000000e+00 0.000000e+00 0.000000e+00 0.000000e+00 0.000000e+00 0.000000e+00 2.133333e+01
888000 -9.646300e+01 3.070042e+02 2.166667e+01 0.000000e+00 0.000000e+00 0.000000e+00 0.000000e+00 0.000000e+00 0.000000e+00 0.000000e+00 0.000000e+00 0.000000e+00 2.166667e+01
889000 -9.616145e+01 3.057256e+02 2.166667e+01 0.000000e+00 0.000000e+00 0.000000e+00 0.000000e+00 0.000000e+00 0.000000e+00 0.000000e+00 0.000000e+00 0.000000e+00 2.166667e+01
890000 -9.864654e+01 3.056497e+02 2.183333e+01 0.000000e+00 0.000000e+00 0.000000e+00 0.000000e+00 0.000000e+00 0.000000e+00 0.000000e+00 0.000000e+00 0.000000e+00 2.183333e+01
891000 -9.722663e+01 3.062351e+02 2.183333e+01 0.000000e+00 0.000000e+00 0.000000e+00 0.000000e+00 0.000000e+00 0.000000e+00 0.000000e+00 0.000000e+00 0.000000e+00 2.183333e+01
892000 -9.762217e+01 3.058171e+02 2.200000e+01 0.000000e+00 0.000000e+00 0.000000e+00 0.000000e+00 0.000000e+00 0.000000e+00 0.000000e+00 0.000000e+00 0.000000e+00 2.200000e+01
893000 -9.956454e+01 3.063615e+02 2.200000e+01 0.000000e+00 0.000000e+00 0.000000e+00 0.000000e+00 0.000000e+00 0.000000e+00 0.000000e+00 0.000000e+00 0.000000e+00 2.200000e+01
894000 -9.419498e+01 3.061626e+02 2.200000e+01 0.000000e+00 0.000000e+00 0.000000e+00 0.000000e+00 0.000000e+00 0.000000e+00 0.000000e+00 0.000000e+00 0.000000e+00 2.200000e+01
895000 -9.347908e+01 3.059100e+02 2.200000e+01 0.000000e+00 0.000000e+00 0.000000e+00 0.000000e+00 0.000000e+00 0.000000e+00 0.000000e+00 0.000000e+00 0.000000e+00 2.200000e+01
896000 -9.414521e+01 3.053510e+02 2.200000e+01 0.000000e+00 0.000000e+00 0.000000e+00 0.000000e+00 0.000000e+00 0.000000e+00 0.000000e+00 0.000000e+00 0.000000e+00 2.200000e+01
897000 -9.357112e+01 3.072701e+02 2.200000e+01 0.000000e+00 0.000000e+00 0.000000e+00 0.000000e+00 0.000000e+00 0.000000e+00 0.000000e+00 0.000000e+00 0.000000e+00 2.200000e+01
898000 -9.483837e+01 3.044377e+02 2.216667e+01 0.000000e+00 0.000000e+00 0.000000e+00 0.000000e+00 0.000000e+00 0.000000e+00 0.000000e+00 0.000000e+00 0.000000e+00 2.216667e+01
899000 -9.405191e+01 3.067498e+02 2.216667e+01 0.000000e+00 0.000000e+00 0.000000e+00 0.000000e+00 0.000000e+00 0.000000e+00 0.000000e+00 0.000000e+00 0.000000e+00 2.216667e+01
900000 -9.393196e+01 3.052416e+02 2.216667e+01 0.000000e+00 0.000000e+00 0.000000e+00 0.000000e+00 0.000000e+00 0.000000e+00 0.000000e+00 0.000000e+00 0.000000e+00 2.216667e+01
901000 -9.307713e+01 3.044398e+02 2.233333e+01 0.000000e+00 0.000000e+00 0.000000e+00 0.000000e+00 0.000000e+00 0.000000e+00 0.000000e+00 0.000000e+00 0.000000e+00 2.233333e+01
902000 -9.226397e+01 3.071971e+02 2.233333e+01 0.000000e+00 0.000000e+00 0.000000e+00 0.000000e+00 0.000000e+00 0.000000e+00 0.000000e+00 0.000000e+00 0.000000e+00 2.233333e+01
903000 -9.395352e+01 3.043176e+02 2.233333e+01 0.000000e+00 0.000000e+00 0.000000e+00 0.000000e+00 0.000000e+00 0.000000e+00 0.000000e+00 0.000000e+00 0.000000e+00 2.233333e+01
904000 -9.618072e+01 3.082432e+02 2.250000e+01 0.000000e+00 0.000000e+00 0.000000e+00 0.000000e+00 0.000000e+00 0.000000e+00 0.000000e+00 0.000000e+00 0.000000e+00 2.250000e+01
905000 -9.614486e+01 3.057670e+02 2.250000e+01 0.000000e+00 0.000000e+00 0.000000e+00 0.000000e+00 0.000000e+00 0.000000e+00 0.000000e+00 0.000000e+00 0.000000e+00 2.250000e+01
906000 -9.474946e+01 3.056859e+02 2.250000e+01 0.000000e+00 0.000000e+00 0.000000e+00 0.000000e+00 0.000000e+00 0.000000e+00 0.000000e+00 0.000000e+00 0.000000e+00 2.250000e+01
907000 -9.314777e+01 3.074375e+02 2.283333e+01 0.000000e+00 0.000000e+00 0.000000e+00 0.000000e+00 0.000000e+00 0.000000e+00 0.000000e+00 0.000000e+00 0.000000e+00 2.283333e+01
908000 -9.098621e+01 3.070141e+02 2.283333e+01 0.000000e+00 0.000000e+00 0.000000e+00 0.000000e+00 0.000000e+00 0.000000e+00 0.000000e+00 0.000000e+00 0.000000e+00 2.283333e+01
909000 -9.242514e+01 3.078665e+02 2.283333e+01 0.000000e+00 0.000000e+00 0.000000e+00 0.000000e+00 0.000000e+00 0.000000e+00 0.000000e+00 0.000000e+00 0.000000e+00 2.283333e+01
910000 -9.247591e+01 3.057934e+02 2.283333e+01 0.000000e+00 0.000000e+00 0.000000e+00 0.000000e+00 0.000000e+00 0.000000e+00 0.000000e+00 0.000000e+00 0.000000e+00 2.283333e+01
911000 -9.591015e+01 3.078462e+02 2.283333e+01 0.000000e+00 0.000000e+00 0.000000e+00 0.000000e+00 0.000000e+00 0.000000e+00 0.000000e+00 0.000000e+00 0.000000e+00 2.283333e+01
912000 -9.622092e+01 3.047711e+02 2.283333e+01 0.000000e+00 0.000000e+00 0.000000e+00 0.000000e+00 0.000000e+00 0.000000e+00 0.000000e+00 0.000000e+00 0.000000e+00 2.283333e+01
913000 -9.759672e+01 3.059518e+02 2.283333e+01 0.000000e+00 0.000000e+00 0.000000e+00 0.000000e+00 0.000000e+00 0.000000e+00 0.000000e+00 0.000000e+00 0.000000e+00 2.283333e+01
914000 -9.716056e+01 3.080793e+02 2.283333e+01 0.000000e+00 0.000000e+00 0.000000e+00 0.000000e+00 0.000000e+00 0.000000e+00 0.000000e+00 0.000000e+00 0.000000e+00 2.283333e+01
915000 -9.525596e+01 3.057299e+02 2.283333e+01 0.000000e+00 0.000000e+00 0.000000e+00 0.000000e+00 0.000000e+00 0.000000e+00 0.000000e+00 0.000000e+00 0.000000e+00 2.283333e+01
916000 -9.533814e+01 3.062170e+02 2.283333e+01 0.000000e+00 0.000000e+00 0.000000e+00 0.000000e+00 0.000000e+00 0.000000e+00 0.000000e+00 0.000000e+00 0.000000e+00 2.283333e+01
917000 -9.816454e+01 3.086778e+02 2.283333e+01 0.000000e+00 0.000000e+00 0.000000e+00 0.000000e+00 0.000000e+00 0.000000e+00 0.000000e+00 0.000000e+00 0.000000e+00 2.283333e+01
918000 -9.938686e+01 3.053710e+02 2.283333e+01 0.000000e+00 0.000000e+00 0.000000e+00 0.000000e+00 0.000000e+00 0.000000e+00 0.000000e+00 0.000000e+00 0.000000e+00 2.283333e+01
919000 -9.846444e+01 3.053377e+02 2.283333e+01 0.000000e+00 0.000000e+00 0.000000e+00 0.000000e+00 0.000000e+00 0.000000e+00 0.000000e+00 0.000000e+00 0.000000e+00 2.283333e+01
920000 -9.780519e+01 3.066898e+02 2.283333e+01 0.000000e+00 0.000000e+00 0.000000e+00 0.000000e+00 0.000000e+00 0.000000e+00 0.000000e+00 0.000000e+00 0.000000e+00 2.283333e+01
921000 -9.700195e+01 3.066087e+02 2.283333e+01 0.000000e+00 0.000000e+00 0.000000e+00 0.000000e+00 0.000000e+00 0.000000e+00 0.000000e+00 0.000000e+00 0.000000e+00 2.283333e+01
922000 -9.436270e+01 3.066112e+02 2.283333e+01 0.000000e+00 0.000000e+00 0.000000e+00 0.000000e+00 0.000000e+00 0.000000e+00 0.000000e+00 0.000000e+00 0.000000e+00 2.283333e+01
923000 -9.636433e+01 3.064254e+02 2.316667e+01 0.000000e+00 0.000000e+00 0.000000e+00 0.000000e+00 0.000000e+00 0.000000e+00 0.000000e+00 0.000000e+00 0.000000e+00 2.316667e+01
924000 -9.533894e+01 3.051409e+02 2.333333e+01 0.000000e+00 0.000000e+00 0.000000e+00 0.000000e+00 0.000000e+00 0.000000e+00 0.000000e+00 0.000000e+00 0.000000e+00 2.333333e+01
925000 -9.421063e+01 3.064432e+02 2.333333e+01 0.000000e+00 0.000000e+00 0.000000e+00 0.000000e+00 0.000000e+00 0.000000e+00 0.000000e+00 0.000000e+00 0.000000e+00 2.333333e+01
926000 -9.490843e+01 3.092584e+02 2.333333e+01 0.000000e+00 0.000000e+00 0.000000e+00 0.000000e+00 0.000000e+00 0.000000e+00 0.000000e+00 0.000000e+00 0.000000e+00 2.333333e+01
927000 -9.354078e+01 3.060527e+02 2.333333e+01 0.000000e+00 0.000000e+00 0.000000e+00 0.000000e+00 0.000000e+00 0.000000e+00 0.000000e+00 0.000000e+00 0.000000e+00 2.333333e+01
928000 -9.175387e+01 3.054757e+02 2.333333e+01 0.000000e+00 0.000000e+00 0.000000e+00 0.000000e+00 0.000000e+00 0.000000e+00 0.000000e+00 0.000000e+00 0.000000e+00 2.333333e+01
929000 -9.507325e+01 3.059749e+02 2.333333e+01 0.000000e+00 0.000000e+00 0.000000e+00 0.000000e+00 0.000000e+00 0.000000e+00 0.000000e+00 0.000000e+00 0.000000e+00 2.333333e+01
930000 -9.459110e+01 3.042425e+02 2.333333e+01 0.000000e+00 0.000000e+00 0.000000e+00 0.000000e+00 0.000000e+00 0.000000e+00 0.000000e+00 0.000000e+00 0.000000e+00 2.333333e+01
931000 -9.811484e+01 3.066493e+02 2.333333e+01 0.000000e+00 0.000000e+00 0.000000e+00 0.000000e+00 0.000000e+00 0.000000e+00 0.000000e+00 0.000000e+00 0.000000e+00 2.333333e+01
932000 -9.692989e+01 3.066569e+02 2.333333e+01 0.000000e+00 0.000000e+00 0.000000e+00 0.000000e+00 0.000000e+00 0.000000e+00 0.000000e+00 0.000000e+00 0.000000e+00 2.333333e+01
933000 -9.449360e+01 3.051418e+02 2.350000e+01 0.000000e+00 0.000000e+00 0.000000e+00 0.000000e+00 0.000000e+00 0.000000e+00 0.000000e+00 0.000000e+00 0.000000e+00 2.350000e+01
934000 -9.483346e+01 3.044290e+02 2.350000e+01 0.000000e+00 0.000000e+00 0.000000e+00 0.000000e+00 0.000000e+00 0.000000e+00 0.000000e+00 0.000000e+00 0.000000e+00 2.350000e+01
935000 -9.816649e+01 3.055859e+02 2.350000e+01 0.000000e+00 0.000000e+00 0.000000e+00 0.000000e+00 0.000000e+00 0.000000e+00 0.000000e+00 0.000000e+00 0.000000e+00 2.350000e+01
936000 -9.891218e+01 3.069003e+02 2.350000e+01 0.000000e+00 0.000000e+00 0.000000e+00 0.000000e+00 0.000000e+00 0.000000e+00 0.000000e+00 0.000000e+00 0.000000e+00 2.350000e+01
937000 -1.012894e+02 3.046971e+02 2.350000e+01 0.000000e+00 0.000000e+00 0.000000e+00 0.000000e+00 0.000000e+00 0.000000e+00 0.000000e+00 0.000000e+00 0.000000e+00 2.350000e+01
938000 -9.846394e+01 3.069134e+02 2.350000e+01 0.000000e+00 0.000000e+00 0.000000e+00 0.000000e+00 0.000000e+00 0.000000e+00 0.000000e+00 0.000000e+00 0.000000e+00 2.350000e+01
939000 -1.006668e+02 3.062797e+02 2.350000e+01 0.000000e+00 0.000000e+00 0.000000e+00 0.000000e+00 0.000000e+00 0.000000e+00 0.000000e+00 0.000000e+00 0.000000e+00 2.350000e+01
940000 -9.906016e+01 3.056385e+02 2.350000e+01 0.000000e+00 0.000000e+00 0.000000e+00 0.000000e+00 0.000000e+00 0.000000e+00 0.000000e+00 0.000000e+00 0.000000e+00 2.350000e+01
941000 -9.793639e+01 3.060962e+02 2.350000e+01 0.000000e+00 0.000000e+00 0.000000e+00 0.000000e+00 0.000000e+00 0.000000e+00 0.000000e+00 0.000000e+00 0.000000e+00 2.350000e+01
942000 -9.903494e+01 3.060317e+02 2.350000e+01 0.000000e+00 0.000000e+00 0.000000e+00 0.000000e+00 0.000000e+00 0.000000e+00 0.000000e+00 0.000000e+00 0.000000e+00 2.350000e+01
943000 -9.784165e+01 3.045536e+02 2.366667e+01 0.000000e+00 0.000000e+00 0.000000e+00 0.000000e+00 0.000000e+00 0.000000e+00 0.000000e+00 0.000000e+00 0.000000e+00 2.366667e+01
944000 -9.841437e+01 3.080004e+02 2.366667e+01 0.000000e+00 0.000000e+00 0.000000e+00 0.000000e+00 0.000000e+00 0.000000e+00 0.000000e+00 0.000000e+00 0.000000e+00 2.366667e+01
945000 -9.851814e+01 3.071039e+02 2.383333e+01 0.000000e+00 0.000000e+00 0.000000e+00 0.000000e+00 0.000000e+00 0.000000e+00 0.000000e+00 0.000000e+00 0.000000e+00 2.383333e+01
946000 -9.549879e+01 3.085214e+02 2.383333e+01 0.000000e+00 0.000000e+00 0.000000e+00 0.000000e+00 0.000000e+00 0.000000e+00 0.000000e+00 0.000000e+00 0.000000e+00 2.383333e+01
947000 -9.648060e+01 3.061147e+02 2.383333e+01 0.000000e+00 0.000000e+00 0.000000e+00 0.000000e+00 0.000000e+00 0.000000e+00 0.000000e+00 0.000000e+00 0.000000e+00 2.383333e+01
948000 -9.226068e+01 3.057877e+02 2.400000e+01 0.000000e+00 0.000000e+00 0.000000e+00 0.000000e+00 0.000000e+00 0.000000e+00 0.000000e+00 0.000000e+00 0.000000e+00 2.400000e+01
949000 -9.658619e+01 3.052910e+02 2.400000e+01 0.000000e+00 0.000000e+00 0.000000e+00 0.000000e+00 0.000000e+00 0.000000e+00 0.000000e+00 0.000000e+00 0.000000e+00 2.400000e+01
950000 -9.673332e+01 3.067237e+02 2.400000e+01 0.000000e+00 0.000000e+00 0.000000e+00 0.000000e+00 0.000000e+00 0.000000e+00 0.000000e+00 0.000000e+00 0.000000e+00 2.400000e+01
951000 -9.817065e+01 3.061080e+02 2.400000e+01 0.000000e+00 0.000000e+00 0.000000e+00 0.000000e+00 0.000000e+00 0.000000e+00 0.000000e+00 0.000000e+00 0.000000e+00 2.400000e+01
952000 -9.870879e+01 3.067141e+02 2.400000e+01 0.000000e+00 0.000000e+00 0.000000e+00 0.000000e+00 0.000000e+00 0.000000e+00 0.000000e+00 0.000000e+00 0.000000e+00 2.400000e+01
953000 -9.917491e+01 3.077343e+02 2.400000e+01 0.000000e+00 0.000000e+00 0.000000e+00 0.000000e+00 0.000000e+00 0.000000e+00 0.000000e+00 0.000000e+00 0.000000e+00 2.400000e+01
954000 -1.004099e+02 3.058855e+02 2.400000e+01 0.000000e+00 0.000000e+00 0.000000e+00 0.000000e+00 0.000000e+00 0.000000e+00 0.000000e+00 0.000000e+00 0.000000e+00 2.400000e+01
955000 -9.758590e+01 3.057562e+02 2.400000e+01 0.000000e+00 0.000000e+00 0.000000e+00 0.000000e+00 0.000000e+00 0.000000e+00 0.000000e+00 0.000000e+00 0.000000e+00 2.400000e+01
956000 -9.795125e+01 3.071390e+02 2.400000e+01 0.000000e+00 0.000000e+00 0.000000e+00 0.000000e+00 0.000000e+00 0.000000e+00 0.000000e+00 0.000000e+00 0.000000e+00 2.400000e+01
957000 -9.651278e+01 3.061270e+02 2.400000e+01 0.000000e+00 0.000000e+00 0.000000e+00 0.000000e+00 0.000000e+00 0.000000e+00 0.000000e+00 0.000000e+00 0.000000e+00 2.400000e+01
958000 -9.807088e+01 3.063531e+02 2.400000e+01 0.000000e+00 0.000000e+00 0.000000e+00 0.000000e+00 0.000000e+00 0.000000e+00 0.000000e+00 0.000000e+00 0.000000e+00 2.400000e+01
959000 -9.835687e+01 3.075576e+02 2.400000e+01 0.000000e+00 0.000000e+00 0.000000e+00 0.000000e+00 0.000000e+00 0.000000e+00 0.000000e+00 0.000000e+00 0.000000e+00 2.400000e+01
960000 -9.869330e+01 3.049133e+02 2.400000e+01 0.000000e+00 0.000000e+00 0.000000e+00 0.000000e+00 0.000000e+00 0.000000e+00 0.000000e+00 0.000000e+00 0.000000e+00 2.400000e+01
961000 -9.873454e+01 3.064191e+02 2.400000e+01 0.000000e+00 0.000000e+00 0.000000e+00 0.000000e+00 0.000000e+00 0.000000e+00 0.000000e+00 0.000000e+00 0.000000e+00 2.400000e+01
962000 -9.831547e+01 3.043137e+02 2.400000e+01 0.000000e+00 0.000000e+00 0.000000e+00 0.000000e+00 0.000000e+00 0.000000e+00 0.000000e+00 0.000000e+00 0.000000e+00 2.400000e+01
963000 -9.394566e+01 3.067064e+02 2.416667e+01 0.000000e+00 0.000000e+00 0.000000e+00 0.000000e+00 0.000000e+00 0.000000e+00 0.000000e+00 0.000000e+00 0.000000e+00 2.416667e+01
964000 -9.570191e+01 3.059007e+02 2.416667e+01 0.000000e+00 0.000000e+00 0.000000e+00 0.000000e+00 0.000000e+00 0.000000e+00 0.000000e+00 0.000000e+00 0.000000e+00 2.416667e+01
965000 -9.552050e+01 3.070426e+02 2.433333e+01 0.000000e+00 0.000000e+00 0.000000e+00 0.000000e+00 0.000000e+00 0.000000e+00 0.000000e+00 0.000000e+00 0.000000e+00 2.433333e+01
966000 -9.488369e+01 3.058069e+02 2.450000e+01 0.000000e+00 0.000000e+00 0.000000e+00 0.000000e+00 0.000000e+00 0.000000e+00 0.000000e+00 0.000000e+00 0.000000e+00 2.450000e+01
967000 -9.567251e+01 3.084229e+02 2.450000e+01 0.000000e+00 0.000000e+00 0.000000e+00 0.000000e+00 0.000000e+00 0.000000e+00 0.000000e+00 0.000000e+00 0.000000e+00 2.450000e+01
968000 -9.546188e+01 3.078143e+02 2.450000e+01 0.000000e+00 0.000000e+00 0.000000e+00 0.000000e+00 0.000000e+00 0.000000e+00 0.000000e+00 0.000000e+00 0.000000e+00 2.450000e+01
969000 -9.332696e+01 3.071418e+02 2.450000e+01 0.000000e+00 0.000000e+00 0.000000e+00 0.000000e+00 0.000000e+00 0.000000e+00 0.000000e+00 0.000000e+00 0.000000e+00 2.450000e+01
970000 -9.178091e+01 3.050013e+02 2.450000e+01 0.000000e+00 0.000000e+00 0.000000e+00 0.000000e+00 0.000000e+00 0.000000e+00 0.000000e+00 0.000000e+00 0.000000e+00 2.450000e+01
971000 -9.421997e+01 3.050599e+02 2.450000e+01 0.000000e+00 0.000000e+00 0.000000e+00 0.000000e+00 0.000000e+00 0.000000e+00 0.000000e+00 0.000000e+00 0.000000e+00 2.450000e+01
972000 -9.516913e+01 3.073073e+02 2.450000e+01 0.000000e+00 0.000000e+00 0.000000e+00 0.000000e+00 0.000000e+00 0.000000e+00 0.000000e+00 0.000000e+00 0.000000e+00 2.450000e+01
973000 -9.531701e+01 3.077840e+02 2.450000e+01 0.000000e+00 0.000000e+00 0.000000e+00 0.000000e+00 0.000000e+00 0.000000e+00 0.000000e+00 0.000000e+00 0.000000e+00 2.450000e+01
974000 -9.599052e+01 3.060779e+02 2.450000e+01 0.000000e+00 0.000000e+00 0.000000e+00 0.000000e+00 0.000000e+00 0.000000e+00 0.000000e+00 0.000000e+00 0.000000e+00 2.450000e+01
975000 -9.408774e+01 3.051853e+02 2.466667e+01 0.000000e+00 0.000000e+00 0.000000e+00 0.000000e+00 0.000000e+00 0.000000e+00 0.000000e+00 0.000000e+00 0.000000e+00 2.466667e+01
976000 -9.352269e+01 3.060612e+02 2.483333e+01 0.000000e+00 0.000000e+00 0.000000e+00 0.000000e+00 0.000000e+00 0.000000e+00 0.000000e+00 0.000000e+00 0.000000e+00 2.483333e+01
977000 -9.536099e+01 3.059438e+02 2.483333e+01 0.000000e+00 0.000000e+00 0.000000e+00 0.000000e+00 0.000000e+00 0.000000e+00 0.000000e+00 0.000000e+00 0.000000e+00 2.483333e+01
978000 -9.649861e+01 3.083512e+02 2.483333e+01 0.000000e+00 0.000000e+00 0.000000e+00 0.000000e+00 0.000000e+00 0.000000e+00 0.000000e+00 0.000000e+00 0.000000e+00 2.483333e+01
979000 -9.519335e+01 3.079028e+02 2.500000e+01 0.000000e+00 0.000000e+00 0.000000e+00 0.000000e+00 0.000000e+00 0.000000e+00 0.000000e+00 0.000000e+00 0.000000e+00 2.500000e+01
980000 -9.697128e+01 3.068085e+02 2.500000e+01 0.000000e+00 0.000000e+00 0.000000e+00 0.000000e+00 0.000000e+00 0.000000e+00 0.000000e+00 0.000000e+00 0.000000e+00 2.500000e+01
981000 -9.542116e+01 3.058658e+02 2.500000e+01 0.000000e+00 0.000000e+00 0.000000e+00 0.000000e+00 0.000000e+00 0.000000e+00 0.000000e+00 0.000000e+00 0.000000e+00 2.500000e+01
982000 -9.489728e+01 3.060811e+02 2.500000e+01 0.000000e+00 0.000000e+00 0.000000e+00 0.000000e+00 0.000000e+00 0.000000e+00 0.000000e+00 0.000000e+00 0.000000e+00 2.500000e+01
983000 -9.428713e+01 3.045588e+02 2.500000e+01 0.000000e+00 0.000000e+00 0.000000e+00 0.000000e+00 0.000000e+00 0.000000e+00 0.000000e+00 0.000000e+00 0.000000e+00 2.500000e+01
984000 -9.470786e+01 3.051149e+02 2.500000e+01 0.000000e+00 0.000000e+00 0.000000e+00 0.000000e+00 0.000000e+00 0.000000e+00 0.000000e+00 0.000000e+00 0.000000e+00 2.500000e+01
985000 -9.505429e+01 3.041764e+02 2.500000e+01 0.000000e+00 0.000000e+00 0.000000e+00 0.000000e+00 0.000000e+00 0.000000e+00 0.000000e+00 0.000000e+00 0.000000e+00 2.500000e+01
986000 -9.680362e+01 3.061256e+02 2.500000e+01 0.000000e+00 0.000000e+00 0.000000e+00 0.000000e+00 0.000000e+00 0.000000e+00 0.000000e+00 0.000000e+00 0.000000e+00 2.500000e+01
987000 -9.590113e+01 3.065646e+02 2.500000e+01 0.000000e+00 0.000000e+00 0.000000e+00 0.000000e+00 0.000000e+00 0.000000e+00 0.000000e+00 0.000000e+00 0.000000e+00 2.500000e+01
988000 -9.602821e+01 3.055817e+02 2.500000e+01 0.000000e+00 0.000000e+00 0.000000e+00 0.000000e+00 0.000000e+00 0.000000e+00 0.000000e+00 0.000000e+00 0.000000e+00 2.500000e+01
989000 -9.574725e+01 3.067244e+02 2.500000e+01 0.000000e+00 0.000000e+00 0.000000e+00 0.000000e+00 0.000000e+00 0.000000e+00 0.000000e+00 0.000000e+00 0.000000e+00 2.500000e+01
990000 -9.191935e+01 3.058125e+02 2.516667e+01 0.000000e+00 0.000000e+00 0.000000e+00 0.000000e+00 0.000000e+00 0.000000e+00 0.000000e+00 0.000000e+00 0.000000e+00 2.516667e+01
991000 -9.596460e+01 3.061942e+02 2.516667e+01 0.000000e+00 0.000000e+00 0.000000e+00 0.000000e+00 0.000000e+00 0.000000e+00 0.000000e+00 0.000000e+00 0.000000e+00 2.516667e+01
992000 -9.769506e+01 3.071505e+02 2.516667e+01 0.000000e+00 0.000000e+00 0.000000e+00 0.000000e+00 0.000000e+00 0.000000e+00 0.000000e+00 0.000000e+00 0.000000e+00 2.516667e+01
993000 -9.231266e+01 3.066835e+02 2.533333e+01 0.000000e+00 0.000000e+00 0.000000e+00 0.000000e+00 0.000000e+00 0.000000e+00 0.000000e+00 0.000000e+00 0.000000e+00 2.533333e+01
994000 -9.793800e+01 3.072196e+02 2.533333e+01 0.000000e+00 0.000000e+00 0.000000e+00 0.000000e+00 0.000000e+00 0.000000e+00 0.000000e+00 0.000000e+00 0.000000e+00 2.533333e+01
995000 -9.523523e+01 3.058006e+02 2.533333e+01 0.000000e+00 0.000000e+00 0.000000e+00 0.000000e+00 0.000000e+00 0.000000e+00 0.000000e+00 0.000000e+00 0.000000e+00 2.533333e+01
996000 -9.276928e+01 3.058041e+02 2.533333e+01 0.000000e+00 0.000000e+00 0.000000e+00 0.000000e+00 0.000000e+00 0.000000e+00 0.000000e+00 0.000000e+00 0.000000e+00 2.533333e+01
997000 -9.617805e+01 3.067105e+02 2.533333e+01 0.000000e+00 0.000000e+00 0.000000e+00 0.000000e+00 0.000000e+00 0.000000e+00 0.000000e+00 0.000000e+00 0.000000e+00 2.533333e+01
998000 -9.560174e+01 3.048886e+02 2.533333e+01 0.000000e+00 0.000000e+00 0.000000e+00 0.000000e+00 0.000000e+00 0.000000e+00 0.000000e+00 0.000000e+00 0.000000e+00 2.533333e+01
999000 -9.658762e+01 3.049941e+02 2.533333e+01 0.000000e+00 0.000000e+00 0.000000e+00 0.000000e+00 0.000000e+00 0.000000e+00 0.000000e+00 0.000000e+00 0.000000e+00 2.533333e+01
1000000 -9.676377e+01 3.066419e+02 2.550000e+01 0.000000e+00 0.000000e+00 0.000000e+00 0.000000e+00 0.000000e+00 0.000000e+00 0.000000e+00 0.000000e+00 0.000000e+00 2.550000e+01
1001000 -9.613464e+01 3.057651e+02 2.550000e+01 0.000000e+00 0.000000e+00 0.000000e+00 0.000000e+00 0.000000e+00 0.000000e+00 0.000000e+00 0.000000e+00 0.000000e+00 2.550000e+01
1002000 -9.347148e+01 3.048680e+02 2.550000e+01 0.000000e+00 0.000000e+00 0.000000e+00 0.000000e+00 0.000000e+00 0.000000e+00 0.000000e+00 0.000000e+00 0.000000e+00 2.550000e+01
1003000 -9.505092e+01 3.056024e+02 2.550000e+01 0.000000e+00 0.000000e+00 0.000000e+00 0.000000e+00 0.000000e+00 0.000000e+00 0.000000e+00 0.000000e+00 0.000000e+00 2.550000e+01
1004000 -9.699305e+01 3.069802e+02 2.550000e+01 0.000000e+00 0.000000e+00 0.000000e+00 0.000000e+00 0.000000e+00 0.000000e+00 0.000000e+00 0.000000e+00 0.000000e+00 2.550000e+01
1005000 -9.790588e+01 3.070254e+02 2.550000e+01 0.000000e+00 0.000000e+00 0.000000e+00 0.000000e+00 0.000000e+00 0.000000e+00 0.000000e+00 0.000000e+00 0.000000e+00 2.550000e+01
1006000 -9.604857e+01 3.066551e+02 2.550000e+01 0.000000e+00 0.000000e+00 0.000000e+00 0.000000e+00 0.000000e+00 0.000000e+00 0.000000e+00 0.000000e+00 0.000000e+00 2.550000e+01
1007000 -9.581319e+01 3.053884e+02 2.550000e+01 0.000000e+00 0.000000e+00 0.000000e+00 0.000000e+00 0.000000e+00 0.000000e+00 0.000000e+00 0.000000e+00 0.000000e+00 2.550000e+01
1008000 -9.574393e+01 3.051583e+02 2.550000e+01 0.000000e+00 0.000000e+00 0.000000e+00 0.000000e+00 0.000000e+00 0.000000e+00 0.000000e+00 0.000000e+00 0.000000e+00 2.550000e+01
1009000 -9.323793e+01 3.069822e+02 2.550000e+01 0.000000e+00 0.000000e+00 0.000000e+00 0.000000e+00 0.000000e+00 0.000000e+00 0.000000e+00 0.000000e+00 0.000000e+00 2.550000e+01
1010000 -9.300188e+01 3.060067e+02 2.550000e+01 0.000000e+00 0.000000e+00 0.000000e+00 0.000000e+00 0.000000e+00 0.000000e+00 0.000000e+00 0.000000e+00 0.000000e+00 2.550000e+01
1011000 -9.480571e+01 3.064642e+02 2.566667e+01 0.000000e+00 0.000000e+00 0.000000e+00 0.000000e+00 0.000000e+00 0.000000e+00 0.000000e+00 0.000000e+00 0.000000e+00 2.566667e+01
1012000 -9.527472e+01 3.067896e+02 2.566667e+01 0.000000e+00 0.000000e+00 0.000000e+00 0.000000e+00 0.000000e+00 0.000000e+00 0.000000e+00 0.000000e+00 0.000000e+00 2.566667e+01
1013000 -9.699966e+01 3.065723e+02 2.566667e+01 0.000000e+00 0.000000e+00 0.000000e+00 0.000000e+00 0.000000e+00 0.000000e+00 0.000000e+00 0.000000e+00 0.000000e+00 2.566667e+01
1014000 -9.556822e+01 3.074059e+02 2.566667e+01 0.000000e+00 0.000000e+00 0.000000e+00 0.000000e+00 0.000000e+00 0.000000e+00 0.000000e+00 0.000000e+00 0.000000e+00 2.566667e+01
1015000 -9.593026e+01 3.074062e+02 2.566667e+01 0.000000e+00 0.000000e+00 0.000000e+00 0.000000e+00 0.000000e+00 0.000000e+00 0.000000e+00 0.000000e+00 0.000000e+00 2.566667e+01
1016000 -9.736621e+01 3.053859e+02 2.566667e+01 0.000000e+00 0.000000e+00 0.000000e+00 0.000000e+00 0.000000e+00 0.000000e+00 0.000000e+00 0.000000e+00 0.000000e+00 2.566667e+01
1017000 -9.826753e+01 3.075262e+02 2.566667e+01 0.000000e+00 0.000000e+00 0.000000e+00 0.000000e+00 0.000000e+00 0.000000e+00 0.000000e+00 0.000000e+00 0.000000e+00 2.566667e+01
1018000 -9.663504e+01 3.064990e+02 2.566667e+01 0.000000e+00 0.000000e+00 0.000000e+00 0.000000e+00 0.000000e+00 0.000000e+00 0.000000e+00 0.000000e+00 0.000000e+00 2.566667e+01
1019000 -9.926573e+01 3.068732e+02 2.566667e+01 0.000000e+00 0.000000e+00 0.000000e+00 0.000000e+00 0.000000e+00 0.000000e+00 0.000000e+00 0.000000e+00 0.000000e+00 2.566667e+01
1020000 -9.835644e+01 3.077645e+02 2.566667e+01 0.000000e+00 0.000000e+00 0.000000e+00 0.000000e+00 0.000000e+00 0.000000e+00 0.000000e+00 0.000000e+00 0.000000e+00 2.566667e+01
1021000 -9.743986e+01 3.066158e+02 2.566667e+01 0.000000e+00 0.000000e+00 0.000000e+00 0.000000e+00 0.000000e+00 0.000000e+00 0.000000e+00 0.000000e+00 0.000000e+00 2.566667e+01
1022000 -9.689579e+01 3.056175e+02 2.566667e+01 0.000000e+00 0.000000e+00 0.000000e+00 0.000000e+00 0.000000e+00 0.000000e+00 0.000000e+00 0.000000e+00 0.000000e+00 2.566667e+01
1023000 -9.742347e+01 3.029891e+02 2.566667e+01 0.000000e+00 0.000000e+00 0.000000e+00 0.000000e+00 0.000000e+00 0.000000e+00 0.000000e+00 0.000000e+00 0.000000e+00 2.566667e+01
1024000 -9.681726e+01 3.069399e+02 2.583333e+01 0.000000e+00 0.000000e+00 0.000000e+00 0.000000e+00 0.000000e+00 0.000000e+00 0.000000e+00 0.000000e+00 0.000000e+00 2.583333e+01
1025000 -9.435823e+01 3.060554e+02 2.583333e+01 0.000000e+00 0.000000e+00 0.000000e+00 0.000000e+00 0.000000e+00 0.000000e+00 0.000000e+00 0.000000e+00 0.000000e+00 2.583333e+01
1026000 -9.672141e+01 3.045866e+02 2.600000e+01 0.000000e+00 0.000000e+00 0.000000e+00 0.000000e+00 0.000000e+00 0.000000e+00 0.000000e+00 0.000000e+00 0.000000e+00 2.600000e+01
1027000 -9.272087e+01 3.044670e+02 2.600000e+01 0.000000e+00 0.000000e+00 0.000000e+00 0.000000e+00 0.000000e+00 0.000000e+00 0.000000e+00 0.000000e+00 0.000000e+00 2.600000e+01
1028000 -9.515599e+01 3.065975e+02 2.600000e+01 0.000000e+00 0.000000e+00 0.000000e+00 0.000000e+00 0.000000e+00 0.000000e+00 0.000000e+00 0.000000e+00 0.000000e+00 2.600000e+01
1029000 -9.186091e+01 3.070942e+02 2.616667e+01 0.000000e+00 0.000000e+00 0.000000e+00 0.000000e+00 0.000000e+00 0.000000e+00 0.000000e+00 0.000000e+00 0.000000e+00 2.616667e+01
1030000 -9.287856e+01 3.053364e+02 2.616667e+01 0.000000e+00 0.000000e+00 0.000000e+00 0.000000e+00 0.000000e+00 0.000000e+00 0.000000e+00 0.000000e+00 0.000000e+00 2.616667e+01
1031000 -9.628987e+01 3.066866e+02 2.616667e+01 0.000000e+00 0.000000e+00 0.000000e+00 0.000000e+00 0.000000e+00 0.000000e+00 0.000000e+00 0.000000e+00 0.000000e+00 2.616667e+01
1032000 -9.451861e+01 3.058824e+02 2.616667e+01 0.000000e+00 0.000000e+00 0.000000e+00 0.000000e+00 0.000000e+00 0.000000e+00 0.000000e+00 0.000000e+00 0.000000e+00 2.616667e+01
1033000 -9.360146e+01 3.083286e+02 2.616667e+01 0.000000e+00 0.000000e+00 0.000000e+00 0.000000e+00 0.000000e+00 0.000000e+00 0.000000e+00 0.000000e+00 0.000000e+00 2.616667e+01
1034000 -9.144530e+01 3.070082e+02 2.633333e+01 0.000000e+00 0.000000e+00 0.000000e+00 0.000000e+00 0.000000e+00 0.000000e+00 0.000000e+00 0.000000e+00 0.000000e+00 2.633333e+01
1035000 -9.422910e+01 3.064280e+02 2.633333e+01 0.000000e+00 0.000000e+00 0.000000e+00 0.000000e+00 0.000000e+00 0.000000e+00 0.000000e+00 0.000000e+00 0.000000e+00 2.633333e+01
1036000 -9.486212e+01 3.054399e+02 2.650000e+01 0.000000e+00 0.000000e+00 0.000000e+00 0.000000e+00 0.000000e+00 0.000000e+00 0.000000e+00 0.000000e+00 0.000000e+00 2.633333e+01
1037000 -9.624953e+01 3.095310e+02 2.650000e+01 0.000000e+00 0.000000e+00 0.000000e+00 0.000000e+00 0.000000e+00 0.000000e+00 0.000000e+00 0.000000e+00 0.000000e+00 2.650000e+01
1038000 -9.779069e+01 3.085757e+02 2.650000e+01 0.000000e+00 0.000000e+00 0.000000e+00 0.000000e+00 0.000000e+00 0.000000e+00 0.000000e+00 0.000000e+00 0.000000e+00 2.650000e+01
1039000 -9.706685e+01 3.088281e+02 2.683333e+01 0.000000e+00 0.000000e+00 0.000000e+00 0.000000e+00 0.000000e+00 0.000000e+00 0.000000e+00 0.000000e+00 0.000000e+00 2.683333e+01
1040000 -9.705070e+01 3.065444e+02 2.683333e+01 0.000000e+00 0.000000e+00 0.000000e+00 0.000000e+00 0.000000e+00 0.000000e+00 0.000000e+00 0.000000e+00 0.000000e+00 2.683333e+01
1041000 -9.821886e+01 3.061068e+02 2.683333e+01 0.000000e+00 0.000000e+00 0.000000e+00 0.000000e+00 0.000000e+00 0.000000e+00 0.000000e+00 0.000000e+00 0.000000e+00 2.683333e+01
1042000 -9.837477e+01 3.070334e+02 2.683333e+01 0.000000e+00 0.000000e+00 0.000000e+00 0.000000e+00 0.000000e+00 0.000000e+00 0.000000e+00 0.000000e+00 0.000000e+00 2.683333e+01
1043000 -9.713947e+01 3.056575e+02 2.683333e+01 0.000000e+00 0.000000e+00 0.000000e+00 0.000000e+00 0.000000e+00 0.000000e+00 0.000000e+00 0.000000e+00 0.000000e+00 2.683333e+01
1044000 -1.001187e+02 3.074197e+02 2.683333e+01 0.000000e+00 0.000000e+00 0.000000e+00 0.000000e+00 0.000000e+00 0.000000e+00 0.000000e+00 0.000000e+00 0.000000e+00 2.683333e+01
1045000 -9.829432e+01 3.065009e+02 2.683333e+01 0.000000e+00 0.000000e+00 0.000000e+00 0.000000e+00 0.000000e+00 0.000000e+00 0.000000e+00 0.000000e+00 0.000000e+00 2.683333e+01
1046000 -9.730947e+01 3.061029e+02 2.683333e+01 0.000000e+00 0.000000e+00 0.000000e+00 0.000000e+00 0.000000e+00 0.000000e+00 0.000000e+00 0.000000e+00 0.000000e+00 2.683333e+01
1047000 -9.629420e+01 3.075227e+02 2.683333e+01 0.000000e+00 0.000000e+00 0.000000e+00 0.000000e+00 0.000000e+00 0.000000e+00 0.000000e+00 0.000000e+00 0.000000e+00 2.683333e+01
1048000 -9.567691e+01 3.075514e+02 2.683333e+01 0.000000e+00 0.000000e+00 0.000000e+00 0.000000e+00 0.000000e+00 0.000000e+00 0.000000e+00 0.000000e+00 0.000000e+00 2.683333e+01
1049000 -9.685219e+01 3.075092e+02 2.683333e+01 0.000000e+00 0.000000e+00 0.000000e+00 0.000000e+00 0.000000e+00 0.000000e+00 0.000000e+00 0.000000e+00 0.000000e+00 2.683333e+01
1050000 -9.562751e+01 3.066495e+02 2.683333e+01 0.000000e+00 0.000000e+00 0.000000e+00 0.000000e+00 0.000000e+00 0.000000e+00 0.000000e+00 0.000000e+00 0.000000e+00 2.683333e+01
1051000 -9.499256e+01 3.063495e+02 2.700000e+01 0.000000e+00 0.000000e+00 0.000000e+00 0.000000e+00 0.000000e+00 0.000000e+00 0.000000e+00 0.000000e+00 0.000000e+00 2.700000e+01
1052000 -9.424352e+01 3.057524e+02 2.700000e+01 0.000000e+00 0.000000e+00 0.000000e+00 0.000000e+00 0.000000e+00 0.000000e+00 0.000000e+00 0.000000e+00 0.000000e+00 2.700000e+01
1053000 -9.505572e+01 3.073632e+02 2.700000e+01 0.000000e+00 0.000000e+00 0.000000e+00 0.000000e+00 0.000000e+00 0.000000e+00 0.000000e+00 0.000000e+00 0.000000e+00 2.700000e+01
1054000 -9.810615e+01 3.059312e+02 2.700000e+01 0.000000e+00 0.000000e+00 0.000000e+00 0.000000e+00 0.000000e+00 0.000000e+00 0.000000e+00 0.000000e+00 0.000000e+00 2.700000e+01
1055000 -9.808136e+01 3.059545e+02 2.700000e+01 0.000000e+00 0.000000e+00 0.000000e+00 0.000000e+00 0.000000e+00 0.000000e+00 0.000000e+00 0.000000e+00 0.000000e+00 2.700000e+01
1056000 -9.729493e+01 3.050356e+02 2.700000e+01 0.000000e+00 0.000000e+00 0.000000e+00 0.000000e+00 0.000000e+00 0.000000e+00 0.000000e+00 0.000000e+00 0.000000e+00 2.700000e+01
1057000 -9.784607e+01 3.061208e+02 2.700000e+01 0.000000e+00 0.000000e+00 0.000000e+00 0.000000e+00 0.000000e+00 0.000000e+00 0.000000e+00 0.000000e+00 0.000000e+00 2.700000e+01
1058000 -9.905571e+01 3.078644e+02 2.700000e+01 0.000000e+00 0.000000e+00 0.000000e+00 0.000000e+00 0.000000e+00 0.000000e+00 0.000000e+00 0.000000e+00 0.000000e+00 2.700000e+01
1059000 -9.780001e+01 3.062319e+02 2.700000e+01 0.000000e+00 0.000000e+00 0.000000e+00 0.000000e+00 0.000000e+00 0.000000e+00 0.000000e+00 0.000000e+00 0.000000e+00 2.700000e+01
1060000 -9.850675e+01 3.061623e+02 2.700000e+01 0.000000e+00 0.000000e+00 0.000000e+00 0.000000e+00 0.000000e+00 0.000000e+00 0.000000e+00 0.000000e+00 0.000000e+00 2.700000e+01
1061000 -9.721098e+01 3.085482e+02 2.716667e+01 0.000000e+00 0.000000e+00 0.000000e+00 0.000000e+00 0.000000e+00 0.000000e+00 0.000000e+00 0.000000e+00 0.000000e+00 2.716667e+01
1062000 -9.523436e+01 3.061477e+02 2.716667e+01 0.000000e+00 0.000000e+00 0.000000e+00 0.000000e+00 0.000000e+00 0.000000e+00 0.000000e+00 0.000000e+00 0.000000e+00 2.716667e+01
1063000 -9.651666e+01 3.060253e+02 2.716667e+01 0.000000e+00 0.000000e+00 0.000000e+00 0.000000e+00 0.000000e+00 0.000000e+00 0.000000e+00 0.000000e+00 0.000000e+00 2.716667e+01
1064000 -9.597005e+01 3.070107e+02 2.716667e+01 0.000000e+00 0.000000e+00 0.000000e+00 0.000000e+00 0.000000e+00 0.000000e+00 0.000000e+00 0.000000e+00 0.000000e+00 2.716667e+01
1065000 -9.690698e+01 3.071490e+02 2.716667e+01 0.000000e+00 0.000000e+00 0.000000e+00 0.000000e+00 0.000000e+00 0.000000e+00 0.000000e+00 0.000000e+00 0.000000e+00 2.716667e+01
1066000 -9.945312e+01 3.082179e+02 2.716667e+01 0.000000e+00 0.000000e+00 0.000000e+00 0.000000e+00 0.000000e+00 0.000000e+00 0.000000e+00 0.000000e+00 0.000000e+00 2.716667e+01
1067000 -9.909585e+01 3.069512e+02 2.716667e+01 0.000000e+00 0.000000e+00 0.000000e+00 0.000000e+00 0.000000e+00 0.000000e+00 0.000000e+00 0.000000e+00 0.000000e+00 2.716667e+01
1068000 -9.977796e+01 3.068591e+02 2.716667e+01 0.000000e+00 0.000000e+00 0.000000e+00 0.000000e+00 0.000000e+00 0.000000e+00 0.000000e+00 0.000000e+00 0.000000e+00 2.716667e+01
1069000 -1.009655e+02 3.067433e+02 2.716667e+01 0.000000e+00 0.000000e+00 0.000000e+00 0.000000e+00 0.000000e+00 0.000000e+00 0.000000e+00 0.000000e+00 0.000000e+00 2.716667e+01
1070000 -1.010268e+02 3.060493e+02 2.716667e+01 0.000000e+00 0.000000e+00 0.000000e+00 0.000000e+00 0.000000e+00 0.000000e+00 0.000000e+00 0.000000e+00 0.000000e+00 2.716667e+01
1071000 -1.011149e+02 3.070864e+02 2.716667e+01 0.000000e+00 0.000000e+00 0.000000e+00 0.000000e+00 0.000000e+00 0.000000e+00 0.000000e+00 0.000000e+00 0.000000e+00 2.716667e+01
1072000 -1.005856e+02 3.038562e+02 2.733333e+01 0.000000e+00 0.000000e+00 0.000000e+00 0.000000e+00 0.000000e+00 0.000000e+00 0.000000e+00 0.000000e+00 0.000000e+00 2.733333e+01
1073000 -1.014712e+02 3.039893e+02 2.750000e+01 0.000000e+00 0.000000e+00 0.000000e+00 0.000000e+00 0.000000e+00 0.000000e+00 0.000000e+00 0.000000e+00 0.000000e+00 2.750000e+01
1074000 -1.014322e+02 3.072665e+02 2.750000e+01 0.000000e+00 0.000000e+00 0.000000e+00 0.000000e+00 0.000000e+00 0.000000e+00 0.000000e+00 0.000000e+00 0.000000e+00 2.750000e+01
1075000 -9.957371e+01 3.072811e+02 2.766667e+01 0.000000e+00 0.000000e+00 0.000000e+00 0.000000e+00 0.000000e+00 0.000000e+00 0.000000e+00 0.000000e+00 0.000000e+00 2.766667e+01
1076000 -9.783165e+01 3.065182e+02 2.783333e+01 0.000000e+00 0.000000e+00 0.000000e+00 0.000000e+00 0.000000e+00 0.000000e+00 0.000000e+00 0.000000e+00 0.000000e+00 2.783333e+01
1077000 -9.670180e+01 3.067767e+02 2.783333e+01 0.000000e+00 0.000000e+00 0.000000e+00 0.000000e+00 0.000000e+00 0.000000e+00 0.000000e+00 0.000000e+00 0.000000e+00 2.783333e+01
1078000 -9.807080e+01 3.068084e+02 2.800000e+01 0.000000e+00 0.000000e+00 0.000000e+00 0.000000e+00 0.000000e+00 0.000000e+00 0.000000e+00 0.000000e+00 0.000000e+00 2.800000e+01
1079000 -9.764526e+01 3.055301e+02 2.800000e+01 0.000000e+00 0.000000e+00 0.000000e+00 0.000000e+00 0.000000e+00 0.000000e+00 0.000000e+00 0.000000e+00 0.000000e+00 2.800000e+01
1080000 -9.612010e+01 3.076526e+02 2.800000e+01 0.000000e+00 0.000000e+00 0.000000e+00 0.000000e+00 0.000000e+00 0.000000e+00 0.000000e+00 0.000000e+00 0.000000e+00 2.800000e+01
1081000 -9.590709e+01 3.063955e+02 2.800000e+01 0.000000e+00 0.000000e+00 0.000000e+00 0.000000e+00 0.000000e+00 0.000000e+00 0.000000e+00 0.000000e+00 0.000000e+00 2.800000e+01
1082000 -9.765725e+01 3.055634e+02 2.816667e+01 0.000000e+00 0.000000e+00 0.000000e+00 0.000000e+00 0.000000e+00 0.000000e+00 0.000000e+00 0.000000e+00 0.000000e+00 2.816667e+01
1083000 -9.699570e+01 3.092175e+02 2.816667e+01 0.000000e+00 0.000000e+00 0.000000e+00 0.000000e+00 0.000000e+00 0.000000e+00 0.000000e+00 0.000000e+00 0.000000e+00 2.816667e+01
1084000 -9.590381e+01 3.064542e+02 2.816667e+01 0.000000e+00 0.000000e+00 0.000000e+00 0.000000e+00 0.000000e+00 0.000000e+00 0.000000e+00 0.000000e+00 0.000000e+00 2.816667e+01
1085000 -9.566629e+01 3.084913e+02 2.816667e+01 0.000000e+00 0.000000e+00 0.000000e+00 0.000000e+00 0.000000e+00 0.000000e+00 0.000000e+00 0.000000e+00 0.000000e+00 2.816667e+01
1086000 -9.598874e+01 3.082621e+02 2.816667e+01 0.000000e+00 0.000000e+00 0.000000e+00 0.000000e+00 0.000000e+00 0.000000e+00 0.000000e+00 0.000000e+00 0.000000e+00 2.816667e+01
1087000 -9.631529e+01 3.059857e+02 2.816667e+01 0.000000e+00 0.000000e+00 0.000000e+00 0.000000e+00 0.000000e+00 0.000000e+00 0.000000e+00 0.000000e+00 0.000000e+00 2.816667e+01
1088000 -9.171597e+01 3.069815e+02 2.850000e+01 0.000000e+00 0.000000e+00 0.000000e+00 0.000000e+00 0.000000e+00 0.000000e+00 0.000000e+00 0.000000e+00 0.000000e+00 2.850000e+01
1089000 -9.342283e+01 3.063561e+02 2.866667e+01 0.000000e+00 0.000000e+00 0.000000e+00 0.000000e+00 0.000000e+00 0.000000e+00 0.000000e+00 0.000000e+00 0.000000e+00 2.866667e+01
1090000 -9.149717e+01 3.075246e+02 2.866667e+01 0.000000e+00 0.000000e+00 0.000000e+00 0.000000e+00 0.000000e+00 0.000000e+00 0.000000e+00 0.000000e+00 0.000000e+00 2.866667e+01
1091000 -9.536663e+01 3.069347e+02 2.866667e+01 0.000000e+00 0.000000e+00 0.000000e+00 0.000000e+00 0.000000e+00 0.000000e+00 0.000000e+00 0.000000e+00 0.000000e+00 2.866667e+01
1092000 -9.171825e+01 3.083695e+02 2.883333e+01 0.000000e+00 0.000000e+00 0.000000e+00 0.000000e+00 0.000000e+00 0.000000e+00 0.000000e+00 0.000000e+00 0.000000e+00 2.883333e+01
1093000 -9.372848e+01 3.079087e+02 2.883333e+01 0.000000e+00 0.000000e+00 0.000000e+00 0.000000e+00 0.000000e+00 0.000000e+00 0.000000e+00 0.000000e+00 0.000000e+00 2.883333e+01
1094000 -9.246751e+01 3.042978e+02 2.883333e+01 0.000000e+00 0.000000e+00 0.000000e+00 0.000000e+00 0.000000e+00 0.000000e+00 0.000000e+00 0.000000e+00 0.000000e+00 2.883333e+01
1095000 -9.461372e+01 3.060636e+02 2.883333e+01 0.000000e+00 0.000000e+00 0.000000e+00 0.000000e+00 0.000000e+00 0.000000e+00 0.000000e+00 0.000000e+00 0.000000e+00 2.883333e+01
1096000 -9.628874e+01 3.076508e+02 2.883333e+01 0.000000e+00 0.000000e+00 0.000000e+00 0.000000e+00 0.000000e+00 0.000000e+00 0.000000e+00 0.000000e+00 0.000000e+00 2.883333e+01
1097000 -9.576238e+01 3.064148e+02 2.883333e+01 0.000000e+00 0.000000e+00 0.000000e+00 0.000000e+00 0.000000e+00 0.000000e+00 0.000000e+00 0.000000e+00 0.000000e+00 2.883333e+01
1098000 -9.424214e+01 3.051822e+02 2.883333e+01 0.000000e+00 0.000000e+00 0.000000e+00 0.000000e+00 0.000000e+00 0.000000e+00 0.000000e+00 0.000000e+00 0.000000e+00 2.883333e+01
1099000 -9.606425e+01 3.063335e+02 2.883333e+01 0.000000e+00 0.000000e+00 0.000000e+00 0.000000e+00 0.000000e+00 0.000000e+00 0.000000e+00 0.000000e+00 0.000000e+00 2.883333e+01
1100000 -9.840825e+01 3.069533e+02 2.883333e+01 0.000000e+00 0.000000e+00 0.000000e+00 0.000000e+00 0.000000e+00 0.000000e+00 0.000000e+00 0.000000e+00 0.000000e+00 2.883333e+01
1101000 -9.591203e+01 3.065331e+02 2.900000e+01 0.000000e+00 0.000000e+00 0.000000e+00 0.000000e+00 0.000000e+00 0.000000e+00 0.000000e+00 0.000000e+00 0.000000e+00 2.883333e+01
1102000 -9.675541e+01 3.083949e+02 2.916667e+01 0.000000e+00 0.000000e+00 0.000000e+00 0.000000e+00 0.000000e+00 0.000000e+00 0.000000e+00 0.000000e+00 0.000000e+00 2.916667e+01
1103000 -9.396392e+01 3.061236e+02 2.916667e+01 0.000000e+00 0.000000e+00 0.000000e+00 0.000000e+00 0.000000e+00 0.000000e+00 0.000000e+00 0.000000e+00 0.000000e+00 2.916667e+01
1104000 -9.436644e+01 3.065142e+02 2.916667e+01 0.000000e+00 0.000000e+00 0.000000e+00 0.000000e+00 0.000000e+00 0.000000e+00 0.000000e+00 0.000000e+00 0.000000e+00 2.916667e+01
1105000 -9.235022e+01 3.076870e+02 2.933333e+01 0.000000e+00 0.000000e+00 0.000000e+00 0.000000e+00 0.000000e+00 0.000000e+00 0.000000e+00 0.000000e+00 0.000000e+00 2.933333e+01
1106000 -9.305005e+01 3.082250e+02 2.933333e+01 0.000000e+00 0.000000e+00 0.000000e+00 0.000000e+00 0.000000e+00 0.000000e+00 0.000000e+00 0.000000e+00 0.000000e+00 2.933333e+01
1107000 -8.933302e+01 3.065397e+02 2.933333e+01 0.000000e+00 0.000000e+00 0.000000e+00 0.000000e+00 0.000000e+00 0.000000e+00 0.000000e+00 0.000000e+00 0.000000e+00 2.933333e+01
1108000 -9.055706e+01 3.063174e+02 2.933333e+01 0.000000e+00 0.000000e+00 0.000000e+00 0.000000e+00 0.000000e+00 0.000000e+00 0.000000e+00 0.000000e+00 0.000000e+00 2.933333e+01
1109000 -9.421639e+01 3.078365e+02 2.933333e+01 0.000000e+00 0.000000e+00 0.000000e+00 0.000000e+00 0.000000e+00 0.000000e+00 0.000000e+00 0.000000e+00 0.000000e+00 2.933333e+01
1110000 -9.399883e+01 3.073754e+02 2.933333e+01 0.000000e+00 0.000000e+00 0.000000e+00 0.000000e+00 0.000000e+00 0.000000e+00 0.000000e+00 0.000000e+00 0.000000e+00 2.933333e+01
1111000 -9.275311e+01 3.062743e+02 2.966667e+01 0.000000e+00 0.000000e+00 0.000000e+00 0.000000e+00 0.000000e+00 0.000000e+00 0.000000e+00 0.000000e+00 0.000000e+00 2.950000e+01
1112000 -9.541404e+01 3.092428e+02 2.966667e+01 0.000000e+00 0.000000e+00 0.000000e+00 0.000000e+00 0.000000e+00 0.000000e+00 0.000000e+00 0.000000e+00 0.000000e+00 2.966667e+01
1113000 -9.636374e+01 3.060638e+02 2.966667e+01 0.000000e+00 0.000000e+00 0.000000e+00 0.000000e+00 0.000000e+00 0.000000e+00 0.000000e+00 0.000000e+00 0.000000e+00 2.966667e+01
1114000 -9.634681e+01 3.054264e+02 2.966667e+01 0.000000e+00 0.000000e+00 0.000000e+00 0.000000e+00 0.000000e+00 0.000000e+00 0.000000e+00 0.000000e+00 0.000000e+00 2.966667e+01
1115000 -9.443206e+01 3.075543e+02 2.966667e+01 0.000000e+00 0.000000e+00 0.000000e+00 0.000000e+00 0.000000e+00 0.000000e+00 0.000000e+00 0.000000e+00 0.000000e+00 2.966667e+01
1116000 -9.471451e+01 3.055088e+02 2.966667e+01 0.000000e+00 0.000000e+00 0.000000e+00 0.000000e+00 0.000000e+00 0.000000e+00 0.000000e+00 0.000000e+00 0.000000e+00 2.966667e+01
1117000 -8.927397e+01 3.064130e+02 2.966667e+01 0.000000e+00 0.000000e+00 0.000000e+00 0.000000e+00 0.000000e+00 0.000000e+00 0.000000e+00 0.000000e+00 0.000000e+00 2.966667e+01
1118000 -9.249735e+01 3.074092e+02 2.966667e+01 0.000000e+00 0.000000e+00 0.000000e+00 0.000000e+00 0.000000e+00 0.000000e+00 0.000000e+00 0.000000e+00 0.000000e+00 2.966667e+01
1119000 -9.059213e+01 3.074203e+02 2.966667e+01 0.000000e+00 0.000000e+00 0.000000e+00 0.000000e+00 0.000000e+00 0.000000e+00 0.000000e+00 0.000000e+00 0.000000e+00 2.966667e+01
1120000 -8.918160e+01 3.071786e+02 2.983333e+01 0.000000e+00 0.000000e+00 0.000000e+00 0.000000e+00 0.000000e+00 0.000000e+00 0.000000e+00 0.000000e+00 0.000000e+00 2.983333e+01
1121000 -8.940199e+01 3.066509e+02 2.983333e+01 0.000000e+00 0.000000e+00 0.000000e+00 0.000000e+00 0.000000e+00 0.000000e+00 0.000000e+00 0.000000e+00 0.000000e+00 2.983333e+01
1122000 -8.751595e+01 3.078842e+02 2.983333e+01 0.000000e+00 0.000000e+00 0.000000e+00 0.000000e+00 0.000000e+00 0.000000e+00 0.000000e+00 0.000000e+00 0.000000e+00 2.983333e+01
1123000 -8.846744e+01 3.071742e+02 2.983333e+01 0.000000e+00 0.000000e+00 0.000000e+00 0.000000e+00 0.000000e+00 0.000000e+00 0.000000e+00 0.000000e+00 0.000000e+00 2.983333e+01
1124000 -8.920554e+01 3.082341e+02 3.000000e+01 0.000000e+00 0.000000e+00 0.000000e+00 0.000000e+00 0.000000e+00 0.000000e+00 0.000000e+00 0.000000e+00 0.000000e+00 3.000000e+01
1125000 -9.005150e+01 3.057852e+02 3.000000e+01 0.000000e+00 0.000000e+00 0.000000e+00 0.000000e+00 0.000000e+00 0.000000e+00 0.000000e+00 0.000000e+00 0.000000e+00 3.000000e+01
1126000 -8.941878e+01 3.080848e+02 3.000000e+01 0.000000e+00 0.000000e+00 0.000000e+00 0.000000e+00 0.000000e+00 0.000000e+00 0.000000e+00 0.000000e+00 0.000000e+00 3.000000e+01
1127000 -8.730968e+01 3.058380e+02 3.016667e+01 0.000000e+00 0.000000e+00 0.000000e+00 0.000000e+00 0.000000e+00 0.000000e+00 0.000000e+00 0.000000e+00 0.000000e+00 3.016667e+01
1128000 -8.833694e+01 3.063843e+02 3.016667e+01 0.000000e+00 0.000000e+00 0.000000e+00 0.000000e+00 0.000000e+00 0.000000e+00 0.000000e+00 0.000000e+00 0.000000e+00 3.016667e+01
1129000 -8.799505e+01 3.055049e+02 3.016667e+01 0.000000e+00 0.000000e+00 0.000000e+00 0.000000e+00 0.000000e+00 0.000000e+00 0.000000e+00 0.000000e+00 0.000000e+00 3.016667e+01
1130000 -8.751485e+01 3.084741e+02 3.016667e+01 0.000000e+00 0.000000e+00 0.000000e+00 0.000000e+00 0.000000e+00 0.000000e+00 0.000000e+00 0.000000e+00 0.000000e+00 3.016667e+01
1131000 -8.874802e+01 3.075175e+02 3.016667e+01 0.000000e+00 0.000000e+00 0.000000e+00 0.000000e+00 0.000000e+00 0.000000e+00 0.000000e+00 0.000000e+00 0.000000e+00 3.016667e+01
1132000 -8.846603e+01 3.072704e+02 3.016667e+01 0.000000e+00 0.000000e+00 0.000000e+00 0.000000e+00 0.000000e+00 0.000000e+00 0.000000e+00 0.000000e+00 0.000000e+00 3.016667e+01
1133000 -8.844734e+01 3.078738e+02 3.016667e+01 0.000000e+00 0.000000e+00 0.000000e+00 0.000000e+00 0.000000e+00 0.000000e+00 0.000000e+00 0.000000e+00 0.000000e+00 3.016667e+01
1134000 -8.932869e+01 3.078043e+02 3.016667e+01 0.000000e+00 0.000000e+00 0.000000e+00 0.000000e+00 0.000000e+00 0.000000e+00 0.000000e+00 0.000000e+00 0.000000e+00 3.016667e+01
1135000 -8.844202e+01 3.080445e+02 3.050000e+01 0.000000e+00 0.000000e+00 0.000000e+00 0.000000e+00 0.000000e+00 0.000000e+00 0.000000e+00 0.000000e+00 0.000000e+00 3.050000e+01
1136000 -8.584540e+01 3.058343e+02 3.050000e+01 0.000000e+00 0.000000e+00 0.000000e+00 0.000000e+00 0.000000e+00 0.000000e+00 0.000000e+00 0.000000e+00 0.000000e+00 3.050000e+01
1137000 -8.920307e+01 3.041831e+02 3.050000e+01 0.000000e+00 0.000000e+00 0.000000e+00 0.000000e+00 0.000000e+00 0.000000e+00 0.000000e+00 0.000000e+00 0.000000e+00 3.050000e+01
1138000 -9.031814e+01 3.076075e+02 3.050000e+01 0.000000e+00 0.000000e+00 0.000000e+00 0.000000e+00 0.000000e+00 0.000000e+00 0.000000e+00 0.000000e+00 0.000000e+00 3.050000e+01
1139000 -9.099033e+01 3.064338e+02 3.050000e+01 0.000000e+00 0.000000e+00 0.000000e+00 0.000000e+00 0.000000e+00 0.000000e+00 0.000000e+00 0.000000e+00 0.000000e+00 3.050000e+01
1140000 -9.251906e+01 3.060252e+02 3.050000e+01 0.000000e+00 0.000000e+00 0.000000e+00 0.000000e+00 0.000000e+00 0.000000e+00 0.000000e+00 0.000000e+00 0.000000e+00 3.050000e+01
1141000 -9.275455e+01 3.076014e+02 3.050000e+01 0.000000e+00 0.000000e+00 0.000000e+00 0.000000e+00 0.000000e+00 0.000000e+00 0.000000e+00 0.000000e+00 0.000000e+00 3.050000e+01
1142000 -9.115883e+01 3.098118e+02 3.050000e+01 0.000000e+00 0.000000e+00 0.000000e+00 0.000000e+00 0.000000e+00 0.000000e+00 0.000000e+00 0.000000e+00 0.000000e+00 3.050000e+01
1143000 -9.012184e+01 3.062242e+02 3.050000e+01 0.000000e+00 0.000000e+00 0.000000e+00 0.000000e+00 0.000000e+00 0.000000e+00 0.000000e+00 0.000000e+00 0.000000e+00 3.050000e+01
1144000 -8.871196e+01 3.075836e+02 3.050000e+01 0.000000e+00 0.000000e+00 0.000000e+00 0.000000e+00 0.000000e+00 0.000000e+00 0.000000e+00 0.000000e+00 0.000000e+00 3.050000e+01
1145000 -8.782396e+01 3.071601e+02 3.050000e+01 0.000000e+00 0.000000e+00 0.000000e+00 0.000000e+00 0.000000e+00 0.000000e+00 0.000000e+00 0.000000e+00 0.000000e+00 3.050000e+01
1146000 -9.041275e+01 3.067091e+02 3.050000e+01 0.000000e+00 0.000000e+00 0.000000e+00 0.000000e+00 0.000000e+00 0.000000e+00 0.000000e+00 0.000000e+00 0.000000e+00 3.050000e+01
1147000 -9.223287e+01 3.052511e+02 3.050000e+01 0.000000e+00 0.000000e+00 0.000000e+00 0.000000e+00 0.000000e+00 0.000000e+00 0.000000e+00 0.000000e+00 0.000000e+00 3.050000e+01
1148000 -9.261065e+01 3.092151e+02 3.050000e+01 0.000000e+00 0.000000e+00 0.000000e+00 0.000000e+00 0.000000e+00 0.000000e+00 0.000000e+00 0.000000e+00 0.000000e+00 3.050000e+01
1149000 -9.065569e+01 3.065256e+02 3.066667e+01 0.000000e+00 0.000000e+00 0.000000e+00 0.000000e+00 0.000000e+00 0.000000e+00 0.000000e+00 0.000000e+00 0.000000e+00 3.066667e+01
1150000 -9.012979e+01 3.074238e+02 3.066667e+01 0.000000e+00 0.000000e+00 0.000000e+00 0.000000e+00 0.000000e+00 0.000000e+00 0.000000e+00 0.000000e+00 0.000000e+00 3.066667e+01
1151000 -8.938379e+01 3.084416e+02 3.066667e+01 0.000000e+00 0.000000e+00 0.000000e+00 0.000000e+00 0.000000e+00 0.000000e+00 0.000000e+00 0.000000e+00 0.000000e+00 3.066667e+01
1152000 -8.787479e+01 3.081531e+02 3.066667e+01 0.000000e+00 0.000000e+00 0.000000e+00 0.000000e+00 0.000000e+00 0.000000e+00 0.000000e+00 0.000000e+00 0.000000e+00 3.066667e+01
1153000 -8.756766e+01 3.073685e+02 3.066667e+01 0.000000e+00 0.000000e+00 0.000000e+00 0.000000e+00 0.000000e+00 0.000000e+00 0.000000e+00 0.000000e+00 0.000000e+00 3.066667e+01
1154000 -8.934042e+01 3.054497e+02 3.066667e+01 0.000000e+00 0.000000e+00 0.000000e+00 0.000000e+00 0.000000e+00 0.000000e+00 0.000000e+00 0.000000e+00 0.000000e+00 3.066667e+01
1155000 -8.753378e+01 3.058692e+02 3.066667e+01 0.000000e+00 0.000000e+00 0.000000e+00 0.000000e+00 0.000000e+00 0.000000e+00 0.000000e+00 0.000000e+00 0.000000e+00 3.066667e+01
1156000 -8.935095e+01 3.064943e+02 3.066667e+01 0.000000e+00 0.000000e+00 0.000000e+00 0.000000e+00 0.000000e+00 0.000000e+00 0.000000e+00 0.000000e+00 0.000000e+00 3.066667e+01
1157000 -8.829057e+01 3.080146e+02 3.083333e+01 0.000000e+00 0.000000e+00 0.000000e+00 0.000000e+00 0.000000e+00 0.000000e+00 0.000000e+00 0.000000e+00 0.000000e+00 3.083333e+01
1158000 -8.932682e+01 3.055372e+02 3.083333e+01 0.000000e+00 0.000000e+00 0.000000e+00 0.000000e+00 0.000000e+00 0.000000e+00 0.000000e+00 0.000000e+00 0.000000e+00 3.083333e+01
1159000 -9.029810e+01 3.060430e+02 3.083333e+01 0.000000e+00 0.000000e+00 0.000000e+00 0.000000e+00 0.000000e+00 0.000000e+00 0.000000e+00 0.000000e+00 0.000000e+00 3.083333e+01
1160000 -8.679026e+01 3.063405e+02 3.083333e+01 0.000000e+00 0.000000e+00 0.000000e+00 0.000000e+00 0.000000e+00 0.000000e+00 0.000000e+00 0.000000e+00 0.000000e+00 3.083333e+01
1161000 -8.839406e+01 3.086717e+02 3.083333e+01 0.000000e+00 0.000000e+00 0.000000e+00 0.000000e+00 0.000000e+00 0.000000e+00 0.000000e+00 0.000000e+00 0.000000e+00 3.083333e+01
1162000 -9.168518e+01 3.069744e+02 3.083333e+01 0.000000e+00 0.000000e+00 0.000000e+00 0.000000e+00 0.000000e+00 0.000000e+00 0.000000e+00 0.000000e+00 0.000000e+00 3.083333e+01
1163000 -8.655706e+01 3.071003e+02 3.100000e+01 0.000000e+00 0.000000e+00 0.000000e+00 0.000000e+00 0.000000e+00 0.000000e+00 0.000000e+00 0.000000e+00 0.000000e+00 3.100000e+01
1164000 -8.704007e+01 3.075738e+02 3.100000e+01 0.000000e+00 0.000000e+00 0.000000e+00 0.000000e+00 0.000000e+00 0.000000e+00 0.000000e+00 0.000000e+00 0.000000e+00 3.100000e+01
1165000 -8.596270e+01 3.071628e+02 3.100000e+01 0.000000e+00 0.000000e+00 0.000000e+00 0.000000e+00 0.000000e+00 0.000000e+00 0.000000e+00 0.000000e+00 0.000000e+00 3.100000e+01
1166000 -8.656097e+01 3.046362e+02 3.100000e+01 0.000000e+00 0.000000e+00 0.000000e+00 0.000000e+00 0.000000e+00 0.000000e+00 0.000000e+00 0.000000e+00 0.000000e+00 3.100000e+01
1167000 -8.578428e+01 3.064983e+02 3.100000e+01 0.000000e+00 0.000000e+00 0.000000e+00 0.000000e+00 0.000000e+00 0.000000e+00 0.000000e+00 0.000000e+00 0.000000e+00 3.100000e+01
1168000 -8.743652e+01 3.072829e+02 3.100000e+01 0.000000e+00 0.000000e+00 0.000000e+00 0.000000e+00 0.000000e+00 0.000000e+00 0.000000e+00 0.000000e+00 0.000000e+00 3.100000e+01
1169000 -8.732024e+01 3.076985e+02 3.100000e+01 0.000000e+00 0.000000e+00 0.000000e+00 0.000000e+00 0.000000e+00 0.000000e+00 0.000000e+00 0.000000e+00 0.000000e+00 3.100000e+01
1170000 -8.434444e+01 3.082093e+02 3.100000e+01 0.000000e+00 0.000000e+00 0.000000e+00 0.000000e+00 0.000000e+00 0.000000e+00 0.000000e+00 0.000000e+00 0.000000e+00 3.100000e+01
1171000 -8.540529e+01 3.053624e+02 3.100000e+01 0.000000e+00 0.000000e+00 0.000000e+00 0.000000e+00 0.000000e+00 0.000000e+00 0.000000e+00 0.000000e+00 0.000000e+00 3.100000e+01
1172000 -8.716582e+01 3.058597e+02 3.100000e+01 0.000000e+00 0.000000e+00 0.000000e+00 0.000000e+00 0.000000e+00 0.000000e+00 0.000000e+00 0.000000e+00 0.000000e+00 3.100000e+01
1173000 -8.862756e+01 3.082378e+02 3.100000e+01 0.000000e+00 0.000000e+00 0.000000e+00 0.000000e+00 0.000000e+00 0.000000e+00 0.000000e+00 0.000000e+00 0.000000e+00 3.100000e+01
1174000 -9.093630e+01 3.063091e+02 3.100000e+01 0.000000e+00 0.000000e+00 0.000000e+00 0.000000e+00 0.000000e+00 0.000000e+00 0.000000e+00 0.000000e+00 0.000000e+00 3.100000e+01
1175000 -8.762063e+01 3.075981e+02 3.116667e+01 0.000000e+00 0.000000e+00 0.000000e+00 0.000000e+00 0.000000e+00 0.000000e+00 0.000000e+00 0.000000e+00 0.000000e+00 3.116667e+01
1176000 -8.960452e+01 3.050792e+02 3.116667e+01 0.000000e+00 0.000000e+00 0.000000e+00 0.000000e+00 0.000000e+00 0.000000e+00 0.000000e+00 0.000000e+00 0.000000e+00 3.116667e+01
1177000 -8.919233e+01 3.080430e+02 3.133333e+01 0.000000e+00 0.000000e+00 0.000000e+00 0.000000e+00 0.000000e+00 0.000000e+00 0.000000e+00 0.000000e+00 0.000000e+00 3.133333e+01
1178000 -8.942382e+01 3.063411e+02 3.133333e+01 0.000000e+00 0.000000e+00 0.000000e+00 0.000000e+00 0.000000e+00 0.000000e+00 0.000000e+00 0.000000e+00 0.000000e+00 3.133333e+01
1179000 -9.004910e+01 3.064432e+02 3.133333e+01 0.000000e+00 0.000000e+00 0.000000e+00 0.000000e+00 0.000000e+00 0.000000e+00 0.000000e+00 0.000000e+00 0.000000e+00 3.133333e+01
1180000 -8.834248e+01 3.076565e+02 3.133333e+01 0.000000e+00 0.000000e+00 0.000000e+00 0.000000e+00 0.000000e+00 0.000000e+00 0.000000e+00 0.000000e+00 0.000000e+00 3.133333e+01
1181000 -8.670813e+01 3.063692e+02 3.150000e+01 0.000000e+00 0.000000e+00 0.000000e+00 0.000000e+00 0.000000e+00 0.000000e+00 0.000000e+00 0.000000e+00 0.000000e+00 3.133333e+01
1182000 -8.792288e+01 3.074799e+02 3.150000e+01 0.000000e+00 0.000000e+00 0.000000e+00 0.000000e+00 0.000000e+00 0.000000e+00 0.000000e+00 0.000000e+00 0.000000e+00 3.150000e+01
1183000 -8.920176e+01 3.066650e+02 3.150000e+01 0.000000e+00 0.000000e+00 0.000000e+00 0.000000e+00 0.000000e+00 0.000000e+00 0.000000e+00 0.000000e+00 0.000000e+00 3.150000e+01
1184000 -8.659138e+01 3.074984e+02 3.150000e+01 0.000000e+00 0.000000e+00 0.000000e+00 0.000000e+00 0.000000e+00 0.000000e+00 0.000000e+00 0.000000e+00 0.000000e+00 3.150000e+01
1185000 -8.790676e+01 3.086614e+02 3.150000e+01 0.000000e+00 0.000000e+00 0.000000e+00 0.000000e+00 0.000000e+00 0.000000e+00 0.000000e+00 0.000000e+00 0.000000e+00 3.150000e+01
1186000 -8.657696e+01 3.083029e+02 3.150000e+01 0.000000e+00 0.000000e+00 0.000000e+00 0.000000e+00 0.000000e+00 0.000000e+00 0.000000e+00 0.000000e+00 0.000000e+00 3.150000e+01
1187000 -8.637875e+01 3.073735e+02 3.150000e+01 0.000000e+00 0.000000e+00 0.000000e+00 0.000000e+00 0.000000e+00 0.000000e+00 0.000000e+00 0.000000e+00 0.000000e+00 3.150000e+01
1188000 -8.583436e+01 3.075711e+02 3.150000e+01 0.000000e+00 0.000000e+00 0.000000e+00 0.000000e+00 0.000000e+00 0.000000e+00 0.000000e+00 0.000000e+00 0.000000e+00 3.150000e+01
1189000 -8.684497e+01 3.055458e+02 3.150000e+01 0.000000e+00 0.000000e+00 0.000000e+00 0.000000e+00 0.000000e+00 0.000000e+00 0.000000e+00 0.000000e+00 0.000000e+00 3.150000e+01
1190000 -8.842308e+01 3.048779e+02 3.150000e+01 0.000000e+00 0.000000e+00 0.000000e+00 0.000000e+00 0.000000e+00 0.000000e+00 0.000000e+00 0.000000e+00 0.000000e+00 3.150000e+01
1191000 -8.742474e+01 3.079300e+02 3.150000e+01 0.000000e+00 0.000000e+00 0.000000e+00 0.000000e+00 0.000000e+00 0.000000e+00 0.000000e+00 0.000000e+00 0.000000e+00 3.150000e+01
1192000 -8.771668e+01 3.072559e+02 3.150000e+01 0.000000e+00 0.000000e+00 0.000000e+00 0.000000e+00 0.000000e+00 0.000000e+00 0.000000e+00 0.000000e+00 0.000000e+00 3.150000e+01
1193000 -9.108804e+01 3.074819e+02 3.150000e+01 0.000000e+00 0.000000e+00 0.000000e+00 0.000000e+00 0.000000e+00 0.000000e+00 0.000000e+00 0.000000e+00 0.000000e+00 3.150000e+01
1194000 -8.815368e+01 3.091441e+02 3.150000e+01 0.000000e+00 0.000000e+00 0.000000e+00 0.000000e+00 0.000000e+00 0.000000e+00 0.000000e+00 0.000000e+00 0.000000e+00 3.150000e+01
1195000 -8.551509e+01 3.092743e+02 3.150000e+01 0.000000e+00 0.000000e+00 0.000000e+00 0.000000e+00 0.000000e+00 0.000000e+00 0.000000e+00 0.000000e+00 0.000000e+00 3.150000e+01
1196000 -8.638244e+01 3.092365e+02 3.150000e+01 0.000000e+00 0.000000e+00 0.000000e+00 0.000000e+00 0.000000e+00 0.000000e+00 0.000000e+00 0.000000e+00 0.000000e+00 3.150000e+01
1197000 -8.711833e+01 3.063617e+02 3.150000e+01 0.000000e+00 0.000000e+00 0.000000e+00 0.000000e+00 0.000000e+00 0.000000e+00 0.000000e+00 0.000000e+00 0.000000e+00 3.150000e+01
1198000 -8.839250e+01 3.063514e+02 3.150000e+01 0.000000e+00 0.000000e+00 0.000000e+00 0.000000e+00 0.000000e+00 0.000000e+00 0.000000e+00 0.000000e+00 0.000000e+00 3.150000e+01
1199000 -8.999833e+01 3.089607e+02 3.150000e+01 0.000000e+00 0.000000e+00 0.000000e+00 0.000000e+00 0.000000e+00 0.000000e+00 0.000000e+00 0.000000e+00 0.000000e+00 3.150000e+01
1200000 -9.032756e+01 3.046971e+02 3.150000e+01 0.000000e+00 0.000000e+00 0.000000e+00 0.000000e+00 0.000000e+00 0.000000e+00 0.000000e+00 0.000000e+00 0.000000e+00 3.150000e+01
1201000 -9.065917e+01 3.071745e+02 3.150000e+01 0.000000e+00 0.000000e+00 0.000000e+00 0.000000e+00 0.000000e+00 0.000000e+00 0.000000e+00 0.000000e+00 0.000000e+00 3.150000e+01
1202000 -9.141204e+01 3.062902e+02 3.150000e+01 0.000000e+00 0.000000e+00 0.000000e+00 0.000000e+00 0.000000e+00 0.000000e+00 0.000000e+00 0.000000e+00 0.000000e+00 3.150000e+01
1203000 -9.261499e+01 3.053210e+02 3.150000e+01 0.000000e+00 0.000000e+00 0.000000e+00 0.000000e+00 0.000000e+00 0.000000e+00 0.000000e+00 0.000000e+00 0.000000e+00 3.150000e+01
1204000 -9.233535e+01 3.070344e+02 3.166667e+01 0.000000e+00 0.000000e+00 0.000000e+00 0.000000e+00 0.000000e+00 0.000000e+00 0.000000e+00 0.000000e+00 0.000000e+00 3.150000e+01
1205000 -9.263129e+01 3.074029e+02 3.166667e+01 0.000000e+00 0.000000e+00 0.000000e+00 0.000000e+00 0.000000e+00 0.000000e+00 0.000000e+00 0.000000e+00 0.000000e+00 3.166667e+01
1206000 -9.266451e+01 3.069573e+02 3.166667e+01 0.000000e+00 0.000000e+00 0.000000e+00 0.000000e+00 0.000000e+00 0.000000e+00 0.000000e+00 0.000000e+00 0.000000e+00 3.166667e+01
1207000 -9.091674e+01 3.053935e+02 3.166667e+01 0.000000e+00 0.000000e+00 0.000000e+00 0.000000e+00 0.000000e+00 0.000000e+00 0.000000e+00 0.000000e+00 0.000000e+00 3.166667e+01
1208000 -9.178151e+01 3.062330e+02 3.166667e+01 0.000000e+00 0.000000e+00 0.000000e+00 0.000000e+00 0.000000e+00 0.000000e+00 0.000000e+00 0.000000e+00 0.000000e+00 3.166667e+01
1209000 -9.168062e+01 3.067779e+02 3.166667e+01 0.000000e+00 0.000000e+00 0.000000e+00 0.000000e+00 0.000000e+00 0.000000e+00 0.000000e+00 0.000000e+00 0.000000e+00 3.166667e+01
1210000 -9.109602e+01 3.063535e+02 3.166667e+01 0.000000e+00 0.000000e+00 0.000000e+00 0.000000e+00 0.000000e+00 0.000000e+00 0.000000e+00 0.000000e+00 0.000000e+00 3.166667e+01
1211000 -9.023447e+01 3.102275e+02 3.166667e+01 0.000000e+00 0.000000e+00 0.000000e+00 0.000000e+00 0.000000e+00 0.000000e+00 0.000000e+00 0.000000e+00 0.000000e+00 3.166667e+01
1212000 -9.103364e+01 3.056655e+02 3.166667e+01 0.000000e+00 0.000000e+00 0.000000e+00 0.000000e+00 0.000000e+00 0.000000e+00 0.000000e+00 0.000000e+00 0.000000e+00 3.166667e+01
1213000 -9.020183e+01 3.079126e+02 3.183333e+01 0.000000e+00 0.000000e+00 0.000000e+00 0.000000e+00 0.000000e+00 0.000000e+00 0.000000e+00 0.000000e+00 0.000000e+00 3.183333e+01
1214000 -8.710272e+01 3.074548e+02 3.200000e+01 0.000000e+00 0.000000e+00 0.000000e+00 0.000000e+00 0.000000e+00 0.000000e+00 0.000000e+00 0.000000e+00 0.000000e+00 3.200000e+01
1215000 -8.831937e+01 3.060087e+02 3.216667e+01 0.000000e+00 0.000000e+00 0.000000e+00 0.000000e+00 0.000000e+00 0.000000e+00 0.000000e+00 0.000000e+00 0.000000e+00 3.216667e+01
1216000 -9.055655e+01 3.070702e+02 3.216667e+01 0.000000e+00 0.000000e+00 0.000000e+00 0.000000e+00 0.000000e+00 0.000000e+00 0.000000e+00 0.000000e+00 0.000000e+00 3.216667e+01
1217000 -9.042251e+01 3.101412e+02 3.216667e+01 0.000000e+00 0.000000e+00 0.000000e+00 0.000000e+00 0.000000e+00 0.000000e+00 0.000000e+00 0.000000e+00 0.000000e+00 3.216667e+01
1218000 -8.880392e+01 3.083465e+02 3.216667e+01 0.000000e+00 0.000000e+00 0.000000e+00 0.000000e+00 0.000000e+00 0.000000e+00 0.000000e+00 0.000000e+00 0.000000e+00 3.216667e+01
1219000 -8.947880e+01 3.061797e+02 3.216667e+01 0.000000e+00 0.000000e+00 0.000000e+00 0.000000e+00 0.000000e+00 0.000000e+00 0.000000e+00 0.000000e+00 0.000000e+00 3.216667e+01
1220000 -8.863567e+01 3.067557e+02 3.233333e+01 0.000000e+00 0.000000e+00 0.000000e+00 0.000000e+00 0.000000e+00 0.000000e+00 0.000000e+00 0.000000e+00 0.000000e+00 3.233333e+01
1221000 -8.795122e+01 3.062567e+02 3.233333e+01 0.000000e+00 0.000000e+00 0.000000e+00 0.000000e+00 0.000000e+00 0.000000e+00 0.000000e+00 0.000000e+00 0.000000e+00 3.233333e+01
1222000 -8.946988e+01 3.079006e+02 3.233333e+01 0.000000e+00 0.000000e+00 0.000000e+00 0.000000e+00 0.000000e+00 0.000000e+00 0.000000e+00 0.000000e+00 0.000000e+00 3.233333e+01
1223000 -8.990279e+01 3.063688e+02 3.233333e+01 0.000000e+00 0.000000e+00 0.000000e+00 0.000000e+00 0.000000e+00 0.000000e+00 0.000000e+00 0.000000e+00 0.000000e+00 3.233333e+01
1224000 -8.976081e+01 3.076164e+02 3.233333e+01 0.000000e+00 0.000000e+00 0.000000e+00 0.000000e+00 0.000000e+00 0.000000e+00 0.000000e+00 0.000000e+00 0.000000e+00 3.233333e+01
1225000 -8.941886e+01 3.063047e+02 3.233333e+01 0.000000e+00 0.000000e+00 0.000000e+00 0.000000e+00 0.000000e+00 0.000000e+00 0.000000e+00 0.000000e+00 0.000000e+00 3.233333e+01
1226000 -9.014066e+01 3.067272e+02 3.233333e+01 0.000000e+00 0.000000e+00 0.000000e+00 0.000000e+00 0.000000e+00 0.000000e+00 0.000000e+00 0.000000e+00 0.000000e+00 3.233333e+01
1227000 -8.836900e+01 3.040917e+02 3.233333e+01 0.000000e+00 0.000000e+00 0.000000e+00 0.000000e+00 0.000000e+00 0.000000e+00 0.000000e+00 0.000000e+00 0.000000e+00 3.233333e+01
1228000 -8.925925e+01 3.066507e+02 3.233333e+01 0.000000e+00 0.000000e+00 0.000000e+00 0.000000e+00 0.000000e+00 0.000000e+00 0.000000e+00 0.000000e+00 0.000000e+00 3.233333e+01
1229000 -8.875270e+01 3.072695e+02 3.233333e+01 0.000000e+00 0.000000e+00 0.000000e+00 0.000000e+00 0.000000e+00 0.000000e+00 0.000000e+00 0.000000e+00 0.000000e+00 3.233333e+01
1230000 -9.077556e+01 3.061043e+02 3.233333e+01 0.000000e+00 0.000000e+00 0.000000e+00 0.000000e+00 0.000000e+00 0.000000e+00 0.000000e+00 0.000000e+00 0.000000e+00 3.233333e+01
1231000 -9.009215e+01 3.066740e+02 3.233333e+01 0.000000e+00 0.000000e+00 0.000000e+00 0.000000e+00 0.000000e+00 0.000000e+00 0.000000e+00 0.000000e+00 0.000000e+00 3.233333e+01
1232000 -9.280282e+01 3.061325e+02 3.233333e+01 0.000000e+00 0.000000e+00 0.000000e+00 0.000000e+00 0.000000e+00 0.000000e+00 0.000000e+00 0.000000e+00 0.000000e+00 3.233333e+01
1233000 -9.295666e+01 3.047588e+02 3.233333e+01 0.000000e+00 0.000000e+00 0.000000e+00 0.000000e+00 0.000000e+00 0.000000e+00 0.000000e+00 0.000000e+00 0.000000e+00 3.233333e+01
1234000 -9.071125e+01 3.080642e+02 3.233333e+01 0.000000e+00 0.000000e+00 0.000000e+00 0.000000e+00 0.000000e+00 0.000000e+00 0.000000e+00 0.000000e+00 0.000000e+00 3.233333e+01
1235000 -9.012369e+01 3.068914e+02 3.233333e+01 0.000000e+00 0.000000e+00 0.000000e+00 0.000000e+00 0.000000e+00 0.000000e+00 0.000000e+00 0.000000e+00 0.000000e+00 3.233333e+01
1236000 -9.160226e+01 3.078047e+02 3.233333e+01 0.000000e+00 0.000000e+00 0.000000e+00 0.000000e+00 0.000000e+00 0.000000e+00 0.000000e+00 0.000000e+00 0.000000e+00 3.233333e+01
1237000 -9.303041e+01 3.063672e+02 3.233333e+01 0.000000e+00 0.000000e+00 0.000000e+00 0.000000e+00 0.000000e+00 0.000000e+00 0.000000e+00 0.000000e+00 0.000000e+00 3.233333e+01
1238000 -9.380040e+01 3.059843e+02 3.233333e+01 0.000000e+00 0.000000e+00 0.000000e+00 0.000000e+00 0.000000e+00 0.000000e+00 0.000000e+00 0.000000e+00 0.000000e+00 3.233333e+01
1239000 -9.215588e+01 3.079922e+02 3.233333e+01 0.000000e+00 0.000000e+00 0.000000e+00 0.000000e+00 0.000000e+00 0.000000e+00 0.000000e+00 0.000000e+00 0.000000e+00 3.233333e+01
1240000 -9.322753e+01 3.060815e+02 3.233333e+01 0.000000e+00 0.000000e+00 0.000000e+00 0.000000e+00 0.000000e+00 0.000000e+00 0.000000e+00 0.000000e+00 0.000000e+00 3.233333e+01
1241000 -9.317381e+01 3.065870e+02 3.233333e+01 0.000000e+00 0.000000e+00 0.000000e+00 0.000000e+00 0.000000e+00 0.000000e+00 0.000000e+00 0.000000e+00 0.000000e+00 3.233333e+01
1242000 -9.637297e+01 3.044051e+02 3.233333e+01 0.000000e+00 0.000000e+00 0.000000e+00 0.000000e+00 0.000000e+00 0.000000e+00 0.000000e+00 0.000000e+00 0.000000e+00 3.233333e+01
1243000 -9.752577e+01 3.077517e+02 3.233333e+01 0.000000e+00 0.000000e+00 0.000000e+00 0.000000e+00 0.000000e+00 0.000000e+00 0.000000e+00 0.000000e+00 0.000000e+00 3.233333e+01
1244000 -9.619335e+01 3.093055e+02 3.233333e+01 0.000000e+00 0.000000e+00 0.000000e+00 0.000000e+00 0.000000e+00 0.000000e+00 0.000000e+00 0.000000e+00 0.000000e+00 3.233333e+01
1245000 -9.347896e+01 3.055703e+02 3.266667e+01 0.000000e+00 0.000000e+00 0.000000e+00 0.000000e+00 0.000000e+00 0.000000e+00 0.000000e+00 0.000000e+00 0.000000e+00 3.266667e+01
1246000 -9.086649e+01 3.068773e+02 3.283333e+01 0.000000e+00 0.000000e+00 0.000000e+00 0.000000e+00 0.000000e+00 0.000000e+00 0.000000e+00 0.000000e+00 0.000000e+00 3.283333e+01
1247000 -9.360083e+01 3.052730e+02 3.283333e+01 0.000000e+00 0.000000e+00 0.000000e+00 0.000000e+00 0.000000e+00 0.000000e+00 0.000000e+00 0.000000e+00 0.000000e+00 3.283333e+01
1248000 -9.069650e+01 3.073151e+02 3.300000e+01 0.000000e+00 0.000000e+00 0.000000e+00 0.000000e+00 0.000000e+00 0.000000e+00 0.000000e+00 0.000000e+00 0.000000e+00 3.283333e+01
1249000 -9.125787e+01 3.076750e+02 3.333333e+01 0.000000e+00 0.000000e+00 0.000000e+00 0.000000e+00 0.000000e+00 0.000000e+00 0.000000e+00 0.000000e+00 0.000000e+00 3.316667e+01
1250000 -9.439125e+01 3.091750e+02 3.333333e+01 0.000000e+00 0.000000e+00 0.000000e+00 0.000000e+00 0.000000e+00 0.000000e+00 0.000000e+00 0.000000e+00 0.000000e+00 3.333333e+01
1251000 -9.448416e+01 3.063396e+02 3.333333e+01 0.000000e+00 0.000000e+00 0.000000e+00 0.000000e+00 0.000000e+00 0.000000e+00 0.000000e+00 0.000000e+00 0.000000e+00 3.333333e+01
1252000 -9.427421e+01 3.077435e+02 3.333333e+01 0.000000e+00 0.000000e+00 0.000000e+00 0.000000e+00 0.000000e+00 0.000000e+00 0.000000e+00 0.000000e+00 0.000000e+00 3.333333e+01
1253000 -9.483997e+01 3.086981e+02 3.333333e+01 0.000000e+00 0.000000e+00 0.000000e+00 0.000000e+00 0.000000e+00 0.000000e+00 0.000000e+00 0.000000e+00 0.000000e+00 3.333333e+01
1254000 -9.492842e+01 3.060318e+02 3.333333e+01 0.000000e+00 0.000000e+00 0.000000e+00 0.000000e+00 0.000000e+00 0.000000e+00 0.000000e+00 0.000000e+00 0.000000e+00 3.333333e+01
1255000 -9.461374e+01 3.075902e+02 3.350000e+01 0.000000e+00 0.000000e+00 0.000000e+00 0.000000e+00 0.000000e+00 0.000000e+00 0.000000e+00 0.000000e+00 0.000000e+00 3.350000e+01
1256000 -9.422072e+01 3.058459e+02 3.350000e+01 0.000000e+00 0.000000e+00 0.000000e+00 0.000000e+00 0.000000e+00 0.000000e+00 0.000000e+00 0.000000e+00 0.000000e+00 3.350000e+01
1257000 -9.328678e+01 3.062670e+02 3.366667e+01 0.000000e+00 0.000000e+00 0.000000e+00 0.000000e+00 0.000000e+00 0.000000e+00 0.000000e+00 0.000000e+00 0.000000e+00 3.366667e+01
1258000 -9.439344e+01 3.086929e+02 3.366667e+01 0.000000e+00 0.000000e+00 0.000000e+00 0.000000e+00 0.000000e+00 0.000000e+00 0.000000e+00 0.000000e+00 0.000000e+00 3.366667e+01
1259000 -9.321717e+01 3.061357e+02 3.366667e+01 0.000000e+00 0.000000e+00 0.000000e+00 0.000000e+00 0.000000e+00 0.000000e+00 0.000000e+00 0.000000e+00 0.000000e+00 3.366667e+01
1260000 -9.160782e+01 3.083523e+02 3.366667e+01 0.000000e+00 0.000000e+00 0.000000e+00 0.000000e+00 0.000000e+00 0.000000e+00 0.000000e+00 0.000000e+00 0.000000e+00 3.366667e+01
1261000 -9.154282e+01 3.090521e+02 3.383333e+01 0.000000e+00 0.000000e+00 0.000000e+00 0.000000e+00 0.000000e+00 0.000000e+00 0.000000e+00 0.000000e+00 0.000000e+00 3.383333e+01
1262000 -9.149699e+01 3.056574e+02 3.400000e+01 0.000000e+00 0.000000e+00 0.000000e+00 0.000000e+00 0.000000e+00 0.000000e+00 0.000000e+00 0.000000e+00 0.000000e+00 3.400000e+01
1263000 -9.274517e+01 3.069039e+02 3.400000e+01 0.000000e+00 0.000000e+00 0.000000e+00 0.000000e+00 0.000000e+00 0.000000e+00 0.000000e+00 0.000000e+00 0.000000e+00 3.400000e+01
1264000 -9.417829e+01 3.070450e+02 3.400000e+01 0.000000e+00 0.000000e+00 0.000000e+00 0.000000e+00 0.000000e+00 0.000000e+00 0.000000e+00 0.000000e+00 0.000000e+00 3.400000e+01
1265000 -9.565710e+01 3.082422e+02 3.400000e+01 0.000000e+00 0.000000e+00 0.000000e+00 0.000000e+00 0.000000e+00 0.000000e+00 0.000000e+00 0.000000e+00 0.000000e+00 3.400000e+01
1266000 -9.452636e+01 3.091244e+02 3.416667e+01 0.000000e+00 0.000000e+00 0.000000e+00 0.000000e+00 0.000000e+00 0.000000e+00 0.000000e+00 0.000000e+00 0.000000e+00 3.416667e+01
1267000 -9.483745e+01 3.075120e+02 3.433333e+01 0.000000e+00 0.000000e+00 0.000000e+00 0.000000e+00 0.000000e+00 0.000000e+00 0.000000e+00 0.000000e+00 0.000000e+00 3.433333e+01
1268000 -9.655001e+01 3.061851e+02 3.433333e+01 0.000000e+00 0.000000e+00 0.000000e+00 0.000000e+00 0.000000e+00 0.000000e+00 0.000000e+00 0.000000e+00 0.000000e+00 3.433333e+01
1269000 -9.413069e+01 3.056125e+02 3.450000e+01 0.000000e+00 0.000000e+00 0.000000e+00 0.000000e+00 0.000000e+00 0.000000e+00 0.000000e+00 0.000000e+00 0.000000e+00 3.450000e+01
1270000 -9.599865e+01 3.053500e+02 3.450000e+01 0.000000e+00 0.000000e+00 0.000000e+00 0.000000e+00 0.000000e+00 0.000000e+00 0.000000e+00 0.000000e+00 0.000000e+00 3.450000e+01
1271000 -9.415154e+01 3.072399e+02 3.450000e+01 0.000000e+00 0.000000e+00 0.000000e+00 0.000000e+00 0.000000e+00 0.000000e+00 0.000000e+00 0.000000e+00 0.000000e+00 3.450000e+01
1272000 -9.434838e+01 3.060875e+02 3.450000e+01 0.000000e+00 0.000000e+00 0.000000e+00 0.000000e+00 0.000000e+00 0.000000e+00 0.000000e+00 0.000000e+00 0.000000e+00 3.450000e+01
1273000 -9.539027e+01 3.079222e+02 3.450000e+01 0.000000e+00 0.000000e+00 0.000000e+00 0.000000e+00 0.000000e+00 0.000000e+00 0.000000e+00 0.000000e+00 0.000000e+00 3.450000e+01
1274000 -9.539241e+01 3.070649e+02 3.450000e+01 0.000000e+00 0.000000e+00 0.000000e+00 0.000000e+00 0.000000e+00 0.000000e+00 0.000000e+00 0.000000e+00 0.000000e+00 3.450000e+01
1275000 -9.514592e+01 3.081852e+02 3.450000e+01 0.000000e+00 0.000000e+00 0.000000e+00 0.000000e+00 0.000000e+00 0.000000e+00 0.000000e+00 0.000000e+00 0.000000e+00 3.450000e+01
1276000 -9.708996e+01 3.050339e+02 3.450000e+01 0.000000e+00 0.000000e+00 0.000000e+00 0.000000e+00 0.000000e+00 0.000000e+00 0.000000e+00 0.000000e+00 0.000000e+00 3.450000e+01
1277000 -9.672573e+01 3.072969e+02 3.466667e+01 0.000000e+00 0.000000e+00 0.000000e+00 0.000000e+00 0.000000e+00 0.000000e+00 0.000000e+00 0.000000e+00 0.000000e+00 3.466667e+01
1278000 -9.656614e+01 3.069961e+02 3.466667e+01 0.000000e+00 0.000000e+00 0.000000e+00 0.000000e+00 0.000000e+00 0.000000e+00 0.000000e+00 0.000000e+00 0.000000e+00 3.466667e+01
1279000 -9.601776e+01 3.072035e+02 3.466667e+01 0.000000e+00 0.000000e+00 0.000000e+00 0.000000e+00 0.000000e+00 0.000000e+00 0.000000e+00 0.000000e+00 0.000000e+00 3.466667e+01
1280000 -9.636874e+01 3.058764e+02 3.466667e+01 0.000000e+00 0.000000e+00 0.000000e+00 0.000000e+00 0.000000e+00 0.000000e+00 0.000000e+00 0.000000e+00 0.000000e+00 3.466667e+01
1281000 -9.704714e+01 3.061949e+02 3.466667e+01 0.000000e+00 0.000000e+00 0.000000e+00 0.000000e+00 0.000000e+00 0.000000e+00 0.000000e+00 0.000000e+00 0.000000e+00 3.466667e+01
1282000 -9.631871e+01 3.067497e+02 3.466667e+01 0.000000e+00 0.000000e+00 0.000000e+00 0.000000e+00 0.000000e+00 0.000000e+00 0.000000e+00 0.000000e+00 0.000000e+00 3.466667e+01
1283000 -9.919890e+01 3.079942e+02 3.466667e+01 0.000000e+00 0.000000e+00 0.000000e+00 0.000000e+00 0.000000e+00 0.000000e+00 0.000000e+00 0.000000e+00 0.000000e+00 3.466667e+01
1284000 -9.531913e+01 3.064089e+02 3.466667e+01 0.000000e+00 0.000000e+00 0.000000e+00 0.000000e+00 0.000000e+00 0.000000e+00 0.000000e+00 0.000000e+00 0.000000e+00 3.466667e+01
1285000 -9.491798e+01 3.068898e+02 3.483333e+01 0.000000e+00 0.000000e+00 0.000000e+00 0.000000e+00 0.000000e+00 0.000000e+00 0.000000e+00 0.000000e+00 0.000000e+00 3.483333e+01
1286000 -9.439753e+01 3.072327e+02 3.483333e+01 0.000000e+00 0.000000e+00 0.000000e+00 0.000000e+00 0.000000e+00 0.000000e+00 0.000000e+00 0.000000e+00 0.000000e+00 3.483333e+01
1287000 -9.247432e+01 3.089540e+02 3.483333e+01 0.000000e+00 0.000000e+00 0.000000e+00 0.000000e+00 0.000000e+00 0.000000e+00 0.000000e+00 0.000000e+00 0.000000e+00 3.483333e+01
1288000 -9.408542e+01 3.072469e+02 3.483333e+01 0.000000e+00 0.000000e+00 0.000000e+00 0.000000e+00 0.000000e+00 0.000000e+00 0.000000e+00 0.000000e+00 0.000000e+00 3.483333e+01
1289000 -9.330748e+01 3.047598e+02 3.483333e+01 0.000000e+00 0.000000e+00 0.000000e+00 0.000000e+00 0.000000e+00 0.000000e+00 0.000000e+00 0.000000e+00 0.000000e+00 3.483333e+01
1290000 -9.182545e+01 3.067089e+02 3.483333e+01 0.000000e+00 0.000000e+00 0.000000e+00 0.000000e+00 0.000000e+00 0.000000e+00 0.000000e+00 0.000000e+00 0.000000e+00 3.483333e+01
1291000 -9.249596e+01 3.068057e+02 3.483333e+01 0.000000e+00 0.000000e+00 0.000000e+00 0.000000e+00 0.000000e+00 0.000000e+00 0.000000e+00 0.000000e+00 0.000000e+00 3.483333e+01
1292000 -9.169625e+01 3.068178e+02 3.483333e+01 0.000000e+00 0.000000e+00 0.000000e+00 0.000000e+00 0.000000e+00 0.000000e+00 0.000000e+00 0.000000e+00 0.000000e+00 3.483333e+01
1293000 -9.053249e+01 3.085384e+02 3.483333e+01 0.000000e+00 0.000000e+00 0.000000e+00 0.000000e+00 0.000000e+00 0.000000e+00 0.000000e+00 0.000000e+00 0.000000e+00 3.483333e+01
1294000 -9.221301e+01 3.082892e+02 3.500000e+01 0.000000e+00 0.000000e+00 0.000000e+00 0.000000e+00 0.000000e+00 0.000000e+00 0.000000e+00 0.000000e+00 0.000000e+00 3.500000e+01
1295000 -9.320491e+01 3.075197e+02 3.500000e+01 0.000000e+00 0.000000e+00 0.000000e+00 0.000000e+00 0.000000e+00 0.000000e+00 0.000000e+00 0.000000e+00 0.000000e+00 3.500000e+01
1296000 -9.348814e+01 3.071000e+02 3.500000e+01 0.000000e+00 0.000000e+00 0.000000e+00 0.000000e+00 0.000000e+00 0.000000e+00 0.000000e+00 0.000000e+00 0.000000e+00 3.500000e+01
1297000 -9.606075e+01 3.074549e+02 3.500000e+01 0.000000e+00 0.000000e+00 0.000000e+00 0.000000e+00 0.000000e+00 0.000000e+00 0.000000e+00 0.000000e+00 0.000000e+00 3.500000e+01
1298000 -9.854482e+01 3.085740e+02 3.500000e+01 0.000000e+00 0.000000e+00 0.000000e+00 0.000000e+00 0.000000e+00 0.000000e+00 0.000000e+00 0.000000e+00 0.000000e+00 3.500000e+01
1299000 -9.632061e+01 3.063782e+02 3.500000e+01 0.000000e+00 0.000000e+00 0.000000e+00 0.000000e+00 0.000000e+00 0.000000e+00 0.000000e+00 0.000000e+00 0.000000e+00 3.500000e+01
1300000 -9.811934e+01 3.055570e+02 3.500000e+01 0.000000e+00 0.000000e+00 0.000000e+00 0.000000e+00 0.000000e+00 0.000000e+00 0.000000e+00 0.000000e+00 0.000000e+00 3.500000e+01
1301000 -9.794297e+01 3.052266e+02 3.500000e+01 0.000000e+00 0.000000e+00 0.000000e+00 0.000000e+00 0.000000e+00 0.000000e+00 0.000000e+00 0.000000e+00 0.000000e+00 3.500000e+01
1302000 -9.801203e+01 3.056030e+02 3.500000e+01 0.000000e+00 0.000000e+00 0.000000e+00 0.000000e+00 0.000000e+00 0.000000e+00 0.000000e+00 0.000000e+00 0.000000e+00 3.500000e+01
1303000 -1.000586e+02 3.078422e+02 3.500000e+01 0.000000e+00 0.000000e+00 0.000000e+00 0.000000e+00 0.000000e+00 0.000000e+00 0.000000e+00 0.000000e+00 0.000000e+00 3.500000e+01
1304000 -9.771125e+01 3.066193e+02 3.500000e+01 0.000000e+00 0.000000e+00 0.000000e+00 0.000000e+00 0.000000e+00 0.000000e+00 0.000000e+00 0.000000e+00 0.000000e+00 3.500000e+01
1305000 -9.812751e+01 3.069574e+02 3.500000e+01 0.000000e+00 0.000000e+00 0.000000e+00 0.000000e+00 0.000000e+00 0.000000e+00 0.000000e+00 0.000000e+00 0.000000e+00 3.500000e+01
1306000 -9.745924e+01 3.082450e+02 3.500000e+01 0.000000e+00 0.000000e+00 0.000000e+00 0.000000e+00 0.000000e+00 0.000000e+00 0.000000e+00 0.000000e+00 0.000000e+00 3.500000e+01
1307000 -9.898493e+01 3.084270e+02 3.533333e+01 0.000000e+00 0.000000e+00 0.000000e+00 0.000000e+00 0.000000e+00 0.000000e+00 0.000000e+00 0.000000e+00 0.000000e+00 3.533333e+01
1308000 -9.843843e+01 3.067823e+02 3.550000e+01 0.000000e+00 0.000000e+00 0.000000e+00 0.000000e+00 0.000000e+00 0.000000e+00 0.000000e+00 0.000000e+00 0.000000e+00 3.550000e+01
1309000 -1.001137e+02 3.046582e+02 3.550000e+01 0.000000e+00 0.000000e+00 0.000000e+00 0.000000e+00 0.000000e+00 0.000000e+00 0.000000e+00 0.000000e+00 0.000000e+00 3.550000e+01
1310000 -9.882700e+01 3.082825e+02 3.550000e+01 0.000000e+00 0.000000e+00 0.000000e+00 0.000000e+00 0.000000e+00 0.000000e+00 0.000000e+00 0.000000e+00 0.000000e+00 3.550000e+01
1311000 -9.828581e+01 3.089018e+02 3.550000e+01 0.000000e+00 0.000000e+00 0.000000e+00 0.000000e+00 0.000000e+00 0.000000e+00 0.000000e+00 0.000000e+00 0.000000e+00 3.550000e+01
1312000 -9.583948e+01 3.057778e+02 3.550000e+01 0.000000e+00 0.000000e+00 0.000000e+00 0.000000e+00 0.000000e+00 0.000000e+00 0.000000e+00 0.000000e+00 0.000000e+00 3.550000e+01
1313000 -9.629965e+01 3.083097e+02 3.550000e+01 0.000000e+00 0.000000e+00 0.000000e+00 0.000000e+00 0.000000e+00 0.000000e+00 0.000000e+00 0.000000e+00 0.000000e+00 3.550000e+01
1314000 -9.964837e+01 3.077869e+02 3.550000e+01 0.000000e+00 0.000000e+00 0.000000e+00 0.000000e+00 0.000000e+00 0.000000e+00 0.000000e+00 0.000000e+00 0.000000e+00 3.550000e+01
1315000 -9.647213e+01 3.053183e+02 3.550000e+01 0.000000e+00 0.000000e+00 0.000000e+00 0.000000e+00 0.000000e+00 0.000000e+00 0.000000e+00 0.000000e+00 0.000000e+00 3.550000e+01
1316000 -9.705736e+01 3.063393e+02 3.550000e+01 0.000000e+00 0.000000e+00 0.000000e+00 0.000000e+00 0.000000e+00 0.000000e+00 0.000000e+00 0.000000e+00 0.000000e+00 3.550000e+01
1317000 -1.005022e+02 3.080184e+02 3.550000e+01 0.000000e+00 0.000000e+00 0.000000e+00 0.000000e+00 0.000000e+00 0.000000e+00 0.000000e+00 0.000000e+00 0.000000e+00 3.550000e+01
1318000 -9.997069e+01 3.080347e+02 3.550000e+01 0.000000e+00 0.000000e+00 0.000000e+00 0.000000e+00 0.000000e+00 0.000000e+00 0.000000e+00 0.000000e+00 0.000000e+00 3.550000e+01
1319000 -9.882425e+01 3.055588e+02 3.550000e+01 0.000000e+00 0.000000e+00 0.000000e+00 0.000000e+00 0.000000e+00 0.000000e+00 0.000000e+00 0.000000e+00 0.000000e+00 3.550000e+01
1320000 -9.706002e+01 3.066474e+02 3.566667e+01 0.000000e+00 0.000000e+00 0.000000e+00 0.000000e+00 0.000000e+00 0.000000e+00 0.000000e+00 0.000000e+00 0.000000e+00 3.566667e+01
1321000 -9.641828e+01 3.064417e+02 3.566667e+01 0.000000e+00 0.000000e+00 0.000000e+00 0.000000e+00 0.000000e+00 0.000000e+00 0.000000e+00 0.000000e+00 0.000000e+00 3.566667e+01
1322000 -9.920320e+01 3.070103e+02 3.566667e+01 0.000000e+00 0.000000e+00 0.000000e+00 0.000000e+00 0.000000e+00 0.000000e+00 0.000000e+00 0.000000e+00 0.000000e+00 3.566667e+01
1323000 -1.010931e+02 3.065834e+02 3.583333e+01 0.000000e+00 0.000000e+00 0.000000e+00 0.000000e+00 0.000000e+00 0.000000e+00 0.000000e+00 0.000000e+00 0.000000e+00 3.583333e+01
1324000 -1.014157e+02 3.050510e+02 3.583333e+01 0.000000e+00 0.000000e+00 0.000000e+00 0.000000e+00 0.000000e+00 0.000000e+00 0.000000e+00 0.000000e+00 0.000000e+00 3.583333e+01
1325000 -1.012714e+02 3.067675e+02 3.600000e+01 0.000000e+00 0.000000e+00 0.000000e+00 0.000000e+00 0.000000e+00 0.000000e+00 0.000000e+00 0.000000e+00 0.000000e+00 3.600000e+01
1326000 -9.815592e+01 3.081950e+02 3.600000e+01 0.000000e+00 0.000000e+00 0.000000e+00 0.000000e+00 0.000000e+00 0.000000e+00 0.000000e+00 0.000000e+00 0.000000e+00 3.600000e+01
1327000 -9.966252e+01 3.083352e+02 3.600000e+01 0.000000e+00 0.000000e+00 0.000000e+00 0.000000e+00 0.000000e+00 0.000000e+00 0.000000e+00 0.000000e+00 0.000000e+00 3.600000e+01
1328000 -9.811012e+01 3.079534e+02 3.600000e+01 0.000000e+00 0.000000e+00 0.000000e+00 0.000000e+00 0.000000e+00 0.000000e+00 0.000000e+00 0.000000e+00 0.000000e+00 3.600000e+01
1329000 -9.894370e+01 3.075757e+02 3.600000e+01 0.000000e+00 0.000000e+00 0.000000e+00 0.000000e+00 0.000000e+00 0.000000e+00 0.000000e+00 0.000000e+00 0.000000e+00 3.600000e+01
1330000 -9.633325e+01 3.081777e+02 3.600000e+01 0.000000e+00 0.000000e+00 0.000000e+00 0.000000e+00 0.000000e+00 0.000000e+00 0.000000e+00 0.000000e+00 0.000000e+00 3.600000e+01
1331000 -9.597436e+01 3.075908e+02 3.600000e+01 0.000000e+00 0.000000e+00 0.000000e+00 0.000000e+00 0.000000e+00 0.000000e+00 0.000000e+00 0.000000e+00 0.000000e+00 3.600000e+01
1332000 -1.005043e+02 3.077688e+02 3.616667e+01 0.000000e+00 0.000000e+00 0.000000e+00 0.000000e+00 0.000000e+00 0.000000e+00 0.000000e+00 0.000000e+00 0.000000e+00 3.616667e+01
1333000 -1.038975e+02 3.070790e+02 3.616667e+01 0.000000e+00 0.000000e+00 0.000000e+00 0.000000e+00 0.000000e+00 0.000000e+00 0.000000e+00 0.000000e+00 0.000000e+00 3.616667e+01
1334000 -1.035337e+02 3.073885e+02 3.616667e+01 0.000000e+00 0.000000e+00 0.000000e+00 0.000000e+00 0.000000e+00 0.000000e+00 0.000000e+00 0.000000e+00 0.000000e+00 3.616667e+01
1335000 -1.045200e+02 3.079606e+02 3.616667e+01 0.000000e+00 0.000000e+00 0.000000e+00 0.000000e+00 0.000000e+00 0.000000e+00 0.000000e+00 0.000000e+00 0.000000e+00 3.616667e+01
1336000 -1.069306e+02 3.069348e+02 3.616667e+01 0.000000e+00 0.000000e+00 0.000000e+00 0.000000e+00 0.000000e+00 0.000000e+00 0.000000e+00 0.000000e+00 0.000000e+00 3.616667e+01
1337000 -1.082919e+02 3.081738e+02 3.616667e+01 0.000000e+00 0.000000e+00 0.000000e+00 0.000000e+00 0.000000e+00 0.000000e+00 0.000000e+00 0.000000e+00 0.000000e+00 3.616667e+01
1338000 -1.081961e+02 3.079154e+02 3.633333e+01 0.000000e+00 0.000000e+00 0.000000e+00 0.000000e+00 0.000000e+00 0.000000e+00 0.000000e+00 0.000000e+00 0.000000e+00 3.616667e+01
1339000 -1.115849e+02 3.077389e+02 3.633333e+01 0.000000e+00 0.000000e+00 0.000000e+00 0.000000e+00 0.000000e+00 0.000000e+00 0.000000e+00 0.000000e+00 0.000000e+00 3.633333e+01
1340000 -1.082241e+02 3.069205e+02 3.650000e+01 0.000000e+00 0.000000e+00 0.000000e+00 0.000000e+00 0.000000e+00 0.000000e+00 0.000000e+00 0.000000e+00 0.000000e+00 3.650000e+01
1341000 -1.083601e+02 3.105306e+02 3.650000e+01 0.000000e+00 0.000000e+00 0.000000e+00 0.000000e+00 0.000000e+00 0.000000e+00 0.000000e+00 0.000000e+00 0.000000e+00 3.650000e+01
1342000 -1.088704e+02 3.081284e+02 3.650000e+01 0.000000e+00 0.000000e+00 0.000000e+00 0.000000e+00 0.000000e+00 0.000000e+00 0.000000e+00 0.000000e+00 0.000000e+00 3.650000e+01
1343000 -1.076592e+02 3.082721e+02 3.650000e+01 0.000000e+00 0.000000e+00 0.000000e+00 0.000000e+00 0.000000e+00 0.000000e+00 0.000000e+00 0.000000e+00 0.000000e+00 3.650000e+01
1344000 -1.075666e+02 3.061734e+02 3.666667e+01 0.000000e+00 0.000000e+00 0.000000e+00 0.000000e+00 0.000000e+00 0.000000e+00 0.000000e+00 0.000000e+00 0.000000e+00 3.650000e+01
1345000 -1.060654e+02 3.088035e+02 3.666667e+01 0.000000e+00 0.000000e+00 0.000000e+00 0.000000e+00 0.000000e+00 0.000000e+00 0.000000e+00 0.000000e+00 0.000000e+00 3.666667e+01
1346000 -1.074287e+02 3.078304e+02 3.666667e+01 0.000000e+00 0.000000e+00 0.000000e+00 0.000000e+00 0.000000e+00 0.000000e+00 0.000000e+00 0.000000e+00 0.000000e+00 3.666667e+01
1347000 -1.074824e+02 3.065782e+02 3.666667e+01 0.000000e+00 0.000000e+00 0.000000e+00 0.000000e+00 0.000000e+00 0.000000e+00 0.000000e+00 0.000000e+00 0.000000e+00 3.666667e+01
1348000 -1.064015e+02 3.086497e+02 3.666667e+01 0.000000e+00 0.000000e+00 0.000000e+00 0.000000e+00 0.000000e+00 0.000000e+00 0.000000e+00 0.000000e+00 0.000000e+00 3.666667e+01
1349000 -1.070891e+02 3.080629e+02 3.683333e+01 0.000000e+00 0.000000e+00 0.000000e+00 0.000000e+00 0.000000e+00 0.000000e+00 0.000000e+00 0.000000e+00 0.000000e+00 3.666667e+01
1350000 -1.065218e+02 3.053109e+02 3.683333e+01 0.000000e+00 0.000000e+00 0.000000e+00 0.000000e+00 0.000000e+00 0.000000e+00 0.000000e+00 0.000000e+00 0.000000e+00 3.683333e+01
1351000 -1.062828e+02 3.088691e+02 3.700000e+01 0.000000e+00 0.000000e+00 0.000000e+00 0.000000e+00 0.000000e+00 0.000000e+00 0.000000e+00 0.000000e+00 0.000000e+00 3.700000e+01
1352000 -1.049665e+02 3.073061e+02 3.700000e+01 0.000000e+00 0.000000e+00 0.000000e+00 0.000000e+00 0.000000e+00 0.000000e+00 0.000000e+00 0.000000e+00 0.000000e+00 3.700000e+01
1353000 -1.095322e+02 3.063388e+02 3.700000e+01 0.000000e+00 0.000000e+00 0.000000e+00 0.000000e+00 0.000000e+00 0.000000e+00 0.000000e+00 0.000000e+00 0.000000e+00 3.700000e+01
1354000 -1.075752e+02 3.051562e+02 3.700000e+01 0.000000e+00 0.000000e+00 0.000000e+00 0.000000e+00 0.000000e+00 0.000000e+00 0.000000e+00 0.000000e+00 0.000000e+00 3.700000e+01
1355000 -1.048392e+02 3.076667e+02 3.700000e+01 0.000000e+00 0.000000e+00 0.000000e+00 0.000000e+00 0.000000e+00 0.000000e+00 0.000000e+00 0.000000e+00 0.000000e+00 3.700000e+01
1356000 -1.077204e+02 3.035402e+02 3.700000e+01 0.000000e+00 0.000000e+00 0.000000e+00 0.000000e+00 0.000000e+00 0.000000e+00 0.000000e+00 0.000000e+00 0.000000e+00 3.700000e+01
1357000 -1.050004e+02 3.071701e+02 3.700000e+01 0.000000e+00 0.000000e+00 0.000000e+00 0.000000e+00 0.000000e+00 0.000000e+00 0.000000e+00 0.000000e+00 0.000000e+00 3.700000e+01
1358000 -1.053152e+02 3.065463e+02 3.700000e+01 0.000000e+00 0.000000e+00 0.000000e+00 0.000000e+00 0.000000e+00 0.000000e+00 0.000000e+00 0.000000e+00 0.000000e+00 3.700000e+01
1359000 -1.077043e+02 3.087084e+02 3.700000e+01 0.000000e+00 0.000000e+00 0.000000e+00 0.000000e+00 0.000000e+00 0.000000e+00 0.000000e+00 0.000000e+00 0.000000e+00 3.700000e+01
1360000 -1.036896e+02 3.087398e+02 3.700000e+01 0.000000e+00 0.000000e+00 0.000000e+00 0.000000e+00 0.000000e+00 0.000000e+00 0.000000e+00 0.000000e+00 0.000000e+00 3.700000e+01
1361000 -1.070137e+02 3.055896e+02 3.700000e+01 0.000000e+00 0.000000e+00 0.000000e+00 0.000000e+00 0.000000e+00 0.000000e+00 0.000000e+00 0.000000e+00 0.000000e+00 3.700000e+01
1362000 -1.075477e+02 3.088405e+02 3.700000e+01 0.000000e+00 0.000000e+00 0.000000e+00 0.000000e+00 0.000000e+00 0.000000e+00 0.000000e+00 0.000000e+00 0.000000e+00 3.700000e+01
1363000 -1.084870e+02 3.074739e+02 3.700000e+01 0.000000e+00 0.000000e+00 0.000000e+00 0.000000e+00 0.000000e+00 0.000000e+00 0.000000e+00 0.000000e+00 0.000000e+00 3.700000e+01
1364000 -1.050593e+02 3.074498e+02 3.716667e+01 0.000000e+00 0.000000e+00 0.000000e+00 0.000000e+00 0.000000e+00 0.000000e+00 0.000000e+00 0.000000e+00 0.000000e+00 3.716667e+01
1365000 -1.078389e+02 3.073451e+02 3.716667e+01 0.000000e+00 0.000000e+00 0.000000e+00 0.000000e+00 0.000000e+00 0.000000e+00 0.000000e+00 0.000000e+00 0.000000e+00 3.716667e+01
1366000 -1.086772e+02 3.074530e+02 3.716667e+01 0.000000e+00 0.000000e+00 0.000000e+00 0.000000e+00 0.000000e+00 0.000000e+00 0.000000e+00 0.000000e+00 0.000000e+00 3.716667e+01
1367000 -1.069276e+02 3.067076e+02 3.733333e+01 0.000000e+00 0.000000e+00 0.000000e+00 0.000000e+00 0.000000e+00 0.000000e+00 0.000000e+00 0.000000e+00 0.000000e+00 3.733333e+01
1368000 -1.070767e+02 3.091235e+02 3.750000e+01 0.000000e+00 0.000000e+00 0.000000e+00 0.000000e+00 0.000000e+00 0.000000e+00 0.000000e+00 0.000000e+00 0.000000e+00 3.750000e+01
1369000 -1.067612e+02 3.067300e+02 3.750000e+01 0.000000e+00 0.000000e+00 0.000000e+00 0.000000e+00 0.000000e+00 0.000000e+00 0.000000e+00 0.000000e+00 0.000000e+00 3.750000e+01
1370000 -1.084131e+02 3.076369e+02 3.750000e+01 0.000000e+00 0.000000e+00 0.000000e+00 0.000000e+00 0.000000e+00 0.000000e+00 0.000000e+00 0.000000e+00 0.000000e+00 3.750000e+01
1371000 -1.064639e+02 3.087654e+02 3.750000e+01 0.000000e+00 0.000000e+00 0.000000e+00 0.000000e+00 0.000000e+00 0.000000e+00 0.000000e+00 0.000000e+00 0.000000e+00 3.750000e+01
1372000 -1.054838e+02 3.075036e+02 3.766667e+01 0.000000e+00 0.000000e+00 0.000000e+00 0.000000e+00 0.000000e+00 0.000000e+00 0.000000e+00 0.000000e+00 0.000000e+00 3.750000e+01
1373000 -1.067097e+02 3.077973e+02 3.766667e+01 0.000000e+00 0.000000e+00 0.000000e+00 0.000000e+00 0.000000e+00 0.000000e+00 0.000000e+00 0.000000e+00 0.000000e+00 3.766667e+01
1374000 -1.054499e+02 3.082763e+02 3.766667e+01 0.000000e+00 0.000000e+00 0.000000e+00 0.000000e+00 0.000000e+00 0.000000e+00 0.000000e+00 0.000000e+00 0.000000e+00 3.766667e+01
1375000 -1.083644e+02 3.074010e+02 3.766667e+01 0.000000e+00 0.000000e+00 0.000000e+00 0.000000e+00 0.000000e+00 0.000000e+00 0.000000e+00 0.000000e+00 0.000000e+00 3.766667e+01
1376000 -1.076274e+02 3.066695e+02 3.766667e+01 0.000000e+00 0.000000e+00 0.000000e+00 0.000000e+00 0.000000e+00 0.000000e+00 0.000000e+00 0.000000e+00 0.000000e+00 3.766667e+01
1377000 -1.074758e+02 3.082040e+02 3.766667e+01 0.000000e+00 0.000000e+00 0.000000e+00 0.000000e+00 0.000000e+00 0.000000e+00 0.000000e+00 0.000000e+00 0.000000e+00 3.766667e+01
1378000 -1.073916e+02 3.084518e+02 3.766667e+01 0.000000e+00 0.000000e+00 0.000000e+00 0.000000e+00 0.000000e+00 0.000000e+00 0.000000e+00 0.000000e+00 0.000000e+00 3.766667e+01
1379000 -1.075900e+02 3.072475e+02 3.766667e+01 0.000000e+00 0.000000e+00 0.000000e+00 0.000000e+00 0.000000e+00 0.000000e+00 0.000000e+00 0.000000e+00 0.000000e+00 3.766667e+01
1380000 -1.086526e+02 3.072149e+02 3.766667e+01 0.000000e+00 0.000000e+00 0.000000e+00 0.000000e+00 0.000000e+00 0.000000e+00 0.000000e+00 0.000000e+00 0.000000e+00 3.766667e+01
1381000 -1.083426e+02 3.077697e+02 3.783333e+01 0.000000e+00 0.000000e+00 0.000000e+00 0.000000e+00 0.000000e+00 0.000000e+00 0.000000e+00 0.000000e+00 0.000000e+00 3.783333e+01
1382000 -1.051017e+02 3.067966e+02 3.800000e+01 0.000000e+00 0.000000e+00 0.000000e+00 0.000000e+00 0.000000e+00 0.000000e+00 0.000000e+00 0.000000e+00 0.000000e+00 3.783333e+01
1383000 -1.061790e+02 3.067243e+02 3.800000e+01 0.000000e+00 0.000000e+00 0.000000e+00 0.000000e+00 0.000000e+00 0.000000e+00 0.000000e+00 0.000000e+00 0.000000e+00 3.800000e+01
1384000 -1.068361e+02 3.094147e+02 3.800000e+01 0.000000e+00 0.000000e+00 0.000000e+00 0.000000e+00 0.000000e+00 0.000000e+00 0.000000e+00 0.000000e+00 0.000000e+00 3.800000e+01
1385000 -1.066938e+02 3.079990e+02 3.800000e+01 0.000000e+00 0.000000e+00 0.000000e+00 0.000000e+00 0.000000e+00 0.000000e+00 0.000000e+00 0.000000e+00 0.000000e+00 3.800000e+01
1386000 -1.083700e+02 3.097137e+02 3.800000e+01 0.000000e+00 0.000000e+00 0.000000e+00 0.000000e+00 0.000000e+00 0.000000e+00 0.000000e+00 0.000000e+00 0.000000e+00 3.800000e+01
1387000 -1.068678e+02 3.062543e+02 3.800000e+01 0.000000e+00 0.000000e+00 0.000000e+00 0.000000e+00 0.000000e+00 0.000000e+00 0.000000e+00 0.000000e+00 0.000000e+00 3.800000e+01
1388000 -1.080605e+02 3.076208e+02 3.800000e+01 0.000000e+00 0.000000e+00 0.000000e+00 0.000000e+00 0.000000e+00 0.000000e+00 0.000000e+00 0.000000e+00 0.000000e+00 3.800000e+01
1389000 -1.057674e+02 3.064070e+02 3.800000e+01 0.000000e+00 0.000000e+00 0.000000e+00 0.000000e+00 0.000000e+00 0.000000e+00 0.000000e+00 0.000000e+00 0.000000e+00 3.800000e+01
1390000 -1.059709e+02 3.075313e+02 3.816667e+01 0.000000e+00 0.000000e+00 0.000000e+00 0.000000e+00 0.000000e+00 0.000000e+00 0.000000e+00 0.000000e+00 0.000000e+00 3.816667e+01
1391000 -1.060197e+02 3.064149e+02 3.833333e+01 0.000000e+00 0.000000e+00 0.000000e+00 0.000000e+00 0.000000e+00 0.000000e+00 0.000000e+00 0.000000e+00 0.000000e+00 3.833333e+01
1392000 -1.066487e+02 3.056350e+02 3.833333e+01 0.000000e+00 0.000000e+00 0.000000e+00 0.000000e+00 0.000000e+00 0.000000e+00 0.000000e+00 0.000000e+00 0.000000e+00 3.833333e+01
1393000 -1.094241e+02 3.063912e+02 3.833333e+01 0.000000e+00 0.000000e+00 0.000000e+00 0.000000e+00 0.000000e+00 0.000000e+00 0.000000e+00 0.000000e+00 0.000000e+00 3.833333e+01
1394000 -1.077923e+02 3.099305e+02 3.850000e+01 0.000000e+00 0.000000e+00 0.000000e+00 0.000000e+00 0.000000e+00 0.000000e+00 0.000000e+00 0.000000e+00 0.000000e+00 3.850000e+01
1395000 -1.097054e+02 3.093670e+02 3.850000e+01 0.000000e+00 0.000000e+00 0.000000e+00 0.000000e+00 0.000000e+00 0.000000e+00 0.000000e+00 0.000000e+00 0.000000e+00 3.850000e+01
1396000 -1.085457e+02 3.087290e+02 3.850000e+01 0.000000e+00 0.000000e+00 0.000000e+00 0.000000e+00 0.000000e+00 0.000000e+00 0.000000e+00 0.000000e+00 0.000000e+00 3.850000e+01
1397000 -1.078867e+02 3.095943e+02 3.850000e+01 0.000000e+00 0.000000e+00 0.000000e+00 0.000000e+00 0.000000e+00 0.000000e+00 0.000000e+00 0.000000e+00 0.000000e+00 3.850000e+01
1398000 -1.058599e+02 3.088793e+02 3.850000e+01 0.000000e+00 0.000000e+00 0.000000e+00 0.000000e+00 0.000000e+00 0.000000e+00 0.000000e+00 0.000000e+00 0.000000e+00 3.850000e+01
1399000 -1.061186e+02 3.084534e+02 3.850000e+01 0.000000e+00 0.000000e+00 0.000000e+00 0.000000e+00 0.000000e+00 0.000000e+00 0.000000e+00 0.000000e+00 0.000000e+00 3.850000e+01
1400000 -1.061881e+02 3.068515e+02 3.850000e+01 0.000000e+00 0.000000e+00 0.000000e+00 0.000000e+00 0.000000e+00 0.000000e+00 0.000000e+00 0.000000e+00 0.000000e+00 3.850000e+01
1401000 -1.105302e+02 3.092378e+02 3.850000e+01 0.000000e+00 0.000000e+00 0.000000e+00 0.000000e+00 0.000000e+00 0.000000e+00 0.000000e+00 0.000000e+00 0.000000e+00 3.850000e+01
1402000 -1.061770e+02 3.072170e+02 3.883333e+01 0.000000e+00 0.000000e+00 0.000000e+00 0.000000e+00 0.000000e+00 0.000000e+00 0.000000e+00 0.000000e+00 0.000000e+00 3.883333e+01
1403000 -1.034955e+02 3.058313e+02 3.883333e+01 0.000000e+00 0.000000e+00 0.000000e+00 0.000000e+00 0.000000e+00 0.000000e+00 0.000000e+00 0.000000e+00 0.000000e+00 3.883333e+01
1404000 -1.064784e+02 3.054663e+02 3.883333e+01 0.000000e+00 0.000000e+00 0.000000e+00 0.000000e+00 0.000000e+00 0.000000e+00 0.000000e+00 0.000000e+00 0.000000e+00 3.883333e+01
1405000 -1.058389e+02 3.076932e+02 3.883333e+01 0.000000e+00 0.000000e+00 0.000000e+00 0.000000e+00 0.000000e+00 0.000000e+00 0.000000e+00 0.000000e+00 0.000000e+00 3.883333e+01
1406000 -1.084850e+02 3.056110e+02 3.883333e+01 0.000000e+00 0.000000e+00 0.000000e+00 0.000000e+00 0.000000e+00 0.000000e+00 0.000000e+00 0.000000e+00 0.000000e+00 3.883333e+01
1407000 -1.046034e+02 3.063113e+02 3.883333e+01 0.000000e+00 0.000000e+00 0.000000e+00 0.000000e+00 0.000000e+00 0.000000e+00 0.000000e+00 0.000000e+00 0.000000e+00 3.883333e+01
1408000 -1.051578e+02 3.080932e+02 3.900000e+01 0.000000e+00 0.000000e+00 0.000000e+00 0.000000e+00 0.000000e+00 0.000000e+00 0.000000e+00 0.000000e+00 0.000000e+00 3.900000e+01
1409000 -1.047177e+02 3.058456e+02 3.900000e+01 0.000000e+00 0.000000e+00 0.000000e+00 0.000000e+00 0.000000e+00 0.000000e+00 0.000000e+00 0.000000e+00 0.000000e+00 3.900000e+01
1410000 -9.963727e+01 3.081352e+02 3.900000e+01 0.000000e+00 0.000000e+00 0.000000e+00 0.000000e+00 0.000000e+00 0.000000e+00 0.000000e+00 0.000000e+00 0.000000e+00 3.900000e+01
1411000 -1.030580e+02 3.092814e+02 3.916667e+01 0.000000e+00 0.000000e+00 0.000000e+00 0.000000e+00 0.000000e+00 0.000000e+00 0.000000e+00 0.000000e+00 0.000000e+00 3.916667e+01
1412000 -1.049595e+02 3.064490e+02 3.916667e+01 0.000000e+00 0.000000e+00 0.000000e+00 0.000000e+00 0.000000e+00 0.000000e+00 0.000000e+00 0.000000e+00 0.000000e+00 3.916667e+01
1413000 -1.026439e+02 3.066886e+02 3.916667e+01 0.000000e+00 0.000000e+00 0.000000e+00 0.000000e+00 0.000000e+00 0.000000e+00 0.000000e+00 0.000000e+00 0.000000e+00 3.916667e+01
1414000 -1.021156e+02 3.077803e+02 3.916667e+01 0.000000e+00 0.000000e+00 0.000000e+00 0.000000e+00 0.000000e+00 0.000000e+00 0.000000e+00 0.000000e+00 0.000000e+00 3.916667e+01
1415000 -1.062800e+02 3.080674e+02 3.916667e+01 0.000000e+00 0.000000e+00 0.000000e+00 0.000000e+00 0.000000e+00 0.000000e+00 0.000000e+00 0.000000e+00 0.000000e+00 3.916667e+01
1416000 -1.033827e+02 3.080756e+02 3.933333e+01 0.000000e+00 0.000000e+00 0.000000e+00 0.000000e+00 0.000000e+00 0.000000e+00 0.000000e+00 0.000000e+00 0.000000e+00 3.933333e+01
1417000 -1.020051e+02 3.074034e+02 3.933333e+01 0.000000e+00 0.000000e+00 0.000000e+00 0.000000e+00 0.000000e+00 0.000000e+00 0.000000e+00 0.000000e+00 0.000000e+00 3.933333e+01
1418000 -1.016734e+02 3.062327e+02 3.966667e+01 0.000000e+00 0.000000e+00 0.000000e+00 0.000000e+00 0.000000e+00 0.000000e+00 0.000000e+00 0.000000e+00 0.000000e+00 3.966667e+01
1419000 -1.031013e+02 3.050296e+02 3.966667e+01 0.000000e+00 0.000000e+00 0.000000e+00 0.000000e+00 0.000000e+00 0.000000e+00 0.000000e+00 0.000000e+00 0.000000e+00 3.966667e+01
1420000 -1.026217e+02 3.075892e+02 3.983333e+01 0.000000e+00 0.000000e+00 0.000000e+00 0.000000e+00 0.000000e+00 0.000000e+00 0.000000e+00 0.000000e+00 0.000000e+00 3.983333e+01
1421000 -1.031760e+02 3.086016e+02 3.983333e+01 0.000000e+00 0.000000e+00 0.000000e+00 0.000000e+00 0.000000e+00 0.000000e+00 0.000000e+00 0.000000e+00 0.000000e+00 3.983333e+01
1422000 -1.039336e+02 3.058216e+02 3.983333e+01 0.000000e+00 0.000000e+00 0.000000e+00 0.000000e+00 0.000000e+00 0.000000e+00 0.000000e+00 0.000000e+00 0.000000e+00 3.983333e+01
1423000 -1.042013e+02 3.087325e+02 3.983333e+01 0.000000e+00 0.000000e+00 0.000000e+00 0.000000e+00 0.000000e+00 0.000000e+00 0.000000e+00 0.000000e+00 0.000000e+00 3.983333e+01
1424000 -1.024556e+02 3.069624e+02 3.983333e+01 0.000000e+00 0.000000e+00 0.000000e+00 0.000000e+00 0.000000e+00 0.000000e+00 0.000000e+00 0.000000e+00 0.000000e+00 3.983333e+01
1425000 -1.046288e+02 3.063968e+02 3.983333e+01 0.000000e+00 0.000000e+00 0.000000e+00 0.000000e+00 0.000000e+00 0.000000e+00 0.000000e+00 0.000000e+00 0.000000e+00 3.983333e+01
1426000 -1.032838e+02 3.058965e+02 3.983333e+01 0.000000e+00 0.000000e+00 0.000000e+00 0.000000e+00 0.000000e+00 0.000000e+00 0.000000e+00 0.000000e+00 0.000000e+00 3.983333e+01
1427000 -1.032543e+02 3.081386e+02 4.000000e+01 0.000000e+00 0.000000e+00 0.000000e+00 0.000000e+00 0.000000e+00 0.000000e+00 0.000000e+00 0.000000e+00 0.000000e+00 4.000000e+01
1428000 -1.004194e+02 3.074166e+02 4.016667e+01 0.000000e+00 0.000000e+00 0.000000e+00 0.000000e+00 0.000000e+00 0.000000e+00 0.000000e+00 0.000000e+00 0.000000e+00 4.016667e+01
1429000 -1.013568e+02 3.086400e+02 4.016667e+01 0.000000e+00 0.000000e+00 0.000000e+00 0.000000e+00 0.000000e+00 0.000000e+00 0.000000e+00 0.000000e+00 0.000000e+00 4.016667e+01
1430000 -1.012753e+02 3.069176e+02 4.016667e+01 0.000000e+00 0.000000e+00 0.000000e+00 0.000000e+00 0.000000e+00 0.000000e+00 0.000000e+00 0.000000e+00 0.000000e+00 4.016667e+01
1431000 -1.028971e+02 3.074034e+02 4.016667e+01 0.000000e+00 0.000000e+00 0.000000e+00 0.000000e+00 0.000000e+00 0.000000e+00 0.000000e+00 0.000000e+00 0.000000e+00 4.016667e+01
1432000 -9.888809e+01 3.072790e+02 4.033333e+01 0.000000e+00 0.000000e+00 0.000000e+00 0.000000e+00 0.000000e+00 0.000000e+00 0.000000e+00 0.000000e+00 0.000000e+00 4.033333e+01
1433000 -1.001576e+02 3.064357e+02 4.033333e+01 0.000000e+00 0.000000e+00 0.000000e+00 0.000000e+00 0.000000e+00 0.000000e+00 0.000000e+00 0.000000e+00 0.000000e+00 4.033333e+01
1434000 -1.025879e+02 3.105483e+02 4.033333e+01 0.000000e+00 0.000000e+00 0.000000e+00 0.000000e+00 0.000000e+00 0.000000e+00 0.000000e+00 0.000000e+00 0.000000e+00 4.033333e+01
1435000 -9.983209e+01 3.077710e+02 4.033333e+01 0.000000e+00 0.000000e+00 0.000000e+00 0.000000e+00 0.000000e+00 0.000000e+00 0.000000e+00 0.000000e+00 0.000000e+00 4.033333e+01
1436000 -1.020453e+02 3.067079e+02 4.050000e+01 0.000000e+00 0.000000e+00 0.000000e+00 0.000000e+00 0.000000e+00 0.000000e+00 0.000000e+00 0.000000e+00 0.000000e+00 4.050000e+01
1437000 -1.030214e+02 3.080506e+02 4.050000e+01 0.000000e+00 0.000000e+00 0.000000e+00 0.000000e+00 0.000000e+00 0.000000e+00 0.000000e+00 0.000000e+00 0.000000e+00 4.050000e+01
1438000 -1.025530e+02 3.089149e+02 4.050000e+01 0.000000e+00 0.000000e+00 0.000000e+00 0.000000e+00 0.000000e+00 0.000000e+00 0.000000e+00 0.000000e+00 0.000000e+00 4.050000e+01
1439000 -9.907298e+01 3.086234e+02 4.050000e+01 0.000000e+00 0.000000e+00 0.000000e+00 0.000000e+00 0.000000e+00 0.000000e+00 0.000000e+00 0.000000e+00 0.000000e+00 4.050000e+01
1440000 -1.005279e+02 3.089860e+02 4.050000e+01 0.000000e+00 0.000000e+00 0.000000e+00 0.000000e+00 0.000000e+00 0.000000e+00 0.000000e+00 0.000000e+00 0.000000e+00 4.050000e+01
1441000 -1.016864e+02 3.087154e+02 4.050000e+01 0.000000e+00 0.000000e+00 0.000000e+00 0.000000e+00 0.000000e+00 0.000000e+00 0.000000e+00 0.000000e+00 0.000000e+00 4.050000e+01
1442000 -1.008207e+02 3.081708e+02 4.066667e+01 0.000000e+00 0.000000e+00 0.000000e+00 0.000000e+00 0.000000e+00 0.000000e+00 0.000000e+00 0.000000e+00 0.000000e+00 4.066667e+01
1443000 -9.996670e+01 3.062091e+02 4.066667e+01 0.000000e+00 0.000000e+00 0.000000e+00 0.000000e+00 0.000000e+00 0.000000e+00 0.000000e+00 0.000000e+00 0.000000e+00 4.066667e+01
1444000 -9.888764e+01 3.067279e+02 4.066667e+01 0.000000e+00 0.000000e+00 0.000000e+00 0.000000e+00 0.000000e+00 0.000000e+00 0.000000e+00 0.000000e+00 0.000000e+00 4.066667e+01
1445000 -1.014093e+02 3.086922e+02 4.066667e+01 0.000000e+00 0.000000e+00 0.000000e+00 0.000000e+00 0.000000e+00 0.000000e+00 0.000000e+00 0.000000e+00 0.000000e+00 4.066667e+01
1446000 -9.815208e+01 3.078621e+02 4.066667e+01 0.000000e+00 0.000000e+00 0.000000e+00 0.000000e+00 0.000000e+00 0.000000e+00 0.000000e+00 0.000000e+00 0.000000e+00 4.066667e+01
1447000 -1.020077e+02 3.086247e+02 4.066667e+01 0.000000e+00 0.000000e+00 0.000000e+00 0.000000e+00 0.000000e+00 0.000000e+00 0.000000e+00 0.000000e+00 0.000000e+00 4.066667e+01
1448000 -1.019006e+02 3.068283e+02 4.066667e+01 0.000000e+00 0.000000e+00 0.000000e+00 0.000000e+00 0.000000e+00 0.000000e+00 0.000000e+00 0.000000e+00 0.000000e+00 4.066667e+01
1449000 -9.853965e+01 3.084710e+02 4.083333e+01 0.000000e+00 0.000000e+00 0.000000e+00 0.000000e+00 0.000000e+00 0.000000e+00 0.000000e+00 0.000000e+00 0.000000e+00 4.083333e+01
1450000 -1.030920e+02 3.082021e+02 4.083333e+01 0.000000e+00 0.000000e+00 0.000000e+00 0.000000e+00 0.000000e+00 0.000000e+00 0.000000e+00 0.000000e+00 0.000000e+00 4.083333e+01
1451000 -1.005465e+02 3.067782e+02 4.100000e+01 0.000000e+00 0.000000e+00 0.000000e+00 0.000000e+00 0.000000e+00 0.000000e+00 0.000000e+00 0.000000e+00 0.000000e+00 4.100000e+01
1452000 -1.012456e+02 3.064240e+02 4.100000e+01 0.000000e+00 0.000000e+00 0.000000e+00 0.000000e+00 0.000000e+00 0.000000e+00 0.000000e+00 0.000000e+00 0.000000e+00 4.100000e+01
1453000 -1.016334e+02 3.051377e+02 4.100000e+01 0.000000e+00 0.000000e+00 0.000000e+00 0.000000e+00 0.000000e+00 0.000000e+00 0.000000e+00 0.000000e+00 0.000000e+00 4.100000e+01
1454000 -1.034374e+02 3.063144e+02 4.100000e+01 0.000000e+00 0.000000e+00 0.000000e+00 0.000000e+00 0.000000e+00 0.000000e+00 0.000000e+00 0.000000e+00 0.000000e+00 4.100000e+01
1455000 -1.031803e+02 3.070019e+02 4.116667e+01 0.000000e+00 0.000000e+00 0.000000e+00 0.000000e+00 0.000000e+00 0.000000e+00 0.000000e+00 0.000000e+00 0.000000e+00 4.116667e+01
1456000 -1.020735e+02 3.078705e+02 4.116667e+01 0.000000e+00 0.000000e+00 0.000000e+00 0.000000e+00 0.000000e+00 0.000000e+00 0.000000e+00 0.000000e+00 0.000000e+00 4.116667e+01
1457000 -1.045195e+02 3.049705e+02 4.116667e+01 0.000000e+00 0.000000e+00 0.000000e+00 0.000000e+00 0.000000e+00 0.000000e+00 0.000000e+00 0.000000e+00 0.000000e+00 4.116667e+01
1458000 -1.031345e+02 3.068024e+02 4.116667e+01 0.000000e+00 0.000000e+00 0.000000e+00 0.000000e+00 0.000000e+00 0.000000e+00 0.000000e+00 0.000000e+00 0.000000e+00 4.116667e+01
1459000 -1.013890e+02 3.066643e+02 4.116667e+01 0.000000e+00 0.000000e+00 0.000000e+00 0.000000e+00 0.000000e+00 0.000000e+00 0.000000e+00 0.000000e+00 0.000000e+00 4.116667e+01
1460000 -1.036961e+02 3.080976e+02 4.166667e+01 0.000000e+00 0.000000e+00 0.000000e+00 0.000000e+00 0.000000e+00 0.000000e+00 0.000000e+00 0.000000e+00 0.000000e+00 4.166667e+01
1461000 -1.049777e+02 3.073681e+02 4.166667e+01 0.000000e+00 0.000000e+00 0.000000e+00 0.000000e+00 0.000000e+00 0.000000e+00 0.000000e+00 0.000000e+00 0.000000e+00 4.166667e+01
1462000 -1.090453e+02 3.085671e+02 4.166667e+01 0.000000e+00 0.000000e+00 0.000000e+00 0.000000e+00 0.000000e+00 0.000000e+00 0.000000e+00 0.000000e+00 0.000000e+00 4.166667e+01
1463000 -1.070014e+02 3.076198e+02 4.166667e+01 0.000000e+00 0.000000e+00 0.000000e+00 0.000000e+00 0.000000e+00 0.000000e+00 0.000000e+00 0.000000e+00 0.000000e+00 4.166667e+01
1464000 -1.080158e+02 3.082673e+02 4.166667e+01 0.000000e+00 0.000000e+00 0.000000e+00 0.000000e+00 0.000000e+00 0.000000e+00 0.000000e+00 0.000000e+00 0.000000e+00 4.166667e+01
1465000 -1.092732e+02 3.067992e+02 4.166667e+01 0.000000e+00 0.000000e+00 0.000000e+00 0.000000e+00 0.000000e+00 0.000000e+00 0.000000e+00 0.000000e+00 0.000000e+00 4.166667e+01
1466000 -1.087271e+02 3.080974e+02 4.166667e+01 0.000000e+00 0.000000e+00 0.000000e+00 0.000000e+00 0.000000e+00 0.000000e+00 0.000000e+00 0.000000e+00 0.000000e+00 4.166667e+01
1467000 -1.075918e+02 3.076825e+02 4.183333e+01 0.000000e+00 0.000000e+00 0.000000e+00 0.000000e+00 0.000000e+00 0.000000e+00 0.000000e+00 0.000000e+00 0.000000e+00 4.183333e+01
1468000 -1.013897e+02 3.056111e+02 4.183333e+01 0.000000e+00 0.000000e+00 0.000000e+00 0.000000e+00 0.000000e+00 0.000000e+00 0.000000e+00 0.000000e+00 0.000000e+00 4.183333e+01
1469000 -1.034620e+02 3.073108e+02 4.183333e+01 0.000000e+00 0.000000e+00 0.000000e+00 0.000000e+00 0.000000e+00 0.000000e+00 0.000000e+00 0.000000e+00 0.000000e+00 4.183333e+01
1470000 -1.012014e+02 3.065356e+02 4.183333e+01 0.000000e+00 0.000000e+00 0.000000e+00 0.000000e+00 0.000000e+00 0.000000e+00 0.000000e+00 0.000000e+00 0.000000e+00 4.183333e+01
1471000 -1.054815e+02 3.084628e+02 4.183333e+01 0.000000e+00 0.000000e+00 0.000000e+00 0.000000e+00 0.000000e+00 0.000000e+00 0.000000e+00 0.000000e+00 0.000000e+00 4.183333e+01
1472000 -1.067932e+02 3.064861e+02 4.183333e+01 0.000000e+00 0.000000e+00 0.000000e+00 0.000000e+00 0.000000e+00 0.000000e+00 0.000000e+00 0.000000e+00 0.000000e+00 4.183333e+01
1473000 -1.055170e+02 3.092226e+02 4.183333e+01 0.000000e+00 0.000000e+00 0.000000e+00 0.000000e+00 0.000000e+00 0.000000e+00 0.000000e+00 0.000000e+00 0.000000e+00 4.183333e+01
1474000 -1.068725e+02 3.069006e+02 4.216667e+01 0.000000e+00 0.000000e+00 0.000000e+00 0.000000e+00 0.000000e+00 0.000000e+00 0.000000e+00 0.000000e+00 0.000000e+00 4.216667e+01
1475000 -1.064285e+02 3.097250e+02 4.216667e+01 0.000000e+00 0.000000e+00 0.000000e+00 0.000000e+00 0.000000e+00 0.000000e+00 0.000000e+00 0.000000e+00 0.000000e+00 4.216667e+01
1476000 -1.069914e+02 3.067771e+02 4.216667e+01 0.000000e+00 0.000000e+00 0.000000e+00 0.000000e+00 0.000000e+00 0.000000e+00 0.000000e+00 0.000000e+00 0.000000e+00 4.216667e+01
1477000 -1.040374e+02 3.083628e+02 4.233333e+01 0.000000e+00 0.000000e+00 0.000000e+00 0.000000e+00 0.000000e+00 0.000000e+00 0.000000e+00 0.000000e+00 0.000000e+00 4.233333e+01
1478000 -9.994777e+01 3.083857e+02 4.250000e+01 0.000000e+00 0.000000e+00 0.000000e+00 0.000000e+00 0.000000e+00 0.000000e+00 0.000000e+00 0.000000e+00 0.000000e+00 4.233333e+01
1479000 -1.015215e+02 3.078832e+02 4.250000e+01 0.000000e+00 0.000000e+00 0.000000e+00 0.000000e+00 0.000000e+00 0.000000e+00 0.000000e+00 0.000000e+00 0.000000e+00 4.250000e+01
1480000 -1.044689e+02 3.077224e+02 4.250000e+01 0.000000e+00 0.000000e+00 0.000000e+00 0.000000e+00 0.000000e+00 0.000000e+00 0.000000e+00 0.000000e+00 0.000000e+00 4.250000e+01
1481000 -1.030472e+02 3.089307e+02 4.283333e+01 0.000000e+00 0.000000e+00 0.000000e+00 0.000000e+00 0.000000e+00 0.000000e+00 0.000000e+00 0.000000e+00 0.000000e+00 4.283333e+01
1482000 -1.027098e+02 3.076503e+02 4.283333e+01 0.000000e+00 0.000000e+00 0.000000e+00 0.000000e+00 0.000000e+00 0.000000e+00 0.000000e+00 0.000000e+00 0.000000e+00 4.283333e+01
1483000 -1.005261e+02 3.066028e+02 4.283333e+01 0.000000e+00 0.000000e+00 0.000000e+00 0.000000e+00 0.000000e+00 0.000000e+00 0.000000e+00 0.000000e+00 0.000000e+00 4.283333e+01
1484000 -9.938937e+01 3.092506e+02 4.300000e+01 0.000000e+00 0.000000e+00 0.000000e+00 0.000000e+00 0.000000e+00 0.000000e+00 0.000000e+00 0.000000e+00 0.000000e+00 4.283333e+01
1485000 -1.020245e+02 3.061763e+02 4.300000e+01 0.000000e+00 0.000000e+00 0.000000e+00 0.000000e+00 0.000000e+00 0.000000e+00 0.000000e+00 0.000000e+00 0.000000e+00 4.300000e+01
1486000 -1.047747e+02 3.084202e+02 4.300000e+01 0.000000e+00 0.000000e+00 0.000000e+00 0.000000e+00 0.000000e+00 0.000000e+00 0.000000e+00 0.000000e+00 0.000000e+00 4.300000e+01
1487000 -1.021121e+02 3.081928e+02 4.300000e+01 0.000000e+00 0.000000e+00 0.000000e+00 0.000000e+00 0.000000e+00 0.000000e+00 0.000000e+00 0.000000e+00 0.000000e+00 4.300000e+01
1488000 -1.030416e+02 3.091608e+02 4.300000e+01 0.000000e+00 0.000000e+00 0.000000e+00 0.000000e+00 0.000000e+00 0.000000e+00 0.000000e+00 0.000000e+00 0.000000e+00 4.300000e+01
1489000 -1.019373e+02 3.060467e+02 4.316667e+01 0.000000e+00 0.000000e+00 0.000000e+00 0.000000e+00 0.000000e+00 0.000000e+00 0.000000e+00 0.000000e+00 0.000000e+00 4.316667e+01
1490000 -1.042374e+02 3.074897e+02 4.316667e+01 0.000000e+00 0.000000e+00 0.000000e+00 0.000000e+00 0.000000e+00 0.000000e+00 0.000000e+00 0.000000e+00 0.000000e+00 4.316667e+01
1491000 -1.035418e+02 3.083097e+02 4.316667e+01 0.000000e+00 0.000000e+00 0.000000e+00 0.000000e+00 0.000000e+00 0.000000e+00 0.000000e+00 0.000000e+00 0.000000e+00 4.316667e+01
1492000 -1.051609e+02 3.075183e+02 4.316667e+01 0.000000e+00 0.000000e+00 0.000000e+00 0.000000e+00 0.000000e+00 0.000000e+00 0.000000e+00 0.000000e+00 0.000000e+00 4.316667e+01
1493000 -1.040318e+02 3.072766e+02 4.316667e+01 0.000000e+00 0.000000e+00 0.000000e+00 0.000000e+00 0.000000e+00 0.000000e+00 0.000000e+00 0.000000e+00 0.000000e+00 4.316667e+01
1494000 -1.051061e+02 3.079110e+02 4.316667e+01 0.000000e+00 0.000000e+00 0.000000e+00 0.000000e+00 0.000000e+00 0.000000e+00 0.000000e+00 0.000000e+00 0.000000e+00 4.316667e+01
1495000 -1.048141e+02 3.068725e+02 4.316667e+01 0.000000e+00 0.000000e+00 0.000000e+00 0.000000e+00 0.000000e+00 0.000000e+00 0.000000e+00 0.000000e+00 0.000000e+00 4.316667e+01
1496000 -1.041260e+02 3.080229e+02 4.333333e+01 0.000000e+00 0.000000e+00 0.000000e+00 0.000000e+00 0.000000e+00 0.000000e+00 0.000000e+00 0.000000e+00 0.000000e+00 4.333333e+01
1497000 -1.045492e+02 3.072161e+02 4.350000e+01 0.000000e+00 0.000000e+00 0.000000e+00 0.000000e+00 0.000000e+00 0.000000e+00 0.000000e+00 0.000000e+00 0.000000e+00 4.350000e+01
1498000 -1.055997e+02 3.081897e+02 4.350000e+01 0.000000e+00 0.000000e+00 0.000000e+00 0.000000e+00 0.000000e+00 0.000000e+00 0.000000e+00 0.000000e+00 0.000000e+00 4.350000e+01
1499000 -1.048936e+02 3.086586e+02 4.350000e+01 0.000000e+00 0.000000e+00 0.000000e+00 0.000000e+00 0.000000e+00 0.000000e+00 0.000000e+00 0.000000e+00 0.000000e+00 4.350000e+01
1500000 -1.041504e+02 3.099163e+02 4.350000e+01 0.000000e+00 0.000000e+00 0.000000e+00 0.000000e+00 0.000000e+00 0.000000e+00 0.000000e+00 0.000000e+00 0.000000e+00 4.350000e+01
1501000 -1.045848e+02 3.078403e+02 4.350000e+01 0.000000e+00 0.000000e+00 0.000000e+00 0.000000e+00 0.000000e+00 0.000000e+00 0.000000e+00 0.000000e+00 0.000000e+00 4.350000e+01
1502000 -1.026538e+02 3.071103e+02 4.350000e+01 0.000000e+00 0.000000e+00 0.000000e+00 0.000000e+00 0.000000e+00 0.000000e+00 0.000000e+00 0.000000e+00 0.000000e+00 4.350000e+01
1503000 -1.028926e+02 3.079481e+02 4.350000e+01 0.000000e+00 0.000000e+00 0.000000e+00 0.000000e+00 0.000000e+00 0.000000e+00 0.000000e+00 0.000000e+00 0.000000e+00 4.350000e+01
1504000 -1.053661e+02 3.090090e+02 4.350000e+01 0.000000e+00 0.000000e+00 0.000000e+00 0.000000e+00 0.000000e+00 0.000000e+00 0.000000e+00 0.000000e+00 0.000000e+00 4.350000e+01
1505000 -1.076495e+02 3.091520e+02 4.350000e+01 0.000000e+00 0.000000e+00 0.000000e+00 0.000000e+00 0.000000e+00 0.000000e+00 0.000000e+00 0.000000e+00 0.000000e+00 4.350000e+01
1506000 -1.054388e+02 3.090835e+02 4.350000e+01 0.000000e+00 0.000000e+00 0.000000e+00 0.000000e+00 0.000000e+00 0.000000e+00 0.000000e+00 0.000000e+00 0.000000e+00 4.350000e+01
1507000 -1.022073e+02 3.072177e+02 4.350000e+01 0.000000e+00 0.000000e+00 0.000000e+00 0.000000e+00 0.000000e+00 0.000000e+00 0.000000e+00 0.000000e+00 0.000000e+00 4.350000e+01
1508000 -1.042074e+02 3.066190e+02 4.350000e+01 0.000000e+00 0.000000e+00 0.000000e+00 0.000000e+00 0.000000e+00 0.000000e+00 0.000000e+00 0.000000e+00 0.000000e+00 4.350000e+01
1509000 -1.061988e+02 3.066231e+02 4.350000e+01 0.000000e+00 0.000000e+00 0.000000e+00 0.000000e+00 0.000000e+00 0.000000e+00 0.000000e+00 0.000000e+00 0.000000e+00 4.350000e+01
1510000 -1.060158e+02 3.078917e+02 4.350000e+01 0.000000e+00 0.000000e+00 0.000000e+00 0.000000e+00 0.000000e+00 0.000000e+00 0.000000e+00 0.000000e+00 0.000000e+00 4.350000e+01
1511000 -1.068477e+02 3.064572e+02 4.350000e+01 0.000000e+00 0.000000e+00 0.000000e+00 0.000000e+00 0.000000e+00 0.000000e+00 0.000000e+00 0.000000e+00 0.000000e+00 4.350000e+01
1512000 -1.052962e+02 3.083337e+02 4.350000e+01 0.000000e+00 0.000000e+00 0.000000e+00 0.000000e+00 0.000000e+00 0.000000e+00 0.000000e+00 0.000000e+00 0.000000e+00 4.350000e+01
1513000 -1.042680e+02 3.078123e+02 4.366667e+01 0.000000e+00 0.000000e+00 0.000000e+00 0.000000e+00 0.000000e+00 0.000000e+00 0.000000e+00 0.000000e+00 0.000000e+00 4.350000e+01
1514000 -1.067769e+02 3.066197e+02 4.366667e+01 0.000000e+00 0.000000e+00 0.000000e+00 0.000000e+00 0.000000e+00 0.000000e+00 0.000000e+00 0.000000e+00 0.000000e+00 4.366667e+01
1515000 -1.081253e+02 3.081849e+02 4.366667e+01 0.000000e+00 0.000000e+00 0.000000e+00 0.000000e+00 0.000000e+00 0.000000e+00 0.000000e+00 0.000000e+00 0.000000e+00 4.366667e+01
1516000 -1.095245e+02 3.070033e+02 4.366667e+01 0.000000e+00 0.000000e+00 0.000000e+00 0.000000e+00 0.000000e+00 0.000000e+00 0.000000e+00 0.000000e+00 0.000000e+00 4.366667e+01
1517000 -1.075697e+02 3.072637e+02 4.366667e+01 0.000000e+00 0.000000e+00 0.000000e+00 0.000000e+00 0.000000e+00 0.000000e+00 0.000000e+00 0.000000e+00 0.000000e+00 4.366667e+01
1518000 -1.038906e+02 3.068828e+02 4.400000e+01 0.000000e+00 0.000000e+00 0.000000e+00 0.000000e+00 0.000000e+00 0.000000e+00 0.000000e+00 0.000000e+00 0.000000e+00 4.400000e+01
1519000 -1.052160e+02 3.089255e+02 4.400000e+01 0.000000e+00 0.000000e+00 0.000000e+00 0.000000e+00 0.000000e+00 0.000000e+00 0.000000e+00 0.000000e+00 0.000000e+00 4.400000e+01
1520000 -1.059716e+02 3.083292e+02 4.400000e+01 0.000000e+00 0.000000e+00 0.000000e+00 0.000000e+00 0.000000e+00 0.000000e+00 0.000000e+00 0.000000e+00 0.000000e+00 4.400000e+01
1521000 -1.047445e+02 3.095796e+02 4.400000e+01 0.000000e+00 0.000000e+00 0.000000e+00 0.000000e+00 0.000000e+00 0.000000e+00 0.000000e+00 0.000000e+00 0.000000e+00 4.400000e+01
1522000 -1.049253e+02 3.075798e+02 4.400000e+01 0.000000e+00 0.000000e+00 0.000000e+00 0.000000e+00 0.000000e+00 0.000000e+00 0.000000e+00 0.000000e+00 0.000000e+00 4.400000e+01
1523000 -1.053212e+02 3.063431e+02 4.416667e+01 0.000000e+00 0.000000e+00 0.000000e+00 0.000000e+00 0.000000e+00 0.000000e+00 0.000000e+00 0.000000e+00 0.000000e+00 4.400000e+01
1524000 -1.051618e+02 3.086429e+02 4.416667e+01 0.000000e+00 0.000000e+00 0.000000e+00 0.000000e+00 0.000000e+00 0.000000e+00 0.000000e+00 0.000000e+00 0.000000e+00 4.416667e+01
1525000 -1.073551e+02 3.086369e+02 4.433333e+01 0.000000e+00 0.000000e+00 0.000000e+00 0.000000e+00 0.000000e+00 0.000000e+00 0.000000e+00 0.000000e+00 0.000000e+00 4.433333e+01
1526000 -1.052262e+02 3.087684e+02 4.433333e+01 0.000000e+00 0.000000e+00 0.000000e+00 0.000000e+00 0.000000e+00 0.000000e+00 0.000000e+00 0.000000e+00 0.000000e+00 4.433333e+01
1527000 -1.072494e+02 3.067017e+02 4.433333e+01 0.000000e+00 0.000000e+00 0.000000e+00 0.000000e+00 0.000000e+00 0.000000e+00 0.000000e+00 0.000000e+00 0.000000e+00 4.433333e+01
1528000 -1.046491e+02 3.080991e+02 4.433333e+01 0.000000e+00 0.000000e+00 0.000000e+00 0.000000e+00 0.000000e+00 0.000000e+00 0.000000e+00 0.000000e+00 0.000000e+00 4.433333e+01
1529000 -1.041004e+02 3.092932e+02 4.433333e+01 0.000000e+00 0.000000e+00 0.000000e+00 0.000000e+00 0.000000e+00 0.000000e+00 0.000000e+00 0.000000e+00 0.000000e+00 4.433333e+01
1530000 -1.080933e+02 3.074108e+02 4.433333e+01 0.000000e+00 0.000000e+00 0.000000e+00 0.000000e+00 0.000000e+00 0.000000e+00 0.000000e+00 0.000000e+00 0.000000e+00 4.433333e+01
1531000 -1.017210e+02 3.075264e+02 4.433333e+01 0.000000e+00 0.000000e+00 0.000000e+00 0.000000e+00 0.000000e+00 0.000000e+00 0.000000e+00 0.000000e+00 0.000000e+00 4.433333e+01
1532000 -1.039348e+02 3.080089e+02 4.433333e+01 0.000000e+00 0.000000e+00 0.000000e+00 0.000000e+00 0.000000e+00 0.000000e+00 0.000000e+00 0.000000e+00 0.000000e+00 4.433333e+01
1533000 -1.023493e+02 3.075809e+02 4.433333e+01 0.000000e+00 0.000000e+00 0.000000e+00 0.000000e+00 0.000000e+00 0.000000e+00 0.000000e+00 0.000000e+00 0.000000e+00 4.433333e+01
1534000 -1.020534e+02 3.071508e+02 4.433333e+01 0.000000e+00 0.000000e+00 0.000000e+00 0.000000e+00 0.000000e+00 0.000000e+00 0.000000e+00 0.000000e+00 0.000000e+00 4.433333e+01
1535000 -1.015890e+02 3.090615e+02 4.433333e+01 0.000000e+00 0.000000e+00 0.000000e+00 0.000000e+00 0.000000e+00 0.000000e+00 0.000000e+00 0.000000e+00 0.000000e+00 4.433333e+01
1536000 -1.007883e+02 3.070988e+02 4.450000e+01 0.000000e+00 0.000000e+00 0.000000e+00 0.000000e+00 0.000000e+00 0.000000e+00 0.000000e+00 0.000000e+00 0.000000e+00 4.433333e+01
1537000 -1.015960e+02 3.069074e+02 4.450000e+01 0.000000e+00 0.000000e+00 0.000000e+00 0.000000e+00 0.000000e+00 0.000000e+00 0.000000e+00 0.000000e+00 0.000000e+00 4.450000e+01
1538000 -1.002539e+02 3.093406e+02 4.466667e+01 0.000000e+00 0.000000e+00 0.000000e+00 0.000000e+00 0.000000e+00 0.000000e+00 0.000000e+00 0.000000e+00 0.000000e+00 4.450000e+01
1539000 -9.954562e+01 3.084604e+02 4.466667e+01 0.000000e+00 0.000000e+00 0.000000e+00 0.000000e+00 0.000000e+00 0.000000e+00 0.000000e+00 0.000000e+00 0.000000e+00 4.466667e+01
1540000 -1.010081e+02 3.075302e+02 4.466667e+01 0.000000e+00 0.000000e+00 0.000000e+00 0.000000e+00 0.000000e+00 0.000000e+00 0.000000e+00 0.000000e+00 0.000000e+00 4.466667e+01
1541000 -1.001877e+02 3.068356e+02 4.483333e+01 0.000000e+00 0.000000e+00 0.000000e+00 0.000000e+00 0.000000e+00 0.000000e+00 0.000000e+00 0.000000e+00 0.000000e+00 4.483333e+01
1542000 -9.889265e+01 3.064639e+02 4.483333e+01 0.000000e+00 0.000000e+00 0.000000e+00 0.000000e+00 0.000000e+00 0.000000e+00 0.000000e+00 0.000000e+00 0.000000e+00 4.483333e+01
1543000 -1.020368e+02 3.077401e+02 4.483333e+01 0.000000e+00 0.000000e+00 0.000000e+00 0.000000e+00 0.000000e+00 0.000000e+00 0.000000e+00 0.000000e+00 0.000000e+00 4.483333e+01
1544000 -1.003196e+02 3.075181e+02 4.483333e+01 0.000000e+00 0.000000e+00 0.000000e+00 0.000000e+00 0.000000e+00 0.000000e+00 0.000000e+00 0.000000e+00 0.000000e+00 4.483333e+01
1545000 -9.903576e+01 3.109133e+02 4.483333e+01 0.000000e+00 0.000000e+00 0.000000e+00 0.000000e+00 0.000000e+00 0.000000e+00 0.000000e+00 0.000000e+00 0.000000e+00 4.483333e+01
1546000 -1.022542e+02 3.078218e+02 4.483333e+01 0.000000e+00 0.000000e+00 0.000000e+00 0.000000e+00 0.000000e+00 0.000000e+00 0.000000e+00 0.000000e+00 0.000000e+00 4.483333e+01
1547000 -1.026168e+02 3.073682e+02 4.483333e+01 0.000000e+00 0.000000e+00 0.000000e+00 0.000000e+00 0.000000e+00 0.000000e+00 0.000000e+00 0.000000e+00 0.000000e+00 4.483333e+01
1548000 -1.010456e+02 3.052065e+02 4.483333e+01 0.000000e+00 0.000000e+00 0.000000e+00 0.000000e+00 0.000000e+00 0.000000e+00 0.000000e+00 0.000000e+00 0.000000e+00 4.483333e+01
1549000 -1.012006e+02 3.071321e+02 4.483333e+01 0.000000e+00 0.000000e+00 0.000000e+00 0.000000e+00 0.000000e+00 0.000000e+00 0.000000e+00 0.000000e+00 0.000000e+00 4.483333e+01
1550000 -1.004239e+02 3.080996e+02 4.483333e+01 0.000000e+00 0.000000e+00 0.000000e+00 0.000000e+00 0.000000e+00 0.000000e+00 0.000000e+00 0.000000e+00 0.000000e+00 4.483333e+01
1551000 -9.972196e+01 3.076989e+02 4.500000e+01 0.000000e+00 0.000000e+00 0.000000e+00 0.000000e+00 0.000000e+00 0.000000e+00 0.000000e+00 0.000000e+00 0.000000e+00 4.500000e+01
1552000 -9.882610e+01 3.074616e+02 4.500000e+01 0.000000e+00 0.000000e+00 0.000000e+00 0.000000e+00 0.000000e+00 0.000000e+00 0.000000e+00 0.000000e+00 0.000000e+00 4.500000e+01
1553000 -9.858946e+01 3.081442e+02 4.500000e+01 0.000000e+00 0.000000e+00 0.000000e+00 0.000000e+00 0.000000e+00 0.000000e+00 0.000000e+00 0.000000e+00 0.000000e+00 4.500000e+01
1554000 -9.904165e+01 3.096632e+02 4.500000e+01 0.000000e+00 0.000000e+00 0.000000e+00 0.000000e+00 0.000000e+00 0.000000e+00 0.000000e+00 0.000000e+00 0.000000e+00 4.500000e+01
1555000 -1.013469e+02 3.090163e+02 4.500000e+01 0.000000e+00 0.000000e+00 0.000000e+00 0.000000e+00 0.000000e+00 0.000000e+00 0.000000e+00 0.000000e+00 0.000000e+00 4.500000e+01
1556000 -1.022759e+02 3.072986e+02 4.500000e+01 0.000000e+00 0.000000e+00 0.000000e+00 0.000000e+00 0.000000e+00 0.000000e+00 0.000000e+00 0.000000e+00 0.000000e+00 4.500000e+01
1557000 -1.001047e+02 3.082352e+02 4.516667e+01 0.000000e+00 0.000000e+00 0.000000e+00 0.000000e+00 0.000000e+00 0.000000e+00 0.000000e+00 0.000000e+00 0.000000e+00 4.516667e+01
1558000 -9.581344e+01 3.075743e+02 4.516667e+01 0.000000e+00 0.000000e+00 0.000000e+00 0.000000e+00 0.000000e+00 0.000000e+00 0.000000e+00 0.000000e+00 0.000000e+00 4.516667e+01
1559000 -9.607951e+01 3.067156e+02 4.533333e+01 0.000000e+00 0.000000e+00 0.000000e+00 0.000000e+00 0.000000e+00 0.000000e+00 0.000000e+00 0.000000e+00 0.000000e+00 4.533333e+01
1560000 -9.631271e+01 3.080327e+02 4.533333e+01 0.000000e+00 0.000000e+00 0.000000e+00 0.000000e+00 0.000000e+00 0.000000e+00 0.000000e+00 0.000000e+00 0.000000e+00 4.533333e+01
1561000 -9.940754e+01 3.083281e+02 4.533333e+01 0.000000e+00 0.000000e+00 0.000000e+00 0.000000e+00 0.000000e+00 0.000000e+00 0.000000e+00 0.000000e+00 0.000000e+00 4.533333e+01
1562000 -1.021572e+02 3.073852e+02 4.533333e+01 0.000000e+00 0.000000e+00 0.000000e+00 0.000000e+00 0.000000e+00 0.000000e+00 0.000000e+00 0.000000e+00 0.000000e+00 4.533333e+01
1563000 -1.027815e+02 3.076193e+02 4.533333e+01 0.000000e+00 0.000000e+00 0.000000e+00 0.000000e+00 0.000000e+00 0.000000e+00 0.000000e+00 0.000000e+00 0.000000e+00 4.533333e+01
1564000 -1.060391e+02 3.077978e+02 4.533333e+01 0.000000e+00 0.000000e+00 0.000000e+00 0.000000e+00 0.000000e+00 0.000000e+00 0.000000e+00 0.000000e+00 0.000000e+00 4.533333e+01
1565000 -1.069671e+02 3.077675e+02 4.533333e+01 0.000000e+00 0.000000e+00 0.000000e+00 0.000000e+00 0.000000e+00 0.000000e+00 0.000000e+00 0.000000e+00 0.000000e+00 4.533333e+01
1566000 -1.058212e+02 3.084594e+02 4.533333e+01 0.000000e+00 0.000000e+00 0.000000e+00 0.000000e+00 0.000000e+00 0.000000e+00 0.000000e+00 0.000000e+00 0.000000e+00 4.533333e+01
1567000 -1.059662e+02 3.088306e+02 4.550000e+01 0.000000e+00 0.000000e+00 0.000000e+00 0.000000e+00 0.000000e+00 0.000000e+00 0.000000e+00 0.000000e+00 0.000000e+00 4.533333e+01
1568000 -1.087463e+02 3.068135e+02 4.550000e+01 0.000000e+00 0.000000e+00 0.000000e+00 0.000000e+00 0.000000e+00 0.000000e+00 0.000000e+00 0.000000e+00 0.000000e+00 4.550000e+01
1569000 -1.103148e+02 3.078220e+02 4.566667e+01 0.000000e+00 0.000000e+00 0.000000e+00 0.000000e+00 0.000000e+00 0.000000e+00 0.000000e+00 0.000000e+00 0.000000e+00 4.566667e+01
1570000 -1.099767e+02 3.096306e+02 4.566667e+01 0.000000e+00 0.000000e+00 0.000000e+00 0.000000e+00 0.000000e+00 0.000000e+00 0.000000e+00 0.000000e+00 0.000000e+00 4.566667e+01
1571000 -1.098687e+02 3.082995e+02 4.566667e+01 0.000000e+00 0.000000e+00 0.000000e+00 0.000000e+00 0.000000e+00 0.000000e+00 0.000000e+00 0.000000e+00 0.000000e+00 4.566667e+01
1572000 -1.090647e+02 3.093885e+02 4.566667e+01 0.000000e+00 0.000000e+00 0.000000e+00 0.000000e+00 0.000000e+00 0.000000e+00 0.000000e+00 0.000000e+00 0.000000e+00 4.566667e+01
1573000 -1.077062e+02 3.082737e+02 4.566667e+01 0.000000e+00 0.000000e+00 0.000000e+00 0.000000e+00 0.000000e+00 0.000000e+00 0.000000e+00 0.000000e+00 0.000000e+00 4.566667e+01
1574000 -1.063375e+02 3.075726e+02 4.566667e+01 0.000000e+00 0.000000e+00 0.000000e+00 0.000000e+00 0.000000e+00 0.000000e+00 0.000000e+00 0.000000e+00 0.000000e+00 4.566667e+01
1575000 -1.071987e+02 3.083503e+02 4.566667e+01 0.000000e+00 0.000000e+00 0.000000e+00 0.000000e+00 0.000000e+00 0.000000e+00 0.000000e+00 0.000000e+00 0.000000e+00 4.566667e+01
1576000 -1.088051e+02 3.074337e+02 4.566667e+01 0.000000e+00 0.000000e+00 0.000000e+00 0.000000e+00 0.000000e+00 0.000000e+00 0.000000e+00 0.000000e+00 0.000000e+00 4.566667e+01
1577000 -1.092548e+02 3.099306e+02 4.566667e+01 0.000000e+00 0.000000e+00 0.000000e+00 0.000000e+00 0.000000e+00 0.000000e+00 0.000000e+00 0.000000e+00 0.000000e+00 4.566667e+01
1578000 -1.096518e+02 3.088705e+02 4.566667e+01 0.000000e+00 0.000000e+00 0.000000e+00 0.000000e+00 0.000000e+00 0.000000e+00 0.000000e+00 0.000000e+00 0.000000e+00 4.566667e+01
1579000 -1.068236e+02 3.078264e+02 4.566667e+01 0.000000e+00 0.000000e+00 0.000000e+00 0.000000e+00 0.000000e+00 0.000000e+00 0.000000e+00 0.000000e+00 0.000000e+00 4.566667e+01
1580000 -1.042339e+02 3.082082e+02 4.566667e+01 0.000000e+00 0.000000e+00 0.000000e+00 0.000000e+00 0.000000e+00 0.000000e+00 0.000000e+00 0.000000e+00 0.000000e+00 4.566667e+01
1581000 -1.069472e+02 3.084321e+02 4.566667e+01 0.000000e+00 0.000000e+00 0.000000e+00 0.000000e+00 0.000000e+00 0.000000e+00 0.000000e+00 0.000000e+00 0.000000e+00 4.566667e+01
1582000 -1.062068e+02 3.081448e+02 4.566667e+01 0.000000e+00 0.000000e+00 0.000000e+00 0.000000e+00 0.000000e+00 0.000000e+00 0.000000e+00 0.000000e+00 0.000000e+00 4.566667e+01
1583000 -1.061058e+02 3.079639e+02 4.583333e+01 0.000000e+00 0.000000e+00 0.000000e+00 0.000000e+00 0.000000e+00 0.000000e+00 0.000000e+00 0.000000e+00 0.000000e+00 4.583333e+01
1584000 -1.055943e+02 3.072930e+02 4.583333e+01 0.000000e+00 0.000000e+00 0.000000e+00 0.000000e+00 0.000000e+00 0.000000e+00 0.000000e+00 0.000000e+00 0.000000e+00 4.583333e+01
1585000 -1.047456e+02 3.041306e+02 4.583333e+01 0.000000e+00 0.000000e+00 0.000000e+00 0.000000e+00 0.000000e+00 0.000000e+00 0.000000e+00 0.000000e+00 0.000000e+00 4.583333e+01
1586000 -1.008387e+02 3.093693e+02 4.583333e+01 0.000000e+00 0.000000e+00 0.000000e+00 0.000000e+00 0.000000e+00 0.000000e+00 0.000000e+00 0.000000e+00 0.000000e+00 4.583333e+01
1587000 -1.023301e+02 3.096009e+02 4.583333e+01 0.000000e+00 0.000000e+00 0.000000e+00 0.000000e+00 0.000000e+00 0.000000e+00 0.000000e+00 0.000000e+00 0.000000e+00 4.583333e+01
1588000 -1.053120e+02 3.085928e+02 4.583333e+01 0.000000e+00 0.000000e+00 0.000000e+00 0.000000e+00 0.000000e+00 0.000000e+00 0.000000e+00 0.000000e+00 0.000000e+00 4.583333e+01
1589000 -1.021885e+02 3.057094e+02 4.583333e+01 0.000000e+00 0.000000e+00 0.000000e+00 0.000000e+00 0.000000e+00 0.000000e+00 0.000000e+00 0.000000e+00 0.000000e+00 4.583333e+01
1590000 -1.041146e+02 3.069762e+02 4.583333e+01 0.000000e+00 0.000000e+00 0.000000e+00 0.000000e+00 0.000000e+00 0.000000e+00 0.000000e+00 0.000000e+00 0.000000e+00 4.583333e+01
1591000 -1.009420e+02 3.077171e+02 4.600000e+01 0.000000e+00 0.000000e+00 0.000000e+00 0.000000e+00 0.000000e+00 0.000000e+00 0.000000e+00 0.000000e+00 0.000000e+00 4.583333e+01
1592000 -9.981880e+01 3.094165e+02 4.633333e+01 0.000000e+00 0.000000e+00 0.000000e+00 0.000000e+00 0.000000e+00 0.000000e+00 0.000000e+00 0.000000e+00 0.000000e+00 4.600000e+01
1593000 -1.021827e+02 3.094405e+02 4.666667e+01 0.000000e+00 0.000000e+00 0.000000e+00 0.000000e+00 0.000000e+00 0.000000e+00 0.000000e+00 0.000000e+00 0.000000e+00 4.666667e+01
1594000 -1.006586e+02 3.090938e+02 4.666667e+01 0.000000e+00 0.000000e+00 0.000000e+00 0.000000e+00 0.000000e+00 0.000000e+00 0.000000e+00 0.000000e+00 0.000000e+00 4.666667e+01
1595000 -1.027617e+02 3.086677e+02 4.666667e+01 0.000000e+00 0.000000e+00 0.000000e+00 0.000000e+00 0.000000e+00 0.000000e+00 0.000000e+00 0.000000e+00 0.000000e+00 4.666667e+01
1596000 -1.023591e+02 3.087804e+02 4.666667e+01 0.000000e+00 0.000000e+00 0.000000e+00 0.000000e+00 0.000000e+00 0.000000e+00 0.000000e+00 0.000000e+00 0.000000e+00 4.666667e+01
1597000 -1.018056e+02 3.065608e+02 4.666667e+01 0.000000e+00 0.000000e+00 0.000000e+00 0.000000e+00 0.000000e+00 0.000000e+00 0.000000e+00 0.000000e+00 0.000000e+00 4.666667e+01
1598000 -1.006078e+02 3.078412e+02 4.666667e+01 0.000000e+00 0.000000e+00 0.000000e+00 0.000000e+00 0.000000e+00 0.000000e+00 0.000000e+00 0.000000e+00 0.000000e+00 4.666667e+01
1599000 -1.020928e+02 3.101375e+02 4.666667e+01 0.000000e+00 0.000000e+00 0.000000e+00 0.000000e+00 0.000000e+00 0.000000e+00 0.000000e+00 0.000000e+00 0.000000e+00 4.666667e+01
1600000 -1.046172e+02 3.073862e+02 4.666667e+01 0.000000e+00 0.000000e+00 0.000000e+00 0.000000e+00 0.000000e+00 0.000000e+00 0.000000e+00 0.000000e+00 0.000000e+00 4.666667e+01
1601000 -1.025174e+02 3.077694e+02 4.683333e+01 0.000000e+00 0.000000e+00 0.000000e+00 0.000000e+00 0.000000e+00 0.000000e+00 0.000000e+00 0.000000e+00 0.000000e+00 4.683333e+01
1602000 -1.017960e+02 3.057515e+02 4.683333e+01 0.000000e+00 0.000000e+00 0.000000e+00 0.000000e+00 0.000000e+00 0.000000e+00 0.000000e+00 0.000000e+00 0.000000e+00 4.683333e+01
1603000 -1.016101e+02 3.081886e+02 4.683333e+01 0.000000e+00 0.000000e+00 0.000000e+00 0.000000e+00 0.000000e+00 0.000000e+00 0.000000e+00 0.000000e+00 0.000000e+00 4.683333e+01
1604000 -9.991793e+01 3.074848e+02 4.683333e+01 0.000000e+00 0.000000e+00 0.000000e+00 0.000000e+00 0.000000e+00 0.000000e+00 0.000000e+00 0.000000e+00 0.000000e+00 4.683333e+01
1605000 -1.012587e+02 3.063791e+02 4.683333e+01 0.000000e+00 0.000000e+00 0.000000e+00 0.000000e+00 0.000000e+00 0.000000e+00 0.000000e+00 0.000000e+00 0.000000e+00 4.683333e+01
1606000 -1.011732e+02 3.089527e+02 4.683333e+01 0.000000e+00 0.000000e+00 0.000000e+00 0.000000e+00 0.000000e+00 0.000000e+00 0.000000e+00 0.000000e+00 0.000000e+00 4.683333e+01
1607000 -1.008039e+02 3.073481e+02 4.683333e+01 0.000000e+00 0.000000e+00 0.000000e+00 0.000000e+00 0.000000e+00 0.000000e+00 0.000000e+00 0.000000e+00 0.000000e+00 4.683333e+01
1608000 -1.026323e+02 3.087464e+02 4.683333e+01 0.000000e+00 0.000000e+00 0.000000e+00 0.000000e+00 0.000000e+00 0.000000e+00 0.000000e+00 0.000000e+00 0.000000e+00 4.683333e+01
1609000 -1.012854e+02 3.059621e+02 4.683333e+01 0.000000e+00 0.000000e+00 0.000000e+00 0.000000e+00 0.000000e+00 0.000000e+00 0.000000e+00 0.000000e+00 0.000000e+00 4.683333e+01
1610000 -1.023137e+02 3.081174e+02 4.700000e+01 0.000000e+00 0.000000e+00 0.000000e+00 0.000000e+00 0.000000e+00 0.000000e+00 0.000000e+00 0.000000e+00 0.000000e+00 4.700000e+01
1611000 -1.016872e+02 3.069412e+02 4.700000e+01 0.000000e+00 0.000000e+00 0.000000e+00 0.000000e+00 0.000000e+00 0.000000e+00 0.000000e+00 0.000000e+00 0.000000e+00 4.700000e+01
1612000 -1.022227e+02 3.084923e+02 4.700000e+01 0.000000e+00 0.000000e+00 0.000000e+00 0.000000e+00 0.000000e+00 0.000000e+00 0.000000e+00 0.000000e+00 0.000000e+00 4.700000e+01
1613000 -9.895573e+01 3.081459e+02 4.700000e+01 0.000000e+00 0.000000e+00 0.000000e+00 0.000000e+00 0.000000e+00 0.000000e+00 0.000000e+00 0.000000e+00 0.000000e+00 4.700000e+01
1614000 -9.874597e+01 3.072911e+02 4.700000e+01 0.000000e+00 0.000000e+00 0.000000e+00 0.000000e+00 0.000000e+00 0.000000e+00 0.000000e+00 0.000000e+00 0.000000e+00 4.700000e+01
1615000 -9.977962e+01 3.068656e+02 4.700000e+01 0.000000e+00 0.000000e+00 0.000000e+00 0.000000e+00 0.000000e+00 0.000000e+00 0.000000e+00 0.000000e+00 0.000000e+00 4.700000e+01
1616000 -9.757785e+01 3.054349e+02 4.700000e+01 0.000000e+00 0.000000e+00 0.000000e+00 0.000000e+00 0.000000e+00 0.000000e+00 0.000000e+00 0.000000e+00 0.000000e+00 4.700000e+01
1617000 -9.910515e+01 3.081364e+02 4.700000e+01 0.000000e+00 0.000000e+00 0.000000e+00 0.000000e+00 0.000000e+00 0.000000e+00 0.000000e+00 0.000000e+00 0.000000e+00 4.700000e+01
1618000 -9.501557e+01 3.070755e+02 4.716667e+01 0.000000e+00 0.000000e+00 0.000000e+00 0.000000e+00 0.000000e+00 0.000000e+00 0.000000e+00 0.000000e+00 0.000000e+00 4.700000e+01
1619000 -9.582010e+01 3.080165e+02 4.733333e+01 0.000000e+00 0.000000e+00 0.000000e+00 0.000000e+00 0.000000e+00 0.000000e+00 0.000000e+00 0.000000e+00 0.000000e+00 4.733333e+01
1620000 -9.705380e+01 3.086717e+02 4.733333e+01 0.000000e+00 0.000000e+00 0.000000e+00 0.000000e+00 0.000000e+00 0.000000e+00 0.000000e+00 0.000000e+00 0.000000e+00 4.733333e+01
1621000 -9.821720e+01 3.075397e+02 4.733333e+01 0.000000e+00 0.000000e+00 0.000000e+00 0.000000e+00 0.000000e+00 0.000000e+00 0.000000e+00 0.000000e+00 0.000000e+00 4.733333e+01
1622000 -9.689829e+01 3.094019e+02 4.750000e+01 0.000000e+00 0.000000e+00 0.000000e+00 0.000000e+00 0.000000e+00 0.000000e+00 0.000000e+00 0.000000e+00 0.000000e+00 4.750000e+01
1623000 -9.438132e+01 3.085232e+02 4.750000e+01 0.000000e+00 0.000000e+00 0.000000e+00 0.000000e+00 0.000000e+00 0.000000e+00 0.000000e+00 0.000000e+00 0.000000e+00 4.750000e+01
1624000 -9.701714e+01 3.085243e+02 4.750000e+01 0.000000e+00 0.000000e+00 0.000000e+00 0.000000e+00 0.000000e+00 0.000000e+00 0.000000e+00 0.000000e+00 0.000000e+00 4.750000e+01
1625000 -9.947580e+01 3.089298e+02 4.750000e+01 0.000000e+00 0.000000e+00 0.000000e+00 0.000000e+00 0.000000e+00 0.000000e+00 0.000000e+00 0.000000e+00 0.000000e+00 4.750000e+01
1626000 -1.001377e+02 3.094752e+02 4.750000e+01 0.000000e+00 0.000000e+00 0.000000e+00 0.000000e+00 0.000000e+00 0.000000e+00 0.000000e+00 0.000000e+00 0.000000e+00 4.750000e+01
1627000 -1.017556e+02 3.090923e+02 4.750000e+01 0.000000e+00 0.000000e+00 0.000000e+00 0.000000e+00 0.000000e+00 0.000000e+00 0.000000e+00 0.000000e+00 0.000000e+00 4.750000e+01
1628000 -1.013957e+02 3.092095e+02 4.750000e+01 0.000000e+00 0.000000e+00 0.000000e+00 0.000000e+00 0.000000e+00 0.000000e+00 0.000000e+00 0.000000e+00 0.000000e+00 4.750000e+01
1629000 -9.545755e+01 3.093876e+02 4.766667e+01 0.000000e+00 0.000000e+00 0.000000e+00 0.000000e+00 0.000000e+00 0.000000e+00 0.000000e+00 0.000000e+00 0.000000e+00 4.766667e+01
1630000 -9.909105e+01 3.079496e+02 4.766667e+01 0.000000e+00 0.000000e+00 0.000000e+00 0.000000e+00 0.000000e+00 0.000000e+00 0.000000e+00 0.000000e+00 0.000000e+00 4.766667e+01
1631000 -1.012971e+02 3.086680e+02 4.766667e+01 0.000000e+00 0.000000e+00 0.000000e+00 0.000000e+00 0.000000e+00 0.000000e+00 0.000000e+00 0.000000e+00 0.000000e+00 4.766667e+01
1632000 -9.909989e+01 3.079485e+02 4.766667e+01 0.000000e+00 0.000000e+00 0.000000e+00 0.000000e+00 0.000000e+00 0.000000e+00 0.000000e+00 0.000000e+00 0.000000e+00 4.766667e+01
1633000 -1.009686e+02 3.072408e+02 4.783333e+01 0.000000e+00 0.000000e+00 0.000000e+00 0.000000e+00 0.000000e+00 0.000000e+00 0.000000e+00 0.000000e+00 0.000000e+00 4.783333e+01
1634000 -9.915834e+01 3.100958e+02 4.783333e+01 0.000000e+00 0.000000e+00 0.000000e+00 0.000000e+00 0.000000e+00 0.000000e+00 0.000000e+00 0.000000e+00 0.000000e+00 4.783333e+01
1635000 -9.928830e+01 3.077748e+02 4.783333e+01 0.000000e+00 0.000000e+00 0.000000e+00 0.000000e+00 0.000000e+00 0.000000e+00 0.000000e+00 0.000000e+00 0.000000e+00 4.783333e+01
1636000 -9.811974e+01 3.070695e+02 4.783333e+01 0.000000e+00 0.000000e+00 0.000000e+00 0.000000e+00 0.000000e+00 0.000000e+00 0.000000e+00 0.000000e+00 0.000000e+00 4.783333e+01
1637000 -9.731697e+01 3.059633e+02 4.783333e+01 0.000000e+00 0.000000e+00 0.000000e+00 0.000000e+00 0.000000e+00 0.000000e+00 0.000000e+00 0.000000e+00 0.000000e+00 4.783333e+01
1638000 -9.897268e+01 3.068395e+02 4.783333e+01 0.000000e+00 0.000000e+00 0.000000e+00 0.000000e+00 0.000000e+00 0.000000e+00 0.000000e+00 0.000000e+00 0.000000e+00 4.783333e+01
1639000 -9.677436e+01 3.073513e+02 4.800000e+01 0.000000e+00 0.000000e+00 0.000000e+00 0.000000e+00 0.000000e+00 0.000000e+00 0.000000e+00 0.000000e+00 0.000000e+00 4.783333e+01
1640000 -9.889325e+01 3.075183e+02 4.800000e+01 0.000000e+00 0.000000e+00 0.000000e+00 0.000000e+00 0.000000e+00 0.000000e+00 0.000000e+00 0.000000e+00 0.000000e+00 4.800000e+01
1641000 -9.608105e+01 3.091574e+02 4.800000e+01 0.000000e+00 0.000000e+00 0.000000e+00 0.000000e+00 0.000000e+00 0.000000e+00 0.000000e+00 0.000000e+00 0.000000e+00 4.800000e+01
1642000 -9.399296e+01 3.068615e+02 4.800000e+01 0.000000e+00 0.000000e+00 0.000000e+00 0.000000e+00 0.000000e+00 0.000000e+00 0.000000e+00 0.000000e+00 0.000000e+00 4.800000e+01
1643000 -9.580755e+01 3.107434e+02 4.800000e+01 0.000000e+00 0.000000e+00 0.000000e+00 0.000000e+00 0.000000e+00 0.000000e+00 0.000000e+00 0.000000e+00 0.000000e+00 4.800000e+01
1644000 -9.547856e+01 3.085918e+02 4.800000e+01 0.000000e+00 0.000000e+00 0.000000e+00 0.000000e+00 0.000000e+00 0.000000e+00 0.000000e+00 0.000000e+00 0.000000e+00 4.800000e+01
1645000 -9.617771e+01 3.086963e+02 4.800000e+01 0.000000e+00 0.000000e+00 0.000000e+00 0.000000e+00 0.000000e+00 0.000000e+00 0.000000e+00 0.000000e+00 0.000000e+00 4.800000e+01
1646000 -9.546692e+01 3.082028e+02 4.800000e+01 0.000000e+00 0.000000e+00 0.000000e+00 0.000000e+00 0.000000e+00 0.000000e+00 0.000000e+00 0.000000e+00 0.000000e+00 4.800000e+01
1647000 -9.673803e+01 3.075008e+02 4.800000e+01 0.000000e+00 0.000000e+00 0.000000e+00 0.000000e+00 0.000000e+00 0.000000e+00 0.000000e+00 0.000000e+00 0.000000e+00 4.800000e+01
1648000 -9.538868e+01 3.081519e+02 4.800000e+01 0.000000e+00 0.000000e+00 0.000000e+00 0.000000e+00 0.000000e+00 0.000000e+00 0.000000e+00 0.000000e+00 0.000000e+00 4.800000e+01
1649000 -9.839280e+01 3.103552e+02 4.800000e+01 0.000000e+00 0.000000e+00 0.000000e+00 0.000000e+00 0.000000e+00 0.000000e+00 0.000000e+00 0.000000e+00 0.000000e+00 4.800000e+01
1650000 -9.533062e+01 3.063998e+02 4.800000e+01 0.000000e+00 0.000000e+00 0.000000e+00 0.000000e+00 0.000000e+00 0.000000e+00 0.000000e+00 0.000000e+00 0.000000e+00 4.800000e+01
1651000 -9.347881e+01 3.092788e+02 4.800000e+01 0.000000e+00 0.000000e+00 0.000000e+00 0.000000e+00 0.000000e+00 0.000000e+00 0.000000e+00 0.000000e+00 0.000000e+00 4.800000e+01
1652000 -9.659952e+01 3.073648e+02 4.800000e+01 0.000000e+00 0.000000e+00 0.000000e+00 0.000000e+00 0.000000e+00 0.000000e+00 0.000000e+00 0.000000e+00 0.000000e+00 4.800000e+01
1653000 -9.915099e+01 3.047070e+02 4.800000e+01 0.000000e+00 0.000000e+00 0.000000e+00 0.000000e+00 0.000000e+00 0.000000e+00 0.000000e+00 0.000000e+00 0.000000e+00 4.800000e+01
1654000 -9.901901e+01 3.083891e+02 4.800000e+01 0.000000e+00 0.000000e+00 0.000000e+00 0.000000e+00 0.000000e+00 0.000000e+00 0.000000e+00 0.000000e+00 0.000000e+00 4.800000e+01
1655000 -9.786426e+01 3.051861e+02 4.800000e+01 0.000000e+00 0.000000e+00 0.000000e+00 0.000000e+00 0.000000e+00 0.000000e+00 0.000000e+00 0.000000e+00 0.000000e+00 4.800000e+01
1656000 -1.008456e+02 3.100916e+02 4.800000e+01 0.000000e+00 0.000000e+00 0.000000e+00 0.000000e+00 0.000000e+00 0.000000e+00 0.000000e+00 0.000000e+00 0.000000e+00 4.800000e+01
1657000 -1.027232e+02 3.059749e+02 4.800000e+01 0.000000e+00 0.000000e+00 0.000000e+00 0.000000e+00 0.000000e+00 0.000000e+00 0.000000e+00 0.000000e+00 0.000000e+00 4.800000e+01
1658000 -1.026823e+02 3.087586e+02 4.800000e+01 0.000000e+00 0.000000e+00 0.000000e+00 0.000000e+00 0.000000e+00 0.000000e+00 0.000000e+00 0.000000e+00 0.000000e+00 4.800000e+01
1659000 -1.038666e+02 3.087414e+02 4.800000e+01 0.000000e+00 0.000000e+00 0.000000e+00 0.000000e+00 0.000000e+00 0.000000e+00 0.000000e+00 0.000000e+00 0.000000e+00 4.800000e+01
1660000 -1.000688e+02 3.090908e+02 4.816667e+01 0.000000e+00 0.000000e+00 0.000000e+00 0.000000e+00 0.000000e+00 0.000000e+00 0.000000e+00 0.000000e+00 0.000000e+00 4.816667e+01
1661000 -1.054377e+02 3.100345e+02 4.816667e+01 0.000000e+00 0.000000e+00 0.000000e+00 0.000000e+00 0.000000e+00 0.000000e+00 0.000000e+00 0.000000e+00 0.000000e+00 4.816667e+01
1662000 -1.034513e+02 3.087225e+02 4.816667e+01 0.000000e+00 0.000000e+00 0.000000e+00 0.000000e+00 0.000000e+00 0.000000e+00 0.000000e+00 0.000000e+00 0.000000e+00 4.816667e+01
1663000 -1.022757e+02 3.073343e+02 4.816667e+01 0.000000e+00 0.000000e+00 0.000000e+00 0.000000e+00 0.000000e+00 0.000000e+00 0.000000e+00 0.000000e+00 0.000000e+00 4.816667e+01
1664000 -1.026221e+02 3.086029e+02 4.816667e+01 0.000000e+00 0.000000e+00 0.000000e+00 0.000000e+00 0.000000e+00 0.000000e+00 0.000000e+00 0.000000e+00 0.000000e+00 4.816667e+01
1665000 -1.008906e+02 3.078710e+02 4.816667e+01 0.000000e+00 0.000000e+00 0.000000e+00 0.000000e+00 0.000000e+00 0.000000e+00 0.000000e+00 0.000000e+00 0.000000e+00 4.816667e+01
1666000 -1.015159e+02 3.090040e+02 4.833333e+01 0.000000e+00 0.000000e+00 0.000000e+00 0.000000e+00 0.000000e+00 0.000000e+00 0.000000e+00 0.000000e+00 0.000000e+00 4.833333e+01
1667000 -9.994985e+01 3.088541e+02 4.833333e+01 0.000000e+00 0.000000e+00 0.000000e+00 0.000000e+00 0.000000e+00 0.000000e+00 0.000000e+00 0.000000e+00 0.000000e+00 4.833333e+01
1668000 -1.012353e+02 3.100262e+02 4.833333e+01 0.000000e+00 0.000000e+00 0.000000e+00 0.000000e+00 0.000000e+00 0.000000e+00 0.000000e+00 0.000000e+00 0.000000e+00 4.833333e+01
1669000 -9.971245e+01 3.106942e+02 4.833333e+01 0.000000e+00 0.000000e+00 0.000000e+00 0.000000e+00 0.000000e+00 0.000000e+00 0.000000e+00 0.000000e+00 0.000000e+00 4.833333e+01
1670000 -9.899372e+01 3.078733e+02 4.833333e+01 0.000000e+00 0.000000e+00 0.000000e+00 0.000000e+00 0.000000e+00 0.000000e+00 0.000000e+00 0.000000e+00 0.000000e+00 4.833333e+01
1671000 -1.023905e+02 3.076120e+02 4.833333e+01 0.000000e+00 0.000000e+00 0.000000e+00 0.000000e+00 0.000000e+00 0.000000e+00 0.000000e+00 0.000000e+00 0.000000e+00 4.833333e+01
1672000 -1.025877e+02 3.086197e+02 4.833333e+01 0.000000e+00 0.000000e+00 0.000000e+00 0.000000e+00 0.000000e+00 0.000000e+00 0.000000e+00 0.000000e+00 0.000000e+00 4.833333e+01
1673000 -1.003967e+02 3.080148e+02 4.833333e+01 0.000000e+00 0.000000e+00 0.000000e+00 0.000000e+00 0.000000e+00 0.000000e+00 0.000000e+00 0.000000e+00 0.000000e+00 4.833333e+01
1674000 -1.007223e+02 3.080007e+02 4.833333e+01 0.000000e+00 0.000000e+00 0.000000e+00 0.000000e+00 0.000000e+00 0.000000e+00 0.000000e+00 0.000000e+00 0.000000e+00 4.833333e+01
1675000 -1.001895e+02 3.052206e+02 4.833333e+01 0.000000e+00 0.000000e+00 0.000000e+00 0.000000e+00 0.000000e+00 0.000000e+00 0.000000e+00 0.000000e+00 0.000000e+00 4.833333e+01
1676000 -1.002924e+02 3.082538e+02 4.833333e+01 0.000000e+00 0.000000e+00 0.000000e+00 0.000000e+00 0.000000e+00 0.000000e+00 0.000000e+00 0.000000e+00 0.000000e+00 4.833333e+01
1677000 -1.004648e+02 3.069930e+02 4.833333e+01 0.000000e+00 0.000000e+00 0.000000e+00 0.000000e+00 0.000000e+00 0.000000e+00 0.000000e+00 0.000000e+00 0.000000e+00 4.833333e+01
1678000 -9.676368e+01 3.077398e+02 4.833333e+01 0.000000e+00 0.000000e+00 0.000000e+00 0.000000e+00 0.000000e+00 0.000000e+00 0.000000e+00 0.000000e+00 0.000000e+00 4.833333e+01
1679000 -9.899472e+01 3.069342e+02 4.833333e+01 0.000000e+00 0.000000e+00 0.000000e+00 0.000000e+00 0.000000e+00 0.000000e+00 0.000000e+00 0.000000e+00 0.000000e+00 4.833333e+01
1680000 -9.935132e+01 3.061378e+02 4.850000e+01 0.000000e+00 0.000000e+00 0.000000e+00 0.000000e+00 0.000000e+00 0.000000e+00 0.000000e+00 0.000000e+00 0.000000e+00 4.850000e+01
1681000 -1.009797e+02 3.086105e+02 4.850000e+01 0.000000e+00 0.000000e+00 0.000000e+00 0.000000e+00 0.000000e+00 0.000000e+00 0.000000e+00 0.000000e+00 0.000000e+00 4.850000e+01
1682000 -9.966722e+01 3.097547e+02 4.850000e+01 0.000000e+00 0.000000e+00 0.000000e+00 0.000000e+00 0.000000e+00 0.000000e+00 0.000000e+00 0.000000e+00 0.000000e+00 4.850000e+01
1683000 -9.886981e+01 3.079926e+02 4.850000e+01 0.000000e+00 0.000000e+00 0.000000e+00 0.000000e+00 0.000000e+00 0.000000e+00 0.000000e+00 0.000000e+00 0.000000e+00 4.850000e+01
1684000 -9.754691e+01 3.092147e+02 4.850000e+01 0.000000e+00 0.000000e+00 0.000000e+00 0.000000e+00 0.000000e+00 0.000000e+00 0.000000e+00 0.000000e+00 0.000000e+00 4.850000e+01
1685000 -9.657148e+01 3.089698e+02 4.866667e+01 0.000000e+00 0.000000e+00 0.000000e+00 0.000000e+00 0.000000e+00 0.000000e+00 0.000000e+00 0.000000e+00 0.000000e+00 4.866667e+01
1686000 -9.949316e+01 3.091763e+02 4.866667e+01 0.000000e+00 0.000000e+00 0.000000e+00 0.000000e+00 0.000000e+00 0.000000e+00 0.000000e+00 0.000000e+00 0.000000e+00 4.866667e+01
1687000 -9.857677e+01 3.069297e+02 4.866667e+01 0.000000e+00 0.000000e+00 0.000000e+00 0.000000e+00 0.000000e+00 0.000000e+00 0.000000e+00 0.000000e+00 0.000000e+00 4.866667e+01
1688000 -9.754129e+01 3.104764e+02 4.883333e+01 0.000000e+00 0.000000e+00 0.000000e+00 0.000000e+00 0.000000e+00 0.000000e+00 0.000000e+00 0.000000e+00 0.000000e+00 4.883333e+01
1689000 -9.368466e+01 3.107714e+02 4.900000e+01 0.000000e+00 0.000000e+00 0.000000e+00 0.000000e+00 0.000000e+00 0.000000e+00 0.000000e+00 0.000000e+00 0.000000e+00 4.900000e+01
1690000 -9.366446e+01 3.100939e+02 4.900000e+01 0.000000e+00 0.000000e+00 0.000000e+00 0.000000e+00 0.000000e+00 0.000000e+00 0.000000e+00 0.000000e+00 0.000000e+00 4.900000e+01
1691000 -9.694409e+01 3.082115e+02 4.916667e+01 0.000000e+00 0.000000e+00 0.000000e+00 0.000000e+00 0.000000e+00 0.000000e+00 0.000000e+00 0.000000e+00 0.000000e+00 4.916667e+01
1692000 -9.695223e+01 3.067766e+02 4.916667e+01 0.000000e+00 0.000000e+00 0.000000e+00 0.000000e+00 0.000000e+00 0.000000e+00 0.000000e+00 0.000000e+00 0.000000e+00 4.916667e+01
1693000 -9.504928e+01 3.085992e+02 4.933333e+01 0.000000e+00 0.000000e+00 0.000000e+00 0.000000e+00 0.000000e+00 0.000000e+00 0.000000e+00 0.000000e+00 0.000000e+00 4.933333e+01
1694000 -9.623991e+01 3.065192e+02 4.933333e+01 0.000000e+00 0.000000e+00 0.000000e+00 0.000000e+00 0.000000e+00 0.000000e+00 0.000000e+00 0.000000e+00 0.000000e+00 4.933333e+01
1695000 -9.464677e+01 3.084737e+02 4.933333e+01 0.000000e+00 0.000000e+00 0.000000e+00 0.000000e+00 0.000000e+00 0.000000e+00 0.000000e+00 0.000000e+00 0.000000e+00 4.933333e+01
1696000 -9.460346e+01 3.066086e+02 4.933333e+01 0.000000e+00 0.000000e+00 0.000000e+00 0.000000e+00 0.000000e+00 0.000000e+00 0.000000e+00 0.000000e+00 0.000000e+00 4.933333e+01
1697000 -9.755050e+01 3.093480e+02 4.933333e+01 0.000000e+00 0.000000e+00 0.000000e+00 0.000000e+00 0.000000e+00 0.000000e+00 0.000000e+00 0.000000e+00 0.000000e+00 4.933333e+01
1698000 -9.692413e+01 3.070551e+02 4.950000e+01 0.000000e+00 0.000000e+00 0.000000e+00 0.000000e+00 0.000000e+00 0.000000e+00 0.000000e+00 0.000000e+00 0.000000e+00 4.950000e+01
1699000 -9.706304e+01 3.080765e+02 4.950000e+01 0.000000e+00 0.000000e+00 0.000000e+00 0.000000e+00 0.000000e+00 0.000000e+00 0.000000e+00 0.000000e+00 0.000000e+00 4.950000e+01
1700000 -9.602269e+01 3.098382e+02 4.966667e+01 0.000000e+00 0.000000e+00 0.000000e+00 0.000000e+00 0.000000e+00 0.000000e+00 0.000000e+00 0.000000e+00 0.000000e+00 4.966667e+01
1701000 -9.729104e+01 3.078959e+02 4.966667e+01 0.000000e+00 0.000000e+00 0.000000e+00 0.000000e+00 0.000000e+00 0.000000e+00 0.000000e+00 0.000000e+00 0.000000e+00 4.966667e+01
1702000 -9.625019e+01 3.074862e+02 4.966667e+01 0.000000e+00 0.000000e+00 0.000000e+00 0.000000e+00 0.000000e+00 0.000000e+00 0.000000e+00 0.000000e+00 0.000000e+00 4.966667e+01
1703000 -9.738290e+01 3.066555e+02 4.966667e+01 0.000000e+00 0.000000e+00 0.000000e+00 0.000000e+00 0.000000e+00 0.000000e+00 0.000000e+00 0.000000e+00 0.000000e+00 4.966667e+01
1704000 -9.919289e+01 3.064668e+02 4.966667e+01 0.000000e+00 0.000000e+00 0.000000e+00 0.000000e+00 0.000000e+00 0.000000e+00 0.000000e+00 0.000000e+00 0.000000e+00 4.966667e+01
1705000 -1.017492e+02 3.098517e+02 4.966667e+01 0.000000e+00 0.000000e+00 0.000000e+00 0.000000e+00 0.000000e+00 0.000000e+00 0.000000e+00 0.000000e+00 0.000000e+00 4.966667e+01
1706000 -1.020511e+02 3.058697e+02 4.966667e+01 0.000000e+00 0.000000e+00 0.000000e+00 0.000000e+00 0.000000e+00 0.000000e+00 0.000000e+00 0.000000e+00 0.000000e+00 4.966667e+01
1707000 -1.011366e+02 3.082931e+02 4.966667e+01 0.000000e+00 0.000000e+00 0.000000e+00 0.000000e+00 0.000000e+00 0.000000e+00 0.000000e+00 0.000000e+00 0.000000e+00 4.966667e+01
1708000 -9.851026e+01 3.081645e+02 5.000000e+01 0.000000e+00 0.000000e+00 0.000000e+00 0.000000e+00 0.000000e+00 0.000000e+00 0.000000e+00 0.000000e+00 0.000000e+00 5.000000e+01
1709000 -9.804872e+01 3.059478e+02 5.000000e+01 0.000000e+00 0.000000e+00 0.000000e+00 0.000000e+00 0.000000e+00 0.000000e+00 0.000000e+00 0.000000e+00 0.000000e+00 5.000000e+01
1710000 -9.583918e+01 3.069853e+02 5.000000e+01 0.000000e+00 0.000000e+00 0.000000e+00 0.000000e+00 0.000000e+00 0.000000e+00 0.000000e+00 0.000000e+00 0.000000e+00 5.000000e+01
1711000 -9.860157e+01 3.065850e+02 5.000000e+01 0.000000e+00 0.000000e+00 0.000000e+00 0.000000e+00 0.000000e+00 0.000000e+00 0.000000e+00 0.000000e+00 0.000000e+00 5.000000e+01
1712000 -9.797360e+01 3.086320e+02 5.000000e+01 0.000000e+00 0.000000e+00 0.000000e+00 0.000000e+00 0.000000e+00 0.000000e+00 0.000000e+00 0.000000e+00 0.000000e+00 5.000000e+01
1713000 -9.772423e+01 3.067004e+02 5.000000e+01 0.000000e+00 0.000000e+00 0.000000e+00 0.000000e+00 0.000000e+00 0.000000e+00 0.000000e+00 0.000000e+00 0.000000e+00 5.000000e+01
1714000 -9.785438e+01 3.071442e+02 5.000000e+01 0.000000e+00 0.000000e+00 0.000000e+00 0.000000e+00 0.000000e+00 0.000000e+00 0.000000e+00 0.000000e+00 0.000000e+00 5.000000e+01
1715000 -9.880354e+01 3.087494e+02 5.000000e+01 0.000000e+00 0.000000e+00 0.000000e+00 0.000000e+00 0.000000e+00 0.000000e+00 0.000000e+00 0.000000e+00 0.000000e+00 5.000000e+01
1716000 -9.642639e+01 3.070411e+02 5.000000e+01 0.000000e+00 0.000000e+00 0.000000e+00 0.000000e+00 0.000000e+00 0.000000e+00 0.000000e+00 0.000000e+00 0.000000e+00 5.000000e+01
1717000 -9.820127e+01 3.082375e+02 5.000000e+01 0.000000e+00 0.000000e+00 0.000000e+00 0.000000e+00 0.000000e+00 0.000000e+00 0.000000e+00 0.000000e+00 0.000000e+00 5.000000e+01
1718000 -1.006144e+02 3.085689e+02 5.000000e+01 0.000000e+00 0.000000e+00 0.000000e+00 0.000000e+00 0.000000e+00 0.000000e+00 0.000000e+00 0.000000e+00 0.000000e+00 5.000000e+01
1719000 -1.000994e+02 3.094155e+02 5.000000e+01 0.000000e+00 0.000000e+00 0.000000e+00 0.000000e+00 0.000000e+00 0.000000e+00 0.000000e+00 0.000000e+00 0.000000e+00 5.000000e+01
1720000 -9.771321e+01 3.081823e+02 5.000000e+01 0.000000e+00 0.000000e+00 0.000000e+00 0.000000e+00 0.000000e+00 0.000000e+00 0.000000e+00 0.000000e+00 0.000000e+00 5.000000e+01
1721000 -1.005490e+02 3.065754e+02 5.000000e+01 0.000000e+00 0.000000e+00 0.000000e+00 0.000000e+00 0.000000e+00 0.000000e+00 0.000000e+00 0.000000e+00 0.000000e+00 5.000000e+01
1722000 -9.914471e+01 3.083011e+02 5.000000e+01 0.000000e+00 0.000000e+00 0.000000e+00 0.000000e+00 0.000000e+00 0.000000e+00 0.000000e+00 0.000000e+00 0.000000e+00 5.000000e+01
1723000 -1.002981e+02 3.062088e+02 5.016667e+01 0.000000e+00 0.000000e+00 0.000000e+00 0.000000e+00 0.000000e+00 0.000000e+00 0.000000e+00 0.000000e+00 0.000000e+00 5.016667e+01
1724000 -1.011606e+02 3.077539e+02 5.016667e+01 0.000000e+00 0.000000e+00 0.000000e+00 0.000000e+00 0.000000e+00 0.000000e+00 0.000000e+00 0.000000e+00 0.000000e+00 5.016667e+01
1725000 -1.029521e+02 3.104422e+02 5.033333e+01 0.000000e+00 0.000000e+00 0.000000e+00 0.000000e+00 0.000000e+00 0.000000e+00 0.000000e+00 0.000000e+00 0.000000e+00 5.033333e+01
1726000 -1.034839e+02 3.087373e+02 5.033333e+01 0.000000e+00 0.000000e+00 0.000000e+00 0.000000e+00 0.000000e+00 0.000000e+00 0.000000e+00 0.000000e+00 0.000000e+00 5.033333e+01
1727000 -1.013406e+02 3.079371e+02 5.033333e+01 0.000000e+00 0.000000e+00 0.000000e+00 0.000000e+00 0.000000e+00 0.000000e+00 0.000000e+00 0.000000e+00 0.000000e+00 5.033333e+01
1728000 -1.006641e+02 3.072519e+02 5.033333e+01 0.000000e+00 0.000000e+00 0.000000e+00 0.000000e+00 0.000000e+00 0.000000e+00 0.000000e+00 0.000000e+00 0.000000e+00 5.033333e+01
1729000 -9.921063e+01 3.071040e+02 5.066667e+01 0.000000e+00 0.000000e+00 0.000000e+00 0.000000e+00 0.000000e+00 0.000000e+00 0.000000e+00 0.000000e+00 0.000000e+00 5.066667e+01
1730000 -9.999211e+01 3.085635e+02 5.066667e+01 0.000000e+00 0.000000e+00 0.000000e+00 0.000000e+00 0.000000e+00 0.000000e+00 0.000000e+00 0.000000e+00 0.000000e+00 5.066667e+01
1731000 -9.860676e+01 3.078268e+02 5.066667e+01 0.000000e+00 0.000000e+00 0.000000e+00 0.000000e+00 0.000000e+00 0.000000e+00 0.000000e+00 0.000000e+00 0.000000e+00 5.066667e+01
1732000 -9.902227e+01 3.069165e+02 5.066667e+01 0.000000e+00 0.000000e+00 0.000000e+00 0.000000e+00 0.000000e+00 0.000000e+00 0.000000e+00 0.000000e+00 0.000000e+00 5.066667e+01
1733000 -9.485145e+01 3.073318e+02 5.083333e+01 0.000000e+00 0.000000e+00 0.000000e+00 0.000000e+00 0.000000e+00 0.000000e+00 0.000000e+00 0.000000e+00 0.000000e+00 5.066667e+01
1734000 -9.861028e+01 3.065891e+02 5.083333e+01 0.000000e+00 0.000000e+00 0.000000e+00 0.000000e+00 0.000000e+00 0.000000e+00 0.000000e+00 0.000000e+00 0.000000e+00 5.083333e+01
1735000 -9.974273e+01 3.089083e+02 5.083333e+01 0.000000e+00 0.000000e+00 0.000000e+00 0.000000e+00 0.000000e+00 0.000000e+00 0.000000e+00 0.000000e+00 0.000000e+00 5.083333e+01
1736000 -1.010432e+02 3.073653e+02 5.083333e+01 0.000000e+00 0.000000e+00 0.000000e+00 0.000000e+00 0.000000e+00 0.000000e+00 0.000000e+00 0.000000e+00 0.000000e+00 5.083333e+01
1737000 -1.009690e+02 3.081979e+02 5.083333e+01 0.000000e+00 0.000000e+00 0.000000e+00 0.000000e+00 0.000000e+00 0.000000e+00 0.000000e+00 0.000000e+00 0.000000e+00 5.083333e+01
1738000 -1.000016e+02 3.074166e+02 5.083333e+01 0.000000e+00 0.000000e+00 0.000000e+00 0.000000e+00 0.000000e+00 0.000000e+00 0.000000e+00 0.000000e+00 0.000000e+00 5.083333e+01
1739000 -9.947621e+01 3.072737e+02 5.083333e+01 0.000000e+00 0.000000e+00 0.000000e+00 0.000000e+00 0.000000e+00 0.000000e+00 0.000000e+00 0.000000e+00 0.000000e+00 5.083333e+01
1740000 -1.030124e+02 3.097370e+02 5.083333e+01 0.000000e+00 0.000000e+00 0.000000e+00 0.000000e+00 0.000000e+00 0.000000e+00 0.000000e+00 0.000000e+00 0.000000e+00 5.083333e+01
1741000 -1.000949e+02 3.082362e+02 5.083333e+01 0.000000e+00 0.000000e+00 0.000000e+00 0.000000e+00 0.000000e+00 0.000000e+00 0.000000e+00 0.000000e+00 0.000000e+00 5.083333e+01
1742000 -1.000048e+02 3.079125e+02 5.083333e+01 0.000000e+00 0.000000e+00 0.000000e+00 0.000000e+00 0.000000e+00 0.000000e+00 0.000000e+00 0.000000e+00 0.000000e+00 5.083333e+01
1743000 -9.959114e+01 3.092087e+02 5.083333e+01 0.000000e+00 0.000000e+00 0.000000e+00 0.000000e+00 0.000000e+00 0.000000e+00 0.000000e+00 0.000000e+00 0.000000e+00 5.083333e+01
1744000 -1.013683e+02 3.075685e+02 5.083333e+01 0.000000e+00 0.000000e+00 0.000000e+00 0.000000e+00 0.000000e+00 0.000000e+00 0.000000e+00 0.000000e+00 0.000000e+00 5.083333e+01
1745000 -1.025856e+02 3.075658e+02 5.083333e+01 0.000000e+00 0.000000e+00 0.000000e+00 0.000000e+00 0.000000e+00 0.000000e+00 0.000000e+00 0.000000e+00 0.000000e+00 5.083333e+01
1746000 -1.020313e+02 3.063151e+02 5.083333e+01 0.000000e+00 0.000000e+00 0.000000e+00 0.000000e+00 0.000000e+00 0.000000e+00 0.000000e+00 0.000000e+00 0.000000e+00 5.083333e+01
1747000 -1.004275e+02 3.078461e+02 5.083333e+01 0.000000e+00 0.000000e+00 0.000000e+00 0.000000e+00 0.000000e+00 0.000000e+00 0.000000e+00 0.000000e+00 0.000000e+00 5.083333e+01
1748000 -1.024110e+02 3.082553e+02 5.083333e+01 0.000000e+00 0.000000e+00 0.000000e+00 0.000000e+00 0.000000e+00 0.000000e+00 0.000000e+00 0.000000e+00 0.000000e+00 5.083333e+01
1749000 -1.014222e+02 3.072709e+02 5.083333e+01 0.000000e+00 0.000000e+00 0.000000e+00 0.000000e+00 0.000000e+00 0.000000e+00 0.000000e+00 0.000000e+00 0.000000e+00 5.083333e+01
1750000 -1.017109e+02 3.068222e+02 5.100000e+01 0.000000e+00 0.000000e+00 0.000000e+00 0.000000e+00 0.000000e+00 0.000000e+00 0.000000e+00 0.000000e+00 0.000000e+00 5.100000e+01
1751000 -1.020412e+02 3.109238e+02 5.100000e+01 0.000000e+00 0.000000e+00 0.000000e+00 0.000000e+00 0.000000e+00 0.000000e+00 0.000000e+00 0.000000e+00 0.000000e+00 5.100000e+01
1752000 -1.053393e+02 3.070840e+02 5.100000e+01 0.000000e+00 0.000000e+00 0.000000e+00 0.000000e+00 0.000000e+00 0.000000e+00 0.000000e+00 0.000000e+00 0.000000e+00 5.100000e+01
1753000 -1.017501e+02 3.070916e+02 5.100000e+01 0.000000e+00 0.000000e+00 0.000000e+00 0.000000e+00 0.000000e+00 0.000000e+00 0.000000e+00 0.000000e+00 0.000000e+00 5.100000e+01
1754000 -9.947825e+01 3.084008e+02 5.116667e+01 0.000000e+00 0.000000e+00 0.000000e+00 0.000000e+00 0.000000e+00 0.000000e+00 0.000000e+00 0.000000e+00 0.000000e+00 5.116667e+01
1755000 -9.852342e+01 3.093558e+02 5.116667e+01 0.000000e+00 0.000000e+00 0.000000e+00 0.000000e+00 0.000000e+00 0.000000e+00 0.000000e+00 0.000000e+00 0.000000e+00 5.116667e+01
1756000 -1.023692e+02 3.073968e+02 5.116667e+01 0.000000e+00 0.000000e+00 0.000000e+00 0.000000e+00 0.000000e+00 0.000000e+00 0.000000e+00 0.000000e+00 0.000000e+00 5.116667e+01
1757000 -1.019685e+02 3.061825e+02 5.116667e+01 0.000000e+00 0.000000e+00 0.000000e+00 0.000000e+00 0.000000e+00 0.000000e+00 0.000000e+00 0.000000e+00 0.000000e+00 5.116667e+01
1758000 -9.947181e+01 3.093252e+02 5.116667e+01 0.000000e+00 0.000000e+00 0.000000e+00 0.000000e+00 0.000000e+00 0.000000e+00 0.000000e+00 0.000000e+00 0.000000e+00 5.116667e+01
1759000 -9.965503e+01 3.087632e+02 5.116667e+01 0.000000e+00 0.000000e+00 0.000000e+00 0.000000e+00 0.000000e+00 0.000000e+00 0.000000e+00 0.000000e+00 0.000000e+00 5.116667e+01
1760000 -1.009878e+02 3.078054e+02 5.116667e+01 0.000000e+00 0.000000e+00 0.000000e+00 0.000000e+00 0.000000e+00 0.000000e+00 0.000000e+00 0.000000e+00 0.000000e+00 5.116667e+01
1761000 -9.679920e+01 3.079212e+02 5.183333e+01 0.000000e+00 0.000000e+00 0.000000e+00 0.000000e+00 0.000000e+00 0.000000e+00 0.000000e+00 0.000000e+00 0.000000e+00 5.166667e+01
1762000 -9.459923e+01 3.092305e+02 5.216667e+01 0.000000e+00 0.000000e+00 0.000000e+00 0.000000e+00 0.000000e+00 0.000000e+00 0.000000e+00 0.000000e+00 0.000000e+00 5.216667e+01
1763000 -9.440361e+01 3.091217e+02 5.216667e+01 0.000000e+00 0.000000e+00 0.000000e+00 0.000000e+00 0.000000e+00 0.000000e+00 0.000000e+00 0.000000e+00 0.000000e+00 5.216667e+01
1764000 -9.540962e+01 3.077780e+02 5.216667e+01 0.000000e+00 0.000000e+00 0.000000e+00 0.000000e+00 0.000000e+00 0.000000e+00 0.000000e+00 0.000000e+00 0.000000e+00 5.216667e+01
1765000 -9.332442e+01 3.079304e+02 5.216667e+01 0.000000e+00 0.000000e+00 0.000000e+00 0.000000e+00 0.000000e+00 0.000000e+00 0.000000e+00 0.000000e+00 0.000000e+00 5.216667e+01
1766000 -9.576658e+01 3.078953e+02 5.216667e+01 0.000000e+00 0.000000e+00 0.000000e+00 0.000000e+00 0.000000e+00 0.000000e+00 0.000000e+00 0.000000e+00 0.000000e+00 5.216667e+01
1767000 -9.430335e+01 3.063067e+02 5.216667e+01 0.000000e+00 0.000000e+00 0.000000e+00 0.000000e+00 0.000000e+00 0.000000e+00 0.000000e+00 0.000000e+00 0.000000e+00 5.216667e+01
1768000 -9.369864e+01 3.096036e+02 5.216667e+01 0.000000e+00 0.000000e+00 0.000000e+00 0.000000e+00 0.000000e+00 0.000000e+00 0.000000e+00 0.000000e+00 0.000000e+00 5.216667e+01
1769000 -9.048136e+01 3.094282e+02 5.233333e+01 0.000000e+00 0.000000e+00 0.000000e+00 0.000000e+00 0.000000e+00 0.000000e+00 0.000000e+00 0.000000e+00 0.000000e+00 5.233333e+01
1770000 -9.389010e+01 3.071397e+02 5.233333e+01 0.000000e+00 0.000000e+00 0.000000e+00 0.000000e+00 0.000000e+00 0.000000e+00 0.000000e+00 0.000000e+00 0.000000e+00 5.233333e+01
1771000 -9.368797e+01 3.088998e+02 5.233333e+01 0.000000e+00 0.000000e+00 0.000000e+00 0.000000e+00 0.000000e+00 0.000000e+00 0.000000e+00 0.000000e+00 0.000000e+00 5.233333e+01
1772000 -9.412060e+01 3.067641e+02 5.233333e+01 0.000000e+00 0.000000e+00 0.000000e+00 0.000000e+00 0.000000e+00 0.000000e+00 0.000000e+00 0.000000e+00 0.000000e+00 5.233333e+01
1773000 -9.686605e+01 3.104228e+02 5.233333e+01 0.000000e+00 0.000000e+00 0.000000e+00 0.000000e+00 0.000000e+00 0.000000e+00 0.000000e+00 0.000000e+00 0.000000e+00 5.233333e+01
1774000 -9.570804e+01 3.104090e+02 5.233333e+01 0.000000e+00 0.000000e+00 0.000000e+00 0.000000e+00 0.000000e+00 0.000000e+00 0.000000e+00 0.000000e+00 0.000000e+00 5.233333e+01
1775000 -9.660718e+01 3.071789e+02 5.233333e+01 0.000000e+00 0.000000e+00 0.000000e+00 0.000000e+00 0.000000e+00 0.000000e+00 0.000000e+00 0.000000e+00 0.000000e+00 5.233333e+01
1776000 -9.893868e+01 3.076467e+02 5.233333e+01 0.000000e+00 0.000000e+00 0.000000e+00 0.000000e+00 0.000000e+00 0.000000e+00 0.000000e+00 0.000000e+00 0.000000e+00 5.233333e+01
1777000 -1.001340e+02 3.084128e+02 5.233333e+01 0.000000e+00 0.000000e+00 0.000000e+00 0.000000e+00 0.000000e+00 0.000000e+00 0.000000e+00 0.000000e+00 0.000000e+00 5.233333e+01
1778000 -1.001948e+02 3.093734e+02 5.233333e+01 0.000000e+00 0.000000e+00 0.000000e+00 0.000000e+00 0.000000e+00 0.000000e+00 0.000000e+00 0.000000e+00 0.000000e+00 5.233333e+01
1779000 -9.860414e+01 3.078776e+02 5.250000e+01 0.000000e+00 0.000000e+00 0.000000e+00 0.000000e+00 0.000000e+00 0.000000e+00 0.000000e+00 0.000000e+00 0.000000e+00 5.250000e+01
1780000 -9.686812e+01 3.077342e+02 5.266667e+01 0.000000e+00 0.000000e+00 0.000000e+00 0.000000e+00 0.000000e+00 0.000000e+00 0.000000e+00 0.000000e+00 0.000000e+00 5.266667e+01
1781000 -9.630415e+01 3.058156e+02 5.283333e+01 0.000000e+00 0.000000e+00 0.000000e+00 0.000000e+00 0.000000e+00 0.000000e+00 0.000000e+00 0.000000e+00 0.000000e+00 5.266667e+01
1782000 -9.808448e+01 3.086557e+02 5.283333e+01 0.000000e+00 0.000000e+00 0.000000e+00 0.000000e+00 0.000000e+00 0.000000e+00 0.000000e+00 0.000000e+00 0.000000e+00 5.283333e+01
1783000 -9.818141e+01 3.095505e+02 5.283333e+01 0.000000e+00 0.000000e+00 0.000000e+00 0.000000e+00 0.000000e+00 0.000000e+00 0.000000e+00 0.000000e+00 0.000000e+00 5.283333e+01
1784000 -9.853711e+01 3.075423e+02 5.300000e+01 0.000000e+00 0.000000e+00 0.000000e+00 0.000000e+00 0.000000e+00 0.000000e+00 0.000000e+00 0.000000e+00 0.000000e+00 5.300000e+01
1785000 -9.895922e+01 3.089466e+02 5.300000e+01 0.000000e+00 0.000000e+00 0.000000e+00 0.000000e+00 0.000000e+00 0.000000e+00 0.000000e+00 0.000000e+00 0.000000e+00 5.300000e+01
1786000 -9.728809e+01 3.086554e+02 5.300000e+01 0.000000e+00 0.000000e+00 0.000000e+00 0.000000e+00 0.000000e+00 0.000000e+00 0.000000e+00 0.000000e+00 0.000000e+00 5.300000e+01
1787000 -9.486341e+01 3.106836e+02 5.300000e+01 0.000000e+00 0.000000e+00 0.000000e+00 0.000000e+00 0.000000e+00 0.000000e+00 0.000000e+00 0.000000e+00 0.000000e+00 5.300000e+01
1788000 -9.697839e+01 3.074598e+02 5.300000e+01 0.000000e+00 0.000000e+00 0.000000e+00 0.000000e+00 0.000000e+00 0.000000e+00 0.000000e+00 0.000000e+00 0.000000e+00 5.300000e+01
1789000 -9.619763e+01 3.080956e+02 5.300000e+01 0.000000e+00 0.000000e+00 0.000000e+00 0.000000e+00 0.000000e+00 0.000000e+00 0.000000e+00 0.000000e+00 0.000000e+00 5.300000e+01
1790000 -1.005973e+02 3.089436e+02 5.300000e+01 0.000000e+00 0.000000e+00 0.000000e+00 0.000000e+00 0.000000e+00 0.000000e+00 0.000000e+00 0.000000e+00 0.000000e+00 5.300000e+01
1791000 -9.973483e+01 3.070341e+02 5.300000e+01 0.000000e+00 0.000000e+00 0.000000e+00 0.000000e+00 0.000000e+00 0.000000e+00 0.000000e+00 0.000000e+00 0.000000e+00 5.300000e+01
1792000 -9.931416e+01 3.066128e+02 5.300000e+01 0.000000e+00 0.000000e+00 0.000000e+00 0.000000e+00 0.000000e+00 0.000000e+00 0.000000e+00 0.000000e+00 0.000000e+00 5.300000e+01
1793000 -9.895739e+01 3.105254e+02 5.300000e+01 0.000000e+00 0.000000e+00 0.000000e+00 0.000000e+00 0.000000e+00 0.000000e+00 0.000000e+00 0.000000e+00 0.000000e+00 5.300000e+01
1794000 -9.965549e+01 3.059805e+02 5.300000e+01 0.000000e+00 0.000000e+00 0.000000e+00 0.000000e+00 0.000000e+00 0.000000e+00 0.000000e+00 0.000000e+00 0.000000e+00 5.300000e+01
1795000 -9.908214e+01 3.088101e+02 5.316667e+01 0.000000e+00 0.000000e+00 0.000000e+00 0.000000e+00 0.000000e+00 0.000000e+00 0.000000e+00 0.000000e+00 0.000000e+00 5.316667e+01
1796000 -9.651724e+01 3.092679e+02 5.316667e+01 0.000000e+00 0.000000e+00 0.000000e+00 0.000000e+00 0.000000e+00 0.000000e+00 0.000000e+00 0.000000e+00 0.000000e+00 5.316667e+01
1797000 -1.004010e+02 3.091865e+02 5.316667e+01 0.000000e+00 0.000000e+00 0.000000e+00 0.000000e+00 0.000000e+00 0.000000e+00 0.000000e+00 0.000000e+00 0.000000e+00 5.316667e+01
1798000 -9.583495e+01 3.097516e+02 5.316667e+01 0.000000e+00 0.000000e+00 0.000000e+00 0.000000e+00 0.000000e+00 0.000000e+00 0.000000e+00 0.000000e+00 0.000000e+00 5.316667e+01
1799000 -9.620563e+01 3.090087e+02 5.316667e+01 0.000000e+00 0.000000e+00 0.000000e+00 0.000000e+00 0.000000e+00 0.000000e+00 0.000000e+00 0.000000e+00 0.000000e+00 5.316667e+01
1800000 -9.750126e+01 3.072437e+02 5.316667e+01 0.000000e+00 0.000000e+00 0.000000e+00 0.000000e+00 0.000000e+00 0.000000e+00 0.000000e+00 0.000000e+00 0.000000e+00 5.316667e+01
1801000 -9.337188e+01 3.079941e+02 5.316667e+01 0.000000e+00 0.000000e+00 0.000000e+00 0.000000e+00 0.000000e+00 0.000000e+00 0.000000e+00 0.000000e+00 0.000000e+00 5.316667e+01
1802000 -9.441483e+01 3.058108e+02 5.333333e+01 0.000000e+00 0.000000e+00 0.000000e+00 0.000000e+00 0.000000e+00 0.000000e+00 0.000000e+00 0.000000e+00 0.000000e+00 5.333333e+01
1803000 -9.396000e+01 3.072525e+02 5.333333e+01 0.000000e+00 0.000000e+00 0.000000e+00 0.000000e+00 0.000000e+00 0.000000e+00 0.000000e+00 0.000000e+00 0.000000e+00 5.333333e+01
1804000 -9.307948e+01 3.079820e+02 5.333333e+01 0.000000e+00 0.000000e+00 0.000000e+00 0.000000e+00 0.000000e+00 0.000000e+00 0.000000e+00 0.000000e+00 0.000000e+00 5.333333e+01
1805000 -9.136128e+01 3.088729e+02 5.333333e+01 0.000000e+00 0.000000e+00 0.000000e+00 0.000000e+00 0.000000e+00 0.000000e+00 0.000000e+00 0.000000e+00 0.000000e+00 5.333333e+01
1806000 -9.453287e+01 3.095585e+02 5.333333e+01 0.000000e+00 0.000000e+00 0.000000e+00 0.000000e+00 0.000000e+00 0.000000e+00 0.000000e+00 0.000000e+00 0.000000e+00 5.333333e+01
1807000 -9.388463e+01 3.079940e+02 5.333333e+01 0.000000e+00 0.000000e+00 0.000000e+00 0.000000e+00 0.000000e+00 0.000000e+00 0.000000e+00 0.000000e+00 0.000000e+00 5.333333e+01
1808000 -9.262286e+01 3.098298e+02 5.333333e+01 0.000000e+00 0.000000e+00 0.000000e+00 0.000000e+00 0.000000e+00 0.000000e+00 0.000000e+00 0.000000e+00 0.000000e+00 5.333333e+01
1809000 -9.271452e+01 3.085941e+02 5.333333e+01 0.000000e+00 0.000000e+00 0.000000e+00 0.000000e+00 0.000000e+00 0.000000e+00 0.000000e+00 0.000000e+00 0.000000e+00 5.333333e+01
1810000 -9.500416e+01 3.071215e+02 5.333333e+01 0.000000e+00 0.000000e+00 0.000000e+00 0.000000e+00 0.000000e+00 0.000000e+00 0.000000e+00 0.000000e+00 0.000000e+00 5.333333e+01
1811000 -9.444241e+01 3.079041e+02 5.333333e+01 0.000000e+00 0.000000e+00 0.000000e+00 0.000000e+00 0.000000e+00 0.000000e+00 0.000000e+00 0.000000e+00 0.000000e+00 5.333333e+01
1812000 -9.648025e+01 3.087528e+02 5.333333e+01 0.000000e+00 0.000000e+00 0.000000e+00 0.000000e+00 0.000000e+00 0.000000e+00 0.000000e+00 0.000000e+00 0.000000e+00 5.333333e+01
1813000 -9.835700e+01 3.093245e+02 5.350000e+01 0.000000e+00 0.000000e+00 0.000000e+00 0.000000e+00 0.000000e+00 0.000000e+00 0.000000e+00 0.000000e+00 0.000000e+00 5.350000e+01
1814000 -9.395565e+01 3.084780e+02 5.350000e+01 0.000000e+00 0.000000e+00 0.000000e+00 0.000000e+00 0.000000e+00 0.000000e+00 0.000000e+00 0.000000e+00 0.000000e+00 5.350000e+01
1815000 -9.617850e+01 3.088754e+02 5.350000e+01 0.000000e+00 0.000000e+00 0.000000e+00 0.000000e+00 0.000000e+00 0.000000e+00 0.000000e+00 0.000000e+00 0.000000e+00 5.350000e+01
1816000 -9.557372e+01 3.069979e+02 5.350000e+01 0.000000e+00 0.000000e+00 0.000000e+00 0.000000e+00 0.000000e+00 0.000000e+00 0.000000e+00 0.000000e+00 0.000000e+00 5.350000e+01
1817000 -9.478093e+01 3.078286e+02 5.350000e+01 0.000000e+00 0.000000e+00 0.000000e+00 0.000000e+00 0.000000e+00 0.000000e+00 0.000000e+00 0.000000e+00 0.000000e+00 5.350000e+01
1818000 -9.606009e+01 3.072972e+02 5.350000e+01 0.000000e+00 0.000000e+00 0.000000e+00 0.000000e+00 0.000000e+00 0.000000e+00 0.000000e+00 0.000000e+00 0.000000e+00 5.350000e+01
1819000 -9.471714e+01 3.087366e+02 5.350000e+01 0.000000e+00 0.000000e+00 0.000000e+00 0.000000e+00 0.000000e+00 0.000000e+00 0.000000e+00 0.000000e+00 0.000000e+00 5.350000e+01
1820000 -9.460633e+01 3.084251e+02 5.350000e+01 0.000000e+00 0.000000e+00 0.000000e+00 0.000000e+00 0.000000e+00 0.000000e+00 0.000000e+00 0.000000e+00 0.000000e+00 5.350000e+01
1821000 -9.682808e+01 3.092289e+02 5.350000e+01 0.000000e+00 0.000000e+00 0.000000e+00 0.000000e+00 0.000000e+00 0.000000e+00 0.000000e+00 0.000000e+00 0.000000e+00 5.350000e+01
1822000 -9.602539e+01 3.084826e+02 5.350000e+01 0.000000e+00 0.000000e+00 0.000000e+00 0.000000e+00 0.000000e+00 0.000000e+00 0.000000e+00 0.000000e+00 0.000000e+00 5.350000e+01
1823000 -9.554033e+01 3.070389e+02 5.350000e+01 0.000000e+00 0.000000e+00 0.000000e+00 0.000000e+00 0.000000e+00 0.000000e+00 0.000000e+00 0.000000e+00 0.000000e+00 5.350000e+01
1824000 -9.560083e+01 3.070957e+02 5.350000e+01 0.000000e+00 0.000000e+00 0.000000e+00 0.000000e+00 0.000000e+00 0.000000e+00 0.000000e+00 0.000000e+00 0.000000e+00 5.350000e+01
1825000 -9.569053e+01 3.078701e+02 5.350000e+01 0.000000e+00 0.000000e+00 0.000000e+00 0.000000e+00 0.000000e+00 0.000000e+00 0.000000e+00 0.000000e+00 0.000000e+00 5.350000e+01
1826000 -9.285682e+01 3.075750e+02 5.350000e+01 0.000000e+00 0.000000e+00 0.000000e+00 0.000000e+00 0.000000e+00 0.000000e+00 0.000000e+00 0.000000e+00 0.000000e+00 5.350000e+01
1827000 -9.649452e+01 3.078290e+02 5.350000e+01 0.000000e+00 0.000000e+00 0.000000e+00 0.000000e+00 0.000000e+00 0.000000e+00 0.000000e+00 0.000000e+00 0.000000e+00 5.350000e+01
1828000 -9.628649e+01 3.090327e+02 5.366667e+01 0.000000e+00 0.000000e+00 0.000000e+00 0.000000e+00 0.000000e+00 0.000000e+00 0.000000e+00 0.000000e+00 0.000000e+00 5.366667e+01
1829000 -9.615748e+01 3.063861e+02 5.383333e+01 0.000000e+00 0.000000e+00 0.000000e+00 0.000000e+00 0.000000e+00 0.000000e+00 0.000000e+00 0.000000e+00 0.000000e+00 5.383333e+01
1830000 -9.518987e+01 3.077624e+02 5.383333e+01 0.000000e+00 0.000000e+00 0.000000e+00 0.000000e+00 0.000000e+00 0.000000e+00 0.000000e+00 0.000000e+00 0.000000e+00 5.383333e+01
1831000 -9.664211e+01 3.065177e+02 5.383333e+01 0.000000e+00 0.000000e+00 0.000000e+00 0.000000e+00 0.000000e+00 0.000000e+00 0.000000e+00 0.000000e+00 0.000000e+00 5.383333e+01
1832000 -9.829371e+01 3.086650e+02 5.383333e+01 0.000000e+00 0.000000e+00 0.000000e+00 0.000000e+00 0.000000e+00 0.000000e+00 0.000000e+00 0.000000e+00 0.000000e+00 5.383333e+01
1833000 -9.771043e+01 3.098750e+02 5.383333e+01 0.000000e+00 0.000000e+00 0.000000e+00 0.000000e+00 0.000000e+00 0.000000e+00 0.000000e+00 0.000000e+00 0.000000e+00 5.383333e+01
1834000 -9.496449e+01 3.094380e+02 5.383333e+01 0.000000e+00 0.000000e+00 0.000000e+00 0.000000e+00 0.000000e+00 0.000000e+00 0.000000e+00 0.000000e+00 0.000000e+00 5.383333e+01
1835000 -9.428358e+01 3.082038e+02 5.383333e+01 0.000000e+00 0.000000e+00 0.000000e+00 0.000000e+00 0.000000e+00 0.000000e+00 0.000000e+00 0.000000e+00 0.000000e+00 5.383333e+01
1836000 -9.607080e+01 3.059167e+02 5.383333e+01 0.000000e+00 0.000000e+00 0.000000e+00 0.000000e+00 0.000000e+00 0.000000e+00 0.000000e+00 0.000000e+00 0.000000e+00 5.383333e+01
1837000 -9.785557e+01 3.066745e+02 5.383333e+01 0.000000e+00 0.000000e+00 0.000000e+00 0.000000e+00 0.000000e+00 0.000000e+00 0.000000e+00 0.000000e+00 0.000000e+00 5.383333e+01
1838000 -9.733003e+01 3.089656e+02 5.383333e+01 0.000000e+00 0.000000e+00 0.000000e+00 0.000000e+00 0.000000e+00 0.000000e+00 0.000000e+00 0.000000e+00 0.000000e+00 5.383333e+01
1839000 -9.750018e+01 3.080685e+02 5.400000e+01 0.000000e+00 0.000000e+00 0.000000e+00 0.000000e+00 0.000000e+00 0.000000e+00 0.000000e+00 0.000000e+00 0.000000e+00 5.383333e+01
1840000 -9.987796e+01 3.073660e+02 5.416667e+01 0.000000e+00 0.000000e+00 0.000000e+00 0.000000e+00 0.000000e+00 0.000000e+00 0.000000e+00 0.000000e+00 0.000000e+00 5.400000e+01
1841000 -9.941844e+01 3.099127e+02 5.416667e+01 0.000000e+00 0.000000e+00 0.000000e+00 0.000000e+00 0.000000e+00 0.000000e+00 0.000000e+00 0.000000e+00 0.000000e+00 5.416667e+01
1842000 -1.012109e+02 3.093497e+02 5.416667e+01 0.000000e+00 0.000000e+00 0.000000e+00 0.000000e+00 0.000000e+00 0.000000e+00 0.000000e+00 0.000000e+00 0.000000e+00 5.416667e+01
1843000 -1.033008e+02 3.081545e+02 5.416667e+01 0.000000e+00 0.000000e+00 0.000000e+00 0.000000e+00 0.000000e+00 0.000000e+00 0.000000e+00 0.000000e+00 0.000000e+00 5.416667e+01
1844000 -1.007544e+02 3.085300e+02 5.433333e+01 0.000000e+00 0.000000e+00 0.000000e+00 0.000000e+00 0.000000e+00 0.000000e+00 0.000000e+00 0.000000e+00 0.000000e+00 5.433333e+01
1845000 -1.001136e+02 3.099562e+02 5.433333e+01 0.000000e+00 0.000000e+00 0.000000e+00 0.000000e+00 0.000000e+00 0.000000e+00 0.000000e+00 0.000000e+00 0.000000e+00 5.433333e+01
1846000 -1.039897e+02 3.088952e+02 5.433333e+01 0.000000e+00 0.000000e+00 0.000000e+00 0.000000e+00 0.000000e+00 0.000000e+00 0.000000e+00 0.000000e+00 0.000000e+00 5.433333e+01
1847000 -1.004142e+02 3.081922e+02 5.433333e+01 0.000000e+00 0.000000e+00 0.000000e+00 0.000000e+00 0.000000e+00 0.000000e+00 0.000000e+00 0.000000e+00 0.000000e+00 5.433333e+01
1848000 -1.000616e+02 3.061980e+02 5.450000e+01 0.000000e+00 0.000000e+00 0.000000e+00 0.000000e+00 0.000000e+00 0.000000e+00 0.000000e+00 0.000000e+00 0.000000e+00 5.450000e+01
1849000 -9.874000e+01 3.066008e+02 5.450000e+01 0.000000e+00 0.000000e+00 0.000000e+00 0.000000e+00 0.000000e+00 0.000000e+00 0.000000e+00 0.000000e+00 0.000000e+00 5.450000e+01
1850000 -1.008294e+02 3.093577e+02 5.450000e+01 0.000000e+00 0.000000e+00 0.000000e+00 0.000000e+00 0.000000e+00 0.000000e+00 0.000000e+00 0.000000e+00 0.000000e+00 5.450000e+01
1851000 -9.911201e+01 3.094420e+02 5.466667e+01 0.000000e+00 0.000000e+00 0.000000e+00 0.000000e+00 0.000000e+00 0.000000e+00 0.000000e+00 0.000000e+00 0.000000e+00 5.466667e+01
1852000 -1.018699e+02 3.088537e+02 5.483333e+01 0.000000e+00 0.000000e+00 0.000000e+00 0.000000e+00 0.000000e+00 0.000000e+00 0.000000e+00 0.000000e+00 0.000000e+00 5.483333e+01
1853000 -1.001529e+02 3.091754e+02 5.483333e+01 0.000000e+00 0.000000e+00 0.000000e+00 0.000000e+00 0.000000e+00 0.000000e+00 0.000000e+00 0.000000e+00 0.000000e+00 5.483333e+01
1854000 -9.806148e+01 3.092199e+02 5.516667e+01 0.000000e+00 0.000000e+00 0.000000e+00 0.000000e+00 0.000000e+00 0.000000e+00 0.000000e+00 0.000000e+00 0.000000e+00 5.500000e+01
1855000 -9.888554e+01 3.083391e+02 5.516667e+01 0.000000e+00 0.000000e+00 0.000000e+00 0.000000e+00 0.000000e+00 0.000000e+00 0.000000e+00 0.000000e+00 0.000000e+00 5.516667e+01
1856000 -9.844550e+01 3.093571e+02 5.516667e+01 0.000000e+00 0.000000e+00 0.000000e+00 0.000000e+00 0.000000e+00 0.000000e+00 0.000000e+00 0.000000e+00 0.000000e+00 5.516667e+01
1857000 -9.863028e+01 3.083634e+02 5.533333e+01 0.000000e+00 0.000000e+00 0.000000e+00 0.000000e+00 0.000000e+00 0.000000e+00 0.000000e+00 0.000000e+00 0.000000e+00 5.516667e+01
1858000 -9.467209e+01 3.071525e+02 5.533333e+01 0.000000e+00 0.000000e+00 0.000000e+00 0.000000e+00 0.000000e+00 0.000000e+00 0.000000e+00 0.000000e+00 0.000000e+00 5.533333e+01
1859000 -9.843221e+01 3.085308e+02 5.533333e+01 0.000000e+00 0.000000e+00 0.000000e+00 0.000000e+00 0.000000e+00 0.000000e+00 0.000000e+00 0.000000e+00 0.000000e+00 5.533333e+01
1860000 -1.003783e+02 3.077336e+02 5.533333e+01 0.000000e+00 0.000000e+00 0.000000e+00 0.000000e+00 0.000000e+00 0.000000e+00 0.000000e+00 0.000000e+00 0.000000e+00 5.533333e+01
1861000 -9.730752e+01 3.073409e+02 5.533333e+01 0.000000e+00 0.000000e+00 0.000000e+00 0.000000e+00 0.000000e+00 0.000000e+00 0.000000e+00 0.000000e+00 0.000000e+00 5.533333e+01
1862000 -9.551135e+01 3.090189e+02 5.533333e+01 0.000000e+00 0.000000e+00 0.000000e+00 0.000000e+00 0.000000e+00 0.000000e+00 0.000000e+00 0.000000e+00 0.000000e+00 5.533333e+01
1863000 -9.592714e+01 3.076261e+02 5.533333e+01 0.000000e+00 0.000000e+00 0.000000e+00 0.000000e+00 0.000000e+00 0.000000e+00 0.000000e+00 0.000000e+00 0.000000e+00 5.533333e+01
1864000 -9.624559e+01 3.089323e+02 5.533333e+01 0.000000e+00 0.000000e+00 0.000000e+00 0.000000e+00 0.000000e+00 0.000000e+00 0.000000e+00 0.000000e+00 0.000000e+00 5.533333e+01
1865000 -9.908430e+01 3.093745e+02 5.533333e+01 0.000000e+00 0.000000e+00 0.000000e+00 0.000000e+00 0.000000e+00 0.000000e+00 0.000000e+00 0.000000e+00 0.000000e+00 5.533333e+01
1866000 -9.759371e+01 3.074973e+02 5.533333e+01 0.000000e+00 0.000000e+00 0.000000e+00 0.000000e+00 0.000000e+00 0.000000e+00 0.000000e+00 0.000000e+00 0.000000e+00 5.533333e+01
1867000 -9.628079e+01 3.080303e+02 5.600000e+01 0.000000e+00 0.000000e+00 0.000000e+00 0.000000e+00 0.000000e+00 0.000000e+00 0.000000e+00 0.000000e+00 0.000000e+00 5.600000e+01
1868000 -9.594516e+01 3.057664e+02 5.616667e+01 0.000000e+00 0.000000e+00 0.000000e+00 0.000000e+00 0.000000e+00 0.000000e+00 0.000000e+00 0.000000e+00 0.000000e+00 5.616667e+01
1869000 -9.457915e+01 3.087632e+02 5.616667e+01 0.000000e+00 0.000000e+00 0.000000e+00 0.000000e+00 0.000000e+00 0.000000e+00 0.000000e+00 0.000000e+00 0.000000e+00 5.616667e+01
1870000 -9.596902e+01 3.065787e+02 5.616667e+01 0.000000e+00 0.000000e+00 0.000000e+00 0.000000e+00 0.000000e+00 0.000000e+00 0.000000e+00 0.000000e+00 0.000000e+00 5.616667e+01
1871000 -9.419862e+01 3.095773e+02 5.616667e+01 0.000000e+00 0.000000e+00 0.000000e+00 0.000000e+00 0.000000e+00 0.000000e+00 0.000000e+00 0.000000e+00 0.000000e+00 5.616667e+01
1872000 -9.484209e+01 3.073330e+02 5.616667e+01 0.000000e+00 0.000000e+00 0.000000e+00 0.000000e+00 0.000000e+00 0.000000e+00 0.000000e+00 0.000000e+00 0.000000e+00 5.616667e+01
1873000 -9.639742e+01 3.067715e+02 5.616667e+01 0.000000e+00 0.000000e+00 0.000000e+00 0.000000e+00 0.000000e+00 0.000000e+00 0.000000e+00 0.000000e+00 0.000000e+00 5.616667e+01
1874000 -9.599800e+01 3.105088e+02 5.616667e+01 0.000000e+00 0.000000e+00 0.000000e+00 0.000000e+00 0.000000e+00 0.000000e+00 0.000000e+00 0.000000e+00 0.000000e+00 5.616667e+01
1875000 -9.363984e+01 3.069275e+02 5.616667e+01 0.000000e+00 0.000000e+00 0.000000e+00 0.000000e+00 0.000000e+00 0.000000e+00 0.000000e+00 0.000000e+00 0.000000e+00 5.616667e+01
1876000 -9.715842e+01 3.084047e+02 5.616667e+01 0.000000e+00 0.000000e+00 0.000000e+00 0.000000e+00 0.000000e+00 0.000000e+00 0.000000e+00 0.000000e+00 0.000000e+00 5.616667e+01
1877000 -9.499024e+01 3.077293e+02 5.616667e+01 0.000000e+00 0.000000e+00 0.000000e+00 0.000000e+00 0.000000e+00 0.000000e+00 0.000000e+00 0.000000e+00 0.000000e+00 5.616667e+01
1878000 -9.469933e+01 3.085645e+02 5.616667e+01 0.000000e+00 0.000000e+00 0.000000e+00 0.000000e+00 0.000000e+00 0.000000e+00 0.000000e+00 0.000000e+00 0.000000e+00 5.616667e+01
1879000 -9.640374e+01 3.081311e+02 5.616667e+01 0.000000e+00 0.000000e+00 0.000000e+00 0.000000e+00 0.000000e+00 0.000000e+00 0.000000e+00 0.000000e+00 0.000000e+00 5.616667e+01
1880000 -9.435376e+01 3.084795e+02 5.616667e+01 0.000000e+00 0.000000e+00 0.000000e+00 0.000000e+00 0.000000e+00 0.000000e+00 0.000000e+00 0.000000e+00 0.000000e+00 5.616667e+01
1881000 -9.482911e+01 3.091503e+02 5.616667e+01 0.000000e+00 0.000000e+00 0.000000e+00 0.000000e+00 0.000000e+00 0.000000e+00 0.000000e+00 0.000000e+00 0.000000e+00 5.616667e+01
1882000 -9.437780e+01 3.079354e+02 5.616667e+01 1.666667e-01 0.000000e+00 0.000000e+00 0.000000e+00 0.000000e+00 0.000000e+00 0.000000e+00 0.000000e+00 0.000000e+00 5.633333e+01
1883000 -9.258543e+01 3.080553e+02 5.616667e+01 1.666667e-01 0.000000e+00 0.000000e+00 0.000000e+00 0.000000e+00 0.000000e+00 0.000000e+00 0.000000e+00 0.000000e+00 5.633333e+01
1884000 -9.442314e+01 3.071733e+02 5.633333e+01 1.666667e-01 0.000000e+00 0.000000e+00 0.000000e+00 0.000000e+00 0.000000e+00 0.000000e+00 0.000000e+00 0.000000e+00 5.650000e+01
1885000 -9.092562e+01 3.080404e+02 5.633333e+01 1.666667e-01 0.000000e+00 0.000000e+00 0.000000e+00 0.000000e+00 0.000000e+00 0.000000e+00 0.000000e+00 0.000000e+00 5.650000e+01
1886000 -9.253268e+01 3.077100e+02 5.633333e+01 1.666667e-01 0.000000e+00 0.000000e+00 0.000000e+00 0.000000e+00 0.000000e+00 0.000000e+00 0.000000e+00 0.000000e+00 5.650000e+01
1887000 -9.155507e+01 3.081531e+02 5.633333e+01 1.666667e-01 0.000000e+00 0.000000e+00 0.000000e+00 0.000000e+00 0.000000e+00 0.000000e+00 0.000000e+00 0.000000e+00 5.650000e+01
1888000 -9.122516e+01 3.071319e+02 5.633333e+01 1.666667e-01 0.000000e+00 0.000000e+00 0.000000e+00 0.000000e+00 0.000000e+00 0.000000e+00 0.000000e+00 0.000000e+00 5.650000e+01
1889000 -9.121732e+01 3.083085e+02 5.633333e+01 1.666667e-01 0.000000e+00 0.000000e+00 0.000000e+00 0.000000e+00 0.000000e+00 0.000000e+00 0.000000e+00 0.000000e+00 5.650000e+01
1890000 -9.093508e+01 3.070816e+02 5.633333e+01 1.666667e-01 0.000000e+00 0.000000e+00 0.000000e+00 0.000000e+00 0.000000e+00 0.000000e+00 0.000000e+00 0.000000e+00 5.650000e+01
1891000 -9.339154e+01 3.075385e+02 5.650000e+01 1.666667e-01 0.000000e+00 0.000000e+00 0.000000e+00 0.000000e+00 0.000000e+00 0.000000e+00 0.000000e+00 0.000000e+00 5.666667e+01
1892000 -9.413314e+01 3.095859e+02 5.650000e+01 1.666667e-01 0.000000e+00 0.000000e+00 0.000000e+00 0.000000e+00 0.000000e+00 0.000000e+00 0.000000e+00 0.000000e+00 5.666667e+01
1893000 -9.293012e+01 3.080314e+02 5.650000e+01 1.666667e-01 0.000000e+00 0.000000e+00 0.000000e+00 0.000000e+00 0.000000e+00 0.000000e+00 0.000000e+00 0.000000e+00 5.666667e+01
1894000 -9.369709e+01 3.075220e+02 5.666667e+01 1.666667e-01 0.000000e+00 0.000000e+00 0.000000e+00 0.000000e+00 0.000000e+00 0.000000e+00 0.000000e+00 0.000000e+00 5.683333e+01
1895000 -9.245366e+01 3.067551e+02 5.666667e+01 1.666667e-01 0.000000e+00 0.000000e+00 0.000000e+00 0.000000e+00 0.000000e+00 0.000000e+00 0.000000e+00 0.000000e+00 5.683333e+01
1896000 -9.097807e+01 3.090680e+02 5.666667e+01 1.666667e-01 0.000000e+00 0.000000e+00 0.000000e+00 0.000000e+00 0.000000e+00 0.000000e+00 0.000000e+00 0.000000e+00 5.683333e+01
1897000 -9.193528e+01 3.081073e+02 5.683333e+01 1.666667e-01 0.000000e+00 0.000000e+00 0.000000e+00 0.000000e+00 0.000000e+00 0.000000e+00 0.000000e+00 0.000000e+00 5.683333e+01
1898000 -9.524213e+01 3.112436e+02 5.683333e+01 1.666667e-01 0.000000e+00 0.000000e+00 0.000000e+00 0.000000e+00 0.000000e+00 0.000000e+00 0.000000e+00 0.000000e+00 5.700000e+01
1899000 -9.171608e+01 3.095314e+02 5.683333e+01 1.666667e-01 0.000000e+00 0.000000e+00 0.000000e+00 0.000000e+00 0.000000e+00 0.000000e+00 0.000000e+00 0.000000e+00 5.700000e+01
1900000 -9.141408e+01 3.097347e+02 5.683333e+01 1.666667e-01 0.000000e+00 0.000000e+00 0.000000e+00 0.000000e+00 0.000000e+00 0.000000e+00 0.000000e+00 0.000000e+00 5.700000e+01
1901000 -9.451249e+01 3.104054e+02 5.683333e+01 1.666667e-01 0.000000e+00 0.000000e+00 0.000000e+00 0.000000e+00 0.000000e+00 0.000000e+00 0.000000e+00 0.000000e+00 5.700000e+01
1902000 -9.350518e+01 3.064480e+02 5.683333e+01 1.666667e-01 0.000000e+00 0.000000e+00 0.000000e+00 0.000000e+00 0.000000e+00 0.000000e+00 0.000000e+00 0.000000e+00 5.700000e+01
1903000 -9.509851e+01 3.077337e+02 5.683333e+01 1.666667e-01 0.000000e+00 0.000000e+00 0.000000e+00 0.000000e+00 0.000000e+00 0.000000e+00 0.000000e+00 0.000000e+00 5.700000e+01
1904000 -9.701430e+01 3.072022e+02 5.700000e+01 1.666667e-01 0.000000e+00 0.000000e+00 0.000000e+00 0.000000e+00 0.000000e+00 0.000000e+00 0.000000e+00 0.000000e+00 5.716667e+01
1905000 -9.681998e+01 3.102215e+02 5.700000e+01 1.666667e-01 0.000000e+00 0.000000e+00 0.000000e+00 0.000000e+00 0.000000e+00 0.000000e+00 0.000000e+00 0.000000e+00 5.716667e+01
1906000 -9.550678e+01 3.077424e+02 5.700000e+01 1.666667e-01 0.000000e+00 0.000000e+00 0.000000e+00 0.000000e+00 0.000000e+00 0.000000e+00 0.000000e+00 0.000000e+00 5.716667e+01
1907000 -9.351586e+01 3.085547e+02 5.716667e+01 1.666667e-01 0.000000e+00 0.000000e+00 0.000000e+00 0.000000e+00 0.000000e+00 0.000000e+00 0.000000e+00 0.000000e+00 5.733333e+01
1908000 -9.328598e+01 3.079097e+02 5.716667e+01 1.666667e-01 0.000000e+00 0.000000e+00 0.000000e+00 0.000000e+00 0.000000e+00 0.000000e+00 0.000000e+00 0.000000e+00 5.733333e+01
1909000 -9.337610e+01 3.085419e+02 5.733333e+01 1.666667e-01 0.000000e+00 0.000000e+00 0.000000e+00 0.000000e+00 0.000000e+00 0.000000e+00 0.000000e+00 0.000000e+00 5.733333e+01
1910000 -9.430086e+01 3.063583e+02 5.733333e+01 1.666667e-01 0.000000e+00 0.000000e+00 0.000000e+00 0.000000e+00 0.000000e+00 0.000000e+00 0.000000e+00 0.000000e+00 5.750000e+01
1911000 -9.396288e+01 3.082341e+02 5.733333e+01 1.666667e-01 0.000000e+00 0.000000e+00 0.000000e+00 0.000000e+00 0.000000e+00 0.000000e+00 0.000000e+00 0.000000e+00 5.750000e+01
1912000 -9.199935e+01 3.078453e+02 5.733333e+01 1.666667e-01 0.000000e+00 0.000000e+00 0.000000e+00 0.000000e+00 0.000000e+00 0.000000e+00 0.000000e+00 0.000000e+00 5.750000e+01
1913000 -9.570822e+01 3.082026e+02 5.733333e+01 1.666667e-01 0.000000e+00 0.000000e+00 0.000000e+00 0.000000e+00 0.000000e+00 0.000000e+00 0.000000e+00 0.000000e+00 5.750000e+01
1914000 -9.474216e+01 3.078934e+02 5.733333e+01 1.666667e-01 0.000000e+00 0.000000e+00 0.000000e+00 0.000000e+00 0.000000e+00 0.000000e+00 0.000000e+00 0.000000e+00 5.750000e+01
1915000 -9.327818e+01 3.062213e+02 5.733333e+01 1.666667e-01 0.000000e+00 0.000000e+00 0.000000e+00 0.000000e+00 0.000000e+00 0.000000e+00 0.000000e+00 0.000000e+00 5.750000e+01
1916000 -9.552473e+01 3.089002e+02 5.733333e+01 1.666667e-01 0.000000e+00 0.000000e+00 0.000000e+00 0.000000e+00 0.000000e+00 0.000000e+00 0.000000e+00 0.000000e+00 5.750000e+01
1917000 -9.576891e+01 3.085028e+02 5.733333e+01 1.666667e-01 0.000000e+00 0.000000e+00 0.000000e+00 0.000000e+00 0.000000e+00 0.000000e+00 0.000000e+00 0.000000e+00 5.750000e+01
1918000 -9.584222e+01 3.077865e+02 5.733333e+01 1.666667e-01 0.000000e+00 0.000000e+00 0.000000e+00 0.000000e+00 0.000000e+00 0.000000e+00 0.000000e+00 0.000000e+00 5.750000e+01
1919000 -9.811006e+01 3.093664e+02 5.733333e+01 1.666667e-01 0.000000e+00 0.000000e+00 0.000000e+00 0.000000e+00 0.000000e+00 0.000000e+00 0.000000e+00 0.000000e+00 5.750000e+01
1920000 -9.713340e+01 3.074609e+02 5.733333e+01 1.666667e-01 0.000000e+00 0.000000e+00 0.000000e+00 0.000000e+00 0.000000e+00 0.000000e+00 0.000000e+00 0.000000e+00 5.750000e+01
1921000 -9.596059e+01 3.097211e+02 5.733333e+01 1.666667e-01 0.000000e+00 0.000000e+00 0.000000e+00 0.000000e+00 0.000000e+00 0.000000e+00 0.000000e+00 0.000000e+00 5.750000e+01
1922000 -9.642960e+01 3.101296e+02 5.733333e+01 1.666667e-01 0.000000e+00 0.000000e+00 0.000000e+00 0.000000e+00 0.000000e+00 0.000000e+00 0.000000e+00 0.000000e+00 5.750000e+01
1923000 -9.558631e+01 3.105544e+02 5.733333e+01 1.666667e-01 0.000000e+00 0.000000e+00 0.000000e+00 0.000000e+00 0.000000e+00 0.000000e+00 0.000000e+00 0.000000e+00 5.750000e+01
1924000 -9.416340e+01 3.066036e+02 5.733333e+01 1.666667e-01 0.000000e+00 0.000000e+00 0.000000e+00 0.000000e+00 0.000000e+00 0.000000e+00 0.000000e+00 0.000000e+00 5.750000e+01
1925000 -9.573618e+01 3.098146e+02 5.750000e+01 1.666667e-01 0.000000e+00 0.000000e+00 0.000000e+00 0.000000e+00 0.000000e+00 0.000000e+00 0.000000e+00 0.000000e+00 5.766667e+01
1926000 -9.599472e+01 3.077834e+02 5.766667e+01 1.666667e-01 0.000000e+00 0.000000e+00 0.000000e+00 0.000000e+00 0.000000e+00 0.000000e+00 0.000000e+00 0.000000e+00 5.783333e+01
1927000 -9.158658e+01 3.081873e+02 5.766667e+01 1.666667e-01 0.000000e+00 0.000000e+00 0.000000e+00 0.000000e+00 0.000000e+00 0.000000e+00 0.000000e+00 0.000000e+00 5.783333e+01
1928000 -9.589361e+01 3.086906e+02 5.783333e+01 1.666667e-01 0.000000e+00 0.000000e+00 0.000000e+00 0.000000e+00 0.000000e+00 0.000000e+00 0.000000e+00 0.000000e+00 5.800000e+01
1929000 -9.438457e+01 3.071112e+02 5.783333e+01 1.666667e-01 0.000000e+00 0.000000e+00 0.000000e+00 0.000000e+00 0.000000e+00 0.000000e+00 0.000000e+00 0.000000e+00 5.800000e+01
1930000 -9.472258e+01 3.080505e+02 5.783333e+01 1.666667e-01 0.000000e+00 0.000000e+00 0.000000e+00 0.000000e+00 0.000000e+00 0.000000e+00 0.000000e+00 0.000000e+00 5.800000e+01
1931000 -9.491362e+01 3.080652e+02 5.783333e+01 1.666667e-01 0.000000e+00 0.000000e+00 0.000000e+00 0.000000e+00 0.000000e+00 0.000000e+00 0.000000e+00 0.000000e+00 5.800000e+01
1932000 -9.291657e+01 3.091154e+02 5.800000e+01 1.666667e-01 0.000000e+00 0.000000e+00 0.000000e+00 0.000000e+00 0.000000e+00 0.000000e+00 0.000000e+00 0.000000e+00 5.816667e+01
1933000 -9.357569e+01 3.072053e+02 5.800000e+01 1.666667e-01 0.000000e+00 0.000000e+00 0.000000e+00 0.000000e+00 0.000000e+00 0.000000e+00 0.000000e+00 0.000000e+00 5.816667e+01
1934000 -9.475715e+01 3.080174e+02 5.800000e+01 1.666667e-01 0.000000e+00 0.000000e+00 0.000000e+00 0.000000e+00 0.000000e+00 0.000000e+00 0.000000e+00 0.000000e+00 5.816667e+01
1935000 -9.236271e+01 3.102796e+02 5.816667e+01 1.666667e-01 0.000000e+00 0.000000e+00 0.000000e+00 0.000000e+00 0.000000e+00 0.000000e+00 0.000000e+00 0.000000e+00 5.833333e+01
1936000 -9.201574e+01 3.063787e+02 5.816667e+01 1.666667e-01 0.000000e+00 0.000000e+00 0.000000e+00 0.000000e+00 0.000000e+00 0.000000e+00 0.000000e+00 0.000000e+00 5.833333e+01
1937000 -9.152801e+01 3.068356e+02 5.816667e+01 1.666667e-01 0.000000e+00 0.000000e+00 0.000000e+00 0.000000e+00 0.000000e+00 0.000000e+00 0.000000e+00 0.000000e+00 5.833333e+01
1938000 -9.175663e+01 3.079983e+02 5.816667e+01 1.666667e-01 0.000000e+00 0.000000e+00 0.000000e+00 0.000000e+00 0.000000e+00 0.000000e+00 0.000000e+00 0.000000e+00 5.833333e+01
1939000 -9.493515e+01 3.061320e+02 5.816667e+01 1.666667e-01 0.000000e+00 0.000000e+00 0.000000e+00 0.000000e+00 0.000000e+00 0.000000e+00 0.000000e+00 0.000000e+00 5.833333e+01
1940000 -9.252625e+01 3.080686e+02 5.833333e+01 1.666667e-01 0.000000e+00 0.000000e+00 0.000000e+00 0.000000e+00 0.000000e+00 0.000000e+00 0.000000e+00 0.000000e+00 5.850000e+01
1941000 -9.473520e+01 3.090822e+02 5.833333e+01 1.666667e-01 0.000000e+00 0.000000e+00 0.000000e+00 0.000000e+00 0.000000e+00 0.000000e+00 0.000000e+00 0.000000e+00 5.850000e+01
1942000 -9.273180e+01 3.082729e+02 5.833333e+01 1.666667e-01 0.000000e+00 0.000000e+00 0.000000e+00 0.000000e+00 0.000000e+00 0.000000e+00 0.000000e+00 0.000000e+00 5.850000e+01
1943000 -9.184375e+01 3.086613e+02 5.833333e+01 1.666667e-01 0.000000e+00 0.000000e+00 0.000000e+00 0.000000e+00 0.000000e+00 0.000000e+00 0.000000e+00 0.000000e+00 5.850000e+01
1944000 -9.433729e+01 3.078691e+02 5.850000e+01 1.666667e-01 0.000000e+00 0.000000e+00 0.000000e+00 0.000000e+00 0.000000e+00 0.000000e+00 0.000000e+00 0.000000e+00 5.850000e+01
1945000 -9.356427e+01 3.096201e+02 5.850000e+01 1.666667e-01 0.000000e+00 0.000000e+00 0.000000e+00 0.000000e+00 0.000000e+00 0.000000e+00 0.000000e+00 0.000000e+00 5.866667e+01
1946000 -9.207147e+01 3.102180e+02 5.850000e+01 1.666667e-01 0.000000e+00 0.000000e+00 0.000000e+00 0.000000e+00 0.000000e+00 0.000000e+00 0.000000e+00 0.000000e+00 5.866667e+01
1947000 -9.367662e+01 3.087715e+02 5.850000e+01 1.666667e-01 0.000000e+00 0.000000e+00 0.000000e+00 0.000000e+00 0.000000e+00 0.000000e+00 0.000000e+00 0.000000e+00 5.866667e+01
1948000 -9.128794e+01 3.103073e+02 5.866667e+01 1.666667e-01 0.000000e+00 0.000000e+00 0.000000e+00 0.000000e+00 0.000000e+00 0.000000e+00 0.000000e+00 0.000000e+00 5.883333e+01
1949000 -9.280048e+01 3.082736e+02 5.866667e+01 1.666667e-01 0.000000e+00 0.000000e+00 0.000000e+00 0.000000e+00 0.000000e+00 0.000000e+00 0.000000e+00 0.000000e+00 5.883333e+01
1950000 -9.065294e+01 3.097636e+02 5.883333e+01 1.666667e-01 0.000000e+00 0.000000e+00 0.000000e+00 0.000000e+00 0.000000e+00 0.000000e+00 0.000000e+00 0.000000e+00 5.900000e+01
1951000 -9.072450e+01 3.086368e+02 5.883333e+01 1.666667e-01 0.000000e+00 0.000000e+00 0.000000e+00 0.000000e+00 0.000000e+00 0.000000e+00 0.000000e+00 0.000000e+00 5.900000e+01
1952000 -8.945124e+01 3.084192e+02 5.883333e+01 1.666667e-01 0.000000e+00 0.000000e+00 0.000000e+00 0.000000e+00 0.000000e+00 0.000000e+00 0.000000e+00 0.000000e+00 5.900000e+01
1953000 -9.036057e+01 3.085117e+02 5.900000e+01 1.666667e-01 0.000000e+00 0.000000e+00 0.000000e+00 0.000000e+00 0.000000e+00 0.000000e+00 0.000000e+00 0.000000e+00 5.916667e+01
1954000 -8.861740e+01 3.081842e+02 5.900000e+01 1.666667e-01 0.000000e+00 0.000000e+00 0.000000e+00 0.000000e+00 0.000000e+00 0.000000e+00 0.000000e+00 0.000000e+00 5.916667e+01
1955000 -8.959401e+01 3.102486e+02 5.900000e+01 1.666667e-01 0.000000e+00 0.000000e+00 0.000000e+00 0.000000e+00 0.000000e+00 0.000000e+00 0.000000e+00 0.000000e+00 5.916667e+01
1956000 -8.832293e+01 3.104857e+02 5.933333e+01 1.666667e-01 0.000000e+00 0.000000e+00 0.000000e+00 0.000000e+00 0.000000e+00 0.000000e+00 0.000000e+00 0.000000e+00 5.950000e+01
1957000 -8.724612e+01 3.090293e+02 5.933333e+01 1.666667e-01 0.000000e+00 0.000000e+00 0.000000e+00 0.000000e+00 0.000000e+00 0.000000e+00 0.000000e+00 0.000000e+00 5.950000e+01
1958000 -8.848535e+01 3.086218e+02 5.933333e+01 1.666667e-01 0.000000e+00 0.000000e+00 0.000000e+00 0.000000e+00 0.000000e+00 0.000000e+00 0.000000e+00 0.000000e+00 5.950000e+01
1959000 -8.693402e+01 3.094125e+02 5.933333e+01 1.666667e-01 0.000000e+00 0.000000e+00 0.000000e+00 0.000000e+00 0.000000e+00 0.000000e+00 0.000000e+00 0.000000e+00 5.950000e+01
1960000 -8.660917e+01 3.082786e+02 5.933333e+01 1.666667e-01 0.000000e+00 0.000000e+00 0.000000e+00 0.000000e+00 0.000000e+00 0.000000e+00 0.000000e+00 0.000000e+00 5.950000e+01
1961000 -8.700341e+01 3.085214e+02 5.933333e+01 1.666667e-01 0.000000e+00 0.000000e+00 0.000000e+00 0.000000e+00 0.000000e+00 0.000000e+00 0.000000e+00 0.000000e+00 5.950000e+01
1962000 -8.906593e+01 3.078547e+02 5.933333e+01 1.666667e-01 0.000000e+00 0.000000e+00 0.000000e+00 0.000000e+00 0.000000e+00 0.000000e+00 0.000000e+00 0.000000e+00 5.950000e+01
1963000 -8.826062e+01 3.104806e+02 5.933333e+01 1.666667e-01 0.000000e+00 0.000000e+00 0.000000e+00 0.000000e+00 0.000000e+00 0.000000e+00 0.000000e+00 0.000000e+00 5.950000e+01
1964000 -8.775534e+01 3.081237e+02 5.933333e+01 1.666667e-01 0.000000e+00 0.000000e+00 0.000000e+00 0.000000e+00 0.000000e+00 0.000000e+00 0.000000e+00 0.000000e+00 5.950000e+01
1965000 -8.582753e+01 3.078631e+02 5.933333e+01 1.666667e-01 0.000000e+00 0.000000e+00 0.000000e+00 0.000000e+00 0.000000e+00 0.000000e+00 0.000000e+00 0.000000e+00 5.950000e+01
1966000 -8.798562e+01 3.094198e+02 5.933333e+01 1.666667e-01 0.000000e+00 0.000000e+00 0.000000e+00 0.000000e+00 0.000000e+00 0.000000e+00 0.000000e+00 0.000000e+00 5.950000e+01
1967000 -8.743833e+01 3.089215e+02 5.933333e+01 1.666667e-01 0.000000e+00 0.000000e+00 0.000000e+00 0.000000e+00 0.000000e+00 0.000000e+00 0.000000e+00 0.000000e+00 5.950000e+01
1968000 -8.927644e+01 3.089165e+02 5.933333e+01 1.666667e-01 0.000000e+00 0.000000e+00 0.000000e+00 0.000000e+00 0.000000e+00 0.000000e+00 0.000000e+00 0.000000e+00 5.950000e+01
1969000 -8.872588e+01 3.108402e+02 5.933333e+01 1.666667e-01 0.000000e+00 0.000000e+00 0.000000e+00 0.000000e+00 0.000000e+00 0.000000e+00 0.000000e+00 0.000000e+00 5.950000e+01
1970000 -8.537001e+01 3.083523e+02 5.933333e+01 1.666667e-01 0.000000e+00 0.000000e+00 0.000000e+00 0.000000e+00 0.000000e+00 0.000000e+00 0.000000e+00 0.000000e+00 5.950000e+01
1971000 -8.680270e+01 3.076356e+02 5.933333e+01 1.666667e-01 0.000000e+00 0.000000e+00 0.000000e+00 0.000000e+00 0.000000e+00 0.000000e+00 0.000000e+00 0.000000e+00 5.950000e+01
1972000 -8.736873e+01 3.099498e+02 5.933333e+01 1.666667e-01 0.000000e+00 0.000000e+00 0.000000e+00 0.000000e+00 0.000000e+00 0.000000e+00 0.000000e+00 0.000000e+00 5.950000e+01
1973000 -8.518136e+01 3.083485e+02 5.933333e+01 1.666667e-01 0.000000e+00 0.000000e+00 0.000000e+00 0.000000e+00 0.000000e+00 0.000000e+00 0.000000e+00 0.000000e+00 5.950000e+01
1974000 -8.177292e+01 3.076701e+02 5.933333e+01 1.666667e-01 0.000000e+00 0.000000e+00 0.000000e+00 0.000000e+00 0.000000e+00 0.000000e+00 0.000000e+00 0.000000e+00 5.950000e+01
1975000 -8.339899e+01 3.109203e+02 5.933333e+01 1.666667e-01 0.000000e+00 0.000000e+00 0.000000e+00 0.000000e+00 0.000000e+00 0.000000e+00 0.000000e+00 0.000000e+00 5.950000e+01
1976000 -8.449274e+01 3.080708e+02 5.950000e+01 1.666667e-01 0.000000e+00 0.000000e+00 0.000000e+00 0.000000e+00 0.000000e+00 0.000000e+00 0.000000e+00 0.000000e+00 5.950000e+01
1977000 -8.174671e+01 3.106621e+02 5.950000e+01 1.666667e-01 0.000000e+00 0.000000e+00 0.000000e+00 0.000000e+00 0.000000e+00 0.000000e+00 0.000000e+00 0.000000e+00 5.966667e+01
1978000 -8.291661e+01 3.082567e+02 5.950000e+01 1.666667e-01 0.000000e+00 0.000000e+00 0.000000e+00 0.000000e+00 0.000000e+00 0.000000e+00 0.000000e+00 0.000000e+00 5.966667e+01
1979000 -8.453587e+01 3.092350e+02 5.983333e+01 1.666667e-01 0.000000e+00 0.000000e+00 0.000000e+00 0.000000e+00 0.000000e+00 0.000000e+00 0.000000e+00 0.000000e+00 6.000000e+01
1980000 -8.357587e+01 3.080879e+02 5.983333e+01 1.666667e-01 0.000000e+00 0.000000e+00 0.000000e+00 0.000000e+00 0.000000e+00 0.000000e+00 0.000000e+00 0.000000e+00 6.000000e+01
1981000 -8.336724e+01 3.091337e+02 5.983333e+01 1.666667e-01 0.000000e+00 0.000000e+00 0.000000e+00 0.000000e+00 0.000000e+00 0.000000e+00 0.000000e+00 0.000000e+00 6.000000e+01
1982000 -8.493205e+01 3.080985e+02 5.983333e+01 1.666667e-01 0.000000e+00 0.000000e+00 0.000000e+00 0.000000e+00 0.000000e+00 0.000000e+00 0.000000e+00 0.000000e+00 6.000000e+01
1983000 -8.507315e+01 3.091379e+02 5.983333e+01 1.666667e-01 0.000000e+00 0.000000e+00 0.000000e+00 0.000000e+00 0.000000e+00 0.000000e+00 0.000000e+00 0.000000e+00 6.000000e+01
1984000 -8.527408e+01 3.072821e+02 5.983333e+01 1.666667e-01 0.000000e+00 0.000000e+00 0.000000e+00 0.000000e+00 0.000000e+00 0.000000e+00 0.000000e+00 0.000000e+00 6.000000e+01
1985000 -8.738747e+01 3.084216e+02 5.983333e+01 1.666667e-01 0.000000e+00 0.000000e+00 0.000000e+00 0.000000e+00 0.000000e+00 0.000000e+00 0.000000e+00 0.000000e+00 6.000000e+01
1986000 -8.531056e+01 3.075724e+02 5.983333e+01 1.666667e-01 0.000000e+00 0.000000e+00 0.000000e+00 0.000000e+00 0.000000e+00 0.000000e+00 0.000000e+00 0.000000e+00 6.000000e+01
1987000 -8.627328e+01 3.060802e+02 5.983333e+01 1.666667e-01 0.000000e+00 0.000000e+00 0.000000e+00 0.000000e+00 0.000000e+00 0.000000e+00 0.000000e+00 0.000000e+00 6.000000e+01
1988000 -8.670854e+01 3.071902e+02 6.000000e+01 1.666667e-01 0.000000e+00 0.000000e+00 0.000000e+00 0.000000e+00 0.000000e+00 0.000000e+00 0.000000e+00 0.000000e+00 6.016667e+01
1989000 -8.426845e+01 3.085025e+02 6.000000e+01 1.666667e-01 0.000000e+00 0.000000e+00 0.000000e+00 0.000000e+00 0.000000e+00 0.000000e+00 0.000000e+00 0.000000e+00 6.016667e+01
1990000 -8.523796e+01 3.095416e+02 6.000000e+01 1.666667e-01 0.000000e+00 0.000000e+00 0.000000e+00 0.000000e+00 0.000000e+00 0.000000e+00 0.000000e+00 0.000000e+00 6.016667e+01
1991000 -8.534288e+01 3.087759e+02 6.000000e+01 1.666667e-01 0.000000e+00 0.000000e+00 0.000000e+00 0.000000e+00 0.000000e+00 0.000000e+00 0.000000e+00 0.000000e+00 6.016667e+01
1992000 -8.404266e+01 3.069172e+02 6.000000e+01 1.666667e-01 0.000000e+00 0.000000e+00 0.000000e+00 0.000000e+00 0.000000e+00 0.000000e+00 0.000000e+00 0.000000e+00 6.016667e+01
1993000 -8.465098e+01 3.065816e+02 6.000000e+01 1.666667e-01 0.000000e+00 0.000000e+00 0.000000e+00 0.000000e+00 0.000000e+00 0.000000e+00 0.000000e+00 0.000000e+00 6.016667e+01
1994000 -8.509771e+01 3.089377e+02 6.000000e+01 1.666667e-01 0.000000e+00 0.000000e+00 0.000000e+00 0.000000e+00 0.000000e+00 0.000000e+00 0.000000e+00 0.000000e+00 6.016667e+01
1995000 -8.589802e+01 3.082599e+02 6.000000e+01 1.666667e-01 0.000000e+00 0.000000e+00 0.000000e+00 0.000000e+00 0.000000e+00 0.000000e+00 0.000000e+00 0.000000e+00 6.016667e+01
1996000 -8.724391e+01 3.110824e+02 6.000000e+01 1.666667e-01 0.000000e+00 0.000000e+00 0.000000e+00 0.000000e+00 0.000000e+00 0.000000e+00 0.000000e+00 0.000000e+00 6.016667e+01
1997000 -8.579190e+01 3.061056e+02 6.000000e+01 1.666667e-01 0.000000e+00 0.000000e+00 0.000000e+00 0.000000e+00 0.000000e+00 0.000000e+00 0.000000e+00 0.000000e+00 6.016667e+01
1998000 -8.411612e+01 3.075397e+02 6.000000e+01 1.666667e-01 0.000000e+00 0.000000e+00 0.000000e+00 0.000000e+00 0.000000e+00 0.000000e+00 0.000000e+00 0.000000e+00 6.016667e+01
1999000 -8.729244e+01 3.095626e+02 6.000000e+01 1.666667e-01 0.000000e+00 0.000000e+00 0.000000e+00 0.000000e+00 0.000000e+00 0.000000e+00 0.000000e+00 0.000000e+00 6.016667e+01
2000000 -8.232761e+01 3.074198e+02 6.000000e+01 1.666667e-01 0.000000e+00 0.000000e+00 0.000000e+00 0.000000e+00 0.000000e+00 0.000000e+00 0.000000e+00 0.000000e+00 6.016667e+01
2001000 -8.442029e+01 3.087564e+02 6.000000e+01 1.666667e-01 0.000000e+00 0.000000e+00 0.000000e+00 0.000000e+00 0.000000e+00 0.000000e+00 0.000000e+00 0.000000e+00 6.016667e+01
2002000 -8.480796e+01 3.085997e+02 6.000000e+01 1.666667e-01 0.000000e+00 0.000000e+00 0.000000e+00 0.000000e+00 0.000000e+00 0.000000e+00 0.000000e+00 0.000000e+00 6.016667e+01
2003000 -8.557397e+01 3.086818e+02 6.000000e+01 1.666667e-01 0.000000e+00 0.000000e+00 0.000000e+00 0.000000e+00 0.000000e+00 0.000000e+00 0.000000e+00 0.000000e+00 6.016667e+01
2004000 -8.792612e+01 3.103475e+02 6.000000e+01 1.666667e-01 0.000000e+00 0.000000e+00 0.000000e+00 0.000000e+00 0.000000e+00 0.000000e+00 0.000000e+00 0.000000e+00 6.016667e+01
2005000 -8.837227e+01 3.069130e+02 6.000000e+01 1.666667e-01 0.000000e+00 0.000000e+00 0.000000e+00 0.000000e+00 0.000000e+00 0.000000e+00 0.000000e+00 0.000000e+00 6.016667e+01
2006000 -8.805858e+01 3.083971e+02 6.016667e+01 1.666667e-01 0.000000e+00 0.000000e+00 0.000000e+00 0.000000e+00 0.000000e+00 0.000000e+00 0.000000e+00 0.000000e+00 6.033333e+01
2007000 -8.707950e+01 3.087641e+02 6.016667e+01 1.666667e-01 0.000000e+00 0.000000e+00 0.000000e+00 0.000000e+00 0.000000e+00 0.000000e+00 0.000000e+00 0.000000e+00 6.033333e+01
2008000 -9.119978e+01 3.089231e+02 6.016667e+01 1.666667e-01 0.000000e+00 0.000000e+00 0.000000e+00 0.000000e+00 0.000000e+00 0.000000e+00 0.000000e+00 0.000000e+00 6.033333e+01
2009000 -8.871011e+01 3.088742e+02 6.016667e+01 1.666667e-01 0.000000e+00 0.000000e+00 0.000000e+00 0.000000e+00 0.000000e+00 0.000000e+00 0.000000e+00 0.000000e+00 6.033333e+01
2010000 -9.129615e+01 3.073660e+02 6.016667e+01 1.666667e-01 0.000000e+00 0.000000e+00 0.000000e+00 0.000000e+00 0.000000e+00 0.000000e+00 0.000000e+00 0.000000e+00 6.033333e+01
2011000 -8.819219e+01 3.093151e+02 6.016667e+01 1.666667e-01 0.000000e+00 0.000000e+00 0.000000e+00 0.000000e+00 0.000000e+00 0.000000e+00 0.000000e+00 0.000000e+00 6.033333e+01
2012000 -8.839828e+01 3.087089e+02 6.033333e+01 1.666667e-01 0.000000e+00 0.000000e+00 0.000000e+00 0.000000e+00 0.000000e+00 0.000000e+00 0.000000e+00 0.000000e+00 6.050000e+01
2013000 -8.652771e+01 3.088504e+02 6.033333e+01 1.666667e-01 0.000000e+00 0.000000e+00 0.000000e+00 0.000000e+00 0.000000e+00 0.000000e+00 0.000000e+00 0.000000e+00 6.050000e+01
2014000 -8.819934e+01 3.074568e+02 6.033333e+01 1.666667e-01 0.000000e+00 0.000000e+00 0.000000e+00 0.000000e+00 0.000000e+00 0.000000e+00 0.000000e+00 0.000000e+00 6.050000e+01
2015000 -8.493586e+01 3.092425e+02 6.066667e+01 1.666667e-01 0.000000e+00 0.000000e+00 0.000000e+00 0.000000e+00 0.000000e+00 0.000000e+00 0.000000e+00 0.000000e+00 6.066667e+01
2016000 -8.769434e+01 3.104690e+02 6.066667e+01 1.666667e-01 0.000000e+00 0.000000e+00 0.000000e+00 0.000000e+00 0.000000e+00 0.000000e+00 0.000000e+00 0.000000e+00 6.083333e+01
2017000 -9.117577e+01 3.119025e+02 6.066667e+01 1.666667e-01 0.000000e+00 0.000000e+00 0.000000e+00 0.000000e+00 0.000000e+00 0.000000e+00 0.000000e+00 0.000000e+00 6.083333e+01
2018000 -8.763308e+01 3.100866e+02 6.066667e+01 1.666667e-01 0.000000e+00 0.000000e+00 0.000000e+00 0.000000e+00 0.000000e+00 0.000000e+00 0.000000e+00 0.000000e+00 6.083333e+01
2019000 -9.068208e+01 3.094587e+02 6.066667e+01 1.666667e-01 0.000000e+00 0.000000e+00 0.000000e+00 0.000000e+00 0.000000e+00 0.000000e+00 0.000000e+00 0.000000e+00 6.083333e+01
2020000 -9.133149e+01 3.096378e+02 6.066667e+01 1.666667e-01 0.000000e+00 0.000000e+00 0.000000e+00 0.000000e+00 0.000000e+00 0.000000e+00 0.000000e+00 0.000000e+00 6.083333e+01
2021000 -9.179572e+01 3.079974e+02 6.066667e+01 1.666667e-01 0.000000e+00 0.000000e+00 0.000000e+00 0.000000e+00 0.000000e+00 0.000000e+00 0.000000e+00 0.000000e+00 6.083333e+01
2022000 -9.378506e+01 3.082044e+02 6.066667e+01 1.666667e-01 0.000000e+00 0.000000e+00 0.000000e+00 0.000000e+00 0.000000e+00 0.000000e+00 0.000000e+00 0.000000e+00 6.083333e+01
2023000 -9.626576e+01 3.084292e+02 6.083333e+01 1.666667e-01 0.000000e+00 0.000000e+00 0.000000e+00 0.000000e+00 0.000000e+00 0.000000e+00 0.000000e+00 0.000000e+00 6.100000e+01
2024000 -9.557861e+01 3.093532e+02 6.083333e+01 1.666667e-01 0.000000e+00 0.000000e+00 0.000000e+00 0.000000e+00 0.000000e+00 0.000000e+00 0.000000e+00 0.000000e+00 6.100000e+01
2025000 -9.572859e+01 3.089879e+02 6.100000e+01 1.666667e-01 0.000000e+00 0.000000e+00 0.000000e+00 0.000000e+00 0.000000e+00 0.000000e+00 0.000000e+00 0.000000e+00 6.116667e+01
2026000 -9.555689e+01 3.089207e+02 6.100000e+01 1.666667e-01 0.000000e+00 0.000000e+00 0.000000e+00 0.000000e+00 0.000000e+00 0.000000e+00 0.000000e+00 0.000000e+00 6.116667e+01
2027000 -9.753948e+01 3.080599e+02 6.100000e+01 1.666667e-01 0.000000e+00 0.000000e+00 0.000000e+00 0.000000e+00 0.000000e+00 0.000000e+00 0.000000e+00 0.000000e+00 6.116667e+01
2028000 -9.574563e+01 3.102266e+02 6.100000e+01 1.666667e-01 0.000000e+00 0.000000e+00 0.000000e+00 0.000000e+00 0.000000e+00 0.000000e+00 0.000000e+00 0.000000e+00 6.116667e+01
2029000 -9.610619e+01 3.096309e+02 6.100000e+01 1.666667e-01 0.000000e+00 0.000000e+00 0.000000e+00 0.000000e+00 0.000000e+00 0.000000e+00 0.000000e+00 0.000000e+00 6.116667e+01
2030000 -9.606237e+01 3.095208e+02 6.100000e+01 1.666667e-01 0.000000e+00 0.000000e+00 0.000000e+00 0.000000e+00 0.000000e+00 0.000000e+00 0.000000e+00 0.000000e+00 6.116667e+01
2031000 -9.186702e+01 3.102229e+02 6.116667e+01 1.666667e-01 0.000000e+00 0.000000e+00 0.000000e+00 0.000000e+00 0.000000e+00 0.000000e+00 0.000000e+00 0.000000e+00 6.133333e+01
2032000 -9.240358e+01 3.094461e+02 6.116667e+01 1.666667e-01 0.000000e+00 0.000000e+00 0.000000e+00 0.000000e+00 0.000000e+00 0.000000e+00 0.000000e+00 0.000000e+00 6.133333e+01
2033000 -9.416180e+01 3.097131e+02 6.116667e+01 1.666667e-01 0.000000e+00 0.000000e+00 0.000000e+00 0.000000e+00 0.000000e+00 0.000000e+00 0.000000e+00 0.000000e+00 6.133333e+01
2034000 -9.350725e+01 3.101797e+02 6.116667e+01 1.666667e-01 0.000000e+00 0.000000e+00 0.000000e+00 0.000000e+00 0.000000e+00 0.000000e+00 0.000000e+00 0.000000e+00 6.133333e+01
2035000 -9.167535e+01 3.103155e+02 6.116667e+01 1.666667e-01 0.000000e+00 0.000000e+00 0.000000e+00 0.000000e+00 0.000000e+00 0.000000e+00 0.000000e+00 0.000000e+00 6.133333e+01
2036000 -9.312747e+01 3.074498e+02 6.116667e+01 1.666667e-01 0.000000e+00 0.000000e+00 0.000000e+00 0.000000e+00 0.000000e+00 0.000000e+00 0.000000e+00 0.000000e+00 6.133333e+01
2037000 -9.232375e+01 3.094851e+02 6.116667e+01 1.666667e-01 0.000000e+00 0.000000e+00 0.000000e+00 0.000000e+00 0.000000e+00 0.000000e+00 0.000000e+00 0.000000e+00 6.133333e+01
2038000 -8.972056e+01 3.107486e+02 6.150000e+01 1.666667e-01 0.000000e+00 0.000000e+00 0.000000e+00 0.000000e+00 0.000000e+00 0.000000e+00 0.000000e+00 0.000000e+00 6.166667e+01
2039000 -8.694885e+01 3.103457e+02 6.150000e+01 1.666667e-01 0.000000e+00 0.000000e+00 0.000000e+00 0.000000e+00 0.000000e+00 0.000000e+00 0.000000e+00 0.000000e+00 6.166667e+01
2040000 -8.855901e+01 3.092812e+02 6.150000e+01 1.666667e-01 0.000000e+00 0.000000e+00 0.000000e+00 0.000000e+00 0.000000e+00 0.000000e+00 0.000000e+00 0.000000e+00 6.166667e+01
2041000 -8.833372e+01 3.084891e+02 6.150000e+01 1.666667e-01 0.000000e+00 0.000000e+00 0.000000e+00 0.000000e+00 0.000000e+00 0.000000e+00 0.000000e+00 0.000000e+00 6.166667e+01
2042000 -9.056725e+01 3.099864e+02 6.150000e+01 1.666667e-01 0.000000e+00 0.000000e+00 0.000000e+00 0.000000e+00 0.000000e+00 0.000000e+00 0.000000e+00 0.000000e+00 6.166667e+01
2043000 -8.998973e+01 3.107635e+02 6.150000e+01 1.666667e-01 0.000000e+00 0.000000e+00 0.000000e+00 0.000000e+00 0.000000e+00 0.000000e+00 0.000000e+00 0.000000e+00 6.166667e+01
2044000 -9.102196e+01 3.083125e+02 6.150000e+01 1.666667e-01 0.000000e+00 0.000000e+00 0.000000e+00 0.000000e+00 0.000000e+00 0.000000e+00 0.000000e+00 0.000000e+00 6.166667e+01
2045000 -9.098202e+01 3.090017e+02 6.150000e+01 1.666667e-01 0.000000e+00 0.000000e+00 0.000000e+00 0.000000e+00 0.000000e+00 0.000000e+00 0.000000e+00 0.000000e+00 6.166667e+01
2046000 -9.124910e+01 3.083485e+02 6.150000e+01 1.666667e-01 0.000000e+00 0.000000e+00 0.000000e+00 0.000000e+00 0.000000e+00 0.000000e+00 0.000000e+00 0.000000e+00 6.166667e+01
2047000 -8.864604e+01 3.094447e+02 6.150000e+01 1.666667e-01 0.000000e+00 0.000000e+00 0.000000e+00 0.000000e+00 0.000000e+00 0.000000e+00 0.000000e+00 0.000000e+00 6.166667e+01
2048000 -8.948979e+01 3.097881e+02 6.150000e+01 1.666667e-01 0.000000e+00 0.000000e+00 0.000000e+00 0.000000e+00 0.000000e+00 0.000000e+00 0.000000e+00 0.000000e+00 6.166667e+01
2049000 -9.221937e+01 3.094841e+02 6.150000e+01 1.666667e-01 0.000000e+00 0.000000e+00 0.000000e+00 0.000000e+00 0.000000e+00 0.000000e+00 0.000000e+00 0.000000e+00 6.166667e+01
2050000 -9.432415e+01 3.095958e+02 6.150000e+01 1.666667e-01 0.000000e+00 0.000000e+00 0.000000e+00 0.000000e+00 0.000000e+00 0.000000e+00 0.000000e+00 0.000000e+00 6.166667e+01
2051000 -9.357738e+01 3.085303e+02 6.150000e+01 1.666667e-01 0.000000e+00 0.000000e+00 0.000000e+00 0.000000e+00 0.000000e+00 0.000000e+00 0.000000e+00 0.000000e+00 6.166667e+01
2052000 -9.202359e+01 3.078998e+02 6.150000e+01 1.666667e-01 0.000000e+00 0.000000e+00 0.000000e+00 0.000000e+00 0.000000e+00 0.000000e+00 0.000000e+00 0.000000e+00 6.166667e+01
2053000 -9.245449e+01 3.101743e+02 6.150000e+01 1.666667e-01 0.000000e+00 0.000000e+00 0.000000e+00 0.000000e+00 0.000000e+00 0.000000e+00 0.000000e+00 0.000000e+00 6.166667e+01
2054000 -9.224218e+01 3.100749e+02 6.150000e+01 1.666667e-01 0.000000e+00 0.000000e+00 0.000000e+00 0.000000e+00 0.000000e+00 0.000000e+00 0.000000e+00 0.000000e+00 6.166667e+01
2055000 -9.132018e+01 3.082081e+02 6.150000e+01 1.666667e-01 0.000000e+00 0.000000e+00 0.000000e+00 0.000000e+00 0.000000e+00 0.000000e+00 0.000000e+00 0.000000e+00 6.166667e+01
2056000 -9.015098e+01 3.076197e+02 6.150000e+01 1.666667e-01 0.000000e+00 0.000000e+00 0.000000e+00 0.000000e+00 0.000000e+00 0.000000e+00 0.000000e+00 0.000000e+00 6.166667e+01
2057000 -9.013536e+01 3.102640e+02 6.166667e+01 1.666667e-01 0.000000e+00 0.000000e+00 0.000000e+00 0.000000e+00 0.000000e+00 0.000000e+00 0.000000e+00 0.000000e+00 6.183333e+01
2058000 -9.267891e+01 3.109221e+02 6.166667e+01 1.666667e-01 0.000000e+00 0.000000e+00 0.000000e+00 0.000000e+00 0.000000e+00 0.000000e+00 0.000000e+00 0.000000e+00 6.183333e+01
2059000 -9.280599e+01 3.097627e+02 6.166667e+01 1.666667e-01 0.000000e+00 0.000000e+00 0.000000e+00 0.000000e+00 0.000000e+00 0.000000e+00 0.000000e+00 0.000000e+00 6.183333e+01
2060000 -8.958041e+01 3.075668e+02 6.183333e+01 1.666667e-01 0.000000e+00 0.000000e+00 0.000000e+00 0.000000e+00 0.000000e+00 0.000000e+00 0.000000e+00 0.000000e+00 6.183333e+01
2061000 -9.008824e+01 3.104331e+02 6.183333e+01 1.666667e-01 0.000000e+00 0.000000e+00 0.000000e+00 0.000000e+00 0.000000e+00 0.000000e+00 0.000000e+00 0.000000e+00 6.200000e+01
2062000 -9.123215e+01 3.090096e+02 6.183333e+01 1.666667e-01 0.000000e+00 0.000000e+00 0.000000e+00 0.000000e+00 0.000000e+00 0.000000e+00 0.000000e+00 0.000000e+00 6.200000e+01
2063000 -9.063200e+01 3.089195e+02 6.183333e+01 1.666667e-01 0.000000e+00 0.000000e+00 0.000000e+00 0.000000e+00 0.000000e+00 0.000000e+00 0.000000e+00 0.000000e+00 6.200000e+01
2064000 -8.953960e+01 3.095982e+02 6.183333e+01 1.666667e-01 0.000000e+00 0.000000e+00 0.000000e+00 0.000000e+00 0.000000e+00 0.000000e+00 0.000000e+00 0.000000e+00 6.200000e+01
2065000 -8.962530e+01 3.106936e+02 6.183333e+01 1.666667e-01 0.000000e+00 0.000000e+00 0.000000e+00 0.000000e+00 0.000000e+00 0.000000e+00 0.000000e+00 0.000000e+00 6.200000e+01
2066000 -8.961776e+01 3.072831e+02 6.183333e+01 1.666667e-01 0.000000e+00 0.000000e+00 0.000000e+00 0.000000e+00 0.000000e+00 0.000000e+00 0.000000e+00 0.000000e+00 6.200000e+01
2067000 -8.646510e+01 3.089397e+02 6.200000e+01 1.666667e-01 0.000000e+00 0.000000e+00 0.000000e+00 0.000000e+00 0.000000e+00 0.000000e+00 0.000000e+00 0.000000e+00 6.216667e+01
2068000 -8.933363e+01 3.107972e+02 6.200000e+01 1.666667e-01 0.000000e+00 0.000000e+00 0.000000e+00 0.000000e+00 0.000000e+00 0.000000e+00 0.000000e+00 0.000000e+00 6.216667e+01
2069000 -8.659779e+01 3.088110e+02 6.216667e+01 1.666667e-01 0.000000e+00 0.000000e+00 0.000000e+00 0.000000e+00 0.000000e+00 0.000000e+00 0.000000e+00 0.000000e+00 6.233333e+01
2070000 -8.409849e+01 3.085326e+02 6.216667e+01 1.666667e-01 0.000000e+00 0.000000e+00 0.000000e+00 0.000000e+00 0.000000e+00 0.000000e+00 0.000000e+00 0.000000e+00 6.233333e+01
2071000 -8.486711e+01 3.076048e+02 6.216667e+01 1.666667e-01 0.000000e+00 0.000000e+00 0.000000e+00 0.000000e+00 0.000000e+00 0.000000e+00 0.000000e+00 0.000000e+00 6.233333e+01
2072000 -8.391942e+01 3.088770e+02 6.216667e+01 1.666667e-01 0.000000e+00 0.000000e+00 0.000000e+00 0.000000e+00 0.000000e+00 0.000000e+00 0.000000e+00 0.000000e+00 6.233333e+01
2073000 -8.401318e+01 3.078057e+02 6.216667e+01 1.666667e-01 0.000000e+00 0.000000e+00 0.000000e+00 0.000000e+00 0.000000e+00 0.000000e+00 0.000000e+00 0.000000e+00 6.233333e+01
2074000 -8.567000e+01 3.081793e+02 6.216667e+01 1.666667e-01 0.000000e+00 0.000000e+00 0.000000e+00 0.000000e+00 0.000000e+00 0.000000e+00 0.000000e+00 0.000000e+00 6.233333e+01
2075000 -8.573975e+01 3.109617e+02 6.216667e+01 1.666667e-01 0.000000e+00 0.000000e+00 0.000000e+00 0.000000e+00 0.000000e+00 0.000000e+00 0.000000e+00 0.000000e+00 6.233333e+01
2076000 -8.544454e+01 3.081359e+02 6.216667e+01 1.666667e-01 0.000000e+00 0.000000e+00 0.000000e+00 0.000000e+00 0.000000e+00 0.000000e+00 0.000000e+00 0.000000e+00 6.233333e+01
2077000 -8.831845e+01 3.101878e+02 6.216667e+01 1.666667e-01 0.000000e+00 0.000000e+00 0.000000e+00 0.000000e+00 0.000000e+00 0.000000e+00 0.000000e+00 0.000000e+00 6.233333e+01
2078000 -8.804231e+01 3.087205e+02 6.216667e+01 1.666667e-01 0.000000e+00 0.000000e+00 0.000000e+00 0.000000e+00 0.000000e+00 0.000000e+00 0.000000e+00 0.000000e+00 6.233333e+01
2079000 -8.755077e+01 3.091163e+02 6.216667e+01 1.666667e-01 0.000000e+00 0.000000e+00 0.000000e+00 0.000000e+00 0.000000e+00 0.000000e+00 0.000000e+00 0.000000e+00 6.233333e+01
2080000 -9.055330e+01 3.070475e+02 6.216667e+01 1.666667e-01 0.000000e+00 0.000000e+00 0.000000e+00 0.000000e+00 0.000000e+00 0.000000e+00 0.000000e+00 0.000000e+00 6.233333e+01
2081000 -9.033817e+01 3.093863e+02 6.216667e+01 1.666667e-01 0.000000e+00 0.000000e+00 0.000000e+00 0.000000e+00 0.000000e+00 0.000000e+00 0.000000e+00 0.000000e+00 6.233333e+01
2082000 -8.930625e+01 3.098150e+02 6.216667e+01 1.666667e-01 0.000000e+00 0.000000e+00 0.000000e+00 0.000000e+00 0.000000e+00 0.000000e+00 0.000000e+00 0.000000e+00 6.233333e+01
2083000 -8.780669e+01 3.095058e+02 6.216667e+01 1.666667e-01 0.000000e+00 0.000000e+00 0.000000e+00 0.000000e+00 0.000000e+00 0.000000e+00 0.000000e+00 0.000000e+00 6.233333e+01
2084000 -8.603153e+01 3.061138e+02 6.216667e+01 1.666667e-01 0.000000e+00 0.000000e+00 0.000000e+00 0.000000e+00 0.000000e+00 0.000000e+00 0.000000e+00 0.000000e+00 6.233333e+01
2085000 -8.643875e+01 3.081351e+02 6.233333e+01 1.666667e-01 0.000000e+00 0.000000e+00 0.000000e+00 0.000000e+00 0.000000e+00 0.000000e+00 0.000000e+00 0.000000e+00 6.250000e+01
2086000 -8.859301e+01 3.077655e+02 6.233333e+01 1.666667e-01 0.000000e+00 0.000000e+00 0.000000e+00 0.000000e+00 0.000000e+00 0.000000e+00 0.000000e+00 0.000000e+00 6.250000e+01
2087000 -8.755763e+01 3.095581e+02 6.233333e+01 1.666667e-01 0.000000e+00 0.000000e+00 0.000000e+00 0.000000e+00 0.000000e+00 0.000000e+00 0.000000e+00 0.000000e+00 6.250000e+01
2088000 -8.667649e+01 3.108876e+02 6.233333e+01 1.666667e-01 0.000000e+00 0.000000e+00 0.000000e+00 0.000000e+00 0.000000e+00 0.000000e+00 0.000000e+00 0.000000e+00 6.250000e+01
2089000 -8.717911e+01 3.113422e+02 6.250000e+01 1.666667e-01 0.000000e+00 0.000000e+00 0.000000e+00 0.000000e+00 0.000000e+00 0.000000e+00 0.000000e+00 0.000000e+00 6.266667e+01
2090000 -8.761399e+01 3.109709e+02 6.250000e+01 1.666667e-01 0.000000e+00 0.000000e+00 0.000000e+00 0.000000e+00 0.000000e+00 0.000000e+00 0.000000e+00 0.000000e+00 6.266667e+01
2091000 -8.734305e+01 3.086404e+02 6.250000e+01 1.666667e-01 0.000000e+00 0.000000e+00 0.000000e+00 0.000000e+00 0.000000e+00 0.000000e+00 0.000000e+00 0.000000e+00 6.266667e+01
2092000 -8.983137e+01 3.098524e+02 6.250000e+01 1.666667e-01 0.000000e+00 0.000000e+00 0.000000e+00 0.000000e+00 0.000000e+00 0.000000e+00 0.000000e+00 0.000000e+00 6.266667e+01
2093000 -8.604867e+01 3.098887e+02 6.266667e+01 1.666667e-01 0.000000e+00 0.000000e+00 0.000000e+00 0.000000e+00 0.000000e+00 0.000000e+00 0.000000e+00 0.000000e+00 6.283333e+01
2094000 -8.312445e+01 3.087246e+02 6.266667e+01 1.666667e-01 0.000000e+00 0.000000e+00 0.000000e+00 0.000000e+00 0.000000e+00 0.000000e+00 0.000000e+00 0.000000e+00 6.283333e+01
2095000 -8.566238e+01 3.082569e+02 6.266667e+01 1.666667e-01 0.000000e+00 0.000000e+00 0.000000e+00 0.000000e+00 0.000000e+00 0.000000e+00 0.000000e+00 0.000000e+00 6.283333e+01
2096000 -8.310258e+01 3.092376e+02 6.266667e+01 1.666667e-01 0.000000e+00 0.000000e+00 0.000000e+00 0.000000e+00 0.000000e+00 0.000000e+00 0.000000e+00 0.000000e+00 6.283333e+01
2097000 -8.556964e+01 3.077818e+02 6.283333e+01 1.666667e-01 0.000000e+00 0.000000e+00 0.000000e+00 0.000000e+00 0.000000e+00 0.000000e+00 0.000000e+00 0.000000e+00 6.300000e+01
2098000 -8.552857e+01 3.086328e+02 6.283333e+01 1.666667e-01 0.000000e+00 0.000000e+00 0.000000e+00 0.000000e+00 0.000000e+00 0.000000e+00 0.000000e+00 0.000000e+00 6.300000e+01
2099000 -8.903955e+01 3.077142e+02 6.283333e+01 1.666667e-01 0.000000e+00 0.000000e+00 0.000000e+00 0.000000e+00 0.000000e+00 0.000000e+00 0.000000e+00 0.000000e+00 6.300000e+01
2100000 -8.720518e+01 3.091836e+02 6.283333e+01 1.666667e-01 0.000000e+00 0.000000e+00 0.000000e+00 0.000000e+00 0.000000e+00 0.000000e+00 0.000000e+00 0.000000e+00 6.300000e+01
2101000 -8.801190e+01 3.084464e+02 6.283333e+01 1.666667e-01 0.000000e+00 0.000000e+00 0.000000e+00 0.000000e+00 0.000000e+00 0.000000e+00 0.000000e+00 0.000000e+00 6.300000e+01
2102000 -8.736577e+01 3.078563e+02 6.283333e+01 1.666667e-01 0.000000e+00 0.000000e+00 0.000000e+00 0.000000e+00 0.000000e+00 0.000000e+00 0.000000e+00 0.000000e+00 6.300000e+01
2103000 -8.721189e+01 3.090362e+02 6.283333e+01 1.666667e-01 0.000000e+00 0.000000e+00 0.000000e+00 0.000000e+00 0.000000e+00 0.000000e+00 0.000000e+00 0.000000e+00 6.300000e+01
2104000 -9.034672e+01 3.090736e+02 6.283333e+01 1.666667e-01 0.000000e+00 0.000000e+00 0.000000e+00 0.000000e+00 0.000000e+00 0.000000e+00 0.000000e+00 0.000000e+00 6.300000e+01
2105000 -8.991287e+01 3.097483e+02 6.283333e+01 1.666667e-01 0.000000e+00 0.000000e+00 0.000000e+00 0.000000e+00 0.000000e+00 0.000000e+00 0.000000e+00 0.000000e+00 6.300000e+01
2106000 -8.732952e+01 3.085464e+02 6.300000e+01 1.666667e-01 0.000000e+00 0.000000e+00 0.000000e+00 0.000000e+00 0.000000e+00 0.000000e+00 0.000000e+00 0.000000e+00 6.316667e+01
2107000 -8.733986e+01 3.083247e+02 6.300000e+01 1.666667e-01 0.000000e+00 0.000000e+00 0.000000e+00 0.000000e+00 0.000000e+00 0.000000e+00 0.000000e+00 0.000000e+00 6.316667e+01
2108000 -9.011609e+01 3.091741e+02 6.300000e+01 1.666667e-01 0.000000e+00 0.000000e+00 0.000000e+00 0.000000e+00 0.000000e+00 0.000000e+00 0.000000e+00 0.000000e+00 6.316667e+01
2109000 -8.749989e+01 3.089512e+02 6.300000e+01 1.666667e-01 0.000000e+00 0.000000e+00 0.000000e+00 0.000000e+00 0.000000e+00 0.000000e+00 0.000000e+00 0.000000e+00 6.316667e+01
2110000 -8.833155e+01 3.090263e+02 6.300000e+01 1.666667e-01 0.000000e+00 0.000000e+00 0.000000e+00 0.000000e+00 0.000000e+00 0.000000e+00 0.000000e+00 0.000000e+00 6.316667e+01
2111000 -8.777002e+01 3.102217e+02 6.300000e+01 1.666667e-01 0.000000e+00 0.000000e+00 0.000000e+00 0.000000e+00 0.000000e+00 0.000000e+00 0.000000e+00 0.000000e+00 6.316667e+01
2112000 -8.779935e+01 3.076089e+02 6.300000e+01 1.666667e-01 0.000000e+00 0.000000e+00 0.000000e+00 0.000000e+00 0.000000e+00 0.000000e+00 0.000000e+00 0.000000e+00 6.316667e+01
2113000 -8.806642e+01 3.076461e+02 6.300000e+01 1.666667e-01 0.000000e+00 0.000000e+00 0.000000e+00 0.000000e+00 0.000000e+00 0.000000e+00 0.000000e+00 0.000000e+00 6.316667e+01
2114000 -9.010198e+01 3.084283e+02 6.300000e+01 1.666667e-01 0.000000e+00 0.000000e+00 0.000000e+00 0.000000e+00 0.000000e+00 0.000000e+00 0.000000e+00 0.000000e+00 6.316667e+01
2115000 -8.624322e+01 3.104969e+02 6.300000e+01 1.666667e-01 0.000000e+00 0.000000e+00 0.000000e+00 0.000000e+00 0.000000e+00 0.000000e+00 0.000000e+00 0.000000e+00 6.316667e+01
2116000 -8.770947e+01 3.107732e+02 6.300000e+01 1.666667e-01 0.000000e+00 0.000000e+00 0.000000e+00 0.000000e+00 0.000000e+00 0.000000e+00 0.000000e+00 0.000000e+00 6.316667e+01
2117000 -8.717558e+01 3.098314e+02 6.300000e+01 1.666667e-01 0.000000e+00 0.000000e+00 0.000000e+00 0.000000e+00 0.000000e+00 0.000000e+00 0.000000e+00 0.000000e+00 6.316667e+01
2118000 -8.973248e+01 3.097012e+02 6.300000e+01 1.666667e-01 0.000000e+00 0.000000e+00 0.000000e+00 0.000000e+00 0.000000e+00 0.000000e+00 0.000000e+00 0.000000e+00 6.316667e+01
2119000 -8.958606e+01 3.078878e+02 6.300000e+01 1.666667e-01 0.000000e+00 0.000000e+00 0.000000e+00 0.000000e+00 0.000000e+00 0.000000e+00 0.000000e+00 0.000000e+00 6.316667e+01
2120000 -9.097720e+01 3.091212e+02 6.300000e+01 1.666667e-01 0.000000e+00 0.000000e+00 0.000000e+00 0.000000e+00 0.000000e+00 0.000000e+00 0.000000e+00 0.000000e+00 6.316667e+01
2121000 -9.010283e+01 3.073644e+02 6.300000e+01 1.666667e-01 0.000000e+00 0.000000e+00 0.000000e+00 0.000000e+00 0.000000e+00 0.000000e+00 0.000000e+00 0.000000e+00 6.316667e+01
2122000 -8.949373e+01 3.084583e+02 6.300000e+01 1.666667e-01 0.000000e+00 0.000000e+00 0.000000e+00 0.000000e+00 0.000000e+00 0.000000e+00 0.000000e+00 0.000000e+00 6.316667e+01
2123000 -9.184353e+01 3.076455e+02 6.300000e+01 1.666667e-01 0.000000e+00 0.000000e+00 0.000000e+00 0.000000e+00 0.000000e+00 0.000000e+00 0.000000e+00 0.000000e+00 6.316667e+01
2124000 -9.016200e+01 3.071822e+02 6.300000e+01 1.666667e-01 0.000000e+00 0.000000e+00 0.000000e+00 0.000000e+00 0.000000e+00 0.000000e+00 0.000000e+00 0.000000e+00 6.316667e+01
2125000 -9.055747e+01 3.100262e+02 6.316667e+01 1.666667e-01 0.000000e+00 0.000000e+00 0.000000e+00 0.000000e+00 0.000000e+00 0.000000e+00 0.000000e+00 0.000000e+00 6.316667e+01
2126000 -9.036917e+01 3.114974e+02 6.316667e+01 1.666667e-01 0.000000e+00 0.000000e+00 0.000000e+00 0.000000e+00 0.000000e+00 0.000000e+00 0.000000e+00 0.000000e+00 6.333333e+01
2127000 -9.072719e+01 3.080085e+02 6.316667e+01 1.666667e-01 0.000000e+00 0.000000e+00 0.000000e+00 0.000000e+00 0.000000e+00 0.000000e+00 0.000000e+00 0.000000e+00 6.333333e+01
2128000 -9.219856e+01 3.079869e+02 6.316667e+01 1.666667e-01 0.000000e+00 0.000000e+00 0.000000e+00 0.000000e+00 0.000000e+00 0.000000e+00 0.000000e+00 0.000000e+00 6.333333e+01
2129000 -9.294140e+01 3.098170e+02 6.316667e+01 1.666667e-01 0.000000e+00 0.000000e+00 0.000000e+00 0.000000e+00 0.000000e+00 0.000000e+00 0.000000e+00 0.000000e+00 6.333333e+01
2130000 -9.273830e+01 3.101419e+02 6.316667e+01 1.666667e-01 0.000000e+00 0.000000e+00 0.000000e+00 0.000000e+00 0.000000e+00 0.000000e+00 0.000000e+00 0.000000e+00 6.333333e+01
2131000 -9.284557e+01 3.099841e+02 6.333333e+01 1.666667e-01 0.000000e+00 0.000000e+00 0.000000e+00 0.000000e+00 0.000000e+00 0.000000e+00 0.000000e+00 0.000000e+00 6.350000e+01
2132000 -9.054004e+01 3.110249e+02 6.350000e+01 1.666667e-01 0.000000e+00 0.000000e+00 0.000000e+00 0.000000e+00 0.000000e+00 0.000000e+00 0.000000e+00 0.000000e+00 6.366667e+01
2133000 -9.170413e+01 3.087242e+02 6.350000e+01 1.666667e-01 0.000000e+00 0.000000e+00 0.000000e+00 0.000000e+00 0.000000e+00 0.000000e+00 0.000000e+00 0.000000e+00 6.366667e+01
2134000 -8.867229e+01 3.092221e+02 6.350000e+01 1.666667e-01 0.000000e+00 0.000000e+00 0.000000e+00 0.000000e+00 0.000000e+00 0.000000e+00 0.000000e+00 0.000000e+00 6.366667e+01
2135000 -8.918826e+01 3.101149e+02 6.350000e+01 1.666667e-01 0.000000e+00 0.000000e+00 0.000000e+00 0.000000e+00 0.000000e+00 0.000000e+00 0.000000e+00 0.000000e+00 6.366667e+01
2136000 -8.921684e+01 3.114722e+02 6.350000e+01 1.666667e-01 0.000000e+00 0.000000e+00 0.000000e+00 0.000000e+00 0.000000e+00 0.000000e+00 0.000000e+00 0.000000e+00 6.366667e+01
2137000 -8.845879e+01 3.096838e+02 6.350000e+01 1.666667e-01 0.000000e+00 0.000000e+00 0.000000e+00 0.000000e+00 0.000000e+00 0.000000e+00 0.000000e+00 0.000000e+00 6.366667e+01
2138000 -8.868363e+01 3.087178e+02 6.350000e+01 1.666667e-01 0.000000e+00 0.000000e+00 0.000000e+00 0.000000e+00 0.000000e+00 0.000000e+00 0.000000e+00 0.000000e+00 6.366667e+01
2139000 -9.065852e+01 3.098103e+02 6.350000e+01 1.666667e-01 0.000000e+00 0.000000e+00 0.000000e+00 0.000000e+00 0.000000e+00 0.000000e+00 0.000000e+00 0.000000e+00 6.366667e+01
2140000 -8.817443e+01 3.095825e+02 6.350000e+01 1.666667e-01 0.000000e+00 0.000000e+00 0.000000e+00 0.000000e+00 0.000000e+00 0.000000e+00 0.000000e+00 0.000000e+00 6.366667e+01
2141000 -9.262748e+01 3.099787e+02 6.350000e+01 1.666667e-01 0.000000e+00 0.000000e+00 0.000000e+00 0.000000e+00 0.000000e+00 0.000000e+00 0.000000e+00 0.000000e+00 6.366667e+01
2142000 -9.274925e+01 3.083723e+02 6.350000e+01 1.666667e-01 0.000000e+00 0.000000e+00 0.000000e+00 0.000000e+00 0.000000e+00 0.000000e+00 0.000000e+00 0.000000e+00 6.366667e+01
2143000 -9.694231e+01 3.088719e+02 6.350000e+01 1.666667e-01 0.000000e+00 0.000000e+00 0.000000e+00 0.000000e+00 0.000000e+00 0.000000e+00 0.000000e+00 0.000000e+00 6.366667e+01
2144000 -9.231130e+01 3.095158e+02 6.366667e+01 1.666667e-01 0.000000e+00 0.000000e+00 0.000000e+00 0.000000e+00 0.000000e+00 0.000000e+00 0.000000e+00 0.000000e+00 6.366667e+01
2145000 -9.568079e+01 3.089210e+02 6.383333e+01 1.666667e-01 0.000000e+00 0.000000e+00 0.000000e+00 0.000000e+00 0.000000e+00 0.000000e+00 0.000000e+00 0.000000e+00 6.400000e+01
2146000 -9.289966e+01 3.090356e+02 6.383333e+01 1.666667e-01 0.000000e+00 0.000000e+00 0.000000e+00 0.000000e+00 0.000000e+00 0.000000e+00 0.000000e+00 0.000000e+00 6.400000e+01
2147000 -9.353239e+01 3.090863e+02 6.383333e+01 1.666667e-01 0.000000e+00 0.000000e+00 0.000000e+00 0.000000e+00 0.000000e+00 0.000000e+00 0.000000e+00 0.000000e+00 6.400000e+01
2148000 -9.328178e+01 3.079925e+02 6.383333e+01 1.666667e-01 0.000000e+00 0.000000e+00 0.000000e+00 0.000000e+00 0.000000e+00 0.000000e+00 0.000000e+00 0.000000e+00 6.400000e+01
2149000 -9.206248e+01 3.092441e+02 6.383333e+01 1.666667e-01 0.000000e+00 0.000000e+00 0.000000e+00 0.000000e+00 0.000000e+00 0.000000e+00 0.000000e+00 0.000000e+00 6.400000e+01
2150000 -9.248408e+01 3.092389e+02 6.383333e+01 1.666667e-01 0.000000e+00 0.000000e+00 0.000000e+00 0.000000e+00 0.000000e+00 0.000000e+00 0.000000e+00 0.000000e+00 6.400000e+01
2151000 -9.252186e+01 3.093117e+02 6.383333e+01 1.666667e-01 0.000000e+00 0.000000e+00 0.000000e+00 0.000000e+00 0.000000e+00 0.000000e+00 0.000000e+00 0.000000e+00 6.400000e+01
2152000 -9.194777e+01 3.105680e+02 6.383333e+01 1.666667e-01 0.000000e+00 0.000000e+00 0.000000e+00 0.000000e+00 0.000000e+00 0.000000e+00 0.000000e+00 0.000000e+00 6.400000e+01
2153000 -9.481749e+01 3.090494e+02 6.383333e+01 1.666667e-01 0.000000e+00 0.000000e+00 0.000000e+00 0.000000e+00 0.000000e+00 0.000000e+00 0.000000e+00 0.000000e+00 6.400000e+01
2154000 -9.252556e+01 3.105005e+02 6.383333e+01 1.666667e-01 0.000000e+00 0.000000e+00 0.000000e+00 0.000000e+00 0.000000e+00 0.000000e+00 0.000000e+00 0.000000e+00 6.400000e+01
2155000 -9.147668e+01 3.106506e+02 6.383333e+01 1.666667e-01 0.000000e+00 0.000000e+00 0.000000e+00 0.000000e+00 0.000000e+00 0.000000e+00 0.000000e+00 0.000000e+00 6.400000e+01
2156000 -9.440311e+01 3.076298e+02 6.383333e+01 1.666667e-01 0.000000e+00 0.000000e+00 0.000000e+00 0.000000e+00 0.000000e+00 0.000000e+00 0.000000e+00 0.000000e+00 6.400000e+01
2157000 -9.232179e+01 3.096496e+02 6.383333e+01 1.666667e-01 0.000000e+00 0.000000e+00 0.000000e+00 0.000000e+00 0.000000e+00 0.000000e+00 0.000000e+00 0.000000e+00 6.400000e+01
2158000 -8.757775e+01 3.102123e+02 6.383333e+01 1.666667e-01 0.000000e+00 0.000000e+00 0.000000e+00 0.000000e+00 0.000000e+00 0.000000e+00 0.000000e+00 0.000000e+00 6.400000e+01
2159000 -8.925146e+01 3.108704e+02 6.383333e+01 1.666667e-01 0.000000e+00 0.000000e+00 0.000000e+00 0.000000e+00 0.000000e+00 0.000000e+00 0.000000e+00 0.000000e+00 6.400000e+01
2160000 -8.780020e+01 3.113673e+02 6.383333e+01 1.666667e-01 0.000000e+00 0.000000e+00 0.000000e+00 0.000000e+00 0.000000e+00 0.000000e+00 0.000000e+00 0.000000e+00 6.400000e+01
2161000 -9.015285e+01 3.078334e+02 6.383333e+01 1.666667e-01 0.000000e+00 0.000000e+00 0.000000e+00 0.000000e+00 0.000000e+00 0.000000e+00 0.000000e+00 0.000000e+00 6.400000e+01
2162000 -8.925050e+01 3.104297e+02 6.400000e+01 1.666667e-01 0.000000e+00 0.000000e+00 0.000000e+00 0.000000e+00 0.000000e+00 0.000000e+00 0.000000e+00 0.000000e+00 6.416667e+01
2163000 -9.158840e+01 3.113647e+02 6.400000e+01 1.666667e-01 0.000000e+00 0.000000e+00 0.000000e+00 0.000000e+00 0.000000e+00 0.000000e+00 0.000000e+00 0.000000e+00 6.416667e+01
2164000 -8.970826e+01 3.070939e+02 6.400000e+01 1.666667e-01 0.000000e+00 0.000000e+00 0.000000e+00 0.000000e+00 0.000000e+00 0.000000e+00 0.000000e+00 0.000000e+00 6.416667e+01
2165000 -8.827778e+01 3.117921e+02 6.416667e+01 1.666667e-01 0.000000e+00 0.000000e+00 0.000000e+00 0.000000e+00 0.000000e+00 0.000000e+00 0.000000e+00 0.000000e+00 6.433333e+01
2166000 -8.783781e+01 3.093492e+02 6.416667e+01 1.666667e-01 0.000000e+00 0.000000e+00 0.000000e+00 0.000000e+00 0.000000e+00 0.000000e+00 0.000000e+00 0.000000e+00 6.433333e+01
2167000 -9.058923e+01 3.085883e+02 6.433333e+01 1.666667e-01 0.000000e+00 0.000000e+00 0.000000e+00 0.000000e+00 0.000000e+00 0.000000e+00 0.000000e+00 0.000000e+00 6.450000e+01
2168000 -8.971881e+01 3.109865e+02 6.433333e+01 1.666667e-01 0.000000e+00 0.000000e+00 0.000000e+00 0.000000e+00 0.000000e+00 0.000000e+00 0.000000e+00 0.000000e+00 6.450000e+01
2169000 -9.012398e+01 3.097873e+02 6.433333e+01 1.666667e-01 0.000000e+00 0.000000e+00 0.000000e+00 0.000000e+00 0.000000e+00 0.000000e+00 0.000000e+00 0.000000e+00 6.450000e+01
2170000 -9.065925e+01 3.097847e+02 6.433333e+01 1.666667e-01 0.000000e+00 0.000000e+00 0.000000e+00 0.000000e+00 0.000000e+00 0.000000e+00 0.000000e+00 0.000000e+00 6.450000e+01
2171000 -9.252835e+01 3.105603e+02 6.433333e+01 1.666667e-01 0.000000e+00 0.000000e+00 0.000000e+00 0.000000e+00 0.000000e+00 0.000000e+00 0.000000e+00 0.000000e+00 6.450000e+01
2172000 -9.410576e+01 3.082998e+02 6.433333e+01 1.666667e-01 0.000000e+00 0.000000e+00 0.000000e+00 0.000000e+00 0.000000e+00 0.000000e+00 0.000000e+00 0.000000e+00 6.450000e+01
2173000 -9.528530e+01 3.103614e+02 6.450000e+01 1.666667e-01 0.000000e+00 0.000000e+00 0.000000e+00 0.000000e+00 0.000000e+00 0.000000e+00 0.000000e+00 0.000000e+00 6.466667e+01
2174000 -9.423129e+01 3.103406e+02 6.450000e+01 1.666667e-01 0.000000e+00 0.000000e+00 0.000000e+00 0.000000e+00 0.000000e+00 0.000000e+00 0.000000e+00 0.000000e+00 6.466667e+01
2175000 -9.390834e+01 3.085616e+02 6.466667e+01 1.666667e-01 0.000000e+00 0.000000e+00 0.000000e+00 0.000000e+00 0.000000e+00 0.000000e+00 0.000000e+00 0.000000e+00 6.483333e+01
2176000 -9.595624e+01 3.111596e+02 6.483333e+01 1.666667e-01 0.000000e+00 0.000000e+00 0.000000e+00 0.000000e+00 0.000000e+00 0.000000e+00 0.000000e+00 0.000000e+00 6.500000e+01
2177000 -9.334175e+01 3.102671e+02 6.483333e+01 1.666667e-01 0.000000e+00 0.000000e+00 0.000000e+00 0.000000e+00 0.000000e+00 0.000000e+00 0.000000e+00 0.000000e+00 6.500000e+01
2178000 -9.520858e+01 3.084392e+02 6.483333e+01 1.666667e-01 0.000000e+00 0.000000e+00 0.000000e+00 0.000000e+00 0.000000e+00 0.000000e+00 0.000000e+00 0.000000e+00 6.500000e+01
2179000 -9.313849e+01 3.102578e+02 6.500000e+01 1.666667e-01 0.000000e+00 0.000000e+00 0.000000e+00 0.000000e+00 0.000000e+00 0.000000e+00 0.000000e+00 0.000000e+00 6.516667e+01
2180000 -9.407120e+01 3.097702e+02 6.500000e+01 1.666667e-01 0.000000e+00 0.000000e+00 0.000000e+00 0.000000e+00 0.000000e+00 0.000000e+00 0.000000e+00 0.000000e+00 6.516667e+01
2181000 -9.147968e+01 3.110112e+02 6.516667e+01 1.666667e-01 0.000000e+00 0.000000e+00 0.000000e+00 0.000000e+00 0.000000e+00 0.000000e+00 0.000000e+00 0.000000e+00 6.533333e+01
2182000 -9.160113e+01 3.103387e+02 6.516667e+01 1.666667e-01 0.000000e+00 0.000000e+00 0.000000e+00 0.000000e+00 0.000000e+00 0.000000e+00 0.000000e+00 0.000000e+00 6.533333e+01
2183000 -9.173588e+01 3.090942e+02 6.516667e+01 1.666667e-01 0.000000e+00 0.000000e+00 0.000000e+00 0.000000e+00 0.000000e+00 0.000000e+00 0.000000e+00 0.000000e+00 6.533333e+01
2184000 -9.030384e+01 3.107362e+02 6.533333e+01 1.666667e-01 0.000000e+00 0.000000e+00 0.000000e+00 0.000000e+00 0.000000e+00 0.000000e+00 0.000000e+00 0.000000e+00 6.550000e+01
2185000 -9.041768e+01 3.084312e+02 6.533333e+01 1.666667e-01 0.000000e+00 0.000000e+00 0.000000e+00 0.000000e+00 0.000000e+00 0.000000e+00 0.000000e+00 0.000000e+00 6.550000e+01
2186000 -8.874910e+01 3.084575e+02 6.533333e+01 1.666667e-01 0.000000e+00 0.000000e+00 0.000000e+00 0.000000e+00 0.000000e+00 0.000000e+00 0.000000e+00 0.000000e+00 6.550000e+01
2187000 -8.959665e+01 3.088086e+02 6.533333e+01 1.666667e-01 0.000000e+00 0.000000e+00 0.000000e+00 0.000000e+00 0.000000e+00 0.000000e+00 0.000000e+00 0.000000e+00 6.550000e+01
2188000 -8.856492e+01 3.099898e+02 6.550000e+01 1.666667e-01 0.000000e+00 0.000000e+00 0.000000e+00 0.000000e+00 0.000000e+00 0.000000e+00 0.000000e+00 0.000000e+00 6.566667e+01
2189000 -8.927871e+01 3.114978e+02 6.550000e+01 1.666667e-01 0.000000e+00 0.000000e+00 0.000000e+00 0.000000e+00 0.000000e+00 0.000000e+00 0.000000e+00 0.000000e+00 6.566667e+01
2190000 -9.236328e+01 3.103520e+02 6.550000e+01 1.666667e-01 0.000000e+00 0.000000e+00 0.000000e+00 0.000000e+00 0.000000e+00 0.000000e+00 0.000000e+00 0.000000e+00 6.566667e+01
2191000 -9.007247e+01 3.090605e+02 6.550000e+01 1.666667e-01 0.000000e+00 0.000000e+00 0.000000e+00 0.000000e+00 0.000000e+00 0.000000e+00 0.000000e+00 0.000000e+00 6.566667e+01
2192000 -9.391289e+01 3.101626e+02 6.550000e+01 1.666667e-01 0.000000e+00 0.000000e+00 0.000000e+00 0.000000e+00 0.000000e+00 0.000000e+00 0.000000e+00 0.000000e+00 6.566667e+01
2193000 -9.210907e+01 3.066073e+02 6.550000e+01 1.666667e-01 0.000000e+00 0.000000e+00 0.000000e+00 0.000000e+00 0.000000e+00 0.000000e+00 0.000000e+00 0.000000e+00 6.566667e+01
2194000 -9.271139e+01 3.083011e+02 6.550000e+01 1.666667e-01 0.000000e+00 0.000000e+00 0.000000e+00 0.000000e+00 0.000000e+00 0.000000e+00 0.000000e+00 0.000000e+00 6.566667e+01
2195000 -9.079073e+01 3.092693e+02 6.550000e+01 1.666667e-01 0.000000e+00 0.000000e+00 0.000000e+00 0.000000e+00 0.000000e+00 0.000000e+00 0.000000e+00 0.000000e+00 6.566667e+01
2196000 -9.281938e+01 3.105049e+02 6.550000e+01 1.666667e-01 0.000000e+00 0.000000e+00 0.000000e+00 0.000000e+00 0.000000e+00 0.000000e+00 0.000000e+00 0.000000e+00 6.566667e+01
2197000 -9.339331e+01 3.103550e+02 6.550000e+01 1.666667e-01 0.000000e+00 0.000000e+00 0.000000e+00 0.000000e+00 0.000000e+00 0.000000e+00 0.000000e+00 0.000000e+00 6.566667e+01
2198000 -9.275063e+01 3.104262e+02 6.550000e+01 1.666667e-01 0.000000e+00 0.000000e+00 0.000000e+00 0.000000e+00 0.000000e+00 0.000000e+00 0.000000e+00 0.000000e+00 6.566667e+01
2199000 -9.314913e+01 3.073642e+02 6.566667e+01 1.666667e-01 0.000000e+00 0.000000e+00 0.000000e+00 0.000000e+00 0.000000e+00 0.000000e+00 0.000000e+00 0.000000e+00 6.583333e+01
2200000 -9.149667e+01 3.085560e+02 6.566667e+01 1.666667e-01 0.000000e+00 0.000000e+00 0.000000e+00 0.000000e+00 0.000000e+00 0.000000e+00 0.000000e+00 0.000000e+00 6.583333e+01
2201000 -9.200409e+01 3.106976e+02 6.566667e+01 1.666667e-01 0.000000e+00 0.000000e+00 0.000000e+00 0.000000e+00 0.000000e+00 0.000000e+00 0.000000e+00 0.000000e+00 6.583333e+01
2202000 -9.275420e+01 3.097258e+02 6.566667e+01 1.666667e-01 0.000000e+00 0.000000e+00 0.000000e+00 0.000000e+00 0.000000e+00 0.000000e+00 0.000000e+00 0.000000e+00 6.583333e+01
2203000 -9.194182e+01 3.104793e+02 6.566667e+01 1.666667e-01 0.000000e+00 0.000000e+00 0.000000e+00 0.000000e+00 0.000000e+00 0.000000e+00 0.000000e+00 0.000000e+00 6.583333e+01
2204000 -9.242398e+01 3.082836e+02 6.566667e+01 1.666667e-01 0.000000e+00 0.000000e+00 0.000000e+00 0.000000e+00 0.000000e+00 0.000000e+00 0.000000e+00 0.000000e+00 6.583333e+01
2205000 -9.296257e+01 3.077543e+02 6.566667e+01 1.666667e-01 0.000000e+00 0.000000e+00 0.000000e+00 0.000000e+00 0.000000e+00 0.000000e+00 0.000000e+00 0.000000e+00 6.583333e+01
2206000 -9.247229e+01 3.091759e+02 6.566667e+01 1.666667e-01 0.000000e+00 0.000000e+00 0.000000e+00 0.000000e+00 0.000000e+00 0.000000e+00 0.000000e+00 0.000000e+00 6.583333e+01
2207000 -9.366022e+01 3.100958e+02 6.566667e+01 1.666667e-01 0.000000e+00 0.000000e+00 0.000000e+00 0.000000e+00 0.000000e+00 0.000000e+00 0.000000e+00 0.000000e+00 6.583333e+01
2208000 -9.410841e+01 3.068679e+02 6.566667e+01 1.666667e-01 0.000000e+00 0.000000e+00 0.000000e+00 0.000000e+00 0.000000e+00 0.000000e+00 0.000000e+00 0.000000e+00 6.583333e+01
2209000 -9.250868e+01 3.106688e+02 6.583333e+01 1.666667e-01 0.000000e+00 0.000000e+00 0.000000e+00 0.000000e+00 0.000000e+00 0.000000e+00 0.000000e+00 0.000000e+00 6.600000e+01
2210000 -8.874524e+01 3.084363e+02 6.583333e+01 1.666667e-01 0.000000e+00 0.000000e+00 0.000000e+00 0.000000e+00 0.000000e+00 0.000000e+00 0.000000e+00 0.000000e+00 6.600000e+01
2211000 -9.033925e+01 3.097560e+02 6.583333e+01 1.666667e-01 0.000000e+00 0.000000e+00 0.000000e+00 0.000000e+00 0.000000e+00 0.000000e+00 0.000000e+00 0.000000e+00 6.600000e+01
2212000 -9.195285e+01 3.102579e+02 6.583333e+01 1.666667e-01 0.000000e+00 0.000000e+00 0.000000e+00 0.000000e+00 0.000000e+00 0.000000e+00 0.000000e+00 0.000000e+00 6.600000e+01
2213000 -9.103480e+01 3.087559e+02 6.583333e+01 1.666667e-01 0.000000e+00 0.000000e+00 0.000000e+00 0.000000e+00 0.000000e+00 0.000000e+00 0.000000e+00 0.000000e+00 6.600000e+01
2214000 -9.031850e+01 3.098505e+02 6.583333e+01 1.666667e-01 0.000000e+00 0.000000e+00 0.000000e+00 0.000000e+00 0.000000e+00 0.000000e+00 0.000000e+00 0.000000e+00 6.600000e+01
2215000 -9.014263e+01 3.080721e+02 6.583333e+01 1.666667e-01 0.000000e+00 0.000000e+00 0.000000e+00 0.000000e+00 0.000000e+00 0.000000e+00 0.000000e+00 0.000000e+00 6.600000e+01
2216000 -9.242388e+01 3.082222e+02 6.583333e+01 1.666667e-01 0.000000e+00 0.000000e+00 0.000000e+00 0.000000e+00 0.000000e+00 0.000000e+00 0.000000e+00 0.000000e+00 6.600000e+01
2217000 -9.154746e+01 3.096437e+02 6.583333e+01 1.666667e-01 0.000000e+00 0.000000e+00 0.000000e+00 0.000000e+00 0.000000e+00 0.000000e+00 0.000000e+00 0.000000e+00 6.600000e+01
2218000 -9.012876e+01 3.080083e+02 6.583333e+01 1.666667e-01 0.000000e+00 0.000000e+00 0.000000e+00 0.000000e+00 0.000000e+00 0.000000e+00 0.000000e+00 0.000000e+00 6.600000e+01
2219000 -9.137798e+01 3.091132e+02 6.583333e+01 1.666667e-01 0.000000e+00 0.000000e+00 0.000000e+00 0.000000e+00 0.000000e+00 0.000000e+00 0.000000e+00 0.000000e+00 6.600000e+01
2220000 -9.229250e+01 3.073840e+02 6.583333e+01 1.666667e-01 0.000000e+00 0.000000e+00 0.000000e+00 0.000000e+00 0.000000e+00 0.000000e+00 0.000000e+00 0.000000e+00 6.600000e+01
2221000 -9.445433e+01 3.081846e+02 6.583333e+01 1.666667e-01 0.000000e+00 0.000000e+00 0.000000e+00 0.000000e+00 0.000000e+00 0.000000e+00 0.000000e+00 0.000000e+00 6.600000e+01
2222000 -9.540430e+01 3.110669e+02 6.600000e+01 1.666667e-01 0.000000e+00 0.000000e+00 0.000000e+00 0.000000e+00 0.000000e+00 0.000000e+00 0.000000e+00 0.000000e+00 6.616667e+01
2223000 -9.399988e+01 3.119657e+02 6.600000e+01 1.666667e-01 0.000000e+00 0.000000e+00 0.000000e+00 0.000000e+00 0.000000e+00 0.000000e+00 0.000000e+00 0.000000e+00 6.616667e+01
2224000 -9.372385e+01 3.103684e+02 6.600000e+01 1.666667e-01 0.000000e+00 0.000000e+00 0.000000e+00 0.000000e+00 0.000000e+00 0.000000e+00 0.000000e+00 0.000000e+00 6.616667e+01
2225000 -9.229429e+01 3.094823e+02 6.600000e+01 1.666667e-01 0.000000e+00 0.000000e+00 0.000000e+00 0.000000e+00 0.000000e+00 0.000000e+00 0.000000e+00 0.000000e+00 6.616667e+01
2226000 -9.398657e+01 3.078635e+02 6.600000e+01 1.666667e-01 0.000000e+00 0.000000e+00 0.000000e+00 0.000000e+00 0.000000e+00 0.000000e+00 0.000000e+00 0.000000e+00 6.616667e+01
2227000 -9.624850e+01 3.106556e+02 6.600000e+01 1.666667e-01 0.000000e+00 0.000000e+00 0.000000e+00 0.000000e+00 0.000000e+00 0.000000e+00 0.000000e+00 0.000000e+00 6.616667e+01
2228000 -9.507307e+01 3.085330e+02 6.600000e+01 1.666667e-01 0.000000e+00 0.000000e+00 0.000000e+00 0.000000e+00 0.000000e+00 0.000000e+00 0.000000e+00 0.000000e+00 6.616667e+01
2229000 -9.199013e+01 3.080427e+02 6.616667e+01 1.666667e-01 0.000000e+00 0.000000e+00 0.000000e+00 0.000000e+00 0.000000e+00 0.000000e+00 0.000000e+00 0.000000e+00 6.633333e+01
2230000 -9.283249e+01 3.092946e+02 6.616667e+01 1.666667e-01 0.000000e+00 0.000000e+00 0.000000e+00 0.000000e+00 0.000000e+00 0.000000e+00 0.000000e+00 0.000000e+00 6.633333e+01
2231000 -9.246530e+01 3.105147e+02 6.616667e+01 1.666667e-01 0.000000e+00 0.000000e+00 0.000000e+00 0.000000e+00 0.000000e+00 0.000000e+00 0.000000e+00 0.000000e+00 6.633333e+01
2232000 -9.229399e+01 3.089414e+02 6.616667e+01 1.666667e-01 0.000000e+00 0.000000e+00 0.000000e+00 0.000000e+00 0.000000e+00 0.000000e+00 0.000000e+00 0.000000e+00 6.633333e+01
2233000 -9.265258e+01 3.095465e+02 6.616667e+01 1.666667e-01 0.000000e+00 0.000000e+00 0.000000e+00 0.000000e+00 0.000000e+00 0.000000e+00 0.000000e+00 0.000000e+00 6.633333e+01
2234000 -9.229222e+01 3.098682e+02 6.616667e+01 1.666667e-01 0.000000e+00 0.000000e+00 0.000000e+00 0.000000e+00 0.000000e+00 0.000000e+00 0.000000e+00 0.000000e+00 6.633333e+01
2235000 -9.308877e+01 3.103988e+02 6.633333e+01 1.666667e-01 0.000000e+00 0.000000e+00 0.000000e+00 0.000000e+00 0.000000e+00 0.000000e+00 0.000000e+00 0.000000e+00 6.650000e+01
2236000 -9.093431e+01 3.114273e+02 6.633333e+01 1.666667e-01 0.000000e+00 0.000000e+00 0.000000e+00 0.000000e+00 0.000000e+00 0.000000e+00 0.000000e+00 0.000000e+00 6.650000e+01
2237000 -9.210990e+01 3.104908e+02 6.633333e+01 1.666667e-01 0.000000e+00 0.000000e+00 0.000000e+00 0.000000e+00 0.000000e+00 0.000000e+00 0.000000e+00 0.000000e+00 6.650000e+01
2238000 -9.204376e+01 3.080183e+02 6.633333e+01 1.666667e-01 0.000000e+00 0.000000e+00 0.000000e+00 0.000000e+00 0.000000e+00 0.000000e+00 0.000000e+00 0.000000e+00 6.650000e+01
2239000 -9.104595e+01 3.077016e+02 6.633333e+01 1.666667e-01 0.000000e+00 0.000000e+00 0.000000e+00 0.000000e+00 0.000000e+00 0.000000e+00 0.000000e+00 0.000000e+00 6.650000e+01
2240000 -9.184946e+01 3.081227e+02 6.633333e+01 1.666667e-01 0.000000e+00 0.000000e+00 0.000000e+00 0.000000e+00 0.000000e+00 0.000000e+00 0.000000e+00 0.000000e+00 6.650000e+01
2241000 -9.414938e+01 3.098309e+02 6.633333e+01 1.666667e-01 0.000000e+00 0.000000e+00 0.000000e+00 0.000000e+00 0.000000e+00 0.000000e+00 0.000000e+00 0.000000e+00 6.650000e+01
2242000 -9.623623e+01 3.100349e+02 6.633333e+01 1.666667e-01 0.000000e+00 0.000000e+00 0.000000e+00 0.000000e+00 0.000000e+00 0.000000e+00 0.000000e+00 0.000000e+00 6.650000e+01
2243000 -9.276047e+01 3.090898e+02 6.633333e+01 1.666667e-01 0.000000e+00 0.000000e+00 0.000000e+00 0.000000e+00 0.000000e+00 0.000000e+00 0.000000e+00 0.000000e+00 6.650000e+01
2244000 -9.838412e+01 3.090946e+02 6.633333e+01 1.666667e-01 0.000000e+00 0.000000e+00 0.000000e+00 0.000000e+00 0.000000e+00 0.000000e+00 0.000000e+00 0.000000e+00 6.650000e+01
2245000 -9.670632e+01 3.101824e+02 6.633333e+01 1.666667e-01 0.000000e+00 0.000000e+00 0.000000e+00 0.000000e+00 0.000000e+00 0.000000e+00 0.000000e+00 0.000000e+00 6.650000e+01
2246000 -9.564860e+01 3.110192e+02 6.650000e+01 1.666667e-01 0.000000e+00 0.000000e+00 0.000000e+00 0.000000e+00 0.000000e+00 0.000000e+00 0.000000e+00 0.000000e+00 6.666667e+01
2247000 -9.466264e+01 3.075352e+02 6.650000e+01 1.666667e-01 0.000000e+00 0.000000e+00 0.000000e+00 0.000000e+00 0.000000e+00 0.000000e+00 0.000000e+00 0.000000e+00 6.666667e+01
2248000 -9.489938e+01 3.092156e+02 6.650000e+01 1.666667e-01 0.000000e+00 0.000000e+00 0.000000e+00 0.000000e+00 0.000000e+00 0.000000e+00 0.000000e+00 0.000000e+00 6.666667e+01
2249000 -9.666560e+01 3.077928e+02 6.650000e+01 1.666667e-01 0.000000e+00 0.000000e+00 0.000000e+00 0.000000e+00 0.000000e+00 0.000000e+00 0.000000e+00 0.000000e+00 6.666667e+01
2250000 -9.672228e+01 3.096114e+02 6.666667e+01 1.666667e-01 0.000000e+00 0.000000e+00 0.000000e+00 0.000000e+00 0.000000e+00 0.000000e+00 0.000000e+00 0.000000e+00 6.683333e+01
2251000 -9.775100e+01 3.107109e+02 6.666667e+01 1.666667e-01 0.000000e+00 0.000000e+00 0.000000e+00 0.000000e+00 0.000000e+00 0.000000e+00 0.000000e+00 0.000000e+00 6.683333e+01
2252000 -9.390733e+01 3.106404e+02 6.666667e+01 1.666667e-01 0.000000e+00 0.000000e+00 0.000000e+00 0.000000e+00 0.000000e+00 0.000000e+00 0.000000e+00 0.000000e+00 6.683333e+01
2253000 -9.511857e+01 3.101271e+02 6.666667e+01 1.666667e-01 0.000000e+00 0.000000e+00 0.000000e+00 0.000000e+00 0.000000e+00 0.000000e+00 0.000000e+00 0.000000e+00 6.683333e+01
2254000 -9.531986e+01 3.100116e+02 6.666667e+01 1.666667e-01 0.000000e+00 0.000000e+00 0.000000e+00 0.000000e+00 0.000000e+00 0.000000e+00 0.000000e+00 0.000000e+00 6.683333e+01
2255000 -9.573910e+01 3.087532e+02 6.666667e+01 1.666667e-01 0.000000e+00 0.000000e+00 0.000000e+00 0.000000e+00 0.000000e+00 0.000000e+00 0.000000e+00 0.000000e+00 6.683333e+01
2256000 -9.258360e+01 3.114464e+02 6.666667e+01 1.666667e-01 0.000000e+00 0.000000e+00 0.000000e+00 0.000000e+00 0.000000e+00 0.000000e+00 0.000000e+00 0.000000e+00 6.683333e+01
2257000 -9.728279e+01 3.098236e+02 6.666667e+01 1.666667e-01 0.000000e+00 0.000000e+00 0.000000e+00 0.000000e+00 0.000000e+00 0.000000e+00 0.000000e+00 0.000000e+00 6.683333e+01
2258000 -9.611466e+01 3.097078e+02 6.666667e+01 1.666667e-01 0.000000e+00 0.000000e+00 0.000000e+00 0.000000e+00 0.000000e+00 0.000000e+00 0.000000e+00 0.000000e+00 6.683333e+01
2259000 -9.307103e+01 3.128501e+02 6.666667e+01 1.666667e-01 0.000000e+00 0.000000e+00 0.000000e+00 0.000000e+00 0.000000e+00 0.000000e+00 0.000000e+00 0.000000e+00 6.683333e+01
2260000 -9.343471e+01 3.083768e+02 6.666667e+01 1.666667e-01 0.000000e+00 0.000000e+00 0.000000e+00 0.000000e+00 0.000000e+00 0.000000e+00 0.000000e+00 0.000000e+00 6.683333e+01
2261000 -9.368323e+01 3.094507e+02 6.683333e+01 1.666667e-01 0.000000e+00 0.000000e+00 0.000000e+00 0.000000e+00 0.000000e+00 0.000000e+00 0.000000e+00 0.000000e+00 6.683333e+01
2262000 -8.932309e+01 3.104654e+02 6.700000e+01 1.666667e-01 0.000000e+00 0.000000e+00 0.000000e+00 0.000000e+00 0.000000e+00 0.000000e+00 0.000000e+00 0.000000e+00 6.700000e+01
2263000 -8.982053e+01 3.099159e+02 6.716667e+01 1.666667e-01 0.000000e+00 0.000000e+00 0.000000e+00 0.000000e+00 0.000000e+00 0.000000e+00 0.000000e+00 0.000000e+00 6.733333e+01
2264000 -9.168479e+01 3.103839e+02 6.733333e+01 1.666667e-01 0.000000e+00 0.000000e+00 0.000000e+00 0.000000e+00 0.000000e+00 0.000000e+00 0.000000e+00 0.000000e+00 6.750000e+01
2265000 -8.857296e+01 3.082676e+02 6.733333e+01 1.666667e-01 0.000000e+00 0.000000e+00 0.000000e+00 0.000000e+00 0.000000e+00 0.000000e+00 0.000000e+00 0.000000e+00 6.750000e+01
2266000 -8.832543e+01 3.093340e+02 6.733333e+01 1.666667e-01 0.000000e+00 0.000000e+00 0.000000e+00 0.000000e+00 0.000000e+00 0.000000e+00 0.000000e+00 0.000000e+00 6.750000e+01
2267000 -9.085974e+01 3.090326e+02 6.733333e+01 1.666667e-01 0.000000e+00 0.000000e+00 0.000000e+00 0.000000e+00 0.000000e+00 0.000000e+00 0.000000e+00 0.000000e+00 6.750000e+01
2268000 -8.966468e+01 3.094958e+02 6.733333e+01 1.666667e-01 0.000000e+00 0.000000e+00 0.000000e+00 0.000000e+00 0.000000e+00 0.000000e+00 0.000000e+00 0.000000e+00 6.750000e+01
2269000 -9.053759e+01 3.105037e+02 6.733333e+01 1.666667e-01 0.000000e+00 0.000000e+00 0.000000e+00 0.000000e+00 0.000000e+00 0.000000e+00 0.000000e+00 0.000000e+00 6.750000e+01
2270000 -9.143225e+01 3.112397e+02 6.733333e+01 1.666667e-01 0.000000e+00 0.000000e+00 0.000000e+00 0.000000e+00 0.000000e+00 0.000000e+00 0.000000e+00 0.000000e+00 6.750000e+01
2271000 -9.083242e+01 3.093112e+02 6.733333e+01 1.666667e-01 0.000000e+00 0.000000e+00 0.000000e+00 0.000000e+00 0.000000e+00 0.000000e+00 0.000000e+00 0.000000e+00 6.750000e+01
2272000 -8.821603e+01 3.110951e+02 6.733333e+01 1.666667e-01 0.000000e+00 0.000000e+00 0.000000e+00 0.000000e+00 0.000000e+00 0.000000e+00 0.000000e+00 0.000000e+00 6.750000e+01
2273000 -9.330738e+01 3.105622e+02 6.733333e+01 1.666667e-01 0.000000e+00 0.000000e+00 0.000000e+00 0.000000e+00 0.000000e+00 0.000000e+00 0.000000e+00 0.000000e+00 6.750000e+01
2274000 -8.987596e+01 3.100374e+02 6.733333e+01 1.666667e-01 0.000000e+00 0.000000e+00 0.000000e+00 0.000000e+00 0.000000e+00 0.000000e+00 0.000000e+00 0.000000e+00 6.750000e+01
2275000 -9.239606e+01 3.108265e+02 6.733333e+01 1.666667e-01 0.000000e+00 0.000000e+00 0.000000e+00 0.000000e+00 0.000000e+00 0.000000e+00 0.000000e+00 0.000000e+00 6.750000e+01
2276000 -9.141323e+01 3.097742e+02 6.750000e+01 1.666667e-01 0.000000e+00 0.000000e+00 0.000000e+00 0.000000e+00 0.000000e+00 0.000000e+00 0.000000e+00 0.000000e+00 6.766667e+01
2277000 -9.147074e+01 3.073839e+02 6.750000e+01 1.666667e-01 0.000000e+00 0.000000e+00 0.000000e+00 0.000000e+00 0.000000e+00 0.000000e+00 0.000000e+00 0.000000e+00 6.766667e+01
2278000 -9.174276e+01 3.111328e+02 6.750000e+01 1.666667e-01 0.000000e+00 0.000000e+00 0.000000e+00 0.000000e+00 0.000000e+00 0.000000e+00 0.000000e+00 0.000000e+00 6.766667e+01
2279000 -9.274712e+01 3.082147e+02 6.750000e+01 1.666667e-01 0.000000e+00 0.000000e+00 0.000000e+00 0.000000e+00 0.000000e+00 0.000000e+00 0.000000e+00 0.000000e+00 6.766667e+01
2280000 -9.341815e+01 3.072724e+02 6.750000e+01 1.666667e-01 0.000000e+00 0.000000e+00 0.000000e+00 0.000000e+00 0.000000e+00 0.000000e+00 0.000000e+00 0.000000e+00 6.766667e+01
2281000 -9.568513e+01 3.094158e+02 6.750000e+01 1.666667e-01 0.000000e+00 0.000000e+00 0.000000e+00 0.000000e+00 0.000000e+00 0.000000e+00 0.000000e+00 0.000000e+00 6.766667e+01
2282000 -9.311995e+01 3.062380e+02 6.750000e+01 1.666667e-01 0.000000e+00 0.000000e+00 0.000000e+00 0.000000e+00 0.000000e+00 0.000000e+00 0.000000e+00 0.000000e+00 6.766667e+01
2283000 -9.292049e+01 3.094746e+02 6.750000e+01 1.666667e-01 0.000000e+00 0.000000e+00 0.000000e+00 0.000000e+00 0.000000e+00 0.000000e+00 0.000000e+00 0.000000e+00 6.766667e+01
2284000 -9.347994e+01 3.107034e+02 6.766667e+01 1.666667e-01 0.000000e+00 0.000000e+00 0.000000e+00 0.000000e+00 0.000000e+00 0.000000e+00 0.000000e+00 0.000000e+00 6.783333e+01
2285000 -9.195167e+01 3.096013e+02 6.766667e+01 1.666667e-01 0.000000e+00 0.000000e+00 0.000000e+00 0.000000e+00 0.000000e+00 0.000000e+00 0.000000e+00 0.000000e+00 6.783333e+01
2286000 -9.202401e+01 3.099884e+02 6.766667e+01 1.666667e-01 0.000000e+00 0.000000e+00 0.000000e+00 0.000000e+00 0.000000e+00 0.000000e+00 0.000000e+00 0.000000e+00 6.783333e+01
2287000 -9.309850e+01 3.083750e+02 6.766667e+01 1.666667e-01 0.000000e+00 0.000000e+00 0.000000e+00 0.000000e+00 0.000000e+00 0.000000e+00 0.000000e+00 0.000000e+00 6.783333e+01
2288000 -9.314858e+01 3.089477e+02 6.766667e+01 1.666667e-01 0.000000e+00 0.000000e+00 0.000000e+00 0.000000e+00 0.000000e+00 0.000000e+00 0.000000e+00 0.000000e+00 6.783333e+01
2289000 -9.321285e+01 3.087313e+02 6.766667e+01 1.666667e-01 0.000000e+00 0.000000e+00 0.000000e+00 0.000000e+00 0.000000e+00 0.000000e+00 0.000000e+00 0.000000e+00 6.783333e+01
2290000 -9.355641e+01 3.093523e+02 6.783333e+01 1.666667e-01 0.000000e+00 0.000000e+00 0.000000e+00 0.000000e+00 0.000000e+00 0.000000e+00 0.000000e+00 0.000000e+00 6.800000e+01
2291000 -9.176965e+01 3.096602e+02 6.783333e+01 1.666667e-01 0.000000e+00 0.000000e+00 0.000000e+00 0.000000e+00 0.000000e+00 0.000000e+00 0.000000e+00 0.000000e+00 6.800000e+01
2292000 -9.384128e+01 3.092616e+02 6.783333e+01 1.666667e-01 0.000000e+00 0.000000e+00 0.000000e+00 0.000000e+00 0.000000e+00 0.000000e+00 0.000000e+00 0.000000e+00 6.800000e+01
2293000 -9.555206e+01 3.116151e+02 6.783333e+01 1.666667e-01 0.000000e+00 0.000000e+00 0.000000e+00 0.000000e+00 0.000000e+00 0.000000e+00 0.000000e+00 0.000000e+00 6.800000e+01
2294000 -9.636537e+01 3.094653e+02 6.783333e+01 1.666667e-01 0.000000e+00 0.000000e+00 0.000000e+00 0.000000e+00 0.000000e+00 0.000000e+00 0.000000e+00 0.000000e+00 6.800000e+01
2295000 -9.767640e+01 3.080908e+02 6.783333e+01 1.666667e-01 0.000000e+00 0.000000e+00 0.000000e+00 0.000000e+00 0.000000e+00 0.000000e+00 0.000000e+00 0.000000e+00 6.800000e+01
2296000 -9.557786e+01 3.093088e+02 6.783333e+01 1.666667e-01 0.000000e+00 0.000000e+00 0.000000e+00 0.000000e+00 0.000000e+00 0.000000e+00 0.000000e+00 0.000000e+00 6.800000e+01
2297000 -9.733703e+01 3.069737e+02 6.783333e+01 1.666667e-01 0.000000e+00 0.000000e+00 0.000000e+00 0.000000e+00 0.000000e+00 0.000000e+00 0.000000e+00 0.000000e+00 6.800000e+01
2298000 -9.778953e+01 3.087028e+02 6.800000e+01 1.666667e-01 0.000000e+00 0.000000e+00 0.000000e+00 0.000000e+00 0.000000e+00 0.000000e+00 0.000000e+00 0.000000e+00 6.816667e+01
2299000 -9.729851e+01 3.096774e+02 6.800000e+01 1.666667e-01 0.000000e+00 0.000000e+00 0.000000e+00 0.000000e+00 0.000000e+00 0.000000e+00 0.000000e+00 0.000000e+00 6.816667e+01
2300000 -9.891424e+01 3.092358e+02 6.800000e+01 1.666667e-01 0.000000e+00 0.000000e+00 0.000000e+00 0.000000e+00 0.000000e+00 0.000000e+00 0.000000e+00 0.000000e+00 6.816667e+01
2301000 -1.006977e+02 3.105271e+02 6.800000e+01 1.666667e-01 0.000000e+00 0.000000e+00 0.000000e+00 0.000000e+00 0.000000e+00 0.000000e+00 0.000000e+00 0.000000e+00 6.816667e+01
2302000 -9.717321e+01 3.119623e+02 6.816667e+01 1.666667e-01 0.000000e+00 0.000000e+00 0.000000e+00 0.000000e+00 0.000000e+00 0.000000e+00 0.000000e+00 0.000000e+00 6.833333e+01
2303000 -9.815475e+01 3.095914e+02 6.816667e+01 1.666667e-01 0.000000e+00 0.000000e+00 0.000000e+00 0.000000e+00 0.000000e+00 0.000000e+00 0.000000e+00 0.000000e+00 6.833333e+01
2304000 -9.705067e+01 3.096859e+02 6.816667e+01 1.666667e-01 0.000000e+00 0.000000e+00 0.000000e+00 0.000000e+00 0.000000e+00 0.000000e+00 0.000000e+00 0.000000e+00 6.833333e+01
2305000 -9.547043e+01 3.091352e+02 6.833333e+01 1.666667e-01 0.000000e+00 0.000000e+00 0.000000e+00 0.000000e+00 0.000000e+00 0.000000e+00 0.000000e+00 0.000000e+00 6.850000e+01
2306000 -9.592589e+01 3.096441e+02 6.833333e+01 1.666667e-01 0.000000e+00 0.000000e+00 0.000000e+00 0.000000e+00 0.000000e+00 0.000000e+00 0.000000e+00 0.000000e+00 6.850000e+01
2307000 -9.478837e+01 3.090671e+02 6.850000e+01 1.666667e-01 0.000000e+00 0.000000e+00 0.000000e+00 0.000000e+00 0.000000e+00 0.000000e+00 0.000000e+00 0.000000e+00 6.850000e+01
2308000 -9.435536e+01 3.077088e+02 6.866667e+01 1.666667e-01 0.000000e+00 0.000000e+00 0.000000e+00 0.000000e+00 0.000000e+00 0.000000e+00 0.000000e+00 0.000000e+00 6.883333e+01
2309000 -9.507922e+01 3.087489e+02 6.866667e+01 1.666667e-01 0.000000e+00 0.000000e+00 0.000000e+00 0.000000e+00 0.000000e+00 0.000000e+00 0.000000e+00 0.000000e+00 6.883333e+01
2310000 -9.655240e+01 3.073274e+02 6.866667e+01 1.666667e-01 0.000000e+00 0.000000e+00 0.000000e+00 0.000000e+00 0.000000e+00 0.000000e+00 0.000000e+00 0.000000e+00 6.883333e+01
2311000 -9.466477e+01 3.085660e+02 6.866667e+01 1.666667e-01 0.000000e+00 0.000000e+00 0.000000e+00 0.000000e+00 0.000000e+00 0.000000e+00 0.000000e+00 0.000000e+00 6.883333e+01
2312000 -9.426989e+01 3.065159e+02 6.866667e+01 1.666667e-01 0.000000e+00 0.000000e+00 0.000000e+00 0.000000e+00 0.000000e+00 0.000000e+00 0.000000e+00 0.000000e+00 6.883333e+01
2313000 -9.347654e+01 3.103055e+02 6.866667e+01 1.666667e-01 0.000000e+00 0.000000e+00 0.000000e+00 0.000000e+00 0.000000e+00 0.000000e+00 0.000000e+00 0.000000e+00 6.883333e+01
2314000 -9.282963e+01 3.089569e+02 6.866667e+01 1.666667e-01 0.000000e+00 0.000000e+00 0.000000e+00 0.000000e+00 0.000000e+00 0.000000e+00 0.000000e+00 0.000000e+00 6.883333e+01
2315000 -9.230419e+01 3.104244e+02 6.866667e+01 1.666667e-01 0.000000e+00 0.000000e+00 0.000000e+00 0.000000e+00 0.000000e+00 0.000000e+00 0.000000e+00 0.000000e+00 6.883333e+01
2316000 -9.174597e+01 3.083188e+02 6.866667e+01 1.666667e-01 0.000000e+00 0.000000e+00 0.000000e+00 0.000000e+00 0.000000e+00 0.000000e+00 0.000000e+00 0.000000e+00 6.883333e+01
2317000 -9.186403e+01 3.074772e+02 6.866667e+01 1.666667e-01 0.000000e+00 0.000000e+00 0.000000e+00 0.000000e+00 0.000000e+00 0.000000e+00 0.000000e+00 0.000000e+00 6.883333e+01
2318000 -9.062146e+01 3.087255e+02 6.866667e+01 1.666667e-01 0.000000e+00 0.000000e+00 0.000000e+00 0.000000e+00 0.000000e+00 0.000000e+00 0.000000e+00 0.000000e+00 6.883333e+01
2319000 -9.290478e+01 3.105797e+02 6.866667e+01 1.666667e-01 0.000000e+00 0.000000e+00 0.000000e+00 0.000000e+00 0.000000e+00 0.000000e+00 0.000000e+00 0.000000e+00 6.883333e+01
2320000 -9.206690e+01 3.111808e+02 6.883333e+01 1.666667e-01 0.000000e+00 0.000000e+00 0.000000e+00 0.000000e+00 0.000000e+00 0.000000e+00 0.000000e+00 0.000000e+00 6.900000e+01
2321000 -9.238001e+01 3.105623e+02 6.883333e+01 1.666667e-01 0.000000e+00 0.000000e+00 0.000000e+00 0.000000e+00 0.000000e+00 0.000000e+00 0.000000e+00 0.000000e+00 6.900000e+01
2322000 -9.155881e+01 3.086235e+02 6.900000e+01 1.666667e-01 0.000000e+00 0.000000e+00 0.000000e+00 0.000000e+00 0.000000e+00 0.000000e+00 0.000000e+00 0.000000e+00 6.900000e+01
2323000 -9.092049e+01 3.079938e+02 6.916667e+01 1.666667e-01 0.000000e+00 0.000000e+00 0.000000e+00 0.000000e+00 0.000000e+00 0.000000e+00 0.000000e+00 0.000000e+00 6.933333e+01
2324000 -9.361232e+01 3.093696e+02 6.916667e+01 1.666667e-01 0.000000e+00 0.000000e+00 0.000000e+00 0.000000e+00 0.000000e+00 0.000000e+00 0.000000e+00 0.000000e+00 6.933333e+01
2325000 -9.352312e+01 3.098106e+02 6.916667e+01 1.666667e-01 0.000000e+00 0.000000e+00 0.000000e+00 0.000000e+00 0.000000e+00 0.000000e+00 0.000000e+00 0.000000e+00 6.933333e+01
2326000 -9.187949e+01 3.100315e+02 6.916667e+01 1.666667e-01 0.000000e+00 0.000000e+00 0.000000e+00 0.000000e+00 0.000000e+00 0.000000e+00 0.000000e+00 0.000000e+00 6.933333e+01
2327000 -9.354792e+01 3.095189e+02 6.916667e+01 1.666667e-01 0.000000e+00 0.000000e+00 0.000000e+00 0.000000e+00 0.000000e+00 0.000000e+00 0.000000e+00 0.000000e+00 6.933333e+01
2328000 -9.154473e+01 3.104437e+02 6.916667e+01 1.666667e-01 0.000000e+00 0.000000e+00 0.000000e+00 0.000000e+00 0.000000e+00 0.000000e+00 0.000000e+00 0.000000e+00 6.933333e+01
2329000 -9.192118e+01 3.108994e+02 6.916667e+01 1.666667e-01 0.000000e+00 0.000000e+00 0.000000e+00 0.000000e+00 0.000000e+00 0.000000e+00 0.000000e+00 0.000000e+00 6.933333e+01
2330000 -9.043843e+01 3.089401e+02 6.916667e+01 1.666667e-01 0.000000e+00 0.000000e+00 0.000000e+00 0.000000e+00 0.000000e+00 0.000000e+00 0.000000e+00 0.000000e+00 6.933333e+01
2331000 -9.200031e+01 3.102964e+02 6.916667e+01 1.666667e-01 0.000000e+00 0.000000e+00 0.000000e+00 0.000000e+00 0.000000e+00 0.000000e+00 0.000000e+00 0.000000e+00 6.933333e+01
2332000 -9.434944e+01 3.097126e+02 6.916667e+01 1.666667e-01 0.000000e+00 0.000000e+00 0.000000e+00 0.000000e+00 0.000000e+00 0.000000e+00 0.000000e+00 0.000000e+00 6.933333e+01
2333000 -9.428515e+01 3.083707e+02 6.916667e+01 1.666667e-01 0.000000e+00 0.000000e+00 0.000000e+00 0.000000e+00 0.000000e+00 0.000000e+00 0.000000e+00 0.000000e+00 6.933333e+01
2334000 -9.304687e+01 3.107064e+02 6.933333e+01 1.666667e-01 0.000000e+00 0.000000e+00 0.000000e+00 0.000000e+00 0.000000e+00 0.000000e+00 0.000000e+00 0.000000e+00 6.950000e+01
2335000 -9.400762e+01 3.090610e+02 6.933333e+01 1.666667e-01 0.000000e+00 0.000000e+00 0.000000e+00 0.000000e+00 0.000000e+00 0.000000e+00 0.000000e+00 0.000000e+00 6.950000e+01
2336000 -9.409898e+01 3.076656e+02 6.933333e+01 1.666667e-01 0.000000e+00 0.000000e+00 0.000000e+00 0.000000e+00 0.000000e+00 0.000000e+00 0.000000e+00 0.000000e+00 6.950000e+01
2337000 -9.566733e+01 3.097627e+02 6.933333e+01 1.666667e-01 0.000000e+00 0.000000e+00 0.000000e+00 0.000000e+00 0.000000e+00 0.000000e+00 0.000000e+00 0.000000e+00 6.950000e+01
2338000 -9.387750e+01 3.093774e+02 6.933333e+01 1.666667e-01 0.000000e+00 0.000000e+00 0.000000e+00 0.000000e+00 0.000000e+00 0.000000e+00 0.000000e+00 0.000000e+00 6.950000e+01
2339000 -9.376099e+01 3.106447e+02 6.933333e+01 1.666667e-01 0.000000e+00 0.000000e+00 0.000000e+00 0.000000e+00 0.000000e+00 0.000000e+00 0.000000e+00 0.000000e+00 6.950000e+01
2340000 -9.457354e+01 3.068492e+02 6.933333e+01 1.666667e-01 0.000000e+00 0.000000e+00 0.000000e+00 0.000000e+00 0.000000e+00 0.000000e+00 0.000000e+00 0.000000e+00 6.950000e+01
2341000 -9.665639e+01 3.088695e+02 6.933333e+01 1.666667e-01 0.000000e+00 0.000000e+00 0.000000e+00 0.000000e+00 0.000000e+00 0.000000e+00 0.000000e+00 0.000000e+00 6.950000e+01
2342000 -9.930698e+01 3.095106e+02 6.933333e+01 1.666667e-01 0.000000e+00 0.000000e+00 0.000000e+00 0.000000e+00 0.000000e+00 0.000000e+00 0.000000e+00 0.000000e+00 6.950000e+01
2343000 -9.622963e+01 3.102857e+02 6.933333e+01 1.666667e-01 0.000000e+00 0.000000e+00 0.000000e+00 0.000000e+00 0.000000e+00 0.000000e+00 0.000000e+00 0.000000e+00 6.950000e+01
2344000 -9.684833e+01 3.105431e+02 6.933333e+01 1.666667e-01 0.000000e+00 0.000000e+00 0.000000e+00 0.000000e+00 0.000000e+00 0.000000e+00 0.000000e+00 0.000000e+00 6.950000e+01
2345000 -9.716528e+01 3.116811e+02 6.933333e+01 1.666667e-01 0.000000e+00 0.000000e+00 0.000000e+00 0.000000e+00 0.000000e+00 0.000000e+00 0.000000e+00 0.000000e+00 6.950000e+01
2346000 -1.003765e+02 3.108409e+02 6.933333e+01 1.666667e-01 0.000000e+00 0.000000e+00 0.000000e+00 0.000000e+00 0.000000e+00 0.000000e+00 0.000000e+00 0.000000e+00 6.950000e+01
2347000 -9.843745e+01 3.076093e+02 6.933333e+01 1.666667e-01 0.000000e+00 0.000000e+00 0.000000e+00 0.000000e+00 0.000000e+00 0.000000e+00 0.000000e+00 0.000000e+00 6.950000e+01
2348000 -9.656809e+01 3.078662e+02 6.933333e+01 1.666667e-01 0.000000e+00 0.000000e+00 0.000000e+00 0.000000e+00 0.000000e+00 0.000000e+00 0.000000e+00 0.000000e+00 6.950000e+01
2349000 -9.716690e+01 3.093373e+02 6.933333e+01 1.666667e-01 0.000000e+00 0.000000e+00 0.000000e+00 0.000000e+00 0.000000e+00 0.000000e+00 0.000000e+00 0.000000e+00 6.950000e+01
2350000 -9.955235e+01 3.102003e+02 6.933333e+01 1.666667e-01 0.000000e+00 0.000000e+00 0.000000e+00 0.000000e+00 0.000000e+00 0.000000e+00 0.000000e+00 0.000000e+00 6.950000e+01
[truncated: 44,489,703 more chars]
