# Supplementary material for: Conserved interfaces mediate multiple protein–protein interactions in a prokaryotic metabolon
Source: Mol Syst Biol. 2025 Sep 3;21(11):1490–521. doi: 10.1038/s44320-025-00139-9 (PMC12583656; doi:10.1038/s44320-025-00139-9)
Supplement: Supplementary file 13 — Source data Fig. 8 [file 44320_2025_139_MOESM13_ESM.zip › Figure8/Simulation_software_config_to_run_sim/Disassembled/avg_metabolon1.dat]

Step E_pair Temp f_bondc1[2] f_bondc2[2] f_bondc3[2] f_bondc4[2] f_bondc5[2] f_bondc6[2] f_bondc7[2] f_bondc8[2] f_bondc9[2] f_bondc10[2] f_bondbr1[2]
0 -5.143048e+04 3.362295e+02 0.000000e+00 0.000000e+00 0.000000e+00 0.000000e+00 0.000000e+00 0.000000e+00 0.000000e+00 0.000000e+00 0.000000e+00 0.000000e+00 0.000000e+00
1000 -5.144057e+04 3.098146e+02 8.000000e-01 0.000000e+00 0.000000e+00 0.000000e+00 0.000000e+00 0.000000e+00 0.000000e+00 0.000000e+00 0.000000e+00 0.000000e+00 6.000000e-01
2000 -5.135354e+04 3.101357e+02 3.400000e+00 0.000000e+00 0.000000e+00 0.000000e+00 0.000000e+00 0.000000e+00 0.000000e+00 0.000000e+00 0.000000e+00 0.000000e+00 2.800000e+00
3000 -5.136542e+04 3.096818e+02 4.200000e+00 0.000000e+00 0.000000e+00 0.000000e+00 0.000000e+00 0.000000e+00 0.000000e+00 0.000000e+00 0.000000e+00 0.000000e+00 4.200000e+00
4000 -5.132511e+04 3.110785e+02 6.000000e+00 0.000000e+00 0.000000e+00 0.000000e+00 0.000000e+00 0.000000e+00 0.000000e+00 0.000000e+00 0.000000e+00 0.000000e+00 5.600000e+00
5000 -5.129102e+04 3.095367e+02 6.800000e+00 0.000000e+00 0.000000e+00 0.000000e+00 0.000000e+00 0.000000e+00 0.000000e+00 0.000000e+00 0.000000e+00 0.000000e+00 6.800000e+00
6000 -5.129232e+04 3.114834e+02 8.200000e+00 0.000000e+00 0.000000e+00 0.000000e+00 0.000000e+00 0.000000e+00 0.000000e+00 0.000000e+00 0.000000e+00 0.000000e+00 8.000000e+00
7000 -5.131473e+04 3.064371e+02 1.000000e+01 0.000000e+00 0.000000e+00 0.000000e+00 0.000000e+00 0.000000e+00 0.000000e+00 0.000000e+00 0.000000e+00 0.000000e+00 9.800000e+00
8000 -5.133351e+04 3.101300e+02 1.120000e+01 0.000000e+00 0.000000e+00 0.000000e+00 0.000000e+00 0.000000e+00 0.000000e+00 0.000000e+00 0.000000e+00 0.000000e+00 1.100000e+01
9000 -5.125654e+04 3.072761e+02 1.260000e+01 0.000000e+00 0.000000e+00 0.000000e+00 0.000000e+00 0.000000e+00 0.000000e+00 0.000000e+00 0.000000e+00 0.000000e+00 1.240000e+01
10000 -5.124694e+04 3.088413e+02 1.440000e+01 0.000000e+00 0.000000e+00 0.000000e+00 0.000000e+00 0.000000e+00 0.000000e+00 0.000000e+00 0.000000e+00 0.000000e+00 1.440000e+01
11000 -5.122968e+04 3.106508e+02 1.640000e+01 0.000000e+00 0.000000e+00 0.000000e+00 0.000000e+00 0.000000e+00 0.000000e+00 0.000000e+00 0.000000e+00 0.000000e+00 1.600000e+01
12000 -5.117143e+04 3.104882e+02 1.820000e+01 0.000000e+00 0.000000e+00 0.000000e+00 0.000000e+00 0.000000e+00 0.000000e+00 0.000000e+00 0.000000e+00 0.000000e+00 1.800000e+01
13000 -5.117044e+04 3.100091e+02 1.960000e+01 0.000000e+00 0.000000e+00 0.000000e+00 0.000000e+00 0.000000e+00 0.000000e+00 0.000000e+00 0.000000e+00 0.000000e+00 1.940000e+01
14000 -5.115946e+04 3.085580e+02 2.100000e+01 0.000000e+00 0.000000e+00 0.000000e+00 0.000000e+00 0.000000e+00 0.000000e+00 0.000000e+00 0.000000e+00 0.000000e+00 2.080000e+01
15000 -5.114774e+04 3.089932e+02 2.200000e+01 0.000000e+00 0.000000e+00 0.000000e+00 0.000000e+00 0.000000e+00 0.000000e+00 0.000000e+00 0.000000e+00 0.000000e+00 2.180000e+01
16000 -5.114474e+04 3.100958e+02 2.420000e+01 0.000000e+00 0.000000e+00 0.000000e+00 0.000000e+00 0.000000e+00 0.000000e+00 0.000000e+00 0.000000e+00 0.000000e+00 2.420000e+01
17000 -5.112649e+04 3.104602e+02 2.500000e+01 0.000000e+00 0.000000e+00 0.000000e+00 0.000000e+00 0.000000e+00 0.000000e+00 0.000000e+00 0.000000e+00 0.000000e+00 2.460000e+01
18000 -5.110934e+04 3.109700e+02 2.600000e+01 0.000000e+00 0.000000e+00 0.000000e+00 0.000000e+00 0.000000e+00 0.000000e+00 0.000000e+00 0.000000e+00 0.000000e+00 2.600000e+01
19000 -5.111194e+04 3.092966e+02 2.660000e+01 0.000000e+00 0.000000e+00 0.000000e+00 0.000000e+00 0.000000e+00 0.000000e+00 0.000000e+00 0.000000e+00 0.000000e+00 2.660000e+01
20000 -5.110005e+04 3.103705e+02 2.700000e+01 0.000000e+00 0.000000e+00 0.000000e+00 0.000000e+00 0.000000e+00 0.000000e+00 0.000000e+00 0.000000e+00 0.000000e+00 2.700000e+01
21000 -5.109839e+04 3.087223e+02 2.800000e+01 0.000000e+00 0.000000e+00 0.000000e+00 0.000000e+00 0.000000e+00 0.000000e+00 0.000000e+00 0.000000e+00 0.000000e+00 2.780000e+01
22000 -5.108416e+04 3.091468e+02 2.980000e+01 0.000000e+00 0.000000e+00 0.000000e+00 0.000000e+00 0.000000e+00 0.000000e+00 0.000000e+00 0.000000e+00 0.000000e+00 2.940000e+01
23000 -5.103903e+04 3.092537e+02 3.120000e+01 0.000000e+00 0.000000e+00 0.000000e+00 0.000000e+00 0.000000e+00 0.000000e+00 0.000000e+00 0.000000e+00 0.000000e+00 3.100000e+01
24000 -5.104612e+04 3.109967e+02 3.220000e+01 0.000000e+00 0.000000e+00 0.000000e+00 0.000000e+00 0.000000e+00 0.000000e+00 0.000000e+00 0.000000e+00 0.000000e+00 3.220000e+01
25000 -5.106595e+04 3.082392e+02 3.380000e+01 0.000000e+00 0.000000e+00 0.000000e+00 0.000000e+00 0.000000e+00 0.000000e+00 0.000000e+00 0.000000e+00 0.000000e+00 3.340000e+01
26000 -5.101866e+04 3.087038e+02 3.480000e+01 2.000000e-01 0.000000e+00 0.000000e+00 0.000000e+00 0.000000e+00 0.000000e+00 0.000000e+00 0.000000e+00 0.000000e+00 3.500000e+01
27000 -5.101629e+04 3.083893e+02 3.620000e+01 2.000000e-01 0.000000e+00 0.000000e+00 0.000000e+00 0.000000e+00 0.000000e+00 0.000000e+00 0.000000e+00 0.000000e+00 3.620000e+01
28000 -5.100864e+04 3.093152e+02 3.660000e+01 2.000000e-01 0.000000e+00 0.000000e+00 0.000000e+00 0.000000e+00 0.000000e+00 0.000000e+00 0.000000e+00 0.000000e+00 3.680000e+01
29000 -5.100956e+04 3.119313e+02 3.740000e+01 2.000000e-01 0.000000e+00 0.000000e+00 0.000000e+00 0.000000e+00 0.000000e+00 0.000000e+00 0.000000e+00 0.000000e+00 3.740000e+01
30000 -5.106088e+04 3.105432e+02 3.880000e+01 2.000000e-01 0.000000e+00 0.000000e+00 0.000000e+00 0.000000e+00 0.000000e+00 0.000000e+00 0.000000e+00 0.000000e+00 3.880000e+01
31000 -5.096947e+04 3.097378e+02 4.060000e+01 2.000000e-01 0.000000e+00 0.000000e+00 0.000000e+00 0.000000e+00 0.000000e+00 0.000000e+00 0.000000e+00 0.000000e+00 4.040000e+01
32000 -5.096545e+04 3.079293e+02 4.220000e+01 2.000000e-01 0.000000e+00 0.000000e+00 0.000000e+00 0.000000e+00 0.000000e+00 0.000000e+00 0.000000e+00 0.000000e+00 4.240000e+01
33000 -5.095810e+04 3.096282e+02 4.360000e+01 2.000000e-01 0.000000e+00 0.000000e+00 0.000000e+00 0.000000e+00 0.000000e+00 0.000000e+00 0.000000e+00 0.000000e+00 4.340000e+01
34000 -5.095682e+04 3.068220e+02 4.500000e+01 2.000000e-01 0.000000e+00 0.000000e+00 0.000000e+00 0.000000e+00 0.000000e+00 0.000000e+00 0.000000e+00 0.000000e+00 4.520000e+01
35000 -5.093885e+04 3.065557e+02 4.660000e+01 2.000000e-01 0.000000e+00 0.000000e+00 0.000000e+00 0.000000e+00 0.000000e+00 0.000000e+00 0.000000e+00 0.000000e+00 4.680000e+01
36000 -5.091539e+04 3.098144e+02 4.820000e+01 2.000000e-01 0.000000e+00 0.000000e+00 0.000000e+00 0.000000e+00 0.000000e+00 0.000000e+00 0.000000e+00 0.000000e+00 4.820000e+01
37000 -5.087774e+04 3.096919e+02 4.920000e+01 2.000000e-01 0.000000e+00 0.000000e+00 0.000000e+00 0.000000e+00 0.000000e+00 0.000000e+00 0.000000e+00 0.000000e+00 4.920000e+01
38000 -5.088103e+04 3.100471e+02 5.020000e+01 2.000000e-01 0.000000e+00 0.000000e+00 0.000000e+00 0.000000e+00 0.000000e+00 0.000000e+00 0.000000e+00 0.000000e+00 5.020000e+01
39000 -5.087440e+04 3.096443e+02 5.100000e+01 2.000000e-01 0.000000e+00 0.000000e+00 0.000000e+00 0.000000e+00 0.000000e+00 0.000000e+00 0.000000e+00 0.000000e+00 5.080000e+01
40000 -5.086957e+04 3.072472e+02 5.160000e+01 2.000000e-01 0.000000e+00 0.000000e+00 0.000000e+00 0.000000e+00 0.000000e+00 0.000000e+00 0.000000e+00 0.000000e+00 5.180000e+01
41000 -5.086152e+04 3.125669e+02 5.280000e+01 2.000000e-01 0.000000e+00 0.000000e+00 0.000000e+00 0.000000e+00 0.000000e+00 0.000000e+00 0.000000e+00 0.000000e+00 5.300000e+01
42000 -5.082040e+04 3.114922e+02 5.520000e+01 2.000000e-01 0.000000e+00 0.000000e+00 0.000000e+00 0.000000e+00 0.000000e+00 0.000000e+00 0.000000e+00 0.000000e+00 5.520000e+01
43000 -5.082739e+04 3.080086e+02 5.640000e+01 6.000000e-01 0.000000e+00 0.000000e+00 0.000000e+00 0.000000e+00 0.000000e+00 0.000000e+00 0.000000e+00 0.000000e+00 5.700000e+01
44000 -5.080730e+04 3.112046e+02 5.900000e+01 6.000000e-01 0.000000e+00 0.000000e+00 0.000000e+00 0.000000e+00 0.000000e+00 0.000000e+00 0.000000e+00 0.000000e+00 5.920000e+01
45000 -5.079693e+04 3.109304e+02 6.060000e+01 8.000000e-01 0.000000e+00 0.000000e+00 0.000000e+00 0.000000e+00 0.000000e+00 0.000000e+00 0.000000e+00 0.000000e+00 6.140000e+01
46000 -5.073376e+04 3.085486e+02 6.120000e+01 8.000000e-01 0.000000e+00 0.000000e+00 0.000000e+00 0.000000e+00 0.000000e+00 0.000000e+00 0.000000e+00 0.000000e+00 6.200000e+01
47000 -5.076066e+04 3.089223e+02 6.180000e+01 8.000000e-01 0.000000e+00 0.000000e+00 0.000000e+00 0.000000e+00 0.000000e+00 0.000000e+00 0.000000e+00 0.000000e+00 6.260000e+01
48000 -5.078180e+04 3.075160e+02 6.360000e+01 8.000000e-01 0.000000e+00 0.000000e+00 0.000000e+00 0.000000e+00 0.000000e+00 0.000000e+00 0.000000e+00 0.000000e+00 6.420000e+01
49000 -5.078858e+04 3.080078e+02 6.400000e+01 8.000000e-01 0.000000e+00 0.000000e+00 0.000000e+00 0.000000e+00 0.000000e+00 0.000000e+00 0.000000e+00 0.000000e+00 6.480000e+01
50000 -5.073425e+04 3.119913e+02 6.500000e+01 8.000000e-01 0.000000e+00 0.000000e+00 0.000000e+00 0.000000e+00 0.000000e+00 0.000000e+00 0.000000e+00 0.000000e+00 6.540000e+01
51000 -5.072916e+04 3.086840e+02 6.620000e+01 8.000000e-01 0.000000e+00 0.000000e+00 0.000000e+00 0.000000e+00 0.000000e+00 0.000000e+00 0.000000e+00 0.000000e+00 6.700000e+01
52000 -5.070641e+04 3.098462e+02 6.720000e+01 8.000000e-01 0.000000e+00 0.000000e+00 0.000000e+00 0.000000e+00 0.000000e+00 0.000000e+00 0.000000e+00 0.000000e+00 6.760000e+01
53000 -5.071262e+04 3.107965e+02 6.840000e+01 8.000000e-01 0.000000e+00 0.000000e+00 0.000000e+00 0.000000e+00 0.000000e+00 0.000000e+00 0.000000e+00 0.000000e+00 6.920000e+01
54000 -5.068071e+04 3.113798e+02 6.900000e+01 1.000000e+00 0.000000e+00 0.000000e+00 0.000000e+00 0.000000e+00 0.000000e+00 0.000000e+00 0.000000e+00 0.000000e+00 6.980000e+01
55000 -5.065854e+04 3.099553e+02 7.020000e+01 1.000000e+00 0.000000e+00 0.000000e+00 0.000000e+00 0.000000e+00 0.000000e+00 0.000000e+00 0.000000e+00 0.000000e+00 7.120000e+01
56000 -5.069171e+04 3.095493e+02 7.080000e+01 1.000000e+00 0.000000e+00 0.000000e+00 0.000000e+00 0.000000e+00 0.000000e+00 0.000000e+00 0.000000e+00 0.000000e+00 7.160000e+01
57000 -5.067011e+04 3.080068e+02 7.240000e+01 1.000000e+00 0.000000e+00 0.000000e+00 0.000000e+00 0.000000e+00 0.000000e+00 0.000000e+00 0.000000e+00 0.000000e+00 7.320000e+01
58000 -5.065954e+04 3.097991e+02 7.300000e+01 1.000000e+00 0.000000e+00 0.000000e+00 0.000000e+00 0.000000e+00 0.000000e+00 0.000000e+00 0.000000e+00 0.000000e+00 7.380000e+01
59000 -5.070771e+04 3.086479e+02 7.420000e+01 1.000000e+00 0.000000e+00 0.000000e+00 0.000000e+00 0.000000e+00 0.000000e+00 0.000000e+00 0.000000e+00 0.000000e+00 7.520000e+01
60000 -5.069051e+04 3.100935e+02 7.460000e+01 1.000000e+00 0.000000e+00 0.000000e+00 0.000000e+00 0.000000e+00 0.000000e+00 0.000000e+00 0.000000e+00 0.000000e+00 7.540000e+01
61000 -5.065099e+04 3.100623e+02 7.560000e+01 1.000000e+00 0.000000e+00 0.000000e+00 0.000000e+00 0.000000e+00 0.000000e+00 0.000000e+00 0.000000e+00 0.000000e+00 7.660000e+01
62000 -5.067193e+04 3.075235e+02 7.640000e+01 1.000000e+00 0.000000e+00 0.000000e+00 0.000000e+00 0.000000e+00 0.000000e+00 0.000000e+00 0.000000e+00 0.000000e+00 7.740000e+01
63000 -5.064276e+04 3.099400e+02 7.820000e+01 1.000000e+00 0.000000e+00 0.000000e+00 0.000000e+00 0.000000e+00 0.000000e+00 0.000000e+00 0.000000e+00 0.000000e+00 7.900000e+01
64000 -5.060835e+04 3.098100e+02 7.900000e+01 1.000000e+00 0.000000e+00 0.000000e+00 0.000000e+00 0.000000e+00 0.000000e+00 0.000000e+00 0.000000e+00 0.000000e+00 8.000000e+01
65000 -5.062954e+04 3.095111e+02 8.000000e+01 1.000000e+00 0.000000e+00 0.000000e+00 0.000000e+00 0.000000e+00 0.000000e+00 0.000000e+00 0.000000e+00 0.000000e+00 8.100000e+01
66000 -5.059398e+04 3.090797e+02 8.100000e+01 1.000000e+00 0.000000e+00 0.000000e+00 0.000000e+00 0.000000e+00 0.000000e+00 0.000000e+00 0.000000e+00 0.000000e+00 8.180000e+01
67000 -5.062710e+04 3.091837e+02 8.140000e+01 1.000000e+00 0.000000e+00 0.000000e+00 0.000000e+00 0.000000e+00 0.000000e+00 0.000000e+00 0.000000e+00 0.000000e+00 8.220000e+01
68000 -5.062079e+04 3.083719e+02 8.300000e+01 1.000000e+00 0.000000e+00 0.000000e+00 0.000000e+00 0.000000e+00 0.000000e+00 0.000000e+00 0.000000e+00 0.000000e+00 8.400000e+01
69000 -5.056457e+04 3.077751e+02 8.420000e+01 1.000000e+00 0.000000e+00 0.000000e+00 0.000000e+00 0.000000e+00 0.000000e+00 0.000000e+00 0.000000e+00 0.000000e+00 8.480000e+01
70000 -5.060300e+04 3.102426e+02 8.500000e+01 1.000000e+00 0.000000e+00 0.000000e+00 0.000000e+00 0.000000e+00 0.000000e+00 0.000000e+00 0.000000e+00 0.000000e+00 8.540000e+01
71000 -5.059029e+04 3.102427e+02 8.560000e+01 1.000000e+00 0.000000e+00 0.000000e+00 0.000000e+00 0.000000e+00 0.000000e+00 0.000000e+00 0.000000e+00 0.000000e+00 8.640000e+01
72000 -5.057392e+04 3.093749e+02 8.620000e+01 1.200000e+00 0.000000e+00 0.000000e+00 0.000000e+00 0.000000e+00 0.000000e+00 0.000000e+00 0.000000e+00 0.000000e+00 8.740000e+01
73000 -5.059309e+04 3.075936e+02 8.760000e+01 1.200000e+00 0.000000e+00 0.000000e+00 0.000000e+00 0.000000e+00 0.000000e+00 0.000000e+00 0.000000e+00 0.000000e+00 8.840000e+01
74000 -5.052192e+04 3.080056e+02 8.840000e+01 1.200000e+00 0.000000e+00 0.000000e+00 0.000000e+00 0.000000e+00 0.000000e+00 0.000000e+00 0.000000e+00 0.000000e+00 8.960000e+01
75000 -5.053270e+04 3.107798e+02 8.960000e+01 1.200000e+00 0.000000e+00 0.000000e+00 0.000000e+00 0.000000e+00 0.000000e+00 0.000000e+00 0.000000e+00 0.000000e+00 9.040000e+01
76000 -5.054057e+04 3.098543e+02 9.000000e+01 1.400000e+00 0.000000e+00 0.000000e+00 0.000000e+00 0.000000e+00 0.000000e+00 0.000000e+00 0.000000e+00 0.000000e+00 9.140000e+01
77000 -5.053440e+04 3.093794e+02 9.080000e+01 1.400000e+00 0.000000e+00 0.000000e+00 0.000000e+00 0.000000e+00 0.000000e+00 0.000000e+00 0.000000e+00 0.000000e+00 9.200000e+01
78000 -5.054260e+04 3.091201e+02 9.120000e+01 1.400000e+00 0.000000e+00 0.000000e+00 0.000000e+00 0.000000e+00 0.000000e+00 0.000000e+00 0.000000e+00 0.000000e+00 9.260000e+01
79000 -5.055574e+04 3.076335e+02 9.240000e+01 1.400000e+00 0.000000e+00 0.000000e+00 0.000000e+00 0.000000e+00 0.000000e+00 0.000000e+00 0.000000e+00 0.000000e+00 9.380000e+01
80000 -5.051949e+04 3.062753e+02 9.300000e+01 1.400000e+00 0.000000e+00 0.000000e+00 0.000000e+00 0.000000e+00 0.000000e+00 0.000000e+00 0.000000e+00 0.000000e+00 9.440000e+01
81000 -5.051350e+04 3.110385e+02 9.400000e+01 1.400000e+00 0.000000e+00 0.000000e+00 0.000000e+00 0.000000e+00 0.000000e+00 0.000000e+00 0.000000e+00 0.000000e+00 9.520000e+01
82000 -5.053068e+04 3.084454e+02 9.560000e+01 1.400000e+00 0.000000e+00 0.000000e+00 0.000000e+00 0.000000e+00 0.000000e+00 0.000000e+00 0.000000e+00 0.000000e+00 9.660000e+01
83000 -5.050122e+04 3.083752e+02 9.580000e+01 1.400000e+00 0.000000e+00 0.000000e+00 0.000000e+00 0.000000e+00 0.000000e+00 0.000000e+00 0.000000e+00 0.000000e+00 9.720000e+01
84000 -5.047116e+04 3.102963e+02 9.680000e+01 1.400000e+00 0.000000e+00 0.000000e+00 0.000000e+00 0.000000e+00 0.000000e+00 0.000000e+00 0.000000e+00 0.000000e+00 9.780000e+01
85000 -5.049913e+04 3.070224e+02 9.760000e+01 1.400000e+00 0.000000e+00 0.000000e+00 0.000000e+00 0.000000e+00 0.000000e+00 0.000000e+00 0.000000e+00 0.000000e+00 9.860000e+01
86000 -5.049833e+04 3.085817e+02 9.820000e+01 1.400000e+00 0.000000e+00 0.000000e+00 0.000000e+00 0.000000e+00 0.000000e+00 0.000000e+00 0.000000e+00 0.000000e+00 9.960000e+01
87000 -5.045575e+04 3.102454e+02 9.940000e+01 1.400000e+00 0.000000e+00 0.000000e+00 0.000000e+00 0.000000e+00 0.000000e+00 0.000000e+00 0.000000e+00 0.000000e+00 1.008000e+02
88000 -5.047994e+04 3.111573e+02 1.004000e+02 1.400000e+00 0.000000e+00 0.000000e+00 0.000000e+00 0.000000e+00 0.000000e+00 0.000000e+00 0.000000e+00 0.000000e+00 1.014000e+02
89000 -5.046812e+04 3.096947e+02 1.010000e+02 1.400000e+00 0.000000e+00 0.000000e+00 0.000000e+00 0.000000e+00 0.000000e+00 0.000000e+00 0.000000e+00 0.000000e+00 1.020000e+02
90000 -5.046113e+04 3.103042e+02 1.022000e+02 1.400000e+00 0.000000e+00 0.000000e+00 0.000000e+00 0.000000e+00 0.000000e+00 0.000000e+00 0.000000e+00 0.000000e+00 1.036000e+02
91000 -5.046336e+04 3.100114e+02 1.028000e+02 1.400000e+00 0.000000e+00 0.000000e+00 0.000000e+00 0.000000e+00 0.000000e+00 0.000000e+00 0.000000e+00 0.000000e+00 1.040000e+02
92000 -5.043425e+04 3.100063e+02 1.040000e+02 1.600000e+00 0.000000e+00 0.000000e+00 0.000000e+00 0.000000e+00 0.000000e+00 0.000000e+00 0.000000e+00 0.000000e+00 1.056000e+02
93000 -5.048291e+04 3.113006e+02 1.044000e+02 1.600000e+00 0.000000e+00 0.000000e+00 0.000000e+00 0.000000e+00 0.000000e+00 0.000000e+00 0.000000e+00 0.000000e+00 1.060000e+02
94000 -5.045335e+04 3.091967e+02 1.052000e+02 1.600000e+00 0.000000e+00 0.000000e+00 0.000000e+00 0.000000e+00 0.000000e+00 0.000000e+00 0.000000e+00 0.000000e+00 1.060000e+02
95000 -5.043735e+04 3.111259e+02 1.060000e+02 1.800000e+00 0.000000e+00 0.000000e+00 0.000000e+00 0.000000e+00 0.000000e+00 0.000000e+00 0.000000e+00 0.000000e+00 1.076000e+02
96000 -5.044287e+04 3.095940e+02 1.062000e+02 2.000000e+00 0.000000e+00 0.000000e+00 0.000000e+00 0.000000e+00 0.000000e+00 0.000000e+00 0.000000e+00 0.000000e+00 1.082000e+02
97000 -5.044317e+04 3.081671e+02 1.070000e+02 2.200000e+00 0.000000e+00 0.000000e+00 0.000000e+00 0.000000e+00 0.000000e+00 0.000000e+00 0.000000e+00 0.000000e+00 1.092000e+02
98000 -5.044846e+04 3.108537e+02 1.080000e+02 2.200000e+00 0.000000e+00 0.000000e+00 0.000000e+00 0.000000e+00 0.000000e+00 0.000000e+00 0.000000e+00 0.000000e+00 1.100000e+02
99000 -5.041798e+04 3.117053e+02 1.084000e+02 2.200000e+00 0.000000e+00 0.000000e+00 0.000000e+00 0.000000e+00 0.000000e+00 0.000000e+00 0.000000e+00 0.000000e+00 1.106000e+02
100000 -5.041066e+04 3.088406e+02 1.090000e+02 2.200000e+00 0.000000e+00 0.000000e+00 0.000000e+00 0.000000e+00 0.000000e+00 0.000000e+00 0.000000e+00 0.000000e+00 1.112000e+02
101000 -5.043828e+04 3.086988e+02 1.098000e+02 2.400000e+00 0.000000e+00 0.000000e+00 0.000000e+00 0.000000e+00 0.000000e+00 0.000000e+00 0.000000e+00 0.000000e+00 1.120000e+02
102000 -5.043883e+04 3.099029e+02 1.108000e+02 2.400000e+00 0.000000e+00 0.000000e+00 0.000000e+00 0.000000e+00 0.000000e+00 0.000000e+00 0.000000e+00 0.000000e+00 1.132000e+02
103000 -5.039768e+04 3.102066e+02 1.110000e+02 2.400000e+00 0.000000e+00 0.000000e+00 0.000000e+00 0.000000e+00 0.000000e+00 0.000000e+00 0.000000e+00 0.000000e+00 1.134000e+02
104000 -5.041929e+04 3.079402e+02 1.118000e+02 2.400000e+00 0.000000e+00 0.000000e+00 0.000000e+00 0.000000e+00 0.000000e+00 0.000000e+00 0.000000e+00 0.000000e+00 1.138000e+02
105000 -5.037738e+04 3.086959e+02 1.122000e+02 2.400000e+00 0.000000e+00 0.000000e+00 0.000000e+00 0.000000e+00 0.000000e+00 0.000000e+00 0.000000e+00 0.000000e+00 1.142000e+02
106000 -5.039066e+04 3.122474e+02 1.126000e+02 2.400000e+00 0.000000e+00 0.000000e+00 0.000000e+00 0.000000e+00 0.000000e+00 0.000000e+00 0.000000e+00 0.000000e+00 1.150000e+02
107000 -5.039192e+04 3.097280e+02 1.130000e+02 2.400000e+00 0.000000e+00 0.000000e+00 0.000000e+00 0.000000e+00 0.000000e+00 0.000000e+00 0.000000e+00 0.000000e+00 1.154000e+02
108000 -5.039762e+04 3.090182e+02 1.132000e+02 2.400000e+00 0.000000e+00 0.000000e+00 0.000000e+00 0.000000e+00 0.000000e+00 0.000000e+00 0.000000e+00 0.000000e+00 1.156000e+02
109000 -5.033659e+04 3.105485e+02 1.136000e+02 2.400000e+00 0.000000e+00 0.000000e+00 0.000000e+00 0.000000e+00 0.000000e+00 0.000000e+00 0.000000e+00 0.000000e+00 1.158000e+02
110000 -5.038091e+04 3.090556e+02 1.146000e+02 2.600000e+00 0.000000e+00 0.000000e+00 0.000000e+00 0.000000e+00 0.000000e+00 0.000000e+00 0.000000e+00 0.000000e+00 1.170000e+02
111000 -5.041429e+04 3.077809e+02 1.152000e+02 2.800000e+00 0.000000e+00 0.000000e+00 0.000000e+00 0.000000e+00 0.000000e+00 0.000000e+00 0.000000e+00 0.000000e+00 1.180000e+02
112000 -5.035790e+04 3.089483e+02 1.160000e+02 2.800000e+00 0.000000e+00 0.000000e+00 0.000000e+00 0.000000e+00 0.000000e+00 0.000000e+00 0.000000e+00 0.000000e+00 1.188000e+02
113000 -5.036126e+04 3.095535e+02 1.170000e+02 2.800000e+00 0.000000e+00 0.000000e+00 0.000000e+00 0.000000e+00 0.000000e+00 0.000000e+00 0.000000e+00 0.000000e+00 1.198000e+02
114000 -5.035925e+04 3.097619e+02 1.180000e+02 2.800000e+00 0.000000e+00 0.000000e+00 0.000000e+00 0.000000e+00 0.000000e+00 0.000000e+00 0.000000e+00 0.000000e+00 1.208000e+02
115000 -5.037898e+04 3.073081e+02 1.182000e+02 2.800000e+00 0.000000e+00 0.000000e+00 0.000000e+00 0.000000e+00 0.000000e+00 0.000000e+00 0.000000e+00 0.000000e+00 1.210000e+02
116000 -5.033351e+04 3.088220e+02 1.192000e+02 3.000000e+00 0.000000e+00 0.000000e+00 0.000000e+00 0.000000e+00 0.000000e+00 0.000000e+00 0.000000e+00 0.000000e+00 1.222000e+02
117000 -5.033665e+04 3.102459e+02 1.196000e+02 3.000000e+00 0.000000e+00 0.000000e+00 0.000000e+00 0.000000e+00 0.000000e+00 0.000000e+00 0.000000e+00 0.000000e+00 1.222000e+02
118000 -5.036610e+04 3.103329e+02 1.198000e+02 3.200000e+00 0.000000e+00 0.000000e+00 0.000000e+00 0.000000e+00 0.000000e+00 0.000000e+00 0.000000e+00 0.000000e+00 1.230000e+02
119000 -5.041052e+04 3.097965e+02 1.204000e+02 3.200000e+00 0.000000e+00 0.000000e+00 0.000000e+00 0.000000e+00 0.000000e+00 0.000000e+00 0.000000e+00 0.000000e+00 1.232000e+02
120000 -5.037275e+04 3.079072e+02 1.212000e+02 3.200000e+00 0.000000e+00 0.000000e+00 0.000000e+00 0.000000e+00 0.000000e+00 0.000000e+00 0.000000e+00 0.000000e+00 1.240000e+02
121000 -5.043764e+04 3.102773e+02 1.216000e+02 3.200000e+00 0.000000e+00 0.000000e+00 0.000000e+00 0.000000e+00 0.000000e+00 0.000000e+00 0.000000e+00 0.000000e+00 1.248000e+02
122000 -5.042464e+04 3.107730e+02 1.218000e+02 3.200000e+00 0.000000e+00 0.000000e+00 0.000000e+00 0.000000e+00 0.000000e+00 0.000000e+00 0.000000e+00 0.000000e+00 1.250000e+02
123000 -5.033117e+04 3.112565e+02 1.224000e+02 3.200000e+00 0.000000e+00 0.000000e+00 0.000000e+00 0.000000e+00 0.000000e+00 0.000000e+00 0.000000e+00 0.000000e+00 1.256000e+02
124000 -5.034256e+04 3.104297e+02 1.232000e+02 3.200000e+00 0.000000e+00 0.000000e+00 0.000000e+00 0.000000e+00 0.000000e+00 0.000000e+00 0.000000e+00 0.000000e+00 1.262000e+02
125000 -5.035366e+04 3.087960e+02 1.234000e+02 3.200000e+00 0.000000e+00 0.000000e+00 0.000000e+00 0.000000e+00 0.000000e+00 0.000000e+00 0.000000e+00 0.000000e+00 1.266000e+02
126000 -5.035581e+04 3.120592e+02 1.244000e+02 3.200000e+00 0.000000e+00 0.000000e+00 0.000000e+00 0.000000e+00 0.000000e+00 0.000000e+00 0.000000e+00 0.000000e+00 1.276000e+02
127000 -5.037819e+04 3.104342e+02 1.250000e+02 3.200000e+00 0.000000e+00 0.000000e+00 0.000000e+00 0.000000e+00 0.000000e+00 0.000000e+00 0.000000e+00 0.000000e+00 1.280000e+02
128000 -5.034460e+04 3.078671e+02 1.252000e+02 3.200000e+00 0.000000e+00 0.000000e+00 0.000000e+00 0.000000e+00 0.000000e+00 0.000000e+00 0.000000e+00 0.000000e+00 1.284000e+02
129000 -5.038833e+04 3.089229e+02 1.260000e+02 3.200000e+00 0.000000e+00 0.000000e+00 0.000000e+00 0.000000e+00 0.000000e+00 0.000000e+00 0.000000e+00 0.000000e+00 1.292000e+02
130000 -5.031544e+04 3.104798e+02 1.266000e+02 3.200000e+00 0.000000e+00 0.000000e+00 0.000000e+00 0.000000e+00 0.000000e+00 0.000000e+00 0.000000e+00 0.000000e+00 1.298000e+02
131000 -5.033224e+04 3.106082e+02 1.272000e+02 3.200000e+00 0.000000e+00 0.000000e+00 0.000000e+00 0.000000e+00 0.000000e+00 0.000000e+00 0.000000e+00 0.000000e+00 1.304000e+02
132000 -5.033215e+04 3.101775e+02 1.278000e+02 3.200000e+00 0.000000e+00 0.000000e+00 0.000000e+00 0.000000e+00 0.000000e+00 0.000000e+00 0.000000e+00 0.000000e+00 1.308000e+02
133000 -5.030791e+04 3.075347e+02 1.282000e+02 3.200000e+00 0.000000e+00 0.000000e+00 0.000000e+00 0.000000e+00 0.000000e+00 0.000000e+00 0.000000e+00 0.000000e+00 1.314000e+02
134000 -5.034578e+04 3.097099e+02 1.288000e+02 3.200000e+00 0.000000e+00 0.000000e+00 0.000000e+00 0.000000e+00 0.000000e+00 0.000000e+00 0.000000e+00 0.000000e+00 1.320000e+02
135000 -5.031993e+04 3.090376e+02 1.288000e+02 3.200000e+00 0.000000e+00 0.000000e+00 0.000000e+00 0.000000e+00 0.000000e+00 0.000000e+00 0.000000e+00 0.000000e+00 1.320000e+02
136000 -5.034327e+04 3.064385e+02 1.294000e+02 3.200000e+00 0.000000e+00 0.000000e+00 0.000000e+00 0.000000e+00 0.000000e+00 0.000000e+00 0.000000e+00 0.000000e+00 1.324000e+02
137000 -5.031690e+04 3.095879e+02 1.294000e+02 3.200000e+00 0.000000e+00 0.000000e+00 0.000000e+00 0.000000e+00 0.000000e+00 0.000000e+00 0.000000e+00 0.000000e+00 1.326000e+02
138000 -5.034013e+04 3.106402e+02 1.300000e+02 3.200000e+00 0.000000e+00 0.000000e+00 0.000000e+00 0.000000e+00 0.000000e+00 0.000000e+00 0.000000e+00 0.000000e+00 1.332000e+02
139000 -5.032216e+04 3.093393e+02 1.306000e+02 3.200000e+00 0.000000e+00 0.000000e+00 0.000000e+00 0.000000e+00 0.000000e+00 0.000000e+00 0.000000e+00 0.000000e+00 1.338000e+02
140000 -5.036041e+04 3.075681e+02 1.314000e+02 3.200000e+00 0.000000e+00 0.000000e+00 0.000000e+00 0.000000e+00 0.000000e+00 0.000000e+00 0.000000e+00 0.000000e+00 1.344000e+02
141000 -5.032057e+04 3.080707e+02 1.316000e+02 3.200000e+00 0.000000e+00 0.000000e+00 0.000000e+00 0.000000e+00 0.000000e+00 0.000000e+00 0.000000e+00 0.000000e+00 1.348000e+02
142000 -5.032789e+04 3.106788e+02 1.318000e+02 3.200000e+00 0.000000e+00 0.000000e+00 0.000000e+00 0.000000e+00 0.000000e+00 0.000000e+00 0.000000e+00 0.000000e+00 1.350000e+02
143000 -5.028696e+04 3.079978e+02 1.320000e+02 3.400000e+00 0.000000e+00 0.000000e+00 0.000000e+00 0.000000e+00 0.000000e+00 0.000000e+00 0.000000e+00 0.000000e+00 1.354000e+02
144000 -5.030431e+04 3.095660e+02 1.334000e+02 3.600000e+00 0.000000e+00 0.000000e+00 0.000000e+00 0.000000e+00 0.000000e+00 0.000000e+00 0.000000e+00 0.000000e+00 1.370000e+02
145000 -5.033509e+04 3.079891e+02 1.338000e+02 3.600000e+00 0.000000e+00 0.000000e+00 0.000000e+00 0.000000e+00 0.000000e+00 0.000000e+00 0.000000e+00 0.000000e+00 1.374000e+02
146000 -5.031933e+04 3.096417e+02 1.344000e+02 4.000000e+00 0.000000e+00 0.000000e+00 0.000000e+00 0.000000e+00 0.000000e+00 0.000000e+00 0.000000e+00 0.000000e+00 1.382000e+02
147000 -5.030526e+04 3.105993e+02 1.346000e+02 4.000000e+00 0.000000e+00 0.000000e+00 0.000000e+00 0.000000e+00 0.000000e+00 0.000000e+00 0.000000e+00 0.000000e+00 1.386000e+02
148000 -5.028392e+04 3.076770e+02 1.354000e+02 4.000000e+00 0.000000e+00 0.000000e+00 0.000000e+00 0.000000e+00 0.000000e+00 0.000000e+00 0.000000e+00 0.000000e+00 1.392000e+02
149000 -5.026900e+04 3.111040e+02 1.356000e+02 4.000000e+00 0.000000e+00 0.000000e+00 0.000000e+00 0.000000e+00 0.000000e+00 0.000000e+00 0.000000e+00 0.000000e+00 1.394000e+02
150000 -5.028845e+04 3.098103e+02 1.366000e+02 4.000000e+00 0.000000e+00 0.000000e+00 0.000000e+00 0.000000e+00 0.000000e+00 0.000000e+00 0.000000e+00 0.000000e+00 1.404000e+02
151000 -5.025289e+04 3.099431e+02 1.374000e+02 4.200000e+00 0.000000e+00 0.000000e+00 0.000000e+00 0.000000e+00 0.000000e+00 0.000000e+00 0.000000e+00 0.000000e+00 1.416000e+02
152000 -5.027985e+04 3.099236e+02 1.378000e+02 4.200000e+00 0.000000e+00 0.000000e+00 0.000000e+00 0.000000e+00 0.000000e+00 0.000000e+00 0.000000e+00 0.000000e+00 1.418000e+02
153000 -5.027186e+04 3.096957e+02 1.384000e+02 4.200000e+00 0.000000e+00 0.000000e+00 0.000000e+00 0.000000e+00 0.000000e+00 0.000000e+00 0.000000e+00 0.000000e+00 1.424000e+02
154000 -5.021170e+04 3.082777e+02 1.388000e+02 4.200000e+00 0.000000e+00 0.000000e+00 0.000000e+00 0.000000e+00 0.000000e+00 0.000000e+00 0.000000e+00 0.000000e+00 1.430000e+02
155000 -5.024335e+04 3.086464e+02 1.390000e+02 4.200000e+00 0.000000e+00 0.000000e+00 0.000000e+00 0.000000e+00 0.000000e+00 0.000000e+00 0.000000e+00 0.000000e+00 1.432000e+02
156000 -5.024362e+04 3.107632e+02 1.396000e+02 4.200000e+00 0.000000e+00 0.000000e+00 0.000000e+00 0.000000e+00 0.000000e+00 0.000000e+00 0.000000e+00 0.000000e+00 1.438000e+02
157000 -5.027785e+04 3.070289e+02 1.402000e+02 4.200000e+00 0.000000e+00 0.000000e+00 0.000000e+00 0.000000e+00 0.000000e+00 0.000000e+00 0.000000e+00 0.000000e+00 1.444000e+02
158000 -5.025333e+04 3.093104e+02 1.402000e+02 4.200000e+00 0.000000e+00 0.000000e+00 0.000000e+00 0.000000e+00 0.000000e+00 0.000000e+00 0.000000e+00 0.000000e+00 1.444000e+02
159000 -5.022393e+04 3.086819e+02 1.404000e+02 4.200000e+00 0.000000e+00 0.000000e+00 0.000000e+00 0.000000e+00 0.000000e+00 0.000000e+00 0.000000e+00 0.000000e+00 1.446000e+02
160000 -5.024560e+04 3.108723e+02 1.412000e+02 4.200000e+00 0.000000e+00 0.000000e+00 0.000000e+00 0.000000e+00 0.000000e+00 0.000000e+00 0.000000e+00 0.000000e+00 1.454000e+02
161000 -5.020160e+04 3.105967e+02 1.422000e+02 4.200000e+00 0.000000e+00 0.000000e+00 0.000000e+00 0.000000e+00 0.000000e+00 0.000000e+00 0.000000e+00 0.000000e+00 1.464000e+02
162000 -5.020589e+04 3.091573e+02 1.434000e+02 4.200000e+00 0.000000e+00 0.000000e+00 0.000000e+00 0.000000e+00 0.000000e+00 0.000000e+00 0.000000e+00 0.000000e+00 1.472000e+02
163000 -5.022929e+04 3.100014e+02 1.436000e+02 4.200000e+00 0.000000e+00 0.000000e+00 0.000000e+00 0.000000e+00 0.000000e+00 0.000000e+00 0.000000e+00 0.000000e+00 1.478000e+02
164000 -5.023596e+04 3.097879e+02 1.440000e+02 4.200000e+00 0.000000e+00 0.000000e+00 0.000000e+00 0.000000e+00 0.000000e+00 0.000000e+00 0.000000e+00 0.000000e+00 1.480000e+02
165000 -5.025492e+04 3.102881e+02 1.446000e+02 4.400000e+00 2.000000e-01 0.000000e+00 0.000000e+00 0.000000e+00 0.000000e+00 0.000000e+00 0.000000e+00 0.000000e+00 1.492000e+02
166000 -5.024005e+04 3.090310e+02 1.452000e+02 4.400000e+00 2.000000e-01 0.000000e+00 0.000000e+00 0.000000e+00 0.000000e+00 0.000000e+00 0.000000e+00 0.000000e+00 1.498000e+02
167000 -5.018437e+04 3.105696e+02 1.460000e+02 4.400000e+00 2.000000e-01 0.000000e+00 0.000000e+00 0.000000e+00 0.000000e+00 0.000000e+00 0.000000e+00 0.000000e+00 1.502000e+02
168000 -5.017760e+04 3.081724e+02 1.474000e+02 4.400000e+00 2.000000e-01 0.000000e+00 0.000000e+00 0.000000e+00 0.000000e+00 0.000000e+00 0.000000e+00 0.000000e+00 1.518000e+02
169000 -5.016747e+04 3.086161e+02 1.476000e+02 4.600000e+00 2.000000e-01 0.000000e+00 0.000000e+00 0.000000e+00 0.000000e+00 0.000000e+00 0.000000e+00 0.000000e+00 1.522000e+02
170000 -5.021372e+04 3.098698e+02 1.480000e+02 4.600000e+00 2.000000e-01 0.000000e+00 0.000000e+00 0.000000e+00 0.000000e+00 0.000000e+00 0.000000e+00 0.000000e+00 1.526000e+02
171000 -5.015839e+04 3.085051e+02 1.486000e+02 4.600000e+00 2.000000e-01 0.000000e+00 0.000000e+00 0.000000e+00 0.000000e+00 0.000000e+00 0.000000e+00 0.000000e+00 1.532000e+02
172000 -5.018173e+04 3.110216e+02 1.490000e+02 5.000000e+00 2.000000e-01 0.000000e+00 0.000000e+00 0.000000e+00 0.000000e+00 0.000000e+00 0.000000e+00 0.000000e+00 1.540000e+02
173000 -5.015703e+04 3.093996e+02 1.496000e+02 5.000000e+00 2.000000e-01 0.000000e+00 0.000000e+00 0.000000e+00 0.000000e+00 0.000000e+00 0.000000e+00 0.000000e+00 1.548000e+02
174000 -5.016584e+04 3.064964e+02 1.502000e+02 5.000000e+00 2.000000e-01 0.000000e+00 0.000000e+00 0.000000e+00 0.000000e+00 0.000000e+00 0.000000e+00 0.000000e+00 1.548000e+02
175000 -5.014736e+04 3.104986e+02 1.504000e+02 5.000000e+00 2.000000e-01 0.000000e+00 0.000000e+00 0.000000e+00 0.000000e+00 0.000000e+00 0.000000e+00 0.000000e+00 1.556000e+02
176000 -5.020915e+04 3.104821e+02 1.506000e+02 5.000000e+00 2.000000e-01 0.000000e+00 0.000000e+00 0.000000e+00 0.000000e+00 0.000000e+00 0.000000e+00 0.000000e+00 1.558000e+02
177000 -5.014170e+04 3.107560e+02 1.508000e+02 5.200000e+00 2.000000e-01 0.000000e+00 0.000000e+00 0.000000e+00 0.000000e+00 0.000000e+00 0.000000e+00 0.000000e+00 1.560000e+02
178000 -5.016188e+04 3.091570e+02 1.514000e+02 5.200000e+00 2.000000e-01 2.000000e-01 0.000000e+00 0.000000e+00 0.000000e+00 0.000000e+00 0.000000e+00 0.000000e+00 1.570000e+02
179000 -5.019465e+04 3.102362e+02 1.518000e+02 5.200000e+00 2.000000e-01 2.000000e-01 0.000000e+00 0.000000e+00 0.000000e+00 0.000000e+00 0.000000e+00 0.000000e+00 1.574000e+02
180000 -5.015345e+04 3.080072e+02 1.520000e+02 5.200000e+00 2.000000e-01 2.000000e-01 0.000000e+00 0.000000e+00 0.000000e+00 0.000000e+00 0.000000e+00 0.000000e+00 1.576000e+02
181000 -5.014375e+04 3.097317e+02 1.522000e+02 5.200000e+00 2.000000e-01 2.000000e-01 0.000000e+00 0.000000e+00 0.000000e+00 0.000000e+00 0.000000e+00 0.000000e+00 1.578000e+02
182000 -5.014787e+04 3.117656e+02 1.524000e+02 5.400000e+00 2.000000e-01 2.000000e-01 0.000000e+00 0.000000e+00 0.000000e+00 0.000000e+00 0.000000e+00 0.000000e+00 1.582000e+02
183000 -5.015262e+04 3.080971e+02 1.524000e+02 5.400000e+00 2.000000e-01 2.000000e-01 0.000000e+00 0.000000e+00 0.000000e+00 0.000000e+00 0.000000e+00 0.000000e+00 1.582000e+02
184000 -5.015294e+04 3.100166e+02 1.524000e+02 5.400000e+00 2.000000e-01 2.000000e-01 0.000000e+00 0.000000e+00 0.000000e+00 0.000000e+00 0.000000e+00 0.000000e+00 1.582000e+02
185000 -5.017193e+04 3.089400e+02 1.526000e+02 5.400000e+00 2.000000e-01 2.000000e-01 0.000000e+00 0.000000e+00 0.000000e+00 0.000000e+00 0.000000e+00 0.000000e+00 1.584000e+02
186000 -5.011856e+04 3.115129e+02 1.526000e+02 5.600000e+00 2.000000e-01 2.000000e-01 0.000000e+00 0.000000e+00 0.000000e+00 0.000000e+00 0.000000e+00 0.000000e+00 1.586000e+02
187000 -5.014344e+04 3.099044e+02 1.528000e+02 5.600000e+00 2.000000e-01 2.000000e-01 0.000000e+00 0.000000e+00 0.000000e+00 0.000000e+00 0.000000e+00 0.000000e+00 1.588000e+02
188000 -5.024393e+04 3.095502e+02 1.530000e+02 5.600000e+00 2.000000e-01 2.000000e-01 0.000000e+00 0.000000e+00 0.000000e+00 0.000000e+00 0.000000e+00 0.000000e+00 1.590000e+02
189000 -5.018719e+04 3.082862e+02 1.536000e+02 5.600000e+00 2.000000e-01 2.000000e-01 0.000000e+00 0.000000e+00 0.000000e+00 0.000000e+00 0.000000e+00 0.000000e+00 1.596000e+02
190000 -5.017158e+04 3.080394e+02 1.536000e+02 5.600000e+00 2.000000e-01 2.000000e-01 0.000000e+00 0.000000e+00 0.000000e+00 0.000000e+00 0.000000e+00 0.000000e+00 1.596000e+02
191000 -5.012365e+04 3.075554e+02 1.546000e+02 5.600000e+00 2.000000e-01 2.000000e-01 0.000000e+00 0.000000e+00 0.000000e+00 0.000000e+00 0.000000e+00 0.000000e+00 1.602000e+02
192000 -5.014706e+04 3.122381e+02 1.550000e+02 5.800000e+00 2.000000e-01 2.000000e-01 0.000000e+00 0.000000e+00 0.000000e+00 0.000000e+00 0.000000e+00 0.000000e+00 1.612000e+02
193000 -5.016086e+04 3.122365e+02 1.552000e+02 5.800000e+00 2.000000e-01 2.000000e-01 0.000000e+00 0.000000e+00 0.000000e+00 0.000000e+00 0.000000e+00 0.000000e+00 1.614000e+02
194000 -5.012119e+04 3.091571e+02 1.552000e+02 6.000000e+00 2.000000e-01 2.000000e-01 0.000000e+00 0.000000e+00 0.000000e+00 0.000000e+00 0.000000e+00 0.000000e+00 1.616000e+02
195000 -5.011186e+04 3.079530e+02 1.556000e+02 6.000000e+00 2.000000e-01 2.000000e-01 0.000000e+00 0.000000e+00 0.000000e+00 0.000000e+00 0.000000e+00 0.000000e+00 1.620000e+02
196000 -5.013308e+04 3.080582e+02 1.560000e+02 6.000000e+00 2.000000e-01 2.000000e-01 0.000000e+00 0.000000e+00 0.000000e+00 0.000000e+00 0.000000e+00 0.000000e+00 1.624000e+02
197000 -5.013752e+04 3.088075e+02 1.562000e+02 6.000000e+00 2.000000e-01 2.000000e-01 0.000000e+00 0.000000e+00 0.000000e+00 0.000000e+00 0.000000e+00 0.000000e+00 1.626000e+02
198000 -5.016158e+04 3.118388e+02 1.568000e+02 6.200000e+00 2.000000e-01 2.000000e-01 0.000000e+00 0.000000e+00 0.000000e+00 0.000000e+00 0.000000e+00 0.000000e+00 1.634000e+02
199000 -5.011276e+04 3.102031e+02 1.574000e+02 6.200000e+00 2.000000e-01 2.000000e-01 0.000000e+00 0.000000e+00 0.000000e+00 0.000000e+00 0.000000e+00 0.000000e+00 1.638000e+02
200000 -5.012301e+04 3.098685e+02 1.578000e+02 6.200000e+00 2.000000e-01 2.000000e-01 0.000000e+00 0.000000e+00 0.000000e+00 0.000000e+00 0.000000e+00 0.000000e+00 1.644000e+02
201000 -5.009285e+04 3.117217e+02 1.582000e+02 6.200000e+00 2.000000e-01 2.000000e-01 0.000000e+00 0.000000e+00 0.000000e+00 0.000000e+00 0.000000e+00 0.000000e+00 1.646000e+02
202000 -5.006927e+04 3.088446e+02 1.588000e+02 6.400000e+00 2.000000e-01 2.000000e-01 0.000000e+00 0.000000e+00 0.000000e+00 0.000000e+00 0.000000e+00 0.000000e+00 1.656000e+02
203000 -5.009965e+04 3.109522e+02 1.590000e+02 6.400000e+00 2.000000e-01 2.000000e-01 0.000000e+00 0.000000e+00 0.000000e+00 0.000000e+00 0.000000e+00 0.000000e+00 1.658000e+02
204000 -5.013219e+04 3.128007e+02 1.592000e+02 6.400000e+00 2.000000e-01 2.000000e-01 0.000000e+00 0.000000e+00 0.000000e+00 0.000000e+00 0.000000e+00 0.000000e+00 1.660000e+02
205000 -5.009913e+04 3.099633e+02 1.596000e+02 6.400000e+00 2.000000e-01 2.000000e-01 0.000000e+00 0.000000e+00 0.000000e+00 0.000000e+00 0.000000e+00 0.000000e+00 1.664000e+02
206000 -5.012158e+04 3.092462e+02 1.600000e+02 6.400000e+00 2.000000e-01 2.000000e-01 0.000000e+00 0.000000e+00 0.000000e+00 0.000000e+00 0.000000e+00 0.000000e+00 1.666000e+02
207000 -5.011656e+04 3.092707e+02 1.600000e+02 6.400000e+00 2.000000e-01 2.000000e-01 0.000000e+00 0.000000e+00 0.000000e+00 0.000000e+00 0.000000e+00 0.000000e+00 1.668000e+02
208000 -5.010403e+04 3.099772e+02 1.600000e+02 6.600000e+00 2.000000e-01 2.000000e-01 0.000000e+00 0.000000e+00 0.000000e+00 0.000000e+00 0.000000e+00 0.000000e+00 1.670000e+02
209000 -5.013565e+04 3.109848e+02 1.602000e+02 6.600000e+00 2.000000e-01 2.000000e-01 0.000000e+00 0.000000e+00 0.000000e+00 0.000000e+00 0.000000e+00 0.000000e+00 1.672000e+02
210000 -5.013939e+04 3.119096e+02 1.606000e+02 6.600000e+00 2.000000e-01 2.000000e-01 0.000000e+00 0.000000e+00 0.000000e+00 0.000000e+00 0.000000e+00 0.000000e+00 1.674000e+02
211000 -5.014788e+04 3.093685e+02 1.608000e+02 6.600000e+00 2.000000e-01 2.000000e-01 0.000000e+00 0.000000e+00 0.000000e+00 0.000000e+00 0.000000e+00 0.000000e+00 1.678000e+02
212000 -5.016856e+04 3.094721e+02 1.612000e+02 6.600000e+00 2.000000e-01 2.000000e-01 0.000000e+00 0.000000e+00 0.000000e+00 0.000000e+00 0.000000e+00 0.000000e+00 1.682000e+02
213000 -5.012397e+04 3.095987e+02 1.618000e+02 6.600000e+00 2.000000e-01 2.000000e-01 0.000000e+00 0.000000e+00 0.000000e+00 0.000000e+00 0.000000e+00 0.000000e+00 1.686000e+02
214000 -5.011523e+04 3.108408e+02 1.620000e+02 6.600000e+00 2.000000e-01 2.000000e-01 0.000000e+00 0.000000e+00 0.000000e+00 0.000000e+00 0.000000e+00 0.000000e+00 1.690000e+02
215000 -5.013467e+04 3.109136e+02 1.620000e+02 6.800000e+00 2.000000e-01 2.000000e-01 0.000000e+00 0.000000e+00 0.000000e+00 0.000000e+00 0.000000e+00 0.000000e+00 1.692000e+02
216000 -5.012845e+04 3.081174e+02 1.622000e+02 6.800000e+00 2.000000e-01 2.000000e-01 0.000000e+00 0.000000e+00 0.000000e+00 0.000000e+00 0.000000e+00 0.000000e+00 1.694000e+02
217000 -5.014886e+04 3.105209e+02 1.626000e+02 6.800000e+00 2.000000e-01 2.000000e-01 0.000000e+00 0.000000e+00 0.000000e+00 0.000000e+00 0.000000e+00 0.000000e+00 1.696000e+02
218000 -5.012337e+04 3.087378e+02 1.634000e+02 6.800000e+00 2.000000e-01 2.000000e-01 0.000000e+00 0.000000e+00 0.000000e+00 0.000000e+00 0.000000e+00 0.000000e+00 1.704000e+02
219000 -5.010106e+04 3.114914e+02 1.638000e+02 6.800000e+00 2.000000e-01 2.000000e-01 0.000000e+00 0.000000e+00 0.000000e+00 0.000000e+00 0.000000e+00 0.000000e+00 1.710000e+02
220000 -5.011145e+04 3.085777e+02 1.646000e+02 6.800000e+00 2.000000e-01 2.000000e-01 0.000000e+00 0.000000e+00 0.000000e+00 0.000000e+00 0.000000e+00 0.000000e+00 1.716000e+02
221000 -5.011571e+04 3.095762e+02 1.648000e+02 6.800000e+00 2.000000e-01 2.000000e-01 0.000000e+00 0.000000e+00 0.000000e+00 0.000000e+00 0.000000e+00 0.000000e+00 1.720000e+02
222000 -5.011466e+04 3.107696e+02 1.652000e+02 6.800000e+00 2.000000e-01 2.000000e-01 0.000000e+00 0.000000e+00 0.000000e+00 0.000000e+00 0.000000e+00 0.000000e+00 1.724000e+02
223000 -5.015281e+04 3.103067e+02 1.652000e+02 6.800000e+00 2.000000e-01 2.000000e-01 0.000000e+00 0.000000e+00 0.000000e+00 0.000000e+00 0.000000e+00 0.000000e+00 1.724000e+02
224000 -5.012130e+04 3.098038e+02 1.654000e+02 6.800000e+00 2.000000e-01 2.000000e-01 0.000000e+00 0.000000e+00 0.000000e+00 0.000000e+00 0.000000e+00 0.000000e+00 1.726000e+02
225000 -5.010494e+04 3.097228e+02 1.662000e+02 6.800000e+00 2.000000e-01 2.000000e-01 0.000000e+00 0.000000e+00 0.000000e+00 0.000000e+00 0.000000e+00 0.000000e+00 1.732000e+02
226000 -5.012072e+04 3.097969e+02 1.664000e+02 6.800000e+00 2.000000e-01 2.000000e-01 0.000000e+00 0.000000e+00 0.000000e+00 0.000000e+00 0.000000e+00 0.000000e+00 1.736000e+02
227000 -5.016727e+04 3.090130e+02 1.668000e+02 6.800000e+00 2.000000e-01 2.000000e-01 0.000000e+00 0.000000e+00 0.000000e+00 0.000000e+00 0.000000e+00 0.000000e+00 1.740000e+02
228000 -5.016609e+04 3.093601e+02 1.672000e+02 6.800000e+00 2.000000e-01 2.000000e-01 0.000000e+00 0.000000e+00 0.000000e+00 0.000000e+00 0.000000e+00 0.000000e+00 1.744000e+02
229000 -5.014791e+04 3.102244e+02 1.674000e+02 6.800000e+00 2.000000e-01 2.000000e-01 0.000000e+00 0.000000e+00 0.000000e+00 0.000000e+00 0.000000e+00 0.000000e+00 1.744000e+02
230000 -5.011271e+04 3.076811e+02 1.680000e+02 7.200000e+00 2.000000e-01 2.000000e-01 0.000000e+00 0.000000e+00 0.000000e+00 0.000000e+00 0.000000e+00 0.000000e+00 1.756000e+02
231000 -5.009160e+04 3.102259e+02 1.688000e+02 7.400000e+00 2.000000e-01 2.000000e-01 0.000000e+00 0.000000e+00 0.000000e+00 0.000000e+00 0.000000e+00 0.000000e+00 1.766000e+02
232000 -5.012245e+04 3.116364e+02 1.688000e+02 7.600000e+00 2.000000e-01 2.000000e-01 0.000000e+00 0.000000e+00 0.000000e+00 0.000000e+00 0.000000e+00 0.000000e+00 1.768000e+02
233000 -5.007142e+04 3.091426e+02 1.688000e+02 7.600000e+00 2.000000e-01 2.000000e-01 0.000000e+00 0.000000e+00 0.000000e+00 0.000000e+00 0.000000e+00 0.000000e+00 1.768000e+02
234000 -5.009589e+04 3.085899e+02 1.688000e+02 7.600000e+00 2.000000e-01 2.000000e-01 0.000000e+00 0.000000e+00 0.000000e+00 0.000000e+00 0.000000e+00 0.000000e+00 1.768000e+02
235000 -5.009896e+04 3.103337e+02 1.694000e+02 7.600000e+00 2.000000e-01 2.000000e-01 0.000000e+00 0.000000e+00 0.000000e+00 0.000000e+00 0.000000e+00 0.000000e+00 1.774000e+02
236000 -5.009087e+04 3.080347e+02 1.694000e+02 7.600000e+00 2.000000e-01 2.000000e-01 0.000000e+00 0.000000e+00 0.000000e+00 0.000000e+00 0.000000e+00 0.000000e+00 1.774000e+02
237000 -5.011488e+04 3.092643e+02 1.698000e+02 7.600000e+00 2.000000e-01 2.000000e-01 0.000000e+00 0.000000e+00 0.000000e+00 0.000000e+00 0.000000e+00 0.000000e+00 1.778000e+02
238000 -5.007714e+04 3.080986e+02 1.700000e+02 7.600000e+00 2.000000e-01 2.000000e-01 0.000000e+00 0.000000e+00 0.000000e+00 0.000000e+00 0.000000e+00 0.000000e+00 1.780000e+02
239000 -5.010383e+04 3.096579e+02 1.704000e+02 7.800000e+00 2.000000e-01 2.000000e-01 0.000000e+00 0.000000e+00 0.000000e+00 0.000000e+00 0.000000e+00 0.000000e+00 1.784000e+02
240000 -5.004380e+04 3.102464e+02 1.704000e+02 7.800000e+00 2.000000e-01 2.000000e-01 0.000000e+00 0.000000e+00 0.000000e+00 0.000000e+00 0.000000e+00 0.000000e+00 1.786000e+02
241000 -5.004513e+04 3.087563e+02 1.708000e+02 7.800000e+00 2.000000e-01 2.000000e-01 0.000000e+00 0.000000e+00 0.000000e+00 0.000000e+00 0.000000e+00 0.000000e+00 1.788000e+02
242000 -5.006564e+04 3.086616e+02 1.712000e+02 7.800000e+00 2.000000e-01 2.000000e-01 0.000000e+00 0.000000e+00 0.000000e+00 0.000000e+00 0.000000e+00 0.000000e+00 1.794000e+02
243000 -5.002510e+04 3.104022e+02 1.714000e+02 8.000000e+00 2.000000e-01 2.000000e-01 0.000000e+00 0.000000e+00 0.000000e+00 0.000000e+00 0.000000e+00 0.000000e+00 1.798000e+02
244000 -5.004849e+04 3.089648e+02 1.720000e+02 8.000000e+00 2.000000e-01 2.000000e-01 0.000000e+00 0.000000e+00 0.000000e+00 0.000000e+00 0.000000e+00 0.000000e+00 1.802000e+02
245000 -5.005879e+04 3.100199e+02 1.722000e+02 8.400000e+00 2.000000e-01 2.000000e-01 0.000000e+00 0.000000e+00 0.000000e+00 0.000000e+00 0.000000e+00 0.000000e+00 1.810000e+02
246000 -5.003667e+04 3.090284e+02 1.724000e+02 8.400000e+00 2.000000e-01 2.000000e-01 0.000000e+00 0.000000e+00 0.000000e+00 0.000000e+00 0.000000e+00 0.000000e+00 1.812000e+02
247000 -4.999590e+04 3.098975e+02 1.732000e+02 8.400000e+00 2.000000e-01 2.000000e-01 0.000000e+00 0.000000e+00 0.000000e+00 0.000000e+00 0.000000e+00 0.000000e+00 1.820000e+02
248000 -5.001818e+04 3.082659e+02 1.736000e+02 8.400000e+00 2.000000e-01 2.000000e-01 0.000000e+00 0.000000e+00 0.000000e+00 0.000000e+00 0.000000e+00 0.000000e+00 1.824000e+02
249000 -5.000857e+04 3.103870e+02 1.738000e+02 8.400000e+00 2.000000e-01 2.000000e-01 0.000000e+00 0.000000e+00 0.000000e+00 0.000000e+00 0.000000e+00 0.000000e+00 1.826000e+02
250000 -5.005071e+04 3.093282e+02 1.742000e+02 8.400000e+00 2.000000e-01 2.000000e-01 0.000000e+00 0.000000e+00 0.000000e+00 0.000000e+00 0.000000e+00 0.000000e+00 1.830000e+02
251000 -5.001914e+04 3.106764e+02 1.742000e+02 8.400000e+00 2.000000e-01 2.000000e-01 0.000000e+00 0.000000e+00 0.000000e+00 0.000000e+00 0.000000e+00 0.000000e+00 1.830000e+02
252000 -5.000239e+04 3.104707e+02 1.746000e+02 8.400000e+00 2.000000e-01 2.000000e-01 0.000000e+00 0.000000e+00 0.000000e+00 0.000000e+00 0.000000e+00 0.000000e+00 1.834000e+02
253000 -4.999902e+04 3.107813e+02 1.748000e+02 8.400000e+00 2.000000e-01 2.000000e-01 0.000000e+00 0.000000e+00 0.000000e+00 0.000000e+00 0.000000e+00 0.000000e+00 1.836000e+02
254000 -5.001183e+04 3.099800e+02 1.750000e+02 8.600000e+00 2.000000e-01 2.000000e-01 0.000000e+00 0.000000e+00 0.000000e+00 0.000000e+00 0.000000e+00 0.000000e+00 1.840000e+02
255000 -5.003255e+04 3.085138e+02 1.754000e+02 8.600000e+00 2.000000e-01 2.000000e-01 0.000000e+00 0.000000e+00 0.000000e+00 0.000000e+00 0.000000e+00 0.000000e+00 1.844000e+02
256000 -5.003876e+04 3.123118e+02 1.754000e+02 8.600000e+00 2.000000e-01 2.000000e-01 0.000000e+00 0.000000e+00 0.000000e+00 0.000000e+00 0.000000e+00 0.000000e+00 1.844000e+02
257000 -5.001504e+04 3.101635e+02 1.754000e+02 8.600000e+00 2.000000e-01 2.000000e-01 0.000000e+00 0.000000e+00 0.000000e+00 0.000000e+00 0.000000e+00 0.000000e+00 1.844000e+02
258000 -5.003809e+04 3.084630e+02 1.756000e+02 8.600000e+00 2.000000e-01 2.000000e-01 0.000000e+00 0.000000e+00 0.000000e+00 0.000000e+00 0.000000e+00 0.000000e+00 1.846000e+02
259000 -5.006152e+04 3.094279e+02 1.756000e+02 9.000000e+00 2.000000e-01 2.000000e-01 0.000000e+00 0.000000e+00 0.000000e+00 0.000000e+00 0.000000e+00 0.000000e+00 1.850000e+02
260000 -5.006019e+04 3.102798e+02 1.760000e+02 9.200000e+00 2.000000e-01 2.000000e-01 0.000000e+00 0.000000e+00 0.000000e+00 0.000000e+00 0.000000e+00 0.000000e+00 1.854000e+02
261000 -5.003029e+04 3.096438e+02 1.762000e+02 9.200000e+00 2.000000e-01 2.000000e-01 0.000000e+00 0.000000e+00 0.000000e+00 0.000000e+00 0.000000e+00 0.000000e+00 1.856000e+02
262000 -5.005953e+04 3.117232e+02 1.762000e+02 9.400000e+00 2.000000e-01 2.000000e-01 0.000000e+00 0.000000e+00 0.000000e+00 0.000000e+00 0.000000e+00 0.000000e+00 1.858000e+02
263000 -5.002683e+04 3.084389e+02 1.768000e+02 9.400000e+00 2.000000e-01 2.000000e-01 0.000000e+00 0.000000e+00 0.000000e+00 0.000000e+00 0.000000e+00 0.000000e+00 1.866000e+02
264000 -5.002294e+04 3.111309e+02 1.770000e+02 9.400000e+00 2.000000e-01 2.000000e-01 0.000000e+00 0.000000e+00 0.000000e+00 0.000000e+00 0.000000e+00 0.000000e+00 1.868000e+02
265000 -5.005158e+04 3.112152e+02 1.772000e+02 9.400000e+00 2.000000e-01 2.000000e-01 0.000000e+00 0.000000e+00 0.000000e+00 0.000000e+00 0.000000e+00 0.000000e+00 1.870000e+02
266000 -5.005644e+04 3.113508e+02 1.772000e+02 9.600000e+00 2.000000e-01 2.000000e-01 0.000000e+00 0.000000e+00 0.000000e+00 0.000000e+00 0.000000e+00 0.000000e+00 1.872000e+02
267000 -5.005538e+04 3.093780e+02 1.772000e+02 9.600000e+00 2.000000e-01 2.000000e-01 0.000000e+00 0.000000e+00 0.000000e+00 0.000000e+00 0.000000e+00 0.000000e+00 1.872000e+02
268000 -5.003397e+04 3.104407e+02 1.776000e+02 9.600000e+00 4.000000e-01 2.000000e-01 0.000000e+00 0.000000e+00 0.000000e+00 0.000000e+00 0.000000e+00 0.000000e+00 1.878000e+02
269000 -5.002794e+04 3.105290e+02 1.776000e+02 9.600000e+00 4.000000e-01 4.000000e-01 0.000000e+00 0.000000e+00 0.000000e+00 0.000000e+00 0.000000e+00 0.000000e+00 1.880000e+02
270000 -5.001917e+04 3.094308e+02 1.784000e+02 9.600000e+00 4.000000e-01 4.000000e-01 0.000000e+00 0.000000e+00 0.000000e+00 0.000000e+00 0.000000e+00 0.000000e+00 1.886000e+02
271000 -5.008067e+04 3.094807e+02 1.788000e+02 9.600000e+00 4.000000e-01 4.000000e-01 0.000000e+00 0.000000e+00 0.000000e+00 0.000000e+00 0.000000e+00 0.000000e+00 1.892000e+02
272000 -5.003551e+04 3.116225e+02 1.788000e+02 9.600000e+00 4.000000e-01 4.000000e-01 0.000000e+00 0.000000e+00 0.000000e+00 0.000000e+00 0.000000e+00 0.000000e+00 1.892000e+02
273000 -5.004837e+04 3.102065e+02 1.792000e+02 9.600000e+00 4.000000e-01 4.000000e-01 0.000000e+00 0.000000e+00 0.000000e+00 0.000000e+00 0.000000e+00 0.000000e+00 1.896000e+02
274000 -5.000859e+04 3.118871e+02 1.796000e+02 9.600000e+00 4.000000e-01 4.000000e-01 0.000000e+00 0.000000e+00 0.000000e+00 0.000000e+00 0.000000e+00 0.000000e+00 1.898000e+02
275000 -5.001376e+04 3.098025e+02 1.796000e+02 9.600000e+00 4.000000e-01 4.000000e-01 0.000000e+00 0.000000e+00 0.000000e+00 0.000000e+00 0.000000e+00 0.000000e+00 1.900000e+02
276000 -5.000205e+04 3.102818e+02 1.798000e+02 9.800000e+00 4.000000e-01 4.000000e-01 0.000000e+00 0.000000e+00 0.000000e+00 0.000000e+00 0.000000e+00 0.000000e+00 1.904000e+02
277000 -5.001480e+04 3.102760e+02 1.800000e+02 9.800000e+00 4.000000e-01 4.000000e-01 0.000000e+00 0.000000e+00 0.000000e+00 0.000000e+00 0.000000e+00 0.000000e+00 1.906000e+02
278000 -5.003330e+04 3.079474e+02 1.802000e+02 9.800000e+00 4.000000e-01 4.000000e-01 0.000000e+00 0.000000e+00 0.000000e+00 0.000000e+00 0.000000e+00 0.000000e+00 1.906000e+02
279000 -5.003392e+04 3.092485e+02 1.804000e+02 1.000000e+01 4.000000e-01 4.000000e-01 0.000000e+00 0.000000e+00 0.000000e+00 0.000000e+00 0.000000e+00 0.000000e+00 1.912000e+02
280000 -5.004696e+04 3.096808e+02 1.804000e+02 1.000000e+01 4.000000e-01 4.000000e-01 0.000000e+00 0.000000e+00 0.000000e+00 0.000000e+00 0.000000e+00 0.000000e+00 1.912000e+02
281000 -5.002365e+04 3.117188e+02 1.806000e+02 1.020000e+01 6.000000e-01 4.000000e-01 0.000000e+00 0.000000e+00 0.000000e+00 0.000000e+00 0.000000e+00 0.000000e+00 1.914000e+02
282000 -5.000897e+04 3.113050e+02 1.812000e+02 1.020000e+01 6.000000e-01 4.000000e-01 0.000000e+00 0.000000e+00 0.000000e+00 0.000000e+00 0.000000e+00 0.000000e+00 1.922000e+02
283000 -5.005189e+04 3.106634e+02 1.812000e+02 1.040000e+01 6.000000e-01 4.000000e-01 0.000000e+00 0.000000e+00 0.000000e+00 0.000000e+00 0.000000e+00 0.000000e+00 1.926000e+02
284000 -4.999801e+04 3.093056e+02 1.818000e+02 1.060000e+01 6.000000e-01 4.000000e-01 0.000000e+00 0.000000e+00 0.000000e+00 0.000000e+00 0.000000e+00 0.000000e+00 1.934000e+02
285000 -5.004644e+04 3.070738e+02 1.820000e+02 1.060000e+01 6.000000e-01 4.000000e-01 0.000000e+00 0.000000e+00 0.000000e+00 0.000000e+00 0.000000e+00 0.000000e+00 1.936000e+02
286000 -5.004747e+04 3.084389e+02 1.822000e+02 1.060000e+01 1.000000e+00 4.000000e-01 0.000000e+00 0.000000e+00 0.000000e+00 0.000000e+00 0.000000e+00 0.000000e+00 1.942000e+02
287000 -5.002366e+04 3.088488e+02 1.824000e+02 1.060000e+01 1.000000e+00 4.000000e-01 0.000000e+00 0.000000e+00 0.000000e+00 0.000000e+00 0.000000e+00 0.000000e+00 1.944000e+02
288000 -5.000229e+04 3.091916e+02 1.828000e+02 1.060000e+01 1.000000e+00 4.000000e-01 0.000000e+00 0.000000e+00 0.000000e+00 0.000000e+00 0.000000e+00 0.000000e+00 1.948000e+02
289000 -5.002766e+04 3.098660e+02 1.830000e+02 1.060000e+01 1.000000e+00 4.000000e-01 0.000000e+00 0.000000e+00 0.000000e+00 0.000000e+00 0.000000e+00 0.000000e+00 1.950000e+02
290000 -5.001267e+04 3.091623e+02 1.830000e+02 1.060000e+01 1.000000e+00 4.000000e-01 0.000000e+00 0.000000e+00 0.000000e+00 0.000000e+00 0.000000e+00 0.000000e+00 1.950000e+02
291000 -5.000364e+04 3.116863e+02 1.834000e+02 1.060000e+01 1.000000e+00 4.000000e-01 0.000000e+00 0.000000e+00 0.000000e+00 0.000000e+00 0.000000e+00 0.000000e+00 1.954000e+02
292000 -5.002955e+04 3.091728e+02 1.836000e+02 1.080000e+01 1.000000e+00 4.000000e-01 0.000000e+00 0.000000e+00 0.000000e+00 0.000000e+00 0.000000e+00 0.000000e+00 1.958000e+02
293000 -5.001259e+04 3.076233e+02 1.838000e+02 1.080000e+01 1.000000e+00 4.000000e-01 0.000000e+00 0.000000e+00 0.000000e+00 0.000000e+00 0.000000e+00 0.000000e+00 1.960000e+02
294000 -5.001541e+04 3.117644e+02 1.838000e+02 1.080000e+01 1.000000e+00 4.000000e-01 0.000000e+00 0.000000e+00 0.000000e+00 0.000000e+00 0.000000e+00 0.000000e+00 1.960000e+02
295000 -4.997216e+04 3.107272e+02 1.838000e+02 1.100000e+01 1.000000e+00 4.000000e-01 0.000000e+00 0.000000e+00 0.000000e+00 0.000000e+00 0.000000e+00 0.000000e+00 1.962000e+02
296000 -4.994480e+04 3.090750e+02 1.838000e+02 1.100000e+01 1.000000e+00 4.000000e-01 0.000000e+00 0.000000e+00 0.000000e+00 0.000000e+00 0.000000e+00 0.000000e+00 1.962000e+02
297000 -4.996985e+04 3.095433e+02 1.838000e+02 1.100000e+01 1.000000e+00 4.000000e-01 0.000000e+00 0.000000e+00 0.000000e+00 0.000000e+00 0.000000e+00 0.000000e+00 1.962000e+02
298000 -4.998207e+04 3.092650e+02 1.838000e+02 1.100000e+01 1.000000e+00 4.000000e-01 0.000000e+00 0.000000e+00 0.000000e+00 0.000000e+00 0.000000e+00 0.000000e+00 1.962000e+02
299000 -4.995592e+04 3.109347e+02 1.838000e+02 1.100000e+01 1.000000e+00 4.000000e-01 0.000000e+00 0.000000e+00 0.000000e+00 0.000000e+00 0.000000e+00 0.000000e+00 1.962000e+02
300000 -4.995393e+04 3.107796e+02 1.840000e+02 1.100000e+01 1.000000e+00 4.000000e-01 0.000000e+00 0.000000e+00 0.000000e+00 0.000000e+00 0.000000e+00 0.000000e+00 1.964000e+02
301000 -4.993784e+04 3.105545e+02 1.844000e+02 1.100000e+01 1.000000e+00 4.000000e-01 0.000000e+00 0.000000e+00 0.000000e+00 0.000000e+00 0.000000e+00 0.000000e+00 1.968000e+02
302000 -4.995528e+04 3.104492e+02 1.844000e+02 1.100000e+01 1.000000e+00 4.000000e-01 0.000000e+00 0.000000e+00 0.000000e+00 0.000000e+00 0.000000e+00 0.000000e+00 1.968000e+02
303000 -5.000852e+04 3.099715e+02 1.848000e+02 1.100000e+01 1.000000e+00 4.000000e-01 0.000000e+00 0.000000e+00 0.000000e+00 0.000000e+00 0.000000e+00 0.000000e+00 1.972000e+02
304000 -4.998691e+04 3.096416e+02 1.856000e+02 1.100000e+01 1.000000e+00 4.000000e-01 0.000000e+00 0.000000e+00 0.000000e+00 0.000000e+00 0.000000e+00 0.000000e+00 1.976000e+02
305000 -4.993412e+04 3.096672e+02 1.856000e+02 1.100000e+01 1.000000e+00 4.000000e-01 0.000000e+00 0.000000e+00 0.000000e+00 0.000000e+00 0.000000e+00 0.000000e+00 1.980000e+02
306000 -4.991666e+04 3.088882e+02 1.858000e+02 1.100000e+01 1.000000e+00 4.000000e-01 0.000000e+00 0.000000e+00 0.000000e+00 0.000000e+00 0.000000e+00 0.000000e+00 1.982000e+02
307000 -4.994757e+04 3.074454e+02 1.860000e+02 1.100000e+01 1.000000e+00 4.000000e-01 0.000000e+00 0.000000e+00 0.000000e+00 0.000000e+00 0.000000e+00 0.000000e+00 1.982000e+02
308000 -4.993987e+04 3.090353e+02 1.860000e+02 1.100000e+01 1.000000e+00 4.000000e-01 0.000000e+00 0.000000e+00 0.000000e+00 0.000000e+00 0.000000e+00 0.000000e+00 1.984000e+02
309000 -4.999728e+04 3.123251e+02 1.860000e+02 1.120000e+01 1.000000e+00 4.000000e-01 0.000000e+00 0.000000e+00 0.000000e+00 0.000000e+00 0.000000e+00 0.000000e+00 1.986000e+02
310000 -4.996173e+04 3.104284e+02 1.862000e+02 1.120000e+01 1.200000e+00 4.000000e-01 0.000000e+00 0.000000e+00 0.000000e+00 0.000000e+00 0.000000e+00 0.000000e+00 1.990000e+02
311000 -4.997729e+04 3.080145e+02 1.862000e+02 1.120000e+01 1.200000e+00 4.000000e-01 0.000000e+00 0.000000e+00 0.000000e+00 0.000000e+00 0.000000e+00 0.000000e+00 1.990000e+02
312000 -4.994944e+04 3.088207e+02 1.866000e+02 1.120000e+01 1.200000e+00 4.000000e-01 0.000000e+00 0.000000e+00 0.000000e+00 0.000000e+00 0.000000e+00 0.000000e+00 1.994000e+02
313000 -4.994634e+04 3.098125e+02 1.866000e+02 1.120000e+01 1.200000e+00 4.000000e-01 0.000000e+00 0.000000e+00 0.000000e+00 0.000000e+00 0.000000e+00 0.000000e+00 1.994000e+02
314000 -4.993515e+04 3.094972e+02 1.868000e+02 1.120000e+01 1.200000e+00 4.000000e-01 0.000000e+00 0.000000e+00 0.000000e+00 0.000000e+00 0.000000e+00 0.000000e+00 1.996000e+02
315000 -4.994808e+04 3.079533e+02 1.868000e+02 1.140000e+01 1.200000e+00 4.000000e-01 0.000000e+00 0.000000e+00 0.000000e+00 0.000000e+00 0.000000e+00 0.000000e+00 1.998000e+02
316000 -5.002847e+04 3.094158e+02 1.868000e+02 1.140000e+01 1.200000e+00 4.000000e-01 0.000000e+00 0.000000e+00 0.000000e+00 0.000000e+00 0.000000e+00 0.000000e+00 1.998000e+02
317000 -4.995555e+04 3.098068e+02 1.868000e+02 1.140000e+01 1.200000e+00 4.000000e-01 0.000000e+00 0.000000e+00 0.000000e+00 0.000000e+00 0.000000e+00 0.000000e+00 1.998000e+02
318000 -4.999792e+04 3.104467e+02 1.870000e+02 1.140000e+01 1.200000e+00 4.000000e-01 0.000000e+00 0.000000e+00 0.000000e+00 0.000000e+00 0.000000e+00 0.000000e+00 2.000000e+02
319000 -4.998302e+04 3.090321e+02 1.872000e+02 1.180000e+01 1.200000e+00 4.000000e-01 0.000000e+00 0.000000e+00 0.000000e+00 0.000000e+00 0.000000e+00 0.000000e+00 2.006000e+02
320000 -4.999584e+04 3.085927e+02 1.876000e+02 1.180000e+01 1.200000e+00 4.000000e-01 0.000000e+00 0.000000e+00 0.000000e+00 0.000000e+00 0.000000e+00 0.000000e+00 2.010000e+02
321000 -4.993982e+04 3.109366e+02 1.878000e+02 1.180000e+01 1.200000e+00 4.000000e-01 0.000000e+00 0.000000e+00 0.000000e+00 0.000000e+00 0.000000e+00 0.000000e+00 2.012000e+02
322000 -4.992741e+04 3.086327e+02 1.880000e+02 1.180000e+01 1.200000e+00 4.000000e-01 0.000000e+00 0.000000e+00 0.000000e+00 0.000000e+00 0.000000e+00 0.000000e+00 2.014000e+02
323000 -4.997411e+04 3.113100e+02 1.884000e+02 1.180000e+01 1.200000e+00 4.000000e-01 0.000000e+00 0.000000e+00 0.000000e+00 0.000000e+00 0.000000e+00 0.000000e+00 2.016000e+02
324000 -4.995672e+04 3.105157e+02 1.886000e+02 1.220000e+01 1.200000e+00 4.000000e-01 0.000000e+00 0.000000e+00 0.000000e+00 0.000000e+00 0.000000e+00 0.000000e+00 2.024000e+02
325000 -4.993393e+04 3.092167e+02 1.888000e+02 1.240000e+01 1.200000e+00 4.000000e-01 0.000000e+00 0.000000e+00 0.000000e+00 0.000000e+00 0.000000e+00 0.000000e+00 2.024000e+02
326000 -4.994578e+04 3.112056e+02 1.890000e+02 1.240000e+01 1.200000e+00 4.000000e-01 0.000000e+00 0.000000e+00 0.000000e+00 0.000000e+00 0.000000e+00 0.000000e+00 2.028000e+02
327000 -4.995508e+04 3.087927e+02 1.892000e+02 1.260000e+01 1.200000e+00 4.000000e-01 0.000000e+00 0.000000e+00 0.000000e+00 0.000000e+00 0.000000e+00 0.000000e+00 2.034000e+02
328000 -4.989814e+04 3.084189e+02 1.894000e+02 1.260000e+01 1.200000e+00 4.000000e-01 0.000000e+00 0.000000e+00 0.000000e+00 0.000000e+00 0.000000e+00 0.000000e+00 2.036000e+02
329000 -4.998646e+04 3.105012e+02 1.898000e+02 1.260000e+01 1.200000e+00 4.000000e-01 0.000000e+00 0.000000e+00 0.000000e+00 0.000000e+00 0.000000e+00 0.000000e+00 2.040000e+02
330000 -4.997314e+04 3.116270e+02 1.900000e+02 1.260000e+01 1.200000e+00 4.000000e-01 2.000000e-01 0.000000e+00 0.000000e+00 0.000000e+00 0.000000e+00 0.000000e+00 2.044000e+02
331000 -4.993522e+04 3.103847e+02 1.900000e+02 1.260000e+01 1.200000e+00 4.000000e-01 2.000000e-01 0.000000e+00 0.000000e+00 0.000000e+00 0.000000e+00 0.000000e+00 2.044000e+02
332000 -4.998289e+04 3.098464e+02 1.900000e+02 1.260000e+01 1.200000e+00 4.000000e-01 2.000000e-01 0.000000e+00 0.000000e+00 0.000000e+00 0.000000e+00 0.000000e+00 2.044000e+02
333000 -4.998244e+04 3.102815e+02 1.904000e+02 1.260000e+01 1.200000e+00 4.000000e-01 2.000000e-01 0.000000e+00 0.000000e+00 0.000000e+00 0.000000e+00 0.000000e+00 2.048000e+02
334000 -4.999007e+04 3.094149e+02 1.904000e+02 1.280000e+01 1.400000e+00 4.000000e-01 2.000000e-01 0.000000e+00 0.000000e+00 0.000000e+00 0.000000e+00 0.000000e+00 2.052000e+02
335000 -4.998563e+04 3.082524e+02 1.904000e+02 1.280000e+01 1.400000e+00 4.000000e-01 2.000000e-01 0.000000e+00 0.000000e+00 0.000000e+00 0.000000e+00 0.000000e+00 2.052000e+02
336000 -4.998570e+04 3.102184e+02 1.904000e+02 1.280000e+01 1.400000e+00 4.000000e-01 2.000000e-01 0.000000e+00 0.000000e+00 0.000000e+00 0.000000e+00 0.000000e+00 2.052000e+02
337000 -4.999586e+04 3.080580e+02 1.904000e+02 1.280000e+01 1.400000e+00 4.000000e-01 2.000000e-01 0.000000e+00 0.000000e+00 0.000000e+00 0.000000e+00 0.000000e+00 2.052000e+02
338000 -5.003247e+04 3.103641e+02 1.904000e+02 1.300000e+01 1.400000e+00 4.000000e-01 2.000000e-01 0.000000e+00 0.000000e+00 0.000000e+00 0.000000e+00 0.000000e+00 2.052000e+02
339000 -5.001172e+04 3.125055e+02 1.906000e+02 1.300000e+01 1.400000e+00 4.000000e-01 2.000000e-01 0.000000e+00 0.000000e+00 0.000000e+00 0.000000e+00 0.000000e+00 2.056000e+02
340000 -4.996959e+04 3.081785e+02 1.906000e+02 1.340000e+01 1.400000e+00 4.000000e-01 2.000000e-01 0.000000e+00 0.000000e+00 0.000000e+00 0.000000e+00 0.000000e+00 2.060000e+02
341000 -5.001417e+04 3.082800e+02 1.906000e+02 1.360000e+01 1.400000e+00 4.000000e-01 2.000000e-01 0.000000e+00 0.000000e+00 0.000000e+00 0.000000e+00 0.000000e+00 2.062000e+02
342000 -5.002322e+04 3.110105e+02 1.910000e+02 1.360000e+01 1.400000e+00 4.000000e-01 2.000000e-01 0.000000e+00 0.000000e+00 0.000000e+00 0.000000e+00 0.000000e+00 2.066000e+02
343000 -4.999785e+04 3.100417e+02 1.914000e+02 1.360000e+01 1.800000e+00 4.000000e-01 2.000000e-01 0.000000e+00 0.000000e+00 0.000000e+00 0.000000e+00 0.000000e+00 2.074000e+02
344000 -4.999968e+04 3.113110e+02 1.914000e+02 1.380000e+01 1.800000e+00 4.000000e-01 2.000000e-01 0.000000e+00 0.000000e+00 0.000000e+00 0.000000e+00 0.000000e+00 2.076000e+02
345000 -4.996879e+04 3.120464e+02 1.920000e+02 1.380000e+01 1.800000e+00 4.000000e-01 2.000000e-01 0.000000e+00 0.000000e+00 0.000000e+00 0.000000e+00 0.000000e+00 2.082000e+02
346000 -4.993783e+04 3.096863e+02 1.922000e+02 1.380000e+01 1.800000e+00 4.000000e-01 2.000000e-01 0.000000e+00 0.000000e+00 0.000000e+00 0.000000e+00 0.000000e+00 2.082000e+02
347000 -4.998164e+04 3.119999e+02 1.926000e+02 1.380000e+01 1.800000e+00 4.000000e-01 2.000000e-01 0.000000e+00 0.000000e+00 0.000000e+00 0.000000e+00 0.000000e+00 2.088000e+02
348000 -4.994148e+04 3.097121e+02 1.926000e+02 1.380000e+01 1.800000e+00 4.000000e-01 2.000000e-01 0.000000e+00 0.000000e+00 0.000000e+00 0.000000e+00 0.000000e+00 2.088000e+02
349000 -4.993873e+04 3.094523e+02 1.928000e+02 1.420000e+01 1.800000e+00 4.000000e-01 2.000000e-01 0.000000e+00 0.000000e+00 0.000000e+00 0.000000e+00 0.000000e+00 2.092000e+02
350000 -4.993198e+04 3.097616e+02 1.930000e+02 1.420000e+01 1.800000e+00 4.000000e-01 2.000000e-01 0.000000e+00 0.000000e+00 0.000000e+00 0.000000e+00 0.000000e+00 2.096000e+02
351000 -4.996305e+04 3.095736e+02 1.930000e+02 1.420000e+01 1.800000e+00 4.000000e-01 2.000000e-01 0.000000e+00 0.000000e+00 0.000000e+00 0.000000e+00 0.000000e+00 2.096000e+02
352000 -4.998050e+04 3.099330e+02 1.930000e+02 1.420000e+01 1.800000e+00 4.000000e-01 2.000000e-01 0.000000e+00 0.000000e+00 0.000000e+00 0.000000e+00 0.000000e+00 2.096000e+02
353000 -4.998280e+04 3.077827e+02 1.932000e+02 1.420000e+01 1.800000e+00 4.000000e-01 2.000000e-01 0.000000e+00 0.000000e+00 0.000000e+00 0.000000e+00 0.000000e+00 2.098000e+02
354000 -4.997496e+04 3.111905e+02 1.934000e+02 1.420000e+01 1.800000e+00 4.000000e-01 2.000000e-01 0.000000e+00 0.000000e+00 0.000000e+00 0.000000e+00 0.000000e+00 2.098000e+02
355000 -4.999422e+04 3.073204e+02 1.934000e+02 1.420000e+01 1.800000e+00 4.000000e-01 2.000000e-01 0.000000e+00 0.000000e+00 0.000000e+00 0.000000e+00 0.000000e+00 2.100000e+02
356000 -5.000117e+04 3.098756e+02 1.938000e+02 1.440000e+01 1.800000e+00 4.000000e-01 2.000000e-01 0.000000e+00 0.000000e+00 0.000000e+00 0.000000e+00 0.000000e+00 2.104000e+02
357000 -4.999217e+04 3.102859e+02 1.938000e+02 1.440000e+01 1.800000e+00 4.000000e-01 2.000000e-01 0.000000e+00 0.000000e+00 0.000000e+00 0.000000e+00 0.000000e+00 2.106000e+02
358000 -4.995594e+04 3.104763e+02 1.938000e+02 1.440000e+01 1.800000e+00 4.000000e-01 2.000000e-01 0.000000e+00 0.000000e+00 0.000000e+00 0.000000e+00 0.000000e+00 2.106000e+02
359000 -4.997205e+04 3.087654e+02 1.938000e+02 1.440000e+01 1.800000e+00 4.000000e-01 2.000000e-01 0.000000e+00 0.000000e+00 0.000000e+00 0.000000e+00 0.000000e+00 2.106000e+02
360000 -4.999460e+04 3.086079e+02 1.942000e+02 1.440000e+01 1.800000e+00 4.000000e-01 2.000000e-01 0.000000e+00 0.000000e+00 0.000000e+00 0.000000e+00 0.000000e+00 2.110000e+02
361000 -4.996888e+04 3.105106e+02 1.942000e+02 1.460000e+01 1.800000e+00 4.000000e-01 2.000000e-01 0.000000e+00 0.000000e+00 0.000000e+00 0.000000e+00 0.000000e+00 2.112000e+02
362000 -4.992203e+04 3.112962e+02 1.946000e+02 1.480000e+01 1.800000e+00 4.000000e-01 2.000000e-01 0.000000e+00 0.000000e+00 0.000000e+00 0.000000e+00 0.000000e+00 2.118000e+02
363000 -4.995588e+04 3.117930e+02 1.950000e+02 1.480000e+01 1.800000e+00 6.000000e-01 2.000000e-01 0.000000e+00 0.000000e+00 0.000000e+00 0.000000e+00 0.000000e+00 2.124000e+02
364000 -4.995828e+04 3.088587e+02 1.950000e+02 1.480000e+01 1.800000e+00 6.000000e-01 2.000000e-01 0.000000e+00 0.000000e+00 0.000000e+00 0.000000e+00 0.000000e+00 2.124000e+02
365000 -4.996355e+04 3.084296e+02 1.950000e+02 1.520000e+01 1.800000e+00 6.000000e-01 2.000000e-01 0.000000e+00 0.000000e+00 0.000000e+00 0.000000e+00 0.000000e+00 2.128000e+02
366000 -4.998009e+04 3.108332e+02 1.954000e+02 1.520000e+01 1.800000e+00 6.000000e-01 2.000000e-01 0.000000e+00 0.000000e+00 0.000000e+00 0.000000e+00 0.000000e+00 2.132000e+02
367000 -4.997470e+04 3.106197e+02 1.954000e+02 1.520000e+01 1.800000e+00 6.000000e-01 2.000000e-01 0.000000e+00 0.000000e+00 0.000000e+00 0.000000e+00 0.000000e+00 2.132000e+02
368000 -4.997983e+04 3.082208e+02 1.954000e+02 1.520000e+01 1.800000e+00 6.000000e-01 2.000000e-01 0.000000e+00 0.000000e+00 0.000000e+00 0.000000e+00 0.000000e+00 2.132000e+02
369000 -4.998143e+04 3.115446e+02 1.958000e+02 1.520000e+01 1.800000e+00 6.000000e-01 2.000000e-01 0.000000e+00 0.000000e+00 0.000000e+00 0.000000e+00 0.000000e+00 2.134000e+02
370000 -4.995807e+04 3.097075e+02 1.962000e+02 1.540000e+01 1.800000e+00 6.000000e-01 2.000000e-01 0.000000e+00 0.000000e+00 0.000000e+00 0.000000e+00 0.000000e+00 2.142000e+02
371000 -4.998540e+04 3.072930e+02 1.962000e+02 1.540000e+01 1.800000e+00 6.000000e-01 2.000000e-01 0.000000e+00 0.000000e+00 0.000000e+00 0.000000e+00 0.000000e+00 2.142000e+02
372000 -4.999145e+04 3.096173e+02 1.962000e+02 1.540000e+01 2.000000e+00 6.000000e-01 2.000000e-01 0.000000e+00 0.000000e+00 0.000000e+00 0.000000e+00 0.000000e+00 2.144000e+02
373000 -5.001808e+04 3.089573e+02 1.964000e+02 1.540000e+01 2.000000e+00 6.000000e-01 2.000000e-01 0.000000e+00 0.000000e+00 0.000000e+00 0.000000e+00 0.000000e+00 2.146000e+02
374000 -4.997523e+04 3.107789e+02 1.966000e+02 1.540000e+01 2.000000e+00 6.000000e-01 2.000000e-01 0.000000e+00 0.000000e+00 0.000000e+00 0.000000e+00 0.000000e+00 2.148000e+02
375000 -4.996953e+04 3.118449e+02 1.966000e+02 1.540000e+01 2.000000e+00 6.000000e-01 2.000000e-01 0.000000e+00 0.000000e+00 0.000000e+00 0.000000e+00 0.000000e+00 2.148000e+02
376000 -4.995512e+04 3.092350e+02 1.966000e+02 1.540000e+01 2.000000e+00 6.000000e-01 2.000000e-01 0.000000e+00 0.000000e+00 0.000000e+00 0.000000e+00 0.000000e+00 2.148000e+02
377000 -4.999461e+04 3.092680e+02 1.966000e+02 1.560000e+01 2.000000e+00 6.000000e-01 2.000000e-01 0.000000e+00 0.000000e+00 0.000000e+00 0.000000e+00 0.000000e+00 2.150000e+02
378000 -4.998854e+04 3.106653e+02 1.968000e+02 1.580000e+01 2.000000e+00 6.000000e-01 2.000000e-01 0.000000e+00 0.000000e+00 0.000000e+00 0.000000e+00 0.000000e+00 2.154000e+02
379000 -4.996066e+04 3.082980e+02 1.970000e+02 1.580000e+01 2.000000e+00 6.000000e-01 2.000000e-01 0.000000e+00 0.000000e+00 0.000000e+00 0.000000e+00 0.000000e+00 2.156000e+02
380000 -4.998206e+04 3.101995e+02 1.970000e+02 1.580000e+01 2.000000e+00 6.000000e-01 2.000000e-01 0.000000e+00 0.000000e+00 0.000000e+00 0.000000e+00 0.000000e+00 2.156000e+02
381000 -4.996666e+04 3.075647e+02 1.970000e+02 1.580000e+01 2.000000e+00 6.000000e-01 2.000000e-01 0.000000e+00 0.000000e+00 0.000000e+00 0.000000e+00 0.000000e+00 2.156000e+02
382000 -4.997248e+04 3.100117e+02 1.970000e+02 1.580000e+01 2.000000e+00 6.000000e-01 2.000000e-01 0.000000e+00 0.000000e+00 0.000000e+00 0.000000e+00 0.000000e+00 2.156000e+02
383000 -4.996777e+04 3.091072e+02 1.970000e+02 1.580000e+01 2.000000e+00 6.000000e-01 2.000000e-01 0.000000e+00 0.000000e+00 0.000000e+00 0.000000e+00 0.000000e+00 2.156000e+02
384000 -4.993775e+04 3.109697e+02 1.972000e+02 1.580000e+01 2.000000e+00 6.000000e-01 2.000000e-01 0.000000e+00 0.000000e+00 0.000000e+00 0.000000e+00 0.000000e+00 2.158000e+02
385000 -4.997119e+04 3.103695e+02 1.972000e+02 1.580000e+01 2.000000e+00 6.000000e-01 2.000000e-01 0.000000e+00 0.000000e+00 0.000000e+00 0.000000e+00 0.000000e+00 2.158000e+02
386000 -4.996626e+04 3.092521e+02 1.974000e+02 1.580000e+01 2.000000e+00 6.000000e-01 2.000000e-01 0.000000e+00 0.000000e+00 0.000000e+00 0.000000e+00 0.000000e+00 2.158000e+02
387000 -4.991974e+04 3.081554e+02 1.974000e+02 1.580000e+01 2.000000e+00 6.000000e-01 2.000000e-01 0.000000e+00 0.000000e+00 0.000000e+00 0.000000e+00 0.000000e+00 2.160000e+02
388000 -4.996379e+04 3.092790e+02 1.974000e+02 1.580000e+01 2.000000e+00 6.000000e-01 2.000000e-01 0.000000e+00 0.000000e+00 0.000000e+00 0.000000e+00 0.000000e+00 2.160000e+02
389000 -4.997993e+04 3.101073e+02 1.976000e+02 1.580000e+01 2.000000e+00 6.000000e-01 2.000000e-01 0.000000e+00 0.000000e+00 0.000000e+00 0.000000e+00 0.000000e+00 2.162000e+02
390000 -4.996770e+04 3.096025e+02 1.976000e+02 1.580000e+01 2.000000e+00 6.000000e-01 2.000000e-01 0.000000e+00 0.000000e+00 0.000000e+00 0.000000e+00 0.000000e+00 2.162000e+02
391000 -4.996602e+04 3.084925e+02 1.978000e+02 1.580000e+01 2.000000e+00 6.000000e-01 2.000000e-01 0.000000e+00 0.000000e+00 0.000000e+00 0.000000e+00 0.000000e+00 2.162000e+02
392000 -4.998256e+04 3.106008e+02 1.978000e+02 1.580000e+01 2.000000e+00 6.000000e-01 2.000000e-01 0.000000e+00 0.000000e+00 0.000000e+00 0.000000e+00 0.000000e+00 2.164000e+02
393000 -4.995655e+04 3.109258e+02 1.980000e+02 1.580000e+01 2.000000e+00 6.000000e-01 2.000000e-01 0.000000e+00 0.000000e+00 0.000000e+00 0.000000e+00 0.000000e+00 2.166000e+02
394000 -4.994176e+04 3.110284e+02 1.980000e+02 1.580000e+01 2.000000e+00 6.000000e-01 2.000000e-01 0.000000e+00 0.000000e+00 0.000000e+00 0.000000e+00 0.000000e+00 2.166000e+02
395000 -4.999272e+04 3.104584e+02 1.982000e+02 1.580000e+01 2.000000e+00 6.000000e-01 2.000000e-01 0.000000e+00 0.000000e+00 0.000000e+00 0.000000e+00 0.000000e+00 2.168000e+02
396000 -5.001956e+04 3.087880e+02 1.986000e+02 1.580000e+01 2.000000e+00 6.000000e-01 2.000000e-01 0.000000e+00 0.000000e+00 0.000000e+00 0.000000e+00 0.000000e+00 2.172000e+02
397000 -4.998862e+04 3.122553e+02 1.988000e+02 1.580000e+01 2.000000e+00 6.000000e-01 2.000000e-01 0.000000e+00 0.000000e+00 0.000000e+00 0.000000e+00 0.000000e+00 2.174000e+02
398000 -4.998644e+04 3.099628e+02 1.990000e+02 1.620000e+01 2.000000e+00 6.000000e-01 2.000000e-01 0.000000e+00 0.000000e+00 0.000000e+00 0.000000e+00 0.000000e+00 2.180000e+02
399000 -4.992593e+04 3.085359e+02 1.990000e+02 1.620000e+01 2.200000e+00 6.000000e-01 2.000000e-01 0.000000e+00 0.000000e+00 0.000000e+00 0.000000e+00 0.000000e+00 2.182000e+02
400000 -4.994535e+04 3.095517e+02 1.992000e+02 1.640000e+01 2.200000e+00 6.000000e-01 2.000000e-01 0.000000e+00 0.000000e+00 0.000000e+00 0.000000e+00 0.000000e+00 2.186000e+02
401000 -4.995845e+04 3.108902e+02 1.994000e+02 1.640000e+01 2.200000e+00 6.000000e-01 2.000000e-01 0.000000e+00 0.000000e+00 0.000000e+00 0.000000e+00 0.000000e+00 2.188000e+02
402000 -4.994114e+04 3.089633e+02 1.996000e+02 1.640000e+01 2.200000e+00 6.000000e-01 2.000000e-01 0.000000e+00 0.000000e+00 0.000000e+00 0.000000e+00 0.000000e+00 2.190000e+02
403000 -4.997052e+04 3.102342e+02 1.998000e+02 1.640000e+01 2.400000e+00 6.000000e-01 2.000000e-01 0.000000e+00 0.000000e+00 0.000000e+00 0.000000e+00 0.000000e+00 2.194000e+02
404000 -4.993187e+04 3.092248e+02 1.998000e+02 1.640000e+01 2.400000e+00 6.000000e-01 2.000000e-01 0.000000e+00 0.000000e+00 0.000000e+00 0.000000e+00 0.000000e+00 2.194000e+02
405000 -4.993161e+04 3.076188e+02 2.000000e+02 1.640000e+01 2.400000e+00 6.000000e-01 2.000000e-01 0.000000e+00 0.000000e+00 0.000000e+00 0.000000e+00 0.000000e+00 2.196000e+02
406000 -4.995615e+04 3.104742e+02 2.000000e+02 1.660000e+01 2.400000e+00 6.000000e-01 2.000000e-01 0.000000e+00 0.000000e+00 0.000000e+00 0.000000e+00 0.000000e+00 2.198000e+02
407000 -4.994067e+04 3.089798e+02 2.000000e+02 1.680000e+01 2.400000e+00 6.000000e-01 2.000000e-01 0.000000e+00 0.000000e+00 0.000000e+00 0.000000e+00 0.000000e+00 2.200000e+02
408000 -4.997338e+04 3.108809e+02 2.000000e+02 1.680000e+01 2.400000e+00 6.000000e-01 2.000000e-01 0.000000e+00 0.000000e+00 0.000000e+00 0.000000e+00 0.000000e+00 2.200000e+02
409000 -4.997039e+04 3.091948e+02 2.000000e+02 1.700000e+01 2.400000e+00 6.000000e-01 2.000000e-01 0.000000e+00 0.000000e+00 0.000000e+00 0.000000e+00 0.000000e+00 2.202000e+02
410000 -4.995295e+04 3.101663e+02 2.000000e+02 1.700000e+01 2.400000e+00 6.000000e-01 2.000000e-01 0.000000e+00 0.000000e+00 0.000000e+00 0.000000e+00 0.000000e+00 2.202000e+02
411000 -4.994770e+04 3.083916e+02 2.002000e+02 1.700000e+01 2.600000e+00 6.000000e-01 2.000000e-01 0.000000e+00 0.000000e+00 0.000000e+00 0.000000e+00 0.000000e+00 2.204000e+02
412000 -4.992796e+04 3.087459e+02 2.002000e+02 1.720000e+01 2.600000e+00 6.000000e-01 2.000000e-01 0.000000e+00 0.000000e+00 0.000000e+00 0.000000e+00 0.000000e+00 2.208000e+02
413000 -4.993421e+04 3.111841e+02 2.004000e+02 1.760000e+01 2.600000e+00 6.000000e-01 2.000000e-01 0.000000e+00 0.000000e+00 0.000000e+00 0.000000e+00 0.000000e+00 2.212000e+02
414000 -4.992918e+04 3.076693e+02 2.006000e+02 1.780000e+01 2.600000e+00 6.000000e-01 2.000000e-01 0.000000e+00 0.000000e+00 0.000000e+00 0.000000e+00 0.000000e+00 2.218000e+02
415000 -4.991463e+04 3.099439e+02 2.010000e+02 1.800000e+01 2.600000e+00 6.000000e-01 2.000000e-01 0.000000e+00 0.000000e+00 0.000000e+00 0.000000e+00 0.000000e+00 2.224000e+02
416000 -4.988635e+04 3.117130e+02 2.010000e+02 1.800000e+01 2.600000e+00 6.000000e-01 2.000000e-01 0.000000e+00 0.000000e+00 0.000000e+00 0.000000e+00 0.000000e+00 2.224000e+02
417000 -4.993009e+04 3.113111e+02 2.010000e+02 1.820000e+01 2.600000e+00 6.000000e-01 2.000000e-01 0.000000e+00 0.000000e+00 0.000000e+00 0.000000e+00 0.000000e+00 2.226000e+02
418000 -4.990147e+04 3.114028e+02 2.010000e+02 1.820000e+01 2.600000e+00 6.000000e-01 2.000000e-01 0.000000e+00 0.000000e+00 0.000000e+00 0.000000e+00 0.000000e+00 2.226000e+02
419000 -4.988966e+04 3.110692e+02 2.010000e+02 1.820000e+01 2.600000e+00 6.000000e-01 2.000000e-01 0.000000e+00 0.000000e+00 0.000000e+00 0.000000e+00 0.000000e+00 2.226000e+02
420000 -4.993302e+04 3.085668e+02 2.010000e+02 1.860000e+01 2.600000e+00 6.000000e-01 2.000000e-01 0.000000e+00 0.000000e+00 0.000000e+00 0.000000e+00 0.000000e+00 2.228000e+02
421000 -4.993801e+04 3.094013e+02 2.010000e+02 1.860000e+01 2.600000e+00 6.000000e-01 2.000000e-01 0.000000e+00 0.000000e+00 0.000000e+00 0.000000e+00 0.000000e+00 2.230000e+02
422000 -4.990677e+04 3.096327e+02 2.010000e+02 1.860000e+01 2.600000e+00 6.000000e-01 2.000000e-01 0.000000e+00 0.000000e+00 0.000000e+00 0.000000e+00 0.000000e+00 2.230000e+02
423000 -4.994384e+04 3.105069e+02 2.010000e+02 1.860000e+01 2.600000e+00 6.000000e-01 2.000000e-01 0.000000e+00 0.000000e+00 0.000000e+00 0.000000e+00 0.000000e+00 2.230000e+02
424000 -4.992688e+04 3.095037e+02 2.012000e+02 1.860000e+01 2.600000e+00 6.000000e-01 2.000000e-01 0.000000e+00 0.000000e+00 0.000000e+00 0.000000e+00 0.000000e+00 2.230000e+02
425000 -4.993295e+04 3.103409e+02 2.016000e+02 1.860000e+01 2.600000e+00 6.000000e-01 2.000000e-01 0.000000e+00 0.000000e+00 0.000000e+00 0.000000e+00 0.000000e+00 2.234000e+02
426000 -4.994987e+04 3.110075e+02 2.018000e+02 1.860000e+01 2.600000e+00 6.000000e-01 2.000000e-01 0.000000e+00 0.000000e+00 0.000000e+00 0.000000e+00 0.000000e+00 2.238000e+02
427000 -4.992450e+04 3.101014e+02 2.018000e+02 1.880000e+01 2.600000e+00 6.000000e-01 2.000000e-01 0.000000e+00 0.000000e+00 0.000000e+00 0.000000e+00 0.000000e+00 2.240000e+02
428000 -4.991584e+04 3.092350e+02 2.018000e+02 1.880000e+01 2.600000e+00 6.000000e-01 2.000000e-01 0.000000e+00 0.000000e+00 0.000000e+00 0.000000e+00 0.000000e+00 2.240000e+02
429000 -4.989832e+04 3.113442e+02 2.018000e+02 1.880000e+01 2.600000e+00 8.000000e-01 2.000000e-01 0.000000e+00 0.000000e+00 0.000000e+00 0.000000e+00 0.000000e+00 2.242000e+02
430000 -4.997194e+04 3.104602e+02 2.018000e+02 1.880000e+01 2.600000e+00 8.000000e-01 2.000000e-01 0.000000e+00 0.000000e+00 0.000000e+00 0.000000e+00 0.000000e+00 2.242000e+02
431000 -4.995288e+04 3.112995e+02 2.018000e+02 1.880000e+01 2.600000e+00 8.000000e-01 2.000000e-01 0.000000e+00 0.000000e+00 0.000000e+00 0.000000e+00 0.000000e+00 2.242000e+02
432000 -4.995270e+04 3.090208e+02 2.018000e+02 1.880000e+01 2.600000e+00 8.000000e-01 2.000000e-01 0.000000e+00 0.000000e+00 0.000000e+00 0.000000e+00 0.000000e+00 2.242000e+02
433000 -4.995420e+04 3.105201e+02 2.020000e+02 1.880000e+01 2.600000e+00 8.000000e-01 2.000000e-01 0.000000e+00 0.000000e+00 0.000000e+00 0.000000e+00 0.000000e+00 2.244000e+02
434000 -4.991606e+04 3.091611e+02 2.020000e+02 1.880000e+01 2.600000e+00 8.000000e-01 2.000000e-01 0.000000e+00 0.000000e+00 0.000000e+00 0.000000e+00 0.000000e+00 2.244000e+02
435000 -4.995335e+04 3.109911e+02 2.024000e+02 1.880000e+01 2.600000e+00 8.000000e-01 2.000000e-01 0.000000e+00 0.000000e+00 0.000000e+00 0.000000e+00 0.000000e+00 2.246000e+02
436000 -4.994283e+04 3.108056e+02 2.024000e+02 1.880000e+01 2.600000e+00 8.000000e-01 2.000000e-01 0.000000e+00 0.000000e+00 0.000000e+00 0.000000e+00 0.000000e+00 2.248000e+02
437000 -4.993677e+04 3.108574e+02 2.024000e+02 1.900000e+01 2.600000e+00 8.000000e-01 2.000000e-01 0.000000e+00 0.000000e+00 0.000000e+00 0.000000e+00 0.000000e+00 2.248000e+02
438000 -4.994311e+04 3.095960e+02 2.024000e+02 1.900000e+01 2.600000e+00 8.000000e-01 2.000000e-01 0.000000e+00 0.000000e+00 0.000000e+00 0.000000e+00 0.000000e+00 2.250000e+02
439000 -4.996826e+04 3.094327e+02 2.024000e+02 1.900000e+01 2.600000e+00 8.000000e-01 2.000000e-01 0.000000e+00 0.000000e+00 0.000000e+00 0.000000e+00 0.000000e+00 2.250000e+02
440000 -4.994151e+04 3.101348e+02 2.026000e+02 1.900000e+01 2.600000e+00 8.000000e-01 2.000000e-01 0.000000e+00 0.000000e+00 0.000000e+00 0.000000e+00 0.000000e+00 2.252000e+02
441000 -4.991979e+04 3.106615e+02 2.026000e+02 1.920000e+01 2.600000e+00 8.000000e-01 2.000000e-01 0.000000e+00 0.000000e+00 0.000000e+00 0.000000e+00 0.000000e+00 2.254000e+02
442000 -4.991626e+04 3.087208e+02 2.028000e+02 1.920000e+01 2.600000e+00 8.000000e-01 2.000000e-01 0.000000e+00 0.000000e+00 0.000000e+00 0.000000e+00 0.000000e+00 2.254000e+02
443000 -4.999286e+04 3.098720e+02 2.028000e+02 1.920000e+01 2.600000e+00 8.000000e-01 2.000000e-01 0.000000e+00 0.000000e+00 0.000000e+00 0.000000e+00 0.000000e+00 2.256000e+02
444000 -4.998355e+04 3.088866e+02 2.028000e+02 1.920000e+01 2.600000e+00 8.000000e-01 2.000000e-01 0.000000e+00 0.000000e+00 0.000000e+00 0.000000e+00 0.000000e+00 2.256000e+02
445000 -4.995449e+04 3.099030e+02 2.028000e+02 1.920000e+01 2.600000e+00 8.000000e-01 2.000000e-01 0.000000e+00 0.000000e+00 0.000000e+00 0.000000e+00 0.000000e+00 2.256000e+02
446000 -4.992153e+04 3.083338e+02 2.028000e+02 1.920000e+01 2.600000e+00 8.000000e-01 2.000000e-01 0.000000e+00 0.000000e+00 0.000000e+00 0.000000e+00 0.000000e+00 2.256000e+02
447000 -4.994434e+04 3.100970e+02 2.028000e+02 1.920000e+01 2.600000e+00 8.000000e-01 2.000000e-01 0.000000e+00 0.000000e+00 0.000000e+00 0.000000e+00 0.000000e+00 2.256000e+02
448000 -4.991941e+04 3.084238e+02 2.030000e+02 1.940000e+01 2.600000e+00 8.000000e-01 2.000000e-01 0.000000e+00 0.000000e+00 0.000000e+00 0.000000e+00 0.000000e+00 2.260000e+02
449000 -4.991680e+04 3.100463e+02 2.032000e+02 1.940000e+01 2.600000e+00 8.000000e-01 2.000000e-01 0.000000e+00 0.000000e+00 0.000000e+00 0.000000e+00 0.000000e+00 2.262000e+02
450000 -4.994927e+04 3.115684e+02 2.032000e+02 1.940000e+01 2.600000e+00 8.000000e-01 2.000000e-01 0.000000e+00 0.000000e+00 0.000000e+00 0.000000e+00 0.000000e+00 2.262000e+02
451000 -4.998550e+04 3.102294e+02 2.032000e+02 1.960000e+01 2.600000e+00 8.000000e-01 2.000000e-01 0.000000e+00 0.000000e+00 0.000000e+00 0.000000e+00 0.000000e+00 2.264000e+02
452000 -4.993779e+04 3.092305e+02 2.032000e+02 1.960000e+01 2.600000e+00 8.000000e-01 2.000000e-01 0.000000e+00 0.000000e+00 0.000000e+00 0.000000e+00 0.000000e+00 2.264000e+02
453000 -4.994121e+04 3.108602e+02 2.032000e+02 1.960000e+01 2.600000e+00 8.000000e-01 2.000000e-01 0.000000e+00 0.000000e+00 0.000000e+00 0.000000e+00 0.000000e+00 2.264000e+02
454000 -4.997103e+04 3.094745e+02 2.032000e+02 1.960000e+01 2.600000e+00 8.000000e-01 2.000000e-01 0.000000e+00 0.000000e+00 0.000000e+00 0.000000e+00 0.000000e+00 2.264000e+02
455000 -4.998602e+04 3.092977e+02 2.032000e+02 1.980000e+01 2.600000e+00 8.000000e-01 2.000000e-01 0.000000e+00 0.000000e+00 0.000000e+00 0.000000e+00 0.000000e+00 2.266000e+02
456000 -4.991780e+04 3.095234e+02 2.034000e+02 2.000000e+01 2.600000e+00 8.000000e-01 2.000000e-01 0.000000e+00 0.000000e+00 0.000000e+00 0.000000e+00 0.000000e+00 2.270000e+02
457000 -4.994064e+04 3.088841e+02 2.034000e+02 2.000000e+01 2.800000e+00 8.000000e-01 2.000000e-01 0.000000e+00 0.000000e+00 0.000000e+00 0.000000e+00 0.000000e+00 2.272000e+02
458000 -4.992770e+04 3.106436e+02 2.034000e+02 2.020000e+01 2.800000e+00 8.000000e-01 2.000000e-01 0.000000e+00 0.000000e+00 0.000000e+00 0.000000e+00 0.000000e+00 2.274000e+02
459000 -4.994380e+04 3.098944e+02 2.036000e+02 2.020000e+01 2.800000e+00 8.000000e-01 2.000000e-01 0.000000e+00 0.000000e+00 0.000000e+00 0.000000e+00 0.000000e+00 2.276000e+02
460000 -4.998487e+04 3.093766e+02 2.036000e+02 2.040000e+01 2.800000e+00 8.000000e-01 2.000000e-01 0.000000e+00 0.000000e+00 0.000000e+00 0.000000e+00 0.000000e+00 2.278000e+02
461000 -4.992267e+04 3.094348e+02 2.040000e+02 2.040000e+01 2.800000e+00 8.000000e-01 2.000000e-01 0.000000e+00 0.000000e+00 0.000000e+00 0.000000e+00 0.000000e+00 2.282000e+02
462000 -4.988493e+04 3.080533e+02 2.040000e+02 2.100000e+01 2.800000e+00 8.000000e-01 2.000000e-01 0.000000e+00 0.000000e+00 0.000000e+00 0.000000e+00 0.000000e+00 2.286000e+02
463000 -4.993267e+04 3.124578e+02 2.040000e+02 2.100000e+01 2.800000e+00 8.000000e-01 2.000000e-01 0.000000e+00 0.000000e+00 0.000000e+00 0.000000e+00 0.000000e+00 2.288000e+02
464000 -4.994189e+04 3.093689e+02 2.040000e+02 2.100000e+01 2.800000e+00 8.000000e-01 2.000000e-01 0.000000e+00 0.000000e+00 0.000000e+00 0.000000e+00 0.000000e+00 2.288000e+02
465000 -4.993987e+04 3.087550e+02 2.044000e+02 2.100000e+01 2.800000e+00 8.000000e-01 2.000000e-01 0.000000e+00 0.000000e+00 0.000000e+00 0.000000e+00 0.000000e+00 2.292000e+02
466000 -4.995417e+04 3.096407e+02 2.046000e+02 2.100000e+01 2.800000e+00 8.000000e-01 2.000000e-01 0.000000e+00 0.000000e+00 0.000000e+00 0.000000e+00 0.000000e+00 2.292000e+02
467000 -4.991488e+04 3.098148e+02 2.050000e+02 2.120000e+01 2.800000e+00 8.000000e-01 2.000000e-01 0.000000e+00 0.000000e+00 0.000000e+00 0.000000e+00 0.000000e+00 2.300000e+02
468000 -4.990222e+04 3.088680e+02 2.050000e+02 2.120000e+01 2.800000e+00 8.000000e-01 2.000000e-01 0.000000e+00 0.000000e+00 0.000000e+00 0.000000e+00 0.000000e+00 2.300000e+02
469000 -4.992468e+04 3.092549e+02 2.050000e+02 2.120000e+01 2.800000e+00 8.000000e-01 2.000000e-01 0.000000e+00 0.000000e+00 0.000000e+00 0.000000e+00 0.000000e+00 2.300000e+02
470000 -4.991292e+04 3.093347e+02 2.050000e+02 2.120000e+01 2.800000e+00 8.000000e-01 2.000000e-01 0.000000e+00 0.000000e+00 0.000000e+00 0.000000e+00 0.000000e+00 2.300000e+02
471000 -4.987347e+04 3.085017e+02 2.050000e+02 2.120000e+01 2.800000e+00 8.000000e-01 2.000000e-01 0.000000e+00 0.000000e+00 0.000000e+00 0.000000e+00 0.000000e+00 2.300000e+02
472000 -4.991021e+04 3.109609e+02 2.050000e+02 2.120000e+01 2.800000e+00 8.000000e-01 2.000000e-01 0.000000e+00 0.000000e+00 0.000000e+00 0.000000e+00 0.000000e+00 2.300000e+02
473000 -4.988597e+04 3.102772e+02 2.052000e+02 2.120000e+01 2.800000e+00 8.000000e-01 2.000000e-01 0.000000e+00 0.000000e+00 0.000000e+00 0.000000e+00 0.000000e+00 2.302000e+02
474000 -4.989130e+04 3.115861e+02 2.052000e+02 2.120000e+01 2.800000e+00 8.000000e-01 2.000000e-01 0.000000e+00 0.000000e+00 0.000000e+00 0.000000e+00 0.000000e+00 2.302000e+02
475000 -4.990422e+04 3.101882e+02 2.052000e+02 2.120000e+01 2.800000e+00 8.000000e-01 2.000000e-01 0.000000e+00 0.000000e+00 0.000000e+00 0.000000e+00 0.000000e+00 2.302000e+02
476000 -4.991083e+04 3.081194e+02 2.054000e+02 2.120000e+01 2.800000e+00 8.000000e-01 2.000000e-01 0.000000e+00 0.000000e+00 0.000000e+00 0.000000e+00 0.000000e+00 2.304000e+02
477000 -4.992528e+04 3.097483e+02 2.054000e+02 2.120000e+01 2.800000e+00 8.000000e-01 2.000000e-01 0.000000e+00 0.000000e+00 0.000000e+00 0.000000e+00 0.000000e+00 2.304000e+02
478000 -4.991211e+04 3.098741e+02 2.056000e+02 2.120000e+01 2.800000e+00 8.000000e-01 2.000000e-01 0.000000e+00 0.000000e+00 0.000000e+00 0.000000e+00 0.000000e+00 2.306000e+02
479000 -4.993010e+04 3.096456e+02 2.056000e+02 2.140000e+01 2.800000e+00 8.000000e-01 2.000000e-01 0.000000e+00 0.000000e+00 0.000000e+00 0.000000e+00 0.000000e+00 2.308000e+02
480000 -4.992485e+04 3.109600e+02 2.056000e+02 2.160000e+01 3.000000e+00 8.000000e-01 2.000000e-01 0.000000e+00 0.000000e+00 0.000000e+00 0.000000e+00 0.000000e+00 2.312000e+02
481000 -4.991295e+04 3.092803e+02 2.058000e+02 2.160000e+01 3.000000e+00 8.000000e-01 2.000000e-01 0.000000e+00 0.000000e+00 0.000000e+00 0.000000e+00 0.000000e+00 2.314000e+02
482000 -4.995870e+04 3.072619e+02 2.058000e+02 2.200000e+01 3.000000e+00 8.000000e-01 2.000000e-01 0.000000e+00 0.000000e+00 0.000000e+00 0.000000e+00 0.000000e+00 2.318000e+02
483000 -4.989093e+04 3.090568e+02 2.058000e+02 2.200000e+01 3.200000e+00 8.000000e-01 2.000000e-01 0.000000e+00 0.000000e+00 0.000000e+00 0.000000e+00 0.000000e+00 2.320000e+02
484000 -4.988969e+04 3.118218e+02 2.058000e+02 2.200000e+01 3.200000e+00 8.000000e-01 2.000000e-01 0.000000e+00 0.000000e+00 0.000000e+00 0.000000e+00 0.000000e+00 2.320000e+02
485000 -4.989236e+04 3.092467e+02 2.058000e+02 2.200000e+01 3.200000e+00 8.000000e-01 2.000000e-01 0.000000e+00 0.000000e+00 0.000000e+00 0.000000e+00 0.000000e+00 2.320000e+02
486000 -4.989659e+04 3.112313e+02 2.058000e+02 2.200000e+01 3.200000e+00 8.000000e-01 2.000000e-01 0.000000e+00 0.000000e+00 0.000000e+00 0.000000e+00 0.000000e+00 2.320000e+02
487000 -4.989783e+04 3.101334e+02 2.060000e+02 2.200000e+01 3.200000e+00 8.000000e-01 2.000000e-01 0.000000e+00 0.000000e+00 0.000000e+00 0.000000e+00 0.000000e+00 2.322000e+02
488000 -4.988942e+04 3.103502e+02 2.060000e+02 2.200000e+01 3.200000e+00 8.000000e-01 2.000000e-01 0.000000e+00 0.000000e+00 0.000000e+00 0.000000e+00 0.000000e+00 2.322000e+02
489000 -4.992458e+04 3.101071e+02 2.060000e+02 2.220000e+01 3.400000e+00 8.000000e-01 2.000000e-01 0.000000e+00 0.000000e+00 0.000000e+00 0.000000e+00 0.000000e+00 2.326000e+02
490000 -4.985976e+04 3.119316e+02 2.060000e+02 2.220000e+01 3.400000e+00 8.000000e-01 2.000000e-01 0.000000e+00 0.000000e+00 0.000000e+00 0.000000e+00 0.000000e+00 2.326000e+02
491000 -4.986948e+04 3.120317e+02 2.060000e+02 2.220000e+01 3.400000e+00 8.000000e-01 2.000000e-01 0.000000e+00 0.000000e+00 0.000000e+00 0.000000e+00 0.000000e+00 2.326000e+02
492000 -4.988951e+04 3.101459e+02 2.060000e+02 2.260000e+01 3.400000e+00 8.000000e-01 2.000000e-01 0.000000e+00 0.000000e+00 0.000000e+00 0.000000e+00 0.000000e+00 2.326000e+02
493000 -4.989969e+04 3.116968e+02 2.062000e+02 2.260000e+01 3.400000e+00 8.000000e-01 2.000000e-01 0.000000e+00 0.000000e+00 0.000000e+00 0.000000e+00 0.000000e+00 2.332000e+02
494000 -4.988792e+04 3.096776e+02 2.062000e+02 2.260000e+01 3.400000e+00 8.000000e-01 2.000000e-01 0.000000e+00 0.000000e+00 0.000000e+00 0.000000e+00 0.000000e+00 2.332000e+02
495000 -4.988846e+04 3.121235e+02 2.062000e+02 2.280000e+01 3.400000e+00 8.000000e-01 2.000000e-01 0.000000e+00 0.000000e+00 0.000000e+00 0.000000e+00 0.000000e+00 2.334000e+02
496000 -4.991751e+04 3.116705e+02 2.064000e+02 2.280000e+01 3.400000e+00 8.000000e-01 2.000000e-01 0.000000e+00 0.000000e+00 0.000000e+00 0.000000e+00 0.000000e+00 2.336000e+02
497000 -4.988360e+04 3.118056e+02 2.064000e+02 2.280000e+01 3.400000e+00 8.000000e-01 2.000000e-01 0.000000e+00 0.000000e+00 0.000000e+00 0.000000e+00 0.000000e+00 2.336000e+02
498000 -4.991086e+04 3.122232e+02 2.064000e+02 2.280000e+01 3.400000e+00 8.000000e-01 2.000000e-01 0.000000e+00 0.000000e+00 0.000000e+00 0.000000e+00 0.000000e+00 2.336000e+02
499000 -4.993060e+04 3.092507e+02 2.064000e+02 2.280000e+01 3.400000e+00 8.000000e-01 2.000000e-01 0.000000e+00 0.000000e+00 0.000000e+00 0.000000e+00 0.000000e+00 2.336000e+02
500000 -4.993595e+04 3.105861e+02 2.064000e+02 2.280000e+01 3.400000e+00 8.000000e-01 2.000000e-01 0.000000e+00 0.000000e+00 0.000000e+00 0.000000e+00 0.000000e+00 2.336000e+02
501000 -4.988310e+04 3.090693e+02 2.064000e+02 2.280000e+01 3.400000e+00 8.000000e-01 2.000000e-01 0.000000e+00 0.000000e+00 0.000000e+00 0.000000e+00 0.000000e+00 2.336000e+02
502000 -4.989521e+04 3.077100e+02 2.064000e+02 2.280000e+01 3.400000e+00 8.000000e-01 2.000000e-01 0.000000e+00 0.000000e+00 0.000000e+00 0.000000e+00 0.000000e+00 2.336000e+02
503000 -4.992708e+04 3.082625e+02 2.064000e+02 2.300000e+01 3.600000e+00 8.000000e-01 2.000000e-01 0.000000e+00 0.000000e+00 0.000000e+00 0.000000e+00 0.000000e+00 2.338000e+02
504000 -4.989641e+04 3.094090e+02 2.066000e+02 2.300000e+01 3.600000e+00 8.000000e-01 2.000000e-01 0.000000e+00 0.000000e+00 0.000000e+00 0.000000e+00 0.000000e+00 2.342000e+02
505000 -4.987475e+04 3.111808e+02 2.068000e+02 2.340000e+01 3.600000e+00 8.000000e-01 2.000000e-01 0.000000e+00 0.000000e+00 0.000000e+00 0.000000e+00 0.000000e+00 2.348000e+02
506000 -4.988740e+04 3.100971e+02 2.068000e+02 2.360000e+01 3.600000e+00 8.000000e-01 2.000000e-01 0.000000e+00 0.000000e+00 0.000000e+00 0.000000e+00 0.000000e+00 2.350000e+02
507000 -4.988119e+04 3.088204e+02 2.070000e+02 2.360000e+01 3.600000e+00 8.000000e-01 2.000000e-01 0.000000e+00 0.000000e+00 0.000000e+00 0.000000e+00 0.000000e+00 2.352000e+02
508000 -4.989191e+04 3.098091e+02 2.070000e+02 2.360000e+01 3.600000e+00 8.000000e-01 2.000000e-01 0.000000e+00 0.000000e+00 0.000000e+00 0.000000e+00 0.000000e+00 2.352000e+02
509000 -4.990127e+04 3.085717e+02 2.072000e+02 2.360000e+01 3.600000e+00 8.000000e-01 2.000000e-01 0.000000e+00 0.000000e+00 0.000000e+00 0.000000e+00 0.000000e+00 2.354000e+02
510000 -4.986133e+04 3.087245e+02 2.072000e+02 2.360000e+01 3.600000e+00 8.000000e-01 2.000000e-01 0.000000e+00 0.000000e+00 0.000000e+00 0.000000e+00 0.000000e+00 2.354000e+02
511000 -4.985078e+04 3.085834e+02 2.072000e+02 2.360000e+01 3.600000e+00 8.000000e-01 2.000000e-01 0.000000e+00 0.000000e+00 0.000000e+00 0.000000e+00 0.000000e+00 2.354000e+02
512000 -4.987552e+04 3.091725e+02 2.076000e+02 2.360000e+01 3.800000e+00 8.000000e-01 2.000000e-01 0.000000e+00 0.000000e+00 0.000000e+00 0.000000e+00 0.000000e+00 2.360000e+02
513000 -4.985686e+04 3.102749e+02 2.076000e+02 2.360000e+01 3.800000e+00 8.000000e-01 2.000000e-01 0.000000e+00 0.000000e+00 0.000000e+00 0.000000e+00 0.000000e+00 2.360000e+02
514000 -4.987531e+04 3.094320e+02 2.076000e+02 2.360000e+01 3.800000e+00 8.000000e-01 2.000000e-01 0.000000e+00 0.000000e+00 0.000000e+00 0.000000e+00 0.000000e+00 2.360000e+02
515000 -4.985512e+04 3.097756e+02 2.076000e+02 2.400000e+01 3.800000e+00 8.000000e-01 2.000000e-01 0.000000e+00 0.000000e+00 0.000000e+00 0.000000e+00 0.000000e+00 2.360000e+02
516000 -4.987944e+04 3.107795e+02 2.076000e+02 2.400000e+01 3.800000e+00 8.000000e-01 2.000000e-01 0.000000e+00 0.000000e+00 0.000000e+00 0.000000e+00 0.000000e+00 2.364000e+02
517000 -4.987744e+04 3.097135e+02 2.076000e+02 2.400000e+01 4.000000e+00 8.000000e-01 2.000000e-01 0.000000e+00 0.000000e+00 0.000000e+00 0.000000e+00 0.000000e+00 2.366000e+02
518000 -4.990526e+04 3.119748e+02 2.076000e+02 2.400000e+01 4.000000e+00 8.000000e-01 2.000000e-01 0.000000e+00 0.000000e+00 0.000000e+00 0.000000e+00 0.000000e+00 2.366000e+02
519000 -4.987609e+04 3.096562e+02 2.076000e+02 2.400000e+01 4.000000e+00 8.000000e-01 2.000000e-01 0.000000e+00 0.000000e+00 0.000000e+00 0.000000e+00 0.000000e+00 2.366000e+02
520000 -4.983532e+04 3.099738e+02 2.076000e+02 2.400000e+01 4.000000e+00 8.000000e-01 2.000000e-01 0.000000e+00 0.000000e+00 0.000000e+00 0.000000e+00 0.000000e+00 2.366000e+02
521000 -4.989495e+04 3.096090e+02 2.078000e+02 2.400000e+01 4.000000e+00 8.000000e-01 2.000000e-01 0.000000e+00 0.000000e+00 0.000000e+00 0.000000e+00 0.000000e+00 2.366000e+02
522000 -4.992111e+04 3.100602e+02 2.080000e+02 2.420000e+01 4.000000e+00 8.000000e-01 2.000000e-01 0.000000e+00 0.000000e+00 0.000000e+00 0.000000e+00 0.000000e+00 2.372000e+02
523000 -4.990095e+04 3.090856e+02 2.080000e+02 2.440000e+01 4.000000e+00 8.000000e-01 2.000000e-01 0.000000e+00 0.000000e+00 0.000000e+00 0.000000e+00 0.000000e+00 2.374000e+02
524000 -4.991348e+04 3.097546e+02 2.080000e+02 2.440000e+01 4.000000e+00 8.000000e-01 2.000000e-01 0.000000e+00 0.000000e+00 0.000000e+00 0.000000e+00 0.000000e+00 2.374000e+02
525000 -4.991114e+04 3.113721e+02 2.080000e+02 2.440000e+01 4.000000e+00 8.000000e-01 2.000000e-01 0.000000e+00 0.000000e+00 0.000000e+00 0.000000e+00 0.000000e+00 2.374000e+02
526000 -4.987208e+04 3.084521e+02 2.080000e+02 2.500000e+01 4.000000e+00 8.000000e-01 2.000000e-01 0.000000e+00 0.000000e+00 0.000000e+00 0.000000e+00 0.000000e+00 2.380000e+02
527000 -4.991458e+04 3.126613e+02 2.080000e+02 2.500000e+01 4.000000e+00 8.000000e-01 2.000000e-01 0.000000e+00 0.000000e+00 0.000000e+00 0.000000e+00 0.000000e+00 2.380000e+02
528000 -4.988670e+04 3.102000e+02 2.082000e+02 2.500000e+01 4.000000e+00 8.000000e-01 2.000000e-01 0.000000e+00 0.000000e+00 0.000000e+00 0.000000e+00 0.000000e+00 2.380000e+02
529000 -4.989708e+04 3.097373e+02 2.082000e+02 2.500000e+01 4.000000e+00 8.000000e-01 2.000000e-01 0.000000e+00 0.000000e+00 0.000000e+00 0.000000e+00 0.000000e+00 2.382000e+02
530000 -4.988636e+04 3.120111e+02 2.082000e+02 2.520000e+01 4.000000e+00 8.000000e-01 2.000000e-01 0.000000e+00 0.000000e+00 0.000000e+00 0.000000e+00 0.000000e+00 2.382000e+02
531000 -4.991801e+04 3.092152e+02 2.084000e+02 2.520000e+01 4.000000e+00 8.000000e-01 2.000000e-01 0.000000e+00 0.000000e+00 0.000000e+00 0.000000e+00 0.000000e+00 2.386000e+02
532000 -4.992682e+04 3.094629e+02 2.086000e+02 2.540000e+01 4.200000e+00 8.000000e-01 2.000000e-01 0.000000e+00 0.000000e+00 0.000000e+00 0.000000e+00 0.000000e+00 2.392000e+02
533000 -4.992975e+04 3.103881e+02 2.086000e+02 2.540000e+01 4.200000e+00 8.000000e-01 2.000000e-01 0.000000e+00 0.000000e+00 0.000000e+00 0.000000e+00 0.000000e+00 2.392000e+02
534000 -4.991710e+04 3.089063e+02 2.086000e+02 2.540000e+01 4.200000e+00 8.000000e-01 2.000000e-01 0.000000e+00 0.000000e+00 0.000000e+00 0.000000e+00 0.000000e+00 2.392000e+02
535000 -4.987569e+04 3.084097e+02 2.086000e+02 2.540000e+01 4.200000e+00 8.000000e-01 2.000000e-01 0.000000e+00 0.000000e+00 0.000000e+00 0.000000e+00 0.000000e+00 2.392000e+02
536000 -4.989828e+04 3.078945e+02 2.086000e+02 2.540000e+01 4.200000e+00 8.000000e-01 2.000000e-01 0.000000e+00 0.000000e+00 0.000000e+00 0.000000e+00 0.000000e+00 2.392000e+02
537000 -4.989507e+04 3.111469e+02 2.086000e+02 2.540000e+01 4.200000e+00 8.000000e-01 2.000000e-01 0.000000e+00 0.000000e+00 0.000000e+00 0.000000e+00 0.000000e+00 2.392000e+02
538000 -4.992068e+04 3.100289e+02 2.088000e+02 2.540000e+01 4.200000e+00 8.000000e-01 2.000000e-01 0.000000e+00 0.000000e+00 0.000000e+00 0.000000e+00 0.000000e+00 2.394000e+02
539000 -4.988975e+04 3.096698e+02 2.088000e+02 2.540000e+01 4.200000e+00 8.000000e-01 2.000000e-01 0.000000e+00 0.000000e+00 0.000000e+00 0.000000e+00 0.000000e+00 2.394000e+02
540000 -4.988936e+04 3.109639e+02 2.088000e+02 2.540000e+01 4.200000e+00 8.000000e-01 2.000000e-01 0.000000e+00 0.000000e+00 0.000000e+00 0.000000e+00 0.000000e+00 2.394000e+02
541000 -4.989931e+04 3.105581e+02 2.088000e+02 2.540000e+01 4.200000e+00 8.000000e-01 2.000000e-01 0.000000e+00 0.000000e+00 0.000000e+00 0.000000e+00 0.000000e+00 2.394000e+02
542000 -4.989698e+04 3.104211e+02 2.090000e+02 2.540000e+01 4.200000e+00 1.000000e+00 2.000000e-01 0.000000e+00 0.000000e+00 0.000000e+00 0.000000e+00 0.000000e+00 2.396000e+02
543000 -4.991369e+04 3.070535e+02 2.090000e+02 2.540000e+01 4.200000e+00 1.000000e+00 2.000000e-01 0.000000e+00 0.000000e+00 0.000000e+00 0.000000e+00 0.000000e+00 2.398000e+02
544000 -4.991121e+04 3.113921e+02 2.090000e+02 2.540000e+01 4.400000e+00 1.000000e+00 2.000000e-01 0.000000e+00 0.000000e+00 0.000000e+00 0.000000e+00 0.000000e+00 2.400000e+02
545000 -4.987752e+04 3.087607e+02 2.090000e+02 2.540000e+01 4.400000e+00 1.000000e+00 2.000000e-01 0.000000e+00 0.000000e+00 0.000000e+00 0.000000e+00 0.000000e+00 2.400000e+02
546000 -4.989760e+04 3.105884e+02 2.090000e+02 2.540000e+01 4.400000e+00 1.000000e+00 2.000000e-01 0.000000e+00 0.000000e+00 0.000000e+00 0.000000e+00 0.000000e+00 2.400000e+02
547000 -4.990701e+04 3.084471e+02 2.090000e+02 2.600000e+01 4.400000e+00 1.000000e+00 2.000000e-01 0.000000e+00 0.000000e+00 0.000000e+00 0.000000e+00 0.000000e+00 2.406000e+02
548000 -4.990538e+04 3.091231e+02 2.090000e+02 2.620000e+01 4.600000e+00 1.000000e+00 4.000000e-01 0.000000e+00 0.000000e+00 0.000000e+00 0.000000e+00 0.000000e+00 2.408000e+02
549000 -4.991939e+04 3.074242e+02 2.090000e+02 2.640000e+01 4.600000e+00 1.000000e+00 4.000000e-01 0.000000e+00 0.000000e+00 0.000000e+00 0.000000e+00 0.000000e+00 2.414000e+02
550000 -4.996462e+04 3.102396e+02 2.090000e+02 2.640000e+01 4.600000e+00 1.000000e+00 4.000000e-01 0.000000e+00 0.000000e+00 0.000000e+00 0.000000e+00 0.000000e+00 2.414000e+02
551000 -4.993511e+04 3.107215e+02 2.090000e+02 2.680000e+01 4.600000e+00 1.000000e+00 4.000000e-01 0.000000e+00 0.000000e+00 0.000000e+00 0.000000e+00 0.000000e+00 2.416000e+02
552000 -4.992536e+04 3.105955e+02 2.090000e+02 2.680000e+01 4.600000e+00 1.000000e+00 4.000000e-01 0.000000e+00 0.000000e+00 0.000000e+00 0.000000e+00 0.000000e+00 2.418000e+02
553000 -4.987504e+04 3.099102e+02 2.090000e+02 2.700000e+01 4.600000e+00 1.000000e+00 4.000000e-01 0.000000e+00 0.000000e+00 0.000000e+00 0.000000e+00 0.000000e+00 2.420000e+02
554000 -4.984520e+04 3.098630e+02 2.090000e+02 2.700000e+01 4.600000e+00 1.000000e+00 4.000000e-01 0.000000e+00 0.000000e+00 0.000000e+00 0.000000e+00 0.000000e+00 2.420000e+02
555000 -4.988802e+04 3.101517e+02 2.094000e+02 2.700000e+01 4.800000e+00 1.000000e+00 4.000000e-01 0.000000e+00 0.000000e+00 0.000000e+00 0.000000e+00 0.000000e+00 2.424000e+02
556000 -4.989722e+04 3.101660e+02 2.096000e+02 2.720000e+01 4.800000e+00 1.000000e+00 4.000000e-01 0.000000e+00 0.000000e+00 0.000000e+00 0.000000e+00 0.000000e+00 2.430000e+02
557000 -4.989257e+04 3.114554e+02 2.096000e+02 2.740000e+01 4.800000e+00 1.000000e+00 4.000000e-01 0.000000e+00 0.000000e+00 0.000000e+00 0.000000e+00 0.000000e+00 2.430000e+02
558000 -4.990204e+04 3.098299e+02 2.096000e+02 2.740000e+01 4.800000e+00 1.000000e+00 4.000000e-01 0.000000e+00 0.000000e+00 0.000000e+00 0.000000e+00 0.000000e+00 2.432000e+02
559000 -4.991661e+04 3.095377e+02 2.096000e+02 2.740000e+01 4.800000e+00 1.000000e+00 4.000000e-01 0.000000e+00 0.000000e+00 0.000000e+00 0.000000e+00 0.000000e+00 2.432000e+02
560000 -4.989748e+04 3.099703e+02 2.096000e+02 2.740000e+01 4.800000e+00 1.000000e+00 4.000000e-01 0.000000e+00 0.000000e+00 0.000000e+00 0.000000e+00 0.000000e+00 2.432000e+02
561000 -4.993058e+04 3.089198e+02 2.096000e+02 2.760000e+01 4.800000e+00 1.000000e+00 4.000000e-01 0.000000e+00 0.000000e+00 0.000000e+00 0.000000e+00 0.000000e+00 2.434000e+02
562000 -4.990927e+04 3.061162e+02 2.098000e+02 2.760000e+01 4.800000e+00 1.000000e+00 4.000000e-01 0.000000e+00 0.000000e+00 0.000000e+00 0.000000e+00 0.000000e+00 2.436000e+02
563000 -4.992630e+04 3.087296e+02 2.098000e+02 2.760000e+01 4.800000e+00 1.000000e+00 4.000000e-01 0.000000e+00 0.000000e+00 0.000000e+00 0.000000e+00 0.000000e+00 2.436000e+02
564000 -4.989415e+04 3.086681e+02 2.098000e+02 2.760000e+01 4.800000e+00 1.000000e+00 4.000000e-01 0.000000e+00 0.000000e+00 0.000000e+00 0.000000e+00 0.000000e+00 2.436000e+02
565000 -4.991087e+04 3.136288e+02 2.098000e+02 2.760000e+01 4.800000e+00 1.000000e+00 4.000000e-01 0.000000e+00 0.000000e+00 0.000000e+00 0.000000e+00 0.000000e+00 2.436000e+02
566000 -4.993307e+04 3.094719e+02 2.100000e+02 2.760000e+01 4.800000e+00 1.000000e+00 4.000000e-01 0.000000e+00 0.000000e+00 0.000000e+00 0.000000e+00 0.000000e+00 2.438000e+02
567000 -4.994487e+04 3.098219e+02 2.100000e+02 2.760000e+01 4.800000e+00 1.000000e+00 4.000000e-01 0.000000e+00 0.000000e+00 0.000000e+00 0.000000e+00 0.000000e+00 2.438000e+02
568000 -4.993071e+04 3.092361e+02 2.100000e+02 2.760000e+01 4.800000e+00 1.000000e+00 4.000000e-01 0.000000e+00 0.000000e+00 0.000000e+00 0.000000e+00 0.000000e+00 2.438000e+02
569000 -4.996072e+04 3.093862e+02 2.100000e+02 2.760000e+01 4.800000e+00 1.000000e+00 4.000000e-01 0.000000e+00 0.000000e+00 0.000000e+00 0.000000e+00 0.000000e+00 2.438000e+02
570000 -4.992506e+04 3.097891e+02 2.102000e+02 2.760000e+01 4.800000e+00 1.000000e+00 4.000000e-01 0.000000e+00 0.000000e+00 0.000000e+00 0.000000e+00 0.000000e+00 2.440000e+02
571000 -4.992333e+04 3.082527e+02 2.104000e+02 2.760000e+01 4.800000e+00 1.000000e+00 4.000000e-01 0.000000e+00 0.000000e+00 0.000000e+00 0.000000e+00 0.000000e+00 2.442000e+02
572000 -4.993685e+04 3.089972e+02 2.104000e+02 2.800000e+01 4.800000e+00 1.000000e+00 4.000000e-01 0.000000e+00 0.000000e+00 0.000000e+00 0.000000e+00 0.000000e+00 2.446000e+02
573000 -4.989741e+04 3.093305e+02 2.104000e+02 2.820000e+01 4.800000e+00 1.000000e+00 4.000000e-01 0.000000e+00 0.000000e+00 0.000000e+00 0.000000e+00 0.000000e+00 2.448000e+02
574000 -4.990523e+04 3.107490e+02 2.106000e+02 2.820000e+01 4.800000e+00 1.000000e+00 4.000000e-01 0.000000e+00 0.000000e+00 0.000000e+00 0.000000e+00 0.000000e+00 2.450000e+02
575000 -4.990400e+04 3.081133e+02 2.106000e+02 2.820000e+01 4.800000e+00 1.000000e+00 4.000000e-01 0.000000e+00 0.000000e+00 0.000000e+00 0.000000e+00 0.000000e+00 2.450000e+02
576000 -4.988010e+04 3.084010e+02 2.106000e+02 2.820000e+01 4.800000e+00 1.000000e+00 4.000000e-01 0.000000e+00 0.000000e+00 0.000000e+00 0.000000e+00 0.000000e+00 2.450000e+02
577000 -4.993893e+04 3.073169e+02 2.106000e+02 2.820000e+01 4.800000e+00 1.000000e+00 4.000000e-01 0.000000e+00 0.000000e+00 0.000000e+00 0.000000e+00 0.000000e+00 2.450000e+02
578000 -4.991228e+04 3.112545e+02 2.108000e+02 2.840000e+01 4.800000e+00 1.000000e+00 4.000000e-01 0.000000e+00 0.000000e+00 0.000000e+00 0.000000e+00 0.000000e+00 2.452000e+02
579000 -4.988372e+04 3.118959e+02 2.108000e+02 2.840000e+01 5.000000e+00 1.000000e+00 4.000000e-01 0.000000e+00 0.000000e+00 0.000000e+00 0.000000e+00 0.000000e+00 2.456000e+02
580000 -4.990506e+04 3.088910e+02 2.108000e+02 2.840000e+01 5.200000e+00 1.000000e+00 4.000000e-01 0.000000e+00 0.000000e+00 0.000000e+00 0.000000e+00 0.000000e+00 2.458000e+02
581000 -4.993470e+04 3.071455e+02 2.108000e+02 2.840000e+01 5.200000e+00 1.000000e+00 4.000000e-01 0.000000e+00 0.000000e+00 0.000000e+00 0.000000e+00 0.000000e+00 2.458000e+02
582000 -4.993332e+04 3.087490e+02 2.108000e+02 2.860000e+01 5.200000e+00 1.000000e+00 4.000000e-01 0.000000e+00 0.000000e+00 0.000000e+00 0.000000e+00 0.000000e+00 2.460000e+02
583000 -4.986164e+04 3.093833e+02 2.108000e+02 2.880000e+01 5.200000e+00 1.000000e+00 4.000000e-01 0.000000e+00 0.000000e+00 0.000000e+00 0.000000e+00 0.000000e+00 2.460000e+02
584000 -4.988053e+04 3.121053e+02 2.108000e+02 2.880000e+01 5.200000e+00 1.000000e+00 4.000000e-01 0.000000e+00 0.000000e+00 0.000000e+00 0.000000e+00 0.000000e+00 2.462000e+02
585000 -4.987762e+04 3.103082e+02 2.110000e+02 2.880000e+01 5.200000e+00 1.000000e+00 4.000000e-01 0.000000e+00 0.000000e+00 0.000000e+00 0.000000e+00 0.000000e+00 2.462000e+02
586000 -4.988673e+04 3.105023e+02 2.110000e+02 2.900000e+01 5.200000e+00 1.000000e+00 4.000000e-01 0.000000e+00 0.000000e+00 0.000000e+00 0.000000e+00 0.000000e+00 2.466000e+02
587000 -4.989915e+04 3.108232e+02 2.112000e+02 2.900000e+01 5.200000e+00 1.000000e+00 4.000000e-01 0.000000e+00 0.000000e+00 0.000000e+00 0.000000e+00 0.000000e+00 2.468000e+02
588000 -4.993432e+04 3.098684e+02 2.112000e+02 2.900000e+01 5.200000e+00 1.000000e+00 4.000000e-01 0.000000e+00 0.000000e+00 0.000000e+00 0.000000e+00 0.000000e+00 2.468000e+02
589000 -4.989806e+04 3.096067e+02 2.112000e+02 2.900000e+01 5.200000e+00 1.000000e+00 4.000000e-01 0.000000e+00 0.000000e+00 0.000000e+00 0.000000e+00 0.000000e+00 2.468000e+02
590000 -4.995042e+04 3.114078e+02 2.112000e+02 2.900000e+01 5.200000e+00 1.000000e+00 4.000000e-01 0.000000e+00 0.000000e+00 0.000000e+00 0.000000e+00 0.000000e+00 2.468000e+02
591000 -4.989123e+04 3.082830e+02 2.112000e+02 2.920000e+01 5.200000e+00 1.000000e+00 4.000000e-01 0.000000e+00 0.000000e+00 0.000000e+00 0.000000e+00 0.000000e+00 2.470000e+02
592000 -4.990034e+04 3.083849e+02 2.112000e+02 2.940000e+01 5.200000e+00 1.000000e+00 4.000000e-01 0.000000e+00 0.000000e+00 0.000000e+00 0.000000e+00 0.000000e+00 2.472000e+02
593000 -4.990415e+04 3.095319e+02 2.112000e+02 2.940000e+01 5.200000e+00 1.000000e+00 4.000000e-01 0.000000e+00 0.000000e+00 0.000000e+00 0.000000e+00 0.000000e+00 2.472000e+02
594000 -4.988774e+04 3.120503e+02 2.112000e+02 2.940000e+01 5.200000e+00 1.000000e+00 4.000000e-01 0.000000e+00 0.000000e+00 0.000000e+00 0.000000e+00 0.000000e+00 2.472000e+02
595000 -4.989854e+04 3.099009e+02 2.114000e+02 2.940000e+01 5.200000e+00 1.000000e+00 4.000000e-01 0.000000e+00 0.000000e+00 0.000000e+00 0.000000e+00 0.000000e+00 2.474000e+02
596000 -4.989100e+04 3.102295e+02 2.114000e+02 2.940000e+01 5.200000e+00 1.000000e+00 4.000000e-01 0.000000e+00 0.000000e+00 0.000000e+00 0.000000e+00 0.000000e+00 2.474000e+02
597000 -4.989301e+04 3.099874e+02 2.114000e+02 2.960000e+01 5.200000e+00 1.000000e+00 4.000000e-01 0.000000e+00 0.000000e+00 0.000000e+00 0.000000e+00 0.000000e+00 2.474000e+02
598000 -4.994202e+04 3.108816e+02 2.114000e+02 2.980000e+01 5.200000e+00 1.000000e+00 4.000000e-01 0.000000e+00 0.000000e+00 0.000000e+00 0.000000e+00 0.000000e+00 2.478000e+02
599000 -4.990949e+04 3.084378e+02 2.116000e+02 2.980000e+01 5.200000e+00 1.000000e+00 4.000000e-01 0.000000e+00 0.000000e+00 0.000000e+00 0.000000e+00 0.000000e+00 2.478000e+02
600000 -4.991636e+04 3.105025e+02 2.116000e+02 2.980000e+01 5.200000e+00 1.000000e+00 4.000000e-01 2.000000e-01 0.000000e+00 0.000000e+00 0.000000e+00 0.000000e+00 2.482000e+02
601000 -4.991314e+04 3.113373e+02 2.116000e+02 3.000000e+01 5.200000e+00 1.000000e+00 4.000000e-01 2.000000e-01 0.000000e+00 0.000000e+00 0.000000e+00 0.000000e+00 2.484000e+02
602000 -4.988122e+04 3.110273e+02 2.118000e+02 3.000000e+01 5.200000e+00 1.000000e+00 4.000000e-01 2.000000e-01 0.000000e+00 0.000000e+00 0.000000e+00 0.000000e+00 2.486000e+02
603000 -4.990146e+04 3.101779e+02 2.118000e+02 3.000000e+01 5.200000e+00 1.000000e+00 4.000000e-01 2.000000e-01 0.000000e+00 0.000000e+00 0.000000e+00 0.000000e+00 2.486000e+02
604000 -4.991047e+04 3.088557e+02 2.118000e+02 3.000000e+01 5.200000e+00 1.000000e+00 4.000000e-01 2.000000e-01 0.000000e+00 0.000000e+00 0.000000e+00 0.000000e+00 2.486000e+02
605000 -4.990726e+04 3.081514e+02 2.118000e+02 3.000000e+01 5.200000e+00 1.000000e+00 4.000000e-01 2.000000e-01 0.000000e+00 0.000000e+00 0.000000e+00 0.000000e+00 2.486000e+02
606000 -4.987595e+04 3.096642e+02 2.118000e+02 3.020000e+01 5.200000e+00 1.000000e+00 4.000000e-01 2.000000e-01 0.000000e+00 0.000000e+00 0.000000e+00 0.000000e+00 2.488000e+02
607000 -4.983572e+04 3.082157e+02 2.118000e+02 3.020000e+01 5.200000e+00 1.000000e+00 4.000000e-01 2.000000e-01 0.000000e+00 0.000000e+00 0.000000e+00 0.000000e+00 2.488000e+02
608000 -4.988915e+04 3.088363e+02 2.120000e+02 3.020000e+01 5.200000e+00 1.200000e+00 4.000000e-01 2.000000e-01 0.000000e+00 0.000000e+00 0.000000e+00 0.000000e+00 2.492000e+02
609000 -4.980379e+04 3.087601e+02 2.120000e+02 3.020000e+01 5.400000e+00 1.200000e+00 4.000000e-01 2.000000e-01 0.000000e+00 0.000000e+00 0.000000e+00 0.000000e+00 2.494000e+02
610000 -4.984159e+04 3.111645e+02 2.120000e+02 3.040000e+01 5.400000e+00 1.200000e+00 4.000000e-01 2.000000e-01 0.000000e+00 0.000000e+00 0.000000e+00 0.000000e+00 2.496000e+02
611000 -4.986819e+04 3.098396e+02 2.120000e+02 3.040000e+01 5.400000e+00 1.200000e+00 4.000000e-01 2.000000e-01 0.000000e+00 0.000000e+00 0.000000e+00 0.000000e+00 2.496000e+02
612000 -4.988120e+04 3.083146e+02 2.120000e+02 3.040000e+01 5.400000e+00 1.200000e+00 4.000000e-01 2.000000e-01 0.000000e+00 0.000000e+00 0.000000e+00 0.000000e+00 2.496000e+02
613000 -4.988723e+04 3.090850e+02 2.122000e+02 3.080000e+01 5.400000e+00 1.200000e+00 4.000000e-01 2.000000e-01 0.000000e+00 0.000000e+00 0.000000e+00 0.000000e+00 2.502000e+02
614000 -4.991166e+04 3.096355e+02 2.124000e+02 3.080000e+01 5.400000e+00 1.200000e+00 4.000000e-01 2.000000e-01 0.000000e+00 0.000000e+00 0.000000e+00 0.000000e+00 2.504000e+02
615000 -4.986656e+04 3.115463e+02 2.124000e+02 3.100000e+01 5.400000e+00 1.200000e+00 4.000000e-01 2.000000e-01 0.000000e+00 0.000000e+00 0.000000e+00 0.000000e+00 2.504000e+02
616000 -4.987656e+04 3.103867e+02 2.124000e+02 3.100000e+01 5.400000e+00 1.200000e+00 4.000000e-01 2.000000e-01 0.000000e+00 0.000000e+00 0.000000e+00 0.000000e+00 2.506000e+02
617000 -4.990174e+04 3.118582e+02 2.126000e+02 3.120000e+01 5.400000e+00 1.200000e+00 4.000000e-01 2.000000e-01 0.000000e+00 0.000000e+00 0.000000e+00 0.000000e+00 2.510000e+02
618000 -4.992982e+04 3.076645e+02 2.126000e+02 3.120000e+01 5.600000e+00 1.200000e+00 4.000000e-01 2.000000e-01 0.000000e+00 0.000000e+00 0.000000e+00 0.000000e+00 2.512000e+02
619000 -4.986617e+04 3.108769e+02 2.126000e+02 3.120000e+01 5.600000e+00 1.200000e+00 4.000000e-01 2.000000e-01 0.000000e+00 0.000000e+00 0.000000e+00 0.000000e+00 2.512000e+02
620000 -4.989868e+04 3.115757e+02 2.126000e+02 3.120000e+01 5.600000e+00 1.200000e+00 4.000000e-01 2.000000e-01 0.000000e+00 0.000000e+00 0.000000e+00 0.000000e+00 2.512000e+02
621000 -4.987885e+04 3.108968e+02 2.126000e+02 3.120000e+01 5.600000e+00 1.200000e+00 4.000000e-01 2.000000e-01 0.000000e+00 0.000000e+00 0.000000e+00 0.000000e+00 2.512000e+02
622000 -4.992699e+04 3.091292e+02 2.126000e+02 3.120000e+01 5.600000e+00 1.200000e+00 4.000000e-01 2.000000e-01 0.000000e+00 0.000000e+00 0.000000e+00 0.000000e+00 2.512000e+02
623000 -4.987416e+04 3.110426e+02 2.126000e+02 3.140000e+01 5.600000e+00 1.200000e+00 4.000000e-01 2.000000e-01 0.000000e+00 0.000000e+00 0.000000e+00 0.000000e+00 2.514000e+02
624000 -4.992032e+04 3.098856e+02 2.126000e+02 3.140000e+01 5.600000e+00 1.200000e+00 4.000000e-01 2.000000e-01 0.000000e+00 0.000000e+00 0.000000e+00 0.000000e+00 2.514000e+02
625000 -4.986542e+04 3.119556e+02 2.126000e+02 3.140000e+01 5.600000e+00 1.200000e+00 4.000000e-01 2.000000e-01 0.000000e+00 0.000000e+00 0.000000e+00 0.000000e+00 2.514000e+02
626000 -4.990313e+04 3.107207e+02 2.126000e+02 3.140000e+01 5.600000e+00 1.200000e+00 4.000000e-01 2.000000e-01 0.000000e+00 0.000000e+00 0.000000e+00 0.000000e+00 2.514000e+02
627000 -4.988884e+04 3.116156e+02 2.128000e+02 3.140000e+01 5.600000e+00 1.200000e+00 4.000000e-01 2.000000e-01 0.000000e+00 0.000000e+00 0.000000e+00 0.000000e+00 2.516000e+02
628000 -4.987796e+04 3.086478e+02 2.130000e+02 3.140000e+01 5.600000e+00 1.200000e+00 4.000000e-01 2.000000e-01 0.000000e+00 0.000000e+00 0.000000e+00 0.000000e+00 2.518000e+02
629000 -4.983781e+04 3.117175e+02 2.132000e+02 3.140000e+01 5.600000e+00 1.200000e+00 4.000000e-01 2.000000e-01 0.000000e+00 0.000000e+00 0.000000e+00 0.000000e+00 2.520000e+02
630000 -4.987599e+04 3.111131e+02 2.132000e+02 3.140000e+01 5.600000e+00 1.200000e+00 4.000000e-01 2.000000e-01 0.000000e+00 0.000000e+00 0.000000e+00 0.000000e+00 2.520000e+02
631000 -4.989641e+04 3.114595e+02 2.132000e+02 3.160000e+01 5.600000e+00 1.200000e+00 4.000000e-01 2.000000e-01 0.000000e+00 0.000000e+00 0.000000e+00 0.000000e+00 2.522000e+02
632000 -4.990011e+04 3.096503e+02 2.132000e+02 3.160000e+01 5.600000e+00 1.200000e+00 4.000000e-01 2.000000e-01 0.000000e+00 0.000000e+00 0.000000e+00 0.000000e+00 2.522000e+02
633000 -4.988904e+04 3.097668e+02 2.136000e+02 3.180000e+01 5.600000e+00 1.200000e+00 4.000000e-01 2.000000e-01 0.000000e+00 0.000000e+00 0.000000e+00 0.000000e+00 2.528000e+02
634000 -4.986895e+04 3.102973e+02 2.136000e+02 3.180000e+01 5.600000e+00 1.200000e+00 4.000000e-01 2.000000e-01 0.000000e+00 0.000000e+00 0.000000e+00 0.000000e+00 2.528000e+02
635000 -4.990567e+04 3.097604e+02 2.136000e+02 3.180000e+01 5.600000e+00 1.200000e+00 4.000000e-01 2.000000e-01 0.000000e+00 0.000000e+00 0.000000e+00 0.000000e+00 2.528000e+02
636000 -4.985742e+04 3.129736e+02 2.136000e+02 3.180000e+01 5.600000e+00 1.200000e+00 4.000000e-01 2.000000e-01 0.000000e+00 0.000000e+00 0.000000e+00 0.000000e+00 2.528000e+02
637000 -4.987193e+04 3.113089e+02 2.138000e+02 3.200000e+01 5.600000e+00 1.200000e+00 4.000000e-01 2.000000e-01 0.000000e+00 0.000000e+00 0.000000e+00 0.000000e+00 2.530000e+02
638000 -4.986426e+04 3.096634e+02 2.140000e+02 3.200000e+01 5.600000e+00 1.200000e+00 4.000000e-01 2.000000e-01 0.000000e+00 0.000000e+00 0.000000e+00 0.000000e+00 2.534000e+02
639000 -4.986610e+04 3.099509e+02 2.140000e+02 3.200000e+01 5.600000e+00 1.200000e+00 4.000000e-01 2.000000e-01 0.000000e+00 0.000000e+00 0.000000e+00 0.000000e+00 2.534000e+02
640000 -4.982693e+04 3.100460e+02 2.140000e+02 3.200000e+01 5.600000e+00 1.200000e+00 4.000000e-01 2.000000e-01 0.000000e+00 0.000000e+00 0.000000e+00 0.000000e+00 2.534000e+02
641000 -4.986145e+04 3.104342e+02 2.140000e+02 3.200000e+01 5.800000e+00 1.200000e+00 4.000000e-01 2.000000e-01 0.000000e+00 0.000000e+00 0.000000e+00 0.000000e+00 2.536000e+02
642000 -4.985460e+04 3.106836e+02 2.140000e+02 3.220000e+01 5.800000e+00 1.200000e+00 4.000000e-01 2.000000e-01 0.000000e+00 0.000000e+00 0.000000e+00 0.000000e+00 2.538000e+02
643000 -4.987748e+04 3.084726e+02 2.140000e+02 3.220000e+01 5.800000e+00 1.200000e+00 4.000000e-01 2.000000e-01 0.000000e+00 0.000000e+00 0.000000e+00 0.000000e+00 2.538000e+02
644000 -4.986356e+04 3.096390e+02 2.140000e+02 3.220000e+01 5.800000e+00 1.200000e+00 4.000000e-01 2.000000e-01 0.000000e+00 0.000000e+00 0.000000e+00 0.000000e+00 2.538000e+02
645000 -4.988705e+04 3.111336e+02 2.140000e+02 3.220000e+01 5.800000e+00 1.200000e+00 4.000000e-01 2.000000e-01 0.000000e+00 0.000000e+00 0.000000e+00 0.000000e+00 2.538000e+02
646000 -4.992476e+04 3.093842e+02 2.140000e+02 3.260000e+01 5.800000e+00 1.200000e+00 4.000000e-01 2.000000e-01 0.000000e+00 0.000000e+00 0.000000e+00 0.000000e+00 2.542000e+02
647000 -4.989732e+04 3.109504e+02 2.140000e+02 3.260000e+01 5.800000e+00 1.200000e+00 4.000000e-01 2.000000e-01 0.000000e+00 0.000000e+00 0.000000e+00 0.000000e+00 2.542000e+02
648000 -4.988430e+04 3.097153e+02 2.140000e+02 3.260000e+01 5.800000e+00 1.200000e+00 4.000000e-01 2.000000e-01 0.000000e+00 0.000000e+00 0.000000e+00 0.000000e+00 2.542000e+02
649000 -4.985608e+04 3.082378e+02 2.140000e+02 3.280000e+01 6.000000e+00 1.200000e+00 4.000000e-01 2.000000e-01 0.000000e+00 0.000000e+00 0.000000e+00 0.000000e+00 2.546000e+02
650000 -4.993023e+04 3.109930e+02 2.140000e+02 3.280000e+01 6.000000e+00 1.400000e+00 4.000000e-01 2.000000e-01 0.000000e+00 0.000000e+00 0.000000e+00 0.000000e+00 2.548000e+02
651000 -4.992149e+04 3.096956e+02 2.142000e+02 3.280000e+01 6.200000e+00 1.400000e+00 4.000000e-01 2.000000e-01 0.000000e+00 0.000000e+00 0.000000e+00 0.000000e+00 2.552000e+02
652000 -4.990090e+04 3.084155e+02 2.142000e+02 3.280000e+01 6.200000e+00 1.400000e+00 4.000000e-01 2.000000e-01 0.000000e+00 0.000000e+00 0.000000e+00 0.000000e+00 2.552000e+02
653000 -4.992208e+04 3.078765e+02 2.142000e+02 3.280000e+01 6.200000e+00 1.400000e+00 4.000000e-01 2.000000e-01 0.000000e+00 0.000000e+00 0.000000e+00 0.000000e+00 2.552000e+02
654000 -4.987163e+04 3.113849e+02 2.144000e+02 3.300000e+01 6.200000e+00 1.400000e+00 4.000000e-01 2.000000e-01 0.000000e+00 0.000000e+00 0.000000e+00 0.000000e+00 2.556000e+02
655000 -4.987385e+04 3.100184e+02 2.144000e+02 3.320000e+01 6.200000e+00 1.400000e+00 4.000000e-01 2.000000e-01 0.000000e+00 0.000000e+00 0.000000e+00 0.000000e+00 2.558000e+02
656000 -4.988629e+04 3.095105e+02 2.144000e+02 3.320000e+01 6.200000e+00 1.400000e+00 4.000000e-01 2.000000e-01 0.000000e+00 0.000000e+00 0.000000e+00 0.000000e+00 2.558000e+02
657000 -4.986236e+04 3.124538e+02 2.144000e+02 3.320000e+01 6.200000e+00 1.400000e+00 4.000000e-01 2.000000e-01 0.000000e+00 0.000000e+00 0.000000e+00 0.000000e+00 2.558000e+02
658000 -4.986611e+04 3.084721e+02 2.146000e+02 3.320000e+01 6.200000e+00 1.400000e+00 4.000000e-01 2.000000e-01 0.000000e+00 0.000000e+00 0.000000e+00 0.000000e+00 2.560000e+02
659000 -4.988955e+04 3.118269e+02 2.148000e+02 3.340000e+01 6.200000e+00 1.400000e+00 4.000000e-01 2.000000e-01 0.000000e+00 0.000000e+00 0.000000e+00 0.000000e+00 2.562000e+02
660000 -4.989418e+04 3.087749e+02 2.148000e+02 3.340000e+01 6.200000e+00 1.400000e+00 4.000000e-01 2.000000e-01 0.000000e+00 0.000000e+00 0.000000e+00 0.000000e+00 2.564000e+02
661000 -4.989796e+04 3.113964e+02 2.150000e+02 3.340000e+01 6.200000e+00 1.400000e+00 4.000000e-01 2.000000e-01 0.000000e+00 0.000000e+00 0.000000e+00 0.000000e+00 2.566000e+02
662000 -4.984980e+04 3.083356e+02 2.150000e+02 3.340000e+01 6.200000e+00 1.400000e+00 4.000000e-01 2.000000e-01 0.000000e+00 0.000000e+00 0.000000e+00 0.000000e+00 2.566000e+02
663000 -4.986691e+04 3.109300e+02 2.152000e+02 3.360000e+01 6.200000e+00 1.400000e+00 4.000000e-01 2.000000e-01 0.000000e+00 0.000000e+00 0.000000e+00 0.000000e+00 2.568000e+02
664000 -4.986682e+04 3.085198e+02 2.152000e+02 3.360000e+01 6.200000e+00 1.400000e+00 4.000000e-01 2.000000e-01 0.000000e+00 0.000000e+00 0.000000e+00 0.000000e+00 2.570000e+02
665000 -4.987957e+04 3.098186e+02 2.152000e+02 3.380000e+01 6.200000e+00 1.400000e+00 4.000000e-01 2.000000e-01 0.000000e+00 0.000000e+00 0.000000e+00 0.000000e+00 2.572000e+02
666000 -4.984455e+04 3.111820e+02 2.152000e+02 3.400000e+01 6.200000e+00 1.400000e+00 4.000000e-01 2.000000e-01 0.000000e+00 0.000000e+00 0.000000e+00 0.000000e+00 2.574000e+02
667000 -4.983482e+04 3.073093e+02 2.152000e+02 3.400000e+01 6.200000e+00 1.400000e+00 4.000000e-01 2.000000e-01 0.000000e+00 0.000000e+00 0.000000e+00 0.000000e+00 2.574000e+02
668000 -4.983479e+04 3.089792e+02 2.152000e+02 3.420000e+01 6.200000e+00 1.400000e+00 4.000000e-01 2.000000e-01 0.000000e+00 0.000000e+00 0.000000e+00 0.000000e+00 2.576000e+02
669000 -4.986969e+04 3.103575e+02 2.152000e+02 3.420000e+01 6.400000e+00 1.400000e+00 4.000000e-01 2.000000e-01 0.000000e+00 0.000000e+00 0.000000e+00 0.000000e+00 2.578000e+02
670000 -4.988314e+04 3.090809e+02 2.154000e+02 3.420000e+01 6.400000e+00 1.400000e+00 4.000000e-01 2.000000e-01 0.000000e+00 0.000000e+00 0.000000e+00 0.000000e+00 2.580000e+02
671000 -4.991184e+04 3.094055e+02 2.154000e+02 3.420000e+01 6.400000e+00 1.400000e+00 4.000000e-01 2.000000e-01 0.000000e+00 0.000000e+00 0.000000e+00 0.000000e+00 2.580000e+02
672000 -4.990372e+04 3.106690e+02 2.154000e+02 3.420000e+01 6.400000e+00 1.400000e+00 4.000000e-01 2.000000e-01 0.000000e+00 0.000000e+00 0.000000e+00 0.000000e+00 2.580000e+02
673000 -4.983955e+04 3.101198e+02 2.156000e+02 3.420000e+01 6.400000e+00 1.400000e+00 4.000000e-01 2.000000e-01 0.000000e+00 0.000000e+00 0.000000e+00 0.000000e+00 2.582000e+02
674000 -4.986422e+04 3.105097e+02 2.156000e+02 3.420000e+01 6.600000e+00 1.400000e+00 4.000000e-01 2.000000e-01 0.000000e+00 0.000000e+00 0.000000e+00 0.000000e+00 2.584000e+02
675000 -4.985756e+04 3.109616e+02 2.156000e+02 3.440000e+01 6.600000e+00 1.400000e+00 4.000000e-01 2.000000e-01 0.000000e+00 0.000000e+00 0.000000e+00 0.000000e+00 2.584000e+02
676000 -4.986551e+04 3.095479e+02 2.156000e+02 3.440000e+01 6.600000e+00 1.400000e+00 4.000000e-01 2.000000e-01 0.000000e+00 0.000000e+00 0.000000e+00 0.000000e+00 2.586000e+02
677000 -4.985243e+04 3.075922e+02 2.156000e+02 3.440000e+01 6.600000e+00 1.400000e+00 4.000000e-01 2.000000e-01 0.000000e+00 0.000000e+00 0.000000e+00 0.000000e+00 2.586000e+02
678000 -4.987710e+04 3.098147e+02 2.158000e+02 3.460000e+01 6.800000e+00 1.400000e+00 4.000000e-01 2.000000e-01 0.000000e+00 0.000000e+00 0.000000e+00 0.000000e+00 2.592000e+02
679000 -4.988330e+04 3.098099e+02 2.160000e+02 3.460000e+01 6.800000e+00 1.400000e+00 4.000000e-01 2.000000e-01 0.000000e+00 0.000000e+00 0.000000e+00 0.000000e+00 2.594000e+02
680000 -4.986509e+04 3.089417e+02 2.160000e+02 3.460000e+01 7.000000e+00 1.400000e+00 4.000000e-01 2.000000e-01 0.000000e+00 0.000000e+00 0.000000e+00 0.000000e+00 2.594000e+02
681000 -4.991367e+04 3.100713e+02 2.160000e+02 3.460000e+01 7.000000e+00 1.400000e+00 4.000000e-01 2.000000e-01 0.000000e+00 0.000000e+00 0.000000e+00 0.000000e+00 2.596000e+02
682000 -4.985154e+04 3.106369e+02 2.160000e+02 3.460000e+01 7.000000e+00 1.400000e+00 4.000000e-01 2.000000e-01 0.000000e+00 0.000000e+00 0.000000e+00 0.000000e+00 2.596000e+02
683000 -4.992033e+04 3.115112e+02 2.160000e+02 3.460000e+01 7.000000e+00 1.400000e+00 4.000000e-01 2.000000e-01 0.000000e+00 0.000000e+00 0.000000e+00 0.000000e+00 2.596000e+02
684000 -4.990327e+04 3.093831e+02 2.160000e+02 3.460000e+01 7.000000e+00 1.400000e+00 4.000000e-01 2.000000e-01 0.000000e+00 0.000000e+00 0.000000e+00 0.000000e+00 2.596000e+02
685000 -4.988157e+04 3.091103e+02 2.160000e+02 3.500000e+01 7.000000e+00 1.400000e+00 4.000000e-01 2.000000e-01 0.000000e+00 0.000000e+00 0.000000e+00 0.000000e+00 2.600000e+02
686000 -4.989573e+04 3.107935e+02 2.160000e+02 3.500000e+01 7.000000e+00 1.400000e+00 4.000000e-01 2.000000e-01 0.000000e+00 0.000000e+00 0.000000e+00 0.000000e+00 2.600000e+02
687000 -4.985653e+04 3.097303e+02 2.162000e+02 3.500000e+01 7.000000e+00 1.400000e+00 4.000000e-01 2.000000e-01 0.000000e+00 0.000000e+00 0.000000e+00 0.000000e+00 2.602000e+02
688000 -4.983700e+04 3.083927e+02 2.162000e+02 3.500000e+01 7.000000e+00 1.400000e+00 4.000000e-01 2.000000e-01 0.000000e+00 0.000000e+00 0.000000e+00 0.000000e+00 2.602000e+02
689000 -4.985568e+04 3.105522e+02 2.162000e+02 3.500000e+01 7.000000e+00 1.400000e+00 4.000000e-01 2.000000e-01 0.000000e+00 0.000000e+00 0.000000e+00 0.000000e+00 2.602000e+02
690000 -4.988056e+04 3.109764e+02 2.162000e+02 3.500000e+01 7.000000e+00 1.400000e+00 4.000000e-01 2.000000e-01 0.000000e+00 0.000000e+00 0.000000e+00 0.000000e+00 2.602000e+02
691000 -4.988183e+04 3.104593e+02 2.162000e+02 3.520000e+01 7.000000e+00 1.400000e+00 4.000000e-01 2.000000e-01 0.000000e+00 0.000000e+00 0.000000e+00 0.000000e+00 2.604000e+02
692000 -4.985245e+04 3.099634e+02 2.162000e+02 3.520000e+01 7.000000e+00 1.400000e+00 4.000000e-01 2.000000e-01 0.000000e+00 0.000000e+00 0.000000e+00 0.000000e+00 2.604000e+02
693000 -4.985754e+04 3.109643e+02 2.162000e+02 3.520000e+01 7.000000e+00 1.400000e+00 4.000000e-01 2.000000e-01 0.000000e+00 0.000000e+00 0.000000e+00 0.000000e+00 2.604000e+02
694000 -4.983068e+04 3.108581e+02 2.162000e+02 3.520000e+01 7.200000e+00 1.400000e+00 4.000000e-01 2.000000e-01 0.000000e+00 0.000000e+00 0.000000e+00 0.000000e+00 2.606000e+02
695000 -4.986939e+04 3.101816e+02 2.162000e+02 3.520000e+01 7.200000e+00 1.400000e+00 4.000000e-01 2.000000e-01 0.000000e+00 0.000000e+00 0.000000e+00 0.000000e+00 2.606000e+02
696000 -4.987599e+04 3.109757e+02 2.162000e+02 3.540000e+01 7.200000e+00 1.400000e+00 4.000000e-01 2.000000e-01 0.000000e+00 0.000000e+00 0.000000e+00 0.000000e+00 2.608000e+02
697000 -4.987400e+04 3.110891e+02 2.162000e+02 3.540000e+01 7.200000e+00 1.400000e+00 4.000000e-01 2.000000e-01 0.000000e+00 0.000000e+00 0.000000e+00 0.000000e+00 2.608000e+02
698000 -4.985018e+04 3.093509e+02 2.162000e+02 3.560000e+01 7.200000e+00 1.400000e+00 4.000000e-01 2.000000e-01 0.000000e+00 0.000000e+00 0.000000e+00 0.000000e+00 2.610000e+02
699000 -4.978025e+04 3.093557e+02 2.162000e+02 3.560000e+01 7.200000e+00 1.400000e+00 4.000000e-01 2.000000e-01 0.000000e+00 0.000000e+00 0.000000e+00 0.000000e+00 2.610000e+02
700000 -4.981380e+04 3.102763e+02 2.164000e+02 3.560000e+01 7.200000e+00 1.400000e+00 4.000000e-01 2.000000e-01 0.000000e+00 0.000000e+00 0.000000e+00 0.000000e+00 2.612000e+02
701000 -4.987125e+04 3.112127e+02 2.164000e+02 3.560000e+01 7.200000e+00 1.400000e+00 4.000000e-01 2.000000e-01 0.000000e+00 0.000000e+00 0.000000e+00 0.000000e+00 2.612000e+02
702000 -4.989057e+04 3.111588e+02 2.164000e+02 3.580000e+01 7.200000e+00 1.400000e+00 4.000000e-01 2.000000e-01 0.000000e+00 0.000000e+00 0.000000e+00 0.000000e+00 2.614000e+02
703000 -4.985474e+04 3.123402e+02 2.164000e+02 3.580000e+01 7.200000e+00 1.400000e+00 4.000000e-01 2.000000e-01 0.000000e+00 0.000000e+00 0.000000e+00 0.000000e+00 2.614000e+02
704000 -4.989180e+04 3.096713e+02 2.164000e+02 3.580000e+01 7.200000e+00 1.400000e+00 4.000000e-01 2.000000e-01 0.000000e+00 0.000000e+00 0.000000e+00 0.000000e+00 2.614000e+02
705000 -4.984277e+04 3.114251e+02 2.166000e+02 3.580000e+01 7.200000e+00 1.400000e+00 4.000000e-01 2.000000e-01 0.000000e+00 0.000000e+00 0.000000e+00 0.000000e+00 2.614000e+02
706000 -4.985805e+04 3.088160e+02 2.166000e+02 3.580000e+01 7.200000e+00 1.400000e+00 4.000000e-01 2.000000e-01 0.000000e+00 0.000000e+00 0.000000e+00 0.000000e+00 2.616000e+02
707000 -4.985827e+04 3.075376e+02 2.166000e+02 3.580000e+01 7.200000e+00 1.400000e+00 4.000000e-01 2.000000e-01 0.000000e+00 0.000000e+00 0.000000e+00 0.000000e+00 2.616000e+02
708000 -4.985398e+04 3.087615e+02 2.166000e+02 3.620000e+01 7.200000e+00 1.400000e+00 4.000000e-01 2.000000e-01 0.000000e+00 0.000000e+00 0.000000e+00 0.000000e+00 2.618000e+02
709000 -4.985641e+04 3.090893e+02 2.166000e+02 3.640000e+01 7.200000e+00 1.400000e+00 4.000000e-01 2.000000e-01 0.000000e+00 0.000000e+00 0.000000e+00 0.000000e+00 2.622000e+02
710000 -4.984149e+04 3.109923e+02 2.166000e+02 3.640000e+01 7.400000e+00 1.400000e+00 4.000000e-01 2.000000e-01 0.000000e+00 0.000000e+00 0.000000e+00 0.000000e+00 2.624000e+02
711000 -4.984418e+04 3.073374e+02 2.166000e+02 3.660000e+01 7.400000e+00 1.400000e+00 4.000000e-01 2.000000e-01 0.000000e+00 0.000000e+00 0.000000e+00 0.000000e+00 2.624000e+02
712000 -4.988694e+04 3.119771e+02 2.168000e+02 3.680000e+01 7.400000e+00 1.400000e+00 4.000000e-01 2.000000e-01 0.000000e+00 0.000000e+00 0.000000e+00 0.000000e+00 2.626000e+02
713000 -4.984563e+04 3.096821e+02 2.168000e+02 3.700000e+01 7.400000e+00 1.400000e+00 4.000000e-01 2.000000e-01 0.000000e+00 0.000000e+00 0.000000e+00 0.000000e+00 2.632000e+02
714000 -4.982943e+04 3.117018e+02 2.168000e+02 3.700000e+01 7.400000e+00 1.400000e+00 4.000000e-01 2.000000e-01 0.000000e+00 0.000000e+00 0.000000e+00 0.000000e+00 2.632000e+02
715000 -4.989192e+04 3.086720e+02 2.168000e+02 3.720000e+01 7.400000e+00 1.400000e+00 4.000000e-01 2.000000e-01 0.000000e+00 0.000000e+00 0.000000e+00 0.000000e+00 2.634000e+02
716000 -4.982063e+04 3.115870e+02 2.168000e+02 3.720000e+01 7.400000e+00 1.400000e+00 4.000000e-01 2.000000e-01 0.000000e+00 0.000000e+00 0.000000e+00 0.000000e+00 2.634000e+02
717000 -4.986492e+04 3.092757e+02 2.170000e+02 3.740000e+01 7.400000e+00 1.400000e+00 4.000000e-01 2.000000e-01 0.000000e+00 0.000000e+00 0.000000e+00 0.000000e+00 2.638000e+02
718000 -4.987361e+04 3.118618e+02 2.170000e+02 3.760000e+01 7.400000e+00 1.400000e+00 4.000000e-01 2.000000e-01 0.000000e+00 0.000000e+00 0.000000e+00 0.000000e+00 2.640000e+02
719000 -4.985111e+04 3.103415e+02 2.172000e+02 3.780000e+01 7.600000e+00 1.400000e+00 4.000000e-01 2.000000e-01 0.000000e+00 0.000000e+00 0.000000e+00 0.000000e+00 2.646000e+02
720000 -4.987878e+04 3.093705e+02 2.172000e+02 3.780000e+01 7.600000e+00 1.400000e+00 4.000000e-01 2.000000e-01 0.000000e+00 0.000000e+00 0.000000e+00 0.000000e+00 2.646000e+02
721000 -4.983946e+04 3.102417e+02 2.174000e+02 3.780000e+01 7.600000e+00 1.600000e+00 4.000000e-01 2.000000e-01 0.000000e+00 0.000000e+00 0.000000e+00 0.000000e+00 2.650000e+02
722000 -4.987157e+04 3.090299e+02 2.174000e+02 3.780000e+01 7.600000e+00 1.600000e+00 4.000000e-01 2.000000e-01 0.000000e+00 0.000000e+00 0.000000e+00 0.000000e+00 2.650000e+02
723000 -4.985363e+04 3.095662e+02 2.174000e+02 3.780000e+01 7.600000e+00 1.600000e+00 4.000000e-01 2.000000e-01 0.000000e+00 0.000000e+00 0.000000e+00 0.000000e+00 2.650000e+02
724000 -4.983594e+04 3.089970e+02 2.174000e+02 3.780000e+01 7.600000e+00 1.600000e+00 4.000000e-01 2.000000e-01 0.000000e+00 0.000000e+00 0.000000e+00 0.000000e+00 2.650000e+02
725000 -4.983064e+04 3.102269e+02 2.174000e+02 3.800000e+01 7.600000e+00 1.600000e+00 4.000000e-01 2.000000e-01 0.000000e+00 0.000000e+00 0.000000e+00 0.000000e+00 2.652000e+02
726000 -4.984930e+04 3.092127e+02 2.174000e+02 3.820000e+01 7.600000e+00 1.600000e+00 4.000000e-01 2.000000e-01 0.000000e+00 0.000000e+00 0.000000e+00 0.000000e+00 2.654000e+02
727000 -4.982473e+04 3.104225e+02 2.174000e+02 3.820000e+01 7.600000e+00 1.600000e+00 4.000000e-01 2.000000e-01 0.000000e+00 0.000000e+00 0.000000e+00 0.000000e+00 2.654000e+02
728000 -4.980268e+04 3.087882e+02 2.174000e+02 3.820000e+01 7.600000e+00 1.600000e+00 4.000000e-01 2.000000e-01 0.000000e+00 0.000000e+00 0.000000e+00 0.000000e+00 2.654000e+02
729000 -4.985306e+04 3.078398e+02 2.174000e+02 3.860000e+01 7.600000e+00 1.600000e+00 4.000000e-01 2.000000e-01 0.000000e+00 0.000000e+00 0.000000e+00 0.000000e+00 2.658000e+02
730000 -4.984773e+04 3.088755e+02 2.174000e+02 3.880000e+01 7.600000e+00 1.600000e+00 4.000000e-01 2.000000e-01 0.000000e+00 0.000000e+00 0.000000e+00 0.000000e+00 2.660000e+02
731000 -4.985289e+04 3.074040e+02 2.174000e+02 3.880000e+01 7.600000e+00 1.600000e+00 4.000000e-01 2.000000e-01 0.000000e+00 0.000000e+00 0.000000e+00 0.000000e+00 2.660000e+02
732000 -4.986288e+04 3.097965e+02 2.174000e+02 3.880000e+01 7.600000e+00 1.600000e+00 4.000000e-01 2.000000e-01 0.000000e+00 0.000000e+00 0.000000e+00 0.000000e+00 2.660000e+02
733000 -4.985920e+04 3.086140e+02 2.174000e+02 3.880000e+01 7.600000e+00 1.600000e+00 4.000000e-01 2.000000e-01 0.000000e+00 0.000000e+00 0.000000e+00 0.000000e+00 2.660000e+02
734000 -4.986170e+04 3.090276e+02 2.174000e+02 3.900000e+01 7.600000e+00 1.600000e+00 4.000000e-01 2.000000e-01 0.000000e+00 0.000000e+00 0.000000e+00 0.000000e+00 2.662000e+02
735000 -4.988238e+04 3.085485e+02 2.174000e+02 3.920000e+01 7.600000e+00 1.600000e+00 4.000000e-01 2.000000e-01 0.000000e+00 0.000000e+00 0.000000e+00 0.000000e+00 2.664000e+02
736000 -4.984985e+04 3.086544e+02 2.174000e+02 3.920000e+01 7.600000e+00 1.600000e+00 4.000000e-01 2.000000e-01 0.000000e+00 0.000000e+00 0.000000e+00 0.000000e+00 2.664000e+02
737000 -4.986142e+04 3.095755e+02 2.174000e+02 3.920000e+01 7.600000e+00 1.800000e+00 4.000000e-01 2.000000e-01 0.000000e+00 0.000000e+00 0.000000e+00 0.000000e+00 2.666000e+02
738000 -4.990329e+04 3.098615e+02 2.174000e+02 3.920000e+01 7.600000e+00 1.800000e+00 4.000000e-01 2.000000e-01 0.000000e+00 0.000000e+00 0.000000e+00 0.000000e+00 2.666000e+02
739000 -4.987251e+04 3.082838e+02 2.174000e+02 3.940000e+01 7.600000e+00 1.800000e+00 4.000000e-01 2.000000e-01 0.000000e+00 0.000000e+00 0.000000e+00 0.000000e+00 2.668000e+02
740000 -4.982475e+04 3.102286e+02 2.174000e+02 3.960000e+01 7.600000e+00 1.800000e+00 4.000000e-01 2.000000e-01 0.000000e+00 0.000000e+00 0.000000e+00 0.000000e+00 2.670000e+02
741000 -4.985852e+04 3.104816e+02 2.174000e+02 3.960000e+01 7.600000e+00 1.800000e+00 4.000000e-01 2.000000e-01 0.000000e+00 0.000000e+00 0.000000e+00 0.000000e+00 2.670000e+02
742000 -4.984222e+04 3.125849e+02 2.174000e+02 3.960000e+01 7.600000e+00 1.800000e+00 4.000000e-01 2.000000e-01 0.000000e+00 0.000000e+00 0.000000e+00 0.000000e+00 2.670000e+02
743000 -4.988013e+04 3.106791e+02 2.174000e+02 3.960000e+01 8.000000e+00 1.800000e+00 4.000000e-01 2.000000e-01 0.000000e+00 0.000000e+00 0.000000e+00 0.000000e+00 2.674000e+02
744000 -4.988372e+04 3.106588e+02 2.174000e+02 3.960000e+01 8.000000e+00 1.800000e+00 4.000000e-01 2.000000e-01 0.000000e+00 0.000000e+00 0.000000e+00 0.000000e+00 2.674000e+02
745000 -4.984641e+04 3.113602e+02 2.174000e+02 3.960000e+01 8.000000e+00 1.800000e+00 4.000000e-01 2.000000e-01 0.000000e+00 0.000000e+00 0.000000e+00 0.000000e+00 2.674000e+02
746000 -4.985407e+04 3.097129e+02 2.174000e+02 3.960000e+01 8.000000e+00 1.800000e+00 4.000000e-01 2.000000e-01 0.000000e+00 0.000000e+00 0.000000e+00 0.000000e+00 2.674000e+02
747000 -4.982713e+04 3.088247e+02 2.174000e+02 3.960000e+01 8.000000e+00 1.800000e+00 4.000000e-01 2.000000e-01 0.000000e+00 0.000000e+00 0.000000e+00 0.000000e+00 2.674000e+02
748000 -4.984846e+04 3.119215e+02 2.174000e+02 3.960000e+01 8.000000e+00 1.800000e+00 4.000000e-01 2.000000e-01 0.000000e+00 0.000000e+00 0.000000e+00 0.000000e+00 2.674000e+02
749000 -4.985605e+04 3.102072e+02 2.174000e+02 3.960000e+01 8.000000e+00 1.800000e+00 4.000000e-01 2.000000e-01 0.000000e+00 0.000000e+00 0.000000e+00 0.000000e+00 2.674000e+02
750000 -4.985481e+04 3.094299e+02 2.174000e+02 3.960000e+01 8.000000e+00 1.800000e+00 4.000000e-01 2.000000e-01 0.000000e+00 0.000000e+00 0.000000e+00 0.000000e+00 2.674000e+02
751000 -4.990029e+04 3.114970e+02 2.174000e+02 3.960000e+01 8.000000e+00 1.800000e+00 4.000000e-01 2.000000e-01 0.000000e+00 0.000000e+00 0.000000e+00 0.000000e+00 2.674000e+02
752000 -4.985215e+04 3.094484e+02 2.174000e+02 3.960000e+01 8.000000e+00 1.800000e+00 4.000000e-01 2.000000e-01 0.000000e+00 0.000000e+00 0.000000e+00 0.000000e+00 2.674000e+02
753000 -4.987205e+04 3.115428e+02 2.176000e+02 3.960000e+01 8.000000e+00 1.800000e+00 4.000000e-01 2.000000e-01 0.000000e+00 0.000000e+00 0.000000e+00 0.000000e+00 2.676000e+02
754000 -4.987673e+04 3.105877e+02 2.176000e+02 3.960000e+01 8.000000e+00 1.800000e+00 4.000000e-01 2.000000e-01 0.000000e+00 0.000000e+00 0.000000e+00 0.000000e+00 2.676000e+02
755000 -4.987765e+04 3.096186e+02 2.176000e+02 3.960000e+01 8.000000e+00 1.800000e+00 4.000000e-01 2.000000e-01 0.000000e+00 0.000000e+00 0.000000e+00 0.000000e+00 2.676000e+02
756000 -4.988867e+04 3.099779e+02 2.176000e+02 3.980000e+01 8.000000e+00 1.800000e+00 4.000000e-01 2.000000e-01 0.000000e+00 0.000000e+00 0.000000e+00 0.000000e+00 2.678000e+02
757000 -4.989743e+04 3.100037e+02 2.176000e+02 3.980000e+01 8.000000e+00 1.800000e+00 4.000000e-01 2.000000e-01 0.000000e+00 0.000000e+00 0.000000e+00 0.000000e+00 2.678000e+02
758000 -4.988155e+04 3.111560e+02 2.176000e+02 3.980000e+01 8.000000e+00 1.800000e+00 4.000000e-01 2.000000e-01 0.000000e+00 0.000000e+00 0.000000e+00 0.000000e+00 2.678000e+02
759000 -4.984671e+04 3.096601e+02 2.176000e+02 4.000000e+01 8.000000e+00 1.800000e+00 4.000000e-01 2.000000e-01 0.000000e+00 0.000000e+00 0.000000e+00 0.000000e+00 2.680000e+02
760000 -4.988115e+04 3.091525e+02 2.176000e+02 4.020000e+01 8.000000e+00 1.800000e+00 4.000000e-01 2.000000e-01 0.000000e+00 0.000000e+00 0.000000e+00 0.000000e+00 2.682000e+02
761000 -4.989836e+04 3.092533e+02 2.178000e+02 4.020000e+01 8.000000e+00 1.800000e+00 4.000000e-01 2.000000e-01 0.000000e+00 0.000000e+00 0.000000e+00 0.000000e+00 2.682000e+02
762000 -4.986497e+04 3.108283e+02 2.178000e+02 4.020000e+01 8.000000e+00 1.800000e+00 4.000000e-01 2.000000e-01 0.000000e+00 0.000000e+00 0.000000e+00 0.000000e+00 2.684000e+02
763000 -4.983208e+04 3.113760e+02 2.180000e+02 4.020000e+01 8.000000e+00 2.000000e+00 4.000000e-01 2.000000e-01 0.000000e+00 0.000000e+00 0.000000e+00 0.000000e+00 2.686000e+02
764000 -4.983754e+04 3.100555e+02 2.180000e+02 4.020000e+01 8.400000e+00 2.000000e+00 4.000000e-01 2.000000e-01 0.000000e+00 0.000000e+00 0.000000e+00 0.000000e+00 2.692000e+02
765000 -4.988549e+04 3.102653e+02 2.180000e+02 4.020000e+01 8.400000e+00 2.000000e+00 4.000000e-01 2.000000e-01 0.000000e+00 0.000000e+00 0.000000e+00 0.000000e+00 2.692000e+02
766000 -4.986041e+04 3.093573e+02 2.180000e+02 4.020000e+01 8.400000e+00 2.000000e+00 4.000000e-01 2.000000e-01 0.000000e+00 0.000000e+00 0.000000e+00 0.000000e+00 2.692000e+02
767000 -4.986417e+04 3.090020e+02 2.180000e+02 4.020000e+01 8.400000e+00 2.000000e+00 4.000000e-01 2.000000e-01 0.000000e+00 0.000000e+00 0.000000e+00 0.000000e+00 2.692000e+02
768000 -4.983039e+04 3.108331e+02 2.180000e+02 4.020000e+01 8.400000e+00 2.000000e+00 4.000000e-01 2.000000e-01 0.000000e+00 0.000000e+00 0.000000e+00 0.000000e+00 2.692000e+02
769000 -4.983328e+04 3.102560e+02 2.182000e+02 4.020000e+01 8.400000e+00 2.000000e+00 4.000000e-01 2.000000e-01 0.000000e+00 0.000000e+00 0.000000e+00 0.000000e+00 2.694000e+02
770000 -4.985316e+04 3.095529e+02 2.186000e+02 4.020000e+01 8.400000e+00 2.000000e+00 4.000000e-01 2.000000e-01 0.000000e+00 0.000000e+00 0.000000e+00 0.000000e+00 2.694000e+02
771000 -4.983297e+04 3.100692e+02 2.186000e+02 4.040000e+01 8.400000e+00 2.000000e+00 4.000000e-01 2.000000e-01 0.000000e+00 0.000000e+00 0.000000e+00 0.000000e+00 2.700000e+02
772000 -4.986107e+04 3.110113e+02 2.186000e+02 4.040000e+01 8.400000e+00 2.000000e+00 4.000000e-01 2.000000e-01 0.000000e+00 0.000000e+00 0.000000e+00 0.000000e+00 2.700000e+02
773000 -4.983699e+04 3.094674e+02 2.188000e+02 4.040000e+01 8.400000e+00 2.000000e+00 4.000000e-01 2.000000e-01 0.000000e+00 0.000000e+00 0.000000e+00 0.000000e+00 2.702000e+02
774000 -4.983955e+04 3.093038e+02 2.188000e+02 4.040000e+01 8.400000e+00 2.000000e+00 4.000000e-01 2.000000e-01 0.000000e+00 0.000000e+00 0.000000e+00 0.000000e+00 2.702000e+02
775000 -4.983874e+04 3.133886e+02 2.188000e+02 4.060000e+01 8.400000e+00 2.000000e+00 4.000000e-01 2.000000e-01 0.000000e+00 0.000000e+00 0.000000e+00 0.000000e+00 2.704000e+02
776000 -4.983501e+04 3.090092e+02 2.190000e+02 4.060000e+01 8.600000e+00 2.000000e+00 4.000000e-01 2.000000e-01 0.000000e+00 0.000000e+00 0.000000e+00 0.000000e+00 2.706000e+02
777000 -4.982954e+04 3.099157e+02 2.190000e+02 4.060000e+01 8.600000e+00 2.000000e+00 4.000000e-01 2.000000e-01 0.000000e+00 0.000000e+00 0.000000e+00 0.000000e+00 2.708000e+02
778000 -4.988109e+04 3.108995e+02 2.190000e+02 4.060000e+01 8.600000e+00 2.000000e+00 4.000000e-01 2.000000e-01 0.000000e+00 0.000000e+00 0.000000e+00 0.000000e+00 2.708000e+02
779000 -4.986968e+04 3.092865e+02 2.190000e+02 4.060000e+01 8.600000e+00 2.000000e+00 4.000000e-01 2.000000e-01 0.000000e+00 0.000000e+00 0.000000e+00 0.000000e+00 2.708000e+02
780000 -4.982141e+04 3.100155e+02 2.190000e+02 4.080000e+01 8.600000e+00 2.000000e+00 4.000000e-01 2.000000e-01 0.000000e+00 0.000000e+00 0.000000e+00 0.000000e+00 2.710000e+02
781000 -4.985613e+04 3.095649e+02 2.190000e+02 4.080000e+01 8.600000e+00 2.000000e+00 4.000000e-01 2.000000e-01 0.000000e+00 0.000000e+00 0.000000e+00 0.000000e+00 2.710000e+02
782000 -4.983456e+04 3.113644e+02 2.190000e+02 4.080000e+01 8.600000e+00 2.000000e+00 4.000000e-01 2.000000e-01 0.000000e+00 0.000000e+00 0.000000e+00 0.000000e+00 2.710000e+02
783000 -4.985671e+04 3.124105e+02 2.190000e+02 4.080000e+01 8.600000e+00 2.000000e+00 4.000000e-01 2.000000e-01 0.000000e+00 0.000000e+00 0.000000e+00 0.000000e+00 2.710000e+02
784000 -4.986942e+04 3.098281e+02 2.190000e+02 4.080000e+01 8.600000e+00 2.000000e+00 4.000000e-01 2.000000e-01 0.000000e+00 0.000000e+00 0.000000e+00 0.000000e+00 2.710000e+02
785000 -4.984219e+04 3.112637e+02 2.190000e+02 4.080000e+01 8.600000e+00 2.000000e+00 4.000000e-01 2.000000e-01 0.000000e+00 0.000000e+00 0.000000e+00 0.000000e+00 2.710000e+02
786000 -4.982129e+04 3.069964e+02 2.192000e+02 4.080000e+01 8.600000e+00 2.000000e+00 4.000000e-01 2.000000e-01 0.000000e+00 0.000000e+00 0.000000e+00 0.000000e+00 2.712000e+02
787000 -4.982113e+04 3.083974e+02 2.192000e+02 4.100000e+01 8.600000e+00 2.000000e+00 4.000000e-01 2.000000e-01 0.000000e+00 0.000000e+00 0.000000e+00 0.000000e+00 2.714000e+02
788000 -4.981981e+04 3.088982e+02 2.192000e+02 4.100000e+01 8.600000e+00 2.000000e+00 4.000000e-01 2.000000e-01 0.000000e+00 0.000000e+00 0.000000e+00 0.000000e+00 2.714000e+02
789000 -4.982896e+04 3.105453e+02 2.192000e+02 4.100000e+01 8.600000e+00 2.000000e+00 4.000000e-01 2.000000e-01 0.000000e+00 0.000000e+00 0.000000e+00 0.000000e+00 2.714000e+02
790000 -4.984708e+04 3.090980e+02 2.192000e+02 4.100000e+01 8.600000e+00 2.000000e+00 4.000000e-01 2.000000e-01 0.000000e+00 0.000000e+00 0.000000e+00 0.000000e+00 2.714000e+02
791000 -4.986001e+04 3.098798e+02 2.192000e+02 4.120000e+01 8.600000e+00 2.000000e+00 4.000000e-01 2.000000e-01 0.000000e+00 0.000000e+00 0.000000e+00 0.000000e+00 2.716000e+02
792000 -4.986387e+04 3.118909e+02 2.192000e+02 4.140000e+01 8.600000e+00 2.000000e+00 4.000000e-01 2.000000e-01 0.000000e+00 0.000000e+00 0.000000e+00 0.000000e+00 2.718000e+02
793000 -4.987370e+04 3.084658e+02 2.194000e+02 4.160000e+01 8.600000e+00 2.000000e+00 4.000000e-01 2.000000e-01 0.000000e+00 0.000000e+00 0.000000e+00 0.000000e+00 2.722000e+02
794000 -4.984649e+04 3.083736e+02 2.194000e+02 4.160000e+01 8.800000e+00 2.000000e+00 4.000000e-01 2.000000e-01 0.000000e+00 0.000000e+00 0.000000e+00 0.000000e+00 2.724000e+02
795000 -4.987144e+04 3.079751e+02 2.196000e+02 4.160000e+01 8.800000e+00 2.000000e+00 4.000000e-01 2.000000e-01 0.000000e+00 0.000000e+00 0.000000e+00 0.000000e+00 2.726000e+02
796000 -4.990641e+04 3.098672e+02 2.196000e+02 4.180000e+01 8.800000e+00 2.000000e+00 4.000000e-01 2.000000e-01 0.000000e+00 0.000000e+00 0.000000e+00 0.000000e+00 2.728000e+02
797000 -4.987410e+04 3.086888e+02 2.198000e+02 4.180000e+01 8.800000e+00 2.000000e+00 4.000000e-01 2.000000e-01 0.000000e+00 0.000000e+00 0.000000e+00 0.000000e+00 2.730000e+02
798000 -4.981980e+04 3.097722e+02 2.198000e+02 4.180000e+01 9.000000e+00 2.000000e+00 4.000000e-01 2.000000e-01 0.000000e+00 0.000000e+00 0.000000e+00 0.000000e+00 2.732000e+02
799000 -4.985299e+04 3.094332e+02 2.198000e+02 4.180000e+01 9.000000e+00 2.000000e+00 4.000000e-01 2.000000e-01 0.000000e+00 0.000000e+00 0.000000e+00 0.000000e+00 2.732000e+02
800000 -4.983148e+04 3.116562e+02 2.200000e+02 4.180000e+01 9.000000e+00 2.000000e+00 4.000000e-01 2.000000e-01 0.000000e+00 0.000000e+00 0.000000e+00 0.000000e+00 2.734000e+02
801000 -4.981320e+04 3.104352e+02 2.200000e+02 4.200000e+01 9.000000e+00 2.000000e+00 4.000000e-01 2.000000e-01 0.000000e+00 0.000000e+00 0.000000e+00 0.000000e+00 2.736000e+02
802000 -4.986301e+04 3.099793e+02 2.200000e+02 4.200000e+01 9.000000e+00 2.000000e+00 4.000000e-01 2.000000e-01 0.000000e+00 0.000000e+00 0.000000e+00 0.000000e+00 2.736000e+02
803000 -4.983525e+04 3.075726e+02 2.200000e+02 4.200000e+01 9.000000e+00 2.000000e+00 4.000000e-01 2.000000e-01 0.000000e+00 0.000000e+00 0.000000e+00 0.000000e+00 2.736000e+02
804000 -4.981801e+04 3.114885e+02 2.200000e+02 4.220000e+01 9.000000e+00 2.000000e+00 4.000000e-01 2.000000e-01 0.000000e+00 0.000000e+00 0.000000e+00 0.000000e+00 2.736000e+02
805000 -4.986823e+04 3.080860e+02 2.200000e+02 4.220000e+01 9.200000e+00 2.000000e+00 4.000000e-01 2.000000e-01 0.000000e+00 0.000000e+00 0.000000e+00 0.000000e+00 2.740000e+02
806000 -4.984278e+04 3.110180e+02 2.200000e+02 4.220000e+01 9.400000e+00 2.000000e+00 4.000000e-01 2.000000e-01 0.000000e+00 0.000000e+00 0.000000e+00 0.000000e+00 2.742000e+02
807000 -4.983175e+04 3.103044e+02 2.200000e+02 4.220000e+01 9.400000e+00 2.000000e+00 4.000000e-01 2.000000e-01 0.000000e+00 0.000000e+00 0.000000e+00 0.000000e+00 2.742000e+02
808000 -4.987485e+04 3.111453e+02 2.200000e+02 4.220000e+01 9.400000e+00 2.000000e+00 4.000000e-01 2.000000e-01 0.000000e+00 0.000000e+00 0.000000e+00 0.000000e+00 2.742000e+02
809000 -4.986390e+04 3.112706e+02 2.202000e+02 4.220000e+01 9.400000e+00 2.000000e+00 4.000000e-01 2.000000e-01 0.000000e+00 0.000000e+00 0.000000e+00 0.000000e+00 2.744000e+02
810000 -4.983250e+04 3.102187e+02 2.202000e+02 4.220000e+01 9.600000e+00 2.000000e+00 4.000000e-01 2.000000e-01 0.000000e+00 0.000000e+00 0.000000e+00 0.000000e+00 2.746000e+02
811000 -4.985621e+04 3.101999e+02 2.202000e+02 4.220000e+01 9.600000e+00 2.000000e+00 4.000000e-01 2.000000e-01 0.000000e+00 0.000000e+00 0.000000e+00 0.000000e+00 2.746000e+02
812000 -4.981100e+04 3.097520e+02 2.202000e+02 4.240000e+01 9.800000e+00 2.000000e+00 4.000000e-01 2.000000e-01 0.000000e+00 0.000000e+00 0.000000e+00 0.000000e+00 2.750000e+02
813000 -4.987119e+04 3.095708e+02 2.202000e+02 4.240000e+01 9.800000e+00 2.000000e+00 4.000000e-01 2.000000e-01 0.000000e+00 0.000000e+00 0.000000e+00 0.000000e+00 2.750000e+02
814000 -4.981478e+04 3.102218e+02 2.202000e+02 4.260000e+01 9.800000e+00 2.000000e+00 4.000000e-01 2.000000e-01 0.000000e+00 0.000000e+00 0.000000e+00 0.000000e+00 2.752000e+02
815000 -4.987802e+04 3.094657e+02 2.202000e+02 4.260000e+01 9.800000e+00 2.000000e+00 4.000000e-01 2.000000e-01 0.000000e+00 0.000000e+00 0.000000e+00 0.000000e+00 2.752000e+02
816000 -4.986914e+04 3.084576e+02 2.202000e+02 4.260000e+01 9.800000e+00 2.000000e+00 4.000000e-01 2.000000e-01 0.000000e+00 0.000000e+00 0.000000e+00 0.000000e+00 2.752000e+02
817000 -4.985298e+04 3.129792e+02 2.202000e+02 4.260000e+01 1.000000e+01 2.000000e+00 4.000000e-01 2.000000e-01 0.000000e+00 0.000000e+00 0.000000e+00 0.000000e+00 2.754000e+02
818000 -4.986107e+04 3.103734e+02 2.202000e+02 4.280000e+01 1.000000e+01 2.000000e+00 4.000000e-01 2.000000e-01 0.000000e+00 0.000000e+00 0.000000e+00 0.000000e+00 2.756000e+02
819000 -4.980453e+04 3.095112e+02 2.204000e+02 4.320000e+01 1.000000e+01 2.000000e+00 4.000000e-01 2.000000e-01 0.000000e+00 0.000000e+00 0.000000e+00 0.000000e+00 2.762000e+02
820000 -4.981765e+04 3.119247e+02 2.204000e+02 4.320000e+01 1.000000e+01 2.000000e+00 4.000000e-01 2.000000e-01 0.000000e+00 0.000000e+00 0.000000e+00 0.000000e+00 2.762000e+02
821000 -4.981483e+04 3.101832e+02 2.206000e+02 4.320000e+01 1.000000e+01 2.000000e+00 4.000000e-01 2.000000e-01 0.000000e+00 0.000000e+00 0.000000e+00 0.000000e+00 2.764000e+02
822000 -4.982498e+04 3.116027e+02 2.208000e+02 4.320000e+01 1.000000e+01 2.000000e+00 4.000000e-01 2.000000e-01 0.000000e+00 0.000000e+00 0.000000e+00 0.000000e+00 2.764000e+02
823000 -4.985377e+04 3.107056e+02 2.208000e+02 4.340000e+01 1.000000e+01 2.000000e+00 4.000000e-01 2.000000e-01 0.000000e+00 0.000000e+00 0.000000e+00 0.000000e+00 2.768000e+02
824000 -4.979860e+04 3.092033e+02 2.208000e+02 4.360000e+01 1.020000e+01 2.000000e+00 4.000000e-01 2.000000e-01 0.000000e+00 0.000000e+00 0.000000e+00 0.000000e+00 2.772000e+02
825000 -4.981363e+04 3.111384e+02 2.208000e+02 4.360000e+01 1.020000e+01 2.000000e+00 4.000000e-01 2.000000e-01 0.000000e+00 0.000000e+00 0.000000e+00 0.000000e+00 2.772000e+02
826000 -4.979177e+04 3.103050e+02 2.208000e+02 4.360000e+01 1.020000e+01 2.000000e+00 4.000000e-01 2.000000e-01 0.000000e+00 0.000000e+00 0.000000e+00 0.000000e+00 2.772000e+02
827000 -4.978229e+04 3.109095e+02 2.208000e+02 4.380000e+01 1.020000e+01 2.000000e+00 4.000000e-01 2.000000e-01 0.000000e+00 0.000000e+00 0.000000e+00 0.000000e+00 2.774000e+02
828000 -4.983544e+04 3.103897e+02 2.208000e+02 4.380000e+01 1.040000e+01 2.000000e+00 4.000000e-01 2.000000e-01 0.000000e+00 0.000000e+00 0.000000e+00 0.000000e+00 2.774000e+02
829000 -4.984985e+04 3.111034e+02 2.210000e+02 4.380000e+01 1.040000e+01 2.000000e+00 4.000000e-01 2.000000e-01 0.000000e+00 0.000000e+00 0.000000e+00 0.000000e+00 2.778000e+02
830000 -4.983058e+04 3.105603e+02 2.210000e+02 4.380000e+01 1.040000e+01 2.000000e+00 4.000000e-01 2.000000e-01 0.000000e+00 0.000000e+00 0.000000e+00 0.000000e+00 2.778000e+02
831000 -4.983316e+04 3.108184e+02 2.210000e+02 4.380000e+01 1.040000e+01 2.000000e+00 4.000000e-01 2.000000e-01 0.000000e+00 0.000000e+00 0.000000e+00 0.000000e+00 2.778000e+02
832000 -4.983295e+04 3.100587e+02 2.212000e+02 4.380000e+01 1.060000e+01 2.000000e+00 4.000000e-01 2.000000e-01 0.000000e+00 0.000000e+00 0.000000e+00 0.000000e+00 2.782000e+02
833000 -4.983889e+04 3.080739e+02 2.212000e+02 4.400000e+01 1.060000e+01 2.000000e+00 4.000000e-01 2.000000e-01 0.000000e+00 0.000000e+00 0.000000e+00 0.000000e+00 2.782000e+02
834000 -4.982949e+04 3.103084e+02 2.214000e+02 4.400000e+01 1.060000e+01 2.000000e+00 4.000000e-01 2.000000e-01 0.000000e+00 0.000000e+00 0.000000e+00 0.000000e+00 2.786000e+02
835000 -4.982210e+04 3.093614e+02 2.214000e+02 4.400000e+01 1.080000e+01 2.000000e+00 4.000000e-01 2.000000e-01 0.000000e+00 0.000000e+00 0.000000e+00 0.000000e+00 2.788000e+02
836000 -4.982652e+04 3.109392e+02 2.214000e+02 4.420000e+01 1.080000e+01 2.000000e+00 4.000000e-01 2.000000e-01 0.000000e+00 0.000000e+00 0.000000e+00 0.000000e+00 2.790000e+02
837000 -4.978510e+04 3.110849e+02 2.214000e+02 4.420000e+01 1.080000e+01 2.000000e+00 4.000000e-01 2.000000e-01 0.000000e+00 0.000000e+00 0.000000e+00 0.000000e+00 2.790000e+02
838000 -4.983264e+04 3.107161e+02 2.214000e+02 4.420000e+01 1.080000e+01 2.000000e+00 4.000000e-01 2.000000e-01 0.000000e+00 0.000000e+00 0.000000e+00 0.000000e+00 2.790000e+02
839000 -4.980782e+04 3.109423e+02 2.214000e+02 4.420000e+01 1.080000e+01 2.000000e+00 4.000000e-01 2.000000e-01 0.000000e+00 0.000000e+00 0.000000e+00 0.000000e+00 2.790000e+02
840000 -4.979898e+04 3.100142e+02 2.214000e+02 4.440000e+01 1.080000e+01 2.000000e+00 4.000000e-01 2.000000e-01 0.000000e+00 0.000000e+00 0.000000e+00 0.000000e+00 2.792000e+02
841000 -4.983862e+04 3.093262e+02 2.214000e+02 4.460000e+01 1.080000e+01 2.000000e+00 4.000000e-01 2.000000e-01 0.000000e+00 0.000000e+00 0.000000e+00 0.000000e+00 2.794000e+02
842000 -4.982962e+04 3.103623e+02 2.214000e+02 4.480000e+01 1.080000e+01 2.000000e+00 4.000000e-01 2.000000e-01 0.000000e+00 0.000000e+00 0.000000e+00 0.000000e+00 2.796000e+02
843000 -4.979861e+04 3.079028e+02 2.214000e+02 4.480000e+01 1.080000e+01 2.000000e+00 4.000000e-01 2.000000e-01 0.000000e+00 0.000000e+00 0.000000e+00 0.000000e+00 2.796000e+02
844000 -4.984804e+04 3.083961e+02 2.214000e+02 4.480000e+01 1.080000e+01 2.200000e+00 4.000000e-01 2.000000e-01 0.000000e+00 0.000000e+00 0.000000e+00 0.000000e+00 2.798000e+02
845000 -4.983861e+04 3.085092e+02 2.214000e+02 4.500000e+01 1.080000e+01 2.200000e+00 4.000000e-01 2.000000e-01 0.000000e+00 0.000000e+00 0.000000e+00 0.000000e+00 2.800000e+02
846000 -4.982852e+04 3.097879e+02 2.214000e+02 4.500000e+01 1.080000e+01 2.200000e+00 4.000000e-01 2.000000e-01 0.000000e+00 0.000000e+00 0.000000e+00 0.000000e+00 2.800000e+02
847000 -4.982262e+04 3.092939e+02 2.214000e+02 4.520000e+01 1.100000e+01 2.200000e+00 4.000000e-01 2.000000e-01 0.000000e+00 0.000000e+00 0.000000e+00 0.000000e+00 2.804000e+02
848000 -4.981670e+04 3.118809e+02 2.214000e+02 4.520000e+01 1.100000e+01 2.200000e+00 4.000000e-01 2.000000e-01 0.000000e+00 0.000000e+00 0.000000e+00 0.000000e+00 2.804000e+02
849000 -4.981207e+04 3.095532e+02 2.214000e+02 4.520000e+01 1.100000e+01 2.200000e+00 4.000000e-01 2.000000e-01 0.000000e+00 0.000000e+00 0.000000e+00 0.000000e+00 2.804000e+02
850000 -4.980387e+04 3.087524e+02 2.214000e+02 4.540000e+01 1.100000e+01 2.200000e+00 4.000000e-01 2.000000e-01 0.000000e+00 0.000000e+00 0.000000e+00 0.000000e+00 2.806000e+02
851000 -4.979728e+04 3.117254e+02 2.214000e+02 4.540000e+01 1.120000e+01 2.200000e+00 4.000000e-01 2.000000e-01 0.000000e+00 0.000000e+00 0.000000e+00 0.000000e+00 2.808000e+02
852000 -4.980924e+04 3.108511e+02 2.214000e+02 4.540000e+01 1.120000e+01 2.200000e+00 4.000000e-01 2.000000e-01 0.000000e+00 0.000000e+00 0.000000e+00 0.000000e+00 2.808000e+02
853000 -4.984377e+04 3.091784e+02 2.214000e+02 4.560000e+01 1.120000e+01 2.200000e+00 4.000000e-01 2.000000e-01 0.000000e+00 0.000000e+00 0.000000e+00 0.000000e+00 2.808000e+02
854000 -4.982793e+04 3.096733e+02 2.214000e+02 4.560000e+01 1.140000e+01 2.200000e+00 4.000000e-01 2.000000e-01 0.000000e+00 0.000000e+00 0.000000e+00 0.000000e+00 2.812000e+02
855000 -4.982219e+04 3.091331e+02 2.216000e+02 4.560000e+01 1.160000e+01 2.200000e+00 4.000000e-01 2.000000e-01 0.000000e+00 0.000000e+00 0.000000e+00 0.000000e+00 2.814000e+02
856000 -4.982679e+04 3.114609e+02 2.218000e+02 4.560000e+01 1.160000e+01 2.200000e+00 4.000000e-01 2.000000e-01 0.000000e+00 0.000000e+00 0.000000e+00 0.000000e+00 2.818000e+02
857000 -4.985744e+04 3.112276e+02 2.218000e+02 4.560000e+01 1.160000e+01 2.200000e+00 4.000000e-01 2.000000e-01 0.000000e+00 0.000000e+00 0.000000e+00 0.000000e+00 2.818000e+02
858000 -4.986016e+04 3.106339e+02 2.218000e+02 4.560000e+01 1.160000e+01 2.200000e+00 4.000000e-01 2.000000e-01 0.000000e+00 0.000000e+00 0.000000e+00 0.000000e+00 2.818000e+02
859000 -4.987038e+04 3.118936e+02 2.218000e+02 4.580000e+01 1.160000e+01 2.200000e+00 4.000000e-01 2.000000e-01 0.000000e+00 0.000000e+00 0.000000e+00 0.000000e+00 2.820000e+02
860000 -4.983198e+04 3.108304e+02 2.218000e+02 4.580000e+01 1.160000e+01 2.200000e+00 4.000000e-01 2.000000e-01 0.000000e+00 0.000000e+00 0.000000e+00 0.000000e+00 2.820000e+02
861000 -4.987674e+04 3.081963e+02 2.218000e+02 4.600000e+01 1.180000e+01 2.200000e+00 4.000000e-01 2.000000e-01 0.000000e+00 0.000000e+00 0.000000e+00 0.000000e+00 2.822000e+02
862000 -4.985022e+04 3.086902e+02 2.220000e+02 4.600000e+01 1.180000e+01 2.200000e+00 4.000000e-01 2.000000e-01 0.000000e+00 0.000000e+00 0.000000e+00 0.000000e+00 2.826000e+02
863000 -4.991325e+04 3.096698e+02 2.220000e+02 4.600000e+01 1.180000e+01 2.200000e+00 4.000000e-01 2.000000e-01 0.000000e+00 0.000000e+00 0.000000e+00 0.000000e+00 2.826000e+02
864000 -4.986884e+04 3.089296e+02 2.220000e+02 4.620000e+01 1.200000e+01 2.200000e+00 4.000000e-01 2.000000e-01 0.000000e+00 0.000000e+00 0.000000e+00 0.000000e+00 2.830000e+02
865000 -4.985297e+04 3.098085e+02 2.220000e+02 4.620000e+01 1.200000e+01 2.200000e+00 4.000000e-01 2.000000e-01 0.000000e+00 0.000000e+00 0.000000e+00 0.000000e+00 2.830000e+02
866000 -4.985712e+04 3.100136e+02 2.222000e+02 4.660000e+01 1.200000e+01 2.200000e+00 4.000000e-01 2.000000e-01 0.000000e+00 0.000000e+00 0.000000e+00 0.000000e+00 2.836000e+02
867000 -4.985519e+04 3.122807e+02 2.222000e+02 4.660000e+01 1.200000e+01 2.200000e+00 4.000000e-01 2.000000e-01 0.000000e+00 0.000000e+00 0.000000e+00 0.000000e+00 2.836000e+02
868000 -4.983689e+04 3.094680e+02 2.222000e+02 4.660000e+01 1.200000e+01 2.400000e+00 4.000000e-01 2.000000e-01 0.000000e+00 0.000000e+00 0.000000e+00 0.000000e+00 2.838000e+02
869000 -4.980529e+04 3.091623e+02 2.222000e+02 4.660000e+01 1.200000e+01 2.400000e+00 6.000000e-01 2.000000e-01 0.000000e+00 0.000000e+00 0.000000e+00 0.000000e+00 2.840000e+02
870000 -4.979613e+04 3.110401e+02 2.222000e+02 4.660000e+01 1.200000e+01 2.400000e+00 6.000000e-01 2.000000e-01 0.000000e+00 0.000000e+00 0.000000e+00 0.000000e+00 2.840000e+02
871000 -4.977845e+04 3.107267e+02 2.222000e+02 4.660000e+01 1.220000e+01 2.400000e+00 6.000000e-01 2.000000e-01 0.000000e+00 0.000000e+00 0.000000e+00 0.000000e+00 2.842000e+02
872000 -4.980781e+04 3.116901e+02 2.222000e+02 4.660000e+01 1.220000e+01 2.400000e+00 6.000000e-01 2.000000e-01 0.000000e+00 0.000000e+00 0.000000e+00 0.000000e+00 2.842000e+02
873000 -4.979098e+04 3.137026e+02 2.222000e+02 4.680000e+01 1.220000e+01 2.400000e+00 6.000000e-01 2.000000e-01 0.000000e+00 0.000000e+00 0.000000e+00 0.000000e+00 2.844000e+02
874000 -4.979677e+04 3.084485e+02 2.222000e+02 4.720000e+01 1.220000e+01 2.600000e+00 6.000000e-01 2.000000e-01 0.000000e+00 0.000000e+00 0.000000e+00 0.000000e+00 2.850000e+02
875000 -4.982564e+04 3.098947e+02 2.222000e+02 4.740000e+01 1.220000e+01 2.800000e+00 6.000000e-01 2.000000e-01 0.000000e+00 0.000000e+00 0.000000e+00 0.000000e+00 2.854000e+02
876000 -4.982105e+04 3.108543e+02 2.222000e+02 4.740000e+01 1.220000e+01 2.800000e+00 6.000000e-01 2.000000e-01 0.000000e+00 0.000000e+00 0.000000e+00 0.000000e+00 2.854000e+02
877000 -4.982636e+04 3.100210e+02 2.222000e+02 4.740000e+01 1.240000e+01 2.800000e+00 6.000000e-01 2.000000e-01 0.000000e+00 0.000000e+00 0.000000e+00 0.000000e+00 2.856000e+02
878000 -4.984031e+04 3.097338e+02 2.224000e+02 4.740000e+01 1.240000e+01 2.800000e+00 6.000000e-01 2.000000e-01 0.000000e+00 0.000000e+00 0.000000e+00 0.000000e+00 2.858000e+02
879000 -4.983344e+04 3.115289e+02 2.226000e+02 4.740000e+01 1.240000e+01 3.000000e+00 6.000000e-01 2.000000e-01 0.000000e+00 0.000000e+00 0.000000e+00 0.000000e+00 2.862000e+02
880000 -4.980973e+04 3.090194e+02 2.226000e+02 4.740000e+01 1.240000e+01 3.000000e+00 6.000000e-01 2.000000e-01 0.000000e+00 0.000000e+00 0.000000e+00 0.000000e+00 2.862000e+02
881000 -4.981995e+04 3.103938e+02 2.228000e+02 4.740000e+01 1.240000e+01 3.000000e+00 8.000000e-01 2.000000e-01 0.000000e+00 0.000000e+00 0.000000e+00 0.000000e+00 2.866000e+02
882000 -4.981347e+04 3.098360e+02 2.228000e+02 4.760000e+01 1.260000e+01 3.000000e+00 8.000000e-01 2.000000e-01 0.000000e+00 0.000000e+00 0.000000e+00 0.000000e+00 2.870000e+02
883000 -4.978579e+04 3.099060e+02 2.230000e+02 4.760000e+01 1.260000e+01 3.200000e+00 8.000000e-01 2.000000e-01 0.000000e+00 0.000000e+00 0.000000e+00 0.000000e+00 2.874000e+02
884000 -4.981370e+04 3.094811e+02 2.230000e+02 4.760000e+01 1.260000e+01 3.200000e+00 8.000000e-01 2.000000e-01 0.000000e+00 0.000000e+00 0.000000e+00 0.000000e+00 2.874000e+02
885000 -4.977122e+04 3.105347e+02 2.230000e+02 4.780000e+01 1.260000e+01 3.200000e+00 8.000000e-01 2.000000e-01 0.000000e+00 0.000000e+00 0.000000e+00 0.000000e+00 2.876000e+02
886000 -4.978176e+04 3.089183e+02 2.232000e+02 4.780000e+01 1.260000e+01 3.200000e+00 8.000000e-01 2.000000e-01 0.000000e+00 0.000000e+00 0.000000e+00 0.000000e+00 2.878000e+02
887000 -4.979590e+04 3.120397e+02 2.232000e+02 4.780000e+01 1.260000e+01 3.200000e+00 8.000000e-01 2.000000e-01 0.000000e+00 0.000000e+00 0.000000e+00 0.000000e+00 2.878000e+02
888000 -4.976544e+04 3.099780e+02 2.232000e+02 4.800000e+01 1.260000e+01 3.200000e+00 8.000000e-01 2.000000e-01 0.000000e+00 0.000000e+00 0.000000e+00 0.000000e+00 2.878000e+02
889000 -4.977329e+04 3.100011e+02 2.232000e+02 4.820000e+01 1.260000e+01 3.200000e+00 8.000000e-01 2.000000e-01 0.000000e+00 0.000000e+00 0.000000e+00 0.000000e+00 2.882000e+02
890000 -4.976189e+04 3.088763e+02 2.232000e+02 4.820000e+01 1.260000e+01 3.200000e+00 8.000000e-01 2.000000e-01 0.000000e+00 0.000000e+00 0.000000e+00 0.000000e+00 2.882000e+02
891000 -4.979295e+04 3.106268e+02 2.232000e+02 4.840000e+01 1.260000e+01 3.200000e+00 8.000000e-01 2.000000e-01 0.000000e+00 0.000000e+00 0.000000e+00 0.000000e+00 2.882000e+02
892000 -4.979663e+04 3.107033e+02 2.232000e+02 4.840000e+01 1.260000e+01 3.200000e+00 8.000000e-01 2.000000e-01 0.000000e+00 0.000000e+00 0.000000e+00 0.000000e+00 2.884000e+02
893000 -4.980650e+04 3.117637e+02 2.232000e+02 4.840000e+01 1.260000e+01 3.200000e+00 1.000000e+00 2.000000e-01 0.000000e+00 0.000000e+00 0.000000e+00 0.000000e+00 2.886000e+02
894000 -4.981113e+04 3.111763e+02 2.232000e+02 4.840000e+01 1.260000e+01 3.200000e+00 1.000000e+00 2.000000e-01 0.000000e+00 0.000000e+00 0.000000e+00 0.000000e+00 2.886000e+02
895000 -4.982002e+04 3.111050e+02 2.232000e+02 4.840000e+01 1.260000e+01 3.200000e+00 1.000000e+00 2.000000e-01 0.000000e+00 0.000000e+00 0.000000e+00 0.000000e+00 2.886000e+02
896000 -4.978138e+04 3.092301e+02 2.232000e+02 4.860000e+01 1.260000e+01 3.200000e+00 1.000000e+00 2.000000e-01 0.000000e+00 0.000000e+00 0.000000e+00 0.000000e+00 2.886000e+02
897000 -4.981159e+04 3.063781e+02 2.232000e+02 4.860000e+01 1.260000e+01 3.200000e+00 1.000000e+00 2.000000e-01 0.000000e+00 0.000000e+00 0.000000e+00 0.000000e+00 2.888000e+02
898000 -4.983800e+04 3.107059e+02 2.232000e+02 4.860000e+01 1.260000e+01 3.200000e+00 1.000000e+00 2.000000e-01 0.000000e+00 0.000000e+00 0.000000e+00 0.000000e+00 2.888000e+02
899000 -4.977445e+04 3.100130e+02 2.232000e+02 4.860000e+01 1.280000e+01 3.200000e+00 1.000000e+00 2.000000e-01 0.000000e+00 0.000000e+00 0.000000e+00 0.000000e+00 2.890000e+02
900000 -4.978803e+04 3.115236e+02 2.232000e+02 4.880000e+01 1.280000e+01 3.200000e+00 1.000000e+00 2.000000e-01 0.000000e+00 0.000000e+00 0.000000e+00 0.000000e+00 2.892000e+02
901000 -4.976592e+04 3.124722e+02 2.234000e+02 4.880000e+01 1.280000e+01 3.200000e+00 1.000000e+00 2.000000e-01 0.000000e+00 0.000000e+00 0.000000e+00 0.000000e+00 2.894000e+02
902000 -4.981245e+04 3.099081e+02 2.234000e+02 4.900000e+01 1.280000e+01 3.200000e+00 1.000000e+00 2.000000e-01 0.000000e+00 0.000000e+00 0.000000e+00 0.000000e+00 2.896000e+02
903000 -4.976049e+04 3.115658e+02 2.234000e+02 4.900000e+01 1.280000e+01 3.200000e+00 1.000000e+00 2.000000e-01 0.000000e+00 0.000000e+00 0.000000e+00 0.000000e+00 2.896000e+02
904000 -4.978524e+04 3.083730e+02 2.234000e+02 4.900000e+01 1.300000e+01 3.200000e+00 1.000000e+00 2.000000e-01 0.000000e+00 0.000000e+00 0.000000e+00 0.000000e+00 2.898000e+02
905000 -4.977973e+04 3.104755e+02 2.234000e+02 4.900000e+01 1.300000e+01 3.200000e+00 1.000000e+00 2.000000e-01 0.000000e+00 0.000000e+00 0.000000e+00 0.000000e+00 2.898000e+02
906000 -4.977378e+04 3.108739e+02 2.234000e+02 4.920000e+01 1.300000e+01 3.200000e+00 1.000000e+00 2.000000e-01 0.000000e+00 0.000000e+00 0.000000e+00 0.000000e+00 2.900000e+02
907000 -4.983441e+04 3.113953e+02 2.234000e+02 4.920000e+01 1.300000e+01 3.200000e+00 1.000000e+00 2.000000e-01 0.000000e+00 0.000000e+00 0.000000e+00 0.000000e+00 2.900000e+02
908000 -4.982968e+04 3.096873e+02 2.234000e+02 4.920000e+01 1.320000e+01 3.200000e+00 1.000000e+00 2.000000e-01 0.000000e+00 0.000000e+00 0.000000e+00 0.000000e+00 2.902000e+02
909000 -4.981203e+04 3.111486e+02 2.234000e+02 4.920000e+01 1.340000e+01 3.200000e+00 1.000000e+00 4.000000e-01 0.000000e+00 0.000000e+00 0.000000e+00 0.000000e+00 2.904000e+02
910000 -4.978662e+04 3.120237e+02 2.234000e+02 4.960000e+01 1.360000e+01 3.200000e+00 1.000000e+00 4.000000e-01 0.000000e+00 0.000000e+00 0.000000e+00 0.000000e+00 2.912000e+02
911000 -4.983787e+04 3.103186e+02 2.234000e+02 4.960000e+01 1.360000e+01 3.200000e+00 1.000000e+00 4.000000e-01 0.000000e+00 0.000000e+00 0.000000e+00 0.000000e+00 2.912000e+02
912000 -4.982388e+04 3.108071e+02 2.236000e+02 4.960000e+01 1.360000e+01 3.200000e+00 1.000000e+00 4.000000e-01 0.000000e+00 0.000000e+00 0.000000e+00 0.000000e+00 2.914000e+02
913000 -4.981186e+04 3.120741e+02 2.236000e+02 4.960000e+01 1.360000e+01 3.200000e+00 1.000000e+00 4.000000e-01 0.000000e+00 0.000000e+00 0.000000e+00 0.000000e+00 2.914000e+02
914000 -4.982835e+04 3.100279e+02 2.236000e+02 4.960000e+01 1.360000e+01 3.200000e+00 1.000000e+00 4.000000e-01 0.000000e+00 0.000000e+00 0.000000e+00 0.000000e+00 2.914000e+02
915000 -4.977640e+04 3.103677e+02 2.238000e+02 4.980000e+01 1.360000e+01 3.200000e+00 1.000000e+00 4.000000e-01 0.000000e+00 0.000000e+00 0.000000e+00 0.000000e+00 2.918000e+02
916000 -4.978603e+04 3.115098e+02 2.238000e+02 5.040000e+01 1.360000e+01 3.200000e+00 1.000000e+00 4.000000e-01 0.000000e+00 0.000000e+00 0.000000e+00 0.000000e+00 2.924000e+02
917000 -4.979090e+04 3.088135e+02 2.238000e+02 5.060000e+01 1.360000e+01 3.200000e+00 1.000000e+00 4.000000e-01 0.000000e+00 0.000000e+00 0.000000e+00 0.000000e+00 2.924000e+02
918000 -4.978692e+04 3.098951e+02 2.238000e+02 5.060000e+01 1.360000e+01 3.200000e+00 1.000000e+00 4.000000e-01 0.000000e+00 0.000000e+00 0.000000e+00 0.000000e+00 2.926000e+02
919000 -4.982096e+04 3.079079e+02 2.238000e+02 5.060000e+01 1.360000e+01 3.200000e+00 1.000000e+00 4.000000e-01 0.000000e+00 0.000000e+00 0.000000e+00 0.000000e+00 2.926000e+02
920000 -4.977555e+04 3.115204e+02 2.238000e+02 5.060000e+01 1.360000e+01 3.200000e+00 1.000000e+00 4.000000e-01 0.000000e+00 0.000000e+00 0.000000e+00 0.000000e+00 2.926000e+02
921000 -4.980183e+04 3.113637e+02 2.238000e+02 5.080000e+01 1.380000e+01 3.200000e+00 1.000000e+00 4.000000e-01 0.000000e+00 0.000000e+00 0.000000e+00 0.000000e+00 2.930000e+02
922000 -4.981656e+04 3.091358e+02 2.238000e+02 5.080000e+01 1.380000e+01 3.200000e+00 1.000000e+00 4.000000e-01 0.000000e+00 0.000000e+00 0.000000e+00 0.000000e+00 2.930000e+02
923000 -4.982489e+04 3.121508e+02 2.238000e+02 5.100000e+01 1.380000e+01 3.200000e+00 1.000000e+00 4.000000e-01 0.000000e+00 0.000000e+00 0.000000e+00 0.000000e+00 2.932000e+02
924000 -4.978380e+04 3.100092e+02 2.238000e+02 5.100000e+01 1.380000e+01 3.200000e+00 1.000000e+00 4.000000e-01 0.000000e+00 0.000000e+00 0.000000e+00 0.000000e+00 2.932000e+02
925000 -4.980198e+04 3.090728e+02 2.240000e+02 5.100000e+01 1.380000e+01 3.200000e+00 1.000000e+00 4.000000e-01 0.000000e+00 0.000000e+00 0.000000e+00 0.000000e+00 2.934000e+02
926000 -4.977890e+04 3.094481e+02 2.240000e+02 5.120000e+01 1.380000e+01 3.200000e+00 1.000000e+00 4.000000e-01 0.000000e+00 0.000000e+00 0.000000e+00 0.000000e+00 2.936000e+02
927000 -4.977864e+04 3.092085e+02 2.240000e+02 5.140000e+01 1.380000e+01 3.200000e+00 1.000000e+00 4.000000e-01 0.000000e+00 0.000000e+00 0.000000e+00 0.000000e+00 2.938000e+02
928000 -4.977143e+04 3.073975e+02 2.240000e+02 5.140000e+01 1.380000e+01 3.200000e+00 1.000000e+00 4.000000e-01 0.000000e+00 0.000000e+00 0.000000e+00 0.000000e+00 2.938000e+02
929000 -4.977629e+04 3.106957e+02 2.240000e+02 5.140000e+01 1.380000e+01 3.200000e+00 1.000000e+00 4.000000e-01 0.000000e+00 0.000000e+00 0.000000e+00 0.000000e+00 2.938000e+02
930000 -4.976302e+04 3.099636e+02 2.240000e+02 5.160000e+01 1.380000e+01 3.200000e+00 1.000000e+00 4.000000e-01 0.000000e+00 0.000000e+00 0.000000e+00 0.000000e+00 2.938000e+02
931000 -4.978506e+04 3.115567e+02 2.240000e+02 5.180000e+01 1.380000e+01 3.200000e+00 1.000000e+00 4.000000e-01 0.000000e+00 0.000000e+00 0.000000e+00 0.000000e+00 2.942000e+02
932000 -4.978257e+04 3.107119e+02 2.240000e+02 5.200000e+01 1.380000e+01 3.200000e+00 1.000000e+00 4.000000e-01 0.000000e+00 0.000000e+00 0.000000e+00 0.000000e+00 2.944000e+02
933000 -4.979630e+04 3.106436e+02 2.240000e+02 5.200000e+01 1.380000e+01 3.200000e+00 1.000000e+00 4.000000e-01 0.000000e+00 0.000000e+00 0.000000e+00 0.000000e+00 2.944000e+02
934000 -4.980172e+04 3.104160e+02 2.240000e+02 5.220000e+01 1.380000e+01 3.200000e+00 1.000000e+00 4.000000e-01 0.000000e+00 0.000000e+00 0.000000e+00 0.000000e+00 2.946000e+02
935000 -4.980809e+04 3.112739e+02 2.240000e+02 5.220000e+01 1.380000e+01 3.200000e+00 1.000000e+00 4.000000e-01 0.000000e+00 0.000000e+00 0.000000e+00 0.000000e+00 2.946000e+02
936000 -4.980776e+04 3.098365e+02 2.240000e+02 5.220000e+01 1.380000e+01 3.400000e+00 1.000000e+00 4.000000e-01 0.000000e+00 0.000000e+00 0.000000e+00 0.000000e+00 2.948000e+02
937000 -4.979886e+04 3.089575e+02 2.242000e+02 5.220000e+01 1.380000e+01 3.400000e+00 1.000000e+00 4.000000e-01 0.000000e+00 0.000000e+00 0.000000e+00 0.000000e+00 2.950000e+02
938000 -4.978121e+04 3.099064e+02 2.242000e+02 5.220000e+01 1.380000e+01 3.400000e+00 1.000000e+00 4.000000e-01 0.000000e+00 0.000000e+00 0.000000e+00 0.000000e+00 2.950000e+02
939000 -4.981689e+04 3.107030e+02 2.242000e+02 5.220000e+01 1.380000e+01 3.400000e+00 1.000000e+00 4.000000e-01 0.000000e+00 0.000000e+00 0.000000e+00 0.000000e+00 2.950000e+02
940000 -4.979959e+04 3.113382e+02 2.242000e+02 5.240000e+01 1.380000e+01 3.400000e+00 1.000000e+00 4.000000e-01 0.000000e+00 0.000000e+00 0.000000e+00 0.000000e+00 2.950000e+02
941000 -4.976892e+04 3.124604e+02 2.244000e+02 5.240000e+01 1.380000e+01 3.400000e+00 1.000000e+00 4.000000e-01 0.000000e+00 0.000000e+00 0.000000e+00 0.000000e+00 2.954000e+02
942000 -4.978751e+04 3.097794e+02 2.244000e+02 5.240000e+01 1.380000e+01 3.400000e+00 1.000000e+00 4.000000e-01 0.000000e+00 0.000000e+00 0.000000e+00 0.000000e+00 2.954000e+02
943000 -4.983128e+04 3.070753e+02 2.244000e+02 5.280000e+01 1.380000e+01 3.400000e+00 1.000000e+00 4.000000e-01 0.000000e+00 0.000000e+00 0.000000e+00 0.000000e+00 2.958000e+02
944000 -4.980850e+04 3.120679e+02 2.244000e+02 5.280000e+01 1.380000e+01 3.400000e+00 1.000000e+00 4.000000e-01 0.000000e+00 0.000000e+00 0.000000e+00 0.000000e+00 2.958000e+02
945000 -4.980104e+04 3.106792e+02 2.244000e+02 5.280000e+01 1.400000e+01 3.400000e+00 1.000000e+00 4.000000e-01 0.000000e+00 0.000000e+00 0.000000e+00 0.000000e+00 2.958000e+02
946000 -4.978292e+04 3.100056e+02 2.244000e+02 5.280000e+01 1.420000e+01 3.400000e+00 1.000000e+00 4.000000e-01 0.000000e+00 0.000000e+00 0.000000e+00 0.000000e+00 2.960000e+02
947000 -4.981809e+04 3.100113e+02 2.244000e+02 5.280000e+01 1.420000e+01 3.400000e+00 1.000000e+00 4.000000e-01 0.000000e+00 0.000000e+00 0.000000e+00 0.000000e+00 2.962000e+02
948000 -4.984673e+04 3.108252e+02 2.244000e+02 5.280000e+01 1.420000e+01 3.400000e+00 1.000000e+00 4.000000e-01 0.000000e+00 0.000000e+00 0.000000e+00 0.000000e+00 2.962000e+02
949000 -4.978288e+04 3.108251e+02 2.244000e+02 5.280000e+01 1.440000e+01 3.400000e+00 1.000000e+00 4.000000e-01 0.000000e+00 0.000000e+00 0.000000e+00 0.000000e+00 2.964000e+02
950000 -4.977063e+04 3.108111e+02 2.244000e+02 5.280000e+01 1.440000e+01 3.400000e+00 1.000000e+00 4.000000e-01 0.000000e+00 0.000000e+00 0.000000e+00 0.000000e+00 2.964000e+02
951000 -4.981728e+04 3.101898e+02 2.244000e+02 5.280000e+01 1.460000e+01 3.600000e+00 1.000000e+00 4.000000e-01 0.000000e+00 0.000000e+00 0.000000e+00 0.000000e+00 2.968000e+02
952000 -4.979131e+04 3.078056e+02 2.244000e+02 5.280000e+01 1.460000e+01 3.600000e+00 1.000000e+00 4.000000e-01 0.000000e+00 0.000000e+00 0.000000e+00 0.000000e+00 2.968000e+02
953000 -4.983147e+04 3.096795e+02 2.246000e+02 5.300000e+01 1.460000e+01 3.600000e+00 1.000000e+00 4.000000e-01 0.000000e+00 0.000000e+00 0.000000e+00 0.000000e+00 2.972000e+02
954000 -4.983438e+04 3.078851e+02 2.246000e+02 5.300000e+01 1.460000e+01 3.600000e+00 1.000000e+00 4.000000e-01 0.000000e+00 0.000000e+00 0.000000e+00 0.000000e+00 2.972000e+02
955000 -4.982371e+04 3.128055e+02 2.246000e+02 5.300000e+01 1.460000e+01 3.600000e+00 1.000000e+00 4.000000e-01 0.000000e+00 0.000000e+00 0.000000e+00 0.000000e+00 2.972000e+02
956000 -4.979784e+04 3.117431e+02 2.250000e+02 5.300000e+01 1.460000e+01 3.600000e+00 1.000000e+00 4.000000e-01 0.000000e+00 0.000000e+00 0.000000e+00 0.000000e+00 2.976000e+02
957000 -4.978547e+04 3.108031e+02 2.250000e+02 5.300000e+01 1.480000e+01 3.600000e+00 1.000000e+00 4.000000e-01 0.000000e+00 0.000000e+00 0.000000e+00 0.000000e+00 2.976000e+02
958000 -4.976852e+04 3.092082e+02 2.250000e+02 5.320000e+01 1.480000e+01 3.600000e+00 1.000000e+00 4.000000e-01 0.000000e+00 0.000000e+00 0.000000e+00 0.000000e+00 2.980000e+02
959000 -4.979093e+04 3.124804e+02 2.250000e+02 5.320000e+01 1.480000e+01 3.600000e+00 1.000000e+00 4.000000e-01 0.000000e+00 0.000000e+00 0.000000e+00 0.000000e+00 2.980000e+02
960000 -4.979014e+04 3.095919e+02 2.250000e+02 5.340000e+01 1.480000e+01 3.600000e+00 1.000000e+00 4.000000e-01 0.000000e+00 0.000000e+00 0.000000e+00 0.000000e+00 2.980000e+02
961000 -4.978446e+04 3.094521e+02 2.250000e+02 5.340000e+01 1.500000e+01 3.600000e+00 1.000000e+00 4.000000e-01 0.000000e+00 0.000000e+00 0.000000e+00 0.000000e+00 2.984000e+02
962000 -4.978299e+04 3.093052e+02 2.250000e+02 5.340000e+01 1.500000e+01 3.600000e+00 1.000000e+00 4.000000e-01 0.000000e+00 0.000000e+00 0.000000e+00 0.000000e+00 2.984000e+02
963000 -4.978588e+04 3.118837e+02 2.250000e+02 5.340000e+01 1.520000e+01 3.600000e+00 1.000000e+00 4.000000e-01 0.000000e+00 0.000000e+00 0.000000e+00 0.000000e+00 2.986000e+02
964000 -4.982092e+04 3.112512e+02 2.250000e+02 5.360000e+01 1.520000e+01 3.600000e+00 1.000000e+00 4.000000e-01 0.000000e+00 0.000000e+00 0.000000e+00 0.000000e+00 2.988000e+02
965000 -4.979787e+04 3.100291e+02 2.250000e+02 5.360000e+01 1.520000e+01 3.600000e+00 1.000000e+00 4.000000e-01 0.000000e+00 0.000000e+00 0.000000e+00 0.000000e+00 2.988000e+02
966000 -4.982147e+04 3.095646e+02 2.252000e+02 5.400000e+01 1.520000e+01 3.600000e+00 1.000000e+00 4.000000e-01 0.000000e+00 0.000000e+00 0.000000e+00 0.000000e+00 2.990000e+02
967000 -4.978122e+04 3.101061e+02 2.252000e+02 5.400000e+01 1.540000e+01 3.800000e+00 1.000000e+00 4.000000e-01 0.000000e+00 0.000000e+00 0.000000e+00 0.000000e+00 2.996000e+02
968000 -4.983193e+04 3.081207e+02 2.252000e+02 5.400000e+01 1.540000e+01 3.800000e+00 1.000000e+00 4.000000e-01 0.000000e+00 0.000000e+00 0.000000e+00 0.000000e+00 2.998000e+02
969000 -4.979323e+04 3.113023e+02 2.252000e+02 5.400000e+01 1.540000e+01 3.800000e+00 1.000000e+00 4.000000e-01 0.000000e+00 0.000000e+00 0.000000e+00 0.000000e+00 2.998000e+02
970000 -4.979308e+04 3.126005e+02 2.252000e+02 5.400000e+01 1.540000e+01 3.800000e+00 1.000000e+00 4.000000e-01 0.000000e+00 0.000000e+00 0.000000e+00 0.000000e+00 2.998000e+02
971000 -4.976110e+04 3.114922e+02 2.252000e+02 5.440000e+01 1.540000e+01 3.800000e+00 1.000000e+00 4.000000e-01 0.000000e+00 0.000000e+00 0.000000e+00 0.000000e+00 3.002000e+02
972000 -4.981387e+04 3.113486e+02 2.252000e+02 5.440000e+01 1.540000e+01 3.800000e+00 1.000000e+00 4.000000e-01 0.000000e+00 0.000000e+00 0.000000e+00 0.000000e+00 3.002000e+02
973000 -4.979703e+04 3.076448e+02 2.252000e+02 5.460000e+01 1.540000e+01 3.800000e+00 1.000000e+00 4.000000e-01 0.000000e+00 0.000000e+00 0.000000e+00 0.000000e+00 3.004000e+02
974000 -4.977193e+04 3.094305e+02 2.252000e+02 5.480000e+01 1.540000e+01 3.800000e+00 1.000000e+00 4.000000e-01 0.000000e+00 0.000000e+00 0.000000e+00 0.000000e+00 3.006000e+02
975000 -4.982808e+04 3.101915e+02 2.252000e+02 5.500000e+01 1.540000e+01 3.800000e+00 1.000000e+00 4.000000e-01 0.000000e+00 0.000000e+00 0.000000e+00 0.000000e+00 3.008000e+02
976000 -4.979139e+04 3.114567e+02 2.252000e+02 5.520000e+01 1.560000e+01 3.800000e+00 1.000000e+00 4.000000e-01 0.000000e+00 0.000000e+00 0.000000e+00 0.000000e+00 3.012000e+02
977000 -4.978189e+04 3.116408e+02 2.252000e+02 5.520000e+01 1.560000e+01 3.800000e+00 1.000000e+00 4.000000e-01 0.000000e+00 0.000000e+00 0.000000e+00 0.000000e+00 3.012000e+02
978000 -4.977391e+04 3.107532e+02 2.254000e+02 5.540000e+01 1.560000e+01 3.800000e+00 1.000000e+00 4.000000e-01 0.000000e+00 0.000000e+00 0.000000e+00 0.000000e+00 3.016000e+02
979000 -4.976772e+04 3.097724e+02 2.254000e+02 5.540000e+01 1.560000e+01 3.800000e+00 1.000000e+00 4.000000e-01 0.000000e+00 0.000000e+00 0.000000e+00 0.000000e+00 3.016000e+02
980000 -4.974770e+04 3.097844e+02 2.256000e+02 5.540000e+01 1.560000e+01 3.800000e+00 1.000000e+00 4.000000e-01 0.000000e+00 0.000000e+00 0.000000e+00 0.000000e+00 3.018000e+02
981000 -4.974683e+04 3.114445e+02 2.256000e+02 5.540000e+01 1.560000e+01 3.800000e+00 1.000000e+00 4.000000e-01 0.000000e+00 0.000000e+00 0.000000e+00 0.000000e+00 3.018000e+02
982000 -4.976965e+04 3.096004e+02 2.256000e+02 5.540000e+01 1.560000e+01 3.800000e+00 1.000000e+00 4.000000e-01 0.000000e+00 0.000000e+00 0.000000e+00 0.000000e+00 3.018000e+02
983000 -4.979396e+04 3.067239e+02 2.256000e+02 5.540000e+01 1.560000e+01 3.800000e+00 1.000000e+00 4.000000e-01 0.000000e+00 0.000000e+00 0.000000e+00 0.000000e+00 3.018000e+02
984000 -4.979425e+04 3.114773e+02 2.256000e+02 5.540000e+01 1.560000e+01 3.800000e+00 1.000000e+00 4.000000e-01 0.000000e+00 0.000000e+00 0.000000e+00 0.000000e+00 3.018000e+02
985000 -4.977776e+04 3.089063e+02 2.256000e+02 5.560000e+01 1.560000e+01 3.800000e+00 1.000000e+00 4.000000e-01 0.000000e+00 0.000000e+00 0.000000e+00 0.000000e+00 3.020000e+02
986000 -4.975554e+04 3.087046e+02 2.256000e+02 5.580000e+01 1.560000e+01 3.800000e+00 1.000000e+00 4.000000e-01 0.000000e+00 0.000000e+00 0.000000e+00 0.000000e+00 3.020000e+02
987000 -4.975029e+04 3.113549e+02 2.256000e+02 5.580000e+01 1.560000e+01 3.800000e+00 1.000000e+00 4.000000e-01 0.000000e+00 0.000000e+00 0.000000e+00 0.000000e+00 3.022000e+02
988000 -4.976359e+04 3.091184e+02 2.256000e+02 5.600000e+01 1.560000e+01 3.800000e+00 1.000000e+00 4.000000e-01 0.000000e+00 0.000000e+00 0.000000e+00 0.000000e+00 3.024000e+02
989000 -4.977420e+04 3.119120e+02 2.256000e+02 5.600000e+01 1.600000e+01 3.800000e+00 1.000000e+00 4.000000e-01 0.000000e+00 0.000000e+00 0.000000e+00 0.000000e+00 3.028000e+02
990000 -4.982744e+04 3.103371e+02 2.256000e+02 5.620000e+01 1.600000e+01 3.800000e+00 1.000000e+00 4.000000e-01 0.000000e+00 0.000000e+00 0.000000e+00 0.000000e+00 3.030000e+02
991000 -4.978778e+04 3.089223e+02 2.256000e+02 5.620000e+01 1.600000e+01 3.800000e+00 1.000000e+00 4.000000e-01 0.000000e+00 0.000000e+00 0.000000e+00 0.000000e+00 3.030000e+02
992000 -4.976424e+04 3.112401e+02 2.256000e+02 5.620000e+01 1.620000e+01 3.800000e+00 1.000000e+00 4.000000e-01 0.000000e+00 0.000000e+00 0.000000e+00 0.000000e+00 3.032000e+02
993000 -4.976219e+04 3.098971e+02 2.256000e+02 5.620000e+01 1.620000e+01 3.800000e+00 1.000000e+00 4.000000e-01 0.000000e+00 0.000000e+00 0.000000e+00 0.000000e+00 3.032000e+02
994000 -4.977664e+04 3.126657e+02 2.256000e+02 5.620000e+01 1.620000e+01 3.800000e+00 1.000000e+00 4.000000e-01 0.000000e+00 0.000000e+00 0.000000e+00 0.000000e+00 3.032000e+02
995000 -4.977012e+04 3.085946e+02 2.256000e+02 5.620000e+01 1.620000e+01 3.800000e+00 1.000000e+00 4.000000e-01 0.000000e+00 0.000000e+00 0.000000e+00 0.000000e+00 3.032000e+02
996000 -4.977052e+04 3.112219e+02 2.256000e+02 5.640000e+01 1.620000e+01 3.800000e+00 1.000000e+00 4.000000e-01 0.000000e+00 0.000000e+00 0.000000e+00 0.000000e+00 3.034000e+02
997000 -4.977689e+04 3.086920e+02 2.256000e+02 5.680000e+01 1.620000e+01 3.800000e+00 1.000000e+00 4.000000e-01 0.000000e+00 0.000000e+00 0.000000e+00 0.000000e+00 3.034000e+02
998000 -4.976478e+04 3.099900e+02 2.256000e+02 5.680000e+01 1.620000e+01 3.800000e+00 1.000000e+00 4.000000e-01 0.000000e+00 0.000000e+00 0.000000e+00 0.000000e+00 3.038000e+02
999000 -4.978067e+04 3.109834e+02 2.256000e+02 5.680000e+01 1.640000e+01 3.800000e+00 1.000000e+00 4.000000e-01 0.000000e+00 0.000000e+00 0.000000e+00 0.000000e+00 3.040000e+02
1000000 -4.975057e+04 3.101724e+02 2.256000e+02 5.700000e+01 1.640000e+01 3.800000e+00 1.000000e+00 4.000000e-01 0.000000e+00 0.000000e+00 0.000000e+00 0.000000e+00 3.042000e+02
1001000 -4.975822e+04 3.093557e+02 2.256000e+02 5.720000e+01 1.640000e+01 3.800000e+00 1.000000e+00 4.000000e-01 0.000000e+00 0.000000e+00 0.000000e+00 0.000000e+00 3.044000e+02
1002000 -4.977449e+04 3.117095e+02 2.258000e+02 5.720000e+01 1.640000e+01 3.800000e+00 1.000000e+00 4.000000e-01 0.000000e+00 0.000000e+00 0.000000e+00 0.000000e+00 3.046000e+02
1003000 -4.977984e+04 3.109363e+02 2.260000e+02 5.720000e+01 1.660000e+01 3.800000e+00 1.000000e+00 4.000000e-01 0.000000e+00 0.000000e+00 0.000000e+00 0.000000e+00 3.048000e+02
1004000 -4.976423e+04 3.132292e+02 2.262000e+02 5.720000e+01 1.660000e+01 3.800000e+00 1.000000e+00 4.000000e-01 0.000000e+00 0.000000e+00 0.000000e+00 0.000000e+00 3.050000e+02
1005000 -4.978131e+04 3.090972e+02 2.262000e+02 5.720000e+01 1.660000e+01 3.800000e+00 1.000000e+00 4.000000e-01 0.000000e+00 0.000000e+00 0.000000e+00 0.000000e+00 3.052000e+02
1006000 -4.979536e+04 3.109784e+02 2.262000e+02 5.720000e+01 1.660000e+01 3.800000e+00 1.000000e+00 4.000000e-01 0.000000e+00 0.000000e+00 0.000000e+00 0.000000e+00 3.052000e+02
1007000 -4.974113e+04 3.098539e+02 2.262000e+02 5.740000e+01 1.660000e+01 3.800000e+00 1.000000e+00 4.000000e-01 0.000000e+00 0.000000e+00 0.000000e+00 0.000000e+00 3.054000e+02
1008000 -4.979935e+04 3.105405e+02 2.262000e+02 5.740000e+01 1.660000e+01 3.800000e+00 1.000000e+00 4.000000e-01 0.000000e+00 0.000000e+00 0.000000e+00 0.000000e+00 3.054000e+02
1009000 -4.975366e+04 3.099780e+02 2.262000e+02 5.740000e+01 1.660000e+01 3.800000e+00 1.000000e+00 4.000000e-01 0.000000e+00 0.000000e+00 0.000000e+00 0.000000e+00 3.054000e+02
1010000 -4.972525e+04 3.115180e+02 2.264000e+02 5.740000e+01 1.660000e+01 3.800000e+00 1.000000e+00 4.000000e-01 0.000000e+00 0.000000e+00 0.000000e+00 0.000000e+00 3.054000e+02
1011000 -4.978272e+04 3.093246e+02 2.264000e+02 5.740000e+01 1.660000e+01 3.800000e+00 1.000000e+00 4.000000e-01 0.000000e+00 0.000000e+00 0.000000e+00 0.000000e+00 3.056000e+02
1012000 -4.975932e+04 3.095020e+02 2.264000e+02 5.740000e+01 1.720000e+01 3.800000e+00 1.000000e+00 4.000000e-01 0.000000e+00 0.000000e+00 0.000000e+00 0.000000e+00 3.060000e+02
1013000 -4.977880e+04 3.107348e+02 2.266000e+02 5.760000e+01 1.720000e+01 3.800000e+00 1.000000e+00 4.000000e-01 0.000000e+00 0.000000e+00 0.000000e+00 0.000000e+00 3.066000e+02
1014000 -4.978660e+04 3.120895e+02 2.266000e+02 5.760000e+01 1.720000e+01 3.800000e+00 1.000000e+00 4.000000e-01 0.000000e+00 0.000000e+00 0.000000e+00 0.000000e+00 3.066000e+02
1015000 -4.977101e+04 3.092198e+02 2.268000e+02 5.760000e+01 1.720000e+01 3.800000e+00 1.000000e+00 4.000000e-01 0.000000e+00 0.000000e+00 0.000000e+00 0.000000e+00 3.066000e+02
1016000 -4.973100e+04 3.098332e+02 2.268000e+02 5.760000e+01 1.740000e+01 3.800000e+00 1.000000e+00 4.000000e-01 0.000000e+00 0.000000e+00 0.000000e+00 0.000000e+00 3.070000e+02
1017000 -4.976503e+04 3.088309e+02 2.268000e+02 5.760000e+01 1.740000e+01 3.800000e+00 1.000000e+00 4.000000e-01 0.000000e+00 0.000000e+00 0.000000e+00 0.000000e+00 3.070000e+02
1018000 -4.978840e+04 3.089117e+02 2.270000e+02 5.760000e+01 1.740000e+01 3.800000e+00 1.000000e+00 4.000000e-01 0.000000e+00 0.000000e+00 0.000000e+00 0.000000e+00 3.072000e+02
1019000 -4.976737e+04 3.080042e+02 2.270000e+02 5.760000e+01 1.740000e+01 3.800000e+00 1.000000e+00 4.000000e-01 0.000000e+00 0.000000e+00 0.000000e+00 0.000000e+00 3.072000e+02
1020000 -4.975860e+04 3.107201e+02 2.270000e+02 5.760000e+01 1.740000e+01 3.800000e+00 1.000000e+00 4.000000e-01 0.000000e+00 0.000000e+00 0.000000e+00 0.000000e+00 3.072000e+02
1021000 -4.974781e+04 3.106103e+02 2.270000e+02 5.760000e+01 1.740000e+01 3.800000e+00 1.000000e+00 4.000000e-01 0.000000e+00 0.000000e+00 0.000000e+00 0.000000e+00 3.072000e+02
1022000 -4.976586e+04 3.091715e+02 2.270000e+02 5.760000e+01 1.740000e+01 3.800000e+00 1.000000e+00 4.000000e-01 0.000000e+00 0.000000e+00 0.000000e+00 0.000000e+00 3.072000e+02
1023000 -4.974056e+04 3.106532e+02 2.272000e+02 5.780000e+01 1.760000e+01 3.800000e+00 1.000000e+00 4.000000e-01 0.000000e+00 0.000000e+00 0.000000e+00 0.000000e+00 3.078000e+02
1024000 -4.973666e+04 3.113560e+02 2.272000e+02 5.820000e+01 1.760000e+01 3.800000e+00 1.000000e+00 4.000000e-01 0.000000e+00 0.000000e+00 0.000000e+00 0.000000e+00 3.082000e+02
1025000 -4.971615e+04 3.094079e+02 2.272000e+02 5.820000e+01 1.760000e+01 3.800000e+00 1.000000e+00 4.000000e-01 0.000000e+00 0.000000e+00 0.000000e+00 0.000000e+00 3.082000e+02
1026000 -4.973207e+04 3.116096e+02 2.272000e+02 5.820000e+01 1.760000e+01 3.800000e+00 1.000000e+00 4.000000e-01 0.000000e+00 0.000000e+00 0.000000e+00 0.000000e+00 3.082000e+02
1027000 -4.974562e+04 3.105157e+02 2.272000e+02 5.820000e+01 1.760000e+01 3.800000e+00 1.000000e+00 4.000000e-01 0.000000e+00 0.000000e+00 0.000000e+00 0.000000e+00 3.082000e+02
1028000 -4.975927e+04 3.109182e+02 2.272000e+02 5.820000e+01 1.760000e+01 3.800000e+00 1.000000e+00 4.000000e-01 0.000000e+00 0.000000e+00 0.000000e+00 0.000000e+00 3.082000e+02
1029000 -4.976602e+04 3.106277e+02 2.276000e+02 5.820000e+01 1.760000e+01 3.800000e+00 1.000000e+00 4.000000e-01 0.000000e+00 0.000000e+00 0.000000e+00 0.000000e+00 3.086000e+02
1030000 -4.973180e+04 3.092516e+02 2.276000e+02 5.820000e+01 1.760000e+01 3.800000e+00 1.000000e+00 4.000000e-01 0.000000e+00 0.000000e+00 0.000000e+00 0.000000e+00 3.086000e+02
1031000 -4.976862e+04 3.111409e+02 2.276000e+02 5.820000e+01 1.760000e+01 3.800000e+00 1.000000e+00 4.000000e-01 0.000000e+00 0.000000e+00 0.000000e+00 0.000000e+00 3.086000e+02
1032000 -4.973387e+04 3.100334e+02 2.276000e+02 5.820000e+01 1.760000e+01 3.800000e+00 1.000000e+00 4.000000e-01 0.000000e+00 0.000000e+00 0.000000e+00 0.000000e+00 3.086000e+02
1033000 -4.971354e+04 3.107521e+02 2.276000e+02 5.820000e+01 1.800000e+01 3.800000e+00 1.000000e+00 4.000000e-01 0.000000e+00 0.000000e+00 0.000000e+00 0.000000e+00 3.090000e+02
1034000 -4.976157e+04 3.106063e+02 2.276000e+02 5.820000e+01 1.800000e+01 3.800000e+00 1.000000e+00 4.000000e-01 0.000000e+00 0.000000e+00 0.000000e+00 0.000000e+00 3.090000e+02
1035000 -4.976934e+04 3.086828e+02 2.276000e+02 5.820000e+01 1.800000e+01 3.800000e+00 1.000000e+00 4.000000e-01 0.000000e+00 0.000000e+00 0.000000e+00 0.000000e+00 3.090000e+02
1036000 -4.974633e+04 3.094172e+02 2.276000e+02 5.820000e+01 1.820000e+01 3.800000e+00 1.000000e+00 4.000000e-01 0.000000e+00 0.000000e+00 0.000000e+00 0.000000e+00 3.092000e+02
1037000 -4.972969e+04 3.105691e+02 2.276000e+02 5.820000e+01 1.860000e+01 3.800000e+00 1.000000e+00 4.000000e-01 0.000000e+00 0.000000e+00 0.000000e+00 0.000000e+00 3.096000e+02
1038000 -4.970907e+04 3.110534e+02 2.276000e+02 5.840000e+01 1.860000e+01 3.800000e+00 1.000000e+00 4.000000e-01 0.000000e+00 0.000000e+00 0.000000e+00 0.000000e+00 3.096000e+02
1039000 -4.972221e+04 3.102691e+02 2.276000e+02 5.860000e+01 1.860000e+01 3.800000e+00 1.000000e+00 4.000000e-01 0.000000e+00 0.000000e+00 0.000000e+00 0.000000e+00 3.100000e+02
1040000 -4.974201e+04 3.110951e+02 2.276000e+02 5.900000e+01 1.860000e+01 3.800000e+00 1.000000e+00 4.000000e-01 0.000000e+00 0.000000e+00 0.000000e+00 0.000000e+00 3.104000e+02
1041000 -4.973491e+04 3.111415e+02 2.276000e+02 5.920000e+01 1.860000e+01 3.800000e+00 1.000000e+00 4.000000e-01 0.000000e+00 0.000000e+00 0.000000e+00 0.000000e+00 3.104000e+02
1042000 -4.976612e+04 3.108518e+02 2.276000e+02 5.920000e+01 1.860000e+01 3.800000e+00 1.000000e+00 4.000000e-01 0.000000e+00 0.000000e+00 0.000000e+00 0.000000e+00 3.106000e+02
1043000 -4.973042e+04 3.100670e+02 2.276000e+02 5.920000e+01 1.860000e+01 3.800000e+00 1.000000e+00 4.000000e-01 0.000000e+00 0.000000e+00 0.000000e+00 0.000000e+00 3.106000e+02
1044000 -4.975657e+04 3.091767e+02 2.276000e+02 5.920000e+01 1.860000e+01 3.800000e+00 1.000000e+00 4.000000e-01 0.000000e+00 0.000000e+00 0.000000e+00 0.000000e+00 3.106000e+02
1045000 -4.974601e+04 3.105721e+02 2.276000e+02 5.920000e+01 1.860000e+01 3.800000e+00 1.000000e+00 4.000000e-01 0.000000e+00 0.000000e+00 0.000000e+00 0.000000e+00 3.106000e+02
1046000 -4.974591e+04 3.108269e+02 2.276000e+02 5.920000e+01 1.860000e+01 3.800000e+00 1.000000e+00 4.000000e-01 0.000000e+00 0.000000e+00 0.000000e+00 0.000000e+00 3.106000e+02
1047000 -4.972573e+04 3.104902e+02 2.276000e+02 5.920000e+01 1.880000e+01 3.800000e+00 1.000000e+00 4.000000e-01 0.000000e+00 0.000000e+00 0.000000e+00 0.000000e+00 3.108000e+02
1048000 -4.970076e+04 3.107451e+02 2.276000e+02 5.920000e+01 1.880000e+01 3.800000e+00 1.000000e+00 4.000000e-01 0.000000e+00 0.000000e+00 0.000000e+00 0.000000e+00 3.108000e+02
1049000 -4.970855e+04 3.113717e+02 2.276000e+02 5.920000e+01 1.900000e+01 3.800000e+00 1.000000e+00 4.000000e-01 0.000000e+00 0.000000e+00 0.000000e+00 0.000000e+00 3.108000e+02
1050000 -4.974553e+04 3.106874e+02 2.276000e+02 5.960000e+01 1.900000e+01 3.800000e+00 1.000000e+00 4.000000e-01 0.000000e+00 0.000000e+00 0.000000e+00 0.000000e+00 3.114000e+02
1051000 -4.975470e+04 3.127832e+02 2.278000e+02 5.960000e+01 1.920000e+01 3.800000e+00 1.200000e+00 4.000000e-01 0.000000e+00 0.000000e+00 0.000000e+00 0.000000e+00 3.120000e+02
1052000 -4.973394e+04 3.091486e+02 2.278000e+02 5.960000e+01 1.920000e+01 3.800000e+00 1.200000e+00 4.000000e-01 0.000000e+00 0.000000e+00 0.000000e+00 0.000000e+00 3.120000e+02
1053000 -4.976892e+04 3.099346e+02 2.278000e+02 5.960000e+01 1.920000e+01 3.800000e+00 1.200000e+00 4.000000e-01 0.000000e+00 0.000000e+00 0.000000e+00 0.000000e+00 3.120000e+02
1054000 -4.973057e+04 3.102217e+02 2.278000e+02 5.960000e+01 1.920000e+01 4.000000e+00 1.200000e+00 4.000000e-01 0.000000e+00 0.000000e+00 0.000000e+00 0.000000e+00 3.122000e+02
1055000 -4.972304e+04 3.117232e+02 2.278000e+02 5.960000e+01 1.920000e+01 4.000000e+00 1.200000e+00 4.000000e-01 0.000000e+00 0.000000e+00 0.000000e+00 0.000000e+00 3.122000e+02
1056000 -4.971834e+04 3.087617e+02 2.278000e+02 5.960000e+01 1.920000e+01 4.200000e+00 1.200000e+00 4.000000e-01 0.000000e+00 0.000000e+00 0.000000e+00 0.000000e+00 3.124000e+02
1057000 -4.974001e+04 3.095640e+02 2.278000e+02 5.960000e+01 1.920000e+01 4.200000e+00 1.200000e+00 4.000000e-01 0.000000e+00 0.000000e+00 0.000000e+00 0.000000e+00 3.124000e+02
1058000 -4.971078e+04 3.118299e+02 2.278000e+02 5.960000e+01 1.920000e+01 4.200000e+00 1.200000e+00 4.000000e-01 0.000000e+00 0.000000e+00 0.000000e+00 0.000000e+00 3.124000e+02
1059000 -4.968667e+04 3.115584e+02 2.278000e+02 5.960000e+01 1.940000e+01 4.200000e+00 1.200000e+00 4.000000e-01 0.000000e+00 0.000000e+00 0.000000e+00 0.000000e+00 3.126000e+02
1060000 -4.971804e+04 3.081452e+02 2.278000e+02 5.960000e+01 1.960000e+01 4.200000e+00 1.200000e+00 4.000000e-01 0.000000e+00 0.000000e+00 0.000000e+00 0.000000e+00 3.126000e+02
1061000 -4.975253e+04 3.108709e+02 2.280000e+02 5.980000e+01 1.980000e+01 4.200000e+00 1.200000e+00 4.000000e-01 0.000000e+00 0.000000e+00 0.000000e+00 0.000000e+00 3.134000e+02
1062000 -4.973567e+04 3.080569e+02 2.280000e+02 5.980000e+01 2.000000e+01 4.200000e+00 1.200000e+00 4.000000e-01 0.000000e+00 0.000000e+00 0.000000e+00 0.000000e+00 3.136000e+02
1063000 -4.972014e+04 3.085648e+02 2.280000e+02 5.980000e+01 2.000000e+01 4.200000e+00 1.200000e+00 4.000000e-01 0.000000e+00 0.000000e+00 0.000000e+00 0.000000e+00 3.136000e+02
1064000 -4.973356e+04 3.135638e+02 2.280000e+02 6.020000e+01 2.000000e+01 4.200000e+00 1.200000e+00 4.000000e-01 0.000000e+00 0.000000e+00 0.000000e+00 0.000000e+00 3.138000e+02
1065000 -4.971140e+04 3.127298e+02 2.280000e+02 6.020000e+01 2.000000e+01 4.200000e+00 1.200000e+00 4.000000e-01 0.000000e+00 0.000000e+00 0.000000e+00 0.000000e+00 3.140000e+02
1066000 -4.971928e+04 3.083196e+02 2.280000e+02 6.040000e+01 2.000000e+01 4.200000e+00 1.200000e+00 4.000000e-01 0.000000e+00 0.000000e+00 0.000000e+00 0.000000e+00 3.142000e+02
1067000 -4.971588e+04 3.118995e+02 2.282000e+02 6.060000e+01 2.000000e+01 4.200000e+00 1.200000e+00 4.000000e-01 0.000000e+00 0.000000e+00 0.000000e+00 0.000000e+00 3.146000e+02
1068000 -4.974879e+04 3.100378e+02 2.284000e+02 6.060000e+01 2.000000e+01 4.200000e+00 1.200000e+00 4.000000e-01 0.000000e+00 0.000000e+00 0.000000e+00 0.000000e+00 3.146000e+02
1069000 -4.977395e+04 3.113721e+02 2.284000e+02 6.060000e+01 2.000000e+01 4.200000e+00 1.200000e+00 4.000000e-01 0.000000e+00 0.000000e+00 0.000000e+00 0.000000e+00 3.148000e+02
1070000 -4.973499e+04 3.081570e+02 2.286000e+02 6.060000e+01 2.000000e+01 4.400000e+00 1.200000e+00 4.000000e-01 0.000000e+00 0.000000e+00 0.000000e+00 0.000000e+00 3.152000e+02
1071000 -4.966580e+04 3.099353e+02 2.286000e+02 6.060000e+01 2.000000e+01 4.400000e+00 1.200000e+00 4.000000e-01 0.000000e+00 0.000000e+00 0.000000e+00 0.000000e+00 3.152000e+02
1072000 -4.972378e+04 3.100485e+02 2.286000e+02 6.080000e+01 2.000000e+01 4.400000e+00 1.200000e+00 4.000000e-01 0.000000e+00 0.000000e+00 0.000000e+00 0.000000e+00 3.154000e+02
1073000 -4.974467e+04 3.109399e+02 2.286000e+02 6.100000e+01 2.000000e+01 4.400000e+00 1.200000e+00 4.000000e-01 0.000000e+00 0.000000e+00 0.000000e+00 0.000000e+00 3.156000e+02
1074000 -4.971400e+04 3.098721e+02 2.286000e+02 6.100000e+01 2.000000e+01 4.400000e+00 1.200000e+00 4.000000e-01 0.000000e+00 0.000000e+00 0.000000e+00 0.000000e+00 3.156000e+02
1075000 -4.969432e+04 3.102589e+02 2.288000e+02 6.100000e+01 2.000000e+01 4.400000e+00 1.200000e+00 4.000000e-01 0.000000e+00 0.000000e+00 0.000000e+00 0.000000e+00 3.158000e+02
1076000 -4.972811e+04 3.134465e+02 2.288000e+02 6.140000e+01 2.000000e+01 4.400000e+00 1.200000e+00 6.000000e-01 0.000000e+00 0.000000e+00 0.000000e+00 0.000000e+00 3.162000e+02
1077000 -4.970822e+04 3.096718e+02 2.288000e+02 6.140000e+01 2.000000e+01 4.400000e+00 1.200000e+00 6.000000e-01 0.000000e+00 0.000000e+00 0.000000e+00 0.000000e+00 3.164000e+02
1078000 -4.970529e+04 3.090609e+02 2.288000e+02 6.140000e+01 2.000000e+01 4.400000e+00 1.200000e+00 6.000000e-01 0.000000e+00 0.000000e+00 0.000000e+00 0.000000e+00 3.164000e+02
1079000 -4.970692e+04 3.093116e+02 2.288000e+02 6.140000e+01 2.000000e+01 4.600000e+00 1.200000e+00 6.000000e-01 0.000000e+00 0.000000e+00 0.000000e+00 0.000000e+00 3.166000e+02
1080000 -4.970001e+04 3.097732e+02 2.288000e+02 6.160000e+01 2.000000e+01 4.600000e+00 1.200000e+00 6.000000e-01 0.000000e+00 0.000000e+00 0.000000e+00 0.000000e+00 3.168000e+02
1081000 -4.971534e+04 3.112450e+02 2.290000e+02 6.160000e+01 2.000000e+01 4.600000e+00 1.200000e+00 6.000000e-01 0.000000e+00 0.000000e+00 0.000000e+00 0.000000e+00 3.170000e+02
1082000 -4.969500e+04 3.121135e+02 2.290000e+02 6.160000e+01 2.040000e+01 4.600000e+00 1.200000e+00 6.000000e-01 0.000000e+00 0.000000e+00 0.000000e+00 0.000000e+00 3.172000e+02
1083000 -4.974779e+04 3.103786e+02 2.290000e+02 6.160000e+01 2.040000e+01 4.600000e+00 1.200000e+00 6.000000e-01 0.000000e+00 0.000000e+00 0.000000e+00 0.000000e+00 3.174000e+02
1084000 -4.974313e+04 3.117053e+02 2.292000e+02 6.160000e+01 2.040000e+01 4.600000e+00 1.200000e+00 6.000000e-01 0.000000e+00 0.000000e+00 0.000000e+00 0.000000e+00 3.176000e+02
1085000 -4.977774e+04 3.103607e+02 2.294000e+02 6.180000e+01 2.040000e+01 4.600000e+00 1.200000e+00 8.000000e-01 0.000000e+00 0.000000e+00 0.000000e+00 0.000000e+00 3.180000e+02
1086000 -4.971344e+04 3.096070e+02 2.294000e+02 6.200000e+01 2.060000e+01 4.600000e+00 1.200000e+00 8.000000e-01 0.000000e+00 0.000000e+00 0.000000e+00 0.000000e+00 3.186000e+02
1087000 -4.976030e+04 3.096738e+02 2.296000e+02 6.200000e+01 2.060000e+01 4.600000e+00 1.200000e+00 8.000000e-01 0.000000e+00 0.000000e+00 0.000000e+00 0.000000e+00 3.188000e+02
1088000 -4.975422e+04 3.090536e+02 2.296000e+02 6.200000e+01 2.060000e+01 4.600000e+00 1.200000e+00 8.000000e-01 0.000000e+00 0.000000e+00 0.000000e+00 0.000000e+00 3.188000e+02
1089000 -4.971732e+04 3.103719e+02 2.296000e+02 6.220000e+01 2.060000e+01 4.600000e+00 1.200000e+00 8.000000e-01 0.000000e+00 0.000000e+00 0.000000e+00 0.000000e+00 3.190000e+02
1090000 -4.974570e+04 3.089457e+02 2.298000e+02 6.220000e+01 2.060000e+01 4.600000e+00 1.200000e+00 8.000000e-01 0.000000e+00 0.000000e+00 0.000000e+00 0.000000e+00 3.192000e+02
1091000 -4.972060e+04 3.091946e+02 2.298000e+02 6.220000e+01 2.060000e+01 4.600000e+00 1.200000e+00 8.000000e-01 0.000000e+00 0.000000e+00 0.000000e+00 0.000000e+00 3.192000e+02
1092000 -4.973695e+04 3.109981e+02 2.298000e+02 6.220000e+01 2.060000e+01 4.600000e+00 1.200000e+00 8.000000e-01 0.000000e+00 0.000000e+00 0.000000e+00 0.000000e+00 3.192000e+02
1093000 -4.976925e+04 3.071553e+02 2.298000e+02 6.220000e+01 2.060000e+01 4.600000e+00 1.200000e+00 8.000000e-01 0.000000e+00 0.000000e+00 0.000000e+00 0.000000e+00 3.192000e+02
1094000 -4.973521e+04 3.114232e+02 2.298000e+02 6.220000e+01 2.060000e+01 4.600000e+00 1.200000e+00 8.000000e-01 0.000000e+00 0.000000e+00 0.000000e+00 0.000000e+00 3.192000e+02
1095000 -4.975069e+04 3.097283e+02 2.298000e+02 6.220000e+01 2.060000e+01 4.600000e+00 1.200000e+00 8.000000e-01 0.000000e+00 0.000000e+00 0.000000e+00 0.000000e+00 3.192000e+02
1096000 -4.973762e+04 3.107533e+02 2.298000e+02 6.220000e+01 2.060000e+01 4.600000e+00 1.200000e+00 8.000000e-01 0.000000e+00 0.000000e+00 0.000000e+00 0.000000e+00 3.192000e+02
1097000 -4.972858e+04 3.088983e+02 2.298000e+02 6.220000e+01 2.060000e+01 4.600000e+00 1.200000e+00 8.000000e-01 0.000000e+00 0.000000e+00 0.000000e+00 0.000000e+00 3.192000e+02
1098000 -4.970154e+04 3.088348e+02 2.298000e+02 6.220000e+01 2.060000e+01 4.600000e+00 1.200000e+00 8.000000e-01 0.000000e+00 0.000000e+00 0.000000e+00 0.000000e+00 3.192000e+02
1099000 -4.972999e+04 3.120217e+02 2.300000e+02 6.220000e+01 2.060000e+01 4.600000e+00 1.200000e+00 8.000000e-01 0.000000e+00 0.000000e+00 0.000000e+00 0.000000e+00 3.194000e+02
1100000 -4.972556e+04 3.087724e+02 2.300000e+02 6.220000e+01 2.080000e+01 4.800000e+00 1.200000e+00 8.000000e-01 0.000000e+00 0.000000e+00 0.000000e+00 0.000000e+00 3.198000e+02
1101000 -4.969931e+04 3.091829e+02 2.300000e+02 6.220000e+01 2.080000e+01 4.800000e+00 1.200000e+00 8.000000e-01 0.000000e+00 0.000000e+00 0.000000e+00 0.000000e+00 3.198000e+02
1102000 -4.974378e+04 3.107965e+02 2.300000e+02 6.220000e+01 2.080000e+01 4.800000e+00 1.200000e+00 8.000000e-01 0.000000e+00 0.000000e+00 0.000000e+00 0.000000e+00 3.198000e+02
1103000 -4.973092e+04 3.108032e+02 2.300000e+02 6.240000e+01 2.080000e+01 4.800000e+00 1.200000e+00 8.000000e-01 0.000000e+00 0.000000e+00 0.000000e+00 0.000000e+00 3.198000e+02
1104000 -4.970540e+04 3.097061e+02 2.300000e+02 6.240000e+01 2.080000e+01 5.000000e+00 1.200000e+00 8.000000e-01 0.000000e+00 0.000000e+00 0.000000e+00 0.000000e+00 3.202000e+02
1105000 -4.974605e+04 3.112507e+02 2.300000e+02 6.260000e+01 2.080000e+01 5.000000e+00 1.200000e+00 8.000000e-01 0.000000e+00 0.000000e+00 0.000000e+00 0.000000e+00 3.202000e+02
1106000 -4.975688e+04 3.094655e+02 2.300000e+02 6.260000e+01 2.080000e+01 5.200000e+00 1.200000e+00 8.000000e-01 0.000000e+00 0.000000e+00 0.000000e+00 0.000000e+00 3.204000e+02
1107000 -4.970979e+04 3.107619e+02 2.300000e+02 6.260000e+01 2.080000e+01 5.200000e+00 1.200000e+00 8.000000e-01 0.000000e+00 0.000000e+00 0.000000e+00 0.000000e+00 3.206000e+02
1108000 -4.970126e+04 3.091476e+02 2.302000e+02 6.260000e+01 2.080000e+01 5.200000e+00 1.200000e+00 8.000000e-01 0.000000e+00 0.000000e+00 0.000000e+00 0.000000e+00 3.208000e+02
1109000 -4.968758e+04 3.110385e+02 2.304000e+02 6.260000e+01 2.080000e+01 5.200000e+00 1.200000e+00 8.000000e-01 0.000000e+00 0.000000e+00 0.000000e+00 0.000000e+00 3.208000e+02
1110000 -4.971092e+04 3.098871e+02 2.304000e+02 6.260000e+01 2.080000e+01 5.200000e+00 1.200000e+00 8.000000e-01 0.000000e+00 0.000000e+00 0.000000e+00 0.000000e+00 3.210000e+02
1111000 -4.971196e+04 3.081148e+02 2.304000e+02 6.300000e+01 2.080000e+01 5.200000e+00 1.200000e+00 8.000000e-01 0.000000e+00 0.000000e+00 0.000000e+00 0.000000e+00 3.212000e+02
1112000 -4.972626e+04 3.103085e+02 2.304000e+02 6.300000e+01 2.080000e+01 5.200000e+00 1.200000e+00 8.000000e-01 0.000000e+00 0.000000e+00 0.000000e+00 0.000000e+00 3.214000e+02
1113000 -4.970388e+04 3.092907e+02 2.304000e+02 6.320000e+01 2.080000e+01 5.200000e+00 1.200000e+00 8.000000e-01 0.000000e+00 0.000000e+00 0.000000e+00 0.000000e+00 3.216000e+02
1114000 -4.968897e+04 3.080646e+02 2.304000e+02 6.340000e+01 2.080000e+01 5.200000e+00 1.200000e+00 8.000000e-01 0.000000e+00 0.000000e+00 0.000000e+00 0.000000e+00 3.216000e+02
1115000 -4.969383e+04 3.100234e+02 2.304000e+02 6.340000e+01 2.080000e+01 5.200000e+00 1.200000e+00 8.000000e-01 0.000000e+00 0.000000e+00 0.000000e+00 0.000000e+00 3.218000e+02
1116000 -4.969385e+04 3.112666e+02 2.304000e+02 6.340000e+01 2.080000e+01 5.200000e+00 1.200000e+00 8.000000e-01 0.000000e+00 0.000000e+00 0.000000e+00 0.000000e+00 3.218000e+02
1117000 -4.971584e+04 3.099534e+02 2.304000e+02 6.340000e+01 2.100000e+01 5.200000e+00 1.200000e+00 8.000000e-01 0.000000e+00 0.000000e+00 0.000000e+00 0.000000e+00 3.220000e+02
1118000 -4.967725e+04 3.099169e+02 2.306000e+02 6.340000e+01 2.100000e+01 5.200000e+00 1.200000e+00 8.000000e-01 0.000000e+00 0.000000e+00 0.000000e+00 0.000000e+00 3.222000e+02
1119000 -4.971566e+04 3.100537e+02 2.306000e+02 6.360000e+01 2.100000e+01 5.200000e+00 1.200000e+00 8.000000e-01 0.000000e+00 0.000000e+00 0.000000e+00 0.000000e+00 3.222000e+02
1120000 -4.974418e+04 3.126111e+02 2.306000e+02 6.360000e+01 2.120000e+01 5.200000e+00 1.200000e+00 8.000000e-01 0.000000e+00 0.000000e+00 0.000000e+00 0.000000e+00 3.226000e+02
1121000 -4.970647e+04 3.109247e+02 2.306000e+02 6.380000e+01 2.120000e+01 5.200000e+00 1.200000e+00 8.000000e-01 0.000000e+00 0.000000e+00 0.000000e+00 0.000000e+00 3.228000e+02
1122000 -4.971347e+04 3.097672e+02 2.306000e+02 6.400000e+01 2.140000e+01 5.200000e+00 1.200000e+00 8.000000e-01 0.000000e+00 0.000000e+00 0.000000e+00 0.000000e+00 3.232000e+02
1123000 -4.972179e+04 3.093828e+02 2.306000e+02 6.440000e+01 2.140000e+01 5.200000e+00 1.200000e+00 8.000000e-01 0.000000e+00 0.000000e+00 0.000000e+00 0.000000e+00 3.236000e+02
1124000 -4.972429e+04 3.102783e+02 2.308000e+02 6.440000e+01 2.140000e+01 5.200000e+00 1.200000e+00 8.000000e-01 0.000000e+00 0.000000e+00 0.000000e+00 0.000000e+00 3.238000e+02
1125000 -4.970766e+04 3.106939e+02 2.308000e+02 6.480000e+01 2.140000e+01 5.200000e+00 1.200000e+00 8.000000e-01 0.000000e+00 0.000000e+00 0.000000e+00 0.000000e+00 3.242000e+02
1126000 -4.968674e+04 3.124271e+02 2.308000e+02 6.480000e+01 2.140000e+01 5.200000e+00 1.200000e+00 8.000000e-01 0.000000e+00 0.000000e+00 0.000000e+00 0.000000e+00 3.242000e+02
1127000 -4.963961e+04 3.098037e+02 2.308000e+02 6.480000e+01 2.140000e+01 5.200000e+00 1.200000e+00 8.000000e-01 0.000000e+00 0.000000e+00 0.000000e+00 0.000000e+00 3.242000e+02
1128000 -4.967143e+04 3.096535e+02 2.308000e+02 6.480000e+01 2.160000e+01 5.200000e+00 1.200000e+00 8.000000e-01 0.000000e+00 0.000000e+00 0.000000e+00 0.000000e+00 3.244000e+02
1129000 -4.970314e+04 3.097174e+02 2.310000e+02 6.480000e+01 2.180000e+01 5.200000e+00 1.200000e+00 8.000000e-01 0.000000e+00 0.000000e+00 0.000000e+00 0.000000e+00 3.248000e+02
1130000 -4.968769e+04 3.099482e+02 2.310000e+02 6.480000e+01 2.180000e+01 5.200000e+00 1.200000e+00 8.000000e-01 0.000000e+00 0.000000e+00 0.000000e+00 0.000000e+00 3.248000e+02
1131000 -4.973734e+04 3.106752e+02 2.310000e+02 6.480000e+01 2.180000e+01 5.200000e+00 1.200000e+00 8.000000e-01 0.000000e+00 0.000000e+00 0.000000e+00 0.000000e+00 3.248000e+02
1132000 -4.968393e+04 3.101298e+02 2.310000e+02 6.480000e+01 2.180000e+01 5.200000e+00 1.200000e+00 8.000000e-01 0.000000e+00 0.000000e+00 0.000000e+00 0.000000e+00 3.248000e+02
1133000 -4.969834e+04 3.102374e+02 2.312000e+02 6.480000e+01 2.180000e+01 5.200000e+00 1.200000e+00 8.000000e-01 0.000000e+00 0.000000e+00 0.000000e+00 0.000000e+00 3.250000e+02
1134000 -4.968856e+04 3.082520e+02 2.312000e+02 6.480000e+01 2.180000e+01 5.200000e+00 1.200000e+00 8.000000e-01 0.000000e+00 0.000000e+00 0.000000e+00 0.000000e+00 3.250000e+02
1135000 -4.974417e+04 3.129886e+02 2.312000e+02 6.500000e+01 2.180000e+01 5.200000e+00 1.200000e+00 8.000000e-01 0.000000e+00 0.000000e+00 0.000000e+00 0.000000e+00 3.252000e+02
1136000 -4.970068e+04 3.099097e+02 2.312000e+02 6.500000e+01 2.180000e+01 5.200000e+00 1.200000e+00 8.000000e-01 0.000000e+00 0.000000e+00 0.000000e+00 0.000000e+00 3.252000e+02
1137000 -4.970308e+04 3.105588e+02 2.312000e+02 6.520000e+01 2.200000e+01 5.200000e+00 1.200000e+00 8.000000e-01 0.000000e+00 0.000000e+00 0.000000e+00 0.000000e+00 3.256000e+02
1138000 -4.969251e+04 3.104219e+02 2.312000e+02 6.520000e+01 2.200000e+01 5.200000e+00 1.200000e+00 8.000000e-01 0.000000e+00 0.000000e+00 0.000000e+00 0.000000e+00 3.256000e+02
1139000 -4.971110e+04 3.100339e+02 2.312000e+02 6.520000e+01 2.200000e+01 5.200000e+00 1.200000e+00 8.000000e-01 0.000000e+00 0.000000e+00 0.000000e+00 0.000000e+00 3.256000e+02
1140000 -4.968964e+04 3.112268e+02 2.312000e+02 6.520000e+01 2.220000e+01 5.200000e+00 1.200000e+00 8.000000e-01 0.000000e+00 0.000000e+00 0.000000e+00 0.000000e+00 3.258000e+02
1141000 -4.970378e+04 3.103341e+02 2.312000e+02 6.520000e+01 2.220000e+01 5.200000e+00 1.200000e+00 8.000000e-01 0.000000e+00 0.000000e+00 0.000000e+00 0.000000e+00 3.258000e+02
1142000 -4.972607e+04 3.122234e+02 2.312000e+02 6.520000e+01 2.220000e+01 5.200000e+00 1.200000e+00 8.000000e-01 0.000000e+00 0.000000e+00 0.000000e+00 0.000000e+00 3.258000e+02
1143000 -4.972846e+04 3.100436e+02 2.312000e+02 6.520000e+01 2.220000e+01 5.200000e+00 1.200000e+00 8.000000e-01 0.000000e+00 0.000000e+00 0.000000e+00 0.000000e+00 3.258000e+02
1144000 -4.970986e+04 3.095906e+02 2.312000e+02 6.520000e+01 2.220000e+01 5.200000e+00 1.200000e+00 8.000000e-01 0.000000e+00 0.000000e+00 0.000000e+00 0.000000e+00 3.258000e+02
1145000 -4.970273e+04 3.105628e+02 2.312000e+02 6.540000e+01 2.240000e+01 5.200000e+00 1.200000e+00 8.000000e-01 0.000000e+00 0.000000e+00 0.000000e+00 0.000000e+00 3.262000e+02
1146000 -4.970826e+04 3.096742e+02 2.312000e+02 6.540000e+01 2.240000e+01 5.200000e+00 1.200000e+00 8.000000e-01 0.000000e+00 0.000000e+00 0.000000e+00 0.000000e+00 3.262000e+02
1147000 -4.969435e+04 3.113151e+02 2.312000e+02 6.540000e+01 2.240000e+01 5.200000e+00 1.200000e+00 8.000000e-01 0.000000e+00 0.000000e+00 0.000000e+00 0.000000e+00 3.262000e+02
1148000 -4.971032e+04 3.116905e+02 2.312000e+02 6.540000e+01 2.260000e+01 5.200000e+00 1.200000e+00 8.000000e-01 0.000000e+00 0.000000e+00 0.000000e+00 0.000000e+00 3.264000e+02
1149000 -4.972864e+04 3.122650e+02 2.312000e+02 6.540000e+01 2.260000e+01 5.200000e+00 1.200000e+00 8.000000e-01 0.000000e+00 0.000000e+00 0.000000e+00 0.000000e+00 3.264000e+02
1150000 -4.971343e+04 3.101859e+02 2.312000e+02 6.540000e+01 2.260000e+01 5.200000e+00 1.200000e+00 8.000000e-01 0.000000e+00 0.000000e+00 0.000000e+00 0.000000e+00 3.264000e+02
1151000 -4.969675e+04 3.098368e+02 2.314000e+02 6.540000e+01 2.260000e+01 5.400000e+00 1.200000e+00 8.000000e-01 0.000000e+00 0.000000e+00 0.000000e+00 0.000000e+00 3.268000e+02
1152000 -4.972910e+04 3.096491e+02 2.314000e+02 6.560000e+01 2.260000e+01 5.400000e+00 1.200000e+00 8.000000e-01 0.000000e+00 0.000000e+00 0.000000e+00 0.000000e+00 3.270000e+02
1153000 -4.972665e+04 3.085730e+02 2.314000e+02 6.560000e+01 2.260000e+01 5.400000e+00 1.200000e+00 8.000000e-01 0.000000e+00 0.000000e+00 0.000000e+00 0.000000e+00 3.270000e+02
1154000 -4.973930e+04 3.091448e+02 2.314000e+02 6.560000e+01 2.260000e+01 5.400000e+00 1.200000e+00 8.000000e-01 0.000000e+00 0.000000e+00 0.000000e+00 0.000000e+00 3.270000e+02
1155000 -4.972365e+04 3.116515e+02 2.314000e+02 6.560000e+01 2.260000e+01 5.400000e+00 1.200000e+00 8.000000e-01 0.000000e+00 0.000000e+00 0.000000e+00 0.000000e+00 3.270000e+02
1156000 -4.973031e+04 3.081194e+02 2.314000e+02 6.580000e+01 2.260000e+01 5.400000e+00 1.200000e+00 8.000000e-01 0.000000e+00 0.000000e+00 0.000000e+00 0.000000e+00 3.272000e+02
1157000 -4.970545e+04 3.089668e+02 2.314000e+02 6.580000e+01 2.260000e+01 5.600000e+00 1.200000e+00 8.000000e-01 0.000000e+00 0.000000e+00 0.000000e+00 0.000000e+00 3.274000e+02
1158000 -4.971917e+04 3.086605e+02 2.314000e+02 6.580000e+01 2.260000e+01 5.600000e+00 1.200000e+00 8.000000e-01 0.000000e+00 0.000000e+00 0.000000e+00 0.000000e+00 3.274000e+02
1159000 -4.971660e+04 3.101413e+02 2.314000e+02 6.600000e+01 2.260000e+01 5.600000e+00 1.200000e+00 8.000000e-01 0.000000e+00 0.000000e+00 0.000000e+00 0.000000e+00 3.274000e+02
1160000 -4.972663e+04 3.133787e+02 2.314000e+02 6.600000e+01 2.260000e+01 5.600000e+00 1.200000e+00 8.000000e-01 0.000000e+00 0.000000e+00 0.000000e+00 0.000000e+00 3.276000e+02
1161000 -4.973506e+04 3.108962e+02 2.314000e+02 6.600000e+01 2.280000e+01 5.600000e+00 1.200000e+00 8.000000e-01 0.000000e+00 0.000000e+00 0.000000e+00 0.000000e+00 3.278000e+02
1162000 -4.970269e+04 3.092932e+02 2.316000e+02 6.600000e+01 2.280000e+01 5.600000e+00 1.200000e+00 8.000000e-01 0.000000e+00 0.000000e+00 0.000000e+00 0.000000e+00 3.280000e+02
1163000 -4.968370e+04 3.136241e+02 2.316000e+02 6.600000e+01 2.280000e+01 5.600000e+00 1.200000e+00 8.000000e-01 0.000000e+00 0.000000e+00 0.000000e+00 0.000000e+00 3.280000e+02
1164000 -4.970947e+04 3.120377e+02 2.316000e+02 6.600000e+01 2.280000e+01 5.800000e+00 1.200000e+00 8.000000e-01 0.000000e+00 0.000000e+00 0.000000e+00 0.000000e+00 3.282000e+02
1165000 -4.968432e+04 3.098335e+02 2.316000e+02 6.600000e+01 2.280000e+01 6.000000e+00 1.200000e+00 8.000000e-01 0.000000e+00 0.000000e+00 0.000000e+00 0.000000e+00 3.284000e+02
1166000 -4.970148e+04 3.077615e+02 2.316000e+02 6.600000e+01 2.280000e+01 6.000000e+00 1.200000e+00 8.000000e-01 0.000000e+00 0.000000e+00 0.000000e+00 0.000000e+00 3.284000e+02
1167000 -4.970634e+04 3.098973e+02 2.316000e+02 6.600000e+01 2.280000e+01 6.000000e+00 1.200000e+00 8.000000e-01 0.000000e+00 0.000000e+00 0.000000e+00 0.000000e+00 3.284000e+02
1168000 -4.966462e+04 3.098405e+02 2.318000e+02 6.620000e+01 2.280000e+01 6.000000e+00 1.200000e+00 8.000000e-01 0.000000e+00 0.000000e+00 0.000000e+00 0.000000e+00 3.286000e+02
1169000 -4.971081e+04 3.125000e+02 2.318000e+02 6.620000e+01 2.280000e+01 6.000000e+00 1.200000e+00 8.000000e-01 0.000000e+00 0.000000e+00 0.000000e+00 0.000000e+00 3.288000e+02
1170000 -4.971298e+04 3.099426e+02 2.318000e+02 6.620000e+01 2.280000e+01 6.000000e+00 1.200000e+00 8.000000e-01 0.000000e+00 0.000000e+00 0.000000e+00 0.000000e+00 3.288000e+02
1171000 -4.969888e+04 3.102243e+02 2.318000e+02 6.620000e+01 2.280000e+01 6.000000e+00 1.200000e+00 8.000000e-01 0.000000e+00 0.000000e+00 0.000000e+00 0.000000e+00 3.288000e+02
1172000 -4.970744e+04 3.092635e+02 2.318000e+02 6.620000e+01 2.280000e+01 6.000000e+00 1.200000e+00 8.000000e-01 0.000000e+00 0.000000e+00 0.000000e+00 0.000000e+00 3.288000e+02
1173000 -4.970840e+04 3.121821e+02 2.318000e+02 6.620000e+01 2.280000e+01 6.000000e+00 1.200000e+00 8.000000e-01 0.000000e+00 0.000000e+00 0.000000e+00 0.000000e+00 3.288000e+02
1174000 -4.969517e+04 3.115157e+02 2.320000e+02 6.620000e+01 2.280000e+01 6.000000e+00 1.200000e+00 8.000000e-01 0.000000e+00 0.000000e+00 0.000000e+00 0.000000e+00 3.290000e+02
1175000 -4.970696e+04 3.102713e+02 2.322000e+02 6.620000e+01 2.320000e+01 6.000000e+00 1.200000e+00 8.000000e-01 0.000000e+00 0.000000e+00 0.000000e+00 0.000000e+00 3.296000e+02
1176000 -4.970075e+04 3.093204e+02 2.322000e+02 6.620000e+01 2.340000e+01 6.000000e+00 1.200000e+00 8.000000e-01 0.000000e+00 0.000000e+00 0.000000e+00 0.000000e+00 3.298000e+02
1177000 -4.971628e+04 3.107360e+02 2.322000e+02 6.640000e+01 2.340000e+01 6.000000e+00 1.200000e+00 8.000000e-01 0.000000e+00 0.000000e+00 0.000000e+00 0.000000e+00 3.300000e+02
1178000 -4.968311e+04 3.132328e+02 2.322000e+02 6.660000e+01 2.340000e+01 6.000000e+00 1.200000e+00 8.000000e-01 0.000000e+00 0.000000e+00 0.000000e+00 0.000000e+00 3.302000e+02
1179000 -4.970210e+04 3.103660e+02 2.322000e+02 6.680000e+01 2.340000e+01 6.000000e+00 1.200000e+00 8.000000e-01 0.000000e+00 0.000000e+00 0.000000e+00 0.000000e+00 3.304000e+02
1180000 -4.973852e+04 3.082635e+02 2.322000e+02 6.680000e+01 2.340000e+01 6.000000e+00 1.200000e+00 8.000000e-01 0.000000e+00 0.000000e+00 0.000000e+00 0.000000e+00 3.304000e+02
1181000 -4.973332e+04 3.088804e+02 2.322000e+02 6.700000e+01 2.340000e+01 6.000000e+00 1.200000e+00 8.000000e-01 0.000000e+00 0.000000e+00 0.000000e+00 0.000000e+00 3.306000e+02
1182000 -4.972099e+04 3.122451e+02 2.322000e+02 6.760000e+01 2.340000e+01 6.000000e+00 1.200000e+00 8.000000e-01 0.000000e+00 0.000000e+00 0.000000e+00 0.000000e+00 3.312000e+02
1183000 -4.973557e+04 3.106841e+02 2.322000e+02 6.780000e+01 2.340000e+01 6.200000e+00 1.200000e+00 8.000000e-01 0.000000e+00 0.000000e+00 0.000000e+00 0.000000e+00 3.316000e+02
1184000 -4.971897e+04 3.093965e+02 2.322000e+02 6.820000e+01 2.360000e+01 6.200000e+00 1.200000e+00 8.000000e-01 0.000000e+00 0.000000e+00 0.000000e+00 0.000000e+00 3.322000e+02
1185000 -4.969995e+04 3.114427e+02 2.322000e+02 6.840000e+01 2.360000e+01 6.200000e+00 1.200000e+00 8.000000e-01 0.000000e+00 0.000000e+00 0.000000e+00 0.000000e+00 3.322000e+02
1186000 -4.968745e+04 3.123549e+02 2.322000e+02 6.860000e+01 2.360000e+01 6.200000e+00 1.200000e+00 8.000000e-01 0.000000e+00 0.000000e+00 0.000000e+00 0.000000e+00 3.326000e+02
1187000 -4.970240e+04 3.106257e+02 2.322000e+02 6.880000e+01 2.360000e+01 6.200000e+00 1.200000e+00 8.000000e-01 0.000000e+00 0.000000e+00 0.000000e+00 0.000000e+00 3.328000e+02
1188000 -4.974583e+04 3.118557e+02 2.322000e+02 6.880000e+01 2.360000e+01 6.200000e+00 1.200000e+00 8.000000e-01 0.000000e+00 0.000000e+00 0.000000e+00 0.000000e+00 3.328000e+02
1189000 -4.968356e+04 3.108142e+02 2.322000e+02 6.920000e+01 2.380000e+01 6.200000e+00 1.200000e+00 8.000000e-01 0.000000e+00 0.000000e+00 0.000000e+00 0.000000e+00 3.332000e+02
1190000 -4.967531e+04 3.123874e+02 2.322000e+02 6.940000e+01 2.380000e+01 6.200000e+00 1.200000e+00 8.000000e-01 0.000000e+00 0.000000e+00 0.000000e+00 0.000000e+00 3.334000e+02
1191000 -4.969927e+04 3.128767e+02 2.322000e+02 6.940000e+01 2.380000e+01 6.200000e+00 1.200000e+00 8.000000e-01 0.000000e+00 0.000000e+00 0.000000e+00 0.000000e+00 3.336000e+02
1192000 -4.968458e+04 3.087303e+02 2.322000e+02 6.940000e+01 2.380000e+01 6.200000e+00 1.200000e+00 8.000000e-01 0.000000e+00 0.000000e+00 0.000000e+00 0.000000e+00 3.336000e+02
1193000 -4.968051e+04 3.113109e+02 2.322000e+02 6.960000e+01 2.380000e+01 6.200000e+00 1.200000e+00 8.000000e-01 0.000000e+00 0.000000e+00 0.000000e+00 0.000000e+00 3.338000e+02
1194000 -4.966898e+04 3.113924e+02 2.322000e+02 6.980000e+01 2.380000e+01 6.200000e+00 1.200000e+00 8.000000e-01 0.000000e+00 0.000000e+00 0.000000e+00 0.000000e+00 3.338000e+02
1195000 -4.969184e+04 3.102161e+02 2.322000e+02 6.980000e+01 2.380000e+01 6.200000e+00 1.200000e+00 8.000000e-01 0.000000e+00 0.000000e+00 0.000000e+00 0.000000e+00 3.340000e+02
1196000 -4.967886e+04 3.121633e+02 2.322000e+02 7.000000e+01 2.380000e+01 6.200000e+00 1.200000e+00 8.000000e-01 0.000000e+00 0.000000e+00 0.000000e+00 0.000000e+00 3.342000e+02
1197000 -4.971604e+04 3.102467e+02 2.322000e+02 7.020000e+01 2.380000e+01 6.200000e+00 1.200000e+00 8.000000e-01 0.000000e+00 0.000000e+00 0.000000e+00 0.000000e+00 3.344000e+02
1198000 -4.970002e+04 3.106583e+02 2.322000e+02 7.040000e+01 2.380000e+01 6.200000e+00 1.200000e+00 8.000000e-01 0.000000e+00 0.000000e+00 0.000000e+00 0.000000e+00 3.344000e+02
1199000 -4.968764e+04 3.096884e+02 2.322000e+02 7.060000e+01 2.380000e+01 6.200000e+00 1.200000e+00 8.000000e-01 0.000000e+00 0.000000e+00 0.000000e+00 0.000000e+00 3.348000e+02
1200000 -4.967072e+04 3.095128e+02 2.322000e+02 7.060000e+01 2.400000e+01 6.200000e+00 1.200000e+00 8.000000e-01 0.000000e+00 0.000000e+00 0.000000e+00 0.000000e+00 3.350000e+02
1201000 -4.966240e+04 3.082988e+02 2.322000e+02 7.060000e+01 2.400000e+01 6.200000e+00 1.200000e+00 8.000000e-01 0.000000e+00 0.000000e+00 0.000000e+00 0.000000e+00 3.350000e+02
1202000 -4.967226e+04 3.097624e+02 2.322000e+02 7.060000e+01 2.400000e+01 6.200000e+00 1.200000e+00 8.000000e-01 0.000000e+00 0.000000e+00 0.000000e+00 0.000000e+00 3.350000e+02
1203000 -4.968076e+04 3.107107e+02 2.324000e+02 7.080000e+01 2.400000e+01 6.200000e+00 1.200000e+00 8.000000e-01 0.000000e+00 0.000000e+00 0.000000e+00 0.000000e+00 3.354000e+02
1204000 -4.970429e+04 3.082219e+02 2.324000e+02 7.080000e+01 2.420000e+01 6.400000e+00 1.200000e+00 8.000000e-01 0.000000e+00 0.000000e+00 0.000000e+00 0.000000e+00 3.358000e+02
1205000 -4.968321e+04 3.094280e+02 2.324000e+02 7.080000e+01 2.420000e+01 6.400000e+00 1.200000e+00 8.000000e-01 0.000000e+00 0.000000e+00 0.000000e+00 0.000000e+00 3.358000e+02
1206000 -4.966708e+04 3.108570e+02 2.324000e+02 7.080000e+01 2.420000e+01 6.400000e+00 1.200000e+00 8.000000e-01 0.000000e+00 0.000000e+00 0.000000e+00 0.000000e+00 3.358000e+02
1207000 -4.966251e+04 3.103921e+02 2.324000e+02 7.080000e+01 2.420000e+01 6.400000e+00 1.200000e+00 8.000000e-01 0.000000e+00 0.000000e+00 0.000000e+00 0.000000e+00 3.358000e+02
1208000 -4.962755e+04 3.098447e+02 2.324000e+02 7.080000e+01 2.420000e+01 6.400000e+00 1.200000e+00 8.000000e-01 0.000000e+00 0.000000e+00 0.000000e+00 0.000000e+00 3.358000e+02
1209000 -4.964970e+04 3.106848e+02 2.326000e+02 7.080000e+01 2.420000e+01 6.400000e+00 1.200000e+00 8.000000e-01 0.000000e+00 0.000000e+00 0.000000e+00 0.000000e+00 3.360000e+02
1210000 -4.960150e+04 3.113159e+02 2.326000e+02 7.080000e+01 2.420000e+01 6.400000e+00 1.200000e+00 8.000000e-01 0.000000e+00 0.000000e+00 0.000000e+00 0.000000e+00 3.360000e+02
1211000 -4.965542e+04 3.109174e+02 2.326000e+02 7.100000e+01 2.420000e+01 6.400000e+00 1.200000e+00 8.000000e-01 0.000000e+00 0.000000e+00 0.000000e+00 0.000000e+00 3.362000e+02
1212000 -4.962099e+04 3.129024e+02 2.326000e+02 7.100000e+01 2.420000e+01 6.400000e+00 1.200000e+00 8.000000e-01 0.000000e+00 0.000000e+00 0.000000e+00 0.000000e+00 3.362000e+02
1213000 -4.963440e+04 3.113033e+02 2.326000e+02 7.120000e+01 2.420000e+01 6.400000e+00 1.200000e+00 8.000000e-01 0.000000e+00 0.000000e+00 0.000000e+00 0.000000e+00 3.364000e+02
1214000 -4.969101e+04 3.102524e+02 2.326000e+02 7.120000e+01 2.420000e+01 6.400000e+00 1.200000e+00 8.000000e-01 0.000000e+00 0.000000e+00 0.000000e+00 0.000000e+00 3.364000e+02
1215000 -4.970773e+04 3.134416e+02 2.326000e+02 7.140000e+01 2.420000e+01 6.400000e+00 1.200000e+00 8.000000e-01 0.000000e+00 0.000000e+00 0.000000e+00 0.000000e+00 3.366000e+02
1216000 -4.968265e+04 3.119843e+02 2.326000e+02 7.140000e+01 2.420000e+01 6.400000e+00 1.200000e+00 8.000000e-01 0.000000e+00 0.000000e+00 0.000000e+00 0.000000e+00 3.366000e+02
1217000 -4.968278e+04 3.126299e+02 2.326000e+02 7.140000e+01 2.420000e+01 6.400000e+00 1.200000e+00 8.000000e-01 0.000000e+00 0.000000e+00 0.000000e+00 0.000000e+00 3.366000e+02
1218000 -4.968955e+04 3.074811e+02 2.326000e+02 7.140000e+01 2.420000e+01 6.400000e+00 1.200000e+00 8.000000e-01 0.000000e+00 0.000000e+00 0.000000e+00 0.000000e+00 3.366000e+02
1219000 -4.965766e+04 3.104783e+02 2.326000e+02 7.160000e+01 2.420000e+01 6.400000e+00 1.200000e+00 8.000000e-01 0.000000e+00 0.000000e+00 0.000000e+00 0.000000e+00 3.368000e+02
1220000 -4.966535e+04 3.105827e+02 2.326000e+02 7.160000e+01 2.420000e+01 6.400000e+00 1.200000e+00 8.000000e-01 0.000000e+00 0.000000e+00 0.000000e+00 0.000000e+00 3.368000e+02
1221000 -4.961976e+04 3.072147e+02 2.326000e+02 7.160000e+01 2.420000e+01 6.400000e+00 1.400000e+00 8.000000e-01 0.000000e+00 0.000000e+00 0.000000e+00 0.000000e+00 3.370000e+02
1222000 -4.964546e+04 3.100905e+02 2.326000e+02 7.180000e+01 2.420000e+01 6.400000e+00 1.400000e+00 8.000000e-01 0.000000e+00 0.000000e+00 0.000000e+00 0.000000e+00 3.372000e+02
1223000 -4.966554e+04 3.120115e+02 2.326000e+02 7.180000e+01 2.440000e+01 6.400000e+00 1.400000e+00 8.000000e-01 0.000000e+00 0.000000e+00 0.000000e+00 0.000000e+00 3.374000e+02
1224000 -4.966036e+04 3.116406e+02 2.326000e+02 7.180000e+01 2.440000e+01 6.400000e+00 1.400000e+00 8.000000e-01 0.000000e+00 0.000000e+00 0.000000e+00 0.000000e+00 3.374000e+02
1225000 -4.964441e+04 3.126380e+02 2.326000e+02 7.200000e+01 2.440000e+01 6.400000e+00 1.400000e+00 8.000000e-01 0.000000e+00 0.000000e+00 0.000000e+00 0.000000e+00 3.376000e+02
1226000 -4.967622e+04 3.109663e+02 2.326000e+02 7.200000e+01 2.440000e+01 6.400000e+00 1.400000e+00 8.000000e-01 0.000000e+00 0.000000e+00 0.000000e+00 0.000000e+00 3.376000e+02
1227000 -4.965807e+04 3.104641e+02 2.326000e+02 7.220000e+01 2.440000e+01 6.400000e+00 1.400000e+00 8.000000e-01 0.000000e+00 0.000000e+00 0.000000e+00 0.000000e+00 3.378000e+02
1228000 -4.966679e+04 3.102608e+02 2.326000e+02 7.220000e+01 2.440000e+01 6.400000e+00 1.400000e+00 8.000000e-01 0.000000e+00 0.000000e+00 0.000000e+00 0.000000e+00 3.378000e+02
1229000 -4.967436e+04 3.107694e+02 2.326000e+02 7.220000e+01 2.440000e+01 6.400000e+00 1.400000e+00 8.000000e-01 0.000000e+00 0.000000e+00 0.000000e+00 0.000000e+00 3.378000e+02
1230000 -4.970068e+04 3.088714e+02 2.328000e+02 7.220000e+01 2.440000e+01 6.400000e+00 1.400000e+00 8.000000e-01 0.000000e+00 0.000000e+00 0.000000e+00 0.000000e+00 3.380000e+02
1231000 -4.968344e+04 3.120131e+02 2.328000e+02 7.220000e+01 2.440000e+01 6.400000e+00 1.400000e+00 8.000000e-01 0.000000e+00 0.000000e+00 0.000000e+00 0.000000e+00 3.380000e+02
1232000 -4.968650e+04 3.099867e+02 2.328000e+02 7.220000e+01 2.440000e+01 6.400000e+00 1.400000e+00 8.000000e-01 0.000000e+00 0.000000e+00 0.000000e+00 0.000000e+00 3.380000e+02
1233000 -4.964904e+04 3.102965e+02 2.328000e+02 7.220000e+01 2.440000e+01 6.400000e+00 1.400000e+00 8.000000e-01 0.000000e+00 0.000000e+00 0.000000e+00 0.000000e+00 3.380000e+02
1234000 -4.966466e+04 3.105570e+02 2.328000e+02 7.220000e+01 2.440000e+01 6.400000e+00 1.400000e+00 8.000000e-01 2.000000e-01 0.000000e+00 0.000000e+00 0.000000e+00 3.382000e+02
1235000 -4.963758e+04 3.123627e+02 2.328000e+02 7.220000e+01 2.460000e+01 6.400000e+00 1.400000e+00 8.000000e-01 2.000000e-01 0.000000e+00 0.000000e+00 0.000000e+00 3.384000e+02
1236000 -4.967415e+04 3.092495e+02 2.328000e+02 7.220000e+01 2.480000e+01 6.400000e+00 1.400000e+00 8.000000e-01 2.000000e-01 0.000000e+00 0.000000e+00 0.000000e+00 3.386000e+02
1237000 -4.969070e+04 3.111971e+02 2.332000e+02 7.220000e+01 2.480000e+01 6.600000e+00 1.400000e+00 8.000000e-01 2.000000e-01 0.000000e+00 0.000000e+00 0.000000e+00 3.392000e+02
1238000 -4.962857e+04 3.124990e+02 2.332000e+02 7.240000e+01 2.480000e+01 6.600000e+00 1.400000e+00 8.000000e-01 2.000000e-01 0.000000e+00 0.000000e+00 0.000000e+00 3.394000e+02
1239000 -4.964096e+04 3.091658e+02 2.332000e+02 7.240000e+01 2.480000e+01 6.600000e+00 1.400000e+00 8.000000e-01 2.000000e-01 0.000000e+00 0.000000e+00 0.000000e+00 3.394000e+02
1240000 -4.959552e+04 3.093083e+02 2.332000e+02 7.240000e+01 2.480000e+01 6.600000e+00 1.400000e+00 8.000000e-01 2.000000e-01 0.000000e+00 0.000000e+00 0.000000e+00 3.394000e+02
1241000 -4.966562e+04 3.099377e+02 2.332000e+02 7.240000e+01 2.480000e+01 6.600000e+00 1.400000e+00 8.000000e-01 2.000000e-01 0.000000e+00 0.000000e+00 0.000000e+00 3.394000e+02
1242000 -4.963785e+04 3.091047e+02 2.332000e+02 7.240000e+01 2.480000e+01 6.600000e+00 1.400000e+00 8.000000e-01 2.000000e-01 0.000000e+00 0.000000e+00 0.000000e+00 3.394000e+02
1243000 -4.967593e+04 3.115236e+02 2.332000e+02 7.240000e+01 2.480000e+01 6.600000e+00 1.400000e+00 8.000000e-01 2.000000e-01 0.000000e+00 0.000000e+00 0.000000e+00 3.394000e+02
1244000 -4.966568e+04 3.117392e+02 2.332000e+02 7.240000e+01 2.480000e+01 6.600000e+00 1.400000e+00 8.000000e-01 2.000000e-01 0.000000e+00 0.000000e+00 0.000000e+00 3.394000e+02
1245000 -4.966712e+04 3.081723e+02 2.332000e+02 7.240000e+01 2.480000e+01 6.600000e+00 1.400000e+00 8.000000e-01 2.000000e-01 0.000000e+00 0.000000e+00 0.000000e+00 3.394000e+02
1246000 -4.967772e+04 3.078431e+02 2.332000e+02 7.260000e+01 2.480000e+01 6.600000e+00 1.400000e+00 8.000000e-01 2.000000e-01 2.000000e-01 0.000000e+00 0.000000e+00 3.398000e+02
1247000 -4.966452e+04 3.130519e+02 2.332000e+02 7.260000e+01 2.480000e+01 6.600000e+00 1.400000e+00 8.000000e-01 2.000000e-01 2.000000e-01 0.000000e+00 0.000000e+00 3.398000e+02
1248000 -4.968690e+04 3.088810e+02 2.332000e+02 7.260000e+01 2.480000e+01 6.600000e+00 1.400000e+00 8.000000e-01 2.000000e-01 2.000000e-01 0.000000e+00 0.000000e+00 3.398000e+02
1249000 -4.969334e+04 3.116555e+02 2.332000e+02 7.280000e+01 2.480000e+01 6.600000e+00 1.400000e+00 8.000000e-01 2.000000e-01 2.000000e-01 0.000000e+00 0.000000e+00 3.400000e+02
1250000 -4.965550e+04 3.112113e+02 2.332000e+02 7.280000e+01 2.480000e+01 6.600000e+00 1.400000e+00 8.000000e-01 2.000000e-01 2.000000e-01 0.000000e+00 0.000000e+00 3.400000e+02
1251000 -4.969700e+04 3.116178e+02 2.332000e+02 7.320000e+01 2.500000e+01 6.600000e+00 1.400000e+00 8.000000e-01 2.000000e-01 2.000000e-01 0.000000e+00 0.000000e+00 3.406000e+02
1252000 -4.970607e+04 3.115664e+02 2.332000e+02 7.320000e+01 2.500000e+01 6.800000e+00 1.400000e+00 1.000000e+00 2.000000e-01 2.000000e-01 0.000000e+00 0.000000e+00 3.410000e+02
1253000 -4.970755e+04 3.144866e+02 2.334000e+02 7.320000e+01 2.540000e+01 6.800000e+00 1.600000e+00 1.000000e+00 2.000000e-01 2.000000e-01 0.000000e+00 0.000000e+00 3.418000e+02
1254000 -4.968540e+04 3.106486e+02 2.334000e+02 7.320000e+01 2.540000e+01 6.800000e+00 1.600000e+00 1.000000e+00 2.000000e-01 2.000000e-01 0.000000e+00 0.000000e+00 3.418000e+02
1255000 -4.968837e+04 3.104812e+02 2.334000e+02 7.320000e+01 2.540000e+01 6.800000e+00 1.600000e+00 1.000000e+00 2.000000e-01 2.000000e-01 0.000000e+00 0.000000e+00 3.418000e+02
1256000 -4.967088e+04 3.100932e+02 2.334000e+02 7.320000e+01 2.540000e+01 6.800000e+00 1.600000e+00 1.000000e+00 2.000000e-01 2.000000e-01 0.000000e+00 0.000000e+00 3.418000e+02
1257000 -4.966911e+04 3.117821e+02 2.334000e+02 7.340000e+01 2.560000e+01 6.800000e+00 1.600000e+00 1.000000e+00 2.000000e-01 2.000000e-01 0.000000e+00 0.000000e+00 3.422000e+02
1258000 -4.965988e+04 3.095885e+02 2.334000e+02 7.360000e+01 2.560000e+01 6.800000e+00 1.600000e+00 1.000000e+00 2.000000e-01 2.000000e-01 0.000000e+00 0.000000e+00 3.424000e+02
1259000 -4.964724e+04 3.121721e+02 2.334000e+02 7.360000e+01 2.560000e+01 6.800000e+00 1.600000e+00 1.000000e+00 2.000000e-01 2.000000e-01 0.000000e+00 0.000000e+00 3.424000e+02
1260000 -4.966913e+04 3.116826e+02 2.334000e+02 7.360000e+01 2.560000e+01 6.800000e+00 1.600000e+00 1.000000e+00 2.000000e-01 2.000000e-01 0.000000e+00 0.000000e+00 3.424000e+02
1261000 -4.970871e+04 3.085717e+02 2.334000e+02 7.360000e+01 2.560000e+01 6.800000e+00 1.800000e+00 1.000000e+00 2.000000e-01 2.000000e-01 0.000000e+00 0.000000e+00 3.426000e+02
1262000 -4.965034e+04 3.113632e+02 2.334000e+02 7.360000e+01 2.580000e+01 6.800000e+00 1.800000e+00 1.000000e+00 2.000000e-01 2.000000e-01 0.000000e+00 0.000000e+00 3.428000e+02
1263000 -4.964068e+04 3.100601e+02 2.334000e+02 7.360000e+01 2.580000e+01 6.800000e+00 1.800000e+00 1.000000e+00 2.000000e-01 2.000000e-01 0.000000e+00 0.000000e+00 3.428000e+02
1264000 -4.967519e+04 3.106851e+02 2.334000e+02 7.360000e+01 2.580000e+01 6.800000e+00 1.800000e+00 1.000000e+00 2.000000e-01 2.000000e-01 0.000000e+00 0.000000e+00 3.428000e+02
1265000 -4.966784e+04 3.109780e+02 2.334000e+02 7.360000e+01 2.580000e+01 6.800000e+00 1.800000e+00 1.000000e+00 2.000000e-01 2.000000e-01 0.000000e+00 0.000000e+00 3.428000e+02
1266000 -4.969183e+04 3.109973e+02 2.334000e+02 7.360000e+01 2.580000e+01 6.800000e+00 1.800000e+00 1.000000e+00 2.000000e-01 2.000000e-01 0.000000e+00 0.000000e+00 3.428000e+02
1267000 -4.971937e+04 3.127556e+02 2.334000e+02 7.360000e+01 2.580000e+01 6.800000e+00 1.800000e+00 1.000000e+00 2.000000e-01 2.000000e-01 0.000000e+00 0.000000e+00 3.428000e+02
1268000 -4.969551e+04 3.107758e+02 2.334000e+02 7.360000e+01 2.580000e+01 6.800000e+00 1.800000e+00 1.000000e+00 2.000000e-01 2.000000e-01 0.000000e+00 0.000000e+00 3.428000e+02
1269000 -4.966286e+04 3.115064e+02 2.334000e+02 7.380000e+01 2.580000e+01 6.800000e+00 1.800000e+00 1.000000e+00 2.000000e-01 2.000000e-01 0.000000e+00 0.000000e+00 3.430000e+02
1270000 -4.971542e+04 3.098268e+02 2.334000e+02 7.400000e+01 2.580000e+01 6.800000e+00 1.800000e+00 1.000000e+00 2.000000e-01 2.000000e-01 0.000000e+00 0.000000e+00 3.432000e+02
1271000 -4.968550e+04 3.103364e+02 2.334000e+02 7.400000e+01 2.580000e+01 6.800000e+00 1.800000e+00 1.000000e+00 2.000000e-01 2.000000e-01 0.000000e+00 0.000000e+00 3.432000e+02
1272000 -4.968769e+04 3.103010e+02 2.334000e+02 7.400000e+01 2.600000e+01 6.800000e+00 2.000000e+00 1.000000e+00 2.000000e-01 2.000000e-01 0.000000e+00 0.000000e+00 3.436000e+02
1273000 -4.970318e+04 3.086789e+02 2.334000e+02 7.400000e+01 2.600000e+01 6.800000e+00 2.000000e+00 1.000000e+00 2.000000e-01 2.000000e-01 0.000000e+00 0.000000e+00 3.436000e+02
1274000 -4.972021e+04 3.111492e+02 2.334000e+02 7.400000e+01 2.600000e+01 6.800000e+00 2.000000e+00 1.000000e+00 2.000000e-01 2.000000e-01 0.000000e+00 0.000000e+00 3.436000e+02
1275000 -4.966136e+04 3.144292e+02 2.334000e+02 7.400000e+01 2.620000e+01 6.800000e+00 2.000000e+00 1.000000e+00 2.000000e-01 2.000000e-01 0.000000e+00 0.000000e+00 3.438000e+02
1276000 -4.968885e+04 3.108720e+02 2.334000e+02 7.400000e+01 2.620000e+01 6.800000e+00 2.000000e+00 1.000000e+00 2.000000e-01 2.000000e-01 0.000000e+00 0.000000e+00 3.438000e+02
1277000 -4.973076e+04 3.115313e+02 2.334000e+02 7.420000e+01 2.640000e+01 6.800000e+00 2.000000e+00 1.000000e+00 2.000000e-01 2.000000e-01 0.000000e+00 0.000000e+00 3.440000e+02
1278000 -4.971299e+04 3.112433e+02 2.334000e+02 7.420000e+01 2.640000e+01 6.800000e+00 2.000000e+00 1.000000e+00 2.000000e-01 2.000000e-01 0.000000e+00 0.000000e+00 3.440000e+02
1279000 -4.967541e+04 3.116535e+02 2.334000e+02 7.420000e+01 2.640000e+01 6.800000e+00 2.000000e+00 1.000000e+00 2.000000e-01 2.000000e-01 0.000000e+00 0.000000e+00 3.442000e+02
1280000 -4.969973e+04 3.113636e+02 2.334000e+02 7.420000e+01 2.640000e+01 6.800000e+00 2.000000e+00 1.000000e+00 2.000000e-01 2.000000e-01 0.000000e+00 0.000000e+00 3.442000e+02
1281000 -4.966261e+04 3.106237e+02 2.334000e+02 7.420000e+01 2.640000e+01 6.800000e+00 2.000000e+00 1.000000e+00 2.000000e-01 2.000000e-01 0.000000e+00 0.000000e+00 3.442000e+02
1282000 -4.970569e+04 3.135581e+02 2.334000e+02 7.420000e+01 2.640000e+01 6.800000e+00 2.000000e+00 1.000000e+00 2.000000e-01 2.000000e-01 0.000000e+00 0.000000e+00 3.442000e+02
1283000 -4.971419e+04 3.135178e+02 2.334000e+02 7.440000e+01 2.660000e+01 6.800000e+00 2.000000e+00 1.000000e+00 2.000000e-01 2.000000e-01 0.000000e+00 0.000000e+00 3.444000e+02
1284000 -4.968378e+04 3.116837e+02 2.334000e+02 7.440000e+01 2.660000e+01 6.800000e+00 2.000000e+00 1.000000e+00 2.000000e-01 2.000000e-01 0.000000e+00 0.000000e+00 3.446000e+02
1285000 -4.970302e+04 3.106748e+02 2.334000e+02 7.460000e+01 2.660000e+01 6.800000e+00 2.000000e+00 1.000000e+00 2.000000e-01 2.000000e-01 0.000000e+00 0.000000e+00 3.448000e+02
1286000 -4.969241e+04 3.094186e+02 2.334000e+02 7.480000e+01 2.660000e+01 6.800000e+00 2.000000e+00 1.000000e+00 2.000000e-01 2.000000e-01 0.000000e+00 0.000000e+00 3.450000e+02
1287000 -4.971526e+04 3.114594e+02 2.334000e+02 7.480000e+01 2.660000e+01 6.800000e+00 2.000000e+00 1.000000e+00 2.000000e-01 2.000000e-01 0.000000e+00 0.000000e+00 3.450000e+02
1288000 -4.968615e+04 3.124404e+02 2.334000e+02 7.480000e+01 2.680000e+01 6.800000e+00 2.000000e+00 1.000000e+00 2.000000e-01 2.000000e-01 0.000000e+00 0.000000e+00 3.452000e+02
1289000 -4.969267e+04 3.121251e+02 2.334000e+02 7.500000e+01 2.680000e+01 7.000000e+00 2.000000e+00 1.000000e+00 2.000000e-01 2.000000e-01 0.000000e+00 0.000000e+00 3.456000e+02
1290000 -4.967651e+04 3.096641e+02 2.334000e+02 7.500000e+01 2.680000e+01 7.000000e+00 2.000000e+00 1.000000e+00 2.000000e-01 2.000000e-01 0.000000e+00 0.000000e+00 3.456000e+02
1291000 -4.970317e+04 3.095461e+02 2.334000e+02 7.500000e+01 2.700000e+01 7.000000e+00 2.000000e+00 1.000000e+00 2.000000e-01 2.000000e-01 0.000000e+00 0.000000e+00 3.458000e+02
1292000 -4.976031e+04 3.107742e+02 2.334000e+02 7.500000e+01 2.760000e+01 7.000000e+00 2.000000e+00 1.000000e+00 2.000000e-01 2.000000e-01 0.000000e+00 0.000000e+00 3.462000e+02
1293000 -4.970136e+04 3.113366e+02 2.334000e+02 7.500000e+01 2.760000e+01 7.000000e+00 2.000000e+00 1.000000e+00 2.000000e-01 2.000000e-01 0.000000e+00 0.000000e+00 3.464000e+02
1294000 -4.971349e+04 3.105865e+02 2.336000e+02 7.500000e+01 2.760000e+01 7.000000e+00 2.000000e+00 1.000000e+00 2.000000e-01 2.000000e-01 0.000000e+00 0.000000e+00 3.464000e+02
1295000 -4.968919e+04 3.091554e+02 2.336000e+02 7.500000e+01 2.760000e+01 7.000000e+00 2.000000e+00 1.000000e+00 2.000000e-01 2.000000e-01 0.000000e+00 0.000000e+00 3.466000e+02
1296000 -4.969777e+04 3.084877e+02 2.336000e+02 7.520000e+01 2.760000e+01 7.000000e+00 2.000000e+00 1.000000e+00 2.000000e-01 2.000000e-01 0.000000e+00 0.000000e+00 3.468000e+02
1297000 -4.971072e+04 3.089706e+02 2.336000e+02 7.540000e+01 2.760000e+01 7.000000e+00 2.000000e+00 1.000000e+00 2.000000e-01 2.000000e-01 0.000000e+00 0.000000e+00 3.468000e+02
1298000 -4.969480e+04 3.114561e+02 2.336000e+02 7.540000e+01 2.760000e+01 7.000000e+00 2.000000e+00 1.000000e+00 2.000000e-01 2.000000e-01 0.000000e+00 0.000000e+00 3.470000e+02
1299000 -4.969540e+04 3.106385e+02 2.336000e+02 7.540000e+01 2.760000e+01 7.000000e+00 2.000000e+00 1.000000e+00 2.000000e-01 2.000000e-01 0.000000e+00 0.000000e+00 3.470000e+02
1300000 -4.969389e+04 3.115614e+02 2.336000e+02 7.540000e+01 2.760000e+01 7.000000e+00 2.000000e+00 1.000000e+00 2.000000e-01 2.000000e-01 0.000000e+00 0.000000e+00 3.470000e+02
1301000 -4.969532e+04 3.102844e+02 2.336000e+02 7.540000e+01 2.760000e+01 7.200000e+00 2.000000e+00 1.000000e+00 2.000000e-01 2.000000e-01 0.000000e+00 0.000000e+00 3.472000e+02
1302000 -4.969352e+04 3.125622e+02 2.336000e+02 7.540000e+01 2.760000e+01 7.200000e+00 2.000000e+00 1.000000e+00 2.000000e-01 2.000000e-01 0.000000e+00 0.000000e+00 3.472000e+02
1303000 -4.971529e+04 3.113842e+02 2.336000e+02 7.540000e+01 2.780000e+01 7.200000e+00 2.000000e+00 1.000000e+00 2.000000e-01 2.000000e-01 0.000000e+00 0.000000e+00 3.474000e+02
1304000 -4.966232e+04 3.096666e+02 2.338000e+02 7.540000e+01 2.800000e+01 7.200000e+00 2.000000e+00 1.000000e+00 2.000000e-01 2.000000e-01 0.000000e+00 0.000000e+00 3.478000e+02
1305000 -4.967344e+04 3.101088e+02 2.338000e+02 7.540000e+01 2.820000e+01 7.200000e+00 2.000000e+00 1.000000e+00 2.000000e-01 2.000000e-01 0.000000e+00 0.000000e+00 3.480000e+02
1306000 -4.965154e+04 3.094337e+02 2.338000e+02 7.560000e+01 2.820000e+01 7.200000e+00 2.000000e+00 1.000000e+00 2.000000e-01 2.000000e-01 0.000000e+00 0.000000e+00 3.482000e+02
1307000 -4.966599e+04 3.090497e+02 2.338000e+02 7.560000e+01 2.840000e+01 7.200000e+00 2.000000e+00 1.000000e+00 2.000000e-01 2.000000e-01 0.000000e+00 0.000000e+00 3.484000e+02
1308000 -4.968859e+04 3.109440e+02 2.338000e+02 7.580000e+01 2.860000e+01 7.200000e+00 2.000000e+00 1.000000e+00 2.000000e-01 2.000000e-01 0.000000e+00 0.000000e+00 3.486000e+02
1309000 -4.966275e+04 3.118369e+02 2.338000e+02 7.580000e+01 2.860000e+01 7.200000e+00 2.000000e+00 1.000000e+00 2.000000e-01 2.000000e-01 0.000000e+00 0.000000e+00 3.488000e+02
1310000 -4.966769e+04 3.114118e+02 2.338000e+02 7.580000e+01 2.860000e+01 7.200000e+00 2.000000e+00 1.000000e+00 2.000000e-01 2.000000e-01 0.000000e+00 0.000000e+00 3.488000e+02
1311000 -4.967218e+04 3.094752e+02 2.338000e+02 7.600000e+01 2.860000e+01 7.200000e+00 2.000000e+00 1.000000e+00 2.000000e-01 2.000000e-01 0.000000e+00 0.000000e+00 3.490000e+02
1312000 -4.967256e+04 3.113113e+02 2.338000e+02 7.600000e+01 2.860000e+01 7.200000e+00 2.000000e+00 1.000000e+00 2.000000e-01 2.000000e-01 0.000000e+00 0.000000e+00 3.490000e+02
1313000 -4.968968e+04 3.106897e+02 2.338000e+02 7.600000e+01 2.860000e+01 7.200000e+00 2.000000e+00 1.000000e+00 2.000000e-01 2.000000e-01 0.000000e+00 0.000000e+00 3.490000e+02
1314000 -4.966611e+04 3.101843e+02 2.338000e+02 7.600000e+01 2.860000e+01 7.200000e+00 2.000000e+00 1.000000e+00 2.000000e-01 2.000000e-01 0.000000e+00 0.000000e+00 3.490000e+02
1315000 -4.970615e+04 3.096929e+02 2.338000e+02 7.620000e+01 2.860000e+01 7.200000e+00 2.200000e+00 1.000000e+00 2.000000e-01 2.000000e-01 0.000000e+00 0.000000e+00 3.494000e+02
1316000 -4.968737e+04 3.121008e+02 2.338000e+02 7.620000e+01 2.860000e+01 7.200000e+00 2.200000e+00 1.000000e+00 2.000000e-01 2.000000e-01 0.000000e+00 0.000000e+00 3.494000e+02
1317000 -4.967979e+04 3.108200e+02 2.338000e+02 7.620000e+01 2.880000e+01 7.200000e+00 2.200000e+00 1.000000e+00 2.000000e-01 2.000000e-01 0.000000e+00 0.000000e+00 3.496000e+02
1318000 -4.967952e+04 3.107864e+02 2.338000e+02 7.640000e+01 2.880000e+01 7.200000e+00 2.200000e+00 1.000000e+00 2.000000e-01 2.000000e-01 0.000000e+00 0.000000e+00 3.498000e+02
1319000 -4.967283e+04 3.123845e+02 2.338000e+02 7.640000e+01 2.880000e+01 7.200000e+00 2.200000e+00 1.000000e+00 2.000000e-01 2.000000e-01 0.000000e+00 0.000000e+00 3.498000e+02
1320000 -4.968414e+04 3.089533e+02 2.338000e+02 7.660000e+01 2.880000e+01 7.200000e+00 2.200000e+00 1.000000e+00 2.000000e-01 2.000000e-01 0.000000e+00 0.000000e+00 3.500000e+02
1321000 -4.970566e+04 3.112042e+02 2.338000e+02 7.660000e+01 2.880000e+01 7.200000e+00 2.200000e+00 1.000000e+00 2.000000e-01 2.000000e-01 0.000000e+00 0.000000e+00 3.500000e+02
1322000 -4.969430e+04 3.107280e+02 2.338000e+02 7.660000e+01 2.900000e+01 7.200000e+00 2.200000e+00 1.000000e+00 2.000000e-01 2.000000e-01 0.000000e+00 0.000000e+00 3.502000e+02
1323000 -4.964274e+04 3.113149e+02 2.338000e+02 7.660000e+01 2.920000e+01 7.200000e+00 2.200000e+00 1.000000e+00 2.000000e-01 2.000000e-01 0.000000e+00 0.000000e+00 3.504000e+02
1324000 -4.972475e+04 3.127578e+02 2.338000e+02 7.660000e+01 2.920000e+01 7.400000e+00 2.200000e+00 1.000000e+00 2.000000e-01 2.000000e-01 0.000000e+00 0.000000e+00 3.506000e+02
1325000 -4.969157e+04 3.140716e+02 2.338000e+02 7.660000e+01 2.940000e+01 7.400000e+00 2.200000e+00 1.000000e+00 2.000000e-01 2.000000e-01 0.000000e+00 0.000000e+00 3.508000e+02
1326000 -4.962035e+04 3.125037e+02 2.338000e+02 7.660000e+01 2.940000e+01 7.400000e+00 2.200000e+00 1.000000e+00 2.000000e-01 2.000000e-01 0.000000e+00 0.000000e+00 3.508000e+02
1327000 -4.965823e+04 3.116873e+02 2.340000e+02 7.660000e+01 2.940000e+01 7.400000e+00 2.400000e+00 1.000000e+00 2.000000e-01 2.000000e-01 0.000000e+00 0.000000e+00 3.512000e+02
1328000 -4.966445e+04 3.082383e+02 2.340000e+02 7.660000e+01 2.940000e+01 7.400000e+00 2.400000e+00 1.000000e+00 2.000000e-01 2.000000e-01 0.000000e+00 0.000000e+00 3.512000e+02
1329000 -4.966536e+04 3.118278e+02 2.340000e+02 7.660000e+01 2.940000e+01 7.400000e+00 2.400000e+00 1.000000e+00 2.000000e-01 2.000000e-01 0.000000e+00 0.000000e+00 3.512000e+02
1330000 -4.966681e+04 3.130322e+02 2.340000e+02 7.660000e+01 2.960000e+01 7.400000e+00 2.400000e+00 1.000000e+00 2.000000e-01 2.000000e-01 0.000000e+00 0.000000e+00 3.514000e+02
1331000 -4.963398e+04 3.107256e+02 2.340000e+02 7.660000e+01 2.960000e+01 7.400000e+00 2.400000e+00 1.000000e+00 2.000000e-01 2.000000e-01 0.000000e+00 0.000000e+00 3.514000e+02
1332000 -4.966716e+04 3.124744e+02 2.340000e+02 7.700000e+01 2.960000e+01 7.400000e+00 2.400000e+00 1.000000e+00 2.000000e-01 2.000000e-01 0.000000e+00 0.000000e+00 3.518000e+02
1333000 -4.964989e+04 3.117962e+02 2.340000e+02 7.700000e+01 2.960000e+01 7.400000e+00 2.400000e+00 1.000000e+00 2.000000e-01 2.000000e-01 0.000000e+00 0.000000e+00 3.518000e+02
1334000 -4.965588e+04 3.108613e+02 2.340000e+02 7.720000e+01 2.960000e+01 7.400000e+00 2.400000e+00 1.000000e+00 2.000000e-01 2.000000e-01 0.000000e+00 0.000000e+00 3.520000e+02
1335000 -4.967177e+04 3.124044e+02 2.342000e+02 7.720000e+01 2.960000e+01 7.400000e+00 2.400000e+00 1.000000e+00 2.000000e-01 2.000000e-01 0.000000e+00 0.000000e+00 3.522000e+02
1336000 -4.965834e+04 3.095099e+02 2.342000e+02 7.720000e+01 2.980000e+01 7.400000e+00 2.400000e+00 1.000000e+00 2.000000e-01 2.000000e-01 0.000000e+00 0.000000e+00 3.524000e+02
1337000 -4.965766e+04 3.107012e+02 2.342000e+02 7.740000e+01 3.000000e+01 7.400000e+00 2.400000e+00 1.000000e+00 2.000000e-01 2.000000e-01 0.000000e+00 0.000000e+00 3.528000e+02
1338000 -4.968973e+04 3.111760e+02 2.342000e+02 7.740000e+01 3.020000e+01 7.600000e+00 2.400000e+00 1.000000e+00 2.000000e-01 2.000000e-01 0.000000e+00 0.000000e+00 3.532000e+02
1339000 -4.968329e+04 3.120333e+02 2.342000e+02 7.760000e+01 3.020000e+01 7.600000e+00 2.400000e+00 1.000000e+00 2.000000e-01 2.000000e-01 0.000000e+00 0.000000e+00 3.534000e+02
1340000 -4.967564e+04 3.117443e+02 2.342000e+02 7.760000e+01 3.020000e+01 7.600000e+00 2.400000e+00 1.000000e+00 2.000000e-01 2.000000e-01 0.000000e+00 0.000000e+00 3.534000e+02
1341000 -4.968653e+04 3.125282e+02 2.344000e+02 7.780000e+01 3.020000e+01 7.600000e+00 2.400000e+00 1.000000e+00 2.000000e-01 2.000000e-01 0.000000e+00 0.000000e+00 3.538000e+02
1342000 -4.963569e+04 3.103223e+02 2.344000e+02 7.780000e+01 3.040000e+01 7.600000e+00 2.400000e+00 1.000000e+00 2.000000e-01 2.000000e-01 0.000000e+00 0.000000e+00 3.540000e+02
1343000 -4.965717e+04 3.114385e+02 2.344000e+02 7.780000e+01 3.040000e+01 7.600000e+00 2.400000e+00 1.000000e+00 2.000000e-01 2.000000e-01 0.000000e+00 0.000000e+00 3.540000e+02
1344000 -4.968339e+04 3.103208e+02 2.344000e+02 7.780000e+01 3.040000e+01 7.600000e+00 2.400000e+00 1.000000e+00 2.000000e-01 2.000000e-01 0.000000e+00 0.000000e+00 3.540000e+02
1345000 -4.963990e+04 3.122760e+02 2.344000e+02 7.780000e+01 3.040000e+01 7.600000e+00 2.400000e+00 1.000000e+00 2.000000e-01 2.000000e-01 0.000000e+00 0.000000e+00 3.540000e+02
1346000 -4.968300e+04 3.090795e+02 2.344000e+02 7.800000e+01 3.060000e+01 7.600000e+00 2.400000e+00 1.000000e+00 2.000000e-01 2.000000e-01 0.000000e+00 0.000000e+00 3.544000e+02
1347000 -4.967822e+04 3.108865e+02 2.344000e+02 7.800000e+01 3.080000e+01 7.600000e+00 2.400000e+00 1.000000e+00 2.000000e-01 2.000000e-01 0.000000e+00 0.000000e+00 3.544000e+02
1348000 -4.967004e+04 3.100599e+02 2.344000e+02 7.800000e+01 3.080000e+01 7.600000e+00 2.400000e+00 1.000000e+00 2.000000e-01 2.000000e-01 0.000000e+00 0.000000e+00 3.546000e+02
1349000 -4.964583e+04 3.112557e+02 2.344000e+02 7.800000e+01 3.080000e+01 7.600000e+00 2.400000e+00 1.000000e+00 2.000000e-01 2.000000e-01 0.000000e+00 0.000000e+00 3.546000e+02
1350000 -4.966289e+04 3.118007e+02 2.344000e+02 7.800000e+01 3.080000e+01 7.600000e+00 2.400000e+00 1.000000e+00 2.000000e-01 2.000000e-01 0.000000e+00 0.000000e+00 3.546000e+02
1351000 -4.967065e+04 3.111513e+02 2.344000e+02 7.800000e+01 3.080000e+01 7.600000e+00 2.400000e+00 1.200000e+00 2.000000e-01 2.000000e-01 0.000000e+00 0.000000e+00 3.548000e+02
1352000 -4.968140e+04 3.133268e+02 2.344000e+02 7.860000e+01 3.080000e+01 7.600000e+00 2.400000e+00 1.200000e+00 2.000000e-01 2.000000e-01 0.000000e+00 0.000000e+00 3.552000e+02
1353000 -4.971292e+04 3.113569e+02 2.344000e+02 7.860000e+01 3.100000e+01 7.600000e+00 2.400000e+00 1.200000e+00 2.000000e-01 2.000000e-01 0.000000e+00 0.000000e+00 3.556000e+02
1354000 -4.966823e+04 3.110222e+02 2.344000e+02 7.880000e+01 3.100000e+01 7.600000e+00 2.400000e+00 1.200000e+00 2.000000e-01 2.000000e-01 0.000000e+00 0.000000e+00 3.558000e+02
1355000 -4.968010e+04 3.115519e+02 2.344000e+02 7.880000e+01 3.100000e+01 7.600000e+00 2.400000e+00 1.200000e+00 2.000000e-01 2.000000e-01 0.000000e+00 0.000000e+00 3.558000e+02
1356000 -4.969072e+04 3.125871e+02 2.346000e+02 7.880000e+01 3.100000e+01 7.600000e+00 2.400000e+00 1.200000e+00 2.000000e-01 2.000000e-01 0.000000e+00 0.000000e+00 3.560000e+02
1357000 -4.964774e+04 3.116462e+02 2.346000e+02 7.900000e+01 3.100000e+01 7.600000e+00 2.400000e+00 1.200000e+00 2.000000e-01 2.000000e-01 0.000000e+00 0.000000e+00 3.562000e+02
1358000 -4.967756e+04 3.111271e+02 2.346000e+02 7.900000e+01 3.100000e+01 7.600000e+00 2.400000e+00 1.200000e+00 2.000000e-01 2.000000e-01 0.000000e+00 0.000000e+00 3.562000e+02
1359000 -4.966187e+04 3.106720e+02 2.346000e+02 7.900000e+01 3.100000e+01 7.600000e+00 2.400000e+00 1.200000e+00 2.000000e-01 2.000000e-01 0.000000e+00 0.000000e+00 3.562000e+02
1360000 -4.967335e+04 3.138505e+02 2.346000e+02 7.900000e+01 3.100000e+01 7.600000e+00 2.400000e+00 1.200000e+00 2.000000e-01 2.000000e-01 0.000000e+00 0.000000e+00 3.562000e+02
1361000 -4.970197e+04 3.117018e+02 2.346000e+02 7.900000e+01 3.100000e+01 7.600000e+00 2.400000e+00 1.200000e+00 2.000000e-01 2.000000e-01 0.000000e+00 0.000000e+00 3.562000e+02
1362000 -4.966447e+04 3.129825e+02 2.346000e+02 7.900000e+01 3.100000e+01 7.600000e+00 2.400000e+00 1.200000e+00 2.000000e-01 2.000000e-01 0.000000e+00 0.000000e+00 3.562000e+02
1363000 -4.965420e+04 3.112898e+02 2.346000e+02 7.900000e+01 3.100000e+01 7.600000e+00 2.400000e+00 1.200000e+00 2.000000e-01 2.000000e-01 0.000000e+00 0.000000e+00 3.562000e+02
1364000 -4.966897e+04 3.107296e+02 2.346000e+02 7.920000e+01 3.120000e+01 7.600000e+00 2.400000e+00 1.200000e+00 2.000000e-01 2.000000e-01 0.000000e+00 0.000000e+00 3.566000e+02
1365000 -4.967185e+04 3.115742e+02 2.346000e+02 7.920000e+01 3.120000e+01 7.600000e+00 2.400000e+00 1.200000e+00 2.000000e-01 2.000000e-01 0.000000e+00 0.000000e+00 3.566000e+02
1366000 -4.968641e+04 3.114263e+02 2.346000e+02 7.920000e+01 3.120000e+01 7.600000e+00 2.400000e+00 1.200000e+00 2.000000e-01 2.000000e-01 0.000000e+00 0.000000e+00 3.566000e+02
1367000 -4.970154e+04 3.121981e+02 2.346000e+02 7.920000e+01 3.120000e+01 7.600000e+00 2.400000e+00 1.200000e+00 2.000000e-01 2.000000e-01 0.000000e+00 0.000000e+00 3.566000e+02
1368000 -4.965409e+04 3.109025e+02 2.348000e+02 7.920000e+01 3.120000e+01 7.600000e+00 2.400000e+00 1.200000e+00 2.000000e-01 2.000000e-01 0.000000e+00 0.000000e+00 3.568000e+02
1369000 -4.967427e+04 3.099251e+02 2.348000e+02 7.920000e+01 3.120000e+01 7.600000e+00 2.400000e+00 1.200000e+00 2.000000e-01 2.000000e-01 0.000000e+00 0.000000e+00 3.568000e+02
1370000 -4.968181e+04 3.133276e+02 2.348000e+02 7.960000e+01 3.120000e+01 7.600000e+00 2.400000e+00 1.200000e+00 2.000000e-01 2.000000e-01 0.000000e+00 0.000000e+00 3.572000e+02
1371000 -4.962668e+04 3.129859e+02 2.348000e+02 7.960000e+01 3.120000e+01 7.600000e+00 2.400000e+00 1.200000e+00 2.000000e-01 2.000000e-01 0.000000e+00 0.000000e+00 3.572000e+02
1372000 -4.963037e+04 3.124569e+02 2.348000e+02 7.960000e+01 3.120000e+01 7.600000e+00 2.400000e+00 1.200000e+00 2.000000e-01 2.000000e-01 0.000000e+00 0.000000e+00 3.572000e+02
1373000 -4.961389e+04 3.115231e+02 2.348000e+02 7.960000e+01 3.140000e+01 7.600000e+00 2.400000e+00 1.200000e+00 2.000000e-01 2.000000e-01 0.000000e+00 0.000000e+00 3.572000e+02
1374000 -4.967734e+04 3.097254e+02 2.348000e+02 7.960000e+01 3.160000e+01 7.600000e+00 2.400000e+00 1.200000e+00 2.000000e-01 2.000000e-01 0.000000e+00 0.000000e+00 3.576000e+02
1375000 -4.963837e+04 3.103301e+02 2.348000e+02 8.000000e+01 3.160000e+01 7.600000e+00 2.400000e+00 1.200000e+00 2.000000e-01 2.000000e-01 0.000000e+00 0.000000e+00 3.580000e+02
1376000 -4.966977e+04 3.109680e+02 2.348000e+02 8.000000e+01 3.160000e+01 7.600000e+00 2.400000e+00 1.200000e+00 2.000000e-01 2.000000e-01 0.000000e+00 0.000000e+00 3.580000e+02
1377000 -4.963632e+04 3.087979e+02 2.348000e+02 8.000000e+01 3.160000e+01 7.600000e+00 2.400000e+00 1.200000e+00 2.000000e-01 2.000000e-01 0.000000e+00 0.000000e+00 3.580000e+02
1378000 -4.968963e+04 3.102720e+02 2.348000e+02 8.000000e+01 3.160000e+01 7.600000e+00 2.400000e+00 1.200000e+00 2.000000e-01 2.000000e-01 0.000000e+00 0.000000e+00 3.580000e+02
1379000 -4.967592e+04 3.117041e+02 2.348000e+02 8.000000e+01 3.160000e+01 7.600000e+00 2.400000e+00 1.200000e+00 2.000000e-01 2.000000e-01 0.000000e+00 0.000000e+00 3.580000e+02
1380000 -4.965387e+04 3.112348e+02 2.348000e+02 8.000000e+01 3.160000e+01 7.600000e+00 2.400000e+00 1.200000e+00 2.000000e-01 2.000000e-01 0.000000e+00 0.000000e+00 3.580000e+02
1381000 -4.964536e+04 3.117132e+02 2.348000e+02 8.020000e+01 3.160000e+01 7.600000e+00 2.400000e+00 1.200000e+00 2.000000e-01 2.000000e-01 0.000000e+00 0.000000e+00 3.582000e+02
1382000 -4.969462e+04 3.104451e+02 2.348000e+02 8.020000e+01 3.160000e+01 7.600000e+00 2.400000e+00 1.200000e+00 2.000000e-01 2.000000e-01 0.000000e+00 0.000000e+00 3.582000e+02
1383000 -4.966405e+04 3.109875e+02 2.350000e+02 8.020000e+01 3.160000e+01 7.600000e+00 2.400000e+00 1.200000e+00 2.000000e-01 2.000000e-01 0.000000e+00 0.000000e+00 3.584000e+02
1384000 -4.970470e+04 3.119271e+02 2.350000e+02 8.020000e+01 3.160000e+01 7.600000e+00 2.400000e+00 1.200000e+00 2.000000e-01 2.000000e-01 0.000000e+00 0.000000e+00 3.584000e+02
1385000 -4.965404e+04 3.120981e+02 2.350000e+02 8.020000e+01 3.160000e+01 7.600000e+00 2.400000e+00 1.200000e+00 2.000000e-01 2.000000e-01 0.000000e+00 0.000000e+00 3.584000e+02
1386000 -4.968119e+04 3.103665e+02 2.350000e+02 8.040000e+01 3.160000e+01 7.600000e+00 2.400000e+00 1.200000e+00 2.000000e-01 2.000000e-01 0.000000e+00 0.000000e+00 3.584000e+02
1387000 -4.963883e+04 3.113623e+02 2.350000e+02 8.040000e+01 3.160000e+01 7.600000e+00 2.400000e+00 1.200000e+00 2.000000e-01 2.000000e-01 0.000000e+00 0.000000e+00 3.586000e+02
1388000 -4.971959e+04 3.110803e+02 2.350000e+02 8.060000e+01 3.160000e+01 7.600000e+00 2.400000e+00 1.200000e+00 2.000000e-01 2.000000e-01 0.000000e+00 0.000000e+00 3.588000e+02
1389000 -4.968569e+04 3.085074e+02 2.350000e+02 8.080000e+01 3.160000e+01 7.600000e+00 2.400000e+00 1.200000e+00 2.000000e-01 2.000000e-01 0.000000e+00 0.000000e+00 3.588000e+02
1390000 -4.967205e+04 3.120868e+02 2.350000e+02 8.080000e+01 3.160000e+01 7.600000e+00 2.400000e+00 1.200000e+00 2.000000e-01 2.000000e-01 0.000000e+00 0.000000e+00 3.590000e+02
1391000 -4.963927e+04 3.112919e+02 2.350000e+02 8.080000e+01 3.180000e+01 7.600000e+00 2.400000e+00 1.200000e+00 2.000000e-01 2.000000e-01 0.000000e+00 0.000000e+00 3.590000e+02
1392000 -4.962649e+04 3.136028e+02 2.350000e+02 8.100000e+01 3.180000e+01 7.600000e+00 2.400000e+00 1.200000e+00 2.000000e-01 2.000000e-01 0.000000e+00 0.000000e+00 3.594000e+02
1393000 -4.963920e+04 3.131951e+02 2.350000e+02 8.100000e+01 3.200000e+01 7.600000e+00 2.400000e+00 1.200000e+00 2.000000e-01 2.000000e-01 0.000000e+00 0.000000e+00 3.594000e+02
1394000 -4.964094e+04 3.090641e+02 2.350000e+02 8.100000e+01 3.200000e+01 7.600000e+00 2.400000e+00 1.200000e+00 2.000000e-01 2.000000e-01 0.000000e+00 0.000000e+00 3.596000e+02
1395000 -4.961862e+04 3.095424e+02 2.350000e+02 8.100000e+01 3.200000e+01 7.600000e+00 2.400000e+00 1.200000e+00 2.000000e-01 2.000000e-01 0.000000e+00 0.000000e+00 3.596000e+02
1396000 -4.960052e+04 3.102348e+02 2.350000e+02 8.100000e+01 3.200000e+01 7.600000e+00 2.400000e+00 1.200000e+00 2.000000e-01 2.000000e-01 0.000000e+00 0.000000e+00 3.596000e+02
1397000 -4.960642e+04 3.095434e+02 2.350000e+02 8.100000e+01 3.200000e+01 7.600000e+00 2.400000e+00 1.200000e+00 2.000000e-01 2.000000e-01 0.000000e+00 0.000000e+00 3.596000e+02
1398000 -4.965383e+04 3.100812e+02 2.350000e+02 8.100000e+01 3.200000e+01 7.600000e+00 2.400000e+00 1.200000e+00 2.000000e-01 2.000000e-01 0.000000e+00 0.000000e+00 3.596000e+02
1399000 -4.962922e+04 3.138182e+02 2.350000e+02 8.100000e+01 3.200000e+01 7.600000e+00 2.400000e+00 1.200000e+00 2.000000e-01 2.000000e-01 0.000000e+00 0.000000e+00 3.596000e+02
1400000 -4.966281e+04 3.109649e+02 2.350000e+02 8.100000e+01 3.200000e+01 7.600000e+00 2.400000e+00 1.200000e+00 2.000000e-01 2.000000e-01 0.000000e+00 0.000000e+00 3.596000e+02
1401000 -4.966188e+04 3.116022e+02 2.350000e+02 8.100000e+01 3.200000e+01 7.600000e+00 2.400000e+00 1.200000e+00 2.000000e-01 2.000000e-01 0.000000e+00 0.000000e+00 3.596000e+02
1402000 -4.968269e+04 3.116757e+02 2.350000e+02 8.100000e+01 3.200000e+01 7.600000e+00 2.400000e+00 1.200000e+00 2.000000e-01 2.000000e-01 0.000000e+00 0.000000e+00 3.596000e+02
1403000 -4.968267e+04 3.110256e+02 2.350000e+02 8.100000e+01 3.200000e+01 7.800000e+00 2.400000e+00 1.200000e+00 2.000000e-01 2.000000e-01 0.000000e+00 0.000000e+00 3.598000e+02
1404000 -4.965127e+04 3.109572e+02 2.350000e+02 8.100000e+01 3.200000e+01 7.800000e+00 2.400000e+00 1.200000e+00 2.000000e-01 2.000000e-01 0.000000e+00 0.000000e+00 3.598000e+02
1405000 -4.964807e+04 3.095752e+02 2.350000e+02 8.100000e+01 3.200000e+01 7.800000e+00 2.400000e+00 1.200000e+00 2.000000e-01 2.000000e-01 0.000000e+00 0.000000e+00 3.598000e+02
1406000 -4.963213e+04 3.120410e+02 2.350000e+02 8.100000e+01 3.200000e+01 7.800000e+00 2.400000e+00 1.200000e+00 2.000000e-01 2.000000e-01 0.000000e+00 0.000000e+00 3.598000e+02
1407000 -4.965084e+04 3.108514e+02 2.350000e+02 8.120000e+01 3.200000e+01 7.800000e+00 2.400000e+00 1.200000e+00 2.000000e-01 2.000000e-01 0.000000e+00 0.000000e+00 3.600000e+02
1408000 -4.960095e+04 3.103332e+02 2.350000e+02 8.120000e+01 3.200000e+01 7.800000e+00 2.400000e+00 1.200000e+00 2.000000e-01 2.000000e-01 0.000000e+00 0.000000e+00 3.600000e+02
1409000 -4.961473e+04 3.107851e+02 2.350000e+02 8.120000e+01 3.200000e+01 7.800000e+00 2.400000e+00 1.200000e+00 2.000000e-01 2.000000e-01 0.000000e+00 0.000000e+00 3.600000e+02
1410000 -4.961935e+04 3.099161e+02 2.350000e+02 8.120000e+01 3.200000e+01 7.800000e+00 2.400000e+00 1.200000e+00 2.000000e-01 2.000000e-01 0.000000e+00 0.000000e+00 3.600000e+02
1411000 -4.966118e+04 3.111313e+02 2.350000e+02 8.120000e+01 3.240000e+01 7.800000e+00 2.400000e+00 1.200000e+00 2.000000e-01 2.000000e-01 0.000000e+00 0.000000e+00 3.604000e+02
1412000 -4.963670e+04 3.114101e+02 2.350000e+02 8.120000e+01 3.260000e+01 7.800000e+00 2.400000e+00 1.200000e+00 2.000000e-01 2.000000e-01 0.000000e+00 0.000000e+00 3.606000e+02
1413000 -4.969194e+04 3.104952e+02 2.350000e+02 8.140000e+01 3.280000e+01 7.800000e+00 2.400000e+00 1.200000e+00 2.000000e-01 2.000000e-01 0.000000e+00 0.000000e+00 3.610000e+02
1414000 -4.964112e+04 3.118681e+02 2.350000e+02 8.140000e+01 3.280000e+01 7.800000e+00 2.400000e+00 1.200000e+00 2.000000e-01 2.000000e-01 0.000000e+00 0.000000e+00 3.610000e+02
1415000 -4.960833e+04 3.116226e+02 2.350000e+02 8.140000e+01 3.300000e+01 7.800000e+00 2.400000e+00 1.200000e+00 2.000000e-01 2.000000e-01 0.000000e+00 0.000000e+00 3.612000e+02
1416000 -4.963746e+04 3.107869e+02 2.350000e+02 8.160000e+01 3.300000e+01 7.800000e+00 2.400000e+00 1.200000e+00 2.000000e-01 2.000000e-01 0.000000e+00 0.000000e+00 3.612000e+02
1417000 -4.963642e+04 3.110809e+02 2.350000e+02 8.160000e+01 3.300000e+01 7.800000e+00 2.400000e+00 1.200000e+00 2.000000e-01 2.000000e-01 0.000000e+00 0.000000e+00 3.614000e+02
1418000 -4.964466e+04 3.095365e+02 2.350000e+02 8.160000e+01 3.300000e+01 7.800000e+00 2.400000e+00 1.200000e+00 2.000000e-01 2.000000e-01 0.000000e+00 0.000000e+00 3.614000e+02
1419000 -4.965915e+04 3.102501e+02 2.350000e+02 8.160000e+01 3.300000e+01 7.800000e+00 2.400000e+00 1.200000e+00 2.000000e-01 2.000000e-01 0.000000e+00 0.000000e+00 3.614000e+02
1420000 -4.962080e+04 3.095958e+02 2.350000e+02 8.160000e+01 3.300000e+01 7.800000e+00 2.400000e+00 1.200000e+00 2.000000e-01 2.000000e-01 0.000000e+00 0.000000e+00 3.614000e+02
1421000 -4.961558e+04 3.079687e+02 2.350000e+02 8.180000e+01 3.300000e+01 7.800000e+00 2.400000e+00 1.200000e+00 2.000000e-01 2.000000e-01 0.000000e+00 0.000000e+00 3.616000e+02
1422000 -4.963536e+04 3.104720e+02 2.350000e+02 8.180000e+01 3.300000e+01 7.800000e+00 2.400000e+00 1.200000e+00 2.000000e-01 2.000000e-01 0.000000e+00 0.000000e+00 3.616000e+02
1423000 -4.961141e+04 3.120068e+02 2.350000e+02 8.180000e+01 3.300000e+01 8.000000e+00 2.400000e+00 1.200000e+00 2.000000e-01 2.000000e-01 0.000000e+00 0.000000e+00 3.618000e+02
1424000 -4.963217e+04 3.124594e+02 2.350000e+02 8.180000e+01 3.340000e+01 8.000000e+00 2.400000e+00 1.200000e+00 2.000000e-01 2.000000e-01 0.000000e+00 0.000000e+00 3.620000e+02
1425000 -4.962688e+04 3.102791e+02 2.350000e+02 8.200000e+01 3.340000e+01 8.000000e+00 2.400000e+00 1.200000e+00 2.000000e-01 2.000000e-01 0.000000e+00 0.000000e+00 3.624000e+02
1426000 -4.961358e+04 3.113128e+02 2.350000e+02 8.200000e+01 3.340000e+01 8.000000e+00 2.400000e+00 1.200000e+00 2.000000e-01 2.000000e-01 0.000000e+00 0.000000e+00 3.624000e+02
1427000 -4.963816e+04 3.135457e+02 2.350000e+02 8.200000e+01 3.340000e+01 8.000000e+00 2.400000e+00 1.200000e+00 2.000000e-01 2.000000e-01 0.000000e+00 0.000000e+00 3.624000e+02
1428000 -4.959706e+04 3.126302e+02 2.350000e+02 8.220000e+01 3.340000e+01 8.000000e+00 2.400000e+00 1.200000e+00 2.000000e-01 2.000000e-01 0.000000e+00 0.000000e+00 3.626000e+02
1429000 -4.963919e+04 3.108619e+02 2.350000e+02 8.220000e+01 3.360000e+01 8.000000e+00 2.400000e+00 1.200000e+00 2.000000e-01 2.000000e-01 0.000000e+00 0.000000e+00 3.628000e+02
1430000 -4.960312e+04 3.096638e+02 2.350000e+02 8.220000e+01 3.360000e+01 8.000000e+00 2.400000e+00 1.200000e+00 2.000000e-01 2.000000e-01 0.000000e+00 0.000000e+00 3.628000e+02
1431000 -4.963528e+04 3.092044e+02 2.350000e+02 8.220000e+01 3.360000e+01 8.000000e+00 2.400000e+00 1.200000e+00 2.000000e-01 2.000000e-01 0.000000e+00 0.000000e+00 3.628000e+02
1432000 -4.963880e+04 3.122557e+02 2.350000e+02 8.220000e+01 3.360000e+01 8.000000e+00 2.400000e+00 1.200000e+00 2.000000e-01 2.000000e-01 0.000000e+00 0.000000e+00 3.628000e+02
1433000 -4.964336e+04 3.100970e+02 2.350000e+02 8.220000e+01 3.380000e+01 8.000000e+00 2.400000e+00 1.200000e+00 2.000000e-01 2.000000e-01 0.000000e+00 0.000000e+00 3.630000e+02
1434000 -4.963928e+04 3.105867e+02 2.350000e+02 8.280000e+01 3.380000e+01 8.000000e+00 2.400000e+00 1.200000e+00 2.000000e-01 2.000000e-01 0.000000e+00 0.000000e+00 3.636000e+02
1435000 -4.962293e+04 3.125689e+02 2.350000e+02 8.280000e+01 3.380000e+01 8.000000e+00 2.400000e+00 1.200000e+00 2.000000e-01 2.000000e-01 0.000000e+00 0.000000e+00 3.636000e+02
1436000 -4.965134e+04 3.105973e+02 2.350000e+02 8.320000e+01 3.400000e+01 8.000000e+00 2.400000e+00 1.200000e+00 2.000000e-01 2.000000e-01 0.000000e+00 0.000000e+00 3.640000e+02
1437000 -4.966706e+04 3.132520e+02 2.352000e+02 8.340000e+01 3.400000e+01 8.200000e+00 2.400000e+00 1.200000e+00 2.000000e-01 2.000000e-01 0.000000e+00 0.000000e+00 3.648000e+02
1438000 -4.964515e+04 3.097463e+02 2.352000e+02 8.340000e+01 3.400000e+01 8.200000e+00 2.400000e+00 1.200000e+00 2.000000e-01 2.000000e-01 0.000000e+00 0.000000e+00 3.648000e+02
1439000 -4.962572e+04 3.110362e+02 2.354000e+02 8.340000e+01 3.400000e+01 8.200000e+00 2.400000e+00 1.200000e+00 2.000000e-01 2.000000e-01 0.000000e+00 0.000000e+00 3.650000e+02
1440000 -4.964068e+04 3.100009e+02 2.356000e+02 8.340000e+01 3.400000e+01 8.200000e+00 2.400000e+00 1.200000e+00 2.000000e-01 2.000000e-01 0.000000e+00 0.000000e+00 3.652000e+02
1441000 -4.964448e+04 3.102604e+02 2.356000e+02 8.340000e+01 3.400000e+01 8.200000e+00 2.400000e+00 1.200000e+00 2.000000e-01 2.000000e-01 0.000000e+00 0.000000e+00 3.652000e+02
1442000 -4.962774e+04 3.116080e+02 2.356000e+02 8.340000e+01 3.400000e+01 8.200000e+00 2.400000e+00 1.200000e+00 2.000000e-01 2.000000e-01 0.000000e+00 0.000000e+00 3.652000e+02
1443000 -4.966228e+04 3.083011e+02 2.356000e+02 8.360000e+01 3.400000e+01 8.200000e+00 2.400000e+00 1.200000e+00 2.000000e-01 2.000000e-01 0.000000e+00 0.000000e+00 3.654000e+02
1444000 -4.960612e+04 3.105018e+02 2.356000e+02 8.360000e+01 3.400000e+01 8.200000e+00 2.400000e+00 1.200000e+00 2.000000e-01 2.000000e-01 0.000000e+00 0.000000e+00 3.654000e+02
1445000 -4.958759e+04 3.119622e+02 2.358000e+02 8.360000e+01 3.420000e+01 8.200000e+00 2.400000e+00 1.200000e+00 2.000000e-01 2.000000e-01 0.000000e+00 0.000000e+00 3.656000e+02
1446000 -4.963617e+04 3.114117e+02 2.358000e+02 8.360000e+01 3.420000e+01 8.200000e+00 2.400000e+00 1.200000e+00 2.000000e-01 2.000000e-01 0.000000e+00 0.000000e+00 3.658000e+02
1447000 -4.960155e+04 3.110755e+02 2.358000e+02 8.360000e+01 3.420000e+01 8.200000e+00 2.400000e+00 1.200000e+00 2.000000e-01 2.000000e-01 0.000000e+00 0.000000e+00 3.658000e+02
1448000 -4.961395e+04 3.113830e+02 2.358000e+02 8.380000e+01 3.420000e+01 8.200000e+00 2.400000e+00 1.200000e+00 2.000000e-01 2.000000e-01 0.000000e+00 0.000000e+00 3.660000e+02
1449000 -4.964686e+04 3.086356e+02 2.358000e+02 8.380000e+01 3.420000e+01 8.200000e+00 2.400000e+00 1.200000e+00 2.000000e-01 2.000000e-01 0.000000e+00 0.000000e+00 3.660000e+02
1450000 -4.967408e+04 3.142874e+02 2.358000e+02 8.400000e+01 3.460000e+01 8.200000e+00 2.400000e+00 1.200000e+00 2.000000e-01 2.000000e-01 0.000000e+00 0.000000e+00 3.664000e+02
1451000 -4.966477e+04 3.109174e+02 2.358000e+02 8.420000e+01 3.460000e+01 8.200000e+00 2.400000e+00 1.400000e+00 2.000000e-01 2.000000e-01 0.000000e+00 0.000000e+00 3.670000e+02
1452000 -4.964093e+04 3.100691e+02 2.358000e+02 8.420000e+01 3.460000e+01 8.200000e+00 2.400000e+00 1.400000e+00 2.000000e-01 2.000000e-01 0.000000e+00 0.000000e+00 3.670000e+02
1453000 -4.962363e+04 3.092557e+02 2.358000e+02 8.420000e+01 3.460000e+01 8.200000e+00 2.400000e+00 1.400000e+00 2.000000e-01 2.000000e-01 0.000000e+00 0.000000e+00 3.670000e+02
1454000 -4.963500e+04 3.134552e+02 2.358000e+02 8.420000e+01 3.480000e+01 8.200000e+00 2.400000e+00 1.400000e+00 2.000000e-01 2.000000e-01 0.000000e+00 0.000000e+00 3.672000e+02
1455000 -4.968067e+04 3.095137e+02 2.358000e+02 8.420000e+01 3.480000e+01 8.200000e+00 2.400000e+00 1.400000e+00 2.000000e-01 2.000000e-01 0.000000e+00 0.000000e+00 3.672000e+02
1456000 -4.963172e+04 3.112773e+02 2.358000e+02 8.420000e+01 3.480000e+01 8.200000e+00 2.400000e+00 1.400000e+00 2.000000e-01 2.000000e-01 0.000000e+00 0.000000e+00 3.672000e+02
1457000 -4.961048e+04 3.102431e+02 2.358000e+02 8.420000e+01 3.480000e+01 8.200000e+00 2.400000e+00 1.400000e+00 2.000000e-01 2.000000e-01 0.000000e+00 0.000000e+00 3.672000e+02
1458000 -4.960723e+04 3.128190e+02 2.358000e+02 8.440000e+01 3.500000e+01 8.200000e+00 2.400000e+00 1.400000e+00 2.000000e-01 2.000000e-01 0.000000e+00 0.000000e+00 3.676000e+02
1459000 -4.963065e+04 3.107866e+02 2.358000e+02 8.440000e+01 3.500000e+01 8.200000e+00 2.400000e+00 1.400000e+00 2.000000e-01 2.000000e-01 0.000000e+00 0.000000e+00 3.676000e+02
1460000 -4.964337e+04 3.129971e+02 2.358000e+02 8.440000e+01 3.500000e+01 8.400000e+00 2.400000e+00 1.400000e+00 2.000000e-01 2.000000e-01 0.000000e+00 0.000000e+00 3.676000e+02
1461000 -4.963236e+04 3.121643e+02 2.358000e+02 8.440000e+01 3.500000e+01 8.400000e+00 2.400000e+00 1.400000e+00 2.000000e-01 2.000000e-01 0.000000e+00 0.000000e+00 3.678000e+02
1462000 -4.963067e+04 3.109920e+02 2.358000e+02 8.440000e+01 3.500000e+01 8.400000e+00 2.400000e+00 1.400000e+00 2.000000e-01 2.000000e-01 0.000000e+00 0.000000e+00 3.678000e+02
1463000 -4.963958e+04 3.120784e+02 2.358000e+02 8.440000e+01 3.520000e+01 8.400000e+00 2.400000e+00 1.400000e+00 2.000000e-01 2.000000e-01 0.000000e+00 0.000000e+00 3.678000e+02
1464000 -4.965202e+04 3.117998e+02 2.358000e+02 8.440000e+01 3.520000e+01 8.400000e+00 2.400000e+00 1.400000e+00 2.000000e-01 2.000000e-01 0.000000e+00 0.000000e+00 3.680000e+02
1465000 -4.960623e+04 3.129670e+02 2.358000e+02 8.480000e+01 3.520000e+01 8.400000e+00 2.400000e+00 1.400000e+00 2.000000e-01 2.000000e-01 0.000000e+00 0.000000e+00 3.682000e+02
1466000 -4.962753e+04 3.123264e+02 2.358000e+02 8.480000e+01 3.520000e+01 8.400000e+00 2.400000e+00 1.400000e+00 2.000000e-01 2.000000e-01 0.000000e+00 0.000000e+00 3.684000e+02
1467000 -4.964501e+04 3.119221e+02 2.358000e+02 8.500000e+01 3.520000e+01 8.400000e+00 2.400000e+00 1.400000e+00 2.000000e-01 2.000000e-01 0.000000e+00 0.000000e+00 3.686000e+02
1468000 -4.960725e+04 3.106490e+02 2.360000e+02 8.500000e+01 3.520000e+01 8.400000e+00 2.400000e+00 1.400000e+00 2.000000e-01 2.000000e-01 0.000000e+00 0.000000e+00 3.688000e+02
1469000 -4.957759e+04 3.102238e+02 2.360000e+02 8.500000e+01 3.520000e+01 8.400000e+00 2.400000e+00 1.400000e+00 2.000000e-01 2.000000e-01 0.000000e+00 0.000000e+00 3.688000e+02
1470000 -4.958475e+04 3.098523e+02 2.360000e+02 8.500000e+01 3.520000e+01 8.600000e+00 2.400000e+00 1.400000e+00 2.000000e-01 2.000000e-01 0.000000e+00 0.000000e+00 3.690000e+02
1471000 -4.963378e+04 3.095191e+02 2.360000e+02 8.500000e+01 3.520000e+01 8.600000e+00 2.400000e+00 1.400000e+00 2.000000e-01 2.000000e-01 0.000000e+00 0.000000e+00 3.690000e+02
1472000 -4.967490e+04 3.129772e+02 2.360000e+02 8.520000e+01 3.560000e+01 8.600000e+00 2.400000e+00 1.400000e+00 2.000000e-01 2.000000e-01 0.000000e+00 0.000000e+00 3.694000e+02
1473000 -4.963136e+04 3.073001e+02 2.360000e+02 8.520000e+01 3.560000e+01 8.600000e+00 2.400000e+00 1.400000e+00 2.000000e-01 2.000000e-01 0.000000e+00 0.000000e+00 3.696000e+02
1474000 -4.957650e+04 3.074234e+02 2.360000e+02 8.520000e+01 3.580000e+01 8.600000e+00 2.400000e+00 1.400000e+00 2.000000e-01 2.000000e-01 0.000000e+00 0.000000e+00 3.698000e+02
1475000 -4.962103e+04 3.123121e+02 2.360000e+02 8.520000e+01 3.580000e+01 8.600000e+00 2.400000e+00 1.400000e+00 2.000000e-01 2.000000e-01 0.000000e+00 0.000000e+00 3.698000e+02
1476000 -4.963220e+04 3.100752e+02 2.360000e+02 8.520000e+01 3.580000e+01 8.600000e+00 2.400000e+00 1.400000e+00 2.000000e-01 2.000000e-01 0.000000e+00 0.000000e+00 3.698000e+02
1477000 -4.962503e+04 3.134335e+02 2.360000e+02 8.540000e+01 3.580000e+01 8.600000e+00 2.400000e+00 1.400000e+00 2.000000e-01 2.000000e-01 0.000000e+00 0.000000e+00 3.700000e+02
1478000 -4.957594e+04 3.119522e+02 2.360000e+02 8.540000e+01 3.600000e+01 8.600000e+00 2.400000e+00 1.400000e+00 2.000000e-01 2.000000e-01 0.000000e+00 0.000000e+00 3.702000e+02
1479000 -4.960495e+04 3.124108e+02 2.360000e+02 8.560000e+01 3.600000e+01 8.600000e+00 2.400000e+00 1.400000e+00 2.000000e-01 2.000000e-01 0.000000e+00 0.000000e+00 3.704000e+02
1480000 -4.959455e+04 3.119424e+02 2.360000e+02 8.560000e+01 3.620000e+01 8.600000e+00 2.400000e+00 1.400000e+00 2.000000e-01 2.000000e-01 0.000000e+00 0.000000e+00 3.704000e+02
1481000 -4.959716e+04 3.110385e+02 2.360000e+02 8.560000e+01 3.620000e+01 8.600000e+00 2.400000e+00 1.400000e+00 2.000000e-01 2.000000e-01 0.000000e+00 0.000000e+00 3.706000e+02
1482000 -4.961571e+04 3.136948e+02 2.360000e+02 8.560000e+01 3.620000e+01 8.600000e+00 2.400000e+00 1.400000e+00 2.000000e-01 2.000000e-01 0.000000e+00 0.000000e+00 3.706000e+02
1483000 -4.961817e+04 3.099741e+02 2.360000e+02 8.560000e+01 3.620000e+01 8.600000e+00 2.400000e+00 1.400000e+00 4.000000e-01 2.000000e-01 0.000000e+00 0.000000e+00 3.708000e+02
1484000 -4.961952e+04 3.096241e+02 2.360000e+02 8.560000e+01 3.620000e+01 8.600000e+00 2.400000e+00 1.400000e+00 4.000000e-01 2.000000e-01 0.000000e+00 0.000000e+00 3.708000e+02
1485000 -4.961365e+04 3.137956e+02 2.360000e+02 8.560000e+01 3.620000e+01 8.600000e+00 2.400000e+00 1.400000e+00 4.000000e-01 2.000000e-01 0.000000e+00 0.000000e+00 3.708000e+02
1486000 -4.961342e+04 3.106813e+02 2.360000e+02 8.560000e+01 3.620000e+01 8.600000e+00 2.400000e+00 1.400000e+00 4.000000e-01 2.000000e-01 0.000000e+00 0.000000e+00 3.708000e+02
1487000 -4.958477e+04 3.119566e+02 2.362000e+02 8.560000e+01 3.620000e+01 8.600000e+00 2.400000e+00 1.400000e+00 4.000000e-01 2.000000e-01 0.000000e+00 0.000000e+00 3.710000e+02
1488000 -4.960427e+04 3.113070e+02 2.362000e+02 8.620000e+01 3.620000e+01 8.800000e+00 2.400000e+00 1.400000e+00 4.000000e-01 2.000000e-01 0.000000e+00 0.000000e+00 3.718000e+02
1489000 -4.963228e+04 3.094812e+02 2.362000e+02 8.620000e+01 3.620000e+01 8.800000e+00 2.400000e+00 1.400000e+00 4.000000e-01 2.000000e-01 0.000000e+00 0.000000e+00 3.718000e+02
1490000 -4.961284e+04 3.123954e+02 2.362000e+02 8.620000e+01 3.620000e+01 8.800000e+00 2.400000e+00 1.400000e+00 4.000000e-01 4.000000e-01 0.000000e+00 0.000000e+00 3.720000e+02
1491000 -4.960219e+04 3.110955e+02 2.362000e+02 8.620000e+01 3.620000e+01 8.800000e+00 2.400000e+00 1.400000e+00 4.000000e-01 4.000000e-01 0.000000e+00 0.000000e+00 3.720000e+02
1492000 -4.960240e+04 3.082964e+02 2.362000e+02 8.660000e+01 3.620000e+01 8.800000e+00 2.400000e+00 1.400000e+00 4.000000e-01 4.000000e-01 0.000000e+00 0.000000e+00 3.724000e+02
1493000 -4.962100e+04 3.114572e+02 2.362000e+02 8.660000e+01 3.620000e+01 8.800000e+00 2.400000e+00 1.400000e+00 4.000000e-01 4.000000e-01 0.000000e+00 0.000000e+00 3.724000e+02
1494000 -4.958908e+04 3.112131e+02 2.362000e+02 8.660000e+01 3.640000e+01 8.800000e+00 2.400000e+00 1.400000e+00 4.000000e-01 4.000000e-01 0.000000e+00 0.000000e+00 3.726000e+02
1495000 -4.962204e+04 3.086597e+02 2.362000e+02 8.660000e+01 3.640000e+01 8.800000e+00 2.400000e+00 1.400000e+00 4.000000e-01 4.000000e-01 0.000000e+00 0.000000e+00 3.726000e+02
1496000 -4.965538e+04 3.119242e+02 2.362000e+02 8.660000e+01 3.640000e+01 8.800000e+00 2.400000e+00 1.400000e+00 4.000000e-01 4.000000e-01 0.000000e+00 0.000000e+00 3.726000e+02
1497000 -4.965895e+04 3.100982e+02 2.362000e+02 8.680000e+01 3.640000e+01 8.800000e+00 2.400000e+00 1.400000e+00 4.000000e-01 4.000000e-01 0.000000e+00 0.000000e+00 3.728000e+02
1498000 -4.962044e+04 3.113102e+02 2.362000e+02 8.680000e+01 3.640000e+01 8.800000e+00 2.400000e+00 1.400000e+00 4.000000e-01 4.000000e-01 0.000000e+00 0.000000e+00 3.728000e+02
1499000 -4.963272e+04 3.102433e+02 2.362000e+02 8.700000e+01 3.640000e+01 8.800000e+00 2.600000e+00 1.400000e+00 4.000000e-01 4.000000e-01 0.000000e+00 0.000000e+00 3.730000e+02
1500000 -4.961994e+04 3.108505e+02 2.362000e+02 8.700000e+01 3.640000e+01 8.800000e+00 2.600000e+00 1.400000e+00 4.000000e-01 4.000000e-01 0.000000e+00 0.000000e+00 3.732000e+02
1501000 -4.959603e+04 3.117253e+02 2.362000e+02 8.720000e+01 3.640000e+01 8.800000e+00 2.600000e+00 1.400000e+00 4.000000e-01 4.000000e-01 0.000000e+00 0.000000e+00 3.734000e+02
1502000 -4.965048e+04 3.128687e+02 2.362000e+02 8.720000e+01 3.640000e+01 8.800000e+00 2.600000e+00 1.400000e+00 4.000000e-01 4.000000e-01 0.000000e+00 0.000000e+00 3.734000e+02
1503000 -4.962616e+04 3.095758e+02 2.362000e+02 8.720000e+01 3.660000e+01 8.800000e+00 2.600000e+00 1.400000e+00 4.000000e-01 4.000000e-01 0.000000e+00 0.000000e+00 3.736000e+02
1504000 -4.964542e+04 3.101152e+02 2.362000e+02 8.720000e+01 3.660000e+01 8.800000e+00 2.800000e+00 1.400000e+00 4.000000e-01 4.000000e-01 0.000000e+00 0.000000e+00 3.738000e+02
1505000 -4.961909e+04 3.114373e+02 2.362000e+02 8.740000e+01 3.680000e+01 8.800000e+00 2.800000e+00 1.400000e+00 4.000000e-01 4.000000e-01 0.000000e+00 0.000000e+00 3.740000e+02
1506000 -4.965431e+04 3.099588e+02 2.362000e+02 8.740000e+01 3.680000e+01 8.800000e+00 2.800000e+00 1.400000e+00 4.000000e-01 4.000000e-01 0.000000e+00 0.000000e+00 3.742000e+02
1507000 -4.964184e+04 3.105724e+02 2.362000e+02 8.740000e+01 3.680000e+01 8.800000e+00 2.800000e+00 1.400000e+00 4.000000e-01 4.000000e-01 0.000000e+00 0.000000e+00 3.742000e+02
1508000 -4.963589e+04 3.099526e+02 2.362000e+02 8.740000e+01 3.700000e+01 8.800000e+00 2.800000e+00 1.400000e+00 4.000000e-01 4.000000e-01 0.000000e+00 0.000000e+00 3.744000e+02
1509000 -4.968415e+04 3.118070e+02 2.362000e+02 8.740000e+01 3.700000e+01 8.800000e+00 2.800000e+00 1.400000e+00 4.000000e-01 4.000000e-01 0.000000e+00 0.000000e+00 3.744000e+02
1510000 -4.964378e+04 3.106668e+02 2.362000e+02 8.740000e+01 3.720000e+01 8.800000e+00 2.800000e+00 1.400000e+00 4.000000e-01 4.000000e-01 0.000000e+00 0.000000e+00 3.746000e+02
1511000 -4.963974e+04 3.121247e+02 2.362000e+02 8.760000e+01 3.740000e+01 8.800000e+00 2.800000e+00 1.400000e+00 4.000000e-01 4.000000e-01 0.000000e+00 0.000000e+00 3.750000e+02
1512000 -4.965319e+04 3.109769e+02 2.362000e+02 8.760000e+01 3.740000e+01 8.800000e+00 2.800000e+00 1.400000e+00 4.000000e-01 4.000000e-01 0.000000e+00 0.000000e+00 3.750000e+02
1513000 -4.962545e+04 3.140344e+02 2.362000e+02 8.760000e+01 3.760000e+01 8.800000e+00 2.800000e+00 1.400000e+00 4.000000e-01 4.000000e-01 0.000000e+00 0.000000e+00 3.750000e+02
1514000 -4.960895e+04 3.113464e+02 2.364000e+02 8.760000e+01 3.760000e+01 8.800000e+00 2.800000e+00 1.400000e+00 4.000000e-01 4.000000e-01 0.000000e+00 0.000000e+00 3.754000e+02
1515000 -4.963491e+04 3.112966e+02 2.364000e+02 8.760000e+01 3.760000e+01 8.800000e+00 2.800000e+00 1.400000e+00 4.000000e-01 4.000000e-01 0.000000e+00 0.000000e+00 3.754000e+02
1516000 -4.960927e+04 3.101401e+02 2.364000e+02 8.760000e+01 3.760000e+01 8.800000e+00 2.800000e+00 1.400000e+00 4.000000e-01 4.000000e-01 0.000000e+00 0.000000e+00 3.754000e+02
1517000 -4.964289e+04 3.105593e+02 2.364000e+02 8.760000e+01 3.780000e+01 8.800000e+00 2.800000e+00 1.400000e+00 4.000000e-01 4.000000e-01 0.000000e+00 0.000000e+00 3.756000e+02
1518000 -4.964458e+04 3.115137e+02 2.364000e+02 8.760000e+01 3.800000e+01 8.800000e+00 2.800000e+00 1.400000e+00 4.000000e-01 4.000000e-01 0.000000e+00 0.000000e+00 3.758000e+02
1519000 -4.962774e+04 3.108984e+02 2.364000e+02 8.760000e+01 3.800000e+01 8.800000e+00 2.800000e+00 1.400000e+00 4.000000e-01 4.000000e-01 0.000000e+00 0.000000e+00 3.758000e+02
1520000 -4.960914e+04 3.111344e+02 2.364000e+02 8.760000e+01 3.820000e+01 8.800000e+00 2.800000e+00 1.400000e+00 4.000000e-01 4.000000e-01 0.000000e+00 0.000000e+00 3.760000e+02
1521000 -4.961777e+04 3.119985e+02 2.364000e+02 8.760000e+01 3.820000e+01 8.800000e+00 2.800000e+00 1.400000e+00 4.000000e-01 4.000000e-01 0.000000e+00 0.000000e+00 3.760000e+02
1522000 -4.962138e+04 3.119885e+02 2.364000e+02 8.760000e+01 3.840000e+01 8.800000e+00 2.800000e+00 1.400000e+00 4.000000e-01 4.000000e-01 0.000000e+00 0.000000e+00 3.762000e+02
1523000 -4.958474e+04 3.150096e+02 2.364000e+02 8.760000e+01 3.840000e+01 8.800000e+00 2.800000e+00 1.400000e+00 4.000000e-01 4.000000e-01 0.000000e+00 0.000000e+00 3.762000e+02
1524000 -4.961401e+04 3.135124e+02 2.364000e+02 8.780000e+01 3.880000e+01 8.800000e+00 2.800000e+00 1.400000e+00 4.000000e-01 4.000000e-01 0.000000e+00 0.000000e+00 3.768000e+02
1525000 -4.961577e+04 3.120403e+02 2.364000e+02 8.800000e+01 3.900000e+01 8.800000e+00 2.800000e+00 1.400000e+00 4.000000e-01 4.000000e-01 0.000000e+00 0.000000e+00 3.772000e+02
1526000 -4.957460e+04 3.110179e+02 2.364000e+02 8.800000e+01 3.900000e+01 8.800000e+00 2.800000e+00 1.400000e+00 4.000000e-01 4.000000e-01 0.000000e+00 0.000000e+00 3.772000e+02
1527000 -4.964461e+04 3.084242e+02 2.364000e+02 8.800000e+01 3.900000e+01 8.800000e+00 2.800000e+00 1.400000e+00 4.000000e-01 4.000000e-01 0.000000e+00 0.000000e+00 3.772000e+02
1528000 -4.964513e+04 3.144701e+02 2.366000e+02 8.800000e+01 3.900000e+01 8.800000e+00 2.800000e+00 1.400000e+00 4.000000e-01 4.000000e-01 0.000000e+00 0.000000e+00 3.774000e+02
1529000 -4.962995e+04 3.110808e+02 2.366000e+02 8.800000e+01 3.900000e+01 8.800000e+00 2.800000e+00 1.400000e+00 4.000000e-01 4.000000e-01 0.000000e+00 0.000000e+00 3.774000e+02
1530000 -4.960101e+04 3.122109e+02 2.366000e+02 8.800000e+01 3.900000e+01 8.800000e+00 2.800000e+00 1.400000e+00 4.000000e-01 4.000000e-01 0.000000e+00 0.000000e+00 3.774000e+02
1531000 -4.964377e+04 3.094840e+02 2.366000e+02 8.860000e+01 3.900000e+01 8.800000e+00 2.800000e+00 1.400000e+00 4.000000e-01 4.000000e-01 0.000000e+00 0.000000e+00 3.778000e+02
1532000 -4.968031e+04 3.115152e+02 2.366000e+02 8.880000e+01 3.900000e+01 8.800000e+00 2.800000e+00 1.400000e+00 4.000000e-01 4.000000e-01 0.000000e+00 0.000000e+00 3.780000e+02
1533000 -4.964217e+04 3.118123e+02 2.366000e+02 8.880000e+01 3.900000e+01 8.800000e+00 2.800000e+00 1.400000e+00 4.000000e-01 4.000000e-01 0.000000e+00 0.000000e+00 3.782000e+02
1534000 -4.962840e+04 3.092432e+02 2.366000e+02 8.900000e+01 3.900000e+01 9.000000e+00 2.800000e+00 1.400000e+00 4.000000e-01 4.000000e-01 0.000000e+00 0.000000e+00 3.786000e+02
1535000 -4.961979e+04 3.109062e+02 2.366000e+02 8.920000e+01 3.920000e+01 9.000000e+00 2.800000e+00 1.400000e+00 4.000000e-01 4.000000e-01 0.000000e+00 0.000000e+00 3.790000e+02
1536000 -4.962739e+04 3.105116e+02 2.366000e+02 8.920000e+01 3.920000e+01 9.000000e+00 2.800000e+00 1.400000e+00 4.000000e-01 4.000000e-01 0.000000e+00 0.000000e+00 3.790000e+02
1537000 -4.965002e+04 3.124151e+02 2.366000e+02 8.920000e+01 3.960000e+01 9.000000e+00 2.800000e+00 1.400000e+00 4.000000e-01 4.000000e-01 0.000000e+00 0.000000e+00 3.794000e+02
1538000 -4.968379e+04 3.101119e+02 2.368000e+02 8.920000e+01 3.980000e+01 9.000000e+00 2.800000e+00 1.400000e+00 4.000000e-01 4.000000e-01 0.000000e+00 0.000000e+00 3.798000e+02
1539000 -4.962663e+04 3.113712e+02 2.368000e+02 8.920000e+01 3.980000e+01 9.000000e+00 2.800000e+00 1.400000e+00 4.000000e-01 4.000000e-01 0.000000e+00 0.000000e+00 3.798000e+02
1540000 -4.965134e+04 3.124001e+02 2.368000e+02 8.920000e+01 3.980000e+01 9.000000e+00 2.800000e+00 1.400000e+00 4.000000e-01 4.000000e-01 0.000000e+00 0.000000e+00 3.798000e+02
1541000 -4.966191e+04 3.111592e+02 2.368000e+02 8.920000e+01 3.980000e+01 9.000000e+00 2.800000e+00 1.400000e+00 4.000000e-01 4.000000e-01 0.000000e+00 0.000000e+00 3.798000e+02
1542000 -4.969198e+04 3.108944e+02 2.368000e+02 8.940000e+01 3.980000e+01 9.000000e+00 2.800000e+00 1.400000e+00 4.000000e-01 4.000000e-01 0.000000e+00 0.000000e+00 3.800000e+02
1543000 -4.958778e+04 3.106935e+02 2.368000e+02 8.940000e+01 3.980000e+01 9.000000e+00 2.800000e+00 1.400000e+00 4.000000e-01 4.000000e-01 0.000000e+00 0.000000e+00 3.800000e+02
1544000 -4.964362e+04 3.109064e+02 2.368000e+02 8.940000e+01 4.000000e+01 9.000000e+00 2.800000e+00 1.400000e+00 4.000000e-01 4.000000e-01 0.000000e+00 0.000000e+00 3.800000e+02
1545000 -4.962412e+04 3.117296e+02 2.368000e+02 8.940000e+01 4.000000e+01 9.000000e+00 3.000000e+00 1.400000e+00 4.000000e-01 4.000000e-01 0.000000e+00 0.000000e+00 3.804000e+02
1546000 -4.965565e+04 3.114755e+02 2.368000e+02 8.940000e+01 4.000000e+01 9.000000e+00 3.000000e+00 1.400000e+00 4.000000e-01 4.000000e-01 0.000000e+00 0.000000e+00 3.804000e+02
1547000 -4.964613e+04 3.112107e+02 2.368000e+02 8.940000e+01 4.000000e+01 9.000000e+00 3.000000e+00 1.400000e+00 4.000000e-01 4.000000e-01 0.000000e+00 0.000000e+00 3.804000e+02
1548000 -4.961455e+04 3.125118e+02 2.368000e+02 8.940000e+01 4.000000e+01 9.000000e+00 3.000000e+00 1.400000e+00 4.000000e-01 4.000000e-01 0.000000e+00 0.000000e+00 3.804000e+02
1549000 -4.964401e+04 3.101294e+02 2.368000e+02 8.940000e+01 4.000000e+01 9.000000e+00 3.000000e+00 1.400000e+00 4.000000e-01 4.000000e-01 0.000000e+00 0.000000e+00 3.804000e+02
1550000 -4.962051e+04 3.129829e+02 2.368000e+02 8.940000e+01 4.000000e+01 9.000000e+00 3.000000e+00 1.400000e+00 4.000000e-01 4.000000e-01 0.000000e+00 0.000000e+00 3.804000e+02
1551000 -4.962606e+04 3.118720e+02 2.368000e+02 8.940000e+01 4.000000e+01 9.000000e+00 3.000000e+00 1.400000e+00 4.000000e-01 4.000000e-01 0.000000e+00 0.000000e+00 3.804000e+02
1552000 -4.965166e+04 3.115616e+02 2.368000e+02 8.940000e+01 4.000000e+01 9.000000e+00 3.000000e+00 1.400000e+00 4.000000e-01 4.000000e-01 0.000000e+00 0.000000e+00 3.804000e+02
1553000 -4.962347e+04 3.108373e+02 2.368000e+02 8.960000e+01 4.020000e+01 9.000000e+00 3.000000e+00 1.400000e+00 4.000000e-01 4.000000e-01 0.000000e+00 0.000000e+00 3.808000e+02
1554000 -4.965648e+04 3.132234e+02 2.368000e+02 8.980000e+01 4.020000e+01 9.000000e+00 3.000000e+00 1.400000e+00 4.000000e-01 4.000000e-01 0.000000e+00 0.000000e+00 3.810000e+02
1555000 -4.963337e+04 3.107904e+02 2.368000e+02 8.980000e+01 4.020000e+01 9.000000e+00 3.000000e+00 1.400000e+00 4.000000e-01 4.000000e-01 0.000000e+00 0.000000e+00 3.810000e+02
1556000 -4.961466e+04 3.103392e+02 2.368000e+02 8.980000e+01 4.020000e+01 9.000000e+00 3.000000e+00 1.400000e+00 4.000000e-01 4.000000e-01 0.000000e+00 0.000000e+00 3.810000e+02
1557000 -4.964404e+04 3.122155e+02 2.368000e+02 8.980000e+01 4.040000e+01 9.000000e+00 3.000000e+00 1.400000e+00 4.000000e-01 4.000000e-01 0.000000e+00 0.000000e+00 3.812000e+02
1558000 -4.961333e+04 3.113245e+02 2.368000e+02 9.000000e+01 4.040000e+01 9.000000e+00 3.000000e+00 1.400000e+00 4.000000e-01 4.000000e-01 0.000000e+00 0.000000e+00 3.814000e+02
1559000 -4.961487e+04 3.111350e+02 2.368000e+02 9.000000e+01 4.040000e+01 9.000000e+00 3.000000e+00 1.400000e+00 4.000000e-01 4.000000e-01 0.000000e+00 0.000000e+00 3.814000e+02
1560000 -4.963289e+04 3.101362e+02 2.370000e+02 9.020000e+01 4.060000e+01 9.000000e+00 3.000000e+00 1.400000e+00 4.000000e-01 4.000000e-01 0.000000e+00 0.000000e+00 3.820000e+02
1561000 -4.965142e+04 3.132050e+02 2.370000e+02 9.020000e+01 4.060000e+01 9.000000e+00 3.000000e+00 1.400000e+00 4.000000e-01 4.000000e-01 0.000000e+00 0.000000e+00 3.820000e+02
1562000 -4.963303e+04 3.102970e+02 2.370000e+02 9.040000e+01 4.060000e+01 9.000000e+00 3.000000e+00 1.400000e+00 4.000000e-01 4.000000e-01 0.000000e+00 0.000000e+00 3.822000e+02
1563000 -4.959573e+04 3.124540e+02 2.370000e+02 9.060000e+01 4.060000e+01 9.000000e+00 3.000000e+00 1.400000e+00 4.000000e-01 4.000000e-01 0.000000e+00 0.000000e+00 3.824000e+02
1564000 -4.960955e+04 3.108509e+02 2.370000e+02 9.060000e+01 4.060000e+01 9.000000e+00 3.000000e+00 1.400000e+00 4.000000e-01 4.000000e-01 0.000000e+00 0.000000e+00 3.824000e+02
1565000 -4.960348e+04 3.087866e+02 2.370000e+02 9.080000e+01 4.060000e+01 9.000000e+00 3.000000e+00 1.400000e+00 4.000000e-01 4.000000e-01 0.000000e+00 0.000000e+00 3.826000e+02
1566000 -4.960304e+04 3.106772e+02 2.372000e+02 9.080000e+01 4.060000e+01 9.000000e+00 3.000000e+00 1.600000e+00 4.000000e-01 4.000000e-01 0.000000e+00 0.000000e+00 3.830000e+02
1567000 -4.959935e+04 3.111723e+02 2.372000e+02 9.080000e+01 4.060000e+01 9.000000e+00 3.000000e+00 1.600000e+00 4.000000e-01 4.000000e-01 0.000000e+00 0.000000e+00 3.830000e+02
1568000 -4.959215e+04 3.112963e+02 2.372000e+02 9.100000e+01 4.060000e+01 9.000000e+00 3.000000e+00 1.600000e+00 4.000000e-01 4.000000e-01 0.000000e+00 0.000000e+00 3.832000e+02
1569000 -4.961618e+04 3.113162e+02 2.372000e+02 9.120000e+01 4.060000e+01 9.000000e+00 3.000000e+00 1.600000e+00 4.000000e-01 4.000000e-01 0.000000e+00 0.000000e+00 3.834000e+02
1570000 -4.965783e+04 3.115256e+02 2.372000e+02 9.120000e+01 4.060000e+01 9.000000e+00 3.000000e+00 1.600000e+00 4.000000e-01 4.000000e-01 0.000000e+00 0.000000e+00 3.834000e+02
1571000 -4.961834e+04 3.108735e+02 2.372000e+02 9.120000e+01 4.080000e+01 9.000000e+00 3.000000e+00 1.600000e+00 4.000000e-01 4.000000e-01 0.000000e+00 0.000000e+00 3.836000e+02
1572000 -4.962358e+04 3.103884e+02 2.372000e+02 9.120000e+01 4.080000e+01 9.000000e+00 3.000000e+00 1.600000e+00 4.000000e-01 4.000000e-01 0.000000e+00 0.000000e+00 3.836000e+02
1573000 -4.963617e+04 3.136395e+02 2.372000e+02 9.120000e+01 4.080000e+01 9.000000e+00 3.000000e+00 1.600000e+00 4.000000e-01 4.000000e-01 0.000000e+00 0.000000e+00 3.836000e+02
1574000 -4.962907e+04 3.127362e+02 2.372000e+02 9.120000e+01 4.080000e+01 9.000000e+00 3.000000e+00 1.600000e+00 4.000000e-01 4.000000e-01 0.000000e+00 0.000000e+00 3.836000e+02
1575000 -4.966882e+04 3.130129e+02 2.372000e+02 9.140000e+01 4.080000e+01 9.000000e+00 3.000000e+00 1.600000e+00 4.000000e-01 4.000000e-01 0.000000e+00 0.000000e+00 3.838000e+02
1576000 -4.964367e+04 3.121125e+02 2.372000e+02 9.140000e+01 4.100000e+01 9.000000e+00 3.000000e+00 1.600000e+00 4.000000e-01 4.000000e-01 0.000000e+00 0.000000e+00 3.840000e+02
1577000 -4.961071e+04 3.108758e+02 2.372000e+02 9.160000e+01 4.100000e+01 9.000000e+00 3.000000e+00 1.600000e+00 4.000000e-01 4.000000e-01 0.000000e+00 0.000000e+00 3.840000e+02
1578000 -4.963306e+04 3.095752e+02 2.372000e+02 9.160000e+01 4.100000e+01 9.000000e+00 3.000000e+00 1.600000e+00 4.000000e-01 4.000000e-01 0.000000e+00 0.000000e+00 3.842000e+02
1579000 -4.964796e+04 3.112482e+02 2.374000e+02 9.160000e+01 4.100000e+01 9.000000e+00 3.000000e+00 1.600000e+00 4.000000e-01 4.000000e-01 0.000000e+00 0.000000e+00 3.844000e+02
1580000 -4.961005e+04 3.120874e+02 2.374000e+02 9.180000e+01 4.100000e+01 9.200000e+00 3.000000e+00 1.600000e+00 4.000000e-01 4.000000e-01 0.000000e+00 0.000000e+00 3.846000e+02
1581000 -4.961909e+04 3.120731e+02 2.374000e+02 9.180000e+01 4.100000e+01 9.200000e+00 3.000000e+00 1.600000e+00 4.000000e-01 4.000000e-01 0.000000e+00 0.000000e+00 3.848000e+02
1582000 -4.958244e+04 3.098305e+02 2.374000e+02 9.200000e+01 4.120000e+01 9.200000e+00 3.000000e+00 1.600000e+00 4.000000e-01 4.000000e-01 0.000000e+00 0.000000e+00 3.852000e+02
1583000 -4.963397e+04 3.117175e+02 2.374000e+02 9.200000e+01 4.120000e+01 9.200000e+00 3.000000e+00 1.600000e+00 4.000000e-01 4.000000e-01 0.000000e+00 0.000000e+00 3.852000e+02
1584000 -4.960291e+04 3.117617e+02 2.374000e+02 9.200000e+01 4.120000e+01 9.400000e+00 3.000000e+00 1.600000e+00 4.000000e-01 4.000000e-01 0.000000e+00 0.000000e+00 3.854000e+02
1585000 -4.956540e+04 3.125513e+02 2.374000e+02 9.200000e+01 4.120000e+01 9.400000e+00 3.000000e+00 1.600000e+00 4.000000e-01 4.000000e-01 0.000000e+00 0.000000e+00 3.854000e+02
1586000 -4.959421e+04 3.093611e+02 2.374000e+02 9.200000e+01 4.120000e+01 9.400000e+00 3.000000e+00 1.800000e+00 4.000000e-01 4.000000e-01 0.000000e+00 0.000000e+00 3.856000e+02
1587000 -4.962428e+04 3.132537e+02 2.374000e+02 9.200000e+01 4.140000e+01 9.400000e+00 3.000000e+00 1.800000e+00 4.000000e-01 4.000000e-01 0.000000e+00 0.000000e+00 3.856000e+02
1588000 -4.960180e+04 3.118746e+02 2.374000e+02 9.200000e+01 4.160000e+01 9.400000e+00 3.000000e+00 1.800000e+00 4.000000e-01 4.000000e-01 0.000000e+00 0.000000e+00 3.860000e+02
1589000 -4.963968e+04 3.123636e+02 2.374000e+02 9.200000e+01 4.160000e+01 9.400000e+00 3.000000e+00 1.800000e+00 4.000000e-01 4.000000e-01 0.000000e+00 0.000000e+00 3.860000e+02
1590000 -4.964817e+04 3.102304e+02 2.376000e+02 9.200000e+01 4.160000e+01 9.400000e+00 3.000000e+00 1.800000e+00 4.000000e-01 4.000000e-01 0.000000e+00 0.000000e+00 3.862000e+02
1591000 -4.960148e+04 3.100457e+02 2.376000e+02 9.200000e+01 4.160000e+01 9.400000e+00 3.000000e+00 1.800000e+00 4.000000e-01 4.000000e-01 0.000000e+00 0.000000e+00 3.862000e+02
1592000 -4.960496e+04 3.111834e+02 2.376000e+02 9.200000e+01 4.180000e+01 9.400000e+00 3.000000e+00 1.800000e+00 4.000000e-01 4.000000e-01 0.000000e+00 0.000000e+00 3.864000e+02
1593000 -4.958599e+04 3.127381e+02 2.376000e+02 9.200000e+01 4.180000e+01 9.400000e+00 3.000000e+00 1.800000e+00 4.000000e-01 4.000000e-01 0.000000e+00 0.000000e+00 3.864000e+02
1594000 -4.957439e+04 3.091387e+02 2.376000e+02 9.220000e+01 4.180000e+01 9.400000e+00 3.000000e+00 1.800000e+00 4.000000e-01 4.000000e-01 0.000000e+00 0.000000e+00 3.866000e+02
1595000 -4.960914e+04 3.109440e+02 2.376000e+02 9.220000e+01 4.180000e+01 9.400000e+00 3.000000e+00 1.800000e+00 4.000000e-01 4.000000e-01 0.000000e+00 0.000000e+00 3.866000e+02
1596000 -4.956838e+04 3.138855e+02 2.376000e+02 9.220000e+01 4.200000e+01 9.400000e+00 3.000000e+00 1.800000e+00 4.000000e-01 4.000000e-01 0.000000e+00 0.000000e+00 3.868000e+02
1597000 -4.960694e+04 3.134668e+02 2.376000e+02 9.220000e+01 4.200000e+01 9.400000e+00 3.000000e+00 1.800000e+00 4.000000e-01 4.000000e-01 0.000000e+00 0.000000e+00 3.868000e+02
1598000 -4.960773e+04 3.127009e+02 2.378000e+02 9.240000e+01 4.220000e+01 9.400000e+00 3.000000e+00 1.800000e+00 4.000000e-01 4.000000e-01 0.000000e+00 0.000000e+00 3.874000e+02
1599000 -4.961177e+04 3.125509e+02 2.378000e+02 9.240000e+01 4.220000e+01 9.400000e+00 3.000000e+00 1.800000e+00 4.000000e-01 4.000000e-01 0.000000e+00 0.000000e+00 3.874000e+02
1600000 -4.962419e+04 3.120745e+02 2.378000e+02 9.260000e+01 4.220000e+01 9.400000e+00 3.200000e+00 1.800000e+00 4.000000e-01 4.000000e-01 0.000000e+00 0.000000e+00 3.878000e+02
1601000 -4.960761e+04 3.110239e+02 2.380000e+02 9.260000e+01 4.220000e+01 9.400000e+00 3.200000e+00 1.800000e+00 4.000000e-01 4.000000e-01 0.000000e+00 0.000000e+00 3.880000e+02
1602000 -4.964706e+04 3.109313e+02 2.380000e+02 9.280000e+01 4.220000e+01 9.400000e+00 3.200000e+00 1.800000e+00 4.000000e-01 4.000000e-01 0.000000e+00 0.000000e+00 3.882000e+02
1603000 -4.957418e+04 3.120033e+02 2.380000e+02 9.280000e+01 4.220000e+01 9.400000e+00 3.200000e+00 1.800000e+00 4.000000e-01 4.000000e-01 0.000000e+00 0.000000e+00 3.882000e+02
1604000 -4.964145e+04 3.119441e+02 2.382000e+02 9.280000e+01 4.220000e+01 9.400000e+00 3.200000e+00 1.800000e+00 4.000000e-01 4.000000e-01 0.000000e+00 0.000000e+00 3.884000e+02
1605000 -4.960394e+04 3.111642e+02 2.382000e+02 9.280000e+01 4.220000e+01 9.400000e+00 3.200000e+00 1.800000e+00 4.000000e-01 4.000000e-01 0.000000e+00 0.000000e+00 3.884000e+02
1606000 -4.964140e+04 3.124296e+02 2.382000e+02 9.280000e+01 4.220000e+01 9.400000e+00 3.200000e+00 1.800000e+00 4.000000e-01 4.000000e-01 0.000000e+00 0.000000e+00 3.884000e+02
1607000 -4.960881e+04 3.113353e+02 2.382000e+02 9.280000e+01 4.220000e+01 9.400000e+00 3.200000e+00 1.800000e+00 4.000000e-01 4.000000e-01 0.000000e+00 0.000000e+00 3.884000e+02
1608000 -4.964359e+04 3.130343e+02 2.382000e+02 9.280000e+01 4.220000e+01 9.400000e+00 3.200000e+00 1.800000e+00 4.000000e-01 4.000000e-01 0.000000e+00 0.000000e+00 3.884000e+02
1609000 -4.962505e+04 3.126773e+02 2.384000e+02 9.300000e+01 4.220000e+01 9.400000e+00 3.200000e+00 1.800000e+00 4.000000e-01 4.000000e-01 0.000000e+00 0.000000e+00 3.888000e+02
1610000 -4.966275e+04 3.125511e+02 2.384000e+02 9.300000e+01 4.220000e+01 9.400000e+00 3.200000e+00 1.800000e+00 4.000000e-01 4.000000e-01 0.000000e+00 0.000000e+00 3.888000e+02
1611000 -4.963507e+04 3.116370e+02 2.384000e+02 9.300000e+01 4.220000e+01 9.400000e+00 3.200000e+00 1.800000e+00 4.000000e-01 4.000000e-01 0.000000e+00 0.000000e+00 3.888000e+02
1612000 -4.962474e+04 3.120276e+02 2.384000e+02 9.300000e+01 4.220000e+01 9.400000e+00 3.200000e+00 1.800000e+00 4.000000e-01 4.000000e-01 0.000000e+00 0.000000e+00 3.888000e+02
1613000 -4.961315e+04 3.125240e+02 2.386000e+02 9.320000e+01 4.240000e+01 9.400000e+00 3.200000e+00 1.800000e+00 4.000000e-01 4.000000e-01 0.000000e+00 0.000000e+00 3.894000e+02
1614000 -4.962629e+04 3.113505e+02 2.386000e+02 9.320000e+01 4.240000e+01 9.400000e+00 3.200000e+00 1.800000e+00 4.000000e-01 4.000000e-01 0.000000e+00 0.000000e+00 3.894000e+02
1615000 -4.962198e+04 3.109874e+02 2.386000e+02 9.340000e+01 4.240000e+01 9.400000e+00 3.200000e+00 1.800000e+00 4.000000e-01 4.000000e-01 0.000000e+00 0.000000e+00 3.894000e+02
1616000 -4.964495e+04 3.113603e+02 2.386000e+02 9.340000e+01 4.260000e+01 9.600000e+00 3.200000e+00 1.800000e+00 4.000000e-01 4.000000e-01 0.000000e+00 0.000000e+00 3.898000e+02
1617000 -4.962135e+04 3.112267e+02 2.386000e+02 9.360000e+01 4.260000e+01 9.600000e+00 3.200000e+00 1.800000e+00 4.000000e-01 4.000000e-01 0.000000e+00 0.000000e+00 3.902000e+02
1618000 -4.962300e+04 3.111339e+02 2.386000e+02 9.360000e+01 4.260000e+01 9.600000e+00 3.200000e+00 1.800000e+00 4.000000e-01 4.000000e-01 0.000000e+00 0.000000e+00 3.902000e+02
1619000 -4.960007e+04 3.122692e+02 2.386000e+02 9.360000e+01 4.280000e+01 9.600000e+00 3.200000e+00 1.800000e+00 4.000000e-01 4.000000e-01 0.000000e+00 0.000000e+00 3.904000e+02
1620000 -4.963795e+04 3.094538e+02 2.388000e+02 9.360000e+01 4.280000e+01 9.600000e+00 3.200000e+00 1.800000e+00 4.000000e-01 4.000000e-01 0.000000e+00 0.000000e+00 3.906000e+02
1621000 -4.963336e+04 3.098448e+02 2.388000e+02 9.360000e+01 4.280000e+01 9.600000e+00 3.400000e+00 1.800000e+00 4.000000e-01 4.000000e-01 0.000000e+00 0.000000e+00 3.908000e+02
1622000 -4.961535e+04 3.101828e+02 2.388000e+02 9.360000e+01 4.280000e+01 1.000000e+01 3.400000e+00 1.800000e+00 4.000000e-01 4.000000e-01 0.000000e+00 0.000000e+00 3.912000e+02
1623000 -4.959514e+04 3.104096e+02 2.388000e+02 9.380000e+01 4.280000e+01 1.000000e+01 3.400000e+00 1.800000e+00 4.000000e-01 4.000000e-01 0.000000e+00 0.000000e+00 3.914000e+02
1624000 -4.960628e+04 3.103318e+02 2.388000e+02 9.380000e+01 4.280000e+01 1.000000e+01 3.400000e+00 1.800000e+00 4.000000e-01 4.000000e-01 0.000000e+00 0.000000e+00 3.914000e+02
1625000 -4.963573e+04 3.110330e+02 2.388000e+02 9.380000e+01 4.300000e+01 1.000000e+01 3.400000e+00 1.800000e+00 4.000000e-01 4.000000e-01 0.000000e+00 0.000000e+00 3.916000e+02
1626000 -4.960293e+04 3.111928e+02 2.388000e+02 9.400000e+01 4.300000e+01 1.000000e+01 3.400000e+00 1.800000e+00 4.000000e-01 4.000000e-01 0.000000e+00 0.000000e+00 3.918000e+02
1627000 -4.962750e+04 3.106930e+02 2.388000e+02 9.420000e+01 4.300000e+01 1.000000e+01 3.400000e+00 1.800000e+00 4.000000e-01 4.000000e-01 0.000000e+00 0.000000e+00 3.920000e+02
1628000 -4.962761e+04 3.130450e+02 2.388000e+02 9.440000e+01 4.300000e+01 1.000000e+01 3.400000e+00 1.800000e+00 4.000000e-01 4.000000e-01 0.000000e+00 0.000000e+00 3.922000e+02
1629000 -4.966089e+04 3.114867e+02 2.388000e+02 9.440000e+01 4.300000e+01 1.000000e+01 3.400000e+00 1.800000e+00 4.000000e-01 4.000000e-01 0.000000e+00 0.000000e+00 3.922000e+02
1630000 -4.961000e+04 3.115559e+02 2.388000e+02 9.440000e+01 4.320000e+01 1.000000e+01 3.400000e+00 1.800000e+00 4.000000e-01 4.000000e-01 0.000000e+00 0.000000e+00 3.924000e+02
1631000 -4.959981e+04 3.142329e+02 2.388000e+02 9.440000e+01 4.340000e+01 1.000000e+01 3.400000e+00 1.800000e+00 4.000000e-01 4.000000e-01 0.000000e+00 0.000000e+00 3.926000e+02
1632000 -4.959469e+04 3.110480e+02 2.388000e+02 9.460000e+01 4.340000e+01 1.000000e+01 3.400000e+00 1.800000e+00 4.000000e-01 4.000000e-01 0.000000e+00 0.000000e+00 3.928000e+02
1633000 -4.961583e+04 3.128489e+02 2.388000e+02 9.480000e+01 4.340000e+01 1.000000e+01 3.400000e+00 1.800000e+00 4.000000e-01 4.000000e-01 0.000000e+00 0.000000e+00 3.930000e+02
1634000 -4.962187e+04 3.117614e+02 2.388000e+02 9.480000e+01 4.340000e+01 1.000000e+01 3.400000e+00 1.800000e+00 4.000000e-01 4.000000e-01 0.000000e+00 0.000000e+00 3.930000e+02
1635000 -4.962419e+04 3.107931e+02 2.388000e+02 9.480000e+01 4.340000e+01 1.000000e+01 3.400000e+00 1.800000e+00 4.000000e-01 4.000000e-01 0.000000e+00 0.000000e+00 3.930000e+02
1636000 -4.959168e+04 3.108837e+02 2.388000e+02 9.500000e+01 4.340000e+01 1.000000e+01 3.400000e+00 1.800000e+00 4.000000e-01 4.000000e-01 0.000000e+00 0.000000e+00 3.930000e+02
1637000 -4.961680e+04 3.102496e+02 2.388000e+02 9.520000e+01 4.340000e+01 1.000000e+01 3.400000e+00 1.800000e+00 4.000000e-01 4.000000e-01 0.000000e+00 0.000000e+00 3.932000e+02
1638000 -4.960688e+04 3.124783e+02 2.388000e+02 9.520000e+01 4.340000e+01 1.000000e+01 3.400000e+00 1.800000e+00 4.000000e-01 4.000000e-01 0.000000e+00 0.000000e+00 3.934000e+02
1639000 -4.959042e+04 3.121699e+02 2.388000e+02 9.540000e+01 4.360000e+01 1.000000e+01 3.400000e+00 1.800000e+00 4.000000e-01 4.000000e-01 0.000000e+00 0.000000e+00 3.938000e+02
1640000 -4.959818e+04 3.119045e+02 2.388000e+02 9.560000e+01 4.360000e+01 1.020000e+01 3.400000e+00 1.800000e+00 4.000000e-01 4.000000e-01 0.000000e+00 0.000000e+00 3.940000e+02
1641000 -4.959629e+04 3.115410e+02 2.388000e+02 9.560000e+01 4.360000e+01 1.020000e+01 3.400000e+00 1.800000e+00 4.000000e-01 4.000000e-01 0.000000e+00 0.000000e+00 3.942000e+02
1642000 -4.959114e+04 3.119653e+02 2.388000e+02 9.560000e+01 4.360000e+01 1.020000e+01 3.400000e+00 1.800000e+00 4.000000e-01 4.000000e-01 0.000000e+00 0.000000e+00 3.942000e+02
1643000 -4.959313e+04 3.102049e+02 2.390000e+02 9.580000e+01 4.380000e+01 1.020000e+01 3.400000e+00 1.800000e+00 4.000000e-01 4.000000e-01 0.000000e+00 0.000000e+00 3.948000e+02
1644000 -4.960890e+04 3.101142e+02 2.390000e+02 9.580000e+01 4.380000e+01 1.020000e+01 3.400000e+00 1.800000e+00 4.000000e-01 4.000000e-01 0.000000e+00 0.000000e+00 3.948000e+02
1645000 -4.961404e+04 3.118341e+02 2.390000e+02 9.580000e+01 4.380000e+01 1.020000e+01 3.400000e+00 1.800000e+00 4.000000e-01 4.000000e-01 0.000000e+00 0.000000e+00 3.948000e+02
1646000 -4.962712e+04 3.110884e+02 2.390000e+02 9.600000e+01 4.380000e+01 1.020000e+01 3.400000e+00 1.800000e+00 4.000000e-01 4.000000e-01 0.000000e+00 0.000000e+00 3.950000e+02
1647000 -4.960459e+04 3.088160e+02 2.390000e+02 9.620000e+01 4.380000e+01 1.020000e+01 3.400000e+00 1.800000e+00 4.000000e-01 4.000000e-01 0.000000e+00 0.000000e+00 3.952000e+02
1648000 -4.958855e+04 3.111578e+02 2.390000e+02 9.620000e+01 4.380000e+01 1.020000e+01 3.400000e+00 1.800000e+00 4.000000e-01 4.000000e-01 0.000000e+00 0.000000e+00 3.952000e+02
1649000 -4.956456e+04 3.106523e+02 2.390000e+02 9.620000e+01 4.380000e+01 1.040000e+01 3.400000e+00 1.800000e+00 4.000000e-01 4.000000e-01 0.000000e+00 0.000000e+00 3.954000e+02
1650000 -4.958627e+04 3.126637e+02 2.390000e+02 9.620000e+01 4.380000e+01 1.040000e+01 3.400000e+00 1.800000e+00 4.000000e-01 4.000000e-01 0.000000e+00 0.000000e+00 3.954000e+02
1651000 -4.959845e+04 3.113109e+02 2.390000e+02 9.620000e+01 4.380000e+01 1.080000e+01 3.400000e+00 1.800000e+00 4.000000e-01 4.000000e-01 0.000000e+00 0.000000e+00 3.958000e+02
1652000 -4.961273e+04 3.112375e+02 2.390000e+02 9.620000e+01 4.380000e+01 1.080000e+01 3.400000e+00 1.800000e+00 4.000000e-01 4.000000e-01 0.000000e+00 0.000000e+00 3.958000e+02
1653000 -4.960369e+04 3.096474e+02 2.390000e+02 9.620000e+01 4.380000e+01 1.080000e+01 3.400000e+00 1.800000e+00 4.000000e-01 4.000000e-01 0.000000e+00 0.000000e+00 3.958000e+02
1654000 -4.959645e+04 3.136722e+02 2.390000e+02 9.620000e+01 4.380000e+01 1.080000e+01 3.400000e+00 1.800000e+00 4.000000e-01 4.000000e-01 0.000000e+00 0.000000e+00 3.958000e+02
1655000 -4.960346e+04 3.136194e+02 2.390000e+02 9.620000e+01 4.380000e+01 1.080000e+01 3.400000e+00 1.800000e+00 4.000000e-01 4.000000e-01 0.000000e+00 0.000000e+00 3.958000e+02
1656000 -4.959390e+04 3.110465e+02 2.390000e+02 9.620000e+01 4.380000e+01 1.080000e+01 3.600000e+00 1.800000e+00 4.000000e-01 4.000000e-01 0.000000e+00 0.000000e+00 3.960000e+02
1657000 -4.962823e+04 3.115711e+02 2.390000e+02 9.620000e+01 4.380000e+01 1.080000e+01 3.600000e+00 1.800000e+00 4.000000e-01 4.000000e-01 0.000000e+00 0.000000e+00 3.960000e+02
1658000 -4.962482e+04 3.102022e+02 2.390000e+02 9.620000e+01 4.400000e+01 1.080000e+01 3.600000e+00 1.800000e+00 4.000000e-01 4.000000e-01 0.000000e+00 0.000000e+00 3.960000e+02
1659000 -4.959926e+04 3.122530e+02 2.390000e+02 9.640000e+01 4.420000e+01 1.080000e+01 3.600000e+00 1.800000e+00 4.000000e-01 4.000000e-01 0.000000e+00 0.000000e+00 3.966000e+02
1660000 -4.960320e+04 3.128405e+02 2.390000e+02 9.660000e+01 4.420000e+01 1.080000e+01 3.600000e+00 1.800000e+00 4.000000e-01 4.000000e-01 0.000000e+00 0.000000e+00 3.968000e+02
1661000 -4.961750e+04 3.131358e+02 2.390000e+02 9.660000e+01 4.420000e+01 1.080000e+01 3.600000e+00 1.800000e+00 4.000000e-01 4.000000e-01 0.000000e+00 0.000000e+00 3.968000e+02
1662000 -4.961231e+04 3.127569e+02 2.390000e+02 9.660000e+01 4.420000e+01 1.080000e+01 3.600000e+00 1.800000e+00 4.000000e-01 4.000000e-01 0.000000e+00 0.000000e+00 3.968000e+02
1663000 -4.961839e+04 3.081090e+02 2.390000e+02 9.660000e+01 4.440000e+01 1.080000e+01 3.600000e+00 1.800000e+00 4.000000e-01 4.000000e-01 0.000000e+00 0.000000e+00 3.970000e+02
1664000 -4.961365e+04 3.102191e+02 2.390000e+02 9.660000e+01 4.440000e+01 1.080000e+01 3.600000e+00 1.800000e+00 4.000000e-01 4.000000e-01 0.000000e+00 0.000000e+00 3.970000e+02
1665000 -4.962006e+04 3.105193e+02 2.390000e+02 9.680000e+01 4.440000e+01 1.100000e+01 3.600000e+00 1.800000e+00 4.000000e-01 4.000000e-01 0.000000e+00 0.000000e+00 3.974000e+02
1666000 -4.963287e+04 3.111627e+02 2.390000e+02 9.680000e+01 4.440000e+01 1.100000e+01 3.600000e+00 1.800000e+00 4.000000e-01 4.000000e-01 0.000000e+00 0.000000e+00 3.974000e+02
1667000 -4.960667e+04 3.109238e+02 2.390000e+02 9.680000e+01 4.440000e+01 1.100000e+01 3.600000e+00 1.800000e+00 4.000000e-01 4.000000e-01 0.000000e+00 0.000000e+00 3.974000e+02
1668000 -4.962007e+04 3.117210e+02 2.390000e+02 9.680000e+01 4.440000e+01 1.120000e+01 3.600000e+00 1.800000e+00 4.000000e-01 4.000000e-01 0.000000e+00 0.000000e+00 3.976000e+02
1669000 -4.962249e+04 3.124561e+02 2.390000e+02 9.680000e+01 4.460000e+01 1.140000e+01 3.600000e+00 1.800000e+00 4.000000e-01 4.000000e-01 0.000000e+00 0.000000e+00 3.980000e+02
1670000 -4.963028e+04 3.130403e+02 2.390000e+02 9.680000e+01 4.460000e+01 1.140000e+01 3.600000e+00 1.800000e+00 4.000000e-01 4.000000e-01 0.000000e+00 0.000000e+00 3.980000e+02
1671000 -4.963145e+04 3.096203e+02 2.390000e+02 9.680000e+01 4.460000e+01 1.140000e+01 3.600000e+00 1.800000e+00 4.000000e-01 4.000000e-01 0.000000e+00 0.000000e+00 3.980000e+02
1672000 -4.961650e+04 3.120781e+02 2.390000e+02 9.680000e+01 4.480000e+01 1.140000e+01 3.600000e+00 1.800000e+00 4.000000e-01 4.000000e-01 0.000000e+00 0.000000e+00 3.982000e+02
1673000 -4.964004e+04 3.119098e+02 2.390000e+02 9.680000e+01 4.480000e+01 1.140000e+01 3.600000e+00 1.800000e+00 4.000000e-01 4.000000e-01 0.000000e+00 0.000000e+00 3.982000e+02
1674000 -4.960155e+04 3.135233e+02 2.390000e+02 9.700000e+01 4.480000e+01 1.140000e+01 3.600000e+00 1.800000e+00 4.000000e-01 4.000000e-01 0.000000e+00 0.000000e+00 3.984000e+02
1675000 -4.961467e+04 3.124026e+02 2.390000e+02 9.700000e+01 4.480000e+01 1.140000e+01 3.600000e+00 1.800000e+00 4.000000e-01 4.000000e-01 0.000000e+00 0.000000e+00 3.984000e+02
1676000 -4.960010e+04 3.110651e+02 2.390000e+02 9.700000e+01 4.480000e+01 1.140000e+01 3.600000e+00 1.800000e+00 4.000000e-01 4.000000e-01 0.000000e+00 0.000000e+00 3.984000e+02
1677000 -4.964870e+04 3.079978e+02 2.392000e+02 9.700000e+01 4.480000e+01 1.140000e+01 3.600000e+00 1.800000e+00 4.000000e-01 4.000000e-01 0.000000e+00 0.000000e+00 3.986000e+02
1678000 -4.959716e+04 3.086133e+02 2.392000e+02 9.700000e+01 4.480000e+01 1.140000e+01 3.600000e+00 1.800000e+00 4.000000e-01 4.000000e-01 0.000000e+00 0.000000e+00 3.986000e+02
1679000 -4.960849e+04 3.123626e+02 2.392000e+02 9.700000e+01 4.500000e+01 1.140000e+01 3.600000e+00 1.800000e+00 4.000000e-01 4.000000e-01 0.000000e+00 0.000000e+00 3.986000e+02
1680000 -4.958048e+04 3.117282e+02 2.394000e+02 9.700000e+01 4.500000e+01 1.140000e+01 3.600000e+00 1.800000e+00 4.000000e-01 4.000000e-01 0.000000e+00 0.000000e+00 3.990000e+02
1681000 -4.964959e+04 3.093677e+02 2.394000e+02 9.700000e+01 4.500000e+01 1.140000e+01 3.600000e+00 1.800000e+00 4.000000e-01 4.000000e-01 0.000000e+00 0.000000e+00 3.990000e+02
1682000 -4.962142e+04 3.097159e+02 2.396000e+02 9.700000e+01 4.500000e+01 1.140000e+01 3.600000e+00 1.800000e+00 4.000000e-01 4.000000e-01 0.000000e+00 0.000000e+00 3.992000e+02
1683000 -4.960299e+04 3.131213e+02 2.396000e+02 9.700000e+01 4.520000e+01 1.140000e+01 3.600000e+00 1.800000e+00 4.000000e-01 4.000000e-01 0.000000e+00 0.000000e+00 3.994000e+02
1684000 -4.961081e+04 3.133186e+02 2.396000e+02 9.700000e+01 4.520000e+01 1.140000e+01 3.600000e+00 1.800000e+00 4.000000e-01 4.000000e-01 0.000000e+00 0.000000e+00 3.994000e+02
1685000 -4.958093e+04 3.111858e+02 2.398000e+02 9.700000e+01 4.520000e+01 1.140000e+01 3.600000e+00 1.800000e+00 4.000000e-01 4.000000e-01 0.000000e+00 0.000000e+00 3.996000e+02
1686000 -4.957865e+04 3.130689e+02 2.398000e+02 9.700000e+01 4.540000e+01 1.140000e+01 3.600000e+00 1.800000e+00 4.000000e-01 4.000000e-01 0.000000e+00 0.000000e+00 3.998000e+02
1687000 -4.960860e+04 3.096403e+02 2.400000e+02 9.700000e+01 4.540000e+01 1.140000e+01 3.600000e+00 1.800000e+00 4.000000e-01 4.000000e-01 0.000000e+00 0.000000e+00 4.000000e+02
1688000 -4.962944e+04 3.121650e+02 2.400000e+02 9.700000e+01 4.540000e+01 1.140000e+01 3.600000e+00 1.800000e+00 4.000000e-01 4.000000e-01 0.000000e+00 0.000000e+00 4.000000e+02
1689000 -4.962255e+04 3.114934e+02 2.400000e+02 9.700000e+01 4.540000e+01 1.140000e+01 3.600000e+00 2.000000e+00 4.000000e-01 4.000000e-01 0.000000e+00 0.000000e+00 4.002000e+02
1690000 -4.960813e+04 3.112043e+02 2.400000e+02 9.700000e+01 4.540000e+01 1.140000e+01 3.600000e+00 2.000000e+00 4.000000e-01 4.000000e-01 0.000000e+00 0.000000e+00 4.002000e+02
1691000 -4.960942e+04 3.119023e+02 2.400000e+02 9.700000e+01 4.540000e+01 1.140000e+01 3.600000e+00 2.000000e+00 4.000000e-01 4.000000e-01 0.000000e+00 0.000000e+00 4.002000e+02
1692000 -4.959556e+04 3.123725e+02 2.400000e+02 9.700000e+01 4.560000e+01 1.140000e+01 3.600000e+00 2.000000e+00 4.000000e-01 4.000000e-01 0.000000e+00 0.000000e+00 4.004000e+02
1693000 -4.961245e+04 3.123031e+02 2.400000e+02 9.700000e+01 4.560000e+01 1.140000e+01 3.600000e+00 2.000000e+00 4.000000e-01 4.000000e-01 0.000000e+00 0.000000e+00 4.004000e+02
1694000 -4.960983e+04 3.112282e+02 2.402000e+02 9.700000e+01 4.560000e+01 1.140000e+01 3.600000e+00 2.000000e+00 4.000000e-01 4.000000e-01 0.000000e+00 0.000000e+00 4.006000e+02
1695000 -4.960279e+04 3.106234e+02 2.404000e+02 9.700000e+01 4.560000e+01 1.140000e+01 3.600000e+00 2.000000e+00 4.000000e-01 4.000000e-01 0.000000e+00 0.000000e+00 4.008000e+02
1696000 -4.957994e+04 3.109005e+02 2.404000e+02 9.700000e+01 4.560000e+01 1.140000e+01 3.600000e+00 2.000000e+00 4.000000e-01 4.000000e-01 0.000000e+00 0.000000e+00 4.008000e+02
1697000 -4.959216e+04 3.110678e+02 2.404000e+02 9.720000e+01 4.560000e+01 1.140000e+01 3.600000e+00 2.000000e+00 4.000000e-01 4.000000e-01 0.000000e+00 0.000000e+00 4.010000e+02
1698000 -4.961031e+04 3.094241e+02 2.404000e+02 9.720000e+01 4.580000e+01 1.140000e+01 3.600000e+00 2.000000e+00 4.000000e-01 4.000000e-01 0.000000e+00 0.000000e+00 4.012000e+02
1699000 -4.957080e+04 3.109885e+02 2.404000e+02 9.720000e+01 4.580000e+01 1.160000e+01 3.600000e+00 2.000000e+00 4.000000e-01 4.000000e-01 0.000000e+00 0.000000e+00 4.014000e+02
1700000 -4.962462e+04 3.113213e+02 2.404000e+02 9.720000e+01 4.600000e+01 1.160000e+01 3.600000e+00 2.000000e+00 4.000000e-01 4.000000e-01 0.000000e+00 0.000000e+00 4.014000e+02
1701000 -4.959341e+04 3.112173e+02 2.404000e+02 9.740000e+01 4.620000e+01 1.160000e+01 3.600000e+00 2.000000e+00 4.000000e-01 4.000000e-01 0.000000e+00 0.000000e+00 4.020000e+02
1702000 -4.957244e+04 3.099410e+02 2.404000e+02 9.760000e+01 4.640000e+01 1.160000e+01 3.600000e+00 2.000000e+00 4.000000e-01 4.000000e-01 0.000000e+00 0.000000e+00 4.022000e+02
1703000 -4.957123e+04 3.126659e+02 2.406000e+02 9.760000e+01 4.640000e+01 1.160000e+01 3.600000e+00 2.000000e+00 4.000000e-01 4.000000e-01 0.000000e+00 0.000000e+00 4.026000e+02
1704000 -4.956564e+04 3.129901e+02 2.406000e+02 9.760000e+01 4.640000e+01 1.160000e+01 3.600000e+00 2.000000e+00 4.000000e-01 4.000000e-01 0.000000e+00 0.000000e+00 4.026000e+02
1705000 -4.961828e+04 3.094784e+02 2.406000e+02 9.780000e+01 4.640000e+01 1.160000e+01 3.600000e+00 2.000000e+00 4.000000e-01 4.000000e-01 0.000000e+00 0.000000e+00 4.026000e+02
1706000 -4.962528e+04 3.136425e+02 2.406000e+02 9.780000e+01 4.660000e+01 1.160000e+01 3.600000e+00 2.000000e+00 4.000000e-01 4.000000e-01 0.000000e+00 0.000000e+00 4.028000e+02
1707000 -4.958561e+04 3.089638e+02 2.406000e+02 9.780000e+01 4.660000e+01 1.160000e+01 3.600000e+00 2.000000e+00 4.000000e-01 4.000000e-01 0.000000e+00 0.000000e+00 4.030000e+02
1708000 -4.957940e+04 3.133365e+02 2.406000e+02 9.780000e+01 4.660000e+01 1.160000e+01 3.600000e+00 2.000000e+00 4.000000e-01 4.000000e-01 0.000000e+00 0.000000e+00 4.030000e+02
1709000 -4.956701e+04 3.117252e+02 2.406000e+02 9.800000e+01 4.660000e+01 1.160000e+01 3.600000e+00 2.000000e+00 4.000000e-01 4.000000e-01 0.000000e+00 0.000000e+00 4.032000e+02
1710000 -4.958254e+04 3.117421e+02 2.406000e+02 9.800000e+01 4.660000e+01 1.160000e+01 3.600000e+00 2.000000e+00 4.000000e-01 4.000000e-01 0.000000e+00 0.000000e+00 4.032000e+02
1711000 -4.955344e+04 3.130627e+02 2.406000e+02 9.800000e+01 4.680000e+01 1.160000e+01 3.600000e+00 2.000000e+00 4.000000e-01 4.000000e-01 0.000000e+00 0.000000e+00 4.034000e+02
1712000 -4.956707e+04 3.117617e+02 2.406000e+02 9.800000e+01 4.680000e+01 1.160000e+01 3.600000e+00 2.000000e+00 4.000000e-01 4.000000e-01 0.000000e+00 0.000000e+00 4.034000e+02
1713000 -4.957145e+04 3.119740e+02 2.406000e+02 9.800000e+01 4.680000e+01 1.160000e+01 3.600000e+00 2.000000e+00 4.000000e-01 4.000000e-01 0.000000e+00 0.000000e+00 4.034000e+02
1714000 -4.958919e+04 3.126933e+02 2.406000e+02 9.800000e+01 4.680000e+01 1.160000e+01 3.600000e+00 2.000000e+00 4.000000e-01 4.000000e-01 0.000000e+00 0.000000e+00 4.034000e+02
1715000 -4.954310e+04 3.132770e+02 2.406000e+02 9.840000e+01 4.680000e+01 1.160000e+01 3.600000e+00 2.000000e+00 4.000000e-01 4.000000e-01 0.000000e+00 0.000000e+00 4.036000e+02
1716000 -4.957708e+04 3.133430e+02 2.406000e+02 9.840000e+01 4.680000e+01 1.160000e+01 3.600000e+00 2.000000e+00 4.000000e-01 4.000000e-01 0.000000e+00 0.000000e+00 4.038000e+02
1717000 -4.959062e+04 3.110665e+02 2.406000e+02 9.840000e+01 4.680000e+01 1.160000e+01 3.600000e+00 2.000000e+00 4.000000e-01 4.000000e-01 0.000000e+00 0.000000e+00 4.038000e+02
1718000 -4.963345e+04 3.119653e+02 2.406000e+02 9.840000e+01 4.680000e+01 1.160000e+01 3.600000e+00 2.000000e+00 4.000000e-01 4.000000e-01 0.000000e+00 0.000000e+00 4.038000e+02
1719000 -4.961613e+04 3.124705e+02 2.406000e+02 9.840000e+01 4.680000e+01 1.180000e+01 3.600000e+00 2.000000e+00 4.000000e-01 4.000000e-01 0.000000e+00 0.000000e+00 4.040000e+02
1720000 -4.959323e+04 3.120875e+02 2.406000e+02 9.840000e+01 4.680000e+01 1.180000e+01 3.600000e+00 2.000000e+00 4.000000e-01 4.000000e-01 0.000000e+00 0.000000e+00 4.040000e+02
1721000 -4.958838e+04 3.126168e+02 2.406000e+02 9.840000e+01 4.680000e+01 1.180000e+01 3.600000e+00 2.000000e+00 4.000000e-01 4.000000e-01 0.000000e+00 0.000000e+00 4.040000e+02
1722000 -4.960026e+04 3.133328e+02 2.406000e+02 9.840000e+01 4.680000e+01 1.180000e+01 3.600000e+00 2.000000e+00 4.000000e-01 4.000000e-01 0.000000e+00 0.000000e+00 4.040000e+02
1723000 -4.958478e+04 3.095208e+02 2.406000e+02 9.840000e+01 4.680000e+01 1.180000e+01 3.600000e+00 2.000000e+00 4.000000e-01 4.000000e-01 0.000000e+00 0.000000e+00 4.040000e+02
1724000 -4.959232e+04 3.124785e+02 2.406000e+02 9.840000e+01 4.680000e+01 1.180000e+01 3.600000e+00 2.000000e+00 4.000000e-01 4.000000e-01 0.000000e+00 0.000000e+00 4.040000e+02
1725000 -4.961500e+04 3.127494e+02 2.406000e+02 9.840000e+01 4.680000e+01 1.180000e+01 3.600000e+00 2.000000e+00 4.000000e-01 4.000000e-01 0.000000e+00 0.000000e+00 4.040000e+02
1726000 -4.962574e+04 3.109049e+02 2.408000e+02 9.840000e+01 4.680000e+01 1.180000e+01 3.600000e+00 2.000000e+00 4.000000e-01 4.000000e-01 0.000000e+00 0.000000e+00 4.042000e+02
1727000 -4.962643e+04 3.106999e+02 2.408000e+02 9.840000e+01 4.680000e+01 1.180000e+01 3.600000e+00 2.000000e+00 4.000000e-01 4.000000e-01 0.000000e+00 0.000000e+00 4.042000e+02
1728000 -4.959993e+04 3.124863e+02 2.408000e+02 9.840000e+01 4.700000e+01 1.180000e+01 3.600000e+00 2.000000e+00 6.000000e-01 4.000000e-01 0.000000e+00 0.000000e+00 4.046000e+02
1729000 -4.958574e+04 3.116363e+02 2.408000e+02 9.840000e+01 4.720000e+01 1.180000e+01 3.600000e+00 2.000000e+00 6.000000e-01 4.000000e-01 0.000000e+00 0.000000e+00 4.048000e+02
1730000 -4.965574e+04 3.146112e+02 2.408000e+02 9.840000e+01 4.720000e+01 1.180000e+01 3.600000e+00 2.000000e+00 6.000000e-01 4.000000e-01 0.000000e+00 0.000000e+00 4.048000e+02
1731000 -4.961853e+04 3.126565e+02 2.408000e+02 9.840000e+01 4.720000e+01 1.180000e+01 3.600000e+00 2.000000e+00 6.000000e-01 4.000000e-01 0.000000e+00 0.000000e+00 4.048000e+02
1732000 -4.962767e+04 3.099655e+02 2.408000e+02 9.840000e+01 4.740000e+01 1.180000e+01 3.600000e+00 2.000000e+00 6.000000e-01 4.000000e-01 0.000000e+00 0.000000e+00 4.050000e+02
1733000 -4.962576e+04 3.138319e+02 2.408000e+02 9.860000e+01 4.760000e+01 1.180000e+01 3.600000e+00 2.000000e+00 6.000000e-01 4.000000e-01 0.000000e+00 0.000000e+00 4.052000e+02
1734000 -4.960307e+04 3.129695e+02 2.408000e+02 9.860000e+01 4.760000e+01 1.180000e+01 3.600000e+00 2.000000e+00 6.000000e-01 4.000000e-01 0.000000e+00 0.000000e+00 4.054000e+02
1735000 -4.960151e+04 3.112121e+02 2.408000e+02 9.880000e+01 4.760000e+01 1.180000e+01 3.600000e+00 2.000000e+00 6.000000e-01 4.000000e-01 0.000000e+00 0.000000e+00 4.056000e+02
1736000 -4.959846e+04 3.130919e+02 2.408000e+02 9.880000e+01 4.760000e+01 1.180000e+01 3.600000e+00 2.000000e+00 6.000000e-01 4.000000e-01 0.000000e+00 0.000000e+00 4.056000e+02
1737000 -4.959097e+04 3.152191e+02 2.408000e+02 9.880000e+01 4.800000e+01 1.180000e+01 3.600000e+00 2.000000e+00 6.000000e-01 4.000000e-01 0.000000e+00 0.000000e+00 4.058000e+02
1738000 -4.960396e+04 3.116080e+02 2.408000e+02 9.880000e+01 4.800000e+01 1.180000e+01 3.800000e+00 2.200000e+00 6.000000e-01 4.000000e-01 0.000000e+00 0.000000e+00 4.064000e+02
1739000 -4.959701e+04 3.114200e+02 2.408000e+02 9.880000e+01 4.800000e+01 1.180000e+01 3.800000e+00 2.200000e+00 6.000000e-01 4.000000e-01 0.000000e+00 0.000000e+00 4.064000e+02
1740000 -4.957965e+04 3.132242e+02 2.408000e+02 9.900000e+01 4.800000e+01 1.180000e+01 3.800000e+00 2.200000e+00 6.000000e-01 4.000000e-01 0.000000e+00 0.000000e+00 4.066000e+02
1741000 -4.961155e+04 3.117877e+02 2.408000e+02 9.900000e+01 4.800000e+01 1.180000e+01 3.800000e+00 2.200000e+00 6.000000e-01 4.000000e-01 0.000000e+00 0.000000e+00 4.066000e+02
1742000 -4.958592e+04 3.123755e+02 2.408000e+02 9.900000e+01 4.820000e+01 1.180000e+01 3.800000e+00 2.200000e+00 6.000000e-01 4.000000e-01 0.000000e+00 0.000000e+00 4.068000e+02
1743000 -4.959529e+04 3.117792e+02 2.408000e+02 9.940000e+01 4.820000e+01 1.180000e+01 3.800000e+00 2.200000e+00 6.000000e-01 4.000000e-01 0.000000e+00 0.000000e+00 4.072000e+02
1744000 -4.955282e+04 3.123781e+02 2.408000e+02 9.960000e+01 4.820000e+01 1.180000e+01 3.800000e+00 2.200000e+00 6.000000e-01 4.000000e-01 0.000000e+00 0.000000e+00 4.074000e+02
1745000 -4.959929e+04 3.117869e+02 2.410000e+02 9.960000e+01 4.820000e+01 1.180000e+01 3.800000e+00 2.200000e+00 6.000000e-01 4.000000e-01 0.000000e+00 0.000000e+00 4.076000e+02
1746000 -4.959764e+04 3.111934e+02 2.410000e+02 9.960000e+01 4.820000e+01 1.180000e+01 3.800000e+00 2.200000e+00 6.000000e-01 4.000000e-01 0.000000e+00 0.000000e+00 4.076000e+02
1747000 -4.956192e+04 3.119816e+02 2.410000e+02 9.980000e+01 4.820000e+01 1.180000e+01 3.800000e+00 2.200000e+00 6.000000e-01 4.000000e-01 0.000000e+00 0.000000e+00 4.078000e+02
1748000 -4.961115e+04 3.110364e+02 2.410000e+02 9.980000e+01 4.820000e+01 1.180000e+01 3.800000e+00 2.200000e+00 6.000000e-01 4.000000e-01 0.000000e+00 0.000000e+00 4.078000e+02
1749000 -4.958273e+04 3.139895e+02 2.410000e+02 1.002000e+02 4.840000e+01 1.180000e+01 3.800000e+00 2.200000e+00 6.000000e-01 4.000000e-01 0.000000e+00 0.000000e+00 4.084000e+02
1750000 -4.958287e+04 3.116549e+02 2.412000e+02 1.002000e+02 4.860000e+01 1.180000e+01 3.800000e+00 2.400000e+00 6.000000e-01 4.000000e-01 0.000000e+00 0.000000e+00 4.090000e+02
1751000 -4.958409e+04 3.120961e+02 2.412000e+02 1.002000e+02 4.860000e+01 1.180000e+01 3.800000e+00 2.400000e+00 6.000000e-01 4.000000e-01 0.000000e+00 0.000000e+00 4.090000e+02
1752000 -4.959373e+04 3.118709e+02 2.412000e+02 1.004000e+02 4.860000e+01 1.200000e+01 3.800000e+00 2.400000e+00 6.000000e-01 4.000000e-01 0.000000e+00 0.000000e+00 4.094000e+02
1753000 -4.961298e+04 3.113331e+02 2.412000e+02 1.004000e+02 4.860000e+01 1.200000e+01 3.800000e+00 2.400000e+00 6.000000e-01 4.000000e-01 0.000000e+00 0.000000e+00 4.094000e+02
1754000 -4.958627e+04 3.125521e+02 2.412000e+02 1.006000e+02 4.860000e+01 1.200000e+01 3.800000e+00 2.400000e+00 6.000000e-01 4.000000e-01 0.000000e+00 0.000000e+00 4.096000e+02
1755000 -4.957711e+04 3.114628e+02 2.412000e+02 1.006000e+02 4.860000e+01 1.200000e+01 3.800000e+00 2.400000e+00 6.000000e-01 4.000000e-01 0.000000e+00 0.000000e+00 4.096000e+02
1756000 -4.956440e+04 3.125191e+02 2.412000e+02 1.006000e+02 4.860000e+01 1.200000e+01 3.800000e+00 2.400000e+00 6.000000e-01 4.000000e-01 0.000000e+00 0.000000e+00 4.096000e+02
1757000 -4.958807e+04 3.114504e+02 2.412000e+02 1.006000e+02 4.860000e+01 1.200000e+01 3.800000e+00 2.400000e+00 6.000000e-01 4.000000e-01 0.000000e+00 0.000000e+00 4.096000e+02
1758000 -4.959748e+04 3.147622e+02 2.412000e+02 1.006000e+02 4.860000e+01 1.200000e+01 3.800000e+00 2.400000e+00 6.000000e-01 4.000000e-01 0.000000e+00 0.000000e+00 4.096000e+02
1759000 -4.961530e+04 3.082378e+02 2.412000e+02 1.006000e+02 4.860000e+01 1.200000e+01 3.800000e+00 2.400000e+00 6.000000e-01 4.000000e-01 0.000000e+00 0.000000e+00 4.096000e+02
1760000 -4.960590e+04 3.134278e+02 2.412000e+02 1.008000e+02 4.860000e+01 1.200000e+01 3.800000e+00 2.400000e+00 6.000000e-01 4.000000e-01 0.000000e+00 0.000000e+00 4.098000e+02
1761000 -4.956809e+04 3.130719e+02 2.412000e+02 1.008000e+02 4.860000e+01 1.200000e+01 3.800000e+00 2.400000e+00 6.000000e-01 4.000000e-01 0.000000e+00 0.000000e+00 4.098000e+02
1762000 -4.956330e+04 3.103275e+02 2.412000e+02 1.008000e+02 4.860000e+01 1.200000e+01 3.800000e+00 2.400000e+00 6.000000e-01 4.000000e-01 0.000000e+00 0.000000e+00 4.098000e+02
1763000 -4.955100e+04 3.104490e+02 2.412000e+02 1.008000e+02 4.860000e+01 1.200000e+01 3.800000e+00 2.400000e+00 6.000000e-01 4.000000e-01 0.000000e+00 0.000000e+00 4.098000e+02
1764000 -4.960123e+04 3.126138e+02 2.412000e+02 1.008000e+02 4.860000e+01 1.200000e+01 3.800000e+00 2.400000e+00 6.000000e-01 4.000000e-01 0.000000e+00 0.000000e+00 4.098000e+02
1765000 -4.955357e+04 3.116248e+02 2.412000e+02 1.008000e+02 4.860000e+01 1.200000e+01 3.800000e+00 2.400000e+00 6.000000e-01 4.000000e-01 0.000000e+00 0.000000e+00 4.098000e+02
1766000 -4.959028e+04 3.112020e+02 2.412000e+02 1.008000e+02 4.860000e+01 1.200000e+01 3.800000e+00 2.400000e+00 6.000000e-01 4.000000e-01 0.000000e+00 0.000000e+00 4.098000e+02
1767000 -4.959046e+04 3.109698e+02 2.412000e+02 1.008000e+02 4.860000e+01 1.220000e+01 3.800000e+00 2.400000e+00 6.000000e-01 4.000000e-01 0.000000e+00 0.000000e+00 4.100000e+02
1768000 -4.961568e+04 3.131023e+02 2.412000e+02 1.008000e+02 4.860000e+01 1.220000e+01 3.800000e+00 2.600000e+00 6.000000e-01 4.000000e-01 0.000000e+00 0.000000e+00 4.102000e+02
1769000 -4.956991e+04 3.113388e+02 2.412000e+02 1.008000e+02 4.860000e+01 1.220000e+01 3.800000e+00 2.600000e+00 6.000000e-01 4.000000e-01 0.000000e+00 0.000000e+00 4.102000e+02
1770000 -4.956367e+04 3.090103e+02 2.414000e+02 1.008000e+02 4.860000e+01 1.220000e+01 3.800000e+00 2.600000e+00 6.000000e-01 4.000000e-01 0.000000e+00 0.000000e+00 4.104000e+02
1771000 -4.955797e+04 3.140550e+02 2.414000e+02 1.008000e+02 4.860000e+01 1.220000e+01 3.800000e+00 2.600000e+00 6.000000e-01 4.000000e-01 0.000000e+00 0.000000e+00 4.104000e+02
1772000 -4.959179e+04 3.130605e+02 2.414000e+02 1.008000e+02 4.860000e+01 1.220000e+01 3.800000e+00 2.600000e+00 6.000000e-01 4.000000e-01 0.000000e+00 0.000000e+00 4.104000e+02
1773000 -4.956812e+04 3.119536e+02 2.414000e+02 1.008000e+02 4.860000e+01 1.220000e+01 3.800000e+00 2.600000e+00 6.000000e-01 4.000000e-01 0.000000e+00 0.000000e+00 4.104000e+02
1774000 -4.957969e+04 3.119840e+02 2.414000e+02 1.008000e+02 4.860000e+01 1.220000e+01 3.800000e+00 2.600000e+00 6.000000e-01 4.000000e-01 0.000000e+00 0.000000e+00 4.104000e+02
1775000 -4.955877e+04 3.129875e+02 2.416000e+02 1.008000e+02 4.880000e+01 1.220000e+01 3.800000e+00 2.600000e+00 6.000000e-01 4.000000e-01 0.000000e+00 0.000000e+00 4.106000e+02
1776000 -4.955291e+04 3.133628e+02 2.416000e+02 1.010000e+02 4.880000e+01 1.220000e+01 3.800000e+00 2.600000e+00 6.000000e-01 4.000000e-01 0.000000e+00 0.000000e+00 4.110000e+02
1777000 -4.956989e+04 3.122692e+02 2.416000e+02 1.010000e+02 4.880000e+01 1.220000e+01 3.800000e+00 2.600000e+00 6.000000e-01 4.000000e-01 0.000000e+00 0.000000e+00 4.110000e+02
1778000 -4.960663e+04 3.116187e+02 2.416000e+02 1.010000e+02 4.880000e+01 1.220000e+01 3.800000e+00 2.600000e+00 6.000000e-01 4.000000e-01 0.000000e+00 0.000000e+00 4.110000e+02
1779000 -4.960317e+04 3.140193e+02 2.416000e+02 1.010000e+02 4.880000e+01 1.220000e+01 3.800000e+00 2.600000e+00 6.000000e-01 4.000000e-01 0.000000e+00 0.000000e+00 4.110000e+02
1780000 -4.957577e+04 3.130220e+02 2.416000e+02 1.010000e+02 4.880000e+01 1.220000e+01 3.800000e+00 2.600000e+00 6.000000e-01 4.000000e-01 0.000000e+00 0.000000e+00 4.110000e+02
1781000 -4.959360e+04 3.141433e+02 2.416000e+02 1.010000e+02 4.880000e+01 1.220000e+01 3.800000e+00 2.600000e+00 6.000000e-01 4.000000e-01 0.000000e+00 0.000000e+00 4.110000e+02
1782000 -4.961568e+04 3.136301e+02 2.416000e+02 1.012000e+02 4.900000e+01 1.220000e+01 3.800000e+00 2.600000e+00 6.000000e-01 4.000000e-01 0.000000e+00 0.000000e+00 4.114000e+02
1783000 -4.957028e+04 3.126560e+02 2.416000e+02 1.012000e+02 4.900000e+01 1.220000e+01 3.800000e+00 2.600000e+00 6.000000e-01 4.000000e-01 0.000000e+00 0.000000e+00 4.114000e+02
1784000 -4.960713e+04 3.131399e+02 2.416000e+02 1.012000e+02 4.920000e+01 1.220000e+01 3.800000e+00 2.600000e+00 6.000000e-01 4.000000e-01 0.000000e+00 0.000000e+00 4.116000e+02
1785000 -4.958700e+04 3.109929e+02 2.416000e+02 1.012000e+02 4.920000e+01 1.220000e+01 3.800000e+00 2.600000e+00 6.000000e-01 4.000000e-01 0.000000e+00 0.000000e+00 4.116000e+02
1786000 -4.955894e+04 3.129862e+02 2.416000e+02 1.012000e+02 4.920000e+01 1.220000e+01 3.800000e+00 2.600000e+00 6.000000e-01 4.000000e-01 0.000000e+00 0.000000e+00 4.116000e+02
1787000 -4.961218e+04 3.132090e+02 2.416000e+02 1.014000e+02 4.920000e+01 1.220000e+01 3.800000e+00 2.800000e+00 6.000000e-01 4.000000e-01 0.000000e+00 0.000000e+00 4.120000e+02
1788000 -4.958101e+04 3.141860e+02 2.416000e+02 1.014000e+02 4.920000e+01 1.220000e+01 3.800000e+00 2.800000e+00 6.000000e-01 4.000000e-01 0.000000e+00 0.000000e+00 4.120000e+02
1789000 -4.962606e+04 3.126304e+02 2.416000e+02 1.014000e+02 4.920000e+01 1.220000e+01 3.800000e+00 2.800000e+00 6.000000e-01 4.000000e-01 0.000000e+00 0.000000e+00 4.120000e+02
1790000 -4.961239e+04 3.136918e+02 2.416000e+02 1.016000e+02 4.920000e+01 1.220000e+01 3.800000e+00 2.800000e+00 6.000000e-01 4.000000e-01 0.000000e+00 0.000000e+00 4.122000e+02
1791000 -4.958502e+04 3.116356e+02 2.416000e+02 1.016000e+02 4.920000e+01 1.220000e+01 3.800000e+00 2.800000e+00 6.000000e-01 4.000000e-01 0.000000e+00 0.000000e+00 4.122000e+02
1792000 -4.958665e+04 3.142155e+02 2.416000e+02 1.016000e+02 4.920000e+01 1.220000e+01 3.800000e+00 2.800000e+00 6.000000e-01 4.000000e-01 0.000000e+00 0.000000e+00 4.122000e+02
1793000 -4.959971e+04 3.121992e+02 2.416000e+02 1.016000e+02 4.920000e+01 1.220000e+01 3.800000e+00 2.800000e+00 6.000000e-01 4.000000e-01 0.000000e+00 0.000000e+00 4.122000e+02
1794000 -4.958263e+04 3.104304e+02 2.416000e+02 1.016000e+02 4.920000e+01 1.220000e+01 3.800000e+00 2.800000e+00 8.000000e-01 4.000000e-01 0.000000e+00 0.000000e+00 4.124000e+02
1795000 -4.959984e+04 3.149020e+02 2.416000e+02 1.016000e+02 4.920000e+01 1.220000e+01 3.800000e+00 2.800000e+00 8.000000e-01 4.000000e-01 0.000000e+00 0.000000e+00 4.124000e+02
1796000 -4.961079e+04 3.133469e+02 2.416000e+02 1.018000e+02 4.920000e+01 1.220000e+01 3.800000e+00 2.800000e+00 8.000000e-01 6.000000e-01 0.000000e+00 0.000000e+00 4.126000e+02
1797000 -4.959690e+04 3.134109e+02 2.416000e+02 1.018000e+02 4.920000e+01 1.220000e+01 3.800000e+00 2.800000e+00 8.000000e-01 6.000000e-01 0.000000e+00 0.000000e+00 4.128000e+02
1798000 -4.961905e+04 3.098699e+02 2.416000e+02 1.018000e+02 4.920000e+01 1.220000e+01 3.800000e+00 2.800000e+00 8.000000e-01 6.000000e-01 0.000000e+00 0.000000e+00 4.128000e+02
1799000 -4.958527e+04 3.108095e+02 2.416000e+02 1.020000e+02 4.920000e+01 1.220000e+01 3.800000e+00 2.800000e+00 8.000000e-01 6.000000e-01 0.000000e+00 0.000000e+00 4.130000e+02
1800000 -4.958889e+04 3.129249e+02 2.416000e+02 1.020000e+02 4.920000e+01 1.220000e+01 3.800000e+00 2.800000e+00 8.000000e-01 6.000000e-01 0.000000e+00 0.000000e+00 4.130000e+02
1801000 -4.962822e+04 3.116060e+02 2.416000e+02 1.022000e+02 4.920000e+01 1.220000e+01 3.800000e+00 2.800000e+00 8.000000e-01 6.000000e-01 0.000000e+00 0.000000e+00 4.132000e+02
1802000 -4.961824e+04 3.108938e+02 2.418000e+02 1.022000e+02 4.920000e+01 1.220000e+01 3.800000e+00 2.800000e+00 8.000000e-01 6.000000e-01 0.000000e+00 0.000000e+00 4.134000e+02
1803000 -4.959400e+04 3.121499e+02 2.418000e+02 1.024000e+02 4.920000e+01 1.240000e+01 3.800000e+00 2.800000e+00 8.000000e-01 6.000000e-01 0.000000e+00 0.000000e+00 4.136000e+02
1804000 -4.959268e+04 3.129040e+02 2.418000e+02 1.024000e+02 4.920000e+01 1.240000e+01 3.800000e+00 2.800000e+00 8.000000e-01 6.000000e-01 0.000000e+00 0.000000e+00 4.138000e+02
1805000 -4.961163e+04 3.127706e+02 2.418000e+02 1.024000e+02 4.940000e+01 1.240000e+01 3.800000e+00 2.800000e+00 8.000000e-01 6.000000e-01 0.000000e+00 0.000000e+00 4.140000e+02
1806000 -4.957792e+04 3.110490e+02 2.418000e+02 1.024000e+02 4.940000e+01 1.240000e+01 3.800000e+00 2.800000e+00 8.000000e-01 6.000000e-01 0.000000e+00 0.000000e+00 4.140000e+02
1807000 -4.961245e+04 3.118089e+02 2.418000e+02 1.024000e+02 4.940000e+01 1.240000e+01 3.800000e+00 2.800000e+00 8.000000e-01 6.000000e-01 0.000000e+00 0.000000e+00 4.140000e+02
1808000 -4.958295e+04 3.109516e+02 2.418000e+02 1.026000e+02 4.980000e+01 1.240000e+01 3.800000e+00 2.800000e+00 8.000000e-01 6.000000e-01 0.000000e+00 0.000000e+00 4.146000e+02
1809000 -4.958234e+04 3.128873e+02 2.418000e+02 1.026000e+02 5.020000e+01 1.240000e+01 3.800000e+00 2.800000e+00 8.000000e-01 6.000000e-01 0.000000e+00 0.000000e+00 4.150000e+02
1810000 -4.959745e+04 3.115661e+02 2.418000e+02 1.026000e+02 5.020000e+01 1.240000e+01 3.800000e+00 2.800000e+00 8.000000e-01 6.000000e-01 0.000000e+00 0.000000e+00 4.150000e+02
1811000 -4.958141e+04 3.124200e+02 2.418000e+02 1.026000e+02 5.020000e+01 1.240000e+01 3.800000e+00 2.800000e+00 8.000000e-01 6.000000e-01 0.000000e+00 0.000000e+00 4.150000e+02
1812000 -4.960657e+04 3.115564e+02 2.418000e+02 1.026000e+02 5.020000e+01 1.240000e+01 3.800000e+00 2.800000e+00 8.000000e-01 6.000000e-01 0.000000e+00 0.000000e+00 4.150000e+02
1813000 -4.961778e+04 3.117322e+02 2.418000e+02 1.028000e+02 5.020000e+01 1.240000e+01 3.800000e+00 2.800000e+00 8.000000e-01 6.000000e-01 0.000000e+00 0.000000e+00 4.152000e+02
1814000 -4.961883e+04 3.108671e+02 2.418000e+02 1.028000e+02 5.040000e+01 1.260000e+01 3.800000e+00 2.800000e+00 8.000000e-01 6.000000e-01 0.000000e+00 0.000000e+00 4.152000e+02
1815000 -4.961936e+04 3.117786e+02 2.418000e+02 1.028000e+02 5.060000e+01 1.260000e+01 3.800000e+00 2.800000e+00 8.000000e-01 6.000000e-01 0.000000e+00 0.000000e+00 4.158000e+02
1816000 -4.962765e+04 3.134862e+02 2.418000e+02 1.028000e+02 5.080000e+01 1.260000e+01 3.800000e+00 2.800000e+00 8.000000e-01 6.000000e-01 0.000000e+00 0.000000e+00 4.160000e+02
1817000 -4.960420e+04 3.133685e+02 2.418000e+02 1.028000e+02 5.080000e+01 1.260000e+01 3.800000e+00 2.800000e+00 8.000000e-01 6.000000e-01 0.000000e+00 0.000000e+00 4.160000e+02
1818000 -4.962227e+04 3.119195e+02 2.418000e+02 1.028000e+02 5.080000e+01 1.280000e+01 3.800000e+00 2.800000e+00 8.000000e-01 6.000000e-01 0.000000e+00 0.000000e+00 4.162000e+02
1819000 -4.961358e+04 3.132649e+02 2.418000e+02 1.028000e+02 5.100000e+01 1.280000e+01 3.800000e+00 2.800000e+00 8.000000e-01 6.000000e-01 0.000000e+00 0.000000e+00 4.164000e+02
1820000 -4.958030e+04 3.119574e+02 2.418000e+02 1.028000e+02 5.100000e+01 1.280000e+01 3.800000e+00 2.800000e+00 8.000000e-01 6.000000e-01 0.000000e+00 0.000000e+00 4.164000e+02
1821000 -4.961523e+04 3.100127e+02 2.418000e+02 1.028000e+02 5.100000e+01 1.300000e+01 3.800000e+00 2.800000e+00 8.000000e-01 6.000000e-01 0.000000e+00 0.000000e+00 4.166000e+02
1822000 -4.961360e+04 3.115736e+02 2.418000e+02 1.028000e+02 5.100000e+01 1.300000e+01 3.800000e+00 2.800000e+00 8.000000e-01 6.000000e-01 0.000000e+00 0.000000e+00 4.166000e+02
1823000 -4.961513e+04 3.113333e+02 2.418000e+02 1.028000e+02 5.140000e+01 1.300000e+01 3.800000e+00 2.800000e+00 8.000000e-01 6.000000e-01 0.000000e+00 0.000000e+00 4.168000e+02
1824000 -4.959715e+04 3.124666e+02 2.418000e+02 1.028000e+02 5.140000e+01 1.300000e+01 3.800000e+00 2.800000e+00 8.000000e-01 6.000000e-01 0.000000e+00 0.000000e+00 4.170000e+02
1825000 -4.958317e+04 3.122922e+02 2.418000e+02 1.028000e+02 5.140000e+01 1.300000e+01 3.800000e+00 2.800000e+00 8.000000e-01 6.000000e-01 0.000000e+00 0.000000e+00 4.170000e+02
1826000 -4.960825e+04 3.110987e+02 2.418000e+02 1.028000e+02 5.160000e+01 1.300000e+01 3.800000e+00 2.800000e+00 8.000000e-01 6.000000e-01 0.000000e+00 0.000000e+00 4.172000e+02
1827000 -4.957979e+04 3.115173e+02 2.418000e+02 1.028000e+02 5.160000e+01 1.300000e+01 4.000000e+00 2.800000e+00 8.000000e-01 6.000000e-01 0.000000e+00 0.000000e+00 4.174000e+02
1828000 -4.962732e+04 3.128347e+02 2.418000e+02 1.028000e+02 5.160000e+01 1.300000e+01 4.000000e+00 2.800000e+00 8.000000e-01 6.000000e-01 0.000000e+00 0.000000e+00 4.174000e+02
1829000 -4.956520e+04 3.127802e+02 2.420000e+02 1.028000e+02 5.160000e+01 1.300000e+01 4.000000e+00 2.800000e+00 8.000000e-01 6.000000e-01 0.000000e+00 0.000000e+00 4.176000e+02
1830000 -4.965768e+04 3.105767e+02 2.420000e+02 1.030000e+02 5.180000e+01 1.300000e+01 4.000000e+00 2.800000e+00 8.000000e-01 6.000000e-01 0.000000e+00 0.000000e+00 4.180000e+02
1831000 -4.959284e+04 3.126343e+02 2.420000e+02 1.030000e+02 5.180000e+01 1.300000e+01 4.000000e+00 2.800000e+00 8.000000e-01 6.000000e-01 0.000000e+00 0.000000e+00 4.180000e+02
1832000 -4.958163e+04 3.121647e+02 2.420000e+02 1.030000e+02 5.180000e+01 1.300000e+01 4.000000e+00 2.800000e+00 8.000000e-01 6.000000e-01 0.000000e+00 0.000000e+00 4.180000e+02
1833000 -4.958826e+04 3.110672e+02 2.420000e+02 1.030000e+02 5.180000e+01 1.300000e+01 4.000000e+00 2.800000e+00 8.000000e-01 6.000000e-01 0.000000e+00 0.000000e+00 4.180000e+02
1834000 -4.955648e+04 3.142098e+02 2.420000e+02 1.030000e+02 5.200000e+01 1.300000e+01 4.400000e+00 2.800000e+00 8.000000e-01 6.000000e-01 0.000000e+00 0.000000e+00 4.184000e+02
1835000 -4.958265e+04 3.117889e+02 2.420000e+02 1.030000e+02 5.200000e+01 1.300000e+01 4.400000e+00 2.800000e+00 8.000000e-01 6.000000e-01 0.000000e+00 0.000000e+00 4.186000e+02
1836000 -4.960403e+04 3.149558e+02 2.420000e+02 1.030000e+02 5.200000e+01 1.300000e+01 4.400000e+00 2.800000e+00 8.000000e-01 6.000000e-01 0.000000e+00 0.000000e+00 4.186000e+02
1837000 -4.961688e+04 3.105667e+02 2.420000e+02 1.030000e+02 5.220000e+01 1.300000e+01 4.400000e+00 2.800000e+00 8.000000e-01 6.000000e-01 0.000000e+00 0.000000e+00 4.188000e+02
1838000 -4.959544e+04 3.116400e+02 2.420000e+02 1.030000e+02 5.220000e+01 1.300000e+01 4.400000e+00 2.800000e+00 8.000000e-01 6.000000e-01 0.000000e+00 0.000000e+00 4.188000e+02
1839000 -4.958660e+04 3.115655e+02 2.420000e+02 1.030000e+02 5.220000e+01 1.300000e+01 4.400000e+00 2.800000e+00 8.000000e-01 6.000000e-01 0.000000e+00 0.000000e+00 4.188000e+02
1840000 -4.960914e+04 3.147761e+02 2.420000e+02 1.030000e+02 5.220000e+01 1.300000e+01 4.400000e+00 2.800000e+00 8.000000e-01 6.000000e-01 0.000000e+00 0.000000e+00 4.188000e+02
1841000 -4.957147e+04 3.114171e+02 2.420000e+02 1.032000e+02 5.220000e+01 1.300000e+01 4.400000e+00 2.800000e+00 8.000000e-01 6.000000e-01 0.000000e+00 0.000000e+00 4.190000e+02
1842000 -4.961103e+04 3.112982e+02 2.420000e+02 1.034000e+02 5.220000e+01 1.300000e+01 4.400000e+00 2.800000e+00 8.000000e-01 6.000000e-01 0.000000e+00 0.000000e+00 4.192000e+02
1843000 -4.957732e+04 3.118983e+02 2.420000e+02 1.036000e+02 5.220000e+01 1.300000e+01 4.400000e+00 2.800000e+00 8.000000e-01 6.000000e-01 0.000000e+00 0.000000e+00 4.194000e+02
1844000 -4.959663e+04 3.125453e+02 2.420000e+02 1.038000e+02 5.220000e+01 1.300000e+01 4.400000e+00 2.800000e+00 8.000000e-01 6.000000e-01 0.000000e+00 0.000000e+00 4.196000e+02
1845000 -4.964855e+04 3.131686e+02 2.420000e+02 1.038000e+02 5.220000e+01 1.300000e+01 4.400000e+00 2.800000e+00 8.000000e-01 6.000000e-01 0.000000e+00 0.000000e+00 4.196000e+02
1846000 -4.961160e+04 3.128211e+02 2.420000e+02 1.038000e+02 5.220000e+01 1.300000e+01 4.400000e+00 2.800000e+00 8.000000e-01 6.000000e-01 0.000000e+00 0.000000e+00 4.196000e+02
1847000 -4.960982e+04 3.107003e+02 2.420000e+02 1.038000e+02 5.220000e+01 1.300000e+01 4.400000e+00 2.800000e+00 8.000000e-01 6.000000e-01 0.000000e+00 0.000000e+00 4.196000e+02
1848000 -4.962844e+04 3.127090e+02 2.420000e+02 1.038000e+02 5.220000e+01 1.300000e+01 4.400000e+00 2.800000e+00 8.000000e-01 6.000000e-01 0.000000e+00 0.000000e+00 4.196000e+02
1849000 -4.959833e+04 3.108648e+02 2.420000e+02 1.040000e+02 5.220000e+01 1.300000e+01 4.400000e+00 2.800000e+00 8.000000e-01 6.000000e-01 0.000000e+00 0.000000e+00 4.198000e+02
1850000 -4.959382e+04 3.104673e+02 2.420000e+02 1.040000e+02 5.220000e+01 1.300000e+01 4.400000e+00 2.800000e+00 8.000000e-01 6.000000e-01 0.000000e+00 0.000000e+00 4.198000e+02
1851000 -4.959910e+04 3.125302e+02 2.420000e+02 1.042000e+02 5.220000e+01 1.300000e+01 4.400000e+00 2.800000e+00 8.000000e-01 6.000000e-01 0.000000e+00 0.000000e+00 4.198000e+02
1852000 -4.958210e+04 3.135566e+02 2.420000e+02 1.044000e+02 5.220000e+01 1.300000e+01 4.400000e+00 2.800000e+00 8.000000e-01 6.000000e-01 0.000000e+00 0.000000e+00 4.202000e+02
1853000 -4.958587e+04 3.122594e+02 2.420000e+02 1.044000e+02 5.220000e+01 1.300000e+01 4.400000e+00 2.800000e+00 8.000000e-01 6.000000e-01 0.000000e+00 0.000000e+00 4.202000e+02
1854000 -4.959682e+04 3.122710e+02 2.420000e+02 1.046000e+02 5.220000e+01 1.300000e+01 4.400000e+00 2.800000e+00 8.000000e-01 6.000000e-01 0.000000e+00 0.000000e+00 4.202000e+02
1855000 -4.960782e+04 3.109663e+02 2.420000e+02 1.046000e+02 5.220000e+01 1.300000e+01 4.400000e+00 2.800000e+00 8.000000e-01 6.000000e-01 0.000000e+00 0.000000e+00 4.204000e+02
1856000 -4.964189e+04 3.111732e+02 2.420000e+02 1.046000e+02 5.220000e+01 1.300000e+01 4.400000e+00 2.800000e+00 8.000000e-01 6.000000e-01 0.000000e+00 0.000000e+00 4.204000e+02
1857000 -4.958435e+04 3.110085e+02 2.422000e+02 1.046000e+02 5.220000e+01 1.300000e+01 4.400000e+00 2.800000e+00 8.000000e-01 6.000000e-01 0.000000e+00 0.000000e+00 4.204000e+02
1858000 -4.959275e+04 3.125107e+02 2.422000e+02 1.046000e+02 5.220000e+01 1.300000e+01 4.400000e+00 2.800000e+00 8.000000e-01 6.000000e-01 0.000000e+00 0.000000e+00 4.206000e+02
1859000 -4.961152e+04 3.105890e+02 2.422000e+02 1.046000e+02 5.220000e+01 1.300000e+01 4.600000e+00 2.800000e+00 8.000000e-01 6.000000e-01 0.000000e+00 0.000000e+00 4.208000e+02
1860000 -4.958014e+04 3.107308e+02 2.422000e+02 1.046000e+02 5.220000e+01 1.300000e+01 4.600000e+00 2.800000e+00 8.000000e-01 6.000000e-01 0.000000e+00 0.000000e+00 4.208000e+02
1861000 -4.960814e+04 3.135667e+02 2.422000e+02 1.046000e+02 5.220000e+01 1.300000e+01 4.600000e+00 2.800000e+00 8.000000e-01 6.000000e-01 0.000000e+00 0.000000e+00 4.208000e+02
1862000 -4.960376e+04 3.112758e+02 2.422000e+02 1.046000e+02 5.220000e+01 1.300000e+01 4.600000e+00 2.800000e+00 8.000000e-01 6.000000e-01 0.000000e+00 0.000000e+00 4.208000e+02
1863000 -4.960613e+04 3.121366e+02 2.422000e+02 1.046000e+02 5.220000e+01 1.320000e+01 4.600000e+00 2.800000e+00 8.000000e-01 6.000000e-01 0.000000e+00 0.000000e+00 4.210000e+02
1864000 -4.956846e+04 3.118680e+02 2.422000e+02 1.048000e+02 5.220000e+01 1.320000e+01 4.600000e+00 2.800000e+00 8.000000e-01 6.000000e-01 0.000000e+00 0.000000e+00 4.212000e+02
1865000 -4.959383e+04 3.108405e+02 2.422000e+02 1.048000e+02 5.220000e+01 1.320000e+01 4.600000e+00 2.800000e+00 8.000000e-01 6.000000e-01 0.000000e+00 0.000000e+00 4.212000e+02
1866000 -4.958755e+04 3.128633e+02 2.422000e+02 1.050000e+02 5.220000e+01 1.320000e+01 4.600000e+00 2.800000e+00 8.000000e-01 6.000000e-01 0.000000e+00 0.000000e+00 4.214000e+02
1867000 -4.957446e+04 3.118728e+02 2.422000e+02 1.052000e+02 5.240000e+01 1.320000e+01 4.600000e+00 2.800000e+00 8.000000e-01 6.000000e-01 0.000000e+00 0.000000e+00 4.218000e+02
1868000 -4.957908e+04 3.116366e+02 2.422000e+02 1.052000e+02 5.240000e+01 1.320000e+01 4.600000e+00 2.800000e+00 8.000000e-01 6.000000e-01 0.000000e+00 0.000000e+00 4.218000e+02
1869000 -4.956094e+04 3.128873e+02 2.422000e+02 1.052000e+02 5.240000e+01 1.320000e+01 4.600000e+00 2.800000e+00 8.000000e-01 6.000000e-01 0.000000e+00 0.000000e+00 4.218000e+02
1870000 -4.959206e+04 3.129172e+02 2.422000e+02 1.052000e+02 5.240000e+01 1.320000e+01 4.600000e+00 2.800000e+00 8.000000e-01 6.000000e-01 0.000000e+00 0.000000e+00 4.218000e+02
1871000 -4.961572e+04 3.132193e+02 2.422000e+02 1.052000e+02 5.240000e+01 1.320000e+01 4.600000e+00 2.800000e+00 8.000000e-01 6.000000e-01 0.000000e+00 0.000000e+00 4.218000e+02
1872000 -4.958765e+04 3.144237e+02 2.422000e+02 1.052000e+02 5.260000e+01 1.320000e+01 4.600000e+00 2.800000e+00 8.000000e-01 6.000000e-01 0.000000e+00 0.000000e+00 4.220000e+02
1873000 -4.958343e+04 3.121354e+02 2.422000e+02 1.052000e+02 5.260000e+01 1.320000e+01 4.600000e+00 2.800000e+00 8.000000e-01 6.000000e-01 0.000000e+00 0.000000e+00 4.220000e+02
1874000 -4.959129e+04 3.132541e+02 2.422000e+02 1.052000e+02 5.260000e+01 1.320000e+01 4.600000e+00 2.800000e+00 8.000000e-01 6.000000e-01 0.000000e+00 0.000000e+00 4.220000e+02
1875000 -4.958704e+04 3.121514e+02 2.422000e+02 1.052000e+02 5.260000e+01 1.320000e+01 4.600000e+00 2.800000e+00 8.000000e-01 6.000000e-01 0.000000e+00 0.000000e+00 4.220000e+02
1876000 -4.959007e+04 3.123874e+02 2.422000e+02 1.052000e+02 5.280000e+01 1.320000e+01 4.600000e+00 2.800000e+00 8.000000e-01 6.000000e-01 0.000000e+00 0.000000e+00 4.222000e+02
1877000 -4.956340e+04 3.127607e+02 2.422000e+02 1.052000e+02 5.280000e+01 1.320000e+01 4.600000e+00 2.800000e+00 8.000000e-01 6.000000e-01 0.000000e+00 0.000000e+00 4.222000e+02
1878000 -4.957293e+04 3.135665e+02 2.422000e+02 1.052000e+02 5.280000e+01 1.320000e+01 4.600000e+00 2.800000e+00 8.000000e-01 6.000000e-01 0.000000e+00 0.000000e+00 4.222000e+02
1879000 -4.957939e+04 3.128620e+02 2.422000e+02 1.054000e+02 5.280000e+01 1.320000e+01 4.600000e+00 2.800000e+00 8.000000e-01 6.000000e-01 0.000000e+00 0.000000e+00 4.222000e+02
1880000 -4.959291e+04 3.144873e+02 2.422000e+02 1.054000e+02 5.280000e+01 1.320000e+01 4.600000e+00 2.800000e+00 8.000000e-01 6.000000e-01 0.000000e+00 0.000000e+00 4.224000e+02
1881000 -4.959814e+04 3.142649e+02 2.424000e+02 1.054000e+02 5.280000e+01 1.320000e+01 4.600000e+00 2.800000e+00 8.000000e-01 6.000000e-01 0.000000e+00 0.000000e+00 4.226000e+02
1882000 -4.959339e+04 3.115536e+02 2.424000e+02 1.054000e+02 5.280000e+01 1.340000e+01 4.600000e+00 2.800000e+00 8.000000e-01 6.000000e-01 0.000000e+00 0.000000e+00 4.228000e+02
1883000 -4.957532e+04 3.110198e+02 2.424000e+02 1.054000e+02 5.280000e+01 1.340000e+01 4.600000e+00 2.800000e+00 8.000000e-01 6.000000e-01 0.000000e+00 0.000000e+00 4.228000e+02
1884000 -4.962392e+04 3.123097e+02 2.424000e+02 1.054000e+02 5.280000e+01 1.340000e+01 4.800000e+00 2.800000e+00 8.000000e-01 6.000000e-01 0.000000e+00 0.000000e+00 4.230000e+02
1885000 -4.956420e+04 3.113733e+02 2.424000e+02 1.054000e+02 5.280000e+01 1.340000e+01 4.800000e+00 2.800000e+00 8.000000e-01 6.000000e-01 0.000000e+00 0.000000e+00 4.230000e+02
1886000 -4.956150e+04 3.119676e+02 2.424000e+02 1.054000e+02 5.280000e+01 1.340000e+01 4.800000e+00 2.800000e+00 8.000000e-01 6.000000e-01 0.000000e+00 0.000000e+00 4.230000e+02
1887000 -4.958500e+04 3.120848e+02 2.424000e+02 1.054000e+02 5.300000e+01 1.340000e+01 4.800000e+00 2.800000e+00 8.000000e-01 6.000000e-01 2.000000e-01 0.000000e+00 4.234000e+02
1888000 -4.959071e+04 3.119384e+02 2.424000e+02 1.054000e+02 5.320000e+01 1.340000e+01 4.800000e+00 2.800000e+00 8.000000e-01 6.000000e-01 2.000000e-01 0.000000e+00 4.236000e+02
1889000 -4.959367e+04 3.120341e+02 2.424000e+02 1.054000e+02 5.320000e+01 1.340000e+01 4.800000e+00 2.800000e+00 8.000000e-01 6.000000e-01 2.000000e-01 0.000000e+00 4.236000e+02
1890000 -4.956599e+04 3.125440e+02 2.426000e+02 1.054000e+02 5.340000e+01 1.340000e+01 4.800000e+00 2.800000e+00 8.000000e-01 6.000000e-01 2.000000e-01 0.000000e+00 4.240000e+02
1891000 -4.956606e+04 3.107620e+02 2.426000e+02 1.054000e+02 5.340000e+01 1.340000e+01 4.800000e+00 2.800000e+00 8.000000e-01 6.000000e-01 2.000000e-01 0.000000e+00 4.240000e+02
1892000 -4.955452e+04 3.132965e+02 2.426000e+02 1.054000e+02 5.340000e+01 1.340000e+01 4.800000e+00 2.800000e+00 8.000000e-01 6.000000e-01 2.000000e-01 0.000000e+00 4.240000e+02
1893000 -4.957387e+04 3.118403e+02 2.426000e+02 1.056000e+02 5.360000e+01 1.340000e+01 4.800000e+00 2.800000e+00 8.000000e-01 6.000000e-01 2.000000e-01 0.000000e+00 4.244000e+02
1894000 -4.956671e+04 3.122298e+02 2.426000e+02 1.056000e+02 5.360000e+01 1.340000e+01 4.800000e+00 2.800000e+00 8.000000e-01 6.000000e-01 2.000000e-01 0.000000e+00 4.244000e+02
1895000 -4.958857e+04 3.135668e+02 2.428000e+02 1.056000e+02 5.360000e+01 1.340000e+01 4.800000e+00 2.800000e+00 8.000000e-01 6.000000e-01 2.000000e-01 0.000000e+00 4.246000e+02
1896000 -4.957807e+04 3.109028e+02 2.428000e+02 1.056000e+02 5.380000e+01 1.340000e+01 4.800000e+00 2.800000e+00 8.000000e-01 6.000000e-01 2.000000e-01 0.000000e+00 4.248000e+02
1897000 -4.958469e+04 3.130637e+02 2.428000e+02 1.058000e+02 5.380000e+01 1.360000e+01 4.800000e+00 2.800000e+00 8.000000e-01 6.000000e-01 2.000000e-01 0.000000e+00 4.252000e+02
1898000 -4.957670e+04 3.110021e+02 2.428000e+02 1.058000e+02 5.380000e+01 1.360000e+01 4.800000e+00 2.800000e+00 8.000000e-01 6.000000e-01 2.000000e-01 0.000000e+00 4.252000e+02
1899000 -4.958356e+04 3.105556e+02 2.430000e+02 1.058000e+02 5.400000e+01 1.360000e+01 4.800000e+00 2.800000e+00 8.000000e-01 6.000000e-01 2.000000e-01 0.000000e+00 4.254000e+02
1900000 -4.959025e+04 3.142778e+02 2.430000e+02 1.060000e+02 5.400000e+01 1.360000e+01 4.800000e+00 2.800000e+00 8.000000e-01 6.000000e-01 2.000000e-01 0.000000e+00 4.258000e+02
1901000 -4.959713e+04 3.146607e+02 2.430000e+02 1.062000e+02 5.400000e+01 1.360000e+01 4.800000e+00 2.800000e+00 8.000000e-01 6.000000e-01 2.000000e-01 0.000000e+00 4.260000e+02
1902000 -4.961124e+04 3.157215e+02 2.430000e+02 1.062000e+02 5.400000e+01 1.360000e+01 4.800000e+00 2.800000e+00 8.000000e-01 6.000000e-01 2.000000e-01 0.000000e+00 4.260000e+02
1903000 -4.960766e+04 3.115653e+02 2.430000e+02 1.062000e+02 5.420000e+01 1.360000e+01 4.800000e+00 2.800000e+00 8.000000e-01 6.000000e-01 2.000000e-01 0.000000e+00 4.262000e+02
1904000 -4.958993e+04 3.121778e+02 2.430000e+02 1.062000e+02 5.440000e+01 1.360000e+01 4.800000e+00 2.800000e+00 8.000000e-01 6.000000e-01 2.000000e-01 0.000000e+00 4.264000e+02
1905000 -4.955354e+04 3.147078e+02 2.430000e+02 1.062000e+02 5.440000e+01 1.360000e+01 4.800000e+00 2.800000e+00 8.000000e-01 6.000000e-01 2.000000e-01 0.000000e+00 4.264000e+02
1906000 -4.956527e+04 3.141800e+02 2.432000e+02 1.064000e+02 5.440000e+01 1.360000e+01 4.800000e+00 2.800000e+00 8.000000e-01 6.000000e-01 2.000000e-01 0.000000e+00 4.268000e+02
1907000 -4.956924e+04 3.116794e+02 2.432000e+02 1.064000e+02 5.480000e+01 1.360000e+01 4.800000e+00 2.800000e+00 8.000000e-01 6.000000e-01 2.000000e-01 0.000000e+00 4.270000e+02
1908000 -4.956297e+04 3.149748e+02 2.434000e+02 1.064000e+02 5.480000e+01 1.380000e+01 4.800000e+00 2.800000e+00 8.000000e-01 6.000000e-01 2.000000e-01 0.000000e+00 4.276000e+02
1909000 -4.958784e+04 3.117238e+02 2.434000e+02 1.064000e+02 5.480000e+01 1.380000e+01 4.800000e+00 2.800000e+00 8.000000e-01 6.000000e-01 2.000000e-01 0.000000e+00 4.276000e+02
1910000 -4.960169e+04 3.122084e+02 2.436000e+02 1.064000e+02 5.480000e+01 1.380000e+01 4.800000e+00 2.800000e+00 8.000000e-01 6.000000e-01 2.000000e-01 0.000000e+00 4.278000e+02
1911000 -4.959817e+04 3.115165e+02 2.436000e+02 1.066000e+02 5.480000e+01 1.380000e+01 4.800000e+00 2.800000e+00 8.000000e-01 6.000000e-01 2.000000e-01 0.000000e+00 4.280000e+02
1912000 -4.954642e+04 3.126759e+02 2.436000e+02 1.068000e+02 5.480000e+01 1.380000e+01 4.800000e+00 2.800000e+00 8.000000e-01 6.000000e-01 2.000000e-01 0.000000e+00 4.282000e+02
1913000 -4.953772e+04 3.126187e+02 2.436000e+02 1.068000e+02 5.480000e+01 1.380000e+01 4.800000e+00 2.800000e+00 8.000000e-01 6.000000e-01 2.000000e-01 0.000000e+00 4.282000e+02
1914000 -4.959033e+04 3.103239e+02 2.436000e+02 1.068000e+02 5.480000e+01 1.380000e+01 4.800000e+00 2.800000e+00 8.000000e-01 6.000000e-01 2.000000e-01 0.000000e+00 4.282000e+02
1915000 -4.957228e+04 3.114781e+02 2.436000e+02 1.068000e+02 5.500000e+01 1.380000e+01 4.800000e+00 2.800000e+00 8.000000e-01 6.000000e-01 2.000000e-01 0.000000e+00 4.284000e+02
1916000 -4.960122e+04 3.106077e+02 2.436000e+02 1.068000e+02 5.500000e+01 1.380000e+01 4.800000e+00 2.800000e+00 8.000000e-01 6.000000e-01 2.000000e-01 0.000000e+00 4.284000e+02
1917000 -4.957608e+04 3.110708e+02 2.438000e+02 1.068000e+02 5.500000e+01 1.380000e+01 4.800000e+00 2.800000e+00 8.000000e-01 6.000000e-01 2.000000e-01 0.000000e+00 4.286000e+02
1918000 -4.955824e+04 3.098624e+02 2.438000e+02 1.068000e+02 5.500000e+01 1.380000e+01 4.800000e+00 2.800000e+00 8.000000e-01 6.000000e-01 2.000000e-01 0.000000e+00 4.286000e+02
1919000 -4.957969e+04 3.136654e+02 2.438000e+02 1.068000e+02 5.500000e+01 1.380000e+01 4.800000e+00 2.800000e+00 8.000000e-01 6.000000e-01 2.000000e-01 0.000000e+00 4.286000e+02
1920000 -4.954701e+04 3.123335e+02 2.438000e+02 1.068000e+02 5.500000e+01 1.380000e+01 4.800000e+00 2.800000e+00 8.000000e-01 6.000000e-01 2.000000e-01 0.000000e+00 4.286000e+02
1921000 -4.954860e+04 3.135064e+02 2.438000e+02 1.068000e+02 5.500000e+01 1.380000e+01 4.800000e+00 2.800000e+00 8.000000e-01 6.000000e-01 2.000000e-01 0.000000e+00 4.286000e+02
1922000 -4.957615e+04 3.162993e+02 2.438000e+02 1.068000e+02 5.500000e+01 1.380000e+01 4.800000e+00 2.800000e+00 8.000000e-01 6.000000e-01 2.000000e-01 0.000000e+00 4.286000e+02
1923000 -4.955209e+04 3.113893e+02 2.438000e+02 1.068000e+02 5.500000e+01 1.380000e+01 4.800000e+00 2.800000e+00 8.000000e-01 6.000000e-01 2.000000e-01 0.000000e+00 4.286000e+02
1924000 -4.955042e+04 3.105724e+02 2.438000e+02 1.068000e+02 5.500000e+01 1.380000e+01 4.800000e+00 2.800000e+00 8.000000e-01 6.000000e-01 2.000000e-01 0.000000e+00 4.286000e+02
1925000 -4.957524e+04 3.104093e+02 2.438000e+02 1.068000e+02 5.500000e+01 1.380000e+01 4.800000e+00 2.800000e+00 8.000000e-01 6.000000e-01 2.000000e-01 0.000000e+00 4.286000e+02
1926000 -4.958997e+04 3.111145e+02 2.438000e+02 1.068000e+02 5.500000e+01 1.380000e+01 4.800000e+00 2.800000e+00 8.000000e-01 6.000000e-01 2.000000e-01 0.000000e+00 4.286000e+02
1927000 -4.956632e+04 3.114591e+02 2.438000e+02 1.068000e+02 5.520000e+01 1.380000e+01 4.800000e+00 2.800000e+00 8.000000e-01 6.000000e-01 2.000000e-01 0.000000e+00 4.288000e+02
1928000 -4.957932e+04 3.132087e+02 2.438000e+02 1.068000e+02 5.520000e+01 1.380000e+01 4.800000e+00 2.800000e+00 8.000000e-01 6.000000e-01 2.000000e-01 0.000000e+00 4.288000e+02
1929000 -4.954955e+04 3.140871e+02 2.438000e+02 1.068000e+02 5.520000e+01 1.380000e+01 4.800000e+00 2.800000e+00 8.000000e-01 6.000000e-01 2.000000e-01 0.000000e+00 4.288000e+02
1930000 -4.956918e+04 3.103227e+02 2.438000e+02 1.070000e+02 5.520000e+01 1.380000e+01 4.800000e+00 2.800000e+00 8.000000e-01 6.000000e-01 2.000000e-01 0.000000e+00 4.290000e+02
1931000 -4.953131e+04 3.108782e+02 2.438000e+02 1.070000e+02 5.520000e+01 1.380000e+01 4.800000e+00 2.800000e+00 8.000000e-01 6.000000e-01 2.000000e-01 0.000000e+00 4.290000e+02
1932000 -4.956016e+04 3.133378e+02 2.438000e+02 1.070000e+02 5.520000e+01 1.380000e+01 4.800000e+00 2.800000e+00 8.000000e-01 6.000000e-01 2.000000e-01 0.000000e+00 4.290000e+02
1933000 -4.955777e+04 3.115566e+02 2.438000e+02 1.070000e+02 5.520000e+01 1.380000e+01 4.800000e+00 2.800000e+00 8.000000e-01 6.000000e-01 2.000000e-01 0.000000e+00 4.290000e+02
1934000 -4.955011e+04 3.112412e+02 2.438000e+02 1.070000e+02 5.520000e+01 1.380000e+01 4.800000e+00 2.800000e+00 8.000000e-01 6.000000e-01 2.000000e-01 0.000000e+00 4.290000e+02
1935000 -4.954392e+04 3.119890e+02 2.438000e+02 1.074000e+02 5.520000e+01 1.380000e+01 4.800000e+00 2.800000e+00 8.000000e-01 6.000000e-01 2.000000e-01 0.000000e+00 4.294000e+02
1936000 -4.958367e+04 3.118695e+02 2.440000e+02 1.074000e+02 5.520000e+01 1.380000e+01 4.800000e+00 2.800000e+00 8.000000e-01 6.000000e-01 2.000000e-01 0.000000e+00 4.296000e+02
1937000 -4.957019e+04 3.134804e+02 2.440000e+02 1.074000e+02 5.520000e+01 1.380000e+01 4.800000e+00 2.800000e+00 8.000000e-01 6.000000e-01 2.000000e-01 0.000000e+00 4.296000e+02
1938000 -4.955592e+04 3.124863e+02 2.440000e+02 1.078000e+02 5.520000e+01 1.380000e+01 4.800000e+00 2.800000e+00 8.000000e-01 6.000000e-01 2.000000e-01 0.000000e+00 4.298000e+02
1939000 -4.956938e+04 3.136193e+02 2.440000e+02 1.078000e+02 5.520000e+01 1.380000e+01 4.800000e+00 2.800000e+00 8.000000e-01 6.000000e-01 2.000000e-01 0.000000e+00 4.300000e+02
1940000 -4.956810e+04 3.130093e+02 2.440000e+02 1.078000e+02 5.520000e+01 1.380000e+01 4.800000e+00 2.800000e+00 8.000000e-01 6.000000e-01 2.000000e-01 0.000000e+00 4.300000e+02
1941000 -4.955996e+04 3.108968e+02 2.440000e+02 1.078000e+02 5.520000e+01 1.380000e+01 4.800000e+00 2.800000e+00 8.000000e-01 6.000000e-01 2.000000e-01 0.000000e+00 4.300000e+02
1942000 -4.958923e+04 3.129111e+02 2.440000e+02 1.078000e+02 5.520000e+01 1.380000e+01 4.800000e+00 2.800000e+00 8.000000e-01 6.000000e-01 2.000000e-01 0.000000e+00 4.300000e+02
1943000 -4.951106e+04 3.160338e+02 2.440000e+02 1.078000e+02 5.520000e+01 1.380000e+01 4.800000e+00 2.800000e+00 8.000000e-01 6.000000e-01 2.000000e-01 0.000000e+00 4.300000e+02
1944000 -4.959207e+04 3.129970e+02 2.440000e+02 1.078000e+02 5.520000e+01 1.380000e+01 4.800000e+00 2.800000e+00 8.000000e-01 6.000000e-01 2.000000e-01 0.000000e+00 4.300000e+02
1945000 -4.955239e+04 3.120064e+02 2.440000e+02 1.078000e+02 5.520000e+01 1.380000e+01 4.800000e+00 2.800000e+00 8.000000e-01 6.000000e-01 2.000000e-01 0.000000e+00 4.300000e+02
1946000 -4.951444e+04 3.141208e+02 2.442000e+02 1.080000e+02 5.540000e+01 1.380000e+01 4.800000e+00 2.800000e+00 8.000000e-01 6.000000e-01 2.000000e-01 0.000000e+00 4.306000e+02
1947000 -4.951013e+04 3.145370e+02 2.442000e+02 1.080000e+02 5.540000e+01 1.380000e+01 4.800000e+00 2.800000e+00 8.000000e-01 6.000000e-01 2.000000e-01 0.000000e+00 4.306000e+02
1948000 -4.955058e+04 3.114900e+02 2.442000e+02 1.080000e+02 5.540000e+01 1.380000e+01 4.800000e+00 2.800000e+00 8.000000e-01 6.000000e-01 2.000000e-01 0.000000e+00 4.306000e+02
1949000 -4.951506e+04 3.137436e+02 2.442000e+02 1.080000e+02 5.540000e+01 1.380000e+01 4.800000e+00 2.800000e+00 8.000000e-01 6.000000e-01 2.000000e-01 0.000000e+00 4.306000e+02
1950000 -4.954009e+04 3.124189e+02 2.442000e+02 1.080000e+02 5.560000e+01 1.380000e+01 4.800000e+00 2.800000e+00 8.000000e-01 6.000000e-01 2.000000e-01 0.000000e+00 4.308000e+02
1951000 -4.952897e+04 3.126662e+02 2.442000e+02 1.080000e+02 5.580000e+01 1.380000e+01 4.800000e+00 2.800000e+00 8.000000e-01 6.000000e-01 2.000000e-01 0.000000e+00 4.310000e+02
1952000 -4.953209e+04 3.121600e+02 2.442000e+02 1.080000e+02 5.600000e+01 1.380000e+01 4.800000e+00 2.800000e+00 8.000000e-01 6.000000e-01 2.000000e-01 0.000000e+00 4.312000e+02
1953000 -4.951941e+04 3.139465e+02 2.442000e+02 1.080000e+02 5.600000e+01 1.380000e+01 4.800000e+00 2.800000e+00 8.000000e-01 6.000000e-01 2.000000e-01 0.000000e+00 4.312000e+02
1954000 -4.957501e+04 3.117893e+02 2.442000e+02 1.080000e+02 5.600000e+01 1.400000e+01 4.800000e+00 2.800000e+00 8.000000e-01 6.000000e-01 2.000000e-01 0.000000e+00 4.314000e+02
1955000 -4.954985e+04 3.109567e+02 2.444000e+02 1.082000e+02 5.600000e+01 1.400000e+01 4.800000e+00 2.800000e+00 8.000000e-01 6.000000e-01 2.000000e-01 0.000000e+00 4.318000e+02
1956000 -4.957406e+04 3.125621e+02 2.444000e+02 1.084000e+02 5.600000e+01 1.400000e+01 4.800000e+00 2.800000e+00 8.000000e-01 6.000000e-01 2.000000e-01 0.000000e+00 4.320000e+02
1957000 -4.955827e+04 3.127199e+02 2.444000e+02 1.086000e+02 5.620000e+01 1.400000e+01 4.800000e+00 2.800000e+00 8.000000e-01 6.000000e-01 2.000000e-01 0.000000e+00 4.324000e+02
1958000 -4.955258e+04 3.125076e+02 2.444000e+02 1.086000e+02 5.620000e+01 1.420000e+01 4.800000e+00 2.800000e+00 8.000000e-01 6.000000e-01 2.000000e-01 0.000000e+00 4.326000e+02
1959000 -4.955416e+04 3.130955e+02 2.444000e+02 1.086000e+02 5.620000e+01 1.420000e+01 4.800000e+00 2.800000e+00 8.000000e-01 6.000000e-01 2.000000e-01 0.000000e+00 4.326000e+02
1960000 -4.956415e+04 3.106090e+02 2.444000e+02 1.086000e+02 5.620000e+01 1.440000e+01 4.800000e+00 2.800000e+00 8.000000e-01 6.000000e-01 2.000000e-01 0.000000e+00 4.328000e+02
1961000 -4.957945e+04 3.103980e+02 2.444000e+02 1.086000e+02 5.620000e+01 1.440000e+01 4.800000e+00 2.800000e+00 8.000000e-01 6.000000e-01 2.000000e-01 0.000000e+00 4.328000e+02
1962000 -4.957513e+04 3.144389e+02 2.444000e+02 1.088000e+02 5.620000e+01 1.440000e+01 4.800000e+00 2.800000e+00 8.000000e-01 6.000000e-01 2.000000e-01 0.000000e+00 4.330000e+02
1963000 -4.956623e+04 3.129597e+02 2.444000e+02 1.088000e+02 5.620000e+01 1.440000e+01 4.800000e+00 2.800000e+00 8.000000e-01 6.000000e-01 2.000000e-01 0.000000e+00 4.330000e+02
1964000 -4.955953e+04 3.138951e+02 2.444000e+02 1.088000e+02 5.620000e+01 1.440000e+01 4.800000e+00 2.800000e+00 8.000000e-01 6.000000e-01 2.000000e-01 0.000000e+00 4.330000e+02
1965000 -4.954409e+04 3.136954e+02 2.444000e+02 1.088000e+02 5.620000e+01 1.440000e+01 4.800000e+00 2.800000e+00 8.000000e-01 6.000000e-01 2.000000e-01 0.000000e+00 4.330000e+02
1966000 -4.955613e+04 3.121671e+02 2.444000e+02 1.088000e+02 5.620000e+01 1.440000e+01 4.800000e+00 2.800000e+00 8.000000e-01 6.000000e-01 2.000000e-01 0.000000e+00 4.330000e+02
1967000 -4.960213e+04 3.127023e+02 2.446000e+02 1.088000e+02 5.620000e+01 1.440000e+01 5.000000e+00 2.800000e+00 8.000000e-01 6.000000e-01 2.000000e-01 0.000000e+00 4.334000e+02
1968000 -4.957372e+04 3.133977e+02 2.446000e+02 1.088000e+02 5.620000e+01 1.440000e+01 5.000000e+00 2.800000e+00 8.000000e-01 6.000000e-01 2.000000e-01 0.000000e+00 4.334000e+02
1969000 -4.957724e+04 3.117764e+02 2.446000e+02 1.088000e+02 5.620000e+01 1.460000e+01 5.000000e+00 2.800000e+00 8.000000e-01 6.000000e-01 2.000000e-01 0.000000e+00 4.334000e+02
1970000 -4.959599e+04 3.112589e+02 2.446000e+02 1.088000e+02 5.620000e+01 1.460000e+01 5.000000e+00 2.800000e+00 8.000000e-01 6.000000e-01 2.000000e-01 0.000000e+00 4.336000e+02
1971000 -4.954846e+04 3.130775e+02 2.446000e+02 1.088000e+02 5.620000e+01 1.460000e+01 5.000000e+00 2.800000e+00 8.000000e-01 6.000000e-01 2.000000e-01 0.000000e+00 4.336000e+02
1972000 -4.959877e+04 3.114351e+02 2.446000e+02 1.088000e+02 5.620000e+01 1.460000e+01 5.000000e+00 2.800000e+00 8.000000e-01 6.000000e-01 2.000000e-01 0.000000e+00 4.336000e+02
1973000 -4.960919e+04 3.116672e+02 2.446000e+02 1.088000e+02 5.620000e+01 1.460000e+01 5.000000e+00 2.800000e+00 8.000000e-01 6.000000e-01 2.000000e-01 0.000000e+00 4.336000e+02
1974000 -4.956623e+04 3.121930e+02 2.446000e+02 1.088000e+02 5.620000e+01 1.460000e+01 5.000000e+00 2.800000e+00 8.000000e-01 6.000000e-01 2.000000e-01 0.000000e+00 4.336000e+02
1975000 -4.956520e+04 3.143143e+02 2.446000e+02 1.088000e+02 5.620000e+01 1.460000e+01 5.000000e+00 2.800000e+00 8.000000e-01 6.000000e-01 2.000000e-01 0.000000e+00 4.336000e+02
1976000 -4.955550e+04 3.142568e+02 2.446000e+02 1.088000e+02 5.640000e+01 1.460000e+01 5.000000e+00 2.800000e+00 8.000000e-01 6.000000e-01 2.000000e-01 0.000000e+00 4.338000e+02
1977000 -4.956286e+04 3.106792e+02 2.446000e+02 1.088000e+02 5.640000e+01 1.500000e+01 5.000000e+00 2.800000e+00 8.000000e-01 6.000000e-01 2.000000e-01 0.000000e+00 4.342000e+02
1978000 -4.956295e+04 3.132260e+02 2.446000e+02 1.088000e+02 5.640000e+01 1.500000e+01 5.000000e+00 2.800000e+00 8.000000e-01 6.000000e-01 2.000000e-01 0.000000e+00 4.342000e+02
1979000 -4.951845e+04 3.123885e+02 2.446000e+02 1.088000e+02 5.660000e+01 1.520000e+01 5.000000e+00 2.800000e+00 8.000000e-01 6.000000e-01 2.000000e-01 0.000000e+00 4.344000e+02
1980000 -4.954901e+04 3.118771e+02 2.446000e+02 1.088000e+02 5.680000e+01 1.520000e+01 5.000000e+00 2.800000e+00 8.000000e-01 6.000000e-01 2.000000e-01 0.000000e+00 4.348000e+02
1981000 -4.956865e+04 3.122329e+02 2.446000e+02 1.088000e+02 5.680000e+01 1.520000e+01 5.000000e+00 2.800000e+00 8.000000e-01 6.000000e-01 2.000000e-01 0.000000e+00 4.348000e+02
1982000 -4.953733e+04 3.115588e+02 2.446000e+02 1.090000e+02 5.680000e+01 1.520000e+01 5.200000e+00 2.800000e+00 8.000000e-01 6.000000e-01 2.000000e-01 0.000000e+00 4.348000e+02
1983000 -4.955927e+04 3.125101e+02 2.448000e+02 1.090000e+02 5.680000e+01 1.520000e+01 5.200000e+00 2.800000e+00 8.000000e-01 6.000000e-01 2.000000e-01 0.000000e+00 4.354000e+02
1984000 -4.950997e+04 3.112450e+02 2.448000e+02 1.092000e+02 5.700000e+01 1.520000e+01 5.200000e+00 2.800000e+00 8.000000e-01 6.000000e-01 2.000000e-01 0.000000e+00 4.358000e+02
1985000 -4.956132e+04 3.151090e+02 2.448000e+02 1.096000e+02 5.700000e+01 1.520000e+01 5.200000e+00 2.800000e+00 8.000000e-01 6.000000e-01 2.000000e-01 0.000000e+00 4.362000e+02
1986000 -4.952627e+04 3.129651e+02 2.448000e+02 1.096000e+02 5.700000e+01 1.520000e+01 5.200000e+00 2.800000e+00 8.000000e-01 6.000000e-01 2.000000e-01 0.000000e+00 4.362000e+02
1987000 -4.953074e+04 3.154006e+02 2.448000e+02 1.096000e+02 5.700000e+01 1.520000e+01 5.200000e+00 2.800000e+00 8.000000e-01 6.000000e-01 2.000000e-01 0.000000e+00 4.362000e+02
1988000 -4.954918e+04 3.105264e+02 2.448000e+02 1.096000e+02 5.720000e+01 1.520000e+01 5.200000e+00 2.800000e+00 8.000000e-01 6.000000e-01 2.000000e-01 0.000000e+00 4.364000e+02
1989000 -4.953925e+04 3.140774e+02 2.448000e+02 1.098000e+02 5.720000e+01 1.520000e+01 5.200000e+00 2.800000e+00 8.000000e-01 6.000000e-01 2.000000e-01 0.000000e+00 4.366000e+02
1990000 -4.954247e+04 3.109678e+02 2.448000e+02 1.100000e+02 5.720000e+01 1.520000e+01 5.200000e+00 2.800000e+00 8.000000e-01 6.000000e-01 2.000000e-01 0.000000e+00 4.368000e+02
1991000 -4.954802e+04 3.102967e+02 2.448000e+02 1.100000e+02 5.720000e+01 1.540000e+01 5.200000e+00 2.800000e+00 8.000000e-01 6.000000e-01 2.000000e-01 0.000000e+00 4.370000e+02
1992000 -4.959755e+04 3.152066e+02 2.448000e+02 1.100000e+02 5.740000e+01 1.540000e+01 5.200000e+00 2.800000e+00 8.000000e-01 6.000000e-01 2.000000e-01 0.000000e+00 4.372000e+02
1993000 -4.955916e+04 3.092673e+02 2.448000e+02 1.100000e+02 5.740000e+01 1.540000e+01 5.200000e+00 2.800000e+00 8.000000e-01 6.000000e-01 2.000000e-01 0.000000e+00 4.372000e+02
1994000 -4.956450e+04 3.124404e+02 2.448000e+02 1.104000e+02 5.740000e+01 1.540000e+01 5.200000e+00 2.800000e+00 8.000000e-01 6.000000e-01 2.000000e-01 0.000000e+00 4.376000e+02
1995000 -4.956723e+04 3.122976e+02 2.450000e+02 1.104000e+02 5.740000e+01 1.560000e+01 5.200000e+00 2.800000e+00 8.000000e-01 6.000000e-01 2.000000e-01 0.000000e+00 4.380000e+02
1996000 -4.955030e+04 3.132602e+02 2.450000e+02 1.108000e+02 5.740000e+01 1.560000e+01 5.200000e+00 2.800000e+00 8.000000e-01 6.000000e-01 2.000000e-01 0.000000e+00 4.384000e+02
1997000 -4.957267e+04 3.148533e+02 2.450000e+02 1.108000e+02 5.740000e+01 1.560000e+01 5.200000e+00 2.800000e+00 8.000000e-01 6.000000e-01 2.000000e-01 0.000000e+00 4.384000e+02
1998000 -4.956831e+04 3.130326e+02 2.452000e+02 1.108000e+02 5.740000e+01 1.560000e+01 5.200000e+00 2.800000e+00 8.000000e-01 6.000000e-01 2.000000e-01 0.000000e+00 4.386000e+02
1999000 -4.954361e+04 3.135568e+02 2.452000e+02 1.108000e+02 5.740000e+01 1.560000e+01 5.200000e+00 2.800000e+00 8.000000e-01 6.000000e-01 2.000000e-01 0.000000e+00 4.386000e+02
2000000 -4.957742e+04 3.117961e+02 2.452000e+02 1.108000e+02 5.760000e+01 1.560000e+01 5.200000e+00 2.800000e+00 8.000000e-01 6.000000e-01 2.000000e-01 0.000000e+00 4.388000e+02
2001000 -4.954058e+04 3.134725e+02 2.452000e+02 1.110000e+02 5.760000e+01 1.560000e+01 5.200000e+00 2.800000e+00 8.000000e-01 6.000000e-01 2.000000e-01 0.000000e+00 4.390000e+02
2002000 -4.952533e+04 3.143148e+02 2.452000e+02 1.110000e+02 5.780000e+01 1.560000e+01 5.200000e+00 2.800000e+00 8.000000e-01 6.000000e-01 2.000000e-01 0.000000e+00 4.392000e+02
2003000 -4.950747e+04 3.139384e+02 2.452000e+02 1.110000e+02 5.780000e+01 1.580000e+01 5.200000e+00 2.800000e+00 8.000000e-01 6.000000e-01 2.000000e-01 0.000000e+00 4.394000e+02
2004000 -4.954959e+04 3.144376e+02 2.452000e+02 1.110000e+02 5.800000e+01 1.600000e+01 5.200000e+00 2.800000e+00 8.000000e-01 6.000000e-01 2.000000e-01 0.000000e+00 4.398000e+02
2005000 -4.955830e+04 3.139979e+02 2.452000e+02 1.110000e+02 5.800000e+01 1.600000e+01 5.200000e+00 2.800000e+00 8.000000e-01 6.000000e-01 2.000000e-01 0.000000e+00 4.398000e+02
2006000 -4.953058e+04 3.131374e+02 2.452000e+02 1.110000e+02 5.800000e+01 1.600000e+01 5.200000e+00 2.800000e+00 8.000000e-01 6.000000e-01 2.000000e-01 0.000000e+00 4.398000e+02
2007000 -4.955413e+04 3.129025e+02 2.452000e+02 1.110000e+02 5.800000e+01 1.600000e+01 5.200000e+00 2.800000e+00 8.000000e-01 6.000000e-01 2.000000e-01 0.000000e+00 4.398000e+02
2008000 -4.953693e+04 3.135288e+02 2.452000e+02 1.110000e+02 5.800000e+01 1.600000e+01 5.200000e+00 2.800000e+00 8.000000e-01 6.000000e-01 2.000000e-01 0.000000e+00 4.398000e+02
2009000 -4.950441e+04 3.122128e+02 2.452000e+02 1.112000e+02 5.800000e+01 1.600000e+01 5.200000e+00 3.000000e+00 8.000000e-01 6.000000e-01 2.000000e-01 0.000000e+00 4.402000e+02
2010000 -4.953961e+04 3.129652e+02 2.452000e+02 1.112000e+02 5.800000e+01 1.600000e+01 5.200000e+00 3.000000e+00 8.000000e-01 6.000000e-01 2.000000e-01 0.000000e+00 4.402000e+02
2011000 -4.954792e+04 3.138943e+02 2.454000e+02 1.112000e+02 5.800000e+01 1.600000e+01 5.200000e+00 3.000000e+00 8.000000e-01 6.000000e-01 2.000000e-01 0.000000e+00 4.404000e+02
2012000 -4.955211e+04 3.140872e+02 2.454000e+02 1.112000e+02 5.800000e+01 1.600000e+01 5.200000e+00 3.000000e+00 8.000000e-01 6.000000e-01 2.000000e-01 0.000000e+00 4.404000e+02
2013000 -4.955935e+04 3.105391e+02 2.456000e+02 1.112000e+02 5.800000e+01 1.600000e+01 5.200000e+00 3.000000e+00 8.000000e-01 6.000000e-01 2.000000e-01 0.000000e+00 4.406000e+02
2014000 -4.953544e+04 3.124679e+02 2.456000e+02 1.112000e+02 5.800000e+01 1.600000e+01 5.200000e+00 3.000000e+00 8.000000e-01 6.000000e-01 2.000000e-01 0.000000e+00 4.406000e+02
2015000 -4.955503e+04 3.112780e+02 2.456000e+02 1.114000e+02 5.800000e+01 1.600000e+01 5.200000e+00 3.000000e+00 8.000000e-01 6.000000e-01 2.000000e-01 0.000000e+00 4.406000e+02
2016000 -4.958548e+04 3.110482e+02 2.456000e+02 1.116000e+02 5.800000e+01 1.600000e+01 5.200000e+00 3.000000e+00 8.000000e-01 6.000000e-01 2.000000e-01 0.000000e+00 4.410000e+02
2017000 -4.953570e+04 3.127557e+02 2.456000e+02 1.116000e+02 5.800000e+01 1.600000e+01 5.200000e+00 3.000000e+00 8.000000e-01 6.000000e-01 2.000000e-01 0.000000e+00 4.410000e+02
2018000 -4.956188e+04 3.134222e+02 2.456000e+02 1.116000e+02 5.800000e+01 1.600000e+01 5.200000e+00 3.000000e+00 8.000000e-01 6.000000e-01 2.000000e-01 0.000000e+00 4.410000e+02
2019000 -4.954973e+04 3.123631e+02 2.456000e+02 1.118000e+02 5.800000e+01 1.600000e+01 5.200000e+00 3.000000e+00 8.000000e-01 6.000000e-01 2.000000e-01 0.000000e+00 4.412000e+02
2020000 -4.954583e+04 3.121109e+02 2.456000e+02 1.118000e+02 5.800000e+01 1.600000e+01 5.200000e+00 3.000000e+00 8.000000e-01 6.000000e-01 2.000000e-01 0.000000e+00 4.412000e+02
2021000 -4.955480e+04 3.122718e+02 2.456000e+02 1.118000e+02 5.800000e+01 1.600000e+01 5.200000e+00 3.000000e+00 8.000000e-01 6.000000e-01 2.000000e-01 0.000000e+00 4.412000e+02
2022000 -4.955266e+04 3.117483e+02 2.456000e+02 1.118000e+02 5.800000e+01 1.600000e+01 5.200000e+00 3.000000e+00 8.000000e-01 6.000000e-01 2.000000e-01 0.000000e+00 4.412000e+02
2023000 -4.954528e+04 3.110739e+02 2.456000e+02 1.118000e+02 5.800000e+01 1.600000e+01 5.200000e+00 3.000000e+00 8.000000e-01 6.000000e-01 2.000000e-01 0.000000e+00 4.412000e+02
2024000 -4.954363e+04 3.152228e+02 2.456000e+02 1.120000e+02 5.800000e+01 1.600000e+01 5.200000e+00 3.000000e+00 8.000000e-01 6.000000e-01 2.000000e-01 0.000000e+00 4.414000e+02
2025000 -4.952078e+04 3.133728e+02 2.456000e+02 1.120000e+02 5.800000e+01 1.600000e+01 5.200000e+00 3.000000e+00 8.000000e-01 6.000000e-01 2.000000e-01 0.000000e+00 4.414000e+02
2026000 -4.951659e+04 3.132146e+02 2.456000e+02 1.120000e+02 5.800000e+01 1.600000e+01 5.200000e+00 3.000000e+00 8.000000e-01 6.000000e-01 2.000000e-01 0.000000e+00 4.414000e+02
2027000 -4.951784e+04 3.120354e+02 2.456000e+02 1.120000e+02 5.800000e+01 1.600000e+01 5.200000e+00 3.000000e+00 8.000000e-01 6.000000e-01 2.000000e-01 0.000000e+00 4.414000e+02
2028000 -4.950094e+04 3.124284e+02 2.456000e+02 1.120000e+02 5.800000e+01 1.600000e+01 5.400000e+00 3.000000e+00 8.000000e-01 6.000000e-01 2.000000e-01 0.000000e+00 4.416000e+02
2029000 -4.946461e+04 3.141499e+02 2.456000e+02 1.122000e+02 5.820000e+01 1.600000e+01 5.400000e+00 3.000000e+00 8.000000e-01 6.000000e-01 2.000000e-01 0.000000e+00 4.420000e+02
2030000 -4.954335e+04 3.104943e+02 2.456000e+02 1.122000e+02 5.820000e+01 1.600000e+01 5.400000e+00 3.000000e+00 8.000000e-01 6.000000e-01 2.000000e-01 0.000000e+00 4.420000e+02
2031000 -4.950276e+04 3.140655e+02 2.456000e+02 1.122000e+02 5.820000e+01 1.600000e+01 5.400000e+00 3.000000e+00 8.000000e-01 6.000000e-01 2.000000e-01 0.000000e+00 4.420000e+02
2032000 -4.948462e+04 3.114468e+02 2.456000e+02 1.124000e+02 5.820000e+01 1.600000e+01 5.400000e+00 3.000000e+00 8.000000e-01 6.000000e-01 2.000000e-01 0.000000e+00 4.422000e+02
2033000 -4.948416e+04 3.131854e+02 2.456000e+02 1.124000e+02 5.820000e+01 1.600000e+01 5.400000e+00 3.000000e+00 8.000000e-01 6.000000e-01 2.000000e-01 0.000000e+00 4.422000e+02
2034000 -4.953169e+04 3.124119e+02 2.456000e+02 1.126000e+02 5.820000e+01 1.600000e+01 5.400000e+00 3.000000e+00 8.000000e-01 6.000000e-01 2.000000e-01 0.000000e+00 4.424000e+02
2035000 -4.949947e+04 3.141895e+02 2.456000e+02 1.128000e+02 5.820000e+01 1.600000e+01 5.400000e+00 3.000000e+00 8.000000e-01 6.000000e-01 2.000000e-01 0.000000e+00 4.426000e+02
2036000 -4.951542e+04 3.127399e+02 2.456000e+02 1.128000e+02 5.820000e+01 1.600000e+01 5.400000e+00 3.000000e+00 8.000000e-01 6.000000e-01 2.000000e-01 0.000000e+00 4.426000e+02
2037000 -4.950505e+04 3.114419e+02 2.456000e+02 1.128000e+02 5.820000e+01 1.600000e+01 5.400000e+00 3.000000e+00 8.000000e-01 6.000000e-01 2.000000e-01 0.000000e+00 4.426000e+02
2038000 -4.950913e+04 3.145010e+02 2.456000e+02 1.128000e+02 5.820000e+01 1.600000e+01 5.400000e+00 3.000000e+00 8.000000e-01 6.000000e-01 2.000000e-01 0.000000e+00 4.426000e+02
2039000 -4.952665e+04 3.140322e+02 2.456000e+02 1.128000e+02 5.820000e+01 1.600000e+01 5.400000e+00 3.000000e+00 8.000000e-01 6.000000e-01 2.000000e-01 0.000000e+00 4.426000e+02
2040000 -4.953865e+04 3.142395e+02 2.456000e+02 1.128000e+02 5.820000e+01 1.600000e+01 5.400000e+00 3.000000e+00 8.000000e-01 6.000000e-01 2.000000e-01 0.000000e+00 4.426000e+02
2041000 -4.950390e+04 3.123880e+02 2.456000e+02 1.128000e+02 5.820000e+01 1.600000e+01 5.400000e+00 3.000000e+00 8.000000e-01 6.000000e-01 2.000000e-01 0.000000e+00 4.426000e+02
2042000 -4.953466e+04 3.121512e+02 2.456000e+02 1.128000e+02 5.820000e+01 1.600000e+01 5.400000e+00 3.000000e+00 1.000000e+00 6.000000e-01 2.000000e-01 0.000000e+00 4.428000e+02
2043000 -4.951221e+04 3.135101e+02 2.456000e+02 1.130000e+02 5.820000e+01 1.600000e+01 5.400000e+00 3.000000e+00 1.000000e+00 6.000000e-01 2.000000e-01 0.000000e+00 4.430000e+02
2044000 -4.951596e+04 3.122513e+02 2.456000e+02 1.130000e+02 5.840000e+01 1.600000e+01 5.400000e+00 3.000000e+00 1.000000e+00 6.000000e-01 2.000000e-01 0.000000e+00 4.430000e+02
2045000 -4.950899e+04 3.117515e+02 2.456000e+02 1.130000e+02 5.860000e+01 1.600000e+01 5.400000e+00 3.000000e+00 1.000000e+00 6.000000e-01 2.000000e-01 0.000000e+00 4.434000e+02
2046000 -4.950141e+04 3.105198e+02 2.456000e+02 1.134000e+02 5.860000e+01 1.600000e+01 5.400000e+00 3.000000e+00 1.000000e+00 6.000000e-01 2.000000e-01 0.000000e+00 4.438000e+02
2047000 -4.953308e+04 3.125599e+02 2.456000e+02 1.134000e+02 5.860000e+01 1.620000e+01 5.400000e+00 3.000000e+00 1.000000e+00 6.000000e-01 2.000000e-01 0.000000e+00 4.438000e+02
2048000 -4.951712e+04 3.150294e+02 2.458000e+02 1.136000e+02 5.880000e+01 1.620000e+01 5.400000e+00 3.000000e+00 1.000000e+00 6.000000e-01 2.000000e-01 0.000000e+00 4.446000e+02
2049000 -4.953190e+04 3.133664e+02 2.458000e+02 1.136000e+02 5.880000e+01 1.620000e+01 5.400000e+00 3.000000e+00 1.000000e+00 6.000000e-01 2.000000e-01 0.000000e+00 4.446000e+02
2050000 -4.954850e+04 3.133055e+02 2.458000e+02 1.138000e+02 5.880000e+01 1.640000e+01 5.400000e+00 3.000000e+00 1.000000e+00 6.000000e-01 2.000000e-01 0.000000e+00 4.450000e+02
2051000 -4.957425e+04 3.150238e+02 2.458000e+02 1.138000e+02 5.920000e+01 1.640000e+01 5.400000e+00 3.000000e+00 1.000000e+00 6.000000e-01 2.000000e-01 0.000000e+00 4.452000e+02
2052000 -4.957538e+04 3.123222e+02 2.458000e+02 1.140000e+02 5.920000e+01 1.640000e+01 5.400000e+00 3.000000e+00 1.000000e+00 6.000000e-01 2.000000e-01 0.000000e+00 4.456000e+02
2053000 -4.951803e+04 3.120921e+02 2.458000e+02 1.140000e+02 5.920000e+01 1.660000e+01 5.400000e+00 3.000000e+00 1.000000e+00 6.000000e-01 2.000000e-01 0.000000e+00 4.458000e+02
2054000 -4.951283e+04 3.113179e+02 2.458000e+02 1.140000e+02 5.920000e+01 1.660000e+01 5.400000e+00 3.000000e+00 1.000000e+00 6.000000e-01 2.000000e-01 0.000000e+00 4.458000e+02
2055000 -4.954225e+04 3.083210e+02 2.458000e+02 1.140000e+02 5.920000e+01 1.660000e+01 5.400000e+00 3.000000e+00 1.000000e+00 6.000000e-01 2.000000e-01 0.000000e+00 4.458000e+02
2056000 -4.952272e+04 3.096974e+02 2.458000e+02 1.142000e+02 5.920000e+01 1.660000e+01 5.400000e+00 3.000000e+00 1.000000e+00 6.000000e-01 2.000000e-01 0.000000e+00 4.460000e+02
2057000 -4.952417e+04 3.137389e+02 2.458000e+02 1.142000e+02 5.920000e+01 1.660000e+01 5.400000e+00 3.000000e+00 1.000000e+00 6.000000e-01 2.000000e-01 0.000000e+00 4.460000e+02
2058000 -4.947449e+04 3.142824e+02 2.458000e+02 1.142000e+02 5.920000e+01 1.660000e+01 5.400000e+00 3.000000e+00 1.000000e+00 6.000000e-01 2.000000e-01 0.000000e+00 4.460000e+02
2059000 -4.952227e+04 3.135707e+02 2.458000e+02 1.144000e+02 5.920000e+01 1.680000e+01 5.400000e+00 3.000000e+00 1.000000e+00 6.000000e-01 2.000000e-01 0.000000e+00 4.464000e+02
2060000 -4.954776e+04 3.116505e+02 2.458000e+02 1.144000e+02 5.920000e+01 1.680000e+01 5.400000e+00 3.000000e+00 1.000000e+00 6.000000e-01 2.000000e-01 0.000000e+00 4.464000e+02
2061000 -4.952299e+04 3.112393e+02 2.458000e+02 1.144000e+02 5.920000e+01 1.680000e+01 5.400000e+00 3.000000e+00 1.000000e+00 6.000000e-01 2.000000e-01 0.000000e+00 4.464000e+02
2062000 -4.952816e+04 3.137340e+02 2.458000e+02 1.144000e+02 5.920000e+01 1.680000e+01 5.400000e+00 3.000000e+00 1.000000e+00 6.000000e-01 2.000000e-01 0.000000e+00 4.464000e+02
2063000 -4.949512e+04 3.133203e+02 2.458000e+02 1.144000e+02 5.920000e+01 1.680000e+01 5.400000e+00 3.000000e+00 1.000000e+00 6.000000e-01 2.000000e-01 0.000000e+00 4.464000e+02
2064000 -4.950759e+04 3.130441e+02 2.458000e+02 1.144000e+02 5.920000e+01 1.680000e+01 5.400000e+00 3.000000e+00 1.000000e+00 6.000000e-01 2.000000e-01 0.000000e+00 4.464000e+02
2065000 -4.954905e+04 3.117609e+02 2.458000e+02 1.144000e+02 5.920000e+01 1.680000e+01 5.400000e+00 3.000000e+00 1.000000e+00 6.000000e-01 2.000000e-01 0.000000e+00 4.464000e+02
2066000 -4.950340e+04 3.122060e+02 2.460000e+02 1.146000e+02 5.920000e+01 1.700000e+01 5.400000e+00 3.000000e+00 1.000000e+00 6.000000e-01 2.000000e-01 0.000000e+00 4.470000e+02
2067000 -4.951161e+04 3.113376e+02 2.460000e+02 1.146000e+02 5.920000e+01 1.700000e+01 5.600000e+00 3.000000e+00 1.000000e+00 6.000000e-01 2.000000e-01 0.000000e+00 4.472000e+02
2068000 -4.951725e+04 3.129527e+02 2.460000e+02 1.146000e+02 5.920000e+01 1.700000e+01 5.600000e+00 3.000000e+00 1.000000e+00 6.000000e-01 2.000000e-01 0.000000e+00 4.472000e+02
2069000 -4.951931e+04 3.118824e+02 2.460000e+02 1.148000e+02 5.920000e+01 1.700000e+01 5.600000e+00 3.000000e+00 1.000000e+00 6.000000e-01 2.000000e-01 0.000000e+00 4.474000e+02
2070000 -4.952401e+04 3.134148e+02 2.460000e+02 1.148000e+02 5.940000e+01 1.700000e+01 5.600000e+00 3.000000e+00 1.000000e+00 6.000000e-01 2.000000e-01 0.000000e+00 4.476000e+02
2071000 -4.954428e+04 3.127874e+02 2.460000e+02 1.148000e+02 5.940000e+01 1.700000e+01 5.600000e+00 3.000000e+00 1.000000e+00 6.000000e-01 2.000000e-01 0.000000e+00 4.476000e+02
2072000 -4.954946e+04 3.129481e+02 2.460000e+02 1.148000e+02 5.940000e+01 1.720000e+01 5.600000e+00 3.000000e+00 1.000000e+00 6.000000e-01 2.000000e-01 0.000000e+00 4.478000e+02
2073000 -4.951029e+04 3.128887e+02 2.460000e+02 1.148000e+02 5.940000e+01 1.720000e+01 5.600000e+00 3.000000e+00 1.000000e+00 6.000000e-01 2.000000e-01 0.000000e+00 4.478000e+02
2074000 -4.951485e+04 3.114093e+02 2.460000e+02 1.150000e+02 5.940000e+01 1.720000e+01 5.600000e+00 3.000000e+00 1.000000e+00 6.000000e-01 2.000000e-01 0.000000e+00 4.480000e+02
2075000 -4.951927e+04 3.151606e+02 2.460000e+02 1.150000e+02 5.960000e+01 1.720000e+01 5.600000e+00 3.000000e+00 1.000000e+00 6.000000e-01 2.000000e-01 0.000000e+00 4.480000e+02
2076000 -4.951500e+04 3.136787e+02 2.460000e+02 1.150000e+02 5.960000e+01 1.720000e+01 5.600000e+00 3.200000e+00 1.000000e+00 6.000000e-01 2.000000e-01 0.000000e+00 4.484000e+02
2077000 -4.950121e+04 3.141277e+02 2.460000e+02 1.150000e+02 5.960000e+01 1.720000e+01 5.600000e+00 3.200000e+00 1.000000e+00 6.000000e-01 2.000000e-01 0.000000e+00 4.484000e+02
2078000 -4.954582e+04 3.124679e+02 2.460000e+02 1.150000e+02 5.960000e+01 1.720000e+01 5.600000e+00 3.200000e+00 1.000000e+00 6.000000e-01 2.000000e-01 0.000000e+00 4.484000e+02
2079000 -4.951604e+04 3.138014e+02 2.460000e+02 1.150000e+02 5.960000e+01 1.720000e+01 5.600000e+00 3.200000e+00 1.000000e+00 6.000000e-01 2.000000e-01 0.000000e+00 4.484000e+02
2080000 -4.954653e+04 3.116530e+02 2.460000e+02 1.150000e+02 5.960000e+01 1.720000e+01 5.600000e+00 3.200000e+00 1.000000e+00 6.000000e-01 2.000000e-01 0.000000e+00 4.484000e+02
2081000 -4.952138e+04 3.130393e+02 2.460000e+02 1.150000e+02 6.000000e+01 1.720000e+01 5.600000e+00 3.200000e+00 1.000000e+00 6.000000e-01 2.000000e-01 0.000000e+00 4.488000e+02
2082000 -4.954423e+04 3.138852e+02 2.460000e+02 1.152000e+02 6.000000e+01 1.720000e+01 5.600000e+00 3.200000e+00 1.000000e+00 6.000000e-01 2.000000e-01 0.000000e+00 4.490000e+02
2083000 -4.955461e+04 3.122478e+02 2.460000e+02 1.152000e+02 6.000000e+01 1.720000e+01 5.600000e+00 3.200000e+00 1.000000e+00 6.000000e-01 2.000000e-01 0.000000e+00 4.490000e+02
2084000 -4.954145e+04 3.113872e+02 2.460000e+02 1.152000e+02 6.000000e+01 1.720000e+01 5.600000e+00 3.200000e+00 1.000000e+00 6.000000e-01 2.000000e-01 0.000000e+00 4.490000e+02
2085000 -4.955073e+04 3.133192e+02 2.460000e+02 1.154000e+02 6.000000e+01 1.720000e+01 5.600000e+00 3.200000e+00 1.000000e+00 6.000000e-01 2.000000e-01 0.000000e+00 4.492000e+02
2086000 -4.956180e+04 3.122302e+02 2.460000e+02 1.154000e+02 6.020000e+01 1.720000e+01 5.600000e+00 3.200000e+00 1.000000e+00 6.000000e-01 2.000000e-01 0.000000e+00 4.494000e+02
2087000 -4.952302e+04 3.126991e+02 2.460000e+02 1.154000e+02 6.020000e+01 1.720000e+01 5.800000e+00 3.200000e+00 1.000000e+00 6.000000e-01 2.000000e-01 0.000000e+00 4.494000e+02
2088000 -4.949103e+04 3.132853e+02 2.460000e+02 1.154000e+02 6.040000e+01 1.720000e+01 5.800000e+00 3.200000e+00 1.000000e+00 6.000000e-01 2.000000e-01 0.000000e+00 4.498000e+02
2089000 -4.951612e+04 3.116945e+02 2.460000e+02 1.154000e+02 6.040000e+01 1.720000e+01 5.800000e+00 3.200000e+00 1.000000e+00 6.000000e-01 2.000000e-01 0.000000e+00 4.498000e+02
2090000 -4.955103e+04 3.109463e+02 2.460000e+02 1.154000e+02 6.040000e+01 1.720000e+01 5.800000e+00 3.200000e+00 1.000000e+00 6.000000e-01 2.000000e-01 0.000000e+00 4.498000e+02
2091000 -4.949273e+04 3.104512e+02 2.460000e+02 1.154000e+02 6.040000e+01 1.720000e+01 5.800000e+00 3.200000e+00 1.000000e+00 6.000000e-01 2.000000e-01 0.000000e+00 4.498000e+02
2092000 -4.955886e+04 3.112095e+02 2.460000e+02 1.156000e+02 6.040000e+01 1.720000e+01 5.800000e+00 3.200000e+00 1.000000e+00 6.000000e-01 2.000000e-01 2.000000e-01 4.502000e+02
2093000 -4.955592e+04 3.118917e+02 2.460000e+02 1.156000e+02 6.040000e+01 1.720000e+01 5.800000e+00 3.200000e+00 1.000000e+00 6.000000e-01 2.000000e-01 2.000000e-01 4.502000e+02
2094000 -4.952290e+04 3.112971e+02 2.460000e+02 1.156000e+02 6.040000e+01 1.720000e+01 5.800000e+00 3.200000e+00 1.000000e+00 6.000000e-01 2.000000e-01 2.000000e-01 4.502000e+02
2095000 -4.953575e+04 3.140969e+02 2.460000e+02 1.156000e+02 6.040000e+01 1.720000e+01 5.800000e+00 3.200000e+00 1.000000e+00 6.000000e-01 2.000000e-01 2.000000e-01 4.502000e+02
2096000 -4.953431e+04 3.130681e+02 2.460000e+02 1.156000e+02 6.040000e+01 1.720000e+01 6.000000e+00 3.200000e+00 1.000000e+00 6.000000e-01 2.000000e-01 2.000000e-01 4.504000e+02
2097000 -4.955631e+04 3.139947e+02 2.460000e+02 1.158000e+02 6.040000e+01 1.720000e+01 6.000000e+00 3.200000e+00 1.000000e+00 6.000000e-01 2.000000e-01 2.000000e-01 4.506000e+02
2098000 -4.953672e+04 3.123606e+02 2.460000e+02 1.158000e+02 6.040000e+01 1.720000e+01 6.000000e+00 3.200000e+00 1.000000e+00 6.000000e-01 2.000000e-01 2.000000e-01 4.506000e+02
2099000 -4.955635e+04 3.125175e+02 2.460000e+02 1.160000e+02 6.040000e+01 1.720000e+01 6.000000e+00 3.200000e+00 1.000000e+00 6.000000e-01 2.000000e-01 2.000000e-01 4.508000e+02
2100000 -4.952386e+04 3.156787e+02 2.460000e+02 1.160000e+02 6.040000e+01 1.720000e+01 6.000000e+00 3.200000e+00 1.000000e+00 6.000000e-01 2.000000e-01 2.000000e-01 4.508000e+02
2101000 -4.953254e+04 3.143383e+02 2.460000e+02 1.160000e+02 6.040000e+01 1.720000e+01 6.000000e+00 3.200000e+00 1.000000e+00 6.000000e-01 2.000000e-01 2.000000e-01 4.508000e+02
2102000 -4.950477e+04 3.141673e+02 2.460000e+02 1.160000e+02 6.040000e+01 1.720000e+01 6.000000e+00 3.200000e+00 1.000000e+00 6.000000e-01 2.000000e-01 2.000000e-01 4.508000e+02
2103000 -4.953860e+04 3.151884e+02 2.460000e+02 1.162000e+02 6.040000e+01 1.720000e+01 6.000000e+00 3.200000e+00 1.000000e+00 6.000000e-01 2.000000e-01 2.000000e-01 4.510000e+02
2104000 -4.954242e+04 3.162191e+02 2.460000e+02 1.162000e+02 6.040000e+01 1.720000e+01 6.000000e+00 3.200000e+00 1.000000e+00 6.000000e-01 2.000000e-01 2.000000e-01 4.510000e+02
2105000 -4.949718e+04 3.107574e+02 2.460000e+02 1.162000e+02 6.040000e+01 1.720000e+01 6.000000e+00 3.200000e+00 1.000000e+00 6.000000e-01 2.000000e-01 2.000000e-01 4.510000e+02
2106000 -4.953193e+04 3.152008e+02 2.460000e+02 1.162000e+02 6.040000e+01 1.720000e+01 6.000000e+00 3.200000e+00 1.000000e+00 6.000000e-01 2.000000e-01 2.000000e-01 4.510000e+02
2107000 -4.951130e+04 3.139103e+02 2.460000e+02 1.162000e+02 6.040000e+01 1.720000e+01 6.000000e+00 3.200000e+00 1.000000e+00 6.000000e-01 2.000000e-01 2.000000e-01 4.510000e+02
2108000 -4.955078e+04 3.145878e+02 2.460000e+02 1.162000e+02 6.040000e+01 1.720000e+01 6.000000e+00 3.200000e+00 1.000000e+00 6.000000e-01 2.000000e-01 2.000000e-01 4.510000e+02
2109000 -4.953805e+04 3.137775e+02 2.460000e+02 1.162000e+02 6.040000e+01 1.720000e+01 6.000000e+00 3.200000e+00 1.000000e+00 6.000000e-01 2.000000e-01 2.000000e-01 4.510000e+02
2110000 -4.956682e+04 3.124625e+02 2.460000e+02 1.162000e+02 6.040000e+01 1.720000e+01 6.000000e+00 3.200000e+00 1.000000e+00 6.000000e-01 2.000000e-01 2.000000e-01 4.510000e+02
2111000 -4.953437e+04 3.130834e+02 2.460000e+02 1.164000e+02 6.040000e+01 1.720000e+01 6.000000e+00 3.200000e+00 1.000000e+00 6.000000e-01 2.000000e-01 2.000000e-01 4.512000e+02
2112000 -4.953478e+04 3.116359e+02 2.460000e+02 1.164000e+02 6.040000e+01 1.720000e+01 6.000000e+00 3.200000e+00 1.000000e+00 6.000000e-01 2.000000e-01 2.000000e-01 4.512000e+02
2113000 -4.955906e+04 3.131565e+02 2.460000e+02 1.164000e+02 6.040000e+01 1.720000e+01 6.000000e+00 3.200000e+00 1.000000e+00 6.000000e-01 2.000000e-01 2.000000e-01 4.512000e+02
2114000 -4.951572e+04 3.128746e+02 2.460000e+02 1.168000e+02 6.040000e+01 1.720000e+01 6.000000e+00 3.200000e+00 1.000000e+00 6.000000e-01 2.000000e-01 2.000000e-01 4.516000e+02
2115000 -4.954538e+04 3.146403e+02 2.460000e+02 1.174000e+02 6.060000e+01 1.720000e+01 6.000000e+00 3.200000e+00 1.000000e+00 6.000000e-01 2.000000e-01 2.000000e-01 4.520000e+02
2116000 -4.952133e+04 3.128800e+02 2.460000e+02 1.174000e+02 6.080000e+01 1.720000e+01 6.000000e+00 3.200000e+00 1.000000e+00 6.000000e-01 2.000000e-01 2.000000e-01 4.526000e+02
2117000 -4.953839e+04 3.132966e+02 2.460000e+02 1.174000e+02 6.080000e+01 1.720000e+01 6.000000e+00 3.200000e+00 1.000000e+00 6.000000e-01 2.000000e-01 2.000000e-01 4.526000e+02
2118000 -4.951301e+04 3.144788e+02 2.460000e+02 1.174000e+02 6.080000e+01 1.720000e+01 6.000000e+00 3.200000e+00 1.000000e+00 6.000000e-01 2.000000e-01 2.000000e-01 4.526000e+02
2119000 -4.955155e+04 3.131477e+02 2.460000e+02 1.174000e+02 6.080000e+01 1.720000e+01 6.000000e+00 3.200000e+00 1.000000e+00 6.000000e-01 2.000000e-01 2.000000e-01 4.526000e+02
2120000 -4.952739e+04 3.141143e+02 2.460000e+02 1.176000e+02 6.100000e+01 1.740000e+01 6.000000e+00 3.200000e+00 1.000000e+00 6.000000e-01 2.000000e-01 2.000000e-01 4.532000e+02
2121000 -4.951491e+04 3.115620e+02 2.460000e+02 1.176000e+02 6.100000e+01 1.740000e+01 6.000000e+00 3.200000e+00 1.000000e+00 6.000000e-01 2.000000e-01 2.000000e-01 4.532000e+02
2122000 -4.950366e+04 3.138991e+02 2.460000e+02 1.176000e+02 6.100000e+01 1.760000e+01 6.000000e+00 3.200000e+00 1.000000e+00 6.000000e-01 2.000000e-01 2.000000e-01 4.534000e+02
2123000 -4.949390e+04 3.116795e+02 2.460000e+02 1.176000e+02 6.120000e+01 1.760000e+01 6.000000e+00 3.200000e+00 1.000000e+00 6.000000e-01 2.000000e-01 2.000000e-01 4.536000e+02
2124000 -4.947255e+04 3.153340e+02 2.460000e+02 1.180000e+02 6.120000e+01 1.760000e+01 6.000000e+00 3.200000e+00 1.000000e+00 6.000000e-01 2.000000e-01 2.000000e-01 4.540000e+02
2125000 -4.946584e+04 3.123851e+02 2.460000e+02 1.180000e+02 6.120000e+01 1.760000e+01 6.000000e+00 3.200000e+00 1.000000e+00 6.000000e-01 2.000000e-01 2.000000e-01 4.540000e+02
2126000 -4.949317e+04 3.125464e+02 2.460000e+02 1.180000e+02 6.120000e+01 1.760000e+01 6.000000e+00 3.200000e+00 1.000000e+00 6.000000e-01 2.000000e-01 2.000000e-01 4.540000e+02
2127000 -4.947803e+04 3.159591e+02 2.460000e+02 1.180000e+02 6.120000e+01 1.760000e+01 6.000000e+00 3.200000e+00 1.000000e+00 6.000000e-01 2.000000e-01 2.000000e-01 4.540000e+02
2128000 -4.949704e+04 3.144639e+02 2.460000e+02 1.180000e+02 6.120000e+01 1.760000e+01 6.000000e+00 3.200000e+00 1.000000e+00 6.000000e-01 2.000000e-01 2.000000e-01 4.540000e+02
2129000 -4.948884e+04 3.117940e+02 2.460000e+02 1.182000e+02 6.120000e+01 1.760000e+01 6.000000e+00 3.200000e+00 1.000000e+00 6.000000e-01 2.000000e-01 2.000000e-01 4.542000e+02
2130000 -4.951232e+04 3.146628e+02 2.460000e+02 1.182000e+02 6.120000e+01 1.760000e+01 6.000000e+00 3.200000e+00 1.000000e+00 6.000000e-01 2.000000e-01 2.000000e-01 4.542000e+02
2131000 -4.948007e+04 3.097574e+02 2.460000e+02 1.184000e+02 6.120000e+01 1.760000e+01 6.000000e+00 3.200000e+00 1.000000e+00 6.000000e-01 2.000000e-01 2.000000e-01 4.544000e+02
2132000 -4.950227e+04 3.115000e+02 2.460000e+02 1.184000e+02 6.120000e+01 1.760000e+01 6.000000e+00 3.200000e+00 1.000000e+00 6.000000e-01 2.000000e-01 2.000000e-01 4.544000e+02
2133000 -4.953030e+04 3.130852e+02 2.460000e+02 1.184000e+02 6.140000e+01 1.760000e+01 6.000000e+00 3.200000e+00 1.000000e+00 6.000000e-01 2.000000e-01 2.000000e-01 4.546000e+02
2134000 -4.949793e+04 3.129020e+02 2.460000e+02 1.184000e+02 6.160000e+01 1.760000e+01 6.000000e+00 3.200000e+00 1.000000e+00 6.000000e-01 2.000000e-01 2.000000e-01 4.548000e+02
2135000 -4.949702e+04 3.131925e+02 2.460000e+02 1.184000e+02 6.160000e+01 1.760000e+01 6.200000e+00 3.200000e+00 1.000000e+00 6.000000e-01 2.000000e-01 2.000000e-01 4.548000e+02
2136000 -4.952946e+04 3.135912e+02 2.460000e+02 1.184000e+02 6.160000e+01 1.760000e+01 6.200000e+00 3.200000e+00 1.000000e+00 6.000000e-01 2.000000e-01 2.000000e-01 4.550000e+02
2137000 -4.953108e+04 3.165621e+02 2.460000e+02 1.184000e+02 6.160000e+01 1.760000e+01 6.200000e+00 3.200000e+00 1.000000e+00 6.000000e-01 2.000000e-01 2.000000e-01 4.550000e+02
2138000 -4.953992e+04 3.168099e+02 2.460000e+02 1.184000e+02 6.160000e+01 1.760000e+01 6.200000e+00 3.200000e+00 1.000000e+00 6.000000e-01 2.000000e-01 2.000000e-01 4.550000e+02
2139000 -4.950365e+04 3.139644e+02 2.460000e+02 1.184000e+02 6.160000e+01 1.760000e+01 6.200000e+00 3.200000e+00 1.000000e+00 6.000000e-01 2.000000e-01 2.000000e-01 4.550000e+02
2140000 -4.950652e+04 3.123346e+02 2.460000e+02 1.184000e+02 6.160000e+01 1.760000e+01 6.200000e+00 3.200000e+00 1.000000e+00 6.000000e-01 2.000000e-01 2.000000e-01 4.550000e+02
2141000 -4.949775e+04 3.127269e+02 2.460000e+02 1.188000e+02 6.180000e+01 1.760000e+01 6.200000e+00 3.200000e+00 1.000000e+00 6.000000e-01 2.000000e-01 2.000000e-01 4.556000e+02
2142000 -4.951797e+04 3.120372e+02 2.460000e+02 1.188000e+02 6.180000e+01 1.760000e+01 6.200000e+00 3.200000e+00 1.000000e+00 6.000000e-01 2.000000e-01 2.000000e-01 4.556000e+02
2143000 -4.954264e+04 3.159788e+02 2.460000e+02 1.188000e+02 6.180000e+01 1.760000e+01 6.200000e+00 3.200000e+00 1.000000e+00 6.000000e-01 2.000000e-01 2.000000e-01 4.556000e+02
2144000 -4.953438e+04 3.137645e+02 2.460000e+02 1.188000e+02 6.180000e+01 1.760000e+01 6.200000e+00 3.200000e+00 1.000000e+00 6.000000e-01 2.000000e-01 2.000000e-01 4.556000e+02
2145000 -4.949943e+04 3.120719e+02 2.460000e+02 1.190000e+02 6.180000e+01 1.760000e+01 6.200000e+00 3.200000e+00 1.000000e+00 6.000000e-01 2.000000e-01 2.000000e-01 4.558000e+02
2146000 -4.951258e+04 3.152048e+02 2.460000e+02 1.190000e+02 6.180000e+01 1.760000e+01 6.200000e+00 3.200000e+00 1.000000e+00 6.000000e-01 2.000000e-01 2.000000e-01 4.558000e+02
2147000 -4.951827e+04 3.143363e+02 2.460000e+02 1.190000e+02 6.180000e+01 1.760000e+01 6.200000e+00 3.200000e+00 1.000000e+00 6.000000e-01 2.000000e-01 2.000000e-01 4.558000e+02
2148000 -4.951629e+04 3.163960e+02 2.460000e+02 1.190000e+02 6.180000e+01 1.760000e+01 6.200000e+00 3.200000e+00 1.000000e+00 6.000000e-01 2.000000e-01 2.000000e-01 4.558000e+02
2149000 -4.950702e+04 3.127756e+02 2.462000e+02 1.190000e+02 6.180000e+01 1.760000e+01 6.200000e+00 3.200000e+00 1.000000e+00 6.000000e-01 2.000000e-01 2.000000e-01 4.558000e+02
2150000 -4.950159e+04 3.134162e+02 2.462000e+02 1.190000e+02 6.180000e+01 1.760000e+01 6.200000e+00 3.200000e+00 1.000000e+00 6.000000e-01 2.000000e-01 2.000000e-01 4.560000e+02
2151000 -4.953811e+04 3.123186e+02 2.462000e+02 1.190000e+02 6.180000e+01 1.760000e+01 6.200000e+00 3.200000e+00 1.000000e+00 6.000000e-01 2.000000e-01 2.000000e-01 4.560000e+02
2152000 -4.952022e+04 3.122937e+02 2.462000e+02 1.190000e+02 6.180000e+01 1.760000e+01 6.200000e+00 3.200000e+00 1.000000e+00 6.000000e-01 2.000000e-01 2.000000e-01 4.560000e+02
2153000 -4.948468e+04 3.135308e+02 2.462000e+02 1.190000e+02 6.180000e+01 1.760000e+01 6.200000e+00 3.200000e+00 1.000000e+00 6.000000e-01 2.000000e-01 2.000000e-01 4.560000e+02
2154000 -4.952754e+04 3.109683e+02 2.462000e+02 1.190000e+02 6.180000e+01 1.760000e+01 6.200000e+00 3.400000e+00 1.000000e+00 6.000000e-01 2.000000e-01 2.000000e-01 4.562000e+02
2155000 -4.952919e+04 3.134368e+02 2.462000e+02 1.190000e+02 6.180000e+01 1.760000e+01 6.200000e+00 3.400000e+00 1.200000e+00 6.000000e-01 2.000000e-01 2.000000e-01 4.562000e+02
2156000 -4.957449e+04 3.134597e+02 2.462000e+02 1.190000e+02 6.180000e+01 1.760000e+01 6.200000e+00 3.400000e+00 1.200000e+00 6.000000e-01 2.000000e-01 2.000000e-01 4.564000e+02
2157000 -4.956313e+04 3.145721e+02 2.462000e+02 1.190000e+02 6.180000e+01 1.760000e+01 6.200000e+00 3.400000e+00 1.200000e+00 6.000000e-01 2.000000e-01 2.000000e-01 4.564000e+02
2158000 -4.958386e+04 3.147566e+02 2.462000e+02 1.190000e+02 6.180000e+01 1.760000e+01 6.200000e+00 3.400000e+00 1.200000e+00 6.000000e-01 2.000000e-01 2.000000e-01 4.564000e+02
2159000 -4.950926e+04 3.139712e+02 2.462000e+02 1.190000e+02 6.180000e+01 1.760000e+01 6.200000e+00 3.400000e+00 1.200000e+00 6.000000e-01 2.000000e-01 2.000000e-01 4.564000e+02
2160000 -4.951814e+04 3.138000e+02 2.462000e+02 1.190000e+02 6.180000e+01 1.760000e+01 6.200000e+00 3.400000e+00 1.200000e+00 6.000000e-01 2.000000e-01 2.000000e-01 4.564000e+02
2161000 -4.956898e+04 3.143116e+02 2.462000e+02 1.190000e+02 6.180000e+01 1.760000e+01 6.200000e+00 3.400000e+00 1.200000e+00 6.000000e-01 2.000000e-01 2.000000e-01 4.564000e+02
2162000 -4.954403e+04 3.138514e+02 2.462000e+02 1.190000e+02 6.180000e+01 1.760000e+01 6.200000e+00 3.400000e+00 1.200000e+00 6.000000e-01 2.000000e-01 2.000000e-01 4.564000e+02
2163000 -4.950850e+04 3.117869e+02 2.462000e+02 1.190000e+02 6.200000e+01 1.760000e+01 6.200000e+00 3.400000e+00 1.200000e+00 6.000000e-01 2.000000e-01 2.000000e-01 4.566000e+02
2164000 -4.952442e+04 3.130150e+02 2.462000e+02 1.190000e+02 6.200000e+01 1.780000e+01 6.200000e+00 3.400000e+00 1.200000e+00 6.000000e-01 2.000000e-01 2.000000e-01 4.568000e+02
2165000 -4.949778e+04 3.125878e+02 2.462000e+02 1.190000e+02 6.200000e+01 1.780000e+01 6.200000e+00 3.400000e+00 1.200000e+00 6.000000e-01 2.000000e-01 2.000000e-01 4.568000e+02
2166000 -4.953785e+04 3.142318e+02 2.462000e+02 1.190000e+02 6.200000e+01 1.780000e+01 6.200000e+00 3.400000e+00 1.200000e+00 6.000000e-01 2.000000e-01 2.000000e-01 4.568000e+02
2167000 -4.951835e+04 3.144059e+02 2.462000e+02 1.190000e+02 6.200000e+01 1.780000e+01 6.400000e+00 3.400000e+00 1.200000e+00 6.000000e-01 2.000000e-01 2.000000e-01 4.570000e+02
2168000 -4.952952e+04 3.130153e+02 2.462000e+02 1.190000e+02 6.200000e+01 1.780000e+01 6.400000e+00 3.400000e+00 1.200000e+00 6.000000e-01 2.000000e-01 2.000000e-01 4.570000e+02
2169000 -4.953472e+04 3.123362e+02 2.462000e+02 1.190000e+02 6.200000e+01 1.780000e+01 6.400000e+00 3.400000e+00 1.200000e+00 6.000000e-01 2.000000e-01 2.000000e-01 4.570000e+02
2170000 -4.954514e+04 3.129389e+02 2.462000e+02 1.190000e+02 6.200000e+01 1.780000e+01 6.400000e+00 3.400000e+00 1.200000e+00 6.000000e-01 2.000000e-01 2.000000e-01 4.570000e+02
2171000 -4.954522e+04 3.113880e+02 2.462000e+02 1.190000e+02 6.200000e+01 1.780000e+01 6.400000e+00 3.400000e+00 1.200000e+00 6.000000e-01 2.000000e-01 2.000000e-01 4.570000e+02
2172000 -4.955103e+04 3.139726e+02 2.462000e+02 1.192000e+02 6.200000e+01 1.780000e+01 6.400000e+00 3.400000e+00 1.200000e+00 6.000000e-01 2.000000e-01 2.000000e-01 4.572000e+02
2173000 -4.955101e+04 3.155465e+02 2.462000e+02 1.192000e+02 6.200000e+01 1.780000e+01 6.400000e+00 3.400000e+00 1.200000e+00 6.000000e-01 2.000000e-01 2.000000e-01 4.572000e+02
2174000 -4.953723e+04 3.141982e+02 2.462000e+02 1.192000e+02 6.200000e+01 1.800000e+01 6.400000e+00 3.400000e+00 1.200000e+00 6.000000e-01 2.000000e-01 2.000000e-01 4.574000e+02
2175000 -4.954301e+04 3.123267e+02 2.462000e+02 1.192000e+02 6.220000e+01 1.800000e+01 6.400000e+00 3.400000e+00 1.200000e+00 6.000000e-01 2.000000e-01 2.000000e-01 4.576000e+02
2176000 -4.951451e+04 3.132066e+02 2.462000e+02 1.192000e+02 6.220000e+01 1.800000e+01 6.400000e+00 3.400000e+00 1.200000e+00 6.000000e-01 2.000000e-01 2.000000e-01 4.576000e+02
2177000 -4.950544e+04 3.137360e+02 2.462000e+02 1.192000e+02 6.220000e+01 1.800000e+01 6.400000e+00 3.400000e+00 1.200000e+00 6.000000e-01 2.000000e-01 2.000000e-01 4.576000e+02
2178000 -4.952208e+04 3.138580e+02 2.462000e+02 1.192000e+02 6.220000e+01 1.800000e+01 6.400000e+00 3.400000e+00 1.200000e+00 6.000000e-01 2.000000e-01 2.000000e-01 4.576000e+02
2179000 -4.949066e+04 3.123031e+02 2.464000e+02 1.192000e+02 6.220000e+01 1.800000e+01 6.400000e+00 3.400000e+00 1.200000e+00 6.000000e-01 2.000000e-01 2.000000e-01 4.578000e+02
2180000 -4.950509e+04 3.128413e+02 2.464000e+02 1.192000e+02 6.220000e+01 1.800000e+01 6.400000e+00 3.400000e+00 1.200000e+00 6.000000e-01 2.000000e-01 2.000000e-01 4.578000e+02
2181000 -4.951545e+04 3.145206e+02 2.464000e+02 1.192000e+02 6.220000e+01 1.800000e+01 6.400000e+00 3.400000e+00 1.200000e+00 6.000000e-01 2.000000e-01 2.000000e-01 4.578000e+02
2182000 -4.955909e+04 3.136864e+02 2.464000e+02 1.192000e+02 6.220000e+01 1.800000e+01 6.400000e+00 3.400000e+00 1.200000e+00 6.000000e-01 2.000000e-01 2.000000e-01 4.578000e+02
2183000 -4.952383e+04 3.130443e+02 2.464000e+02 1.192000e+02 6.220000e+01 1.800000e+01 6.400000e+00 3.400000e+00 1.200000e+00 6.000000e-01 2.000000e-01 2.000000e-01 4.578000e+02
2184000 -4.953149e+04 3.138881e+02 2.464000e+02 1.192000e+02 6.240000e+01 1.800000e+01 6.400000e+00 3.400000e+00 1.200000e+00 6.000000e-01 2.000000e-01 2.000000e-01 4.580000e+02
2185000 -4.949550e+04 3.140335e+02 2.464000e+02 1.192000e+02 6.240000e+01 1.800000e+01 6.400000e+00 3.400000e+00 1.200000e+00 6.000000e-01 2.000000e-01 2.000000e-01 4.580000e+02
2186000 -4.952178e+04 3.159231e+02 2.464000e+02 1.192000e+02 6.240000e+01 1.820000e+01 6.400000e+00 3.600000e+00 1.200000e+00 6.000000e-01 2.000000e-01 2.000000e-01 4.584000e+02
2187000 -4.949426e+04 3.136795e+02 2.464000e+02 1.192000e+02 6.240000e+01 1.820000e+01 6.400000e+00 3.600000e+00 1.200000e+00 6.000000e-01 2.000000e-01 2.000000e-01 4.584000e+02
2188000 -4.948310e+04 3.163412e+02 2.464000e+02 1.192000e+02 6.240000e+01 1.840000e+01 6.400000e+00 3.600000e+00 1.200000e+00 6.000000e-01 2.000000e-01 2.000000e-01 4.586000e+02
2189000 -4.950745e+04 3.142890e+02 2.464000e+02 1.192000e+02 6.240000e+01 1.840000e+01 6.400000e+00 3.600000e+00 1.200000e+00 6.000000e-01 2.000000e-01 2.000000e-01 4.586000e+02
2190000 -4.954474e+04 3.164978e+02 2.464000e+02 1.192000e+02 6.240000e+01 1.840000e+01 6.400000e+00 3.600000e+00 1.200000e+00 6.000000e-01 2.000000e-01 2.000000e-01 4.586000e+02
2191000 -4.955150e+04 3.137396e+02 2.464000e+02 1.192000e+02 6.240000e+01 1.840000e+01 6.400000e+00 3.600000e+00 1.200000e+00 6.000000e-01 2.000000e-01 2.000000e-01 4.586000e+02
2192000 -4.947725e+04 3.145939e+02 2.464000e+02 1.194000e+02 6.240000e+01 1.840000e+01 6.400000e+00 3.600000e+00 1.200000e+00 6.000000e-01 2.000000e-01 2.000000e-01 4.588000e+02
2193000 -4.950809e+04 3.138932e+02 2.464000e+02 1.194000e+02 6.240000e+01 1.840000e+01 6.400000e+00 3.600000e+00 1.200000e+00 6.000000e-01 2.000000e-01 2.000000e-01 4.588000e+02
2194000 -4.952489e+04 3.143517e+02 2.464000e+02 1.194000e+02 6.240000e+01 1.840000e+01 6.400000e+00 3.600000e+00 1.200000e+00 6.000000e-01 2.000000e-01 2.000000e-01 4.588000e+02
2195000 -4.952478e+04 3.117870e+02 2.464000e+02 1.196000e+02 6.240000e+01 1.840000e+01 6.400000e+00 3.600000e+00 1.200000e+00 6.000000e-01 2.000000e-01 2.000000e-01 4.590000e+02
2196000 -4.954421e+04 3.165860e+02 2.464000e+02 1.196000e+02 6.240000e+01 1.840000e+01 6.400000e+00 3.600000e+00 1.200000e+00 6.000000e-01 2.000000e-01 2.000000e-01 4.590000e+02
2197000 -4.955629e+04 3.161495e+02 2.464000e+02 1.196000e+02 6.240000e+01 1.860000e+01 6.400000e+00 3.600000e+00 1.200000e+00 6.000000e-01 2.000000e-01 2.000000e-01 4.592000e+02
2198000 -4.952521e+04 3.128906e+02 2.464000e+02 1.196000e+02 6.240000e+01 1.860000e+01 6.400000e+00 3.600000e+00 1.200000e+00 6.000000e-01 2.000000e-01 2.000000e-01 4.592000e+02
2199000 -4.955855e+04 3.144781e+02 2.464000e+02 1.198000e+02 6.260000e+01 1.860000e+01 6.400000e+00 3.600000e+00 1.200000e+00 6.000000e-01 2.000000e-01 2.000000e-01 4.596000e+02
2200000 -4.957811e+04 3.152762e+02 2.464000e+02 1.198000e+02 6.280000e+01 1.860000e+01 6.400000e+00 3.600000e+00 1.200000e+00 6.000000e-01 2.000000e-01 2.000000e-01 4.598000e+02
2201000 -4.957490e+04 3.144743e+02 2.464000e+02 1.198000e+02 6.280000e+01 1.860000e+01 6.400000e+00 3.600000e+00 1.200000e+00 6.000000e-01 2.000000e-01 2.000000e-01 4.598000e+02
2202000 -4.958102e+04 3.148139e+02 2.464000e+02 1.198000e+02 6.280000e+01 1.860000e+01 6.400000e+00 3.600000e+00 1.200000e+00 8.000000e-01 2.000000e-01 2.000000e-01 4.598000e+02
2203000 -4.955985e+04 3.133618e+02 2.464000e+02 1.200000e+02 6.280000e+01 1.860000e+01 6.400000e+00 3.600000e+00 1.200000e+00 8.000000e-01 2.000000e-01 2.000000e-01 4.600000e+02
2204000 -4.953771e+04 3.141026e+02 2.464000e+02 1.202000e+02 6.280000e+01 1.860000e+01 6.400000e+00 3.600000e+00 1.200000e+00 8.000000e-01 2.000000e-01 2.000000e-01 4.604000e+02
2205000 -4.954228e+04 3.147813e+02 2.464000e+02 1.202000e+02 6.280000e+01 1.860000e+01 6.400000e+00 3.600000e+00 1.200000e+00 8.000000e-01 2.000000e-01 2.000000e-01 4.604000e+02
2206000 -4.957597e+04 3.128741e+02 2.466000e+02 1.206000e+02 6.300000e+01 1.860000e+01 6.400000e+00 3.600000e+00 1.200000e+00 8.000000e-01 2.000000e-01 2.000000e-01 4.610000e+02
2207000 -4.951164e+04 3.136387e+02 2.466000e+02 1.206000e+02 6.300000e+01 1.860000e+01 6.400000e+00 3.600000e+00 1.200000e+00 8.000000e-01 2.000000e-01 2.000000e-01 4.612000e+02
2208000 -4.954512e+04 3.147574e+02 2.466000e+02 1.206000e+02 6.300000e+01 1.880000e+01 6.400000e+00 3.600000e+00 1.200000e+00 8.000000e-01 2.000000e-01 2.000000e-01 4.614000e+02
2209000 -4.954215e+04 3.151578e+02 2.466000e+02 1.206000e+02 6.300000e+01 1.880000e+01 6.400000e+00 3.600000e+00 1.200000e+00 8.000000e-01 2.000000e-01 2.000000e-01 4.614000e+02
2210000 -4.953190e+04 3.156331e+02 2.466000e+02 1.208000e+02 6.320000e+01 1.880000e+01 6.400000e+00 3.600000e+00 1.200000e+00 8.000000e-01 4.000000e-01 2.000000e-01 4.618000e+02
2211000 -4.951895e+04 3.132263e+02 2.466000e+02 1.208000e+02 6.320000e+01 1.880000e+01 6.400000e+00 3.600000e+00 1.200000e+00 8.000000e-01 4.000000e-01 2.000000e-01 4.620000e+02
2212000 -4.951185e+04 3.152496e+02 2.466000e+02 1.210000e+02 6.340000e+01 1.880000e+01 6.400000e+00 3.600000e+00 1.200000e+00 8.000000e-01 4.000000e-01 2.000000e-01 4.624000e+02
2213000 -4.949777e+04 3.121764e+02 2.466000e+02 1.210000e+02 6.340000e+01 1.880000e+01 6.400000e+00 3.600000e+00 1.200000e+00 8.000000e-01 4.000000e-01 2.000000e-01 4.624000e+02
2214000 -4.953569e+04 3.123631e+02 2.466000e+02 1.212000e+02 6.360000e+01 1.900000e+01 6.400000e+00 3.600000e+00 1.200000e+00 8.000000e-01 4.000000e-01 2.000000e-01 4.628000e+02
2215000 -4.951519e+04 3.121943e+02 2.466000e+02 1.214000e+02 6.360000e+01 1.900000e+01 6.400000e+00 3.600000e+00 1.200000e+00 8.000000e-01 4.000000e-01 2.000000e-01 4.632000e+02
2216000 -4.951217e+04 3.120930e+02 2.466000e+02 1.214000e+02 6.360000e+01 1.900000e+01 6.400000e+00 3.600000e+00 1.200000e+00 8.000000e-01 4.000000e-01 2.000000e-01 4.632000e+02
2217000 -4.951382e+04 3.122964e+02 2.466000e+02 1.216000e+02 6.360000e+01 1.900000e+01 6.400000e+00 3.600000e+00 1.200000e+00 8.000000e-01 4.000000e-01 2.000000e-01 4.632000e+02
2218000 -4.949532e+04 3.141872e+02 2.466000e+02 1.218000e+02 6.360000e+01 1.900000e+01 6.400000e+00 3.600000e+00 1.200000e+00 8.000000e-01 4.000000e-01 2.000000e-01 4.636000e+02
2219000 -4.950306e+04 3.144803e+02 2.466000e+02 1.218000e+02 6.360000e+01 1.900000e+01 6.400000e+00 3.600000e+00 1.200000e+00 8.000000e-01 4.000000e-01 2.000000e-01 4.636000e+02
2220000 -4.953283e+04 3.150445e+02 2.466000e+02 1.218000e+02 6.360000e+01 1.900000e+01 6.400000e+00 3.600000e+00 1.200000e+00 8.000000e-01 4.000000e-01 2.000000e-01 4.636000e+02
2221000 -4.950956e+04 3.121870e+02 2.466000e+02 1.218000e+02 6.360000e+01 1.900000e+01 6.400000e+00 3.600000e+00 1.200000e+00 8.000000e-01 4.000000e-01 2.000000e-01 4.636000e+02
2222000 -4.949464e+04 3.126747e+02 2.466000e+02 1.218000e+02 6.360000e+01 1.900000e+01 6.400000e+00 3.600000e+00 1.200000e+00 8.000000e-01 4.000000e-01 2.000000e-01 4.636000e+02
2223000 -4.950287e+04 3.141955e+02 2.466000e+02 1.220000e+02 6.360000e+01 1.900000e+01 6.400000e+00 3.600000e+00 1.200000e+00 8.000000e-01 4.000000e-01 2.000000e-01 4.638000e+02
2224000 -4.951774e+04 3.136381e+02 2.466000e+02 1.220000e+02 6.380000e+01 1.900000e+01 6.400000e+00 3.600000e+00 1.200000e+00 8.000000e-01 4.000000e-01 2.000000e-01 4.640000e+02
2225000 -4.949027e+04 3.152390e+02 2.466000e+02 1.220000e+02 6.380000e+01 1.920000e+01 6.400000e+00 3.600000e+00 1.200000e+00 8.000000e-01 4.000000e-01 2.000000e-01 4.642000e+02
2226000 -4.949615e+04 3.136447e+02 2.466000e+02 1.220000e+02 6.380000e+01 1.920000e+01 6.400000e+00 3.600000e+00 1.200000e+00 8.000000e-01 4.000000e-01 2.000000e-01 4.642000e+02
2227000 -4.949623e+04 3.136174e+02 2.466000e+02 1.220000e+02 6.380000e+01 1.920000e+01 6.400000e+00 3.600000e+00 1.200000e+00 8.000000e-01 4.000000e-01 2.000000e-01 4.642000e+02
2228000 -4.953860e+04 3.115899e+02 2.466000e+02 1.220000e+02 6.380000e+01 1.920000e+01 6.400000e+00 3.600000e+00 1.200000e+00 8.000000e-01 4.000000e-01 2.000000e-01 4.642000e+02
2229000 -4.952386e+04 3.138735e+02 2.466000e+02 1.220000e+02 6.380000e+01 1.920000e+01 6.400000e+00 3.600000e+00 1.200000e+00 8.000000e-01 4.000000e-01 2.000000e-01 4.642000e+02
2230000 -4.951726e+04 3.136655e+02 2.466000e+02 1.222000e+02 6.400000e+01 1.920000e+01 6.400000e+00 3.600000e+00 1.200000e+00 8.000000e-01 4.000000e-01 2.000000e-01 4.646000e+02
2231000 -4.949390e+04 3.140362e+02 2.466000e+02 1.222000e+02 6.400000e+01 1.920000e+01 6.400000e+00 3.600000e+00 1.200000e+00 8.000000e-01 4.000000e-01 2.000000e-01 4.646000e+02
2232000 -4.950985e+04 3.120111e+02 2.466000e+02 1.222000e+02 6.400000e+01 1.920000e+01 6.400000e+00 3.600000e+00 1.200000e+00 8.000000e-01 4.000000e-01 2.000000e-01 4.646000e+02
2233000 -4.950491e+04 3.145640e+02 2.466000e+02 1.222000e+02 6.400000e+01 1.920000e+01 6.400000e+00 3.600000e+00 1.200000e+00 8.000000e-01 4.000000e-01 2.000000e-01 4.646000e+02
2234000 -4.950008e+04 3.135939e+02 2.466000e+02 1.224000e+02 6.400000e+01 1.920000e+01 6.400000e+00 3.600000e+00 1.200000e+00 8.000000e-01 4.000000e-01 2.000000e-01 4.648000e+02
2235000 -4.949129e+04 3.133167e+02 2.466000e+02 1.224000e+02 6.420000e+01 1.940000e+01 6.400000e+00 3.600000e+00 1.200000e+00 8.000000e-01 4.000000e-01 2.000000e-01 4.652000e+02
2236000 -4.948489e+04 3.113251e+02 2.468000e+02 1.224000e+02 6.420000e+01 1.940000e+01 6.400000e+00 3.600000e+00 1.200000e+00 8.000000e-01 4.000000e-01 2.000000e-01 4.654000e+02
2237000 -4.947040e+04 3.152855e+02 2.470000e+02 1.224000e+02 6.420000e+01 1.940000e+01 6.400000e+00 3.600000e+00 1.200000e+00 8.000000e-01 4.000000e-01 2.000000e-01 4.656000e+02
2238000 -4.949851e+04 3.125987e+02 2.470000e+02 1.224000e+02 6.420000e+01 1.940000e+01 6.400000e+00 3.600000e+00 1.200000e+00 8.000000e-01 4.000000e-01 2.000000e-01 4.656000e+02
2239000 -4.951253e+04 3.114705e+02 2.470000e+02 1.224000e+02 6.420000e+01 1.960000e+01 6.400000e+00 3.600000e+00 1.200000e+00 8.000000e-01 4.000000e-01 2.000000e-01 4.656000e+02
2240000 -4.952715e+04 3.118676e+02 2.470000e+02 1.224000e+02 6.420000e+01 1.960000e+01 6.400000e+00 3.600000e+00 1.200000e+00 8.000000e-01 4.000000e-01 2.000000e-01 4.658000e+02
2241000 -4.950387e+04 3.141480e+02 2.470000e+02 1.226000e+02 6.420000e+01 1.960000e+01 6.400000e+00 3.600000e+00 1.200000e+00 8.000000e-01 4.000000e-01 2.000000e-01 4.660000e+02
2242000 -4.955817e+04 3.149353e+02 2.470000e+02 1.226000e+02 6.420000e+01 1.960000e+01 6.400000e+00 3.600000e+00 1.200000e+00 8.000000e-01 4.000000e-01 2.000000e-01 4.660000e+02
2243000 -4.951968e+04 3.152119e+02 2.470000e+02 1.226000e+02 6.420000e+01 1.960000e+01 6.400000e+00 3.600000e+00 1.200000e+00 8.000000e-01 4.000000e-01 2.000000e-01 4.660000e+02
2244000 -4.948505e+04 3.093426e+02 2.470000e+02 1.226000e+02 6.420000e+01 1.960000e+01 6.400000e+00 3.600000e+00 1.200000e+00 8.000000e-01 4.000000e-01 2.000000e-01 4.660000e+02
2245000 -4.945421e+04 3.130207e+02 2.470000e+02 1.228000e+02 6.420000e+01 1.960000e+01 6.400000e+00 3.600000e+00 1.400000e+00 8.000000e-01 4.000000e-01 2.000000e-01 4.662000e+02
2246000 -4.951885e+04 3.138483e+02 2.470000e+02 1.228000e+02 6.420000e+01 1.960000e+01 6.400000e+00 3.600000e+00 1.400000e+00 8.000000e-01 4.000000e-01 2.000000e-01 4.664000e+02
2247000 -4.949656e+04 3.137436e+02 2.470000e+02 1.228000e+02 6.420000e+01 1.960000e+01 6.400000e+00 3.600000e+00 1.400000e+00 8.000000e-01 4.000000e-01 2.000000e-01 4.664000e+02
2248000 -4.949493e+04 3.129803e+02 2.470000e+02 1.228000e+02 6.420000e+01 1.960000e+01 6.400000e+00 3.600000e+00 1.400000e+00 1.000000e+00 4.000000e-01 2.000000e-01 4.666000e+02
2249000 -4.950553e+04 3.116518e+02 2.470000e+02 1.228000e+02 6.460000e+01 1.960000e+01 6.400000e+00 3.600000e+00 1.400000e+00 1.000000e+00 4.000000e-01 2.000000e-01 4.670000e+02
2250000 -4.951366e+04 3.141858e+02 2.470000e+02 1.228000e+02 6.480000e+01 1.980000e+01 6.400000e+00 3.600000e+00 1.400000e+00 1.000000e+00 4.000000e-01 2.000000e-01 4.674000e+02
2251000 -4.951436e+04 3.137691e+02 2.470000e+02 1.228000e+02 6.480000e+01 1.980000e+01 6.400000e+00 3.600000e+00 1.400000e+00 1.000000e+00 4.000000e-01 2.000000e-01 4.674000e+02
[truncated: 53,489,325 more chars]
