# Supplementary material for: Conserved interfaces mediate multiple protein–protein interactions in a prokaryotic metabolon
Source: Mol Syst Biol. 2025 Sep 3;21(11):1490–521. doi: 10.1038/s44320-025-00139-9 (PMC12583656; doi:10.1038/s44320-025-00139-9)
Supplement: Supplementary file 13 — Source data Fig. 8 [file 44320_2025_139_MOESM13_ESM.zip › Figure8/Simulation_software_config_to_run_sim/Disassembled/plot-bar.py]

import pandas as pd
import matplotlib.pyplot as plt

# Load the datasets
monomer_file_path = 'avg_monomer.dat'
metabolon_file_path = 'avg_metabolon1.dat'

# Load the data into pandas DataFrame
monomer_data = pd.read_csv(monomer_file_path, delim_whitespace=True, header=0)
metabolon_data = pd.read_csv(metabolon_file_path, delim_whitespace=True, header=0)

# Extract time steps (Step) and reaction product columns (f_bondc1[2] to f_bondc10[2])
monomer_reactions = monomer_data.iloc[:, [0] + list(range(3, 13))]
metabolon_reactions = metabolon_data.iloc[:, [0] + list(range(3, 13))]

# Rename columns to indicate reaction products for clarity
reaction_columns = [f"R{i}" for i in range(1, 11)]  # Update names to R1, R2, ..., R10

monomer_reactions.columns = ['Time'] + reaction_columns
metabolon_reactions.columns = ['Time'] + reaction_columns

# Extract the final product values (at the last time step) for each reaction
monomer_final = monomer_reactions.iloc[-1, 1:].values
metabolon_final = metabolon_reactions.iloc[-1, 1:].values

# Calculate the ratio of metabolon/monomer for each reaction at the final time step
reaction_ratios_final = metabolon_final / monomer_final

# Plot the ratio of product formed for each reaction at the end of the trajectory
plt.figure(figsize=(10, 6))
plt.bar(reaction_columns, reaction_ratios_final, color='black')  # Set color to blue
plt.yscale('log')
plt.xlabel('Reaction', fontsize=16)
plt.ylabel('#Reaction Products (Metabolon/Monomer)', fontsize=16)  # Updated y-axis label
plt.xticks(rotation=45, fontsize=16)
plt.yticks(fontsize=16)
plt.tight_layout()
plt.savefig('reaction_products_comparison.png', dpi=300)  # Save as PNG with high resolution (300 DPI)
# Display the updated plot without the title
plt.show()
