# Supplementary material for: Conserved interfaces mediate multiple protein–protein interactions in a prokaryotic metabolon
Source: Mol Syst Biol. 2025 Sep 3;21(11):1490–521. doi: 10.1038/s44320-025-00139-9 (PMC12583656; doi:10.1038/s44320-025-00139-9)
Supplement: Supplementary file 13 — Source data Fig. 8 [file 44320_2025_139_MOESM13_ESM.zip › Figure8/Simulation_software_config_to_run_sim/Disassembled/bond-react.in]

#######################Init Section######################
units           real
boundary p p p
atom_style      full
bond_style      harmonic
angle_style     cosine 
read_data system.data extra/special/per/atom 10 

pair_style hybrid lj/cut 50 morse 22
bond_coeff  *  1 10

# PPI patch-patch with morse
pair_coeff 2  2  morse 0.2 0.7447  17.056   20.0
pair_coeff 2  4  morse 0.2 0.7447  17.056   20.0
pair_coeff 2  6  morse 0.2  0.7447  17.056   20.0
pair_coeff 2  8  morse 0.2  0.7447  17.056   20.0
pair_coeff 2  10  morse 0.2  0.7447  17.056   20.0
pair_coeff 2  12  morse 0.2  0.7447  17.056   20.0
pair_coeff 2  14  morse 0.2  0.7447  17.056   20.0
pair_coeff 2  16  morse 0.2 0.7447  17.056   20.0
pair_coeff 2  18  morse 0.2  0.7447  17.056   20.0
pair_coeff 2  20  morse 0.2  0.7447  17.056   20.0
pair_coeff 4  4  morse 0.2  0.7447  17.056   20.0
pair_coeff 4  6  morse 0.2  0.7447  17.056   20.0
pair_coeff 4  8  morse 0.2  0.7447  17.056   20.0
pair_coeff 4  10  morse 0.2  0.7447  17.056   20.0
pair_coeff 4  12  morse 0.2 0.7447  17.056   20.0
pair_coeff 4  14  morse 0.2 0.7447  17.056   20.0
pair_coeff 4  16  morse 0.2 0.7447  17.056   20.0
pair_coeff 4  18  morse 0.2  0.7447  17.056   20.0
pair_coeff 4  20  morse 0.2  0.7447  17.056   20.0
pair_coeff 6  6  morse 0.2 0.7447  17.056   20.0
pair_coeff 6  8  morse 0.2  0.7447  17.056   20.0
pair_coeff 6  10  morse 0.2  0.7447  17.056   20.0
pair_coeff 6  12  morse 0.2  0.7447  17.056   20.0
pair_coeff 6  14  morse 0.2 0.7447  17.056   20.0
pair_coeff 6  16  morse 0.2  0.7447  17.056   20.0
pair_coeff 6  18  morse 0.2 0.7447  17.056   20.0
pair_coeff 6  20  morse 0.2  0.7447  17.056   20.0
pair_coeff 8  8  morse 0.2  0.7447  17.056   20.0
pair_coeff 8  10  morse 0.2  0.7447  17.056   20.0
pair_coeff 8  12  morse 0.2  0.7447  17.056   20.0
pair_coeff 8  14  morse 0.2 0.7447  17.056   20.0
pair_coeff 8  16  morse 0.2  0.7447  17.056   20.0
pair_coeff 8  18  morse 0.2  0.7447  17.056   20.0
pair_coeff 8  20  morse 0.2  0.7447  17.056   20.0
pair_coeff 10  10  morse 0.2  0.7447  17.056   20.0
pair_coeff 10  12  morse 0.2  0.7447  17.056   20.0
pair_coeff 10  14  morse 0.2  0.7447  17.056   20.0
pair_coeff 10  16  morse 0.2 0.7447  17.056   20.0
pair_coeff 10  18  morse 0.2 0.7447  17.056   20.0
pair_coeff 10  20  morse 0.2  0.7447  17.056   20.0
pair_coeff 12  12  morse 0.2  0.7447  17.056   20.0
pair_coeff 12  14  morse 0.2  0.7447  17.056   20.0
pair_coeff 12  16  morse 0.2 0.7447  17.056   20.0
pair_coeff 12  18  morse 0.2  0.7447  17.056   20.0
pair_coeff 12  20  morse 0.2  0.7447  17.056   20.0
pair_coeff 14  14  morse 0.2  0.7447  17.056   20.0
pair_coeff 14  16  morse 0.2 0.7447  17.056   20.0
pair_coeff 14  18  morse 0.2 0.7447  17.056   20.0
pair_coeff 14  20  morse 0.2  0.7447  17.056   20.0
pair_coeff 16  16  morse 0.2  0.7447  17.056   20.0
pair_coeff 16  18  morse 0.2 0.7447  17.056   20.0
pair_coeff 16  20  morse 0.2 0.7447  17.056   20.0
pair_coeff 18  18  morse 0.2 0.7447  17.056   20.0
pair_coeff 18  20  morse 0.2 0.7447  17.056   20.0
pair_coeff 20  20  morse 0.2 0.7447  17.056   20.0
# Ligand patch interactions
pair_coeff 3 3 lj/cut 0.2 12  12 
pair_coeff 3 5 lj/cut 0.2 12  12 
pair_coeff 3 7 lj/cut 0.2 12  12 
pair_coeff 3 9 lj/cut 0.2 12  12 
pair_coeff 3 11 lj/cut 0.2 12  12 
pair_coeff 3 13 lj/cut 0.2 12  12
pair_coeff 3 15 lj/cut 0.2 12  12
pair_coeff 3 17 lj/cut 0.2 12  12
pair_coeff 3 19 lj/cut 0.2 12  12
pair_coeff 3 21 lj/cut 0.2 12  12
pair_coeff 5 5 lj/cut 0.2 12  12
pair_coeff 5 7 lj/cut 0.2 12  12 
pair_coeff 5 9 lj/cut 0.2 12  12
pair_coeff 5 11 lj/cut 0.2 12  12 
pair_coeff 5 13 lj/cut 0.2 12  12 
pair_coeff 5 15 lj/cut 0.2 12  12 
pair_coeff 5 17 lj/cut 0.2 12  12 
pair_coeff 5 19 lj/cut 0.2 12  12 
pair_coeff 5 21 lj/cut 0.2 12  12 
pair_coeff 7 7 lj/cut 0.2 12  12 
pair_coeff 7 9 lj/cut 0.2 12  12 
pair_coeff 7 11 lj/cut 0.2 12  12 
pair_coeff 7 13 lj/cut 0.2 12  12 
pair_coeff 7 15 lj/cut 0.2 12  12 
pair_coeff 7 17 lj/cut 0.2 12  12 
pair_coeff 7 19 lj/cut 0.2 12  12 
pair_coeff 7 21 lj/cut 0.2 12  12 
pair_coeff 9 9 lj/cut 0.2 12  12 
pair_coeff 9 11 lj/cut 0.2 12  12 
pair_coeff 9 13 lj/cut 0.2 12  12 
pair_coeff 9 15 lj/cut 0.2 12  12 
pair_coeff 9 17 lj/cut 0.2 12  12 
pair_coeff 9 19 lj/cut 0.2 12  12 
pair_coeff 9 21 lj/cut 0.2 12  12 
pair_coeff 11 11 lj/cut 0.2 12  12 
pair_coeff 11 13 lj/cut 0.2 12  12 
pair_coeff 11 15 lj/cut 0.2 12  12 
pair_coeff 11 17 lj/cut 0.2 12  12 
pair_coeff 11 19 lj/cut 0.2 12  12 
pair_coeff 11 21 lj/cut 0.2 12  12 
pair_coeff 13 13 lj/cut 0.2 12  12 
pair_coeff 13 15 lj/cut 0.2 12  12 
pair_coeff 13 17 lj/cut 0.2 12  12 
pair_coeff 13 19 lj/cut 0.2 12  12 
pair_coeff 13 21 lj/cut 0.2 12  12 
pair_coeff 15 15 lj/cut 0.2 12  12 
pair_coeff 15 17 lj/cut 0.2 12  12 
pair_coeff 15 19 lj/cut 0.2 12  12 
pair_coeff 15 21 lj/cut 0.2 12  12 
pair_coeff 17 17 lj/cut 0.2 12  12 
pair_coeff 17 19 lj/cut 0.2 12  12 
pair_coeff 17 21 lj/cut 0.2 12  12 
pair_coeff 19 19 lj/cut 0.2 12  12 
pair_coeff 19 21 lj/cut 0.2 12  12 
pair_coeff 21 21 lj/cut 0.2 12  12 

# Ligand patch with ppi-patch interactions
pair_coeff 2 3 lj/cut 0.2 14  14 
pair_coeff 3 4 lj/cut 0.2 14  14 
pair_coeff 3 6 lj/cut 0.2 14  14 
pair_coeff 3 8 lj/cut 0.2 14  14 
pair_coeff 3 10 lj/cut 0.2 14  14 
pair_coeff 3 12 lj/cut 0.2 14  14 
pair_coeff 3 14 lj/cut 0.2 14  14 
pair_coeff 3 16 lj/cut 0.2 14  14 
pair_coeff 3 18 lj/cut 0.2 14  14 
pair_coeff 3 20 lj/cut 0.2 14  14 
pair_coeff 2 5 lj/cut 0.2 14  14 
pair_coeff 4 5 lj/cut 0.2 14  14 
pair_coeff 5 6 lj/cut 0.2 14  14 
pair_coeff 5 8 lj/cut 0.2 14  14 
pair_coeff 5 10 lj/cut 0.2 14  14 
pair_coeff 5 12 lj/cut 0.2 14  14 
pair_coeff 5 14 lj/cut 0.2 14  14 
pair_coeff 5 16 lj/cut 0.2 14  14 
pair_coeff 5 18 lj/cut 0.2 14  14 
pair_coeff 5 20 lj/cut 0.2 14  14 
pair_coeff 2 7 lj/cut 0.2 14  14 
pair_coeff 4 7 lj/cut 0.2 14  14 
pair_coeff 6 7 lj/cut 0.2 14  14 
pair_coeff 7 8 lj/cut 0.2 14  14 
pair_coeff 7 10 lj/cut 0.2 14  14 
pair_coeff 7 12 lj/cut 0.2 14  14 
pair_coeff 7 14 lj/cut 0.2 14  14 
pair_coeff 7 16 lj/cut 0.2 14  14 
pair_coeff 7 18 lj/cut 0.2 14  14 
pair_coeff 7 20 lj/cut 0.2 14  14 
pair_coeff 2 9 lj/cut 0.2 14  14 
pair_coeff 4 9 lj/cut 0.2 14  14 
pair_coeff 6 9 lj/cut 0.2 14  14 
pair_coeff 8 9 lj/cut 0.2 14  14 
pair_coeff 9 10 lj/cut 0.2 14  14 
pair_coeff 9 12 lj/cut 0.2 14  14 
pair_coeff 9 14 lj/cut 0.2 14  14 
pair_coeff 9 16 lj/cut 0.2 14  14 
pair_coeff 9 18 lj/cut 0.2 14  14 
pair_coeff 9 20 lj/cut 0.2 14  14 
pair_coeff 2 11 lj/cut 0.2 14  14 
pair_coeff 4 11 lj/cut 0.2 14  14 
pair_coeff 6 11 lj/cut 0.2 14  14 
pair_coeff 8 11 lj/cut 0.2 14  14 
pair_coeff 10 11 lj/cut 0.2 14  14 
pair_coeff 11 12 lj/cut 0.2 14  14 
pair_coeff 11 14 lj/cut 0.2 14  14 
pair_coeff 11 16 lj/cut 0.2 14  14 
pair_coeff 11 18 lj/cut 0.2 14  14 
pair_coeff 11 20 lj/cut 0.2 14  14 
pair_coeff 2 13 lj/cut 0.2 14  14 
pair_coeff 4 13 lj/cut 0.2 14  14 
pair_coeff 6 13 lj/cut 0.2 14  14 
pair_coeff 8 13 lj/cut 0.2 14  14 
pair_coeff 10 13 lj/cut 0.2 14  14 
pair_coeff 12 13 lj/cut 0.2 14  14 
pair_coeff 13 14 lj/cut 0.2 14  14 
pair_coeff 13 16 lj/cut 0.2 14  14 
pair_coeff 13 18 lj/cut 0.2 14  14 
pair_coeff 13 20 lj/cut 0.2 14  14 
pair_coeff 2 15 lj/cut 0.2 14  14 
pair_coeff 4 15 lj/cut 0.2 14  14 
pair_coeff 6 15 lj/cut 0.2 14  14 
pair_coeff 8 15 lj/cut 0.2 14  14 
pair_coeff 10 15 lj/cut 0.2 14  14 
pair_coeff 12 15 lj/cut 0.2 14  14 
pair_coeff 14 15 lj/cut 0.2 14  14 
pair_coeff 15 16 lj/cut 0.2 14  14 
pair_coeff 15 18 lj/cut 0.2 14  14 
pair_coeff 15 20 lj/cut 0.2 14  14 
pair_coeff 2 17 lj/cut 0.2 14  14 
pair_coeff 4 17 lj/cut 0.2 14  14 
pair_coeff 6 17 lj/cut 0.2 14  14 
pair_coeff 8 17 lj/cut 0.2 14  14 
pair_coeff 10 17 lj/cut 0.2 14  14 
pair_coeff 12 17 lj/cut 0.2 14  14 
pair_coeff 14 17 lj/cut 0.2 14  14 
pair_coeff 16 17 lj/cut 0.2 14  14 
pair_coeff 17 18 lj/cut 0.2 14  14 
pair_coeff 17 20 lj/cut 0.2 14  14 
pair_coeff 2 19 lj/cut 0.2 14  14 
pair_coeff 4 19 lj/cut 0.2 14  14 
pair_coeff 6 19 lj/cut 0.2 14  14 
pair_coeff 8 19 lj/cut 0.2 14  14 
pair_coeff 10 19 lj/cut 0.2 14  14 
pair_coeff 12 19 lj/cut 0.2 14  14 
pair_coeff 14 19 lj/cut 0.2 14  14 
pair_coeff 16 19 lj/cut 0.2 14  14 
pair_coeff 18 19 lj/cut 0.2 14  14 
pair_coeff 19 20 lj/cut 0.2 14  14 
pair_coeff 2 21 lj/cut 0.2 14  14 
pair_coeff 4 21 lj/cut 0.2 14  14 
pair_coeff 6 21 lj/cut 0.2 14  14 
pair_coeff 8 21 lj/cut 0.2 14  14 
pair_coeff 10 21 lj/cut 0.2 14  14 
pair_coeff 12 21 lj/cut 0.2 14  14 
pair_coeff 14 21 lj/cut 0.2 14  14 
pair_coeff 16 21 lj/cut 0.2 14  14 
pair_coeff 18 21 lj/cut 0.2 14  14 
pair_coeff 20 21 lj/cut 0.2 14  14 

# Body interactions
pair_coeff 1 1 lj/cut 0.2 20  50 
pair_coeff 1 2 lj/cut 0.1 18  18 
pair_coeff 1 4 lj/cut 0.1 18  18 
pair_coeff 1 6 lj/cut 0.1 18  18 
pair_coeff 1 8 lj/cut 0.1 18  18 
pair_coeff 1 10 lj/cut 0.1 18  18 
pair_coeff 1 12 lj/cut 0.1 18  18 
pair_coeff 1 14 lj/cut 0.1 18  18 
pair_coeff 1 16 lj/cut 0.1 18  18 
pair_coeff 1 18 lj/cut 0.1 18  18 
pair_coeff 1 20 lj/cut 0.1 18  18 
pair_coeff 1 3 lj/cut 0.1 16  16 
pair_coeff 1 5 lj/cut 0.1 16  16
pair_coeff 1 7 lj/cut 0.1 16  16
pair_coeff 1 9 lj/cut 0.1 16  16
pair_coeff 1 11 lj/cut 0.1 16  16
pair_coeff 1 13 lj/cut 0.1 16  16
pair_coeff 1 15 lj/cut 0.1 16  16
pair_coeff 1 17 lj/cut 0.1 16  16
pair_coeff 1 19 lj/cut 0.1 16  16
pair_coeff 1 21 lj/cut 0.1 16  16
##############################################Ligand-Interactions########################################
pair_coeff * 22  lj/cut 0.5 12 25
pair_coeff * 23  lj/cut 0.5 12 25
pair_coeff * 24  lj/cut 0.5 12 25
pair_coeff * 25  lj/cut 0.5 12 25
pair_coeff * 26  lj/cut 0.5 12 25
pair_coeff * 27  lj/cut 0.5 12 25
pair_coeff * 28  lj/cut 0.5 12 25
pair_coeff * 29  lj/cut 0.25 12 25
pair_coeff * 30  lj/cut 0.5 12 25
pair_coeff * 31  lj/cut 0.5 12 25
pair_coeff * 32  lj/cut 0.5 12 25

pair_coeff 22 * lj/cut 0.1 12 25
pair_coeff 23 * lj/cut 0.1 12 25
pair_coeff 24 * lj/cut 0.1 12 25
pair_coeff 25 * lj/cut 0.1 12 25
pair_coeff 26 * lj/cut 0.1 12 25
pair_coeff 27 * lj/cut 0.1 12 25
pair_coeff 28 * lj/cut 0.1 12 25
pair_coeff 29 * lj/cut 0.1 12 25
pair_coeff 30 * lj/cut 0.1 12 25
pair_coeff 31 * lj/cut 0.1 12 25
pair_coeff 32 * lj/cut 0.1 12 25
pair_coeff 1 22 lj/cut 0.8 16 32
pair_coeff 1 23 lj/cut 0.8 16 32
pair_coeff 1 24 lj/cut 0.8 16 32
pair_coeff 1 25 lj/cut 0.8 16 32
pair_coeff 1 26 lj/cut 0.8 16 32
pair_coeff 1 27 lj/cut 0.8 16 32
pair_coeff 1 28 lj/cut 0.8 16 32
pair_coeff 1 29 lj/cut 0.8 16 32
pair_coeff 1 30 lj/cut 0.8 16 32
pair_coeff 1 31 lj/cut 0.8 16 32
pair_coeff 1 32 lj/cut 0.8 16 32
##############################Specific Interactions Ligand-Binding Site#################################
pair_coeff 3 22 morse 4.5 0.993  12.792    15.0
pair_coeff 5 23 morse 4.5 0.993  12.792    15.0
pair_coeff 7 24 morse 4.5 0.993  12.792    15.0
pair_coeff 9 25 morse 4.5 0.993  12.792    15.0
pair_coeff 11 26 morse 4.5 0.993 12.792    15.0
pair_coeff 13 27 morse 4.5 0.993 12.792    15.0
pair_coeff 15 28 morse 4.5 0.993 12.792    15.0
pair_coeff 17 29 morse 4.5 0.993 12.792    15.0
pair_coeff 19 30 morse 4.5 0.993  12.792    15.0
pair_coeff 21 31 morse 4.5 0.993  12.792    15.0

group sticker type 3 5 7 9 11 13 15 17 19 21 22 23 24 25 26 27 28 29 30 31 32
group ligand type 22 23 24 25 26 27 28 29 30 31 32
group enzyme type 1 2 3 4 5 6 7 8 9 10 11 12 13 14 15 16 17 18 19 20 21
special_bonds lj 0.1 0.3 1 angle yes
compute 1 all temp
neigh_modify exclude molecule/intra all
#minimize 1.0e-5 1.0e-7 100000 100000
###################################Langevin Fix########################################
fix fxrig enzyme rigid/small molecule langevin 310 310.0 2000.0 93245
fix fxlan ligand langevin 310 310 500 93245
fix fxnve ligand nve
fix rebalance all balance 1000 1.0 shift xyz 10 1.2
thermo 1000
thermo_style custom step temp epair ebond
log sim_output.log
run 100000
###########################Define Confinement and perform dynamics in confinement#####################
timestep 30
fix rebalance all balance 1000 1.0 shift xyz 10 1.2
thermo 1000
thermo_style custom step temp epair ebond
log sim_output.log
########################Reaction Setup################################################
pair_coeff 3 22 morse 4.5 0.993    12.792    15.0
pair_coeff 5 23 morse 4.5 0.993    12.792    15.0
pair_coeff 7 24 morse 4.5 0.993    12.792    15.0
pair_coeff 9 25 morse 4.5 0.993    12.792    15.0
pair_coeff 11 26 morse 4.5 0.993    12.792    15.0
pair_coeff 13 27 morse 4.5 0.993    12.792    15.0
pair_coeff 15 28 morse 4.5 0.993    12.792    15.0
pair_coeff 17 29 morse 4.5 0.993    12.792    15.0
pair_coeff 19 30 morse 4.5 0.993    12.792    15.0
pair_coeff 21 31 morse 4.5 0.993    12.792    15.0
############################Langevin Dynamics###############################
#neigh_modify every 1 delay 2 check yes
bond_coeff  11 0.5 13

variable a loop 50
log log.$a

fix fxrig enzyme rigid/small molecule langevin 310 310.0 2000.0 $a
fix fxlan ligand langevin 310 310 500 $a
fix fxnve ligand nve

fix bondc1  sticker bond/create/random 10 3 22 13 11 prob 5.00E-05 $a iparam 1 3 jparam 1 23
fix bondc2  sticker bond/create/random 10 5 23 13 11 prob 1.00E-05 $a iparam 1 5 jparam 1 24
fix bondc3  sticker bond/create/random 10 7 24 13 11 prob 7.10E-04 $a iparam 1 7 jparam 1 25
fix bondc4  sticker bond/create/random 10 9 25 13 11 prob 0.03578 $a iparam 1 9 jparam 1 26
fix bondc5  sticker bond/create/random 10 11 26 13 11 prob 2.60E-04 $a iparam 1 11 jparam 1 27
fix bondc6  sticker bond/create/random 10 13 27 13 11 prob 5.40E-04 $a iparam 1 13 jparam 1 28
fix bondc7  sticker bond/create/random 10 15 28 13 11 prob 3.00E-05 $a iparam 1 15 jparam 1 29
fix bondc8  sticker bond/create/random 10 17 29 13 11 prob 0.00351 $a iparam 1 17 jparam 1 30
fix bondc9  sticker bond/create/random 10 19 30 13 11 prob 2.00E-05 $a iparam 1 19 jparam 1 31
fix bondc10 sticker bond/create/random 10 21 31 13 11 prob 3.00E-05 $a iparam 1 21 jparam 1 32
fix bondbr1 sticker bond/break 10 11 13 prob 0.7 $a

variable netbond equal f_bondc10[2]
variable tstep equal step

thermo_style   custom step epair temp f_bondc1[2] f_bondc2[2] f_bondc3[2] f_bondc4[2] f_bondc5[2] f_bondc6[2] f_bondc7[2] f_bondc8[2] f_bondc9[2] f_bondc10[2] f_bondbr1[2]
timestep 25

restart 30000 sim1.1.restart sim1.2.restart

if "$a == 1" then "dump dyn_lmp all custom 100000 equi.lammpstrj id mol type x y z ix iy iz"

dump dyn all dcd 60000 equi1.$a.dcd
dump_modify dyn unwrap yes
fix rukja all halt 10000 v_netbond >= 1500
run   250000000
run   250000000
run   250000000
run   250000000
#run   200000000
undump dyn

if "$a == 1" then "undump dyn_lmp" 

unfix fxrig
unfix fxlan
unfix fxnve
unfix bondc1 
unfix bondc2
unfix bondc3 
unfix bondc4 
unfix bondc5 
unfix bondc6 
unfix bondc7 
unfix bondc8 
unfix bondc9 
unfix bondc10 
unfix bondbr1 

clear

next a
jump bond-react.in
