# Supplementary material for: Conserved interfaces mediate multiple protein–protein interactions in a prokaryotic metabolon
Source: Mol Syst Biol. 2025 Sep 3;21(11):1490–521. doi: 10.1038/s44320-025-00139-9 (PMC12583656; doi:10.1038/s44320-025-00139-9)
Supplement: Supplementary file 13 — Source data Fig. 8 [file 44320_2025_139_MOESM13_ESM.zip › Figure8/Simulation_software_config_to_run_sim/Disassembled/sim_output.log]

########################Reaction Setup################################################
pair_coeff 3 22 morse 4.5 0.993    12.792    15.0
pair_coeff 5 23 morse 4.5 0.993    12.792    15.0
pair_coeff 7 24 morse 4.5 0.993    12.792    15.0
pair_coeff 9 25 morse 4.5 0.993    12.792    15.0
pair_coeff 11 26 morse 4.5 0.993    12.792    15.0
pair_coeff 13 27 morse 4.5 0.993    12.792    15.0
pair_coeff 15 28 morse 4.5 0.993    12.792    15.0
pair_coeff 17 29 morse 4.5 0.993    12.792    15.0
pair_coeff 19 30 morse 4.5 0.993    12.792    15.0
pair_coeff 21 31 morse 4.5 0.993    12.792    15.0
############################Langevin Dynamics###############################
#neigh_modify every 1 delay 2 check yes
bond_coeff  11 0.5 13

variable a loop 50
log log.$a
log log.1
