# Supplementary material for: Conserved interfaces mediate multiple protein–protein interactions in a prokaryotic metabolon
Source: Mol Syst Biol. 2025 Sep 3;21(11):1490–521. doi: 10.1038/s44320-025-00139-9 (PMC12583656; doi:10.1038/s44320-025-00139-9)
Supplement: Supplementary file 13 — Source data Fig. 8 [file 44320_2025_139_MOESM13_ESM.zip › Figure8/Simulation_software_config_to_run_sim/Disassembled/system.data]

LAMMPS Description

12000  atoms
6000  bonds
0  angles
0  dihedrals
0  impropers

32  atom types
11  bond types
0  angle types
0  dihedral types
0  improper types
20 extra bond per atom

0 2711 xlo xhi
0 2711 ylo yhi
0 2711 zlo zhi

Masses

2 1000.0  # CA2
3 1000.0  # CA3
4 1000.0  # CA4
5 1000.0  # CA5
6 1000.0  # CA6
7 1000.0  # CA7
8 1000.0  # CA8
9 1000.0  # CA9
10 1000.0  # CA10
11 1000.0  # CA11
12 1000.0  # CA12
13 1000.0  # CA13
14 1000.0  # CA14
15 1000.0  # CA15
16 1000.0  # CA16
17 1000.0  # CA17
18 1000.0  # CA18
19 1000.0  # CA19
1 15000  # CA1
20 1000.0  # CA20
21 1000.0  # CA21
22 1000.0  # CA22
23 1000.0  # CA23
24 1000.0  # CA24
25 1000.0  # CA25
26 1000.0  # CA26
27 1000.0  # CA27
28 1000.0  # CA28
29 1000.0  # CA29
30 1000.0  # CA30
31 1000.0  # CA31
32 1000.0  # CA32

Atoms

1 1 1 0 241.891172 277.027779 146.307199
2 1 2 0 241.869149 267.841223 150.257730
3 1 3 0 241.913195 286.214336 142.356667
4 2 1 0 1883.683984 1861.902016 1748.503259
5 2 2 0 1891.839200 1856.705883 1751.051328
6 2 3 0 1875.528768 1867.098150 1745.955190
7 3 1 0 1538.535638 2486.753274 1407.345393
8 3 2 0 1543.924008 2491.911367 1400.685097
9 3 3 0 1533.147267 2481.595181 1414.005689
10 4 1 0 761.510068 2128.866212 2631.008166
11 4 2 0 771.497800 2128.807833 2631.499894
12 4 3 0 751.522336 2128.924592 2630.516437
13 5 1 0 797.322401 1748.076718 1337.339319
14 5 2 0 794.632526 1741.818389 1344.660378
15 5 3 0 800.012277 1754.335046 1330.018261
16 6 1 0 2314.001696 1602.115667 2625.715969
17 6 2 0 2323.840677 1603.892296 2625.520959
18 6 3 0 2304.162714 1600.339037 2625.910978
19 7 1 0 1347.852566 841.942703 1238.328648
20 7 2 0 1346.489455 846.369652 1229.466140
21 7 3 0 1349.215678 837.515754 1247.191156
22 8 1 0 996.679417 2549.261669 678.665103
23 8 2 0 986.757021 2549.653890 679.845027
24 8 3 0 1006.601813 2548.869448 677.485179
25 9 1 0 2142.352024 2468.669586 530.076946
26 9 2 0 2136.638906 2472.710113 522.933108
27 9 3 0 2148.065142 2464.629058 537.220784
28 10 1 0 2383.686580 364.237698 1751.283606
29 10 2 0 2387.995063 356.832421 1746.126199
30 10 3 0 2379.378097 371.642975 1756.441013
31 11 1 0 1001.742249 2076.927467 1211.300579
32 11 2 0 1004.146669 2080.486128 1220.331342
33 11 3 0 999.337829 2073.368806 1202.269815
34 12 1 0 1194.291198 2045.660703 2584.814922
35 12 2 0 1184.349392 2044.970668 2585.642179
36 12 3 0 1204.233004 2046.350737 2583.987666
37 13 1 0 28.291692 326.481839 181.170995
38 13 2 0 29.764526 336.364671 181.571504
39 13 3 0 26.818858 316.599008 180.770486
40 14 1 0 1171.636445 1938.214594 950.384209
41 14 2 0 1174.533889 1928.773956 948.809673
42 14 3 0 1168.739000 1947.655232 951.958744
43 15 1 0 1574.567128 672.190776 254.961656
44 15 2 0 1574.891840 668.092519 245.845798
45 15 3 0 1574.242416 676.289033 264.077513
46 16 1 0 17.570798 1035.394624 2117.506395
47 16 2 0 18.829644 1044.437337 2121.586179
48 16 3 0 16.311953 1026.351910 2113.426610
49 17 1 0 2232.515101 702.941160 74.787327
50 17 2 0 2228.034785 709.161137 68.365594
51 17 3 0 2236.995418 696.721182 81.209059
52 18 1 0 1670.369292 1633.951601 934.344297
53 18 2 0 1665.058096 1640.540834 929.017648
54 18 3 0 1675.680489 1627.362368 939.670947
55 19 1 0 1243.735051 1055.400341 750.381412
56 19 2 0 1234.878493 1058.994931 747.441972
57 19 3 0 1252.591609 1051.805752 753.320851
58 20 1 0 510.519818 1398.301737 1844.271479
59 20 2 0 501.333772 1394.916148 1842.233258
60 20 3 0 519.705864 1401.687327 1846.309700
61 21 1 0 1097.506803 819.645807 2223.678406
62 21 2 0 1097.012103 824.305147 2232.512760
63 21 3 0 1098.001502 814.986467 2214.844051
64 22 1 0 380.281604 2531.706004 1638.597192
65 22 2 0 381.916733 2533.847957 1648.227269
66 22 3 0 378.646474 2529.564052 1628.967114
67 23 1 0 367.115494 224.415336 1599.695416
68 23 2 0 357.441629 224.444339 1597.162532
69 23 3 0 376.789358 224.386332 1602.228300
70 24 1 0 946.541648 1830.898346 2065.614183
71 24 2 0 947.954927 1824.627111 2057.954271
72 24 3 0 945.128370 1837.169581 2073.274095
73 25 1 0 270.622175 1307.815705 2225.485078
74 25 2 0 261.155613 1307.228916 2222.316502
75 25 3 0 280.088738 1308.402495 2228.653654
76 26 1 0 662.460688 369.185766 19.954528
77 26 2 0 668.375027 361.935482 16.425508
78 26 3 0 656.546349 376.436050 23.483548
79 27 1 0 154.684736 1399.248824 2581.544566
80 27 2 0 146.049006 1400.180703 2576.589188
81 27 3 0 163.320466 1398.316946 2586.499944
82 28 1 0 983.185216 1306.349701 542.624528
83 28 2 0 973.232034 1305.436228 542.940325
84 28 3 0 993.138399 1307.263174 542.308732
85 29 1 0 1098.215126 600.750488 2450.945310
86 29 2 0 1101.302638 609.295353 2455.122935
87 29 3 0 1095.127613 592.205624 2446.767684
88 30 1 0 1634.348313 2313.785591 2411.590948
89 30 2 0 1626.693158 2319.768832 2413.957257
90 30 3 0 1642.003468 2307.802350 2409.224639
91 31 1 0 2624.565158 2102.545862 2311.687082
92 31 2 0 2633.149390 2104.415051 2316.463806
93 31 3 0 2615.980926 2100.676672 2306.910358
94 32 1 0 993.500316 692.921088 1979.953294
95 32 2 0 1001.607155 688.018382 1983.153707
96 32 3 0 985.393478 697.823794 1976.752881
97 33 1 0 147.277534 1795.576351 215.003130
98 33 2 0 152.345241 1789.125129 220.721528
99 33 3 0 142.209826 1802.027574 209.284732
100 34 1 0 2336.959683 641.577185 51.347339
101 34 2 0 2340.278284 650.985261 50.658132
102 34 3 0 2333.641082 632.169110 52.036545
103 35 1 0 630.999911 1689.198189 2250.145882
104 35 2 0 622.192008 1693.917066 2250.537103
105 35 3 0 639.807814 1684.479313 2249.754661
106 36 1 0 590.224122 2617.323987 2266.810318
107 36 2 0 581.490925 2613.384413 2269.675809
108 36 3 0 598.957318 2621.263562 2263.944827
109 37 1 0 2269.195057 828.125559 2197.925673
110 37 2 0 2277.133151 832.123841 2193.343053
111 37 3 0 2261.256963 824.127277 2202.508293
112 38 1 0 942.211724 1311.117257 2635.685949
113 38 2 0 943.538746 1303.221299 2641.677013
114 38 3 0 940.884702 1319.013216 2629.694884
115 39 1 0 1611.051809 1233.606157 1101.333157
116 39 2 0 1605.045506 1227.756546 1106.783512
117 39 3 0 1617.058112 1239.455769 1095.882802
118 40 1 0 740.971209 47.527761 1859.634121
119 40 2 0 744.868954 55.384726 1854.830405
120 40 3 0 737.073464 39.670796 1864.437838
121 41 1 0 1440.450544 1760.877145 1037.289157
122 41 2 0 1433.581406 1761.495565 1030.048128
123 41 3 0 1447.319681 1760.258725 1044.530186
124 42 1 0 1097.680010 2246.155634 902.699547
125 42 2 0 1102.068419 2242.151386 894.655427
126 42 3 0 1093.291601 2250.159882 910.743667
127 43 1 0 178.948666 811.517656 1382.281609
128 43 2 0 179.062091 813.596182 1372.500665
129 43 3 0 178.835240 809.439130 1392.062553
130 44 1 0 745.604040 1897.192783 1747.094181
131 44 2 0 752.693573 1892.349023 1752.220243
132 44 3 0 738.514508 1902.036544 1741.968120
133 45 1 0 2411.131481 531.972978 1573.892626
134 45 2 0 2407.814944 522.583795 1574.811223
135 45 3 0 2414.448018 541.362162 1572.974029
136 46 1 0 924.404067 2631.487012 100.847746
137 46 2 0 919.525375 2638.135239 95.190941
138 46 3 0 929.282759 2624.838784 106.504551
139 47 1 0 82.433202 864.751556 1429.939301
140 47 2 0 91.567092 863.739197 1425.996311
141 47 3 0 73.299311 865.763915 1433.882291
142 48 1 0 1794.296811 2654.172362 270.802281
143 48 2 0 1792.616582 2660.321298 263.097255
144 48 3 0 1795.977040 2648.023427 278.507308
145 49 1 0 87.207703 320.314600 2396.670174
146 49 2 0 79.383880 314.196349 2397.834132
147 49 3 0 95.031526 326.432851 2395.506216
148 50 1 0 1024.894989 1410.721349 1498.647281
149 50 2 0 1025.571273 1420.374423 1496.125216
150 50 3 0 1024.218705 1401.068275 1501.169346
151 51 1 0 1704.741968 2624.183278 255.758303
152 51 2 0 1699.508228 2615.674668 256.218223
153 51 3 0 1709.975708 2632.691888 255.298383
154 52 1 0 2552.693543 2365.912396 383.353781
155 52 2 0 2543.440046 2369.599808 384.234572
156 52 3 0 2561.947039 2362.224984 382.472991
157 53 1 0 64.842280 2479.066636 678.992158
158 53 2 0 73.715178 2474.809559 677.217627
159 53 3 0 55.969381 2483.323714 680.766690
160 54 1 0 2548.786510 502.988117 2585.450783
161 54 2 0 2550.063246 493.845309 2589.295129
162 54 3 0 2547.509775 512.130926 2581.606436
163 55 1 0 570.317384 721.288449 2473.668531
164 55 2 0 570.288488 729.483664 2479.398942
165 55 3 0 570.346281 713.093234 2467.938119
166 56 1 0 1636.949307 90.929680 1533.168626
167 56 2 0 1645.219650 88.411093 1528.142879
168 56 3 0 1628.678963 93.448267 1538.194373
169 57 1 0 1635.719931 1899.870881 1838.974132
170 57 2 0 1634.952837 1900.882449 1829.055045
171 57 3 0 1636.487024 1898.859313 1848.893220
172 58 1 0 2231.262675 121.385886 210.217224
173 58 2 0 2225.493457 113.315226 208.960017
174 58 3 0 2237.031893 129.456547 211.474431
175 59 1 0 1066.412039 361.900000 2634.214108
176 59 2 0 1060.013333 355.280305 2630.310750
177 59 3 0 1072.810745 368.519694 2638.117467
178 60 1 0 266.220945 1522.028613 638.678189
179 60 2 0 259.152927 1515.606744 635.711249
180 60 3 0 273.288962 1528.450482 641.645129
181 61 1 0 2650.356614 1457.709036 494.809162
182 61 2 0 2660.223229 1458.183307 493.251931
183 61 3 0 2640.489999 1457.234764 496.366393
184 62 1 0 1484.045947 6.660438 1537.735588
185 62 2 0 1479.651887 0.193565 1543.970313
186 62 3 0 1488.440006 13.127310 1531.500862
187 63 1 0 681.613565 1863.544427 1449.109485
188 63 2 0 672.015583 1863.397816 1446.306407
189 63 3 0 691.211548 1863.691038 1451.912562
190 64 1 0 719.189867 2261.763136 1346.883071
191 64 2 0 726.889248 2255.402024 1347.388826
192 64 3 0 711.490486 2268.124247 1346.377317
193 65 1 0 1595.383240 2104.035729 298.597929
194 65 2 0 1600.527471 2095.623540 296.933008
195 65 3 0 1590.239010 2112.447919 300.262850
196 66 1 0 709.710564 2032.881077 2623.961106
197 66 2 0 706.063031 2024.213496 2627.362363
198 66 3 0 713.358097 2041.548658 2620.559849
199 67 1 0 2680.885347 1956.200417 726.933972
200 67 2 0 2682.554636 1959.314409 736.288999
201 67 3 0 2679.216058 1953.086425 717.578945
202 68 1 0 1692.567114 2328.357980 2194.166210
203 68 2 0 1686.480029 2336.260656 2193.462574
204 68 3 0 1698.654199 2320.455303 2194.869846
205 69 1 0 762.264094 1565.329256 321.334633
206 69 2 0 755.687718 1572.583561 323.365972
207 69 3 0 768.840470 1558.074952 319.303293
208 70 1 0 2472.047161 2662.614586 293.068847
209 70 2 0 2467.468380 2661.798663 301.921476
210 70 3 0 2476.625941 2663.430510 284.216218
211 71 1 0 2063.904627 1160.894452 505.231469
212 71 2 0 2066.031446 1151.370789 507.416983
213 71 3 0 2061.777807 1170.418116 503.045954
214 72 1 0 1310.714891 434.471178 2625.694729
215 72 2 0 1304.325824 435.432462 2633.327275
216 72 3 0 1317.103957 433.509894 2618.062182
217 73 1 0 423.461379 2631.992899 2499.188804
218 73 2 0 430.749294 2630.416508 2492.525374
219 73 3 0 416.173464 2633.569290 2505.852233
220 74 1 0 2634.394908 1690.205011 1962.831643
221 74 2 0 2640.541945 1696.753805 1967.227916
222 74 3 0 2628.247870 1683.656216 1958.435370
223 75 1 0 1080.470734 1263.510661 445.088078
224 75 2 0 1073.741839 1260.129691 438.508488
225 75 3 0 1087.199629 1266.891631 451.667668
226 76 1 0 1394.469076 1848.982120 2621.496404
227 76 2 0 1401.306091 1855.976503 2619.414621
228 76 3 0 1387.632060 1841.987736 2623.578187
229 77 1 0 1232.098008 2207.692301 2004.552729
230 77 2 0 1222.810103 2205.933922 2007.815078
231 77 3 0 1241.385913 2209.450681 2001.290380
232 78 1 0 359.685728 2670.619581 1916.548048
233 78 2 0 368.808886 2674.547075 1915.389258
234 78 3 0 350.562571 2666.692087 1917.706838
235 79 1 0 2055.385348 1520.399148 2625.529445
236 79 2 0 2049.570140 1527.905848 2628.665176
237 79 3 0 2061.200556 1512.892448 2622.393715
238 80 1 0 417.205737 1951.692503 2425.203643
239 80 2 0 410.357476 1958.959662 2424.665382
240 80 3 0 424.053997 1944.425344 2425.741904
241 81 1 0 969.846761 759.815948 2512.948307
242 81 2 0 961.027738 755.185291 2513.832530
243 81 3 0 978.665783 764.446606 2512.064085
244 82 1 0 2240.409062 2030.661476 1719.613642
245 82 2 0 2250.343781 2031.797252 1719.720256
246 82 3 0 2230.474343 2029.525699 1719.507027
247 83 1 0 162.992591 40.976964 2083.474321
248 83 2 0 153.356210 40.025910 2080.977189
249 83 3 0 172.628971 41.928017 2085.971453
250 84 1 0 2243.462863 1644.322312 300.422513
251 84 2 0 2233.525778 1643.368816 301.010031
252 84 3 0 2253.399949 1645.275809 299.834995
253 85 1 0 2591.398763 385.552075 2066.525073
254 85 2 0 2592.773478 379.852916 2058.423854
255 85 3 0 2590.024047 391.251234 2074.626291
256 86 1 0 1324.024276 2017.768471 2105.037483
257 86 2 0 1316.158721 2022.129233 2109.409758
258 86 3 0 1331.889832 2013.407709 2100.665209
259 87 1 0 1883.512335 2311.537542 223.572122
260 87 2 0 1889.719365 2316.733391 217.700501
261 87 3 0 1877.305306 2306.341692 229.443743
262 88 1 0 1514.756219 1277.364487 2346.265276
263 88 2 0 1507.172395 1277.470381 2352.782515
264 88 3 0 1522.340043 1277.258593 2339.748037
265 89 1 0 698.696961 1004.905225 940.809321
266 89 2 0 702.030801 995.623991 939.152757
267 89 3 0 695.363122 1014.186460 942.465885
268 90 1 0 1049.756230 2031.050406 2611.421601
269 90 2 0 1045.797666 2038.552694 2616.717396
270 90 3 0 1053.714793 2023.548118 2606.125806
271 91 1 0 2464.879326 2270.029989 1938.322450
272 91 2 0 2463.976338 2261.338628 1943.185049
273 91 3 0 2465.782314 2278.721349 1933.459851
274 92 1 0 1621.925968 2213.482200 521.913255
275 92 2 0 1631.677606 2211.273322 521.750737
276 92 3 0 1612.174330 2215.691078 522.075774
277 93 1 0 2228.530168 1769.449837 1740.215306
278 93 2 0 2238.112614 1771.197218 1737.951814
279 93 3 0 2218.947723 1767.702455 1742.478799
280 94 1 0 368.855832 2316.477495 2161.079311
281 94 2 0 369.949795 2312.140835 2170.023394
282 94 3 0 367.761868 2320.814156 2152.135228
283 95 1 0 2029.621446 2228.097322 2496.484262
284 95 2 0 2026.951546 2218.489876 2497.238328
285 95 3 0 2032.291346 2237.704768 2495.730195
286 96 1 0 1338.011980 663.676813 939.439769
287 96 2 0 1337.344414 665.013336 949.327542
288 96 3 0 1338.679546 662.340290 929.551995
289 97 1 0 1071.138400 1456.608754 2010.673501
290 97 2 0 1077.438158 1462.933376 2006.166596
291 97 3 0 1064.838641 1450.284132 2015.180407
292 98 1 0 751.042795 2484.684851 1667.404434
293 98 2 0 751.142147 2478.966680 1659.201224
294 98 3 0 750.943443 2490.403023 1675.607644
295 99 1 0 95.931079 2241.041842 920.583939
296 99 2 0 96.448769 2233.687756 927.340374
297 99 3 0 95.413389 2248.395929 913.827505
298 100 1 0 2183.234230 760.341674 1456.715462
299 100 2 0 2177.692702 753.467682 1452.020816
300 100 3 0 2188.775758 767.215667 1461.410108
301 101 1 0 751.659685 790.730784 2086.469751
302 101 2 0 748.320508 781.933112 2083.085840
303 101 3 0 754.998862 799.528456 2089.853663
304 102 1 0 191.090338 1909.762123 1504.803559
305 102 2 0 194.152804 1919.239381 1505.699595
306 102 3 0 188.027872 1900.284865 1503.907523
307 103 1 0 2574.601967 2303.780013 1030.724004
308 103 2 0 2571.368559 2294.348583 1031.494196
309 103 3 0 2577.835375 2313.211443 1029.953811
310 104 1 0 9.969414 1423.409456 2468.731270
311 104 2 0 3.066634 1428.995065 2464.132073
312 104 3 0 16.872193 1417.823847 2473.330466
313 105 1 0 1767.038678 313.942849 2522.248335
314 105 2 0 1776.546787 312.258015 2524.847797
315 105 3 0 1757.530569 315.627682 2519.648873
316 106 1 0 931.337356 1627.946069 789.259561
317 106 2 0 921.942064 1624.904371 787.685854
318 106 3 0 940.732649 1630.987768 790.833268
319 107 1 0 528.819397 2440.933041 1643.535488
320 107 2 0 538.317749 2444.041400 1643.189921
321 107 3 0 519.321045 2437.824682 1643.881054
322 108 1 0 2332.580333 2489.204814 1859.889001
323 108 2 0 2336.839709 2483.525418 1866.931883
324 108 3 0 2328.320957 2494.884210 1852.846120
325 109 1 0 749.553271 91.019614 1874.708415
326 109 2 0 753.698277 91.484165 1883.797041
327 109 3 0 745.408265 90.555064 1865.619790
328 110 1 0 732.526839 2110.288697 778.180673
329 110 2 0 724.049295 2108.212112 773.300197
330 110 3 0 741.004383 2112.365281 783.061149
331 111 1 0 1864.084686 1684.649044 1096.369341
332 111 2 0 1857.645632 1692.298467 1096.211494
333 111 3 0 1870.523739 1676.999621 1096.527189
334 112 1 0 1881.072131 1286.513254 1368.218143
335 112 2 0 1872.494634 1290.398233 1371.584666
336 112 3 0 1889.649628 1282.628274 1364.851621
337 113 1 0 2116.962457 1766.713879 659.140168
338 113 2 0 2124.849031 1772.261535 661.790727
339 113 3 0 2109.075883 1761.166223 656.489609
340 114 1 0 690.628994 1749.966909 933.257705
341 114 2 0 683.228261 1743.248867 932.946179
342 114 3 0 698.029728 1756.684952 933.569230
343 115 1 0 492.027536 453.084703 2260.417720
344 115 2 0 499.538234 458.392712 2256.491593
345 115 3 0 484.516839 447.776694 2264.343846
346 116 1 0 2514.874235 2279.930146 1392.743966
347 116 2 0 2506.092582 2279.187361 1397.469517
348 116 3 0 2523.655889 2280.672931 1388.018416
349 117 1 0 1871.416864 69.952385 1144.009010
350 117 2 0 1868.326863 79.427998 1144.824279
351 117 3 0 1874.506864 60.476773 1143.193741
352 118 1 0 1666.084657 1985.467962 2600.495038
353 118 2 0 1666.250192 1991.390718 2592.439384
354 118 3 0 1665.919122 1979.545207 2608.550693
355 119 1 0 2458.402767 685.246216 134.118346
356 119 2 0 2466.036876 689.920931 129.661058
357 119 3 0 2450.768658 680.571501 138.575635
358 120 1 0 2679.616915 513.962492 2040.099858
359 120 2 0 2670.858197 518.770148 2040.513728
360 120 3 0 2688.375634 509.154835 2039.685987
361 121 1 0 2669.974020 1482.413664 679.536522
362 121 2 0 2667.039545 1483.874130 670.088988
363 121 3 0 2672.908494 1480.953199 688.984056
364 122 1 0 1153.804542 1531.152011 1437.885142
365 122 2 0 1146.890926 1524.059538 1439.263094
366 122 3 0 1160.718158 1538.244483 1436.507189
367 123 1 0 1637.119128 2320.121754 1990.208109
368 123 2 0 1627.708018 2321.757392 1987.249109
369 123 3 0 1646.530239 2318.486116 1993.167110
370 124 1 0 1712.882279 116.241888 360.945117
371 124 2 0 1710.329526 107.901601 356.053996
372 124 3 0 1715.435031 124.582175 365.836238
373 125 1 0 2688.619573 1113.323716 283.599623
374 125 2 0 2683.253700 1121.387504 281.113115
375 125 3 0 2693.985446 1105.259927 286.086131
376 126 1 0 1667.399416 1274.071704 606.264239
377 126 2 0 1672.320330 1281.477998 610.839324
378 126 3 0 1662.478502 1266.665409 601.689153
379 127 1 0 1862.634474 2349.167425 2482.114818
380 127 2 0 1860.882223 2339.499619 2483.975770
381 127 3 0 1864.386725 2358.835231 2480.253867
382 128 1 0 1874.056588 876.348643 2333.869245
383 128 2 0 1869.944722 873.664459 2325.157889
384 128 3 0 1878.168455 879.032826 2342.580601
385 129 1 0 405.312384 536.844313 1117.037970
386 129 2 0 405.937507 546.791716 1116.226556
387 129 3 0 404.687261 526.896910 1117.849384
388 130 1 0 2629.784049 962.088844 1373.059364
389 130 2 0 2622.221425 957.781671 1377.984298
390 130 3 0 2637.346673 966.396017 1368.134430
391 131 1 0 1839.096776 508.785639 169.508353
392 131 2 0 1842.422480 499.688552 167.021850
393 131 3 0 1835.771071 517.882726 171.994856
394 132 1 0 1906.298345 1367.939892 251.026076
395 132 2 0 1904.430586 1367.640889 241.206602
396 132 3 0 1908.166103 1368.238896 260.845551
397 133 1 0 465.831288 2038.694781 1468.089828
398 133 2 0 464.096823 2029.312173 1471.082871
399 133 3 0 467.565753 2048.077388 1465.096785
400 134 1 0 910.257820 234.660383 2297.662706
401 134 2 0 901.991152 239.365423 2300.748933
402 134 3 0 918.524488 229.955342 2294.576480
403 135 1 0 1905.188328 1539.430427 1487.185297
404 135 2 0 1895.852992 1537.527349 1490.223356
405 135 3 0 1914.523664 1541.333505 1484.147239
406 136 1 0 2562.049512 2614.472016 590.724016
407 136 2 0 2563.551756 2613.022489 600.503696
408 136 3 0 2560.547268 2615.921542 580.944337
409 137 1 0 1484.008225 2423.801853 339.764603
410 137 2 0 1489.213498 2432.292739 338.864601
411 137 3 0 1478.802953 2415.310968 340.664604
412 138 1 0 794.109492 1601.261249 287.652127
413 138 2 0 793.235672 1610.462165 283.833806
414 138 3 0 794.983311 1592.060332 291.470449
415 139 1 0 2008.393278 2197.523430 2702.921669
416 139 2 0 2003.900231 2188.834564 2700.844140
417 139 3 0 2012.886325 2206.212296 2704.999198
418 140 1 0 315.048610 209.991249 1685.219943
419 140 2 0 313.053005 219.309147 1682.187726
420 140 3 0 317.044214 200.673351 1688.252161
421 141 1 0 1492.863025 2598.095031 1579.484814
422 141 2 0 1496.978460 2589.033113 1580.456836
423 141 3 0 1488.747589 2607.156950 1578.512791
424 142 1 0 1184.263778 1559.832252 334.068529
425 142 2 0 1174.271102 1560.214687 334.081559
426 142 3 0 1194.256454 1559.449817 334.055499
427 143 1 0 1808.514873 1611.051504 1346.179490
428 143 2 0 1800.258414 1607.827829 1350.809695
429 143 3 0 1816.771332 1614.275179 1341.549285
430 144 1 0 1795.690757 1995.181224 1116.059250
431 144 2 0 1787.970543 1989.698493 1119.274519
432 144 3 0 1803.410971 2000.663955 1112.843981
433 145 1 0 2551.182477 298.854238 1373.568254
434 145 2 0 2557.398680 291.021872 1373.681706
435 145 3 0 2544.966275 306.686604 1373.454802
436 146 1 0 1875.994241 1363.215239 1976.657357
437 146 2 0 1877.065568 1364.612474 1986.501136
438 146 3 0 1874.922913 1361.818005 1966.813578
439 147 1 0 1909.363126 1689.156257 2281.029781
440 147 2 0 1908.938262 1697.888530 2276.175206
441 147 3 0 1909.787989 1680.423984 2285.884356
442 148 1 0 23.620183 339.156185 807.250811
443 148 2 0 18.213977 336.194465 815.124891
444 148 3 0 29.026390 342.117905 799.376730
445 149 1 0 1204.558990 1119.909415 1679.926517
446 149 2 0 1213.401052 1115.246824 1679.646893
447 149 3 0 1195.716928 1124.572005 1680.206142
448 150 1 0 1098.002312 483.087696 1978.116528
449 150 2 0 1104.559655 476.697874 1982.137900
450 150 3 0 1091.444969 489.477517 1974.095155
451 151 1 0 2187.928592 1531.219760 1253.878962
452 151 2 0 2181.083625 1524.238514 1251.779291
453 151 3 0 2194.773560 1538.201007 1255.978634
454 152 1 0 2468.503539 784.265718 1366.668711
455 152 2 0 2471.467315 786.017795 1357.280087
456 152 3 0 2465.539763 782.513640 1376.057335
457 153 1 0 1436.686373 1219.261215 2626.169377
458 153 2 0 1434.070910 1228.811477 2627.566467
459 153 3 0 1439.301837 1209.710954 2624.772287
460 154 1 0 1215.194715 920.035388 2390.785366
461 154 2 0 1211.113516 929.105583 2391.822368
462 154 3 0 1219.275914 910.965192 2389.748363
463 155 1 0 2597.885118 2205.401051 2001.513483
464 155 2 0 2588.478580 2203.484451 2004.314141
465 155 3 0 2607.291656 2207.317651 1998.712824
466 156 1 0 833.725119 2263.328082 393.999352
467 156 2 0 838.525168 2265.458254 385.489246
468 156 3 0 828.925070 2261.197909 402.509457
469 157 1 0 1583.556643 2191.454914 2363.911626
470 157 2 0 1589.944283 2185.561859 2358.964913
471 157 3 0 1577.169003 2197.347969 2368.858338
472 158 1 0 229.919025 1475.871722 2178.528344
473 158 2 0 220.972094 1478.615552 2182.053086
474 158 3 0 238.865957 1473.127891 2175.003603
475 159 1 0 284.673335 1107.754478 480.548641
476 159 2 0 284.380697 1116.956686 484.451681
477 159 3 0 284.965973 1098.552269 476.645601
478 160 1 0 1752.622312 1359.383582 114.804128
479 160 2 0 1754.161142 1366.478196 121.681516
480 160 3 0 1751.083481 1352.288968 107.926741
481 161 1 0 1171.750642 606.967788 914.288323
482 161 2 0 1180.780350 610.283051 911.554570
483 161 3 0 1162.720935 603.652526 917.022077
484 162 1 0 96.761721 311.186947 2292.140601
485 162 2 0 98.832204 320.970024 2292.207779
486 162 3 0 94.691238 301.403871 2292.073424
487 163 1 0 1521.602608 531.563231 963.018378
488 163 2 0 1521.534845 523.224767 957.498829
489 163 3 0 1521.670370 539.901696 968.537927
490 164 1 0 682.314732 721.705734 1719.268474
491 164 2 0 679.063357 726.334791 1711.022239
492 164 3 0 685.566106 717.076676 1727.514709
493 165 1 0 442.250823 2030.728478 14.619887
494 165 2 0 449.017788 2023.428033 13.665065
495 165 3 0 435.483858 2038.028923 15.574710
496 166 1 0 1492.857605 1218.475723 966.512397
497 166 2 0 1490.199096 1215.727252 957.272363
498 166 3 0 1495.516114 1221.224195 975.752431
499 167 1 0 778.937149 769.099883 235.451992
500 167 2 0 785.260674 776.798221 236.317218
501 167 3 0 772.613623 761.401545 234.586767
502 168 1 0 1423.206137 692.802106 1058.538682
503 168 2 0 1425.175086 701.653784 1054.323111
504 168 3 0 1421.237188 683.950428 1062.754253
505 169 1 0 1306.843683 854.889204 1457.690629
506 169 2 0 1310.520133 846.682313 1453.316768
507 169 3 0 1303.167232 863.096094 1462.064490
508 170 1 0 1676.370719 2230.861611 1806.565094
509 170 2 0 1669.864175 2230.169571 1799.002953
510 170 3 0 1682.877262 2231.553651 1814.127234
511 171 1 0 1401.618609 2383.373270 2610.699612
512 171 2 0 1408.170978 2378.098513 2605.291896
513 171 3 0 1395.066240 2388.648028 2616.107328
514 172 1 0 225.236324 959.630273 180.675092
515 172 2 0 234.038853 958.470364 185.276188
516 172 3 0 216.433794 960.790183 176.073997
517 173 1 0 1633.703852 1314.249311 1287.749220
518 173 2 0 1641.244281 1311.033331 1282.022144
519 173 3 0 1626.163423 1317.465292 1293.476296
520 174 1 0 2115.758800 1557.441269 421.953156
521 174 2 0 2110.029206 1563.190697 416.112280
522 174 3 0 2121.488394 1551.691841 427.794032
523 175 1 0 94.219295 1213.282927 871.195332
524 175 2 0 93.710632 1203.557936 868.922490
525 175 3 0 94.727958 1223.007918 873.468173
526 176 1 0 2367.412655 1722.203590 610.904479
527 176 2 0 2359.379151 1728.036772 609.705817
528 176 3 0 2375.446159 1716.370407 612.103140
529 177 1 0 2142.985205 1825.652154 493.065003
530 177 2 0 2141.672508 1826.765613 483.214265
531 177 3 0 2144.297903 1824.538695 502.915741
532 178 1 0 1440.800430 267.687847 2090.625388
533 178 2 0 1434.684012 259.850872 2089.543147
534 178 3 0 1446.916848 275.524823 2091.707629
535 179 1 0 2068.147216 1710.825909 933.485048
536 179 2 0 2060.362334 1713.656222 927.882822
537 179 3 0 2075.932099 1707.995596 939.087274
538 180 1 0 2613.128140 1955.437534 1609.754144
539 180 2 0 2614.884428 1946.895431 1614.647806
540 180 3 0 2611.371853 1963.979636 1604.860481
541 181 1 0 1306.772382 1955.688206 1513.482252
542 181 2 0 1307.759141 1945.751106 1514.011722
543 181 3 0 1305.785623 1965.625307 1512.952782
544 182 1 0 2610.172554 598.615122 2621.961312
545 182 2 0 2601.010769 597.665310 2625.854839
546 182 3 0 2619.334339 599.564934 2618.067786
547 183 1 0 2287.152263 2165.272672 933.848337
548 183 2 0 2295.266875 2169.871435 930.242169
549 183 3 0 2279.037651 2160.673909 937.454505
550 184 1 0 1773.691444 57.415492 1422.292982
551 184 2 0 1777.906514 55.849234 1413.361016
552 184 3 0 1769.476374 58.981750 1431.224949
553 185 1 0 1184.906093 1321.119446 1554.605878
554 185 2 0 1185.369911 1315.248911 1546.523694
555 185 3 0 1184.442275 1326.989981 1562.688062
556 186 1 0 1803.022180 29.172066 755.769449
557 186 2 0 1811.149798 34.137447 758.816876
558 186 3 0 1794.894561 24.206685 752.722023
559 187 1 0 1688.812382 2089.932239 774.066561
560 187 2 0 1685.924226 2098.090662 779.076419
561 187 3 0 1691.700539 2081.773816 769.056702
562 188 1 0 1444.750082 1325.748094 1384.364767
563 188 2 0 1439.090072 1318.834228 1379.874473
564 188 3 0 1450.410093 1332.661960 1388.855061
565 189 1 0 17.600353 2447.433951 1203.168827
566 189 2 0 10.081038 2454.024275 1203.334728
567 189 3 0 25.119668 2440.843627 1203.002925
568 190 1 0 149.209029 2281.348362 621.237319
569 190 2 0 152.249209 2279.663354 611.860856
570 190 3 0 146.168849 2283.033369 630.613782
571 191 1 0 2409.826522 346.251681 2073.820038
572 191 2 0 2414.663278 341.545847 2066.440273
573 191 3 0 2404.989766 350.957514 2081.199802
574 192 1 0 1376.762138 2479.875280 1769.774668
575 192 2 0 1382.685805 2486.714655 1774.032968
576 192 3 0 1370.838471 2473.035905 1765.516368
577 193 1 0 598.632841 2121.476325 438.325245
578 193 2 0 595.552296 2126.638058 430.333577
579 193 3 0 601.713386 2116.314591 446.316912
580 194 1 0 1701.015384 1845.570092 1080.766123
581 194 2 0 1709.458532 1850.600909 1078.921094
582 194 3 0 1692.572236 1840.539274 1082.611152
583 195 1 0 1546.030337 1868.905698 863.905503
584 195 2 0 1555.265136 1865.198706 862.917221
585 195 3 0 1536.795538 1872.612689 864.893786
586 196 1 0 2148.497515 748.736164 136.281695
587 196 2 0 2149.163205 748.014082 146.233351
588 196 3 0 2147.831824 749.458246 126.330039
589 197 1 0 363.078632 1488.167131 1802.873937
590 197 2 0 365.545836 1486.166929 1812.356136
591 197 3 0 360.611428 1490.167332 1793.391738
592 198 1 0 85.728903 1683.838718 173.739675
593 198 2 0 87.262270 1674.562310 177.145118
594 198 3 0 84.195535 1693.115126 170.334232
595 199 1 0 1247.795934 2430.803818 2073.209352
596 199 2 0 1242.113707 2430.288057 2081.421921
597 199 3 0 1253.478162 2431.319579 2064.996784
598 200 1 0 507.271248 1042.251055 810.800431
599 200 2 0 500.275386 1036.216649 806.973702
600 200 3 0 514.267110 1048.285462 814.627160
601 201 1 0 772.138670 588.068956 912.933416
602 201 2 0 782.095124 587.159917 913.139992
603 201 3 0 762.182217 588.977996 912.726840
604 202 1 0 766.342646 2053.833977 1766.927084
605 202 2 0 767.100124 2056.588636 1776.510303
606 202 3 0 765.585169 2051.079318 1757.343865
607 203 1 0 1745.682632 1514.842060 1789.598759
608 203 2 0 1738.318150 1511.990259 1783.464295
609 203 3 0 1753.047114 1517.693861 1795.733222
610 204 1 0 1846.973957 509.179488 1069.898213
611 204 2 0 1840.496929 511.514055 1077.150653
612 204 3 0 1853.450986 506.844920 1062.645772
613 205 1 0 826.294310 757.117096 369.030021
614 205 2 0 825.260884 752.612772 360.161927
615 205 3 0 827.327737 761.621420 377.898115
616 206 1 0 691.220117 1631.945557 287.901004
617 206 2 0 688.805815 1640.834488 291.794339
618 206 3 0 693.634418 1623.056626 284.007670
619 207 1 0 880.195806 1440.543311 2698.503119
620 207 2 0 883.285568 1434.723420 2690.981002
621 207 3 0 877.106044 1446.363202 2706.025236
622 208 1 0 1074.576859 478.216048 2061.268539
623 208 2 0 1079.357237 472.994240 2054.205912
624 208 3 0 1069.796480 483.437856 2068.331166
625 209 1 0 1145.932563 1885.824967 537.582609
626 209 2 0 1149.967529 1879.480256 544.175309
627 209 3 0 1141.897596 1892.169678 530.989910
628 210 1 0 1052.311372 2115.199206 2242.943136
629 210 2 0 1060.937213 2120.205484 2242.213723
630 210 3 0 1043.685530 2110.192928 2243.672548
631 211 1 0 510.775807 2568.720874 1282.848048
632 211 2 0 515.043900 2577.720333 1281.957479
633 211 3 0 506.507714 2559.721415 1283.738616
634 212 1 0 925.027748 36.323750 2465.346088
635 212 2 0 927.152104 45.938108 2467.092864
636 212 3 0 922.903391 26.709392 2463.599313
637 213 1 0 1207.026690 1632.818747 1329.874361
638 213 2 0 1214.550565 1626.289009 1330.742592
639 213 3 0 1199.502816 1639.348486 1329.006130
640 214 1 0 664.359564 989.195339 1193.627108
641 214 2 0 657.395696 992.626863 1199.930218
642 214 3 0 671.323431 985.763816 1187.323998
643 215 1 0 953.825488 1149.913139 1328.444624
644 215 2 0 954.882175 1158.219934 1333.910937
645 215 3 0 952.768802 1141.606345 1322.978311
646 216 1 0 55.118208 190.366508 1462.393517
647 216 2 0 63.485035 185.709649 1459.510830
648 216 3 0 46.751382 195.023367 1465.276203
649 217 1 0 2054.584048 922.971617 2409.289742
650 217 2 0 2048.849418 920.906120 2417.217399
651 217 3 0 2060.318678 925.037113 2401.362085
652 218 1 0 982.922975 1734.894212 985.659947
653 218 2 0 978.685152 1725.842665 985.992131
654 218 3 0 987.160798 1743.945759 985.327763
655 219 1 0 352.242554 275.964599 789.292020
656 219 2 0 355.347378 268.058782 784.013940
657 219 3 0 349.137731 283.870416 794.570099
658 220 1 0 1912.546351 1550.457835 444.422597
659 220 2 0 1915.633809 1544.892466 452.135850
660 220 3 0 1909.458894 1556.023204 436.709344
661 221 1 0 2259.022830 1968.363866 1742.228074
662 221 2 0 2253.813264 1975.652130 1737.784918
663 221 3 0 2264.232396 1961.075602 1746.671230
664 222 1 0 1123.489259 1074.705158 2023.395320
665 222 2 0 1121.727488 1077.800733 2014.051147
666 222 3 0 1125.251030 1071.609583 2032.739494
667 223 1 0 812.158449 1645.192922 1575.592453
668 223 2 0 806.978888 1640.968904 1568.154051
669 223 3 0 817.338010 1649.416940 1583.030855
670 224 1 0 1994.027405 2613.083313 1184.853617
671 224 2 0 1987.772701 2620.148456 1188.164574
672 224 3 0 2000.282108 2606.018170 1181.542661
673 225 1 0 1215.429397 2369.769932 1685.767856
674 225 2 0 1216.838586 2359.872837 1685.519457
675 225 3 0 1214.020208 2379.667026 1686.016254
676 226 1 0 2048.709504 6.453643 2644.876309
677 226 2 0 2039.949315 11.239167 2645.474523
678 226 3 0 2057.469692 1.668120 2644.278094
679 227 1 0 693.557403 1889.515942 743.800977
680 227 2 0 685.590297 1895.397343 745.191782
681 227 3 0 701.524509 1883.634540 742.410172
682 228 1 0 2064.679127 1739.258204 396.050457
683 228 2 0 2054.903340 1741.209411 396.842147
684 228 3 0 2074.454914 1737.306996 395.258766
685 229 1 0 918.797575 610.992113 1109.376629
686 229 2 0 918.512796 603.685978 1102.554658
687 229 3 0 919.082354 618.298248 1116.198600
688 230 1 0 2291.828435 1568.765893 67.798420
689 230 2 0 2298.112204 1575.584809 71.542297
690 230 3 0 2285.544666 1561.946976 64.054542
691 231 1 0 454.617496 1314.761711 1915.664550
692 231 2 0 448.037443 1307.406467 1914.051075
693 231 3 0 461.197548 1322.116954 1917.278025
694 232 1 0 944.223840 768.287851 667.039793
695 232 2 0 938.665256 763.830775 660.022912
696 232 3 0 949.782423 772.744926 674.056675
697 233 1 0 1879.634213 23.750018 1735.533762
698 233 2 0 1870.895148 19.743480 1732.781238
699 233 3 0 1888.373279 27.756557 1738.286286
700 234 1 0 2027.061178 1205.372439 927.762760
701 234 2 0 2029.502235 1195.681257 928.112361
702 234 3 0 2024.620121 1215.063622 927.413160
703 235 1 0 1500.566474 29.219168 182.499979
704 235 2 0 1496.157103 38.182232 182.029952
705 235 3 0 1504.975845 20.256104 182.970006
706 236 1 0 501.965515 988.118157 1644.235214
707 236 2 0 494.006891 993.282239 1647.396314
708 236 3 0 509.924139 982.954075 1641.074113
709 237 1 0 763.154705 2106.365751 2435.689888
710 237 2 0 755.540135 2102.161310 2430.756229
711 237 3 0 770.769276 2110.570192 2440.623547
712 238 1 0 1885.366591 1734.980999 1370.576930
713 238 2 0 1892.199242 1740.794724 1374.994562
714 238 3 0 1878.533939 1729.167274 1366.159298
715 239 1 0 1428.451663 2321.804449 1999.814453
716 239 2 0 1435.598092 2314.823590 2000.257352
717 239 3 0 1421.305234 2328.785308 1999.371554
718 240 1 0 2656.064623 246.191387 49.651194
719 240 2 0 2649.949181 252.552936 44.946722
720 240 3 0 2662.180065 239.829838 54.355667
721 241 1 0 2162.420787 2633.034957 1053.350418
722 241 2 0 2168.175864 2631.057744 1061.285764
723 241 3 0 2156.665710 2635.012170 1045.415072
724 242 1 0 262.260256 1770.182036 1805.868237
725 242 2 0 271.231129 1766.468025 1808.261888
726 242 3 0 253.289383 1773.896047 1803.474587
727 243 1 0 1129.713017 380.148757 226.810174
728 243 2 0 1137.286898 373.624227 226.551634
729 243 3 0 1122.139137 386.673287 227.068714
730 244 1 0 950.779388 2090.968932 1112.750574
731 244 2 0 953.944079 2085.129749 1105.274701
732 244 3 0 947.614697 2096.808114 1120.226447
733 245 1 0 2020.048254 1607.730910 1383.620285
734 245 2 0 2023.435297 1615.373291 1389.108632
735 245 3 0 2016.661212 1600.088528 1378.131939
736 246 1 0 2399.165743 825.948484 2632.403857
737 246 2 0 2404.350000 819.218126 2627.128844
738 246 3 0 2393.981486 832.678842 2637.678871
739 247 1 0 2536.670679 1248.142496 2515.943514
740 247 2 0 2539.632507 1240.152636 2510.709997
741 247 3 0 2533.708850 1256.132356 2521.177032
742 248 1 0 2100.508274 654.792920 89.604818
743 248 2 0 2091.468864 650.615027 90.518210
744 248 3 0 2109.547683 658.970813 88.691425
745 249 1 0 1601.175106 152.289896 2414.259866
746 249 2 0 1610.235095 151.060176 2418.310098
747 249 3 0 1592.115116 153.519615 2410.209635
748 250 1 0 2466.843642 1709.973437 1866.496500
749 250 2 0 2475.930567 1708.226289 1862.705027
750 250 3 0 2457.756717 1711.720585 1870.287973
751 251 1 0 2171.876314 2574.724452 1554.610858
752 251 2 0 2178.652849 2567.438139 1555.604943
753 251 3 0 2165.099779 2582.010766 1553.616774
754 252 1 0 585.765259 2333.157834 2500.422418
755 252 2 0 589.444065 2323.942570 2499.179323
756 252 3 0 582.086453 2342.373099 2501.665514
757 253 1 0 1249.553133 845.337664 1724.193917
758 253 2 0 1243.400546 839.938972 1729.938462
759 253 3 0 1255.705720 850.736356 1718.449372
760 254 1 0 365.612876 2141.956765 1440.613536
761 254 2 0 369.076254 2150.746286 1437.334918
762 254 3 0 362.149499 2133.167244 1443.892154
763 255 1 0 1407.646590 1615.313634 1971.022852
764 255 2 0 1403.240628 1609.295345 1977.683761
765 255 3 0 1412.052551 1621.331922 1964.361943
766 256 1 0 1800.820335 1915.109159 2518.860320
767 256 2 0 1808.504958 1919.469542 2514.176986
768 256 3 0 1793.135711 1910.748777 2523.543655
769 257 1 0 887.465889 1296.730738 1381.426198
770 257 2 0 897.277362 1295.058902 1380.456678
771 257 3 0 877.654417 1298.402573 1382.395718
772 258 1 0 110.376230 1919.273249 783.967456
773 258 2 0 120.301990 1919.699040 785.106754
774 258 3 0 100.450471 1918.847458 782.828158
775 259 1 0 2492.449102 1714.589653 1177.946407
776 259 2 0 2482.581458 1714.741920 1176.331964
777 259 3 0 2502.316745 1714.437387 1179.560850
778 260 1 0 2414.090658 1590.712788 1879.108147
779 260 2 0 2421.653672 1584.364538 1877.526838
780 260 3 0 2406.527643 1597.061038 1880.689455
781 261 1 0 1018.204438 900.117855 2018.935984
782 261 2 0 1026.882908 902.145175 2023.471856
783 261 3 0 1009.525968 898.090535 2014.400112
784 262 1 0 2138.213228 844.686987 374.558589
785 262 2 0 2134.127471 851.246853 380.904828
786 262 3 0 2142.298986 838.127121 368.212351
787 263 1 0 167.478715 474.214521 1467.326654
788 263 2 0 169.921081 483.732453 1469.182405
789 263 3 0 165.036350 464.696588 1465.470903
790 264 1 0 1683.891293 2230.629500 2093.887741
791 264 2 0 1678.430472 2238.336281 2097.171787
792 264 3 0 1689.352114 2222.922719 2090.603695
793 265 1 0 25.698877 1014.174020 2612.432551
794 265 2 0 16.825820 1017.177059 2615.932639
795 265 3 0 34.571933 1011.170980 2608.932462
796 266 1 0 2539.710341 2451.453000 274.643246
797 266 2 0 2531.210289 2446.471837 276.357056
798 266 3 0 2548.210392 2456.434162 272.929437
799 267 1 0 2390.678229 1384.448736 2641.883899
800 267 2 0 2398.875724 1380.353936 2637.879690
801 267 3 0 2382.480734 1388.543536 2645.888107
802 268 1 0 593.496968 704.238683 303.341780
803 268 2 0 597.152973 708.361997 311.686354
804 268 3 0 589.840963 700.115369 294.997206
805 269 1 0 1918.545773 941.185659 649.153685
806 269 2 0 1919.401586 932.413146 644.430274
807 269 3 0 1917.689961 949.958171 653.877096
808 270 1 0 2071.554146 186.763134 639.167002
809 270 2 0 2063.121019 190.351083 635.165880
810 270 3 0 2079.987274 183.175185 643.168125
811 271 1 0 587.196983 1921.519931 1995.109241
812 271 2 0 593.626491 1922.351816 1987.495478
813 271 3 0 580.767475 1920.688047 2002.723004
814 272 1 0 2143.085334 872.185597 733.878531
815 272 2 0 2139.035923 866.666043 726.589032
816 272 3 0 2147.134744 877.705152 741.168030
817 273 1 0 1364.608463 290.324069 1369.385153
818 273 2 0 1372.729514 292.321543 1363.902578
819 273 3 0 1356.487411 288.326595 1374.867728
820 274 1 0 58.317284 130.110810 360.427864
821 274 2 0 68.028317 127.724213 360.428967
822 274 3 0 48.606251 132.497407 360.426761
823 275 1 0 1699.173601 2634.180318 475.401560
824 275 2 0 1697.097814 2624.720963 472.909229
825 275 3 0 1701.249388 2643.639673 477.893890
826 276 1 0 1533.171126 1067.462400 2577.482153
827 276 2 0 1540.821909 1073.077622 2574.330204
828 276 3 0 1525.520342 1061.847177 2580.634102
829 277 1 0 573.816127 1903.711132 1950.992978
830 277 2 0 583.212778 1906.892776 1952.249996
831 277 3 0 564.419476 1900.529489 1949.735960
832 278 1 0 65.608848 729.348214 616.240715
833 278 2 0 74.486623 725.090031 617.987998
834 278 3 0 56.731074 733.606397 614.493432
835 279 1 0 1328.570367 355.081037 1860.521908
836 279 2 0 1334.006423 363.126214 1862.914484
837 279 3 0 1323.134311 347.035860 1858.129332
838 280 1 0 1528.623120 1966.018620 2452.864869
839 280 2 0 1532.637140 1958.829142 2458.539288
840 280 3 0 1524.609099 1973.208099 2447.190450
841 281 1 0 162.116213 855.180489 1539.508590
842 281 2 0 166.930720 861.513668 1545.567581
843 281 3 0 157.301705 848.847310 1533.449600
844 282 1 0 1936.808745 1587.157142 107.549636
845 282 2 0 1944.352854 1581.509389 104.204594
846 282 3 0 1929.264637 1592.804895 110.894679
847 283 1 0 2074.683224 1307.700063 804.876758
848 283 2 0 2077.302227 1302.410112 796.804755
849 283 3 0 2072.064222 1312.990015 812.948762
850 284 1 0 2188.277317 1374.391867 2478.501624
851 284 2 0 2188.664734 1375.993094 2468.638258
852 284 3 0 2187.889900 1372.790639 2488.364989
853 285 1 0 1412.275361 1726.541036 2375.407080
854 285 2 0 1420.508010 1729.846863 2380.021731
855 285 3 0 1404.042712 1723.235210 2370.792429
856 286 1 0 1523.522268 235.002719 2360.446449
857 286 2 0 1521.324868 238.759836 2351.443365
858 286 3 0 1525.719667 231.245602 2369.449532
859 287 1 0 1080.114979 2119.108091 1172.700693
860 287 2 0 1077.517125 2127.732380 1168.356410
861 287 3 0 1082.712832 2110.483802 1177.044976
862 288 1 0 2211.114862 2434.635218 474.432921
863 288 2 0 2209.047316 2424.869056 473.843561
864 288 3 0 2213.182408 2444.401379 475.022281
865 289 1 0 248.601670 2187.744452 969.295958
866 289 2 0 253.383605 2195.340215 973.704754
867 289 3 0 243.819735 2180.148690 964.887162
868 290 1 0 2111.398421 2570.829660 2482.499835
869 290 2 0 2109.260422 2562.793204 2476.946067
870 290 3 0 2113.536419 2578.866115 2488.053603
871 291 1 0 1685.228007 1078.002376 1590.858552
872 291 2 0 1685.145398 1082.042773 1581.711510
873 291 3 0 1685.310616 1073.961980 1600.005594
874 292 1 0 2350.536298 569.599174 584.729418
875 292 2 0 2351.377707 566.270911 575.337150
876 292 3 0 2349.694890 572.927436 594.121686
877 293 1 0 271.407121 1674.662751 1672.830265
878 293 2 0 268.370941 1665.223744 1671.531506
879 293 3 0 274.443302 1684.101757 1674.129024
880 294 1 0 176.548355 274.522013 1409.679619
881 294 2 0 175.836108 277.762700 1400.246134
882 294 3 0 177.260603 271.281326 1419.113105
883 295 1 0 128.114878 879.635285 675.147744
884 295 2 0 118.213690 881.007901 674.860686
885 295 3 0 138.016066 878.262668 675.434801
886 296 1 0 1081.519632 2356.771954 42.633127
887 296 2 0 1078.947392 2365.957843 39.632624
888 296 3 0 1084.091873 2347.586065 45.633629
889 297 1 0 2354.250305 2476.588741 9.411224
890 297 2 0 2360.702866 2479.441408 2.324141
891 297 3 0 2347.797743 2473.736074 16.498307
892 298 1 0 1192.420871 2058.738589 1672.122237
893 298 2 0 1201.768748 2062.287915 1672.261850
894 298 3 0 1183.072994 2055.189264 1671.982624
895 299 1 0 2288.055412 1966.094935 864.030086
896 299 2 0 2285.516083 1974.145936 869.390420
897 299 3 0 2290.594740 1958.043933 858.669751
898 300 1 0 500.646535 1245.998254 576.733759
899 300 2 0 507.713141 1253.070428 576.951580
900 300 3 0 493.579930 1238.926081 576.515937
901 301 1 0 2621.393607 813.610309 2259.868677
902 301 4 0 2616.891626 806.031869 2255.146453
903 301 5 0 2625.895589 821.188750 2264.590901
904 302 1 0 620.054934 1202.358845 2374.544915
905 302 4 0 625.108051 1196.207234 2380.596666
906 302 5 0 615.001816 1208.510456 2368.493165
907 303 1 0 267.659551 1503.803770 1180.395299
908 303 4 0 260.145450 1499.612707 1185.491698
909 303 5 0 275.173652 1507.994833 1175.298900
910 304 1 0 2126.913156 881.373649 1660.086643
911 304 4 0 2126.255997 885.904565 1651.196258
912 304 5 0 2127.570314 876.842733 1668.977028
913 305 1 0 2232.901973 2368.300546 1812.355146
914 305 4 0 2242.700730 2370.267539 1812.694698
915 305 5 0 2223.103216 2366.333554 1812.015594
916 306 1 0 1303.173299 2466.219300 655.408190
917 306 4 0 1308.660946 2466.194461 647.048458
918 306 5 0 1297.685653 2466.244139 663.767922
919 307 1 0 1845.572004 894.146756 2205.681880
920 307 4 0 1836.409499 897.655657 2207.614784
921 307 5 0 1854.734508 890.637854 2203.748976
922 308 1 0 2059.302260 1699.510369 679.950920
923 308 4 0 2063.765508 1691.563909 684.065918
924 308 5 0 2054.839013 1707.456828 675.835922
925 309 1 0 820.540501 921.758359 2337.639895
926 309 4 0 818.456102 926.901649 2345.958660
927 309 5 0 822.624901 916.615069 2329.321130
928 310 1 0 2414.053986 340.477615 438.908472
929 310 4 0 2415.618768 349.930752 436.046715
930 310 5 0 2412.489203 331.024478 441.770230
931 311 1 0 1547.177367 1652.927549 2162.377431
932 311 4 0 1542.674483 1649.612874 2154.086656
933 311 5 0 1551.680252 1656.242224 2170.668207
934 312 1 0 422.753003 2554.398542 2195.062889
935 312 4 0 430.861891 2560.039402 2193.505121
936 312 5 0 414.644115 2548.757682 2196.620658
937 313 1 0 607.867607 1697.140406 1719.335934
938 313 4 0 605.496020 1687.425812 1719.288643
939 313 5 0 610.239195 1706.855000 1719.383226
940 314 1 0 1929.452907 2363.400760 1284.908660
941 314 4 0 1929.439600 2367.704158 1293.935320
942 314 5 0 1929.466214 2359.097362 1275.882001
943 315 1 0 1606.878051 1369.871653 410.320721
944 315 4 0 1608.871364 1373.816860 419.290786
945 315 5 0 1604.884739 1365.926447 401.350657
946 316 1 0 426.555697 2529.495952 32.294033
947 316 4 0 422.731442 2538.732859 32.527769
948 316 5 0 430.379952 2520.259046 32.060297
949 317 1 0 761.700199 1152.084292 1639.208076
950 317 4 0 756.445481 1159.094362 1634.386577
951 317 5 0 766.954917 1145.074221 1644.029574
952 318 1 0 1697.535659 1353.267660 1531.464838
953 318 4 0 1707.188379 1355.528118 1532.774541
954 318 5 0 1687.882938 1351.007203 1530.155135
955 319 1 0 905.232327 1202.303409 346.608018
956 319 4 0 898.295361 1209.476197 347.263465
957 319 5 0 912.169294 1195.130621 345.952572
958 320 1 0 2198.677453 1763.602718 2541.372668
959 320 4 0 2192.143468 1770.664969 2538.646563
960 320 5 0 2205.211438 1756.540467 2544.098773
961 321 1 0 2115.788550 435.990548 2610.334722
962 321 4 0 2113.926206 426.748266 2607.001267
963 321 5 0 2117.650893 445.232829 2613.668176
964 322 1 0 1788.962923 410.266633 2367.427020
965 322 4 0 1785.594335 403.436531 2360.946101
966 322 5 0 1792.331512 417.096735 2373.907940
967 323 1 0 869.109206 437.351639 590.699086
968 323 4 0 868.103191 428.125909 586.974327
969 323 5 0 870.115221 446.577370 594.423845
970 324 1 0 1291.558943 830.032652 988.593474
971 324 4 0 1284.701813 830.178658 995.870729
972 324 5 0 1298.416074 829.886646 981.316218
973 325 1 0 580.043773 1319.677179 1725.425618
974 325 4 0 579.334880 1316.540885 1734.894574
975 325 5 0 580.752666 1322.813473 1715.956662
976 326 1 0 901.187231 2473.198298 739.986174
977 326 4 0 893.839663 2467.335126 743.397400
978 326 5 0 908.534798 2479.061470 736.574948
979 327 1 0 1362.377469 2603.607258 83.820772
980 327 4 0 1358.155622 2603.619533 92.885862
981 327 5 0 1366.599316 2603.594984 74.755682
982 328 1 0 1919.910707 1302.492673 649.603557
983 328 4 0 1923.030118 1311.608778 646.926636
984 328 5 0 1916.791296 1293.376568 652.280478
985 329 1 0 743.594163 1458.521154 2011.090414
986 329 4 0 739.291233 1450.046782 2014.200047
987 329 5 0 747.897093 1466.995526 2007.980780
988 330 1 0 1417.950447 2417.964816 2535.729242
989 330 4 0 1414.836648 2427.152955 2533.303884
990 330 5 0 1421.064245 2408.776677 2538.154600
991 331 1 0 2129.725277 2472.432468 1806.171928
992 331 4 0 2133.377712 2465.080856 1800.461104
993 331 5 0 2126.072842 2479.784081 1811.882752
994 332 1 0 2132.556054 1673.616334 391.896997
995 332 4 0 2127.062869 1671.090846 383.931645
996 332 5 0 2138.049240 1676.141821 399.862349
997 333 1 0 822.962592 2296.634161 2018.260960
998 333 4 0 824.979737 2288.784860 2024.119253
999 333 5 0 820.945447 2304.483462 2012.402667
1000 334 1 0 1602.444016 2378.661866 768.864043
1001 334 4 0 1593.280347 2382.019079 771.044935
1002 334 5 0 1611.607685 2375.304652 766.683152
1003 335 1 0 2691.581727 245.772749 458.403367
1004 335 4 0 2697.851140 253.258945 460.560062
1005 335 5 0 2685.312314 238.286553 456.246671
1006 336 1 0 1385.134556 1645.816983 257.071946
1007 336 4 0 1375.966551 1649.619312 255.851301
1008 336 5 0 1394.302561 1642.014653 258.292592
1009 337 1 0 2391.850938 2046.211592 839.118200
1010 337 4 0 2389.674761 2043.820459 829.655286
1011 337 5 0 2394.027115 2048.602725 848.581113
1012 338 1 0 786.262279 2699.914683 1700.415826
1013 338 4 0 794.024660 2704.532451 1704.707873
1014 338 5 0 778.499898 2695.296916 1696.123779
1015 339 1 0 31.914676 490.664860 938.129628
1016 339 4 0 30.073693 499.257542 942.902112
1017 339 5 0 33.755660 482.072178 933.357145
1018 340 1 0 912.535323 1960.823447 1457.178655
1019 340 4 0 920.699552 1955.057677 1457.496866
1020 340 5 0 904.371095 1966.589218 1456.860444
1021 341 1 0 851.376892 915.377534 354.252651
1022 341 4 0 848.989993 925.005928 355.516277
1023 341 5 0 853.763792 905.749141 352.989025
1024 342 1 0 1289.466762 1706.352534 938.110248
1025 342 4 0 1289.922889 1697.913330 932.764989
1026 342 5 0 1289.010634 1714.791738 943.455506
1027 343 1 0 2131.949911 2405.412402 65.881826
1028 343 4 0 2124.495928 2399.902925 69.634664
1029 343 5 0 2139.403895 2410.921879 62.128987
1030 344 1 0 1675.260418 2692.024223 1133.683167
1031 344 4 0 1668.540904 2699.430154 1133.701414
1032 344 5 0 1681.979931 2684.618293 1133.664920
1033 345 1 0 1006.263095 2658.205145 1086.692972
1034 345 4 0 996.809968 2661.271335 1087.805118
1035 345 5 0 1015.716222 2655.138954 1085.580826
1036 346 1 0 2666.918020 1483.017565 892.018515
1037 346 4 0 2662.554717 1475.226770 896.520193
1038 346 5 0 2671.281323 1490.808360 887.516838
1039 347 1 0 1536.792907 167.046001 2187.429755
1040 347 4 0 1527.538779 163.258001 2187.540028
1041 347 5 0 1546.047036 170.834000 2187.319482
1042 348 1 0 1804.922406 388.516547 2335.437506
1043 348 4 0 1809.438712 379.638181 2336.319330
1044 348 5 0 1800.406101 397.394912 2334.555683
1045 349 1 0 1539.919931 1345.963677 1329.327400
1046 349 4 0 1541.948856 1336.338842 1331.129068
1047 349 5 0 1537.891005 1355.588512 1327.525732
1048 350 1 0 486.626145 248.744571 1825.198091
1049 350 4 0 476.647878 249.364886 1825.420328
1050 350 5 0 496.604412 248.124256 1824.975854
1051 351 1 0 777.775502 473.427867 560.389377
1052 351 4 0 774.541021 465.853041 554.718386
1053 351 5 0 781.009984 481.002693 566.060367
1054 352 1 0 2088.014704 2568.439435 85.164660
1055 352 4 0 2079.093764 2572.379859 87.375968
1056 352 5 0 2096.935644 2564.499010 82.953351
1057 353 1 0 1448.636321 2287.466698 303.214868
1058 353 4 0 1448.484736 2277.469489 303.396088
1059 353 5 0 1448.787906 2297.463907 303.033648
1060 354 1 0 2710.999997 346.140486 2151.916015
1061 354 4 0 2711.000521 355.532381 2148.482022
1062 354 5 0 2710.999473 336.748591 2155.350008
1063 355 1 0 2432.686040 1961.773645 2280.516815
1064 355 4 0 2432.801067 1967.569798 2288.664906
1065 355 5 0 2432.571012 1955.977492 2272.368724
1066 356 1 0 186.409253 1018.774900 1277.070901
1067 356 4 0 181.529651 1010.461215 1274.411556
1068 356 5 0 191.288855 1027.088586 1279.730246
1069 357 1 0 2202.319510 1977.731754 389.602512
1070 357 4 0 2192.751844 1975.311983 387.988672
1071 357 5 0 2211.887176 1980.151524 391.216351
1072 358 1 0 2104.504730 2071.314807 1257.981097
1073 358 4 0 2098.466640 2063.519112 1256.317182
1074 358 5 0 2110.542821 2079.110502 1259.645011
1075 359 1 0 750.171134 352.624985 462.338311
1076 359 4 0 747.914443 342.887295 462.629414
1077 359 5 0 752.427824 362.362675 462.047208
1078 360 1 0 1551.477097 379.733955 2376.424996
1079 360 4 0 1551.438436 369.919445 2378.341739
1080 360 5 0 1551.515758 389.548465 2374.508254
1081 361 1 0 1291.158778 558.628981 2704.629221
1082 361 4 0 1290.005966 550.293223 2699.226800
1083 361 5 0 1292.311590 566.964740 2710.031642
1084 362 1 0 1490.740788 682.213852 1982.684366
1085 362 4 0 1496.850615 689.151207 1978.870824
1086 362 5 0 1484.630960 675.276496 1986.497908
1087 363 1 0 2402.422078 754.520271 2067.277431
1088 363 4 0 2394.368834 760.424986 2066.748671
1089 363 5 0 2410.475323 748.615555 2067.806190
1090 364 1 0 1382.960137 1853.279991 2517.424720
1091 364 4 0 1373.517507 1855.998099 2519.281768
1092 364 5 0 1392.402767 1850.561883 2515.567672
1093 365 1 0 449.980729 2060.307743 1544.953252
1094 365 4 0 444.148642 2052.474353 1547.103777
1095 365 5 0 455.812816 2068.141134 1542.802727
1096 366 1 0 455.965389 2211.168663 832.310403
1097 366 4 0 462.013873 2217.571215 827.575090
1098 366 5 0 449.916906 2204.766111 837.045715
1099 367 1 0 1679.788506 1513.133083 195.676393
1100 367 4 0 1684.012412 1504.668086 192.435647
1101 367 5 0 1675.564601 1521.598081 198.917139
1102 368 1 0 734.489294 2101.625684 1282.888218
1103 368 4 0 741.709024 2096.328744 1278.436485
1104 368 5 0 727.269564 2106.922624 1287.339951
1105 369 1 0 1353.298579 1052.086784 1527.177231
1106 369 4 0 1348.193345 1060.671887 1527.659513
1107 369 5 0 1358.403812 1043.501681 1526.694950
1108 370 1 0 789.678194 2682.711894 604.597872
1109 370 4 0 790.205899 2673.007362 606.952352
1110 370 5 0 789.150488 2692.416427 602.243392
1111 371 1 0 1050.098195 1895.856932 1693.419411
1112 371 4 0 1048.554776 1903.225225 1686.837154
1113 371 5 0 1051.641613 1888.488638 1700.001668
1114 372 1 0 1994.209435 2009.466262 1161.210622
1115 372 4 0 2001.560558 2002.821172 1162.553666
1116 372 5 0 1986.858312 2016.111352 1159.867577
1117 373 1 0 2661.410932 529.146051 1330.695034
1118 373 4 0 2654.368168 535.626463 1333.593954
1119 373 5 0 2668.453697 522.665639 1327.796114
1120 374 1 0 401.773893 1600.191703 1248.178981
1121 374 4 0 405.598508 1603.975121 1256.608576
1122 374 5 0 397.949278 1596.408286 1239.749386
1123 375 1 0 1556.324582 2343.698040 972.288364
1124 375 4 0 1549.947556 2348.203354 978.536218
1125 375 5 0 1562.701608 2339.192726 966.040510
1126 376 1 0 73.741051 2198.283655 2644.379369
1127 376 4 0 77.814632 2206.422775 2640.236828
1128 376 5 0 69.667469 2190.144534 2648.521910
1129 377 1 0 1075.942092 2113.629772 2382.728271
1130 377 4 0 1070.839452 2115.114521 2374.257227
1131 377 5 0 1081.044732 2112.145024 2391.199315
1132 378 1 0 1305.395796 767.306222 2039.592841
1133 378 4 0 1312.051270 767.089632 2032.132429
1134 378 5 0 1298.740322 767.522811 2047.053253
1135 379 1 0 2643.113171 1937.011886 899.629511
1136 379 4 0 2636.220243 1942.467131 894.862137
1137 379 5 0 2650.006098 1931.556640 904.396885
1138 380 1 0 160.849747 103.100788 2475.806501
1139 380 4 0 151.819194 98.962543 2474.655826
1140 380 5 0 169.880299 107.239033 2476.957176
1141 381 1 0 1913.854857 1879.393241 2242.304786
1142 381 4 0 1912.776493 1881.445321 2232.577192
1143 381 5 0 1914.933222 1877.341160 2252.032381
1144 382 1 0 705.338512 1385.526399 1396.830660
1145 382 4 0 695.870175 1382.397398 1396.082359
1146 382 5 0 714.806849 1388.655399 1397.578962
1147 383 1 0 2548.612918 1030.349498 495.296668
1148 383 4 0 2551.822422 1039.802348 495.882073
1149 383 5 0 2545.403413 1020.896647 494.711262
1150 384 1 0 619.902304 753.944041 2191.645471
1151 384 4 0 629.864028 754.771197 2191.362860
1152 384 5 0 609.940580 753.116885 2191.928082
1153 385 1 0 1329.642176 1359.853044 82.907420
1154 385 4 0 1334.549276 1351.200003 83.929794
1155 385 5 0 1324.735076 1368.506085 81.885046
1156 386 1 0 2511.791389 76.891166 340.384643
1157 386 4 0 2506.756822 69.045750 336.764895
1158 386 5 0 2516.825956 84.736583 344.004390
1159 387 1 0 2447.224854 1841.158099 1169.979339
1160 387 4 0 2448.436402 1847.859891 1177.301780
1161 387 5 0 2446.013307 1834.456308 1162.656898
1162 388 1 0 158.406121 777.969689 1607.008350
1163 388 4 0 153.474867 769.289622 1607.590740
1164 388 5 0 163.337374 786.649756 1606.425960
1165 389 1 0 1136.095946 1553.062008 2302.520426
1166 389 4 0 1131.103839 1546.062938 2307.628450
1167 389 5 0 1141.088052 1560.061077 2297.412403
1168 390 1 0 2389.288190 2508.770697 351.236793
1169 390 4 0 2389.120821 2499.626365 347.192887
1170 390 5 0 2389.455559 2517.915030 355.280698
1171 391 1 0 879.439908 142.736808 275.979232
1172 391 4 0 874.093487 151.187557 276.004417
1173 391 5 0 884.786328 134.286059 275.954048
1174 392 1 0 2118.992880 486.307909 2502.055446
1175 392 4 0 2114.813123 494.915250 2499.149705
1176 392 5 0 2123.172636 477.700569 2504.961186
1177 393 1 0 1648.134049 2058.976264 549.300235
1178 393 4 0 1652.365694 2055.167726 557.521440
1179 393 5 0 1643.902405 2062.784801 541.079029
1180 394 1 0 136.007329 1602.073880 604.680808
1181 394 4 0 127.347237 1597.073806 604.635502
1182 394 5 0 144.667421 1607.073955 604.726113
1183 395 1 0 714.275258 2014.562671 409.080186
1184 395 4 0 720.425166 2021.430364 405.205472
1185 395 5 0 708.125349 2007.694977 412.954900
1186 396 1 0 1180.493092 48.865313 1734.501792
1187 396 4 0 1171.725433 47.527491 1739.121141
1188 396 5 0 1189.260751 50.203135 1729.882443
1189 397 1 0 1780.984118 626.566823 53.517376
1190 397 4 0 1775.700767 627.328200 45.061224
1191 397 5 0 1786.267468 625.805445 61.973529
1192 398 1 0 2126.752771 1665.350664 932.468750
1193 398 4 0 2135.640732 1669.734424 933.805462
1194 398 5 0 2117.864809 1660.966905 931.132038
1195 399 1 0 1791.509774 799.856485 2641.674588
1196 399 4 0 1792.115523 803.843147 2632.523654
1197 399 5 0 1790.904025 795.869823 2650.825522
1198 400 1 0 1800.268283 1784.555262 1953.120781
1199 400 4 0 1790.604724 1786.487864 1951.423525
1200 400 5 0 1809.931842 1782.622660 1954.818038
1201 401 1 0 661.660431 356.554974 415.342077
1202 401 4 0 664.961990 365.961931 416.122388
1203 401 5 0 658.358872 347.148018 414.561765
1204 402 1 0 2448.241842 1914.921322 242.139786
1205 402 4 0 2445.967277 1905.442236 239.909703
1206 402 5 0 2450.516406 1924.400409 244.369870
1207 403 1 0 1315.560213 151.338672 290.880924
1208 403 4 0 1308.653347 155.192181 284.761637
1209 403 5 0 1322.467079 147.485162 297.000211
1210 404 1 0 1369.979174 1690.993058 2044.232469
1211 404 4 0 1371.390680 1691.863480 2054.094011
1212 404 5 0 1368.567668 1690.122637 2034.370927
1213 405 1 0 502.912463 420.282443 11.858171
1214 405 4 0 506.054568 411.720941 15.960348
1215 405 5 0 499.770357 428.843945 7.755995
1216 406 1 0 561.020014 528.785996 1072.645907
1217 406 4 0 566.859785 522.751367 1067.216328
1218 406 5 0 555.180243 534.820625 1078.075486
1219 407 1 0 1707.884690 2281.911449 65.144627
1220 407 4 0 1716.727829 2283.129749 60.637451
1221 407 5 0 1699.041551 2280.693149 69.651803
1222 408 1 0 2461.727343 1021.001591 1264.273121
1223 408 4 0 2461.130064 1030.983719 1264.253267
1224 408 5 0 2462.324623 1011.019464 1264.292974
1225 409 1 0 1166.936863 92.456323 1490.819523
1226 409 4 0 1173.594596 87.065733 1485.660441
1227 409 5 0 1160.279130 97.846912 1495.978606
1228 410 1 0 1988.143599 706.239573 832.339486
1229 410 4 0 1998.115863 705.498653 832.268912
1230 410 5 0 1978.171335 706.980493 832.410060
1231 411 1 0 2662.131563 592.691283 351.410706
1232 411 4 0 2656.136244 584.700187 350.965135
1233 411 5 0 2668.126882 600.682380 351.856276
1234 412 1 0 1156.327500 2117.222956 261.004475
1235 412 4 0 1161.504369 2125.181770 264.144110
1236 412 5 0 1151.150631 2109.264142 257.864840
1237 413 1 0 254.660282 1307.357226 573.468284
1238 413 4 0 245.514215 1311.106153 574.983207
1239 413 5 0 263.806350 1303.608299 571.953360
1240 414 1 0 1841.523516 352.816787 1009.823587
1241 414 4 0 1837.954195 344.255105 1013.559568
1242 414 5 0 1845.092836 361.378469 1006.087606
1243 415 1 0 1472.229551 1836.392986 839.972112
1244 415 4 0 1462.877570 1837.932713 843.161109
1245 415 5 0 1481.581531 1834.853259 836.783114
1246 416 1 0 283.000574 1929.948172 1713.254240
1247 416 4 0 277.660802 1938.282671 1711.831937
1248 416 5 0 288.340347 1921.613672 1714.676544
1249 417 1 0 2160.668910 2202.495334 1599.998143
1250 417 4 0 2152.668885 2197.639868 1603.522919
1251 417 5 0 2168.668935 2207.350800 1596.473367
1252 418 1 0 794.642501 2488.440089 2073.708591
1253 418 4 0 785.139598 2491.529180 2074.098921
1254 418 5 0 804.145403 2485.350998 2073.318262
1255 419 1 0 9.939432 1549.994022 1370.760354
1256 419 4 0 7.080586 1559.466641 1372.208280
1257 419 5 0 12.798278 1540.521403 1369.312428
1258 420 1 0 338.999437 2680.693115 1484.240796
1259 420 4 0 347.195037 2676.841297 1488.482922
1260 420 5 0 330.803837 2684.544933 1479.998670
1261 421 1 0 47.226564 751.439554 222.859123
1262 421 4 0 45.233567 748.865344 213.403891
1263 421 5 0 49.219560 754.013763 232.314355
1264 422 1 0 451.672005 981.093056 793.538958
1265 422 4 0 444.954229 985.120560 787.321990
1266 422 5 0 458.389781 977.065552 799.755927
1267 423 1 0 562.084398 2697.849511 1206.274620
1268 423 4 0 563.972093 2693.817581 1197.320283
1269 423 5 0 560.196703 2701.881442 1215.228957
1270 424 1 0 1453.939783 1234.021188 2174.205114
1271 424 4 0 1461.447362 1229.019567 2178.520209
1272 424 5 0 1446.432205 1239.022810 2169.890019
1273 425 1 0 2675.606761 1160.759707 1560.223797
1274 425 4 0 2666.872108 1165.245200 1558.330075
1275 425 5 0 2684.341414 1156.274213 1562.117519
1276 426 1 0 1361.850913 606.428478 364.754755
1277 426 4 0 1352.885234 602.006205 364.509600
1278 426 5 0 1370.816592 610.850751 364.999910
1279 427 1 0 920.771426 1685.519875 302.270395
1280 427 4 0 929.568344 1685.296416 307.020585
1281 427 5 0 911.974508 1685.743334 297.520206
1282 428 1 0 399.017774 495.475882 1508.568517
1283 428 4 0 392.522432 491.425640 1515.003271
1284 428 5 0 405.513117 499.526124 1502.133762
1285 429 1 0 1913.416351 1191.895681 2457.295377
1286 429 4 0 1917.434667 1200.714522 2459.761383
1287 429 5 0 1909.398034 1183.076841 2454.829372
1288 430 1 0 497.313225 30.598288 1488.459426
1289 430 4 0 487.429010 31.945840 1489.156850
1290 430 5 0 507.197440 29.250735 1487.762002
1291 431 1 0 2509.559889 2220.248778 1844.709290
1292 431 4 0 2506.189283 2220.003730 1854.120930
1293 431 5 0 2512.930496 2220.493827 1835.297651
1294 432 1 0 1718.133394 48.503057 2082.782007
1295 432 4 0 1711.144590 41.364450 2083.225757
1296 432 5 0 1725.122197 55.641664 2082.338257
1297 433 1 0 2174.067465 620.934194 302.051189
1298 433 4 0 2166.326221 618.910588 296.053009
1299 433 5 0 2181.808709 622.957800 308.049368
1300 434 1 0 685.771230 2606.944355 1334.058144
1301 434 4 0 683.870962 2597.126778 1333.993570
1302 434 5 0 687.671498 2616.761932 1334.122718
1303 435 1 0 598.360461 274.775214 588.482419
1304 435 4 0 589.177921 277.440045 591.411520
1305 435 5 0 607.543000 272.110382 585.553318
1306 436 1 0 426.408223 2036.020473 1162.522402
1307 436 4 0 417.883024 2033.105118 1166.860800
1308 436 5 0 434.933421 2038.935828 1158.184005
1309 437 1 0 974.795892 2267.566412 1148.045019
1310 437 4 0 983.062300 2262.106499 1149.407313
1311 437 5 0 966.529485 2273.026326 1146.682724
1312 438 1 0 1213.560567 2467.829464 1467.289456
1313 438 4 0 1216.998168 2458.439974 1467.146688
1314 438 5 0 1210.122966 2477.218954 1467.432224
1315 439 1 0 1935.850235 1043.671428 1527.317033
1316 439 4 0 1926.758889 1039.559602 1527.980596
1317 439 5 0 1944.941581 1047.783254 1526.653469
1318 440 1 0 961.735982 2657.245784 1954.346114
1319 440 4 0 960.547125 2647.380109 1955.466417
1320 440 5 0 962.924839 2667.111459 1953.225812
1321 441 1 0 1795.892256 2158.009505 55.487785
1322 441 4 0 1798.129791 2148.437513 57.323652
1323 441 5 0 1793.654721 2167.581497 53.651917
1324 442 1 0 453.785963 1429.596924 737.222416
1325 442 4 0 450.628797 1437.531917 742.425125
1326 442 5 0 456.943128 1421.661930 732.019707
1327 443 1 0 1099.753306 2129.240476 1513.537078
1328 443 4 0 1102.406488 2121.360533 1507.981260
1329 443 5 0 1097.100125 2137.120420 1519.092897
1330 444 1 0 2538.246933 297.840948 1416.168700
1331 444 4 0 2535.844172 300.199870 1425.584763
1332 444 5 0 2540.649694 295.482026 1406.752638
1333 445 1 0 1514.420849 1731.550954 2321.749292
1334 445 4 0 1511.698085 1727.463093 2330.459973
1335 445 5 0 1517.143613 1735.638814 2313.038612
1336 446 1 0 2668.263724 2577.108409 2201.104441
1337 446 4 0 2671.387400 2586.515347 2199.780747
1338 446 5 0 2665.140047 2567.701471 2202.428136
1339 447 1 0 63.028505 574.172969 1410.648628
1340 447 4 0 67.433574 579.569052 1403.473835
1341 447 5 0 58.623437 568.776886 1417.823422
1342 448 1 0 198.595489 1754.727734 2331.815314
1343 448 4 0 192.431751 1747.078119 2333.683929
1344 448 5 0 204.759227 1762.377349 2329.946699
1345 449 1 0 1503.390389 1475.025132 2198.322938
1346 449 4 0 1508.391195 1467.193920 2202.019430
1347 449 5 0 1498.389582 1482.856345 2194.626446
1348 450 1 0 1422.105899 1410.761780 2089.805067
1349 450 4 0 1419.957395 1420.055018 2086.801795
1350 450 5 0 1424.254403 1401.468541 2092.808340
1351 451 1 0 2419.407698 2584.799136 1610.014819
1352 451 4 0 2421.300815 2593.946787 1606.445984
1353 451 5 0 2417.514581 2575.651485 1613.583654
1354 452 1 0 1060.805218 2004.217419 2202.292559
1355 452 4 0 1056.005599 1998.243018 2208.716745
1356 452 5 0 1065.604838 2010.191821 2195.868372
1357 453 1 0 2624.585537 1535.642943 862.750318
1358 453 4 0 2625.204420 1545.279281 860.150708
1359 453 5 0 2623.966655 1526.006605 865.349929
1360 454 1 0 536.764095 197.036391 2222.265679
1361 454 4 0 537.501130 206.682687 2224.796636
1362 454 5 0 536.027061 187.390094 2219.734721
1363 455 1 0 915.519038 2494.958061 1312.823782
1364 455 4 0 916.914270 2486.026553 1317.099469
1365 455 5 0 914.123805 2503.889569 1308.548096
1366 456 1 0 1808.930472 2662.964458 1867.458254
1367 456 4 0 1815.160304 2656.025814 1863.846549
1368 456 5 0 1802.700641 2669.903102 1871.069960
1369 457 1 0 545.902580 2057.914299 937.254462
1370 457 4 0 536.322194 2060.293865 938.852547
1371 457 5 0 555.482965 2055.534733 935.656377
1372 458 1 0 2301.158230 309.010063 699.264146
1373 458 4 0 2296.842649 300.061805 698.122025
1374 458 5 0 2305.473811 317.958321 700.406268
1375 459 1 0 1328.351569 2695.925191 268.930691
1376 459 4 0 1330.847884 2700.566672 277.429224
1377 459 5 0 1325.855254 2691.283711 260.432157
1378 460 1 0 1825.468357 62.024871 1531.424358
1379 460 4 0 1834.963281 60.861429 1528.510115
1380 460 5 0 1815.973432 63.188314 1534.338601
1381 461 1 0 242.165235 2040.834784 2049.086499
1382 461 4 0 235.133238 2047.642819 2051.136297
1383 461 5 0 249.197232 2034.026749 2047.036702
1384 462 1 0 572.073433 339.644503 1084.233413
1385 462 4 0 577.212418 347.170849 1080.116989
1386 462 5 0 566.934449 332.118156 1088.349837
1387 463 1 0 1077.743158 1773.606220 2061.830108
1388 463 4 0 1068.518379 1770.781181 2059.199026
1389 463 5 0 1086.967938 1776.431259 2064.461190
1390 464 1 0 2189.802512 448.039141 1576.163016
1391 464 4 0 2192.384694 439.009085 1572.729298
1392 464 5 0 2187.220330 457.069197 1579.596735
1393 465 1 0 1598.618515 1225.061815 439.014523
1394 465 4 0 1599.643556 1218.571527 431.476257
1395 465 5 0 1597.593473 1231.552103 446.552788
1396 466 1 0 902.153187 1134.921309 357.274263
1397 466 4 0 901.674429 1125.078084 355.576702
1398 466 5 0 902.631946 1144.764534 358.971823
1399 467 1 0 2580.240239 1680.184441 1434.370032
1400 467 4 0 2586.367388 1678.739550 1442.139868
1401 467 5 0 2574.113091 1681.629333 1426.600197
1402 468 1 0 2508.276845 1370.570817 2137.979105
1403 468 4 0 2516.475305 1374.440729 2142.199180
1404 468 5 0 2500.078384 1366.700906 2133.759030
1405 469 1 0 2231.866975 1364.450843 657.522706
1406 469 4 0 2238.203579 1370.388741 662.481418
1407 469 5 0 2225.530371 1358.512945 652.563995
1408 470 1 0 2410.837890 388.417083 793.892347
1409 470 4 0 2420.764460 387.353131 794.467862
1410 470 5 0 2400.911321 389.481036 793.316833
1411 471 1 0 2508.387975 2347.443370 785.284189
1412 471 4 0 2501.924883 2340.182218 787.630275
1413 471 5 0 2514.851066 2354.704522 782.938103
1414 472 1 0 2099.573160 2517.012713 779.501500
1415 472 4 0 2092.880124 2516.114925 772.126051
1416 472 5 0 2106.266197 2517.910500 786.876948
1417 473 1 0 2255.256583 466.913217 2086.132691
1418 473 4 0 2246.884827 464.056091 2090.796436
1419 473 5 0 2263.628340 469.770342 2081.468945
1420 474 1 0 489.638187 2353.182315 1477.457475
1421 474 4 0 480.907886 2352.055352 1482.202134
1422 474 5 0 498.368489 2354.309279 1472.712816
1423 475 1 0 2560.210500 2701.466191 1442.732798
1424 475 4 0 2560.253683 2697.916506 1433.384115
1425 475 5 0 2560.167318 2705.015875 1452.081481
1426 476 1 0 237.709754 2113.811614 2311.810149
1427 476 4 0 236.006385 2123.663193 2312.022104
1428 476 5 0 239.413122 2103.960035 2311.598194
1429 477 1 0 226.001545 1611.081002 1389.082812
1430 477 4 0 228.495499 1602.028202 1385.643772
1431 477 5 0 223.507591 1620.133803 1392.521852
1432 478 1 0 34.950547 1473.325243 1677.252265
1433 478 4 0 37.771910 1482.918303 1677.366755
1434 478 5 0 32.129184 1463.732182 1677.137775
1435 479 1 0 1451.437313 2625.932504 2666.803901
1436 479 4 0 1446.895153 2622.784908 2675.138253
1437 479 5 0 1455.979474 2629.080099 2658.469549
1438 480 1 0 533.714495 124.736693 231.058520
1439 480 4 0 529.466584 129.023855 239.031945
1440 480 5 0 537.962407 120.449531 223.085096
1441 481 1 0 2025.086411 1302.982382 2340.666522
1442 481 4 0 2026.348119 1312.742957 2342.438320
1443 481 5 0 2023.824703 1293.221807 2338.894723
1444 482 1 0 1944.930216 723.664521 275.609433
1445 482 4 0 1937.475859 717.516333 278.184766
1446 482 5 0 1952.384573 729.812710 273.034101
1447 483 1 0 1997.806224 2156.958377 2442.883881
1448 483 4 0 1998.688656 2150.000137 2450.011589
1449 483 5 0 1996.923792 2163.916617 2435.756174
1450 484 1 0 2407.281662 427.525055 1062.929040
1451 484 4 0 2404.165135 426.049074 1072.315666
1452 484 5 0 2410.398189 429.001036 1053.542414
1453 485 1 0 2241.011281 843.774038 2387.616497
1454 485 4 0 2242.034022 833.869737 2386.689776
1455 485 5 0 2239.988539 853.678340 2388.543218
1456 486 1 0 2005.543179 313.378895 369.270720
1457 486 4 0 2013.087404 318.070660 373.861145
1458 486 5 0 1997.998954 308.687130 364.680294
1459 487 1 0 1949.713839 2214.098068 1760.383659
1460 487 4 0 1945.744112 2214.189732 1751.205812
1461 487 5 0 1953.683565 2214.006405 1769.561505
1462 488 1 0 257.200626 21.458576 1963.120114
1463 488 4 0 247.863414 25.017621 1962.733228
1464 488 5 0 266.537838 17.899532 1963.506999
1465 489 1 0 2260.321490 419.962251 617.776726
1466 489 4 0 2268.017343 413.576831 617.792453
1467 489 5 0 2252.625636 426.347672 617.761000
1468 490 1 0 95.976670 615.700777 2296.270646
1469 490 4 0 96.146524 614.578721 2306.206044
1470 490 5 0 95.806816 616.822833 2286.335248
1471 491 1 0 1329.241006 179.791091 149.471313
1472 491 4 0 1332.771790 175.632216 157.852084
1473 491 5 0 1325.710222 183.949966 141.090541
1474 492 1 0 82.703567 2261.010032 2519.928379
1475 492 4 0 91.625878 2261.786637 2524.376888
1476 492 5 0 73.781255 2260.233426 2515.479869
1477 493 1 0 685.029974 2240.955605 1629.865642
1478 493 4 0 684.156498 2231.022064 1629.116110
1479 493 5 0 685.903450 2250.889146 1630.615174
1480 494 1 0 808.681696 788.461358 478.375609
1481 494 4 0 814.839703 794.119160 472.892159
1482 494 5 0 802.523690 782.803556 483.859060
1483 495 1 0 446.704694 2179.566078 1276.590527
1484 495 4 0 451.772004 2180.792450 1285.123896
1485 495 5 0 441.637384 2178.339706 1268.057158
1486 496 1 0 525.916968 2088.602964 623.056083
1487 496 4 0 524.715542 2089.094385 632.971479
1488 496 5 0 527.118393 2088.111542 613.140686
1489 497 1 0 1519.837575 1301.506982 1786.439241
1490 497 4 0 1510.788446 1305.723483 1787.017502
1491 497 5 0 1528.886704 1297.290482 1785.860980
1492 498 1 0 1474.713045 1945.057149 490.107934
1493 498 4 0 1469.248699 1942.227152 497.990322
1494 498 5 0 1480.177392 1947.887145 482.225546
1495 499 1 0 2533.939591 2665.760687 659.484119
1496 499 4 0 2530.013586 2656.774472 657.525948
1497 499 5 0 2537.865595 2674.746901 661.442290
1498 500 1 0 1615.021268 972.762159 1951.548130
1499 500 4 0 1614.445521 964.854429 1945.454171
1500 500 5 0 1615.597016 980.669888 1957.642088
1501 501 1 0 2018.974058 1460.794574 438.224491
1502 501 4 0 2008.995508 1460.729665 437.573088
1503 501 5 0 2028.952608 1460.859483 438.875895
1504 502 1 0 1101.136292 1904.863506 2263.465328
1505 502 4 0 1094.135128 1901.088549 2257.404519
1506 502 5 0 1108.137456 1908.638462 2269.526137
1507 503 1 0 131.441406 45.660830 1320.075918
1508 503 4 0 130.409306 46.010480 1330.016366
1509 503 5 0 132.473507 45.311181 1310.135469
1510 504 1 0 622.673696 545.943053 1982.918502
1511 504 4 0 631.132562 549.311397 1987.053940
1512 504 5 0 614.214830 542.574709 1978.783064
1513 505 1 0 1913.404485 1188.708339 1024.402629
1514 505 4 0 1904.914386 1184.321502 1021.457486
1515 505 5 0 1921.894584 1193.095177 1027.347772
1516 506 1 0 2280.294416 2047.930779 1875.889274
1517 506 4 0 2289.820689 2047.216925 1872.932836
1518 506 5 0 2270.768142 2048.644633 1878.845712
1519 507 1 0 1516.047976 136.052629 2365.976837
1520 507 4 0 1506.070241 135.393901 2366.081080
1521 507 5 0 1526.025712 136.711357 2365.872593
1522 508 1 0 2176.281202 374.965507 752.365192
1523 508 4 0 2185.176433 379.326838 753.726682
1524 508 5 0 2167.385971 370.604176 751.003703
1525 509 1 0 286.636975 819.166667 706.216782
1526 509 4 0 293.465395 817.680419 699.063899
1527 509 5 0 279.808555 820.652914 713.369666
1528 510 1 0 2538.703823 2067.672925 303.702125
1529 510 4 0 2545.366923 2060.216280 303.741364
1530 510 5 0 2532.040723 2075.129571 303.662887
1531 511 1 0 156.245366 1601.623545 2191.055216
1532 511 4 0 153.167988 1611.135042 2190.807883
1533 511 5 0 159.322743 1592.112048 2191.302550
1534 512 1 0 1283.931095 1885.971290 1915.137913
1535 512 4 0 1289.488898 1886.566057 1923.429902
1536 512 5 0 1278.373292 1885.376523 1906.845924
1537 513 1 0 1936.510445 311.028402 1954.106237
1538 513 4 0 1946.083361 308.298535 1953.153820
1539 513 5 0 1926.937528 313.758270 1955.058654
1540 514 1 0 99.832403 1991.184334 671.611451
1541 514 4 0 91.423850 1988.325409 667.015499
1542 514 5 0 108.240956 1994.043259 676.207404
1543 515 1 0 2027.116030 511.662691 941.733615
1544 515 4 0 2018.292463 507.200655 940.238660
1545 515 5 0 2035.939598 516.124727 943.228570
1546 516 1 0 2030.739176 1310.148579 1319.144584
1547 516 4 0 2040.557665 1308.682386 1320.347729
1548 516 5 0 2020.920687 1311.614771 1317.941440
1549 517 1 0 1632.744882 1637.037161 1401.017761
1550 517 4 0 1642.404284 1635.143973 1402.781790
1551 517 5 0 1623.085481 1638.930350 1399.253732
1552 518 1 0 732.360588 1881.337549 2028.392141
1553 518 4 0 738.312904 1885.136183 2021.311158
1554 518 5 0 726.408272 1877.538916 2035.473124
1555 519 1 0 2097.849757 2422.032199 957.081130
1556 519 4 0 2088.082891 2420.302767 958.352904
1557 519 5 0 2107.616622 2423.761631 955.809356
1558 520 1 0 424.815614 1101.513513 2526.971883
1559 520 4 0 430.412320 1094.006156 2530.481367
1560 520 5 0 419.218909 1109.020870 2523.462399
1561 521 1 0 879.818217 287.451546 850.780837
1562 521 4 0 884.454262 296.032317 852.989332
1563 521 5 0 875.182171 278.870775 848.572342
1564 522 1 0 1859.988881 231.570340 87.010397
1565 522 4 0 1856.324015 230.033269 77.834005
1566 522 5 0 1863.653748 233.107411 96.186789
1567 523 1 0 657.957029 170.696357 2194.123187
1568 523 4 0 667.052003 169.527950 2198.112706
1569 523 5 0 648.862054 171.864765 2190.133668
1570 524 1 0 1888.310379 1096.756503 2123.361644
1571 524 4 0 1888.175544 1093.932616 2132.953697
1572 524 5 0 1888.445214 1099.580390 2113.769591
1573 525 1 0 2121.899509 1328.709587 2186.110050
1574 525 4 0 2117.927079 1331.245703 2194.929795
1575 525 5 0 2125.871939 1326.173471 2177.290304
1576 526 1 0 421.584503 1931.716095 1630.943917
1577 526 4 0 412.699264 1931.179305 1635.500713
1578 526 5 0 430.469742 1932.252886 1626.387121
1579 527 1 0 383.306589 1841.717254 2421.046326
1580 527 4 0 373.352222 1842.208836 2421.864197
1581 527 5 0 393.260957 1841.225672 2420.228454
1582 528 1 0 935.455651 1499.261150 2484.830823
1583 528 4 0 941.347797 1504.782572 2478.931966
1584 528 5 0 929.563504 1493.739728 2490.729680
1585 529 1 0 1909.772652 2614.920786 100.659681
1586 529 4 0 1912.272207 2613.004439 91.168641
1587 529 5 0 1907.273097 2616.837133 110.150721
1588 530 1 0 1123.367880 455.844355 1211.679635
1589 530 4 0 1114.245443 459.886434 1211.014237
1590 530 5 0 1132.490316 451.802276 1212.345032
1591 531 1 0 996.077439 738.656337 383.222514
1592 531 4 0 999.592214 736.840124 374.038412
1593 531 5 0 992.562665 740.472551 392.406616
1594 532 1 0 1015.530269 2540.299504 2653.311911
1595 532 4 0 1019.179332 2531.119965 2654.867676
1596 532 5 0 1011.881205 2549.479043 2651.756147
1597 533 1 0 803.108065 1086.283179 1411.870497
1598 533 4 0 812.890281 1086.167328 1409.798100
1599 533 5 0 793.325849 1086.399031 1413.942893
1600 534 1 0 2008.663668 2338.039886 157.413634
1601 534 4 0 2000.992438 2331.656645 158.051168
1602 534 5 0 2016.334899 2344.423128 156.776101
1603 535 1 0 2524.106501 1021.778640 2326.511866
1604 535 4 0 2522.871248 1012.110388 2328.747721
1605 535 5 0 2525.341753 1031.446892 2324.276011
1606 536 1 0 2168.858962 893.636713 1399.255306
1607 536 4 0 2159.369618 896.166054 1401.140720
1608 536 5 0 2178.348306 891.107372 1397.369892
1609 537 1 0 557.389066 314.506468 929.094062
1610 537 4 0 551.482183 312.467153 936.901105
1611 537 5 0 563.295949 316.545783 921.287019
1612 538 1 0 274.581777 928.474226 645.494295
1613 538 4 0 284.406184 927.173721 644.156488
1614 538 5 0 264.757371 929.774730 646.832101
1615 539 1 0 104.759074 2092.626345 478.620971
1616 539 4 0 110.591070 2089.787903 486.232217
1617 539 5 0 98.927078 2095.464788 471.009724
1618 540 1 0 2216.016240 2058.698501 2440.442571
1619 540 4 0 2217.852141 2068.445084 2439.164451
1620 540 5 0 2214.180339 2048.951918 2441.720691
1621 541 1 0 738.598185 2071.753979 1614.351103
1622 541 4 0 748.076003 2074.938594 1614.521978
1623 541 5 0 729.120367 2068.569363 1614.180228
1624 542 1 0 610.377253 747.942842 2527.242210
1625 542 4 0 618.189551 754.163281 2527.765788
1626 542 5 0 602.564955 741.722402 2526.718632
1627 543 1 0 852.022369 1733.123579 1589.569689
1628 543 4 0 847.516800 1738.888577 1582.753191
1629 543 5 0 856.527938 1727.358581 1596.386187
1630 544 1 0 1524.883152 2529.669234 2246.370908
1631 544 4 0 1517.809408 2536.588411 2244.926210
1632 544 5 0 1531.956895 2522.750058 2247.815605
1633 545 1 0 365.085188 436.238239 689.450206
1634 545 4 0 365.076199 445.254743 685.125558
1635 545 5 0 365.094177 427.221735 693.774853
1636 546 1 0 33.632959 1228.569278 114.919251
1637 546 4 0 42.999869 1231.803050 116.262276
1638 546 5 0 24.266049 1225.335506 113.576226
1639 547 1 0 414.657623 557.576463 2529.817685
1640 547 4 0 420.714284 553.192070 2523.177357
1641 547 5 0 408.600963 561.960856 2536.458014
1642 548 1 0 2545.026199 578.047257 466.572326
1643 548 4 0 2545.371998 587.456392 469.941097
1644 548 5 0 2544.680400 568.638123 463.203556
1645 549 1 0 497.718425 1982.222592 27.068489
1646 549 4 0 500.607420 1986.505334 18.506257
1647 549 5 0 494.829430 1977.939850 35.630722
1648 550 1 0 1405.611945 1265.948889 1223.906824
1649 550 4 0 1413.125427 1260.334564 1227.374812
1650 550 5 0 1398.098463 1271.563214 1220.438836
1651 551 1 0 1004.790265 882.161381 1192.584011
1652 551 4 0 998.872615 880.733070 1184.650453
1653 551 5 0 1010.707915 883.589692 1200.517569
1654 552 1 0 548.266956 1305.716932 1669.255243
1655 552 4 0 551.946337 1303.218584 1660.298658
1656 552 5 0 544.587574 1308.215281 1678.211828
1657 553 1 0 960.689762 1860.108198 1028.710574
1658 553 4 0 957.599708 1869.618633 1028.653935
1659 553 5 0 963.779815 1850.597764 1028.767214
1660 554 1 0 1323.452751 277.419477 1286.131876
1661 554 4 0 1319.540171 273.873723 1277.639565
1662 554 5 0 1327.365331 280.965231 1294.624187
1663 555 1 0 2587.281556 2196.935296 690.611324
1664 555 4 0 2582.508594 2199.378421 682.170354
1665 555 5 0 2592.054518 2194.492171 699.052294
1666 556 1 0 1118.579998 2202.912655 1991.585349
1667 556 4 0 1112.116681 2205.799318 1998.648826
1668 556 5 0 1125.043314 2200.025991 1984.521871
1669 557 1 0 2334.980600 1795.435107 246.098138
1670 557 4 0 2344.389904 1794.503324 242.842869
1671 557 5 0 2325.571296 1796.366890 249.353408
1672 558 1 0 628.071692 1725.466307 1929.034190
1673 558 4 0 623.567706 1718.409548 1934.503765
1674 558 5 0 632.575678 1732.523067 1923.564615
1675 559 1 0 2047.767803 497.733399 1722.862540
1676 559 4 0 2057.474187 499.311075 1724.678314
1677 559 5 0 2038.061418 496.155723 1721.046766
1678 560 1 0 2418.765275 464.804762 290.580893
1679 560 4 0 2423.351902 472.619098 286.350173
1680 560 5 0 2414.178648 456.990425 294.811614
1681 561 1 0 2525.197561 2149.597094 1786.254143
1682 561 4 0 2531.550402 2157.046353 1788.291286
1683 561 5 0 2518.844719 2142.147836 1784.217000
1684 562 1 0 1094.173660 25.783688 404.386013
1685 562 4 0 1093.322015 31.593239 396.291335
1686 562 5 0 1095.025304 19.974137 412.480691
1687 563 1 0 1860.506334 840.811141 1809.980554
1688 563 4 0 1861.368361 850.763259 1809.519834
1689 563 5 0 1859.644306 830.859023 1810.441273
1690 564 1 0 543.686890 282.811435 2487.425972
1691 564 4 0 550.193928 279.780927 2480.463610
1692 564 5 0 537.179853 285.841943 2494.388334
1693 565 1 0 297.973917 2159.223185 2469.306448
1694 565 4 0 307.112766 2159.316011 2473.365121
1695 565 5 0 288.835069 2159.130360 2465.247774
1696 566 1 0 2011.486352 1080.235590 1009.985030
1697 566 4 0 2004.837659 1073.327993 1007.142502
1698 566 5 0 2018.135046 1087.143188 1012.827558
1699 567 1 0 712.175846 1935.684496 1015.952036
1700 567 4 0 706.830540 1938.526573 1023.911326
1701 567 5 0 717.521152 1932.842420 1007.992745
1702 568 1 0 1917.899688 1053.458651 1316.937091
1703 568 4 0 1908.451066 1050.184308 1316.984361
1704 568 5 0 1927.348309 1056.732994 1316.889820
1705 569 1 0 1749.105498 936.387364 2142.936443
1706 569 4 0 1745.230480 927.186017 2142.371239
1707 569 5 0 1752.980515 945.588711 2143.501646
1708 570 1 0 985.568977 1166.432194 2359.944226
1709 570 4 0 980.615642 1175.117254 2360.129203
1710 570 5 0 990.522311 1157.747134 2359.759249
1711 571 1 0 380.910113 960.354478 1129.480464
1712 571 4 0 390.739821 958.522590 1129.335421
1713 571 5 0 371.080406 962.186366 1129.625506
1714 572 1 0 1075.313850 2291.415821 690.634274
1715 572 4 0 1066.497870 2288.116821 687.258613
1716 572 5 0 1084.129831 2294.714820 694.009935
1717 573 1 0 1728.368281 1586.958193 194.754140
1718 573 4 0 1719.057064 1588.583668 198.018963
1719 573 5 0 1737.679498 1585.332718 191.489317
1720 574 1 0 2282.010608 2496.135212 1106.217244
1721 574 4 0 2276.558458 2501.355555 1112.776367
1722 574 5 0 2287.462757 2490.914869 1099.658122
1723 575 1 0 1976.208512 576.121449 154.250851
1724 575 4 0 1967.693580 571.631874 156.960027
1725 575 5 0 1984.723445 580.611025 151.541675
1726 576 1 0 1066.969840 147.822520 335.983502
1727 576 4 0 1071.751884 139.041980 336.168360
1728 576 5 0 1062.187796 156.603060 335.798645
1729 577 1 0 327.582416 1367.814282 977.960450
1730 577 4 0 317.583925 1367.658849 978.038152
1731 577 5 0 337.580906 1367.969715 977.882748
1732 578 1 0 507.380485 2231.244564 84.783318
1733 578 4 0 510.996539 2226.663872 92.903750
1734 578 5 0 503.764430 2235.825256 76.662887
1735 579 1 0 2504.897739 2361.888176 2090.599330
1736 579 4 0 2496.879710 2366.508545 2086.809423
1737 579 5 0 2512.915768 2357.267808 2094.389238
1738 580 1 0 1388.233267 1417.257788 326.127680
1739 580 4 0 1392.981855 1412.883670 333.764303
1740 580 5 0 1383.484679 1421.631907 318.491058
1741 581 1 0 492.005959 1387.425770 2121.238230
1742 581 4 0 491.098413 1394.018415 2113.774089
1743 581 5 0 492.913504 1380.833125 2128.702370
1744 582 1 0 1089.376707 1184.918736 2523.196204
1745 582 4 0 1098.504298 1182.758864 2519.728924
1746 582 5 0 1080.249116 1187.078608 2526.663485
1747 583 1 0 1685.594665 2398.988470 2571.048475
1748 583 4 0 1676.158715 2396.169054 2569.312462
1749 583 5 0 1695.030615 2401.807885 2572.784488
1750 584 1 0 479.631789 2324.011860 2637.376980
1751 584 4 0 481.467675 2324.353394 2627.552883
1752 584 5 0 477.795903 2323.670327 2647.201077
1753 585 1 0 384.639979 1799.141801 1579.660674
1754 585 4 0 391.099510 1806.397817 1582.032318
1755 585 5 0 378.180449 1791.885784 1577.289031
1756 586 1 0 558.270185 10.109758 1524.557911
1757 586 4 0 563.430490 7.755117 1532.793621
1758 586 5 0 553.109879 12.464400 1516.322202
1759 587 1 0 1558.521620 1711.391801 1320.418980
1760 587 4 0 1559.197592 1721.349242 1321.045414
1761 587 5 0 1557.845647 1701.434359 1319.792545
1762 588 1 0 1909.224871 806.033955 2506.506119
1763 588 4 0 1905.410653 796.811953 2507.143639
1764 588 5 0 1913.039090 815.255956 2505.868599
1765 589 1 0 1238.996299 570.800997 930.788871
1766 589 4 0 1233.164865 568.195863 923.094220
1767 589 5 0 1244.827734 573.406130 938.483522
1768 590 1 0 1471.803105 2423.082483 1245.351606
1769 590 4 0 1472.324668 2432.068154 1249.708862
1770 590 5 0 1471.281543 2414.096811 1240.994350
1771 591 1 0 1483.853805 704.587419 450.199508
1772 591 4 0 1487.649016 702.849366 459.286617
1773 591 5 0 1480.058594 706.325473 441.112400
1774 592 1 0 1057.730213 2130.849029 946.497535
1775 592 4 0 1067.705869 2131.362075 946.025233
1776 592 5 0 1047.754557 2130.335983 946.969838
1777 593 1 0 2477.563323 2605.406427 1077.560258
1778 593 4 0 2481.298073 2613.169314 1082.638567
1779 593 5 0 2473.828572 2597.643540 1072.481948
1780 594 1 0 1442.043591 961.920797 634.724906
1781 594 4 0 1434.633151 964.664079 640.853510
1782 594 5 0 1449.454031 959.177516 628.596302
1783 595 1 0 2481.685629 830.755844 1117.802494
1784 595 4 0 2484.898807 840.162540 1118.893166
1785 595 5 0 2478.472451 821.349148 1116.711823
1786 596 1 0 379.734276 937.001488 1235.345162
1787 596 4 0 379.782682 939.978652 1225.798741
1788 596 5 0 379.685869 934.024324 1244.891582
1789 597 1 0 1136.887700 1604.633852 2087.065864
1790 597 4 0 1131.642308 1600.832454 2079.447777
1791 597 5 0 1142.133091 1608.435249 2094.683951
1792 598 1 0 152.225234 1688.280409 718.571702
1793 598 4 0 161.986467 1686.109165 718.508246
1794 598 5 0 142.464001 1690.451652 718.635157
1795 599 1 0 311.654814 1697.938701 1013.725082
1796 599 4 0 317.941318 1703.550548 1019.109043
1797 599 5 0 305.368309 1692.326854 1008.341120
1798 600 1 0 2006.199148 1679.282112 937.891492
1799 600 4 0 2011.650673 1677.408551 946.062823
1800 600 5 0 2000.747624 1681.155672 929.720161
1801 601 1 0 2557.786672 1428.901966 2173.747261
1802 601 6 0 2555.432291 1435.284103 2181.077010
1803 601 7 0 2560.141053 1422.519829 2166.417512
1804 602 1 0 1103.959151 2572.485536 206.855156
1805 602 6 0 1106.905249 2565.146982 212.976114
1806 602 7 0 1101.013053 2579.824090 200.734198
1807 603 1 0 1358.811621 1310.033270 2103.558097
1808 603 6 0 1365.971263 1311.117951 2096.661505
1809 603 7 0 1351.651978 1308.948588 2110.454690
1810 604 1 0 1856.261340 177.437158 179.304362
1811 604 6 0 1864.659481 172.045747 179.939893
1812 604 7 0 1847.863198 182.828570 178.668831
1813 605 1 0 1612.499486 2129.375550 1360.449847
1814 605 6 0 1620.003222 2125.733624 1354.933479
1815 605 7 0 1604.995749 2133.017476 1365.966214
1816 606 1 0 1657.812775 420.974357 1274.938216
1817 606 6 0 1649.568184 419.475966 1280.395464
1818 606 7 0 1666.057365 422.472748 1269.480969
1819 607 1 0 75.176656 1730.743068 669.227024
1820 607 6 0 68.433126 1737.514797 672.171254
1821 607 7 0 81.920186 1723.971339 666.282793
1822 608 1 0 1434.005494 750.065316 2286.955583
1823 608 6 0 1431.587068 741.454116 2282.483620
1824 608 7 0 1436.423920 758.676516 2291.427546
1825 609 1 0 2462.378699 775.161411 1272.835139
1826 609 6 0 2459.508287 783.069107 1267.428747
1827 609 7 0 2465.249112 767.253715 1278.241531
1828 610 1 0 499.987019 2687.887442 753.869342
1829 610 6 0 500.503393 2695.537947 760.288308
1830 610 7 0 499.470644 2680.236937 747.450375
1831 611 1 0 1870.966096 788.969313 2262.862380
1832 611 6 0 1871.048383 791.709883 2253.245598
1833 611 7 0 1870.883808 786.228743 2272.479163
1834 612 1 0 2313.577890 1947.688005 747.191378
1835 612 6 0 2316.022447 1946.425717 737.577286
1836 612 7 0 2311.133334 1948.950292 756.805471
1837 613 1 0 1644.863470 528.274342 616.706997
1838 613 6 0 1644.574002 537.852653 613.848298
1839 613 7 0 1645.152938 518.696031 619.565697
1840 614 1 0 1494.753175 1570.120029 2454.798771
1841 614 6 0 1486.713435 1570.201918 2448.852690
1842 614 7 0 1502.792914 1570.038141 2460.744852
1843 615 1 0 1087.589120 2386.303420 1780.060548
1844 615 6 0 1094.993487 2380.570831 1776.551592
1845 615 7 0 1080.184752 2392.036008 1783.569505
1846 616 1 0 1712.831717 2360.993404 20.559730
1847 616 6 0 1703.623736 2357.094803 20.441379
1848 616 7 0 1722.039697 2364.892005 20.678082
1849 617 1 0 803.889031 600.857625 86.644769
1850 617 6 0 807.577974 596.938746 95.072942
1851 617 7 0 800.200087 604.776504 78.216597
1852 618 1 0 447.568774 2547.760312 419.104904
1853 618 6 0 449.901116 2538.048120 418.621666
1854 618 7 0 445.236433 2557.472503 419.588142
1855 619 1 0 2568.851050 476.847147 1551.643540
1856 619 6 0 2561.419389 474.017947 1545.580040
1857 619 7 0 2576.282711 479.676347 1557.707041
1858 620 1 0 1334.915122 812.659201 1804.605596
1859 620 6 0 1343.930419 816.986048 1804.658762
1860 620 7 0 1325.899826 808.332354 1804.552430
1861 621 1 0 1074.061967 1651.128115 885.961492
1862 621 6 0 1080.831054 1644.214792 883.434551
1863 621 7 0 1067.292880 1658.041437 888.488434
1864 622 1 0 157.809147 1288.052581 830.273904
1865 622 6 0 162.863423 1280.377848 834.217604
1866 622 7 0 152.754871 1295.727314 826.330204
1867 623 1 0 92.768294 2467.398832 2543.358702
1868 623 6 0 98.731503 2461.360788 2548.648519
1869 623 7 0 86.805085 2473.436875 2538.068885
1870 624 1 0 791.996408 723.719270 387.927033
1871 624 6 0 782.102093 722.284778 387.715471
1872 624 7 0 801.890723 725.153763 388.138594
1873 625 1 0 311.934310 900.886874 936.040855
1874 625 6 0 316.453950 909.636125 934.302047
1875 625 7 0 307.414670 892.137622 937.779663
1876 626 1 0 2373.595002 1932.150793 1049.402405
1877 626 6 0 2366.480339 1929.960386 1056.079507
1878 626 7 0 2380.709665 1934.341201 1042.725304
1879 627 1 0 1132.993748 2006.066207 1600.710965
1880 627 6 0 1125.544354 2003.180123 1606.725701
1881 627 7 0 1140.443142 2008.952291 1594.696229
1882 628 1 0 1572.415908 288.006459 2376.307229
1883 628 6 0 1567.454387 279.407383 2375.107559
1884 628 7 0 1577.377429 296.605534 2377.506900
1885 629 1 0 333.861102 1569.283536 2278.192529
1886 629 6 0 329.346128 1567.430284 2269.464387
1887 629 7 0 338.376076 1571.136788 2286.920671
1888 630 1 0 662.148125 1115.715253 1188.068419
1889 630 6 0 663.298137 1121.243645 1196.321561
1890 630 7 0 660.998113 1110.186862 1179.815277
1891 631 1 0 969.125836 2002.930837 632.560703
1892 631 6 0 960.157735 2003.892104 628.242238
1893 631 7 0 978.093937 2001.969570 636.879168
1894 632 1 0 563.572956 301.482317 348.230298
1895 632 6 0 558.879219 309.606063 344.770011
1896 632 7 0 568.266692 293.358572 351.690586
1897 633 1 0 601.666402 1524.300738 37.624870
1898 633 6 0 602.350878 1533.911365 40.302060
1899 633 7 0 600.981926 1514.690111 34.947681
1900 634 1 0 513.612535 289.012049 282.744022
1901 634 6 0 516.418579 288.093394 292.298193
1902 634 7 0 510.806491 289.930704 273.189850
1903 635 1 0 1351.656769 658.739847 1450.328931
1904 635 6 0 1356.096324 663.144214 1442.525605
1905 635 7 0 1347.217214 654.335480 1458.132258
1906 636 1 0 2474.931721 1834.682331 2255.119320
1907 636 6 0 2478.030839 1842.264838 2260.855265
1908 636 7 0 2471.832603 1827.099824 2249.383376
1909 637 1 0 653.278151 1266.422475 1615.503163
1910 637 6 0 661.439659 1263.977291 1620.738701
1911 637 7 0 645.116643 1268.867659 1610.267625
1912 638 1 0 306.773169 1503.582882 676.881266
1913 638 6 0 297.684041 1500.795853 673.779618
1914 638 7 0 315.862297 1506.369911 679.982914
1915 639 1 0 297.605496 2062.587340 1138.319317
1916 639 6 0 297.020096 2057.761777 1147.058382
1917 639 7 0 298.190896 2067.412903 1129.580252
1918 640 1 0 2097.175192 68.119651 313.256856
1919 640 6 0 2098.167179 61.451635 305.870821
1920 640 7 0 2096.183205 74.787667 320.642892
1921 641 1 0 443.125293 388.553090 2578.811534
1922 641 6 0 451.540762 387.100023 2573.608797
1923 641 7 0 434.709823 390.006157 2584.014270
1924 642 1 0 243.013958 712.096395 1122.803432
1925 642 6 0 251.461654 714.378821 1127.643572
1926 642 7 0 234.566261 709.813968 1117.963293
1927 643 1 0 1756.851641 1135.021203 1832.487324
1928 643 6 0 1747.001459 1134.624982 1834.165696
1929 643 7 0 1766.701822 1135.417423 1830.808951
1930 644 1 0 2385.250689 405.870285 1863.885941
1931 644 6 0 2394.870586 407.543032 1866.044531
1932 644 7 0 2375.630793 404.197539 1861.727350
1933 645 1 0 1973.691966 1795.287640 1009.189492
1934 645 6 0 1982.848925 1796.657576 1012.967503
1935 645 7 0 1964.535006 1793.917704 1005.411481
1936 646 1 0 462.648669 920.790237 544.293111
1937 646 6 0 471.939176 917.455312 542.691621
1938 646 7 0 453.358163 924.125162 545.894600
1939 647 1 0 2615.183372 74.211268 509.575664
1940 647 6 0 2609.148727 81.369909 513.088059
1941 647 7 0 2621.218017 67.052627 506.063270
1942 648 1 0 2674.731272 1014.509021 1918.150259
1943 648 6 0 2670.365947 1021.393709 1912.358455
1944 648 7 0 2679.096597 1007.624332 1923.942064
1945 649 1 0 440.638230 690.607358 392.559186
1946 649 6 0 431.593101 691.019439 388.314679
1947 649 7 0 449.683359 690.195277 396.803692
1948 650 1 0 1761.584790 2035.641773 420.726642
1949 650 6 0 1758.342661 2028.299398 426.691383
1950 650 7 0 1764.826918 2042.984148 414.761902
1951 651 1 0 2153.039679 2580.657364 1269.321887
1952 651 6 0 2157.843649 2578.990739 1260.711182
1953 651 7 0 2148.235709 2582.323989 1277.932591
1954 652 1 0 2495.646295 131.029681 1969.837624
1955 652 6 0 2497.222072 140.230394 1966.251011
1956 652 7 0 2494.070518 121.828967 1973.424237
1957 653 1 0 469.917774 1228.539297 2026.960718
1958 653 6 0 466.820520 1231.865052 2035.868376
1959 653 7 0 473.015028 1225.213542 2018.053060
1960 654 1 0 476.455604 539.320151 2257.059912
1961 654 6 0 484.866519 535.411144 2260.798383
1962 654 7 0 468.044688 543.229158 2253.321441
1963 655 1 0 2084.349115 12.647442 1767.357507
1964 655 6 0 2075.656304 17.244366 1769.175012
1965 655 7 0 2093.041927 8.050519 1765.540002
1966 656 1 0 2134.711465 375.674706 1794.054337
1967 656 6 0 2133.330397 371.649022 1803.103455
1968 656 7 0 2136.092532 379.700390 1785.005220
1969 657 1 0 1202.391692 2623.021487 2638.513399
1970 657 6 0 1210.047051 2626.073889 2644.177172
1971 657 7 0 1194.736333 2619.969084 2632.849626
1972 658 1 0 1631.375128 1850.109031 2637.376383
1973 658 6 0 1638.943087 1856.645476 2637.406194
1974 658 7 0 1623.807170 1843.572586 2637.346572
1975 659 1 0 1210.024719 590.080142 1951.030713
1976 659 6 0 1203.778065 582.276858 1950.733917
1977 659 7 0 1216.271372 597.883425 1951.327509
1978 660 1 0 814.314724 737.851508 2343.099858
1979 660 6 0 822.528873 732.148288 2343.132077
1980 660 7 0 806.100575 743.554727 2343.067638
1981 661 1 0 1365.861669 2611.023552 1948.472298
1982 661 6 0 1374.863298 2614.956215 1950.344416
1983 661 7 0 1356.860039 2607.090890 1946.600181
1984 662 1 0 304.271814 2085.172482 2676.066329
1985 662 6 0 311.991655 2079.365413 2678.651289
1986 662 7 0 296.551973 2090.979550 2673.481369
1987 663 1 0 2320.442185 1394.720467 481.573018
1988 663 6 0 2319.124372 1387.657597 488.528536
1989 663 7 0 2321.759998 1401.783337 474.617499
1990 664 1 0 1813.342918 2507.339020 1854.854898
1991 664 6 0 1803.372304 2508.085382 1854.682244
1992 664 7 0 1823.313531 2506.592657 1855.027551
1993 665 1 0 1750.154823 546.530200 2214.161250
1994 665 6 0 1755.747607 553.374660 2209.484271
1995 665 7 0 1744.562039 539.685740 2218.838230
1996 666 1 0 1758.382257 702.970856 1023.335327
1997 666 6 0 1761.964100 700.601332 1032.366150
1998 666 7 0 1754.800414 705.340379 1014.304504
1999 667 1 0 2188.981992 491.264721 1268.269700
2000 667 6 0 2194.201199 488.290470 1260.275095
2001 667 7 0 2183.762785 494.238972 1276.264304
2002 668 1 0 1039.724682 2181.219556 1569.060544
2003 668 6 0 1041.215868 2189.970009 1564.455552
2004 668 7 0 1038.233497 2172.469104 1573.665535
2005 669 1 0 95.835520 1691.756517 739.847391
2006 669 6 0 93.638591 1697.609854 747.652001
2007 669 7 0 98.032450 1685.903181 732.042780
2008 670 1 0 1435.027082 1619.551845 1500.460596
2009 670 6 0 1436.966512 1615.632349 1509.453713
2010 670 7 0 1433.087652 1623.471342 1491.467479
2011 671 1 0 1937.901444 2072.246381 35.583747
2012 671 6 0 1933.917921 2067.172706 43.225040
2013 671 7 0 1941.884968 2077.320057 27.942455
2014 672 1 0 2185.065379 1713.416523 1319.026872
2015 672 6 0 2192.007389 1719.773215 1322.403405
2016 672 7 0 2178.123370 1707.059831 1315.650339
2017 673 1 0 1491.483007 1284.236132 1502.227988
2018 673 6 0 1489.527852 1282.309136 1492.612165
2019 673 7 0 1493.438162 1286.163128 1511.843811
2020 674 1 0 2151.284143 1278.574354 640.101648
2021 674 6 0 2150.017132 1268.966689 642.568928
2022 674 7 0 2152.551154 1288.182018 637.634369
2023 675 1 0 1705.201257 4.349870 1083.535261
2024 675 6 0 1707.164885 7.476523 1092.828711
2025 675 7 0 1703.237628 1.223217 1074.241812
2026 676 1 0 519.762906 2653.342856 273.423123
2027 676 6 0 514.857686 2662.022486 272.646707
2028 676 7 0 524.668127 2644.663225 274.199538
2029 677 1 0 816.917777 742.904519 2123.739493
2030 677 6 0 823.782954 739.477600 2117.326571
2031 677 7 0 810.052600 746.331439 2130.152415
2032 678 1 0 290.022893 826.760745 1051.864501
2033 678 6 0 290.241344 821.276008 1060.223324
2034 678 7 0 289.804442 832.245483 1043.505677
2035 679 1 0 471.073573 15.070889 2680.601606
2036 679 6 0 479.541565 9.916579 2681.915454
2037 679 7 0 462.605581 20.225200 2679.287759
2038 680 1 0 2178.074602 2126.949265 369.772578
2039 680 6 0 2171.680148 2129.719247 376.944618
2040 680 7 0 2184.469056 2124.179282 362.600538
2041 681 1 0 893.361408 2358.014781 605.343883
2042 681 6 0 900.159397 2351.405847 602.164366
2043 681 7 0 886.563419 2364.623716 608.523401
2044 682 1 0 393.103933 1479.203575 2447.981293
2045 682 6 0 393.404044 1472.812886 2455.666931
2046 682 7 0 392.803822 1485.594264 2440.295655
2047 683 1 0 1469.246771 951.801145 396.335088
2048 683 6 0 1471.480204 949.711645 386.814281
2049 683 7 0 1467.013339 953.890646 405.855895
2050 684 1 0 465.466926 2257.437505 969.363968
2051 684 6 0 467.101718 2247.580090 969.762488
2052 684 7 0 463.832134 2267.294920 968.965448
2053 685 1 0 21.597172 2184.982024 2681.758567
2054 685 6 0 23.603154 2188.264371 2690.989072
2055 685 7 0 19.591189 2181.699677 2672.528061
2056 686 1 0 583.311555 583.949032 1946.731288
2057 686 6 0 576.259313 589.192085 1941.958839
2058 686 7 0 590.363797 578.705979 1951.503738
2059 687 1 0 483.773131 1243.059468 2596.098396
2060 687 6 0 484.522932 1245.682942 2605.718957
2061 687 7 0 483.023330 1240.435993 2586.477836
2062 688 1 0 1729.875347 1568.743587 2184.236182
2063 688 6 0 1736.381124 1561.220380 2183.198766
2064 688 7 0 1723.369570 1576.266794 2185.273597
2065 689 1 0 2407.450562 238.344290 2209.871358
2066 689 6 0 2401.814311 230.505711 2207.265718
2067 689 7 0 2413.086812 246.182869 2212.476997
2068 690 1 0 1347.192270 948.561253 1501.778939
2069 690 6 0 1344.784698 941.476143 1495.145327
2070 690 7 0 1349.599841 955.646364 1508.412551
2071 691 1 0 259.828834 1125.322709 698.985981
2072 691 6 0 258.089403 1121.907319 689.749668
2073 691 7 0 261.568265 1128.738100 708.222295
2074 692 1 0 1120.625121 750.297238 1039.126996
2075 692 6 0 1112.934553 746.503630 1044.271283
2076 692 7 0 1128.315690 754.090846 1033.982708
2077 693 1 0 789.201865 689.803401 77.033702
2078 693 6 0 783.060010 686.309432 84.109703
2079 693 7 0 795.343720 693.297370 69.957701
2080 694 1 0 2051.369366 280.619022 1045.115217
2081 694 6 0 2042.619431 281.842824 1040.431101
2082 694 7 0 2060.119301 279.395220 1049.799333
2083 695 1 0 2671.864570 1406.434211 1670.317142
2084 695 6 0 2666.897039 1406.689642 1661.641982
2085 695 7 0 2676.832100 1406.178780 1678.992302
2086 696 1 0 2094.300000 2637.004224 1846.163513
2087 696 6 0 2095.170213 2636.457590 1856.110568
2088 696 7 0 2093.429787 2637.550859 1836.216457
2089 697 1 0 654.350327 1311.448577 1672.596415
2090 697 6 0 644.358402 1311.737869 1672.875250
2091 697 7 0 664.342251 1311.159286 1672.317580
2092 698 1 0 2668.212258 1040.035047 2240.950695
2093 698 6 0 2658.525868 1042.511475 2240.747818
2094 698 7 0 2677.898647 1037.558619 2241.153571
2095 699 1 0 1641.171185 2687.592840 1790.890875
2096 699 6 0 1636.510463 2694.347766 1796.604775
2097 699 7 0 1645.831907 2680.837915 1785.176975
2098 700 1 0 2006.615921 800.050632 2074.480035
2099 700 6 0 1998.965285 804.068685 2069.447837
2100 700 7 0 2014.266557 796.032580 2079.512233
2101 701 1 0 2168.675418 1292.982753 2105.002565
2102 701 6 0 2175.123962 1300.620684 2104.722765
2103 701 7 0 2162.226873 1285.344822 2105.282364
2104 702 1 0 308.010591 402.270647 815.527017
2105 702 6 0 301.395921 394.780968 815.915415
2106 702 7 0 314.625260 409.760326 815.138618
2107 703 1 0 827.253646 2239.251889 1513.573286
2108 703 6 0 835.089834 2238.425965 1507.416014
2109 703 7 0 819.417457 2240.077813 1519.730558
2110 704 1 0 285.173190 520.662752 1129.071445
2111 704 6 0 275.644170 523.155848 1127.344527
2112 704 7 0 294.702210 518.169655 1130.798363
2113 705 1 0 1414.005911 711.323197 1514.453615
2114 705 6 0 1422.372222 713.600313 1519.435540
2115 705 7 0 1405.639600 709.046081 1509.471690
2116 706 1 0 1269.627556 1155.568740 2620.068574
2117 706 6 0 1268.460263 1154.889900 2610.160163
2118 706 7 0 1270.794848 1156.247580 2629.976985
2119 707 1 0 2269.458158 2201.610372 2693.597292
2120 707 6 0 2261.232973 2205.081036 2689.091648
2121 707 7 0 2277.683343 2198.139708 2698.102936
2122 708 1 0 2050.641855 937.067810 1147.948544
2123 708 6 0 2058.343333 936.328121 1154.284165
2124 708 7 0 2042.940377 937.807498 1141.612923
2125 709 1 0 59.625531 154.033751 2178.426951
2126 709 6 0 56.493916 144.710776 2176.617217
2127 709 7 0 62.757146 163.356725 2180.236685
2128 710 1 0 1955.988941 527.423166 2229.425504
2129 710 6 0 1958.377400 525.734374 2219.862908
2130 710 7 0 1953.600483 529.111957 2238.988100
2131 711 1 0 1774.612573 2651.816181 183.748872
2132 711 6 0 1779.460850 2646.981755 191.037393
2133 711 7 0 1769.764297 2656.650607 176.460350
2134 712 1 0 610.082689 520.135461 2677.722767
2135 712 6 0 608.902613 528.833146 2682.514186
2136 712 7 0 611.262766 511.437776 2672.931348
2137 713 1 0 305.536380 105.866582 1077.601973
2138 713 6 0 310.747201 100.903679 1084.545815
2139 713 7 0 300.325559 110.829486 1070.658132
2140 714 1 0 230.077836 636.870321 2079.106026
2141 714 6 0 221.945696 631.282990 2080.733919
2142 714 7 0 238.209976 642.457652 2077.478134
2143 715 1 0 922.576682 1320.655023 71.684351
2144 715 6 0 912.932525 1318.012337 71.764548
2145 715 7 0 932.220840 1323.297709 71.604154
2146 716 1 0 1880.700564 275.237503 1190.985647
2147 716 6 0 1874.022351 272.832384 1198.029571
2148 716 7 0 1887.378777 277.642622 1183.941722
2149 717 1 0 2398.629068 982.007109 766.106954
2150 717 6 0 2393.890978 990.701859 764.709879
2151 717 7 0 2403.367158 973.312359 767.504030
2152 718 1 0 2141.234070 1734.738981 41.577180
2153 718 6 0 2143.466344 1736.815597 32.053283
2154 718 7 0 2139.001796 1732.662364 51.101077
2155 719 1 0 969.001781 1376.407264 1162.380954
2156 719 6 0 959.194136 1376.920127 1160.497588
2157 719 7 0 978.809426 1375.894402 1164.264320
2158 720 1 0 1040.053740 2048.454092 1606.593363
2159 720 6 0 1036.287734 2039.300492 1608.017724
2160 720 7 0 1043.819746 2057.607692 1605.169003
2161 721 1 0 355.810504 1329.652229 229.975293
2162 721 6 0 356.553564 1321.121082 224.811245
2163 721 7 0 355.067443 1338.183376 235.139341
2164 722 1 0 1335.370277 1610.161760 2341.304811
2165 722 6 0 1330.426545 1607.804555 2332.938026
2166 722 7 0 1340.314010 1612.518966 2349.671596
2167 723 1 0 845.275027 323.043525 1554.459669
2168 723 6 0 853.519232 325.990910 1559.291440
2169 723 7 0 837.030822 320.096140 1549.627899
2170 724 1 0 200.042042 1080.409777 477.542633
2171 724 6 0 209.259790 1079.811893 473.711751
2172 724 7 0 190.824294 1081.007661 481.373514
2173 725 1 0 876.584748 1243.762729 2116.989682
2174 725 6 0 873.416115 1253.221402 2117.692013
2175 725 7 0 879.753382 1234.304056 2116.287352
2176 726 1 0 1341.604818 1340.768464 2239.889423
2177 726 6 0 1337.735972 1339.268374 2230.790975
2178 726 7 0 1345.473664 1342.268554 2248.987871
2179 727 1 0 2687.986340 558.351585 1278.307527
2180 727 6 0 2682.762204 566.875258 1278.542887
2181 727 7 0 2693.210477 549.827912 1278.072167
2182 728 1 0 982.402573 2618.590272 2285.099895
2183 728 6 0 989.593073 2625.414715 2286.412793
2184 728 7 0 975.212074 2611.765830 2283.786997
2185 729 1 0 2057.654102 1931.163583 2280.140572
2186 729 6 0 2060.635800 1938.104983 2273.588745
2187 729 7 0 2054.672403 1924.222182 2286.692399
2188 730 1 0 1865.452183 1226.276372 2350.648938
2189 730 6 0 1857.735014 1220.717647 2347.559297
2190 730 7 0 1873.169352 1231.835097 2353.738578
2191 731 1 0 1331.715597 2137.937977 2379.559542
2192 731 6 0 1323.624704 2141.192493 2384.452965
2193 731 7 0 1339.806490 2134.683462 2374.666120
2194 732 1 0 861.989904 427.673536 693.279367
2195 732 6 0 857.566401 436.237089 695.943609
2196 732 7 0 866.413408 419.109984 690.615126
2197 733 1 0 256.187363 1399.165248 1106.064157
2198 733 6 0 248.255034 1403.474887 1101.762394
2199 733 7 0 264.119692 1394.855609 1110.365920
2200 734 1 0 148.980038 83.438621 1883.267127
2201 734 6 0 157.468122 88.102609 1885.757035
2202 734 7 0 140.491954 78.774633 1880.777219
2203 735 1 0 1778.379615 1476.265334 84.441656
2204 735 6 0 1773.956512 1477.014022 75.504339
2205 735 7 0 1782.802718 1475.516645 93.378972
2206 736 1 0 395.690232 16.111512 2016.653164
2207 736 6 0 396.719984 6.167042 2016.436095
2208 736 7 0 394.660479 26.055982 2016.870234
2209 737 1 0 1029.818594 1735.915981 2575.885421
2210 737 6 0 1031.566715 1744.991249 2579.704266
2211 737 7 0 1028.070473 1726.840713 2572.066575
2212 738 1 0 872.608966 1022.308844 2297.591520
2213 738 6 0 876.301986 1013.024143 2297.196640
2214 738 7 0 868.915945 1031.593545 2297.986401
2215 739 1 0 1647.521701 2442.157900 2236.973601
2216 739 6 0 1654.736272 2447.099820 2241.824104
2217 739 7 0 1640.307129 2437.215981 2232.123098
2218 740 1 0 2372.912296 1713.361080 2090.088477
2219 740 6 0 2381.621096 1709.240237 2087.409773
2220 740 7 0 2364.203496 1717.481922 2092.767182
2221 741 1 0 1415.391283 521.279786 832.387110
2222 741 6 0 1405.678105 523.648421 832.177968
2223 741 7 0 1425.104461 518.911151 832.596251
2224 742 1 0 268.138634 1036.710397 1820.539458
2225 742 6 0 278.069391 1035.651135 1820.031489
2226 742 7 0 258.207877 1037.769660 1821.047427
2227 743 1 0 1703.809382 2160.386315 765.593620
2228 743 6 0 1712.530419 2158.154649 761.238947
2229 743 7 0 1695.088345 2162.617981 769.948294
2230 744 1 0 2077.951193 10.782600 1829.308154
2231 744 6 0 2071.943926 18.220963 1826.378394
2232 744 7 0 2083.958461 3.344237 1832.237915
2233 745 1 0 2160.662055 1574.632687 1286.182346
2234 745 6 0 2154.054959 1580.929814 1290.267990
2235 745 7 0 2167.269150 1568.335560 1282.096702
2236 746 1 0 370.874034 295.639073 265.618096
2237 746 6 0 369.445051 285.928624 263.703632
2238 746 7 0 372.303017 305.349523 267.532561
2239 747 1 0 818.357964 1931.217412 2492.106951
2240 747 6 0 815.355588 1940.735658 2492.730443
2241 747 7 0 821.360339 1921.699167 2491.483459
2242 748 1 0 1797.422009 2654.571131 544.151757
2243 748 6 0 1805.264575 2649.172749 541.093712
2244 748 7 0 1789.579444 2659.969513 547.209802
2245 749 1 0 1059.785592 837.450272 1508.045395
2246 749 6 0 1068.715591 839.015465 1503.825763
2247 749 7 0 1050.855594 835.885079 1512.265027
2248 750 1 0 1724.621801 1966.084774 2686.027197
2249 750 6 0 1732.968759 1961.234062 2688.634662
2250 750 7 0 1716.274843 1970.935487 2683.419731
2251 751 1 0 1722.210232 1684.149900 1476.717798
2252 751 6 0 1728.299723 1688.128546 1469.855694
2253 751 7 0 1716.120741 1680.171254 1483.579903
2254 752 1 0 2173.699124 1430.654562 621.474086
2255 752 6 0 2178.242549 1423.083728 626.168738
2256 752 7 0 2169.155698 1438.225396 616.779434
2257 753 1 0 14.720637 1837.981899 1873.575667
2258 753 6 0 17.881847 1845.562326 1879.280392
2259 753 7 0 11.559426 1830.401473 1867.870942
2260 754 1 0 749.786103 1694.738134 868.558274
2261 754 6 0 757.727427 1689.360665 871.389916
2262 754 7 0 741.844779 1700.115604 865.726632
2263 755 1 0 1041.237169 1142.650558 2548.843731
2264 755 6 0 1038.644398 1135.436021 2542.422829
2265 755 7 0 1043.829940 1149.865096 2555.264633
2266 756 1 0 1762.003190 526.245419 944.690024
2267 756 6 0 1758.830118 517.356199 941.386484
2268 756 7 0 1765.176262 535.134639 947.993564
2269 757 1 0 1549.200664 62.599071 995.106840
2270 757 6 0 1554.654189 54.559481 992.735329
2271 757 7 0 1543.747140 70.638661 997.478352
2272 758 1 0 1387.892552 108.852941 2048.401259
2273 758 6 0 1389.925763 101.505198 2054.872481
2274 758 7 0 1385.859341 116.200684 2041.930036
2275 759 1 0 2285.446918 1253.421543 1056.548581
2276 759 6 0 2289.705498 1244.373823 1056.605631
2277 759 7 0 2281.188338 1262.469264 1056.491530
2278 760 1 0 1977.212830 716.102925 2356.685593
2279 760 6 0 1984.647115 714.166436 2350.283920
2280 760 7 0 1969.778545 718.039413 2363.087267
2281 761 1 0 2381.134050 876.108476 1812.832433
2282 761 6 0 2382.371847 878.945649 1803.323578
2283 761 7 0 2379.896253 873.271302 1822.341287
2284 762 1 0 1369.442982 2150.888412 2017.754050
2285 762 6 0 1378.964895 2151.331355 2014.731306
2286 762 7 0 1359.921070 2150.445470 2020.776794
2287 763 1 0 1778.401070 544.380302 2383.216168
2288 763 6 0 1773.402444 548.298434 2375.492051
2289 763 7 0 1783.399696 540.462171 2390.940285
2290 764 1 0 1280.308755 2276.231775 1758.922284
2291 764 6 0 1277.108405 2277.717397 1768.279136
2292 764 7 0 1283.509105 2274.746153 1749.565431
2293 765 1 0 2386.433277 1757.437694 177.236085
2294 765 6 0 2389.564566 1750.101341 171.205087
2295 765 7 0 2383.301988 1764.774048 183.267084
2296 766 1 0 1352.960381 2548.457656 917.264043
2297 766 6 0 1356.281434 2554.621061 910.123802
2298 766 7 0 1349.639327 2542.294251 924.404285
2299 767 1 0 2072.848587 982.190813 907.090350
2300 767 6 0 2076.611440 990.629049 910.916198
2301 767 7 0 2069.085734 973.752577 903.264502
2302 768 1 0 230.987199 2184.504247 376.915017
2303 768 6 0 232.383025 2180.551635 385.994033
2304 768 7 0 229.591374 2188.456860 367.836001
2305 769 1 0 580.267039 151.218633 744.799974
2306 769 6 0 589.444513 155.041254 743.722230
2307 769 7 0 571.089565 147.396012 745.877718
2308 770 1 0 2348.999161 1859.580267 445.111640
2309 770 6 0 2343.329174 1851.484136 443.593781
2310 770 7 0 2354.669148 1867.676399 446.629499
2311 771 1 0 1146.589896 1121.679046 904.996602
2312 771 6 0 1156.507290 1122.961736 904.997854
2313 771 7 0 1136.672502 1120.396357 904.995350
2314 772 1 0 769.592477 2188.852067 1591.600868
2315 772 6 0 771.025193 2195.364360 1599.053208
2316 772 7 0 768.159760 2182.339774 1584.148528
2317 773 1 0 1373.055743 1854.814768 1984.089857
2318 773 6 0 1382.739335 1852.989371 1985.791617
2319 773 7 0 1363.372152 1856.640166 1982.388097
2320 774 1 0 1566.522180 2060.656066 179.780372
2321 774 6 0 1563.821946 2059.597218 189.350511
2322 774 7 0 1569.222413 2061.714915 170.210232
2323 775 1 0 1984.307766 2171.014303 1552.960587
2324 775 6 0 1976.958292 2164.745102 1555.545611
2325 775 7 0 1991.657241 2177.283503 1550.375564
2326 776 1 0 538.988839 1199.473980 1668.225870
2327 776 6 0 534.860924 1208.285430 1670.532091
2328 776 7 0 543.116754 1190.662529 1665.919649
2329 777 1 0 2531.830706 1768.766539 2409.427628
2330 777 6 0 2523.680315 1770.430027 2414.977757
2331 777 7 0 2539.981097 1767.103052 2403.877498
2332 778 1 0 2228.611710 918.300245 185.228041
2333 778 6 0 2232.704753 921.739630 176.777145
2334 778 7 0 2224.518667 914.860859 193.678936
2335 779 1 0 1271.075930 1967.008207 452.375566
2336 779 6 0 1267.911086 1976.450385 451.465050
2337 779 7 0 1274.240775 1957.566030 453.286082
2338 780 1 0 1935.747064 2536.501577 1308.091538
2339 780 6 0 1940.974043 2537.371190 1316.572250
2340 780 7 0 1930.520086 2535.631964 1299.610827
2341 781 1 0 2538.962490 218.672365 2181.852128
2342 781 6 0 2534.052304 210.100982 2183.408237
2343 781 7 0 2543.872675 227.243748 2180.296019
2344 782 1 0 1006.745680 2472.805242 1913.396980
2345 782 6 0 1006.354183 2481.263499 1908.076771
2346 782 7 0 1007.137176 2464.346986 1918.717189
2347 783 1 0 2213.035638 823.687136 291.249090
2348 783 6 0 2204.250707 823.888949 286.475806
2349 783 7 0 2221.820570 823.485322 296.022375
2350 784 1 0 491.259832 2576.245618 1341.543786
2351 784 6 0 488.178908 2585.698510 1340.471064
2352 784 7 0 494.340755 2566.792725 1342.616507
2353 785 1 0 522.938953 2164.571111 584.166625
2354 785 6 0 515.211982 2158.306590 583.142078
2355 785 7 0 530.665924 2170.835632 585.191172
2356 786 1 0 2388.365753 2027.418841 741.323184
2357 786 6 0 2379.949586 2022.127464 742.404605
2358 786 7 0 2396.781919 2032.710217 740.241763
2359 787 1 0 1812.717671 1416.987193 2582.783190
2360 787 6 0 1818.885448 1409.136863 2582.207998
2361 787 7 0 1806.549894 1424.837523 2583.358382
2362 788 1 0 2597.315229 342.312787 1481.692548
2363 788 6 0 2605.847250 343.114266 1486.846405
2364 788 7 0 2588.783208 341.511308 1476.538690
2365 789 1 0 1411.735478 2305.919664 846.030061
2366 789 6 0 1402.566941 2301.983583 846.697278
2367 789 7 0 1420.904016 2309.855746 845.362844
2368 790 1 0 911.174776 2122.536983 1732.423446
2369 790 6 0 918.816757 2127.429986 1728.221226
2370 790 7 0 903.532796 2117.643980 1736.625667
2371 791 1 0 2334.920590 210.446231 514.418278
2372 791 6 0 2327.679664 210.553288 507.522082
2373 791 7 0 2342.161517 210.339174 521.314474
2374 792 1 0 348.821545 1040.890444 1378.295275
2375 792 6 0 345.014765 1032.852751 1382.867355
2376 792 7 0 352.628325 1048.928137 1373.723195
2377 793 1 0 1294.607563 401.967096 682.718045
2378 793 6 0 1295.645121 411.913124 682.716614
2379 793 7 0 1293.570005 392.021068 682.719477
2380 794 1 0 1023.464326 1383.102699 2096.012219
2381 794 6 0 1026.366896 1373.540801 2095.631190
2382 794 7 0 1020.561756 1392.664598 2096.393249
2383 795 1 0 1809.274429 1898.177749 258.612977
2384 795 6 0 1805.023865 1900.604180 267.333363
2385 795 7 0 1813.524994 1895.751318 249.892591
2386 796 1 0 823.561516 1661.216066 2513.166975
2387 796 6 0 827.893077 1653.765066 2518.238481
2388 796 7 0 819.229955 1668.667066 2508.095469
2389 797 1 0 320.250943 1305.413907 1616.455062
2390 797 6 0 329.442195 1307.196630 1619.968292
2391 797 7 0 311.059691 1303.631185 1612.941832
2392 798 1 0 740.291270 1526.039325 1745.021984
2393 798 6 0 746.888513 1533.062643 1742.348152
2394 798 7 0 733.694027 1519.016006 1747.695816
2395 799 1 0 2038.330255 2573.036040 1662.868205
2396 799 6 0 2037.736550 2579.373705 1670.580631
2397 799 7 0 2038.923959 2566.698374 1655.155779
2398 800 1 0 571.176558 1583.320105 476.560865
2399 800 6 0 566.243014 1592.006308 477.019137
2400 800 7 0 576.110103 1574.633902 476.102592
2401 801 1 0 1921.470329 1854.940565 25.939051
2402 801 6 0 1921.813033 1862.386754 19.272956
2403 801 7 0 1921.127625 1847.494376 32.605146
2404 802 1 0 743.509295 334.000218 1779.624681
2405 802 6 0 737.372806 337.854766 1786.515688
2406 802 7 0 749.645783 330.145670 1772.733675
2407 803 1 0 1536.960618 1353.934541 2672.970142
2408 803 6 0 1528.837958 1349.241011 2669.507027
2409 803 7 0 1545.083278 1358.628071 2676.433257
2410 804 1 0 1042.113335 1957.990311 1505.748181
2411 804 6 0 1035.181458 1952.513922 1501.062219
2412 804 7 0 1049.045213 1963.466699 1510.434143
2413 805 1 0 1535.946936 2666.446337 2506.217995
2414 805 6 0 1543.341761 2670.642727 2500.954263
2415 805 7 0 1528.552111 2662.249947 2511.481726
2416 806 1 0 2453.117387 2595.116792 1112.677527
2417 806 6 0 2453.777270 2588.317561 1105.374445
2418 806 7 0 2452.457503 2601.916023 1119.980609
2419 807 1 0 481.799558 2458.231605 423.720830
2420 807 6 0 476.109209 2450.827376 420.143495
2421 807 7 0 487.489908 2465.635833 427.298165
2422 808 1 0 1156.619865 864.748945 638.923254
2423 808 6 0 1153.922801 874.243026 637.314442
2424 808 7 0 1159.316929 855.254864 640.532067
2425 809 1 0 1787.184808 2227.530669 1219.470315
2426 809 6 0 1788.802445 2217.668941 1219.830278
2427 809 7 0 1785.567172 2237.392397 1219.110352
2428 810 1 0 2130.035208 2563.531086 1686.055313
2429 810 6 0 2135.388006 2571.821067 1684.435511
2430 810 7 0 2124.682409 2555.241105 1687.675116
2431 811 1 0 1849.081197 2486.871297 2125.463746
2432 811 6 0 1841.322470 2481.121462 2128.060195
2433 811 7 0 1856.839924 2492.621132 2122.867296
2434 812 1 0 2168.521357 2052.811404 1356.219714
2435 812 6 0 2163.558136 2044.182161 1355.269663
2436 812 7 0 2173.484579 2061.440647 1357.169766
2437 813 1 0 1211.353929 839.893172 2168.721273
2438 813 6 0 1212.757384 833.207767 2176.024400
2439 813 7 0 1209.950474 846.578577 2161.418145
2440 814 1 0 1813.735118 600.756524 2642.624549
2441 814 6 0 1823.669326 601.426401 2641.695688
2442 814 7 0 1803.800911 600.086647 2643.553410
2443 815 1 0 1387.465997 2537.934995 1502.614544
2444 815 6 0 1380.630760 2530.839194 1504.326023
2445 815 7 0 1394.301233 2545.030795 1500.903065
2446 816 1 0 265.840519 1236.133131 2421.584148
2447 816 6 0 271.872152 1230.057551 2416.416293
2448 816 7 0 259.808886 1242.208711 2426.752004
2449 817 1 0 116.861518 676.961924 2260.985635
2450 817 6 0 124.050949 670.776733 2257.814594
2451 817 7 0 109.672087 683.147115 2264.156675
2452 818 1 0 514.996280 2390.375506 1306.023567
2453 818 6 0 508.968063 2397.944447 1303.499335
2454 818 7 0 521.024497 2382.806566 1308.547798
2455 819 1 0 74.620658 998.567680 674.234326
2456 819 6 0 83.507285 1003.043530 673.237020
2457 819 7 0 65.734030 994.091830 675.231632
2458 820 1 0 2220.039132 259.287281 821.095976
2459 820 6 0 2222.495888 252.736202 813.951208
2460 820 7 0 2217.582376 265.838360 828.240744
2461 821 1 0 403.749204 2127.002302 1256.758267
2462 821 6 0 408.248696 2131.332391 1248.947703
2463 821 7 0 399.249712 2122.672213 1264.568830
2464 822 1 0 1061.140385 1483.376258 1277.412432
2465 822 6 0 1051.998785 1479.518208 1276.168815
2466 822 7 0 1070.281986 1487.234309 1278.656050
2467 823 1 0 654.844140 1543.637122 2441.192230
2468 823 6 0 659.992785 1535.064635 2441.254764
2469 823 7 0 649.695495 1552.209610 2441.129696
2470 824 1 0 54.591575 894.266699 2346.549720
2471 824 6 0 56.106046 885.123457 2342.793725
2472 824 7 0 53.077103 903.409941 2350.305716
2473 825 1 0 1968.224132 2413.232518 1225.152866
2474 825 6 0 1963.865544 2406.235030 1230.813067
2475 825 7 0 1972.582720 2420.230006 1219.492666
2476 826 1 0 1683.048888 2243.268591 823.584311
2477 826 6 0 1679.490062 2246.348825 814.761221
2478 826 7 0 1686.607714 2240.188357 832.407401
2479 827 1 0 1539.003056 952.259901 1399.966176
2480 827 6 0 1530.290921 957.130186 1400.581820
2481 827 7 0 1547.715192 947.389617 1399.350532
2482 828 1 0 956.150176 2454.267449 2638.813866
2483 828 6 0 947.536897 2451.078859 2642.769156
2484 828 7 0 964.763455 2457.456040 2634.858577
2485 829 1 0 542.700370 1631.221034 732.726628
2486 829 6 0 543.854306 1640.543977 729.298631
2487 829 7 0 541.546434 1621.898091 736.154625
2488 830 1 0 45.582585 2560.457351 200.751692
2489 830 6 0 48.893875 2568.392813 205.856964
2490 830 7 0 42.271296 2552.521889 195.646420
2491 831 1 0 1041.196325 89.241870 577.562837
2492 831 6 0 1034.102661 82.193690 577.507303
2493 831 7 0 1048.289990 96.290050 577.618372
2494 832 1 0 2350.595849 473.006104 732.709523
2495 832 6 0 2353.240785 481.118190 737.924729
2496 832 7 0 2347.950913 464.894018 727.494316
2497 833 1 0 566.701663 2011.687612 2306.019048
2498 833 6 0 566.789004 2010.525493 2315.950909
2499 833 7 0 566.614322 2012.849732 2296.087188
2500 834 1 0 348.149901 1713.786154 388.771025
2501 834 6 0 342.461866 1705.726153 390.408905
2502 834 7 0 353.837936 1721.846154 387.133145
2503 835 1 0 2424.019474 355.530793 1892.770714
2504 835 6 0 2423.359447 351.139225 1883.810887
2505 835 7 0 2424.679500 359.922361 1901.730541
2506 836 1 0 1423.019294 2485.712889 210.696039
2507 836 6 0 1430.275855 2491.908588 207.703442
2508 836 7 0 1415.762732 2479.517190 213.688636
2509 837 1 0 2397.874597 2505.385758 1552.099060
2510 837 6 0 2390.119668 2504.086468 1558.277484
2511 837 7 0 2405.629526 2506.685048 1545.920637
2512 838 1 0 1134.056292 713.901924 1063.428709
2513 838 6 0 1138.352310 722.904690 1062.725551
2514 838 7 0 1129.760273 704.899158 1064.131868
2515 839 1 0 1002.502794 2647.713976 1055.287772
2516 839 6 0 1008.242679 2640.241281 1058.636287
2517 839 7 0 996.762910 2655.186671 1051.939257
2518 840 1 0 796.490685 2623.857879 2675.353675
2519 840 6 0 795.236830 2627.313500 2684.653488
2520 840 7 0 797.744540 2620.402257 2666.053862
2521 841 1 0 110.634279 870.182101 1705.100273
2522 841 6 0 101.539856 870.302179 1700.943706
2523 841 7 0 119.728702 870.062023 1709.256840
2524 842 1 0 730.206109 1090.471778 1570.455965
2525 842 6 0 728.829273 1094.507926 1561.410865
2526 842 7 0 731.582944 1086.435629 1579.501065
2527 843 1 0 2649.135370 1970.322084 1187.864222
2528 843 6 0 2641.018116 1965.844387 1184.114499
2529 843 7 0 2657.252623 1974.799782 1191.613946
2530 844 1 0 2595.005495 433.825261 1875.188241
2531 844 6 0 2603.236202 437.153988 1879.789876
2532 844 7 0 2586.774788 430.496535 1870.586605
2533 845 1 0 1429.688428 674.615525 902.067055
2534 845 6 0 1429.563168 684.588859 901.348094
2535 845 7 0 1429.813688 664.642190 902.786016
2536 846 1 0 2241.659618 1291.563895 1881.257439
2537 846 6 0 2251.507285 1290.136763 1882.250790
2538 846 7 0 2231.811951 1292.991027 1880.264088
2539 847 1 0 394.242417 560.767906 67.092584
2540 847 6 0 394.805187 555.805079 58.429234
2541 847 7 0 393.679647 565.730732 75.755935
2542 848 1 0 291.542886 706.097243 902.084123
2543 848 6 0 298.327173 713.347154 900.895745
2544 848 7 0 284.758600 698.847331 903.272501
2545 849 1 0 189.233594 2080.766887 571.736506
2546 849 6 0 183.035662 2078.477666 579.242844
2547 849 7 0 195.431525 2083.056108 564.230168
2548 850 1 0 2617.544127 641.073897 502.862675
2549 850 6 0 2609.769455 646.857922 505.332399
2550 850 7 0 2625.318798 635.289872 500.392951
2551 851 1 0 1066.722658 1478.394816 452.104974
2552 851 6 0 1073.737550 1484.586812 448.576452
2553 851 7 0 1059.707766 1472.202819 455.633497
2554 852 1 0 2126.412503 755.726511 311.442012
2555 852 6 0 2127.137066 758.940389 302.000296
2556 852 7 0 2125.687941 752.512632 320.883728
2557 853 1 0 415.203411 1403.915152 1692.926627
2558 853 6 0 406.325166 1399.612105 1691.295508
2559 853 7 0 424.081656 1408.218199 1694.557747
2560 854 1 0 1123.057543 1832.496807 961.425252
2561 854 6 0 1131.431358 1829.717560 966.132163
2562 854 7 0 1114.683728 1835.276054 956.718342
2563 855 1 0 435.216838 500.823210 634.969772
2564 855 6 0 444.941100 501.382707 637.233769
2565 855 7 0 425.492576 500.263712 632.705774
2566 856 1 0 1902.511412 2585.960050 1294.760931
2567 856 6 0 1898.900226 2586.873303 1285.480559
2568 856 7 0 1906.122597 2585.046797 1304.041303
2569 857 1 0 926.502627 281.865267 491.151009
2570 857 6 0 936.075661 279.019364 491.658801
2571 857 7 0 916.929593 284.711170 490.643216
2572 858 1 0 2676.522291 850.102517 1013.873379
2573 858 6 0 2670.405982 842.700428 1011.080558
2574 858 7 0 2682.638599 857.504606 1016.666201
2575 859 1 0 1788.401902 2553.712046 1024.119051
2576 859 6 0 1783.478042 2558.289130 1016.715950
2577 859 7 0 1793.325762 2549.134962 1031.522152
2578 860 1 0 1277.208221 897.624867 1209.680232
2579 860 6 0 1279.477193 907.067904 1207.296785
2580 860 7 0 1274.939249 888.181831 1212.063680
2581 861 1 0 356.693377 597.752537 144.086572
2582 861 6 0 362.983001 590.216338 145.996111
2583 861 7 0 350.403752 605.288735 142.177033
2584 862 1 0 580.187516 85.427074 1073.561605
2585 862 6 0 577.146848 83.461805 1082.883196
2586 862 7 0 583.228184 87.392343 1064.240014
2587 863 1 0 157.728397 2406.789754 211.007202
2588 863 6 0 155.608147 2397.133880 209.501007
2589 863 7 0 159.848647 2416.445629 212.513398
2590 864 1 0 16.328043 1491.725721 2646.137160
2591 864 6 0 22.840054 1490.188879 2653.568972
2592 864 7 0 9.816031 1493.262563 2638.705348
2593 865 1 0 1724.198968 1591.635120 611.033152
2594 865 6 0 1734.172400 1592.362070 610.986248
2595 865 7 0 1714.225536 1590.908170 611.080056
2596 866 1 0 1917.536574 960.136914 202.146527
2597 866 6 0 1916.016673 951.368149 206.707081
2598 866 7 0 1919.056476 968.905679 197.585972
2599 867 1 0 794.125257 1689.612195 2362.524482
2600 867 6 0 801.956050 1683.392993 2362.510483
2601 867 7 0 786.294463 1695.831397 2362.538481
2602 868 1 0 344.921940 883.348588 2192.587681
2603 868 6 0 337.888396 890.423232 2191.895825
2604 868 7 0 351.955484 876.273944 2193.279537
2605 869 1 0 1365.495618 1977.514725 389.265305
2606 869 6 0 1357.416454 1983.402872 389.026891
2607 869 7 0 1373.574781 1971.626578 389.503720
2608 870 1 0 437.656362 1730.330707 1870.832707
2609 870 6 0 432.051024 1722.527207 1873.604993
2610 870 7 0 443.261699 1738.134207 1868.060420
2611 871 1 0 1787.766074 82.484752 1881.486998
2612 871 6 0 1790.694749 89.521148 1875.013051
2613 871 7 0 1784.837399 75.448355 1887.960944
2614 872 1 0 2376.021987 716.312973 1538.516750
2615 872 6 0 2369.141449 709.202943 1539.967843
2616 872 7 0 2382.902524 723.423003 1537.065656
2617 873 1 0 1128.425230 1384.639502 479.166577
2618 873 6 0 1138.142439 1383.754827 481.355912
2619 873 7 0 1118.708020 1385.524178 476.977242
2620 874 1 0 381.266050 583.753421 1539.768425
2621 874 6 0 388.035030 587.472904 1546.120303
2622 874 7 0 374.497070 580.033938 1533.416547
2623 875 1 0 1102.510514 1343.925899 2446.746284
2624 875 6 0 1109.653147 1350.923618 2446.624922
2625 875 7 0 1095.367881 1336.928180 2446.867646
2626 876 1 0 839.040746 2506.301286 1858.142374
2627 876 6 0 834.095329 2505.692303 1849.472196
2628 876 7 0 843.986163 2506.910269 1866.812552
2629 877 1 0 153.947905 1512.597751 1064.677346
2630 877 6 0 149.247704 1508.488653 1056.865597
2631 877 7 0 158.648107 1516.706850 1072.489095
2632 878 1 0 1477.065231 613.074384 1220.794021
2633 878 6 0 1485.182709 607.704428 1223.089695
2634 878 7 0 1468.947752 618.444340 1218.498347
2635 879 1 0 710.489426 2280.511654 778.285998
2636 879 6 0 704.122968 2277.912352 771.025706
2637 879 7 0 716.855883 2283.110956 785.546291
2638 880 1 0 1825.397726 583.070117 2110.682178
2639 880 6 0 1819.544019 575.163013 2108.890023
2640 880 7 0 1831.251432 590.977222 2112.474333
2641 881 1 0 761.076249 1859.636912 345.822665
2642 881 6 0 752.271359 1864.341977 345.242777
2643 881 7 0 769.881140 1854.931847 346.402553
2644 882 1 0 742.840289 1265.865959 1539.734841
2645 882 6 0 748.256954 1264.845195 1531.391114
2646 882 7 0 737.423625 1266.886723 1548.078569
2647 883 1 0 1105.210203 1839.797576 1949.285006
2648 883 6 0 1106.591981 1829.914234 1948.644504
2649 883 7 0 1103.828424 1849.680917 1949.925507
2650 884 1 0 104.391891 110.869885 1496.957023
2651 884 6 0 114.193450 109.083513 1497.816282
2652 884 7 0 94.590333 112.656257 1496.097765
2653 885 1 0 1873.787685 575.112152 1479.998735
2654 885 6 0 1870.735998 565.695854 1481.420190
2655 885 7 0 1876.839372 584.528450 1478.577280
2656 886 1 0 2501.666797 1790.321932 466.816343
2657 886 6 0 2509.883700 1785.797537 470.282226
2658 886 7 0 2493.449893 1794.846327 463.350460
2659 887 1 0 1343.908404 1398.816057 1659.110038
2660 887 6 0 1335.291924 1397.621165 1664.042432
2661 887 7 0 1352.524884 1400.010949 1654.177643
2662 888 1 0 386.260333 1297.534867 2098.065398
2663 888 6 0 381.755359 1290.553515 2092.500694
2664 888 7 0 390.765307 1304.516219 2103.630103
2665 889 1 0 1923.649505 2122.189674 1984.722137
2666 889 6 0 1932.576955 2125.702389 1987.543745
2667 889 7 0 1914.722055 2118.676960 1981.900529
2668 890 1 0 918.228939 1569.512384 340.741180
2669 890 6 0 911.961022 1577.144026 339.169159
2670 890 7 0 924.496857 1561.880742 342.313202
2671 891 1 0 2503.913245 1771.105156 2343.935842
2672 891 6 0 2502.866384 1769.114008 2334.192156
2673 891 7 0 2504.960106 1773.096303 2353.679527
2674 892 1 0 1942.226276 2234.066420 2515.492245
2675 892 6 0 1951.500467 2237.772910 2514.990933
2676 892 7 0 1932.952085 2230.359930 2515.993556
2677 893 1 0 2093.270708 849.706123 1066.284782
2678 893 6 0 2095.654356 840.432719 1063.399961
2679 893 7 0 2090.887059 858.979527 1069.169603
2680 894 1 0 2400.016231 47.418872 2610.810272
2681 894 6 0 2408.704609 43.248604 2613.478782
2682 894 7 0 2391.327852 51.589140 2608.141761
2683 895 1 0 469.883973 1657.343703 1186.599710
2684 895 6 0 477.700737 1654.715707 1192.255843
2685 895 7 0 462.067209 1659.971698 1180.943577
2686 896 1 0 1352.698779 486.780310 1234.880611
2687 896 6 0 1344.919562 491.604170 1230.853930
2688 896 7 0 1360.477996 481.956450 1238.907292
2689 897 1 0 1400.446973 2338.044900 994.144914
2690 897 6 0 1401.223275 2348.005494 993.716072
2691 897 7 0 1399.670670 2328.084305 994.573756
2692 898 1 0 2481.239506 2149.415310 1580.770130
2693 898 6 0 2489.891089 2149.049946 1585.771792
2694 898 7 0 2472.587923 2149.780675 1575.768468
2695 899 1 0 582.136873 2280.637027 2521.985286
2696 899 6 0 590.705613 2285.762893 2522.535004
2697 899 7 0 573.568133 2275.511161 2521.435567
2698 900 1 0 2570.978432 1724.454471 84.659074
2699 900 6 0 2577.063742 1728.271557 91.616002
2700 900 7 0 2564.893122 1720.637384 77.702145
2701 901 1 0 1840.091013 1604.423134 2258.066989
2702 901 8 0 1830.696579 1607.741459 2258.923337
2703 901 9 0 1849.485447 1601.104810 2257.210641
2704 902 1 0 1877.500401 286.778517 1072.228688
2705 902 8 0 1874.353529 293.527500 1078.903148
2706 902 9 0 1880.647273 280.029535 1065.554227
2707 903 1 0 1931.714193 2284.974271 2126.631392
2708 903 8 0 1930.527854 2294.784083 2128.167684
2709 903 9 0 1932.900532 2275.164460 2125.095100
2710 904 1 0 2697.356484 1995.776777 2088.662573
2711 904 8 0 2702.166689 2003.256706 2084.089547
2712 904 9 0 2692.546278 1988.296847 2093.235600
2713 905 1 0 124.264741 949.900334 947.256553
2714 905 8 0 115.648135 947.226482 951.569859
2715 905 9 0 132.881348 952.574187 942.943246
2716 906 1 0 1840.884220 388.727774 1961.855008
2717 906 8 0 1841.861550 398.679655 1961.924922
2718 906 9 0 1839.906890 378.775893 1961.785094
2719 907 1 0 1633.590079 2257.392212 98.946676
2720 907 8 0 1638.333802 2249.794720 103.393608
2721 907 9 0 1628.846356 2264.989704 94.499743
2722 908 1 0 2197.324364 2620.315555 1179.582635
2723 908 8 0 2190.032210 2620.169637 1186.423922
2724 908 9 0 2204.616517 2620.461472 1172.741348
2725 909 1 0 1605.428990 2520.109335 1715.240567
2726 909 8 0 1605.627848 2529.722182 1712.492181
2727 909 9 0 1605.230132 2510.496488 1717.988952
2728 910 1 0 2534.957554 1809.302272 1567.786581
2729 910 8 0 2543.194984 1803.678005 1568.502379
2730 910 9 0 2526.720124 1814.926539 1567.070783
2731 911 1 0 2548.279640 901.122099 1474.177585
2732 911 8 0 2547.058218 910.916976 1475.780240
2733 911 9 0 2549.501063 891.327221 1472.574930
2734 912 1 0 1412.922824 540.114861 728.682257
2735 912 8 0 1415.100009 540.518240 738.434034
2736 912 9 0 1410.745639 539.711482 718.930480
2737 913 1 0 2048.533585 2524.592632 798.028178
2738 913 8 0 2038.966199 2527.479106 797.662976
2739 913 9 0 2058.100972 2521.706157 798.393380
2740 914 1 0 642.871039 2641.603773 1101.970368
2741 914 8 0 652.682416 2643.314488 1101.070188
2742 914 9 0 633.059661 2639.893057 1102.870548
2743 915 1 0 1456.596811 1336.522069 1263.113627
2744 915 8 0 1446.614356 1336.328985 1263.673371
2745 915 9 0 1466.579266 1336.715153 1262.553883
2746 916 1 0 1996.173263 32.065252 2665.435754
2747 916 8 0 1998.192942 23.672179 2660.388258
2748 916 9 0 1994.153585 40.458325 2670.483251
2749 917 1 0 149.281412 847.859378 2518.609914
2750 917 8 0 150.284091 857.796332 2518.108328
2751 917 9 0 148.278733 837.922424 2519.111500
2752 918 1 0 1343.078303 1610.026759 2434.481815
2753 918 8 0 1340.081426 1605.393123 2426.142262
2754 918 9 0 1346.075180 1614.660395 2442.821368
2755 919 1 0 1713.208335 1302.008766 2593.157856
2756 919 8 0 1716.037127 1307.765189 2585.485730
2757 919 9 0 1710.379543 1296.252343 2600.829983
2758 920 1 0 2199.183843 1695.205835 1807.476249
2759 920 8 0 2192.273845 1687.988836 1807.067772
2760 920 9 0 2206.093842 1702.422833 1807.884725
2761 921 1 0 233.534814 402.884462 2356.811287
2762 921 8 0 237.052669 404.195842 2347.542793
2763 921 9 0 230.016958 401.573083 2366.079780
2764 922 1 0 2199.016269 1972.353561 430.541932
2765 922 8 0 2200.855712 1980.711959 435.714324
2766 922 9 0 2197.176827 1963.995163 425.369540
2767 923 1 0 1713.759738 830.508954 46.803815
2768 923 8 0 1706.729899 835.435429 51.933260
2769 923 9 0 1720.789577 825.582479 41.674370
2770 924 1 0 364.386357 1724.034589 606.296564
2771 924 8 0 373.518073 1727.145432 603.663238
2772 924 9 0 355.254640 1720.923747 608.929890
2773 925 1 0 305.280610 2652.141780 2341.024400
2774 925 8 0 307.849373 2643.811380 2345.923982
2775 925 9 0 302.711848 2660.472180 2336.124818
2776 926 1 0 2097.828877 2608.231804 2434.828625
2777 926 8 0 2092.490525 2610.612727 2442.942391
2778 926 9 0 2103.167230 2605.850882 2426.714859
2779 927 1 0 718.098332 339.630022 1047.269415
2780 927 8 0 716.211847 337.759490 1037.628757
2781 927 9 0 719.984818 341.500554 1056.910073
2782 928 1 0 1705.531955 675.602786 103.816755
2783 928 8 0 1713.852646 680.409408 106.584876
2784 928 9 0 1697.211265 670.796164 101.048633
2785 929 1 0 2606.439557 2409.178121 833.580739
2786 929 8 0 2613.091883 2405.793513 840.235887
2787 929 9 0 2599.787231 2412.562729 826.925592
2788 930 1 0 2432.769022 1890.484392 546.534386
2789 930 8 0 2423.912677 1893.364411 542.891496
2790 930 9 0 2441.625367 1887.604373 550.177275
2791 931 1 0 337.726809 2444.283411 2168.125943
2792 931 8 0 339.955254 2453.604312 2170.981610
2793 931 9 0 335.498363 2434.962510 2165.270276
2794 932 1 0 940.172745 973.616439 1052.104077
2795 932 8 0 945.997778 968.563699 1058.471087
2796 932 9 0 934.347712 978.669178 1045.737067
2797 933 1 0 874.777841 2316.124623 2354.628844
2798 933 8 0 882.715861 2310.875155 2357.699825
2799 933 9 0 866.839821 2321.374091 2351.557863
2800 934 1 0 1491.124140 464.992965 1924.405144
2801 934 8 0 1484.558740 462.909311 1917.155737
2802 934 9 0 1497.689541 467.076619 1931.654551
2803 935 1 0 70.336852 1896.541904 1382.701687
2804 935 8 0 65.132516 1902.260253 1389.043246
2805 935 9 0 75.541188 1890.823555 1376.360128
2806 936 1 0 2590.263409 2514.024616 974.058412
2807 936 8 0 2581.199566 2516.751311 970.831668
2808 936 9 0 2599.327253 2511.297921 977.285155
2809 937 1 0 294.800777 411.200536 1183.544191
2810 937 8 0 295.419069 414.253375 1193.046711
2811 937 9 0 294.182486 408.147697 1174.041671
2812 938 1 0 1894.550838 2531.695080 1786.092817
2813 938 8 0 1886.375733 2537.045806 1788.222928
2814 938 9 0 1902.725944 2526.344353 1783.962706
2815 939 1 0 1606.945780 1910.019953 1016.521391
2816 939 8 0 1603.163185 1917.875219 1011.623762
2817 939 9 0 1610.728375 1902.164687 1021.419020
2818 940 1 0 9.569610 740.677627 731.881997
2819 940 8 0 1.732151 746.888143 731.942962
2820 940 9 0 17.407070 734.467112 731.821031
2821 941 1 0 397.956203 973.248542 20.664038
2822 941 8 0 388.361326 970.795851 19.277444
2823 941 9 0 407.551080 975.701234 22.050631
2824 942 1 0 2334.071220 1219.630821 1628.317199
2825 942 8 0 2336.644457 1210.189288 1630.375331
2826 942 9 0 2331.497983 1229.072354 1626.259067
2827 943 1 0 1815.009719 721.530306 932.504210
2828 943 8 0 1812.579537 731.070639 934.258136
2829 943 9 0 1817.439901 711.989973 930.750284
2830 944 1 0 2670.427227 9.859192 1804.855217
2831 944 8 0 2678.437164 14.639259 1808.459641
2832 944 9 0 2662.417290 5.079125 1801.250793
2833 945 1 0 422.270811 1480.267191 1718.939705
2834 945 8 0 420.461860 1470.663917 1716.817252
2835 945 9 0 424.079762 1489.870466 1721.062158
2836 946 1 0 1787.950254 336.348989 622.526194
2837 946 8 0 1784.785841 327.453685 619.230734
2838 946 9 0 1791.114666 345.244294 625.821653
2839 947 1 0 792.025876 1510.332698 1569.178910
2840 947 8 0 794.954725 1515.398176 1561.069484
2841 947 9 0 789.097027 1505.267220 1577.288335
2842 948 1 0 1662.795319 575.926228 1945.002250
2843 948 8 0 1655.513106 573.199312 1951.289801
2844 948 9 0 1670.077532 578.653143 1938.714698
2845 949 1 0 1177.872581 1886.636747 681.058544
2846 949 8 0 1169.080129 1883.291674 677.666896
2847 949 9 0 1186.665033 1889.981819 684.450191
2848 950 1 0 2146.876488 57.096452 2280.182908
2849 950 8 0 2148.883430 51.159383 2272.390387
2850 950 9 0 2144.869546 63.033521 2287.975430
2851 951 1 0 2491.349448 2362.664238 841.629983
2852 951 8 0 2493.792856 2353.240180 843.914031
2853 951 9 0 2488.906039 2372.088297 839.345936
2854 952 1 0 2625.978914 1155.158167 2497.905223
2855 952 8 0 2626.128305 1156.007458 2487.942473
2856 952 9 0 2625.829522 1154.308876 2507.867973
2857 953 1 0 777.278365 2331.355038 998.325922
2858 953 8 0 777.762356 2341.332822 998.783734
2859 953 9 0 776.794374 2321.377255 997.868109
2860 954 1 0 1480.693325 1507.850310 472.641087
2861 954 8 0 1478.363928 1499.691873 467.348279
2862 954 9 0 1483.022721 1516.008748 477.933894
2863 955 1 0 2473.628779 2596.100471 2176.280513
2864 955 8 0 2474.360041 2588.725544 2182.994358
2865 955 9 0 2472.897517 2603.475398 2169.566669
2866 956 1 0 148.296883 796.988629 207.030591
2867 956 8 0 142.105859 791.887665 201.059712
2868 956 9 0 154.487907 802.089593 213.001469
2869 957 1 0 1267.525045 36.102203 2622.204388
2870 957 8 0 1260.332070 35.871132 2629.147566
2871 957 9 0 1274.718019 36.333273 2615.261210
2872 958 1 0 682.542255 1108.145080 461.730803
2873 958 8 0 687.052355 1113.330297 468.995273
2874 958 9 0 678.032154 1102.959864 454.466333
2875 959 1 0 2043.152023 669.011500 1950.333074
2876 959 8 0 2040.723285 670.960595 1959.835824
2877 959 9 0 2045.580762 667.062406 1940.830324
2878 960 1 0 2493.059505 1675.579548 1752.398666
2879 960 8 0 2495.690996 1678.112113 1761.707875
2880 960 9 0 2490.428015 1673.046983 1743.089457
2881 961 1 0 1753.073584 492.100619 491.904233
2882 961 8 0 1750.025146 483.601303 496.201750
2883 961 9 0 1756.122022 500.599935 487.606716
2884 962 1 0 1965.860377 263.815234 999.545344
2885 962 8 0 1959.294427 263.163574 992.031115
2886 962 9 0 1972.426327 264.466893 1007.059574
2887 963 1 0 1028.759278 1117.699813 549.897334
2888 963 8 0 1034.830628 1125.496854 548.366044
2889 963 9 0 1022.687927 1109.902771 551.428624
2890 964 1 0 895.650941 1936.379765 439.400483
2891 964 8 0 890.356020 1944.843537 439.973538
2892 964 9 0 900.945861 1927.915994 438.827428
2893 965 1 0 386.072488 2547.448012 1868.971010
2894 965 8 0 385.170586 2557.401669 1869.304618
2895 965 9 0 386.974390 2537.494356 1868.637402
2896 966 1 0 964.113683 1555.974103 1687.799476
2897 966 8 0 966.842306 1554.855601 1678.244186
2898 966 9 0 961.385061 1557.092604 1697.354766
2899 967 1 0 1431.727259 1023.726925 1725.586560
2900 967 8 0 1438.040090 1016.018766 1724.730723
2901 967 9 0 1425.414429 1031.435084 1726.442396
2902 968 1 0 2232.895716 1358.558217 2325.874740
2903 968 8 0 2234.550433 1348.798111 2324.459739
2904 968 9 0 2231.240998 1368.318324 2327.289742
2905 969 1 0 2545.721956 1273.154065 818.686822
2906 969 8 0 2545.618541 1270.329470 828.279057
2907 969 9 0 2545.825372 1275.978659 809.094587
2908 970 1 0 2225.722886 490.867995 1350.082294
2909 970 8 0 2230.982668 489.488868 1341.689875
2910 970 9 0 2220.463105 492.247122 1358.474714
2911 971 1 0 544.864024 183.268264 478.841953
2912 971 8 0 547.133741 190.338422 485.539807
2913 971 9 0 542.594308 176.198106 472.144099
2914 972 1 0 1533.055290 397.951671 1609.736978
2915 972 8 0 1538.306607 389.447296 1609.421885
2916 972 9 0 1527.803972 406.456045 1610.052070
2917 973 1 0 251.856351 1029.228834 613.219455
2918 973 8 0 257.207107 1020.785834 612.927624
2919 973 9 0 246.505595 1037.671834 613.511287
2920 974 1 0 932.168942 1456.812306 1491.342560
2921 974 8 0 935.111086 1466.229226 1489.709951
2922 974 9 0 929.226798 1447.395386 1492.975168
2923 975 1 0 2019.873187 2661.091071 625.856540
2924 975 8 0 2027.660576 2655.595207 622.831305
2925 975 9 0 2012.085798 2666.586935 628.881775
2926 976 1 0 2594.307746 1139.233554 1251.430259
2927 976 8 0 2602.428672 1133.422608 1250.897849
2928 976 9 0 2586.186819 1145.044500 1251.962669
2929 977 1 0 359.335721 965.052503 1418.591750
2930 977 8 0 368.907400 966.158816 1415.916113
2931 977 9 0 349.764042 963.946190 1421.267387
2932 978 1 0 1861.992298 1569.062377 2484.252277
2933 978 8 0 1871.034570 1569.933560 2488.432990
2934 978 9 0 1852.950026 1568.191193 2480.071565
2935 979 1 0 275.585615 457.822961 2033.195471
2936 979 8 0 282.916450 462.013947 2038.552195
2937 979 9 0 268.254779 453.631975 2027.838747
2938 980 1 0 239.415908 1104.536357 667.158925
2939 980 8 0 230.709527 1104.829569 662.248430
2940 980 9 0 248.122288 1104.243146 672.069419
2941 981 1 0 1747.717625 1094.074463 2527.122369
2942 981 8 0 1737.953119 1092.145117 2528.087802
2943 981 9 0 1757.482130 1096.003810 2526.156937
2944 982 1 0 1289.493123 1580.477802 1863.136429
2945 982 8 0 1287.360978 1590.162342 1864.426249
2946 982 9 0 1291.625268 1570.793262 1861.846610
2947 983 1 0 1038.670422 2400.983208 855.468221
2948 983 8 0 1034.745705 2402.440620 846.386781
2949 983 9 0 1042.595140 2399.525796 864.549660
2950 984 1 0 2048.308030 2152.090939 819.970256
2951 984 8 0 2041.443852 2147.934090 825.937137
2952 984 9 0 2055.172208 2156.247787 814.003375
2953 985 1 0 2710.999914 783.769119 2170.653201
2954 985 8 0 2711.008985 789.003918 2162.132826
2955 985 9 0 2710.990843 778.534319 2179.173576
2956 986 1 0 800.557938 1303.831105 700.995086
2957 986 8 0 794.752218 1302.555899 692.953477
2958 986 9 0 806.363658 1305.106311 709.036694
2959 987 1 0 791.531212 2657.699043 1068.858072
2960 987 8 0 782.294809 2653.875516 1069.121687
2961 987 9 0 800.767616 2661.522570 1068.594457
2962 988 1 0 165.090697 424.516165 523.811299
2963 988 8 0 171.416973 432.228028 523.100382
2964 988 9 0 158.764421 416.804302 524.522217
2965 989 1 0 8.694337 2296.327729 678.093999
2966 989 8 0 12.490263 2305.467965 676.663252
2967 989 9 0 4.898411 2287.187494 679.524746
2968 990 1 0 2681.903961 644.634194 2006.344502
2969 990 8 0 2675.391622 637.176704 2007.749946
2970 990 9 0 2688.416301 652.091684 2004.939058
2971 991 1 0 252.386628 2563.211255 1548.105835
2972 991 8 0 245.344789 2567.705940 1553.602226
2973 991 9 0 259.428466 2558.716570 1542.609444
2974 992 1 0 1967.769982 2335.196042 733.793372
2975 992 8 0 1977.168983 2336.974817 730.878798
2976 992 9 0 1958.370982 2333.417267 736.707947
2977 993 1 0 1032.574101 1929.621488 250.355041
2978 993 8 0 1029.244457 1926.809390 241.354731
2979 993 9 0 1035.903746 1932.433587 259.355350
2980 994 1 0 763.560566 226.363333 1248.985584
2981 994 8 0 758.127210 223.280406 1256.794183
2982 994 9 0 768.993921 229.446259 1241.176985
2983 995 1 0 292.012759 606.355285 888.563338
2984 995 8 0 299.892252 610.981827 892.626427
2985 995 9 0 284.133266 601.728742 884.500249
2986 996 1 0 311.619069 2496.851122 180.508337
2987 996 8 0 304.060440 2493.323442 186.024005
2988 996 9 0 319.177699 2500.378802 174.992670
2989 997 1 0 2658.677254 1585.647757 2071.428656
2990 997 8 0 2653.740932 1578.284786 2076.056765
2991 997 9 0 2663.613576 1593.010727 2066.800547
2992 998 1 0 611.272526 289.421084 2060.760807
2993 998 8 0 615.050971 280.885344 2057.174094
2994 998 9 0 607.494081 297.956823 2064.347520
2995 999 1 0 1561.262711 1085.256887 1825.167588
2996 999 8 0 1570.605052 1088.580371 1823.873324
2997 999 9 0 1551.920371 1081.933403 1826.461853
2998 1000 1 0 2396.019578 462.636459 1358.768855
2999 1000 8 0 2402.522301 457.857480 1352.863268
3000 1000 9 0 2389.516855 467.415438 1364.674442
3001 1001 1 0 1552.693707 70.428948 2500.277686
3002 1001 8 0 1546.349775 76.358172 2505.237408
3003 1001 9 0 1559.037638 64.499725 2495.317963
3004 1002 1 0 2337.352476 877.613311 1824.723849
3005 1002 8 0 2337.508791 882.714031 1833.323745
3006 1002 9 0 2337.196161 872.512591 1816.123952
3007 1003 1 0 2159.778073 1310.192815 1024.749419
3008 1003 8 0 2161.013521 1315.781193 1032.949645
3009 1003 9 0 2158.542625 1304.604438 1016.549193
3010 1004 1 0 2492.374843 1014.187940 702.531661
3011 1004 8 0 2495.381593 1015.270093 712.007335
3012 1004 9 0 2489.368094 1013.105786 693.055987
3013 1005 1 0 1879.833896 131.947643 787.918917
3014 1005 8 0 1886.303600 131.889316 795.543846
3015 1005 9 0 1873.364192 132.005970 780.293989
3016 1006 1 0 2219.953967 1683.516925 1435.464192
3017 1006 8 0 2221.895660 1678.216749 1427.209620
3018 1006 9 0 2218.012273 1688.817102 1443.718764
3019 1007 1 0 2412.305957 696.142074 2381.868128
3020 1007 8 0 2403.828066 700.935274 2384.137622
3021 1007 9 0 2420.783848 691.348874 2379.598635
3022 1008 1 0 457.779327 318.694371 2691.500793
3023 1008 8 0 450.843585 324.289947 2686.963722
3024 1008 9 0 464.715069 313.098796 2696.037864
3025 1009 1 0 1463.109021 2120.395682 1955.214050
3026 1009 8 0 1463.284097 2112.134678 1960.846558
3027 1009 9 0 1462.933945 2128.656686 1949.581541
3028 1010 1 0 124.490212 1886.286734 2112.360997
3029 1010 8 0 115.483132 1882.791956 2114.941511
3030 1010 9 0 133.497291 1889.781512 2109.780483
3031 1011 1 0 358.664860 2178.355418 810.411460
3032 1011 8 0 367.074365 2182.312765 806.720982
3033 1011 9 0 350.255354 2174.398072 814.101938
3034 1012 1 0 1744.777134 404.631317 1953.892093
3035 1012 8 0 1737.527735 411.427427 1955.014191
3036 1012 9 0 1752.026533 397.835206 1952.769995
3037 1013 1 0 173.192603 1946.325250 473.296270
3038 1013 8 0 173.885707 1937.582495 478.100835
3039 1013 9 0 172.499500 1955.068005 468.491706
3040 1014 1 0 147.080972 2016.813945 2538.661709
3041 1014 8 0 147.109048 2024.238463 2545.360645
3042 1014 9 0 147.052896 2009.389427 2531.962774
3043 1015 1 0 2057.311865 530.362539 2043.497477
3044 1015 8 0 2064.852442 523.795761 2043.366614
3045 1015 9 0 2049.771288 536.929317 2043.628340
3046 1016 1 0 113.782140 2358.807415 567.507214
3047 1016 8 0 114.067118 2364.035627 558.987555
3048 1016 9 0 113.497163 2353.579204 576.026873
3049 1017 1 0 619.680153 2308.574886 858.045876
3050 1017 8 0 620.784159 2316.277165 864.327282
3051 1017 9 0 618.576147 2300.872606 851.764470
3052 1018 1 0 1156.302753 1459.015385 1012.777374
3053 1018 8 0 1159.724355 1449.815524 1010.865517
3054 1018 9 0 1152.881152 1468.215246 1014.689231
3055 1019 1 0 1478.499742 335.769470 2618.698606
3056 1019 8 0 1468.738545 337.583274 2619.894077
3057 1019 9 0 1488.260939 333.955666 2617.503135
3058 1020 1 0 1899.515661 11.921606 446.775008
3059 1020 8 0 1898.356538 21.173709 443.161835
3060 1020 9 0 1900.674784 2.669503 450.388182
3061 1021 1 0 1041.339880 612.268290 2184.816776
3062 1021 8 0 1039.180870 621.966088 2185.953174
3063 1021 9 0 1043.498890 602.570493 2183.680379
3064 1022 1 0 1624.783349 942.143995 732.428208
3065 1022 8 0 1615.150334 941.559982 729.808295
3066 1022 9 0 1634.416365 942.728007 735.048121
3067 1023 1 0 1223.835428 153.348696 1035.311931
3068 1023 8 0 1215.911409 150.859757 1040.881051
3069 1023 9 0 1231.759448 155.837634 1029.742811
3070 1024 1 0 2604.340459 2062.033360 114.323268
3071 1024 8 0 2606.038648 2067.663053 122.411699
3072 1024 9 0 2602.642269 2056.403668 106.234837
3073 1025 1 0 1421.095552 1076.478296 1200.248569
3074 1025 8 0 1427.182751 1068.601054 1199.302491
3075 1025 9 0 1415.008353 1084.355539 1201.194646
3076 1026 1 0 1555.883454 1368.248867 2409.851469
3077 1026 8 0 1563.674548 1374.511478 2409.571159
3078 1026 9 0 1548.092361 1361.986257 2410.131779
3079 1027 1 0 2359.395041 2318.961662 2516.338536
3080 1027 8 0 2368.066705 2323.884337 2515.583871
3081 1027 9 0 2350.723377 2314.038987 2517.093202
3082 1028 1 0 324.168017 857.121584 1556.598902
3083 1028 8 0 319.023355 856.541686 1548.043426
3084 1028 9 0 329.312678 857.701483 1565.154378
3085 1029 1 0 2212.875108 231.977117 1074.538666
3086 1029 8 0 2203.145438 229.727946 1074.014493
3087 1029 9 0 2222.604778 234.226287 1075.062839
3088 1030 1 0 2191.304526 2418.430006 2017.305224
3089 1030 8 0 2198.230801 2417.909799 2010.111053
3090 1030 9 0 2184.378251 2418.950212 2024.499395
3091 1031 1 0 2403.464060 342.533141 1100.989546
3092 1031 8 0 2403.196219 336.623459 1092.927046
3093 1031 9 0 2403.731901 348.442824 1109.052047
3094 1032 1 0 983.759878 2641.441438 2352.437078
3095 1032 8 0 975.555155 2635.862105 2351.190660
3096 1032 9 0 991.964602 2647.020771 2353.683495
3097 1033 1 0 299.655990 736.718764 890.894708
3098 1033 8 0 308.741677 740.195116 888.578403
3099 1033 9 0 290.570303 733.242412 893.211014
3100 1034 1 0 521.777353 1186.376460 1798.312776
3101 1034 8 0 517.906062 1195.341470 1796.158312
3102 1034 9 0 525.648643 1177.411450 1800.467240
3103 1035 1 0 911.623925 2153.485037 598.288991
3104 1035 8 0 911.651758 2144.726012 603.113794
3105 1035 9 0 911.596092 2162.244061 593.464189
3106 1036 1 0 1640.425550 2653.441005 2292.021701
3107 1036 8 0 1631.820869 2655.149697 2296.821686
3108 1036 9 0 1649.030230 2651.732313 2287.221717
3109 1037 1 0 1253.896018 1219.812238 2318.372482
3110 1037 8 0 1244.250240 1217.178715 2318.525850
3111 1037 9 0 1263.541796 1222.445762 2318.219115
3112 1038 1 0 792.872766 2611.422248 227.753705
3113 1038 8 0 787.823201 2620.039852 228.242377
3114 1038 9 0 797.922330 2602.804644 227.265033
3115 1039 1 0 320.656645 139.381675 972.807635
3116 1039 8 0 325.420632 130.634105 971.921956
3117 1039 9 0 315.892657 148.129246 973.693314
3118 1040 1 0 307.530537 564.921292 2281.932084
3119 1040 8 0 312.112083 572.976709 2278.174467
3120 1040 9 0 302.948991 556.865874 2285.689701
3121 1041 1 0 436.490545 1449.998992 1365.603769
3122 1041 8 0 443.882847 1447.529126 1359.338497
3123 1041 9 0 429.098243 1452.468858 1371.869041
3124 1042 1 0 1244.309328 2187.749994 614.608408
3125 1042 8 0 1244.302192 2197.396762 617.242760
3126 1042 9 0 1244.316465 2178.103226 611.974056
3127 1043 1 0 2662.871374 218.196638 1369.463065
3128 1043 8 0 2656.637259 210.377905 1369.406163
3129 1043 9 0 2669.105488 226.015371 1369.519968
3130 1044 1 0 1899.438676 98.488868 154.489963
3131 1044 8 0 1904.360328 89.859327 153.346131
3132 1044 9 0 1894.517024 107.118410 155.633795
3133 1045 1 0 1069.372577 719.770233 899.338493
3134 1045 8 0 1068.152945 711.741546 893.503025
3135 1045 9 0 1070.592210 727.798919 905.173961
3136 1046 1 0 268.675968 148.700826 1438.299392
3137 1046 8 0 273.249937 140.614668 1434.599006
3138 1046 9 0 264.101999 156.786984 1441.999778
3139 1047 1 0 1166.371242 1080.324925 2381.268781
3140 1047 8 0 1169.797916 1072.020610 2385.661532
3141 1047 9 0 1162.944568 1088.629240 2376.876031
3142 1048 1 0 1224.894272 2687.997758 1346.479099
3143 1048 8 0 1215.139055 2685.857660 1346.984771
3144 1048 9 0 1234.649490 2690.137857 1345.973427
3145 1049 1 0 1119.787023 1082.454618 802.943450
3146 1049 8 0 1118.985426 1091.234003 807.663603
3147 1049 9 0 1120.588621 1073.675234 798.223297
3148 1050 1 0 1822.369600 204.885672 908.917833
3149 1050 8 0 1816.756918 200.654859 901.804604
3150 1050 9 0 1827.982282 209.116486 916.031061
3151 1051 1 0 2025.378726 1219.565053 409.329548
3152 1051 8 0 2024.930055 1211.708506 415.499911
3153 1051 9 0 2025.827397 1227.421599 403.159186
3154 1052 1 0 2106.785077 719.470463 2245.106893
3155 1052 8 0 2107.752636 709.558345 2246.008962
3156 1052 9 0 2105.817518 729.382582 2244.204824
3157 1053 1 0 888.522561 1565.459712 725.895707
3158 1053 8 0 894.948187 1559.079149 721.653097
3159 1053 9 0 882.096935 1571.840276 730.138318
3160 1054 1 0 2067.671398 1293.711084 1449.728118
3161 1054 8 0 2075.684971 1293.366107 1455.700022
3162 1054 9 0 2059.657824 1294.056061 1443.756215
3163 1055 1 0 791.793978 1781.404758 1355.195844
3164 1055 8 0 785.135703 1783.677793 1348.089460
3165 1055 9 0 798.452253 1779.131723 1362.302228
3166 1056 1 0 2665.983165 709.234810 1815.431537
3167 1056 8 0 2664.004840 703.163006 1823.126953
3168 1056 9 0 2667.961489 715.306614 1807.736121
3169 1057 1 0 1685.411083 919.026057 1058.978549
3170 1057 8 0 1688.068206 928.042097 1062.391866
3171 1057 9 0 1682.753960 910.010018 1055.565233
3172 1058 1 0 805.366936 1799.356053 2190.740126
3173 1058 8 0 813.146269 1793.078701 2190.462938
3174 1058 9 0 797.587603 1805.633404 2191.017314
3175 1059 1 0 120.173783 954.008155 1252.112974
3176 1059 8 0 127.531417 960.168712 1249.300014
3177 1059 9 0 112.816148 947.847597 1254.925934
3178 1060 1 0 111.875586 2148.288922 405.369447
3179 1060 8 0 114.596219 2149.019940 395.774460
3180 1060 9 0 109.154953 2147.557904 414.964433
3181 1061 1 0 2359.163841 827.930155 659.165962
3182 1061 8 0 2366.619838 834.591068 659.366815
3183 1061 9 0 2351.707843 821.269242 658.965109
3184 1062 1 0 277.977517 1380.099644 1988.061009
3185 1062 8 0 269.328008 1378.347731 1983.358158
3186 1062 9 0 286.627025 1381.851557 1992.763859
3187 1063 1 0 2271.723467 734.276856 1509.480419
3188 1063 8 0 2261.791668 734.752190 1508.415800
3189 1063 9 0 2281.655267 733.801522 1510.545038
3190 1064 1 0 311.324348 1173.018175 380.054138
3191 1064 8 0 306.663216 1164.312711 381.631715
3192 1064 9 0 315.985481 1181.723638 378.476560
3193 1065 1 0 2304.223141 1976.823534 302.276350
3194 1065 8 0 2310.719974 1972.329216 308.407603
3195 1065 9 0 2297.726307 1981.317852 296.145097
3196 1066 1 0 357.249930 2405.757919 1481.278753
3197 1066 8 0 348.692278 2410.931560 1481.271566
3198 1066 9 0 365.807581 2400.584279 1481.285940
3199 1067 1 0 1488.304221 2207.974103 840.212419
3200 1067 8 0 1497.059020 2203.143716 840.067990
3201 1067 9 0 1479.549422 2212.804489 840.356849
3202 1068 1 0 775.786584 208.800353 1302.207659
3203 1068 8 0 776.728618 202.314915 1309.760914
3204 1068 9 0 774.844550 215.285791 1294.654403
3205 1069 1 0 335.994209 1340.902864 367.471324
3206 1069 8 0 333.566845 1349.944082 370.987612
3207 1069 9 0 338.421572 1331.861646 363.955035
3208 1070 1 0 1159.677498 1012.263876 1968.838881
3209 1070 8 0 1165.005497 1018.975129 1963.684125
3210 1070 9 0 1154.349499 1005.552622 1973.993636
3211 1071 1 0 377.266269 858.143895 2358.118675
3212 1071 8 0 383.817956 852.206834 2353.446770
3213 1071 9 0 370.714581 864.080956 2362.790581
3214 1072 1 0 1142.488824 2206.385853 329.168867
3215 1072 8 0 1147.680193 2197.872909 328.407642
3216 1072 9 0 1137.297455 2214.898798 329.930092
3217 1073 1 0 1840.487364 1965.748177 627.866788
3218 1073 8 0 1845.911422 1959.122164 633.031624
3219 1073 9 0 1835.063305 1972.374191 622.701952
3220 1074 1 0 894.139824 393.029685 1269.272916
3221 1074 8 0 886.883835 391.344161 1262.601362
3222 1074 9 0 901.395813 394.715208 1275.944470
3223 1075 1 0 2115.298888 1484.847716 1217.706636
3224 1075 8 0 2118.609771 1476.125075 1214.107528
3225 1075 9 0 2111.988005 1493.570358 1221.305745
3226 1076 1 0 1364.471582 1052.345966 465.956182
3227 1076 8 0 1364.417046 1042.563487 463.882506
3228 1076 9 0 1364.526118 1062.128445 468.029857
3229 1077 1 0 2569.175707 812.019022 2356.648338
3230 1077 8 0 2571.281277 815.836898 2365.647805
3231 1077 9 0 2567.070138 808.201147 2347.648871
3232 1078 1 0 636.658311 1165.597714 2088.171785
3233 1078 8 0 629.965290 1172.397319 2085.176982
3234 1078 9 0 643.351333 1158.798110 2091.166587
3235 1079 1 0 1753.785995 214.669474 1462.113930
3236 1079 8 0 1757.446154 223.318743 1465.548081
3237 1079 9 0 1750.125836 206.020206 1458.679779
3238 1080 1 0 1062.582145 1848.881351 991.646686
3239 1080 8 0 1070.107388 1845.073321 986.273639
3240 1080 9 0 1055.056903 1852.689382 997.019733
3241 1081 1 0 1436.130993 1941.349429 1519.262786
3242 1081 8 0 1443.359517 1943.876773 1525.694035
3243 1081 9 0 1428.902468 1938.822084 1512.831537
3244 1082 1 0 861.429868 810.935612 2192.244748
3245 1082 8 0 861.890940 819.847097 2187.731118
3246 1082 9 0 860.968797 802.024128 2196.758378
3247 1083 1 0 1597.297822 56.493430 211.014570
3248 1083 8 0 1605.266190 53.043310 215.974589
3249 1083 9 0 1589.329455 59.943550 206.054552
3250 1084 1 0 2536.199172 1794.422791 1518.250614
3251 1084 8 0 2545.053715 1799.036435 1517.692626
3252 1084 9 0 2527.344629 1789.809147 1518.808602
3253 1085 1 0 486.365078 1747.386862 452.476793
3254 1085 8 0 485.224213 1750.413116 461.939362
3255 1085 9 0 487.505943 1744.360607 443.014224
3256 1086 1 0 1714.930794 1086.155765 844.198196
3257 1086 8 0 1721.706716 1082.516134 850.588812
3258 1086 9 0 1708.154872 1089.795396 837.807581
3259 1087 1 0 1194.108211 1693.856417 1284.698775
3260 1087 8 0 1196.618660 1685.204806 1289.040119
3261 1087 9 0 1191.597762 1702.508029 1280.357431
3262 1088 1 0 844.094923 591.554178 9.430244
3263 1088 8 0 846.327203 582.614268 13.315464
3264 1088 9 0 841.862642 600.494088 5.545025
3265 1089 1 0 8.902852 2097.106099 2203.052587
3266 1089 8 0 11.629348 2104.275347 2196.636349
3267 1089 9 0 6.176356 2089.936851 2209.468824
3268 1090 1 0 494.162089 373.944374 1099.062549
3269 1090 8 0 493.227861 383.859196 1099.970031
3270 1090 9 0 495.096316 364.029552 1098.155067
3271 1091 1 0 1566.748591 1252.931415 236.025299
3272 1091 8 0 1570.653539 1259.110993 229.201503
3273 1091 9 0 1562.843642 1246.751837 242.849095
3274 1092 1 0 1436.201101 277.075891 589.546725
3275 1092 8 0 1439.554052 286.034106 586.629859
3276 1092 9 0 1432.848150 268.117677 592.463591
3277 1093 1 0 1464.924310 1447.912113 1443.600090
3278 1093 8 0 1458.577660 1448.391735 1451.313066
3279 1093 9 0 1471.270960 1447.432490 1435.887114
3280 1094 1 0 1514.471375 2393.969085 1195.615978
3281 1094 8 0 1523.829524 2396.785854 1193.496816
3282 1094 9 0 1505.113225 2391.152316 1197.735140
3283 1095 1 0 599.214644 1048.501363 889.713538
3284 1095 8 0 594.020479 1043.573315 896.694583
3285 1095 9 0 604.408808 1053.429411 882.732492
3286 1096 1 0 992.592843 1529.542253 285.738208
3287 1096 8 0 987.115750 1526.176362 293.397988
3288 1096 9 0 998.069936 1532.908144 278.078428
3289 1097 1 0 1890.900559 2268.646956 307.029038
3290 1097 8 0 1884.607671 2260.986571 308.339784
3291 1097 9 0 1897.193447 2276.307342 305.718293
3292 1098 1 0 2589.770965 540.303851 740.082417
3293 1098 8 0 2594.007655 547.843645 745.102573
3294 1098 9 0 2585.534275 532.764057 735.062261
3295 1099 1 0 1555.869177 1375.655063 956.460333
3296 1099 8 0 1551.890184 1366.589840 955.049889
3297 1099 9 0 1559.848170 1384.720286 957.870776
3298 1100 1 0 342.913441 1447.280717 726.867059
3299 1100 8 0 343.926890 1457.192260 726.010180
3300 1100 9 0 341.899992 1437.369174 727.723937
3301 1101 1 0 243.971202 253.396460 1918.375766
3302 1101 8 0 241.029693 244.557307 1922.011273
3303 1101 9 0 246.912711 262.235612 1914.740260
3304 1102 1 0 468.947269 951.583455 2184.949286
3305 1102 8 0 471.934979 960.898718 2182.875768
3306 1102 9 0 465.959560 942.268192 2187.022803
3307 1103 1 0 425.656036 1082.862935 1633.385407
3308 1103 8 0 420.708386 1075.166684 1637.421308
3309 1103 9 0 430.603685 1090.559186 1629.349507
3310 1104 1 0 973.085013 1801.796788 2582.195729
3311 1104 8 0 971.114991 1811.599248 2582.371219
3312 1104 9 0 975.055035 1791.994329 2582.020240
3313 1105 1 0 2699.296999 1387.199874 1643.096252
3314 1105 8 0 2694.178890 1383.191344 1635.497789
3315 1105 9 0 2704.415108 1391.208404 1650.694716
3316 1106 1 0 921.601583 779.874117 1290.543030
3317 1106 8 0 929.853344 774.907168 1287.852702
3318 1106 9 0 913.349823 784.841067 1293.233358
3319 1107 1 0 773.920573 1026.669882 2029.213822
3320 1107 8 0 768.377496 1018.698802 2026.818791
3321 1107 9 0 779.463650 1034.640962 2031.608854
3322 1108 1 0 669.364952 1295.522369 1417.489587
3323 1108 8 0 666.594478 1288.729456 1410.693941
3324 1108 9 0 672.135426 1302.315282 1424.285234
3325 1109 1 0 24.202048 1708.049946 1756.574188
3326 1109 8 0 21.744855 1705.157212 1765.825907
3327 1109 9 0 26.659240 1710.942680 1747.322470
3328 1110 1 0 2337.420443 1826.685758 715.255383
3329 1110 8 0 2340.657908 1817.392931 713.477126
3330 1110 9 0 2334.182977 1835.978584 717.033640
3331 1111 1 0 113.616299 2646.545791 1327.820037
3332 1111 8 0 118.599196 2653.865012 1332.467588
3333 1111 9 0 108.633401 2639.226570 1323.172486
3334 1112 1 0 1510.432948 2314.847357 1801.935173
3335 1112 8 0 1516.373621 2313.092135 1794.084847
3336 1112 9 0 1504.492276 2316.602580 1809.785498
3337 1113 1 0 801.248800 1727.880701 2638.456299
3338 1113 8 0 798.687669 1718.281705 2637.316178
3339 1113 9 0 803.809930 1737.479698 2639.596421
3340 1114 1 0 2581.416120 1610.294063 1030.568283
3341 1114 8 0 2580.644544 1619.382147 1026.468114
3342 1114 9 0 2582.187696 1601.205978 1034.668452
3343 1115 1 0 2703.759902 2488.749708 2393.555444
3344 1115 8 0 2707.629145 2489.294643 2384.350445
3345 1115 9 0 2699.890659 2488.204773 2402.760443
3346 1116 1 0 1076.720862 1928.610598 1005.760452
3347 1116 8 0 1080.609540 1922.036598 999.305941
3348 1116 9 0 1072.832183 1935.184598 1012.214962
3349 1117 1 0 157.535095 686.145264 1049.785780
3350 1117 8 0 148.573664 685.737718 1054.204676
3351 1117 9 0 166.496527 686.552809 1045.366883
3352 1118 1 0 1956.408725 1224.418132 2507.477756
3353 1118 8 0 1950.724013 1231.656340 2511.388308
3354 1118 9 0 1962.093436 1217.179925 2503.567205
3355 1119 1 0 2631.870349 1408.765769 1363.897314
3356 1119 8 0 2633.633770 1413.976583 1372.248228
3357 1119 9 0 2630.106927 1403.554954 1355.546401
3358 1120 1 0 2271.906949 2571.848165 1888.040336
3359 1120 8 0 2281.367624 2574.301917 1885.924981
3360 1120 9 0 2262.446274 2569.394414 1890.155691
3361 1121 1 0 1974.194714 567.768681 1573.430777
3362 1121 8 0 1968.592411 561.242245 1568.329813
3363 1121 9 0 1979.797016 574.295117 1578.531742
3364 1122 1 0 2506.105116 2205.318514 2301.964830
3365 1122 8 0 2496.111935 2205.151653 2302.294208
3366 1122 9 0 2516.098297 2205.485374 2301.635452
3367 1123 1 0 2414.408354 2655.683594 2345.287971
3368 1123 8 0 2413.923195 2647.596068 2351.149416
3369 1123 9 0 2414.893512 2663.771120 2339.426525
3370 1124 1 0 1158.620944 243.494377 605.489882
3371 1124 8 0 1167.707369 243.863866 601.330513
3372 1124 9 0 1149.534518 243.124888 609.649251
3373 1125 1 0 2387.286292 716.814949 1913.216638
3374 1125 8 0 2396.655287 717.760268 1916.582392
3375 1125 9 0 2377.917296 715.869629 1909.850884
3376 1126 1 0 550.411895 2342.177986 738.736205
3377 1126 8 0 544.158565 2349.005444 734.957094
3378 1126 9 0 556.665225 2335.350528 742.515316
3379 1127 1 0 2245.160208 1786.843246 542.197564
3380 1127 8 0 2240.416983 1778.545110 545.137422
3381 1127 9 0 2249.903432 1795.141382 539.257707
3382 1128 1 0 1227.001522 550.143009 627.708920
3383 1128 8 0 1223.940384 552.698073 618.538255
3384 1128 9 0 1230.062659 547.587946 636.879584
3385 1129 1 0 1055.459646 2562.592225 834.498101
3386 1129 8 0 1053.550444 2552.903227 836.072353
3387 1129 9 0 1057.368848 2572.281223 832.923849
3388 1130 1 0 2344.275188 586.815152 2362.137189
3389 1130 8 0 2336.354957 582.480152 2357.838619
3390 1130 9 0 2352.195420 591.150153 2366.435759
3391 1131 1 0 1973.839061 1746.020081 2180.541173
3392 1131 8 0 1981.286576 1739.351891 2180.277023
3393 1131 9 0 1966.391546 1752.688270 2180.805324
3394 1132 1 0 1151.269201 1665.687153 435.045199
3395 1132 8 0 1160.104056 1670.340767 434.507404
3396 1132 9 0 1142.434346 1661.033540 435.582993
3397 1133 1 0 594.621159 2072.614578 1477.986073
3398 1133 8 0 590.886981 2074.181665 1487.129385
3399 1133 9 0 598.355338 2071.047490 1468.842762
3400 1134 1 0 1887.535575 225.255376 1955.243225
3401 1134 8 0 1896.946700 227.745219 1957.530455
3402 1134 9 0 1878.124451 222.765533 1952.955994
3403 1135 1 0 2229.836556 796.184498 688.210302
3404 1135 8 0 2235.959788 788.279189 688.100265
3405 1135 9 0 2223.713324 804.089808 688.320339
3406 1136 1 0 1340.160258 834.680026 554.629648
3407 1136 8 0 1344.691199 841.484586 560.388862
3408 1136 9 0 1335.629318 827.875467 548.870434
3409 1137 1 0 1529.276028 2605.286204 1636.606793
3410 1137 8 0 1538.702823 2604.589807 1633.343272
3411 1137 9 0 1519.849233 2605.982601 1639.870315
3412 1138 1 0 660.230278 668.827449 1430.319510
3413 1138 8 0 655.200222 660.349253 1431.998414
3414 1138 9 0 665.260334 677.305646 1428.640606
3415 1139 1 0 1277.840588 2379.570767 906.537011
3416 1139 8 0 1285.093423 2373.065088 904.284787
3417 1139 9 0 1270.587753 2386.076447 908.789235
3418 1140 1 0 1930.276802 1891.711870 951.434374
3419 1140 8 0 1923.538785 1884.386853 952.405588
3420 1140 9 0 1937.014819 1899.036887 950.463159
3421 1141 1 0 2569.711318 2154.969189 1332.422165
3422 1141 8 0 2578.072657 2160.350137 1333.486788
3423 1141 9 0 2561.349979 2149.588242 1331.357543
3424 1142 1 0 1883.964505 2100.742715 1886.533256
3425 1142 8 0 1891.072956 2097.027625 1892.505527
3426 1142 9 0 1876.856053 2104.457805 1880.560985
3427 1143 1 0 1547.062301 217.927728 145.211915
3428 1143 8 0 1539.182249 223.787512 143.323078
3429 1143 9 0 1554.942354 212.067944 147.100751
3430 1144 1 0 2451.886622 715.950683 959.446793
3431 1144 8 0 2456.540478 715.309324 968.274606
3432 1144 9 0 2447.232767 716.592043 950.618980
3433 1145 1 0 239.076423 2145.992671 1594.021365
3434 1145 8 0 243.477326 2153.558673 1589.185286
3435 1145 9 0 234.675520 2138.426669 1598.857445
3436 1146 1 0 1286.773906 518.115993 898.689165
3437 1146 8 0 1282.650037 509.009802 898.422731
3438 1146 9 0 1290.897774 527.222184 898.955598
3439 1147 1 0 2668.902501 2508.949303 1703.905608
3440 1147 8 0 2675.313282 2503.730183 1698.278649
3441 1147 9 0 2662.491719 2514.168423 1709.532567
3442 1148 1 0 1307.387651 2453.320983 2210.929591
3443 1148 8 0 1315.237300 2447.125591 2210.940971
3444 1148 9 0 1299.538003 2459.516376 2210.918211
3445 1149 1 0 658.503881 583.709309 1898.899988
3446 1149 8 0 653.395958 577.699036 1905.047000
3447 1149 9 0 663.611803 589.719581 1892.752976
3448 1150 1 0 2251.577473 282.278919 649.331053
3449 1150 8 0 2253.387783 287.423158 657.713152
3450 1150 9 0 2249.767162 277.134680 640.948953
3451 1151 1 0 539.519404 1202.290463 1559.177076
3452 1151 8 0 536.916032 1193.344395 1555.545227
3453 1151 9 0 542.122775 1211.236531 1562.808925
3454 1152 1 0 1825.570829 2151.003038 1169.134462
3455 1152 8 0 1822.009055 2141.683020 1169.806052
3456 1152 9 0 1829.132604 2160.323055 1168.462872
3457 1153 1 0 156.231188 2139.695053 1432.523022
3458 1153 8 0 165.273368 2136.858825 1429.330094
3459 1153 9 0 147.189008 2142.531282 1435.715949
3460 1154 1 0 1040.681903 231.715154 539.577377
3461 1154 8 0 1035.110279 225.928508 545.533193
3462 1154 9 0 1046.253527 237.501799 533.621562
3463 1155 1 0 974.742093 485.909973 2373.228968
3464 1155 8 0 981.229985 492.623764 2376.811182
3465 1155 9 0 968.254201 479.196182 2369.646753
3466 1156 1 0 2558.178255 648.105795 131.166328
3467 1156 8 0 2549.008137 648.287729 135.150777
3468 1156 9 0 2567.348373 647.923862 127.181879
3469 1157 1 0 1558.463623 2417.066886 1453.449127
3470 1157 8 0 1566.249104 2423.082631 1451.661083
3471 1157 9 0 1550.678142 2411.051140 1455.237170
3472 1158 1 0 2265.925899 2239.425738 201.052698
3473 1158 8 0 2274.196172 2233.808264 201.268489
3474 1158 9 0 2257.655625 2245.043211 200.836907
3475 1159 1 0 250.956975 853.146721 346.712405
3476 1159 8 0 243.221856 847.422754 343.991350
3477 1159 9 0 258.692094 858.870688 349.433460
3478 1160 1 0 848.418486 2475.502797 722.709145
3479 1160 8 0 858.325850 2474.264765 723.267198
3480 1160 9 0 838.511123 2476.740829 722.151091
3481 1161 1 0 1744.718036 569.664976 1337.485185
3482 1161 8 0 1745.708447 565.472710 1346.509818
3483 1161 9 0 1743.727624 573.857242 1328.460553
3484 1162 1 0 2686.592896 2694.026285 661.996950
3485 1162 8 0 2695.217283 2689.358606 660.039213
3486 1162 9 0 2677.968509 2698.693963 663.954686
3487 1163 1 0 2394.288120 2436.291636 1531.042355
3488 1163 8 0 2400.989864 2431.860244 1536.996294
3489 1163 9 0 2387.586376 2440.723028 1525.088415
3490 1164 1 0 2434.773469 2526.161308 2695.385476
3491 1164 8 0 2444.362070 2528.984892 2695.678904
3492 1164 9 0 2425.184868 2523.337723 2695.092049
3493 1165 1 0 647.047957 1866.675023 1234.297210
3494 1165 8 0 637.328876 1867.611460 1232.137916
3495 1165 9 0 656.767038 1865.738585 1236.456503
3496 1166 1 0 2336.968628 859.569075 283.781659
3497 1166 8 0 2345.482917 855.295551 286.822032
3498 1166 9 0 2328.454339 863.842599 280.741286
3499 1167 1 0 602.911162 2136.990224 1385.095010
3500 1167 8 0 597.210763 2139.233101 1392.999119
3501 1167 9 0 608.611562 2134.747347 1377.190900
3502 1168 1 0 670.676388 2605.609283 1123.136924
3503 1168 8 0 667.066133 2607.532810 1132.261951
3504 1168 9 0 674.286642 2603.685755 1114.011898
3505 1169 1 0 1535.594836 1944.454911 71.033462
3506 1169 8 0 1527.396492 1948.030947 66.561425
3507 1169 9 0 1543.793180 1940.878876 75.505500
3508 1170 1 0 1310.033216 363.837169 2380.007285
3509 1170 8 0 1317.845040 364.427861 2373.792263
3510 1170 9 0 1302.221393 363.246478 2386.222307
3511 1171 1 0 1566.025728 1060.321095 1336.695637
3512 1171 8 0 1574.221391 1065.098423 1333.532055
3513 1171 9 0 1557.830065 1055.543768 1339.859218
3514 1172 1 0 1824.783667 19.589190 1177.699390
3515 1172 8 0 1817.985775 13.627126 1173.428271
3516 1172 9 0 1831.581559 25.551254 1181.970510
3517 1173 1 0 893.154119 2441.042444 148.279565
3518 1173 8 0 887.011770 2433.151230 148.262500
3519 1173 9 0 899.296468 2448.933658 148.296631
3520 1174 1 0 1566.162074 862.742062 132.471161
3521 1174 8 0 1576.054755 861.511833 133.259449
3522 1174 9 0 1556.269393 863.972291 131.682874
3523 1175 1 0 1539.544900 1858.889146 738.572928
3524 1175 8 0 1532.916069 1866.300429 737.509216
3525 1175 9 0 1546.173730 1851.477862 739.636640
3526 1176 1 0 1696.993621 1999.270887 1854.395034
3527 1176 8 0 1695.707043 1997.578594 1864.166465
3528 1176 9 0 1698.280199 2000.963180 1844.623603
3529 1177 1 0 1531.234045 2205.697445 1664.332967
3530 1177 8 0 1526.551321 2214.408022 1662.850420
3531 1177 9 0 1535.916768 2196.986868 1665.815515
3532 1178 1 0 1332.821736 1655.312544 2605.428223
3533 1178 8 0 1324.521350 1658.268194 2610.157677
3534 1178 9 0 1341.122121 1652.356894 2600.698770
3535 1179 1 0 833.433815 1231.505941 691.753088
3536 1179 8 0 839.876141 1232.556126 699.328941
3537 1179 9 0 826.991490 1230.455756 684.177235
3538 1180 1 0 1573.428989 1638.115708 1801.012096
3539 1180 8 0 1578.980819 1631.973801 1795.403693
3540 1180 9 0 1567.877160 1644.257614 1806.620498
3541 1181 1 0 1309.261262 404.095261 1578.747816
3542 1181 8 0 1301.859452 400.893803 1584.660842
3543 1181 9 0 1316.663072 407.296720 1572.834790
3544 1182 1 0 2360.928394 521.397766 652.150627
3545 1182 8 0 2352.320944 516.307609 652.196626
3546 1182 9 0 2369.535843 526.487923 652.104628
3547 1183 1 0 1309.098173 55.318574 2681.977486
3548 1183 8 0 1303.029964 62.645792 2678.897113
3549 1183 9 0 1315.166383 47.991356 2685.057860
3550 1184 1 0 2423.760068 189.808456 2564.976201
3551 1184 8 0 2422.641661 182.557409 2571.771161
3552 1184 9 0 2424.878475 197.059504 2558.181241
3553 1185 1 0 2457.888517 1815.781082 2445.981006
3554 1185 8 0 2448.061522 1817.548633 2446.534120
3555 1185 9 0 2467.715512 1814.013531 2445.427892
3556 1186 1 0 2015.558199 237.507693 2339.800587
3557 1186 8 0 2011.117206 244.320813 2333.981741
3558 1186 9 0 2019.999192 230.694572 2345.619433
3559 1187 1 0 1917.806382 837.507431 2425.628922
3560 1187 8 0 1908.033493 839.600319 2425.961281
3561 1187 9 0 1927.579271 835.414544 2425.296563
3562 1188 1 0 1561.606724 2642.386986 377.858842
3563 1188 8 0 1551.674061 2643.447383 378.325481
3564 1188 9 0 1571.539388 2641.326590 377.392203
3565 1189 1 0 2213.738458 844.234841 1007.000818
3566 1189 8 0 2222.708758 847.655997 1004.202711
3567 1189 9 0 2204.768157 840.813685 1009.798926
3568 1190 1 0 2464.461520 835.770875 2698.331097
3569 1190 8 0 2473.082612 838.416171 2694.009157
3570 1190 9 0 2455.840427 833.125579 2702.653038
3571 1191 1 0 2433.757236 2158.786198 2554.699157
3572 1191 8 0 2436.922708 2150.665887 2559.602252
3573 1191 9 0 2430.591765 2166.906510 2549.796063
3574 1192 1 0 380.716820 1907.278873 1001.954724
3575 1192 8 0 372.970194 1910.833026 996.724257
3576 1192 9 0 388.463446 1903.724719 1007.185191
3577 1193 1 0 1823.735648 2631.539386 2392.583238
3578 1193 8 0 1826.257403 2629.799132 2383.064191
3579 1193 9 0 1821.213893 2633.279639 2402.102286
3580 1194 1 0 1191.853899 1054.866767 2263.906634
3581 1194 8 0 1200.068344 1060.569380 2263.962352
3582 1194 9 0 1183.639455 1049.164153 2263.850916
3583 1195 1 0 419.433932 2359.846198 2672.958492
3584 1195 8 0 418.869169 2367.056321 2679.864661
3585 1195 9 0 419.998694 2352.636075 2666.052324
3586 1196 1 0 1621.438640 808.397547 711.812055
3587 1196 8 0 1614.026237 804.358382 706.450952
3588 1196 9 0 1628.851044 812.436711 717.173158
3589 1197 1 0 2590.917114 366.697586 274.567763
3590 1197 8 0 2583.664626 372.451946 278.347810
3591 1197 9 0 2598.169602 360.943225 270.787715
3592 1198 1 0 2067.627653 987.140833 636.994243
3593 1198 8 0 2066.368445 987.099131 646.914558
3594 1198 9 0 2068.886862 987.182536 627.073928
3595 1199 1 0 841.367008 1723.709143 1972.114865
3596 1199 8 0 838.622163 1731.974270 1967.200244
3597 1199 9 0 844.111852 1715.444016 1977.029487
3598 1200 1 0 1705.159865 42.693315 139.627305
3599 1200 8 0 1713.727402 47.312459 141.920952
3600 1200 9 0 1696.592328 38.074171 137.333657
3601 1201 1 0 563.280706 1987.626193 1853.171489
3602 1201 10 0 561.162798 1977.853043 1853.171919
3603 1201 11 0 565.398614 1997.399343 1853.171060
3604 1202 1 0 2086.257044 333.430913 1051.065941
3605 1202 10 0 2091.117498 341.478749 1054.473042
3606 1202 11 0 2081.396590 325.383078 1047.658840
3607 1203 1 0 2204.176891 1629.347968 1157.688084
3608 1203 10 0 2204.360197 1619.351762 1157.482520
3609 1203 11 0 2203.993585 1639.344174 1157.893648
3610 1204 1 0 2702.166079 641.899733 1559.886950
3611 1204 10 0 2698.008342 632.807189 1560.084079
3612 1204 11 0 2706.323816 650.992278 1559.689820
3613 1205 1 0 1193.603873 584.855846 1566.221454
3614 1205 10 0 1192.648960 594.350704 1563.232172
3615 1205 11 0 1194.558787 575.360988 1569.210735
3616 1206 1 0 2408.870063 1341.049091 1166.647099
3617 1206 10 0 2400.425585 1337.140924 1162.984174
3618 1206 11 0 2417.314541 1344.957258 1170.310024
3619 1207 1 0 1493.455085 2646.610233 1592.503749
3620 1207 10 0 1483.492781 2645.757262 1592.661650
3621 1207 11 0 1503.417389 2647.463204 1592.345848
3622 1208 1 0 1733.917390 1499.016106 1851.235406
3623 1208 10 0 1726.774912 1495.284537 1845.314224
3624 1208 11 0 1741.059869 1502.747674 1857.156589
3625 1209 1 0 931.361437 1177.650649 2469.273706
3626 1209 10 0 921.454952 1179.010726 2469.382051
3627 1209 11 0 941.267922 1176.290571 2469.165361
3628 1210 1 0 2594.052095 1771.240982 1057.918430
3629 1210 10 0 2593.729315 1766.081346 1049.358409
3630 1210 11 0 2594.374874 1776.400619 1066.478451
3631 1211 1 0 853.771515 710.093658 1820.960489
3632 1211 10 0 860.171317 714.633898 1827.159583
3633 1211 11 0 847.371713 705.553418 1814.761396
3634 1212 1 0 1191.172453 2685.811636 2160.221961
3635 1212 10 0 1182.226816 2689.085896 2163.264132
3636 1212 11 0 1200.118090 2682.537375 2157.179791
3637 1213 1 0 1773.070376 2182.501569 273.924766
3638 1213 10 0 1776.570967 2184.248341 264.721796
3639 1213 11 0 1769.569785 2180.754796 283.127735
3640 1214 1 0 2632.294949 1234.386524 2128.428926
3641 1214 10 0 2629.636796 1243.561643 2131.387206
3642 1214 11 0 2634.953102 1225.211405 2125.470646
3643 1215 1 0 2602.044450 1870.230347 135.926850
3644 1215 10 0 2606.249555 1861.232959 134.758907
3645 1215 11 0 2597.839344 1879.227736 137.094793
3646 1216 1 0 2622.630809 1250.186985 1535.310835
3647 1216 10 0 2626.283670 1256.404953 1542.238567
3648 1216 11 0 2618.977947 1243.969016 1528.383103
3649 1217 1 0 381.350603 793.300024 1830.983138
3650 1217 10 0 384.702663 783.896217 1830.406861
3651 1217 11 0 377.998543 802.703832 1831.559415
3652 1218 1 0 2407.005595 1536.795744 504.445858
3653 1218 10 0 2407.092868 1526.805525 504.879322
3654 1218 11 0 2406.918321 1546.785964 504.012395
3655 1219 1 0 1214.632150 2691.051971 1501.243935
3656 1219 10 0 1219.656786 2682.466236 1500.225021
3657 1219 11 0 1209.607513 2699.637706 1502.262848
3658 1220 1 0 1028.223993 788.470362 2400.525119
3659 1220 10 0 1033.280986 796.275480 2404.200299
3660 1220 11 0 1023.166999 780.665244 2396.849939
3661 1221 1 0 1689.561066 2162.205561 2594.165136
3662 1221 10 0 1679.792417 2162.736444 2592.093503
3663 1221 11 0 1699.329715 2161.674678 2596.236769
3664 1222 1 0 55.642005 1682.521874 530.114228
3665 1222 10 0 56.217908 1672.898820 532.772264
3666 1222 11 0 55.066101 1692.144929 527.456192
3667 1223 1 0 1749.924081 1227.070190 1931.128258
3668 1223 10 0 1742.425215 1221.801853 1927.126805
3669 1223 11 0 1757.422948 1232.338528 1935.129711
3670 1224 1 0 2546.325315 779.142652 978.947559
3671 1224 10 0 2539.669727 786.232154 981.280393
3672 1224 11 0 2552.980904 772.053151 976.614724
3673 1225 1 0 421.125049 1848.987846 326.481055
3674 1225 10 0 413.478496 1846.795603 332.541113
3675 1225 11 0 428.771601 1851.180089 320.420997
3676 1226 1 0 1690.166716 2476.600580 627.165446
3677 1226 10 0 1680.471785 2476.493180 624.716614
3678 1226 11 0 1699.861647 2476.707979 629.614278
3679 1227 1 0 453.738688 1548.382210 315.104228
3680 1227 10 0 449.599464 1541.515905 309.127551
3681 1227 11 0 457.877913 1555.248515 321.080906
3682 1228 1 0 418.004566 1485.246994 1507.914281
3683 1228 10 0 418.671885 1478.681364 1515.427415
3684 1228 11 0 417.337248 1491.812624 1500.401147
3685 1229 1 0 647.947549 721.506464 1335.575714
3686 1229 10 0 645.997641 726.614096 1343.948882
3687 1229 11 0 649.897457 716.398832 1327.202545
3688 1230 1 0 133.396870 418.356928 1528.208674
3689 1230 10 0 141.153121 414.603964 1533.283696
3690 1230 11 0 125.640619 422.109892 1523.133653
3691 1231 1 0 1275.582753 1359.488449 211.220671
3692 1231 10 0 1272.079256 1365.490186 218.411266
3693 1231 11 0 1279.086251 1353.486713 204.030076
3694 1232 1 0 2062.054510 359.455028 2195.846955
3695 1232 10 0 2070.545801 364.611577 2196.990622
3696 1232 11 0 2053.563219 354.298478 2194.703287
3697 1233 1 0 1024.244254 1974.023329 2310.587998
3698 1233 10 0 1025.193492 1983.547223 2307.690692
3699 1233 11 0 1023.295016 1964.499435 2313.485304
3700 1234 1 0 859.386848 1165.070113 1209.780445
3701 1234 10 0 851.338931 1162.043035 1204.674779
3702 1234 11 0 867.434766 1168.097191 1214.886111
3703 1235 1 0 2366.757492 81.256310 34.349953
3704 1235 10 0 2375.574657 76.538530 34.337934
3705 1235 11 0 2357.940327 85.974091 34.361972
3706 1236 1 0 550.884809 788.460164 1657.151970
3707 1236 10 0 549.841425 798.401568 1657.434510
3708 1236 11 0 551.928193 778.518760 1656.869430
3709 1237 1 0 2058.205650 178.309220 2480.450811
3710 1237 10 0 2048.902003 174.721805 2479.694103
3711 1237 11 0 2067.509297 181.896635 2481.207519
3712 1238 1 0 1317.201564 1400.893046 1352.750914
3713 1238 10 0 1307.346328 1399.204103 1352.603298
3714 1238 11 0 1327.056800 1402.581989 1352.898531
3715 1239 1 0 44.102692 1898.639961 1904.795156
3716 1239 10 0 40.561897 1896.742422 1895.637530
3717 1239 11 0 47.643486 1900.537500 1913.952782
3718 1240 1 0 1218.455305 120.851269 643.915794
3719 1240 10 0 1219.242803 118.250313 653.539456
3720 1240 11 0 1217.667808 123.452224 634.292131
3721 1241 1 0 164.462696 1600.897119 915.661320
3722 1241 10 0 169.183676 1603.745632 907.318759
3723 1241 11 0 159.741716 1598.048606 924.003881
3724 1242 1 0 1761.071558 1879.482477 1593.734986
3725 1242 10 0 1751.619287 1879.122120 1590.490803
3726 1242 11 0 1770.523829 1879.842835 1596.979168
3727 1243 1 0 2048.395164 2513.060537 557.030506
3728 1243 10 0 2050.522113 2514.131459 547.318184
3729 1243 11 0 2046.268214 2511.989615 566.742829
3730 1244 1 0 2174.663943 1131.731304 2096.539436
3731 1244 10 0 2183.075507 1130.601946 2101.828116
3732 1244 11 0 2166.252379 1132.860661 2091.250755
3733 1245 1 0 2664.074912 1140.032028 442.656198
3734 1245 10 0 2667.801283 1130.834956 441.420073
3735 1245 11 0 2660.348540 1149.229101 443.892323
3736 1246 1 0 1123.236637 797.525042 1355.864315
3737 1246 10 0 1125.367961 787.754861 1355.832251
3738 1246 11 0 1121.105314 807.295223 1355.896379
3739 1247 1 0 1470.737610 2554.130396 746.951373
3740 1247 10 0 1479.991719 2551.462380 749.642685
3741 1247 11 0 1461.483501 2556.798412 744.260062
3742 1248 1 0 2698.576578 373.619546 385.535108
3743 1248 10 0 2705.874871 367.757031 382.018598
3744 1248 11 0 2691.278286 379.482061 389.051618
3745 1249 1 0 1663.519583 981.201697 2499.756638
3746 1249 10 0 1661.489841 975.500080 2507.717273
3747 1249 11 0 1665.549324 986.903314 2491.796003
3748 1250 1 0 1554.647110 106.036829 1905.367130
3749 1250 10 0 1550.322033 99.336497 1899.333950
3750 1250 11 0 1558.972187 112.737161 1911.400310
3751 1251 1 0 1097.757791 1914.743414 773.768872
3752 1251 10 0 1100.060088 1914.517218 764.040138
3753 1251 11 0 1095.455494 1914.969610 783.497606
3754 1252 1 0 335.081255 595.585501 768.350184
3755 1252 10 0 334.060236 605.020034 765.196278
3756 1252 11 0 336.102274 586.150969 771.504090
3757 1253 1 0 1768.993067 883.336826 2671.523784
3758 1253 10 0 1774.616552 879.007669 2678.568982
3759 1253 11 0 1763.369581 887.665983 2664.478586
3760 1254 1 0 644.764968 1770.292978 1059.046541
3761 1254 10 0 648.220410 1761.081158 1057.257046
3762 1254 11 0 641.309525 1779.504798 1060.836037
3763 1255 1 0 679.269202 42.412991 1213.925720
3764 1255 10 0 686.670317 39.116095 1208.064494
3765 1255 11 0 671.868086 45.709886 1219.786946
3766 1256 1 0 578.403467 2435.381515 1207.496044
3767 1256 10 0 577.436637 2433.943886 1217.344824
3768 1256 11 0 579.370297 2436.819145 1197.647265
3769 1257 1 0 2687.721820 2141.281543 2234.689739
3770 1257 10 0 2687.158763 2147.675026 2242.358268
3771 1257 11 0 2688.284876 2134.888060 2227.021209
3772 1258 1 0 2687.516029 190.612598 1448.929551
3773 1258 10 0 2696.094063 194.444784 1445.504399
3774 1258 11 0 2678.937994 186.780412 1452.354703
3775 1259 1 0 2427.885115 2204.910467 148.264508
3776 1259 10 0 2435.485776 2207.625427 142.360361
3777 1259 11 0 2420.284455 2202.195508 154.168655
3778 1260 1 0 810.337735 1083.912663 64.993993
3779 1260 10 0 817.892687 1086.065156 58.806143
3780 1260 11 0 802.782784 1081.760170 71.181842
3781 1261 1 0 1102.752303 2337.077585 1497.714045
3782 1261 10 0 1104.406480 2331.806380 1489.378693
3783 1261 11 0 1101.098127 2342.348790 1506.049398
3784 1262 1 0 1390.520050 1565.490481 291.657642
3785 1262 10 0 1397.448264 1572.367768 293.826228
3786 1262 11 0 1383.591836 1558.613194 289.489056
3787 1263 1 0 723.118224 2423.391963 9.162128
3788 1263 10 0 718.569218 2419.989641 0.932259
3789 1263 11 0 727.667231 2426.794284 17.391998
3790 1264 1 0 1843.209582 23.534825 2264.429515
3791 1264 10 0 1836.931761 31.221327 2263.202064
3792 1264 11 0 1849.487404 15.848322 2265.656967
3793 1265 1 0 2298.064093 1643.040742 1189.230880
3794 1265 10 0 2291.903171 1640.971649 1181.630755
3795 1265 11 0 2304.225015 1645.109834 1196.831005
3796 1266 1 0 2550.206713 1246.171297 196.155147
3797 1266 10 0 2543.130123 1252.051859 200.071888
3798 1266 11 0 2557.283304 1240.290735 192.238406
3799 1267 1 0 1264.292155 2708.265110 1610.949452
3800 1267 10 0 1254.662785 2706.691042 1608.759122
3801 1267 11 0 1273.921525 2709.839178 1613.139783
3802 1268 1 0 757.732828 1277.682395 1680.913805
3803 1268 10 0 751.304181 1285.140792 1679.168865
3804 1268 11 0 764.161475 1270.223998 1682.658746
3805 1269 1 0 1532.707980 376.567194 1230.127421
3806 1269 10 0 1541.108572 381.744104 1231.749044
3807 1269 11 0 1524.307389 371.390283 1228.505798
3808 1270 1 0 1501.559439 2535.277689 970.261565
3809 1270 10 0 1496.567550 2542.527817 975.006739
3810 1270 11 0 1506.551329 2528.027560 965.516391
3811 1271 1 0 2188.819229 9.765089 779.024074
3812 1271 10 0 2179.399017 12.821524 777.639222
3813 1271 11 0 2198.239440 6.708653 780.408927
3814 1272 1 0 1025.735762 316.354404 721.004412
3815 1272 10 0 1033.479462 320.576663 725.716909
3816 1272 11 0 1017.992061 312.132144 716.291916
3817 1273 1 0 1035.218463 1641.493144 661.023979
3818 1273 10 0 1042.217404 1637.547705 655.070129
3819 1273 11 0 1028.219522 1645.438582 666.977830
3820 1274 1 0 493.251274 2311.749115 2151.803582
3821 1274 10 0 494.108463 2313.248598 2161.653291
3822 1274 11 0 492.394086 2310.249633 2141.953872
3823 1275 1 0 1914.874398 746.833749 2484.207928
3824 1275 10 0 1923.455621 741.759152 2484.989634
3825 1275 11 0 1906.293174 751.908347 2483.426223
3826 1276 1 0 2661.078135 670.490474 1185.647229
3827 1276 10 0 2653.804891 663.669191 1186.402214
3828 1276 11 0 2668.351380 677.311758 1184.892244
3829 1277 1 0 1414.918693 1805.883138 1268.356620
3830 1277 10 0 1406.017955 1801.408695 1267.487003
3831 1277 11 0 1423.819431 1810.357580 1269.226236
3832 1278 1 0 1475.282562 1092.515241 965.530352
3833 1278 10 0 1480.198150 1084.082820 967.705500
3834 1278 11 0 1470.366974 1100.947662 963.355204
3835 1279 1 0 428.078991 898.727798 508.923966
3836 1279 10 0 429.340530 903.192210 517.782721
3837 1279 11 0 426.817453 894.263385 500.065211
3838 1280 1 0 1623.428707 466.264424 2177.403706
3839 1280 10 0 1618.645831 463.821720 2168.968228
3840 1280 11 0 1628.211583 468.707127 2185.839185
3841 1281 1 0 2518.980811 1982.193335 1357.155586
3842 1281 10 0 2511.452092 1976.448597 1353.943674
3843 1281 11 0 2526.509531 1987.938073 1360.367498
3844 1282 1 0 720.583733 1287.092790 1632.194993
3845 1282 10 0 718.989229 1294.091305 1625.232354
3846 1282 11 0 722.178236 1280.094275 1639.157632
3847 1283 1 0 1216.445685 1484.455795 348.281631
3848 1283 10 0 1217.882708 1474.559612 348.258576
3849 1283 11 0 1215.008662 1494.351977 348.304685
3850 1284 1 0 2063.107033 120.946952 2462.010703
3851 1284 10 0 2072.283879 117.378643 2463.757893
3852 1284 11 0 2053.930187 124.515261 2460.263512
3853 1285 1 0 1643.211921 1536.869846 1843.977933
3854 1285 10 0 1649.453566 1539.437116 1851.357025
3855 1285 11 0 1636.970277 1534.302575 1836.598841
3856 1286 1 0 436.873013 849.680448 364.536009
3857 1286 10 0 429.183909 855.409125 361.697007
3858 1286 11 0 444.562118 843.951771 367.375011
3859 1287 1 0 1849.392760 679.421574 220.131986
3860 1287 10 0 1839.499709 678.850950 218.789630
3861 1287 11 0 1859.285812 679.992198 221.474342
3862 1288 1 0 2372.405270 2588.212597 2032.204648
3863 1288 10 0 2373.706159 2578.328885 2032.992005
3864 1288 11 0 2371.104382 2598.096309 2031.417291
3865 1289 1 0 468.115619 1663.836272 2049.209630
3866 1289 10 0 458.735007 1663.759201 2045.745791
3867 1289 11 0 477.496231 1663.913344 2052.673469
3868 1290 1 0 72.918082 147.114574 329.948767
3869 1290 10 0 79.440822 140.272539 326.686799
3870 1290 11 0 66.395342 153.956608 333.210734
3871 1291 1 0 1351.403478 1559.083573 2298.678483
3872 1291 10 0 1345.809906 1551.669485 2294.971293
3873 1291 11 0 1356.997049 1566.497661 2302.385673
3874 1292 1 0 1633.881961 428.440449 1241.707133
3875 1292 10 0 1636.235249 437.527831 1238.260175
3876 1292 11 0 1631.528673 419.353066 1245.154091
3877 1293 1 0 769.138163 1213.781440 1158.376529
3878 1293 10 0 776.167773 1220.722452 1156.825101
3879 1293 11 0 762.108553 1206.840428 1159.927957
3880 1294 1 0 1119.594160 1712.748898 109.981650
3881 1294 10 0 1110.131829 1711.246422 107.116887
3882 1294 11 0 1129.056491 1714.251374 112.846412
3883 1295 1 0 438.497508 1621.284656 2666.200951
3884 1295 10 0 448.372356 1621.422366 2667.772069
3885 1295 11 0 428.622660 1621.146947 2664.629833
3886 1296 1 0 1649.584527 1018.456407 1906.906088
3887 1296 10 0 1642.780913 1025.355864 1909.377591
3888 1296 11 0 1656.388141 1011.556949 1904.434586
3889 1297 1 0 2301.103298 2283.760687 2226.265078
3890 1297 10 0 2302.287929 2289.434866 2218.116437
3891 1297 11 0 2299.918667 2278.086509 2234.413718
3892 1298 1 0 1094.305196 1272.586126 881.657573
3893 1298 10 0 1092.797195 1279.399275 888.820458
3894 1298 11 0 1095.813197 1265.772976 874.494687
3895 1299 1 0 1614.550689 148.078468 2248.049839
3896 1299 10 0 1613.033322 148.905729 2257.899369
3897 1299 11 0 1616.068056 147.251207 2238.200309
3898 1300 1 0 377.301940 849.527747 1064.350133
3899 1300 10 0 386.483443 852.065975 1067.392732
3900 1300 11 0 368.120438 846.989520 1061.307533
3901 1301 1 0 541.602202 1997.557626 473.602599
3902 1301 10 0 541.890366 2000.213282 483.239219
3903 1301 11 0 541.314038 1994.901971 463.965978
3904 1302 1 0 2030.172387 1839.470494 1216.157630
3905 1302 10 0 2039.552487 1841.390728 1219.043186
3906 1302 11 0 2020.792288 1837.550260 1213.272074
3907 1303 1 0 1479.901347 2072.463194 822.429502
3908 1303 10 0 1471.651061 2067.946659 819.033373
3909 1303 11 0 1488.151632 2076.979730 825.825631
3910 1304 1 0 94.716985 1841.360756 5.875190
3911 1304 10 0 89.314523 1847.738508 11.364971
3912 1304 11 0 100.119446 1834.983005 0.385409
3913 1305 1 0 1439.085784 225.038113 497.440959
3914 1305 10 0 1443.656570 233.697447 499.471686
3915 1305 11 0 1434.514997 216.378780 495.410232
3916 1306 1 0 899.336255 164.467660 1576.272457
3917 1306 10 0 906.295327 171.646472 1576.462123
3918 1306 11 0 892.377183 157.288848 1576.082791
3919 1307 1 0 1800.433678 917.530540 2491.792423
3920 1307 10 0 1793.520025 915.134288 2498.608536
3921 1307 11 0 1807.347330 919.926792 2484.976311
3922 1308 1 0 189.273612 1755.054420 27.358982
3923 1308 10 0 184.136197 1752.600954 19.137822
3924 1308 11 0 194.411027 1757.507887 35.580142
3925 1309 1 0 797.101771 523.092368 928.082937
3926 1309 10 0 793.312601 514.798384 923.977816
3927 1309 11 0 800.890941 531.386352 932.188058
3928 1310 1 0 2660.154663 1318.959620 2046.543118
3929 1310 10 0 2657.319427 1318.772155 2056.130939
3930 1310 11 0 2662.989899 1319.147084 2036.955298
3931 1311 1 0 746.244674 2687.992210 1375.044036
3932 1311 10 0 754.616091 2693.333574 1373.865386
3933 1311 11 0 737.873257 2682.650846 1376.222686
3934 1312 1 0 2315.992515 1207.353186 1530.797329
3935 1312 10 0 2311.854414 1200.748483 1524.532027
3936 1312 11 0 2320.130617 1213.957889 1537.062632
3937 1313 1 0 547.802733 2445.266605 2096.294525
3938 1313 10 0 544.662240 2437.767413 2102.116846
3939 1313 11 0 550.943225 2452.765797 2090.472204
3940 1314 1 0 1090.263959 1225.854424 1496.136601
3941 1314 10 0 1097.585208 1220.375627 1500.184080
3942 1314 11 0 1082.942709 1231.333222 1492.089123
3943 1315 1 0 1714.704229 928.070201 2695.070492
3944 1315 10 0 1718.205120 920.261072 2689.897363
3945 1315 11 0 1711.203337 935.879330 2700.243621
3946 1316 1 0 2076.167437 2376.465545 1873.763606
3947 1316 10 0 2070.299797 2368.762279 1876.259699
3948 1316 11 0 2082.035077 2384.168812 1871.267512
3949 1317 1 0 1469.851505 263.669809 2308.212481
3950 1317 10 0 1459.962760 265.024926 2308.825987
3951 1317 11 0 1479.740250 262.314691 2307.598975
3952 1318 1 0 508.874369 749.234985 2185.892567
3953 1318 10 0 505.452663 757.917002 2189.486242
3954 1318 11 0 512.296076 740.552968 2182.298892
3955 1319 1 0 1445.125006 884.310395 1363.022956
3956 1319 10 0 1454.334765 882.314132 1366.368890
3957 1319 11 0 1435.915247 886.306659 1359.677023
3958 1320 1 0 610.525211 2362.892137 331.906351
3959 1320 10 0 611.910538 2369.630179 324.648276
3960 1320 11 0 609.139883 2356.154095 339.164426
3961 1321 1 0 2388.697775 2211.863467 573.749444
3962 1321 10 0 2395.329113 2204.387174 573.388331
3963 1321 11 0 2382.066436 2219.339759 574.110556
3964 1322 1 0 114.111354 1311.374091 2385.554848
3965 1322 10 0 111.380286 1302.381354 2388.971271
3966 1322 11 0 116.842422 1320.366828 2382.138425
3967 1323 1 0 1963.902686 109.539469 1646.575553
3968 1323 10 0 1956.081448 103.322945 1646.147695
3969 1323 11 0 1971.723924 115.755994 1647.003410
3970 1324 1 0 179.334321 343.507484 684.454782
3971 1324 10 0 180.467429 343.379068 674.520016
3972 1324 11 0 178.201212 343.635900 694.389548
3973 1325 1 0 2191.282876 695.927660 2568.952726
3974 1325 10 0 2200.198217 691.399157 2568.856026
3975 1325 11 0 2182.367535 700.456163 2569.049425
3976 1326 1 0 210.282432 887.932009 2065.453547
3977 1326 10 0 211.296293 878.077157 2064.091937
3978 1326 11 0 209.268570 897.786861 2066.815158
3979 1327 1 0 1128.929075 1479.168174 2668.199626
3980 1327 10 0 1131.859661 1488.515395 2670.209881
3981 1327 11 0 1125.998489 1469.820953 2666.189370
3982 1328 1 0 866.665810 2519.773046 2232.292694
3983 1328 10 0 859.040149 2513.311020 2231.990176
3984 1328 11 0 874.291471 2526.235072 2232.595211
3985 1329 1 0 1692.384703 75.626930 483.233348
3986 1329 10 0 1695.856543 82.068537 490.048921
3987 1329 11 0 1688.912863 69.185323 476.417776
3988 1330 1 0 599.522882 354.688677 1754.625041
3989 1330 10 0 599.161851 362.129359 1747.953765
3990 1330 11 0 599.883912 347.247996 1761.296316
3991 1331 1 0 2267.821131 2525.963711 2121.355453
3992 1331 10 0 2265.742234 2526.357574 2111.581863
3993 1331 11 0 2269.900028 2525.569848 2131.129043
3994 1332 1 0 1964.642543 1412.621925 98.469796
3995 1332 10 0 1964.805486 1422.475672 96.773592
3996 1332 11 0 1964.479600 1402.768177 100.166001
3997 1333 1 0 231.091938 972.013099 1699.091437
3998 1333 10 0 224.294222 979.347304 1699.113584
3999 1333 11 0 237.889653 964.678893 1699.069290
4000 1334 1 0 1684.831616 1306.291130 1438.814792
4001 1334 10 0 1679.687318 1313.793700 1434.661764
4002 1334 11 0 1689.975914 1298.788560 1442.967820
4003 1335 1 0 2551.520151 352.527532 2134.808557
4004 1335 10 0 2556.156326 343.820340 2136.448893
4005 1335 11 0 2546.883976 361.234723 2133.168221
4006 1336 1 0 421.746428 1567.757886 215.222382
4007 1336 10 0 425.545990 1558.914079 217.933546
4008 1336 11 0 417.946866 1576.601693 212.511219
4009 1337 1 0 2119.543009 2233.708126 2631.072964
4010 1337 10 0 2114.874997 2240.860138 2625.871196
4011 1337 11 0 2124.211021 2226.556114 2636.274731
4012 1338 1 0 1682.991808 2535.926424 208.854171
4013 1338 10 0 1675.155747 2533.624224 203.083900
4014 1338 11 0 1690.827869 2538.228624 214.624442
4015 1339 1 0 2623.255848 1217.910645 2281.597291
4016 1339 10 0 2629.399389 1225.619143 2283.281322
4017 1339 11 0 2617.112307 1210.202147 2279.913260
4018 1340 1 0 1741.187545 2090.640300 2210.470877
4019 1340 10 0 1731.658962 2090.180260 2207.471801
4020 1340 11 0 1750.716129 2091.100340 2213.469953
4021 1341 1 0 2562.769636 1956.696674 1037.963107
4022 1341 10 0 2553.293362 1959.890141 1038.007771
4023 1341 11 0 2572.245910 1953.503206 1037.918443
4024 1342 1 0 2305.728761 2120.000771 197.237424
4025 1342 10 0 2299.810401 2122.567502 189.596421
4026 1342 11 0 2311.647120 2117.434041 204.878426
4027 1343 1 0 2677.098270 2013.677823 994.033303
4028 1343 10 0 2682.656046 2021.124079 990.336765
4029 1343 11 0 2671.540493 2006.231567 997.729841
4030 1344 1 0 911.185100 1239.535184 1744.757873
4031 1344 10 0 917.219548 1236.970579 1737.207493
4032 1344 11 0 905.150652 1242.099788 1752.308253
4033 1345 1 0 2149.082214 806.219024 324.315060
4034 1345 10 0 2145.884829 802.984386 315.409228
4035 1345 11 0 2152.279599 809.453662 333.220892
4036 1346 1 0 10.210173 733.296392 2704.574220
4037 1346 10 0 20.052476 732.014730 2703.355032
4038 1346 11 0 0.367870 734.578053 2705.793407
4039 1347 1 0 1106.039345 283.730722 1547.688238
4040 1347 10 0 1104.721365 293.506917 1549.328037
4041 1347 11 0 1107.357326 273.954527 1546.048440
4042 1348 1 0 878.201559 1073.061271 2105.440155
4043 1348 10 0 869.077253 1074.589592 2109.236371
4044 1348 11 0 887.325866 1071.532949 2101.643938
4045 1349 1 0 105.437787 1826.317194 1966.744101
4046 1349 10 0 112.760497 1819.522926 1966.279521
4047 1349 11 0 98.115077 1833.111463 1967.208680
4048 1350 1 0 2609.058846 577.606790 1583.487756
4049 1350 10 0 2604.076409 586.217190 1584.505756
4050 1350 11 0 2614.041283 568.996389 1582.469756
4051 1351 1 0 1979.865276 1999.538193 2150.477587
4052 1351 10 0 1978.718699 1992.981226 2143.014910
4053 1351 11 0 1981.011854 2006.095160 2157.940264
4054 1352 1 0 1973.210799 113.579092 1416.031968
4055 1352 10 0 1964.531543 118.500745 1416.701174
4056 1352 11 0 1981.890055 108.657438 1415.362762
4057 1353 1 0 1714.270376 656.046576 2558.567019
4058 1353 10 0 1714.076103 665.914031 2560.178101
4059 1353 11 0 1714.464649 646.179121 2556.955936
4060 1354 1 0 2350.675933 1201.605941 2253.678758
4061 1354 10 0 2342.580404 1204.342393 2258.872432
4062 1354 11 0 2358.771461 1198.869488 2248.485084
4063 1355 1 0 531.799960 1945.898498 217.504725
4064 1355 10 0 541.217058 1947.566931 214.583318
4065 1355 11 0 522.382863 1944.230066 220.426131
4066 1356 1 0 2536.485411 2432.528021 764.400323
4067 1356 10 0 2532.967435 2430.257780 773.481614
4068 1356 11 0 2540.003388 2434.798263 755.319032
4069 1357 1 0 2342.004041 624.244889 2297.914862
4070 1357 10 0 2335.859927 623.553146 2305.774337
4071 1357 11 0 2348.148155 624.936633 2290.055386
4072 1358 1 0 2294.362193 913.786817 1897.227345
4073 1358 10 0 2299.619408 906.640550 1901.841731
4074 1358 11 0 2289.104978 920.933084 1892.612959
4075 1359 1 0 1396.272901 1764.610081 1542.011763
4076 1359 10 0 1401.203488 1757.412697 1537.124332
4077 1359 11 0 1391.342313 1771.807464 1546.899194
4078 1360 1 0 312.022908 156.693901 2431.858626
4079 1360 10 0 305.683440 150.476773 2436.458459
4080 1360 11 0 318.362376 162.911030 2427.258793
4081 1361 1 0 2622.944322 1498.557707 1763.148127
4082 1361 10 0 2631.165308 1492.983914 1761.987000
4083 1361 11 0 2614.723335 1504.131500 1764.309254
4084 1362 1 0 2597.207549 788.937093 1074.860140
4085 1362 10 0 2587.531967 790.404493 1072.803479
4086 1362 11 0 2606.883131 787.469693 1076.916801
4087 1363 1 0 2184.871151 1052.225173 826.327306
4088 1363 10 0 2184.822139 1061.471362 830.135927
4089 1363 11 0 2184.920163 1042.978984 822.518685
4090 1364 1 0 2119.045195 1371.273775 2069.038070
4091 1364 10 0 2126.967021 1366.279176 2072.545014
4092 1364 11 0 2111.123370 1376.268375 2065.531126
4093 1365 1 0 389.943896 2705.870777 2518.470601
4094 1365 10 0 383.779783 2704.220025 2510.771333
4095 1365 11 0 396.108009 2707.521529 2526.169870
4096 1366 1 0 2539.031021 2127.682008 1159.134096
4097 1366 10 0 2536.247701 2118.316568 1161.265213
4098 1366 11 0 2541.814341 2137.047448 1157.002978
4099 1367 1 0 2319.818214 420.331853 1839.044486
4100 1367 10 0 2311.095220 425.161304 1839.809841
4101 1367 11 0 2328.541209 415.502402 1838.279131
4102 1368 1 0 288.773013 305.921066 1788.102717
4103 1368 10 0 280.498349 309.851585 1792.112826
4104 1368 11 0 297.047677 301.990548 1784.092609
4105 1369 1 0 1073.434256 1444.548538 2441.925793
4106 1369 10 0 1064.759552 1442.149287 2446.283900
4107 1369 11 0 1082.108960 1446.947790 2437.567686
4108 1370 1 0 1498.091685 2185.737853 1214.415691
4109 1370 10 0 1506.839851 2189.752640 1217.126978
4110 1370 11 0 1489.343519 2181.723066 1211.704404
4111 1371 1 0 847.094540 1371.145284 147.737499
4112 1371 10 0 855.752925 1375.829318 145.979037
4113 1371 11 0 838.436155 1366.461250 149.495961
4114 1372 1 0 2391.894357 539.456219 981.191301
4115 1372 10 0 2394.609629 548.013242 976.786230
4116 1372 11 0 2389.179085 530.899196 985.596372
4117 1373 1 0 2023.517318 1440.835892 1264.632653
4118 1373 10 0 2028.553128 1437.859018 1256.522237
4119 1373 11 0 2018.481508 1443.812765 1272.743069
4120 1374 1 0 681.498981 2200.785347 7.995139
4121 1374 10 0 684.036997 2194.409043 15.268462
4122 1374 11 0 678.960965 2207.161651 0.721816
4123 1375 1 0 517.338457 2651.119255 1947.715701
4124 1375 10 0 522.920343 2643.202134 1945.233414
4125 1375 11 0 511.756571 2659.036376 1950.197987
4126 1376 1 0 1889.419183 449.225992 1320.297301
4127 1376 10 0 1899.299817 447.955284 1321.168148
4128 1376 11 0 1879.538549 450.496700 1319.426455
4129 1377 1 0 1022.836071 1376.301604 1552.028027
4130 1377 10 0 1030.645655 1381.890638 1554.816052
4131 1377 11 0 1015.026487 1370.712569 1549.240001
4132 1378 1 0 184.770981 2269.769495 2511.463692
4133 1378 10 0 194.705908 2268.917871 2512.219985
4134 1378 11 0 174.836055 2270.621119 2510.707399
4135 1379 1 0 2650.976972 837.540243 988.040416
4136 1379 10 0 2647.200079 839.572919 997.073871
4137 1379 11 0 2654.753864 835.507567 979.006961
4138 1380 1 0 1005.118123 2301.982948 2020.716718
4139 1380 10 0 1003.184830 2292.336933 2022.510253
4140 1380 11 0 1007.051417 2311.628963 2018.923183
4141 1381 1 0 2254.315548 2525.312414 1534.302249
4142 1381 10 0 2256.385782 2534.844775 1536.504117
4143 1381 11 0 2252.245315 2515.780053 1532.100381
4144 1382 1 0 2227.839478 1442.795233 2487.269869
4145 1382 10 0 2222.159351 1443.258533 2495.487016
4146 1382 11 0 2233.519605 1442.331933 2479.052722
4147 1383 1 0 369.841400 1025.612945 2102.210954
4148 1383 10 0 370.709517 1034.275529 2097.290994
4149 1383 11 0 368.973283 1016.950360 2107.130914
4150 1384 1 0 1066.661826 2540.830814 863.119337
4151 1384 10 0 1074.076513 2541.597586 856.453418
4152 1384 11 0 1059.247139 2540.064041 869.785256
4153 1385 1 0 861.090173 2404.022553 613.134414
4154 1385 10 0 856.271037 2411.962593 609.428782
4155 1385 11 0 865.909309 2396.082514 616.840045
4156 1386 1 0 2151.294403 2691.171351 1785.413547
4157 1386 10 0 2160.159620 2693.205501 1789.569286
4158 1386 11 0 2142.429186 2689.137200 1781.257807
4159 1387 1 0 1556.609618 1059.353088 1297.793329
4160 1387 10 0 1561.050334 1052.966847 1291.508747
4161 1387 11 0 1552.168903 1065.739329 1304.077911
4162 1388 1 0 1955.759678 1542.976678 2397.511386
4163 1388 10 0 1956.525373 1533.328517 2394.996093
4164 1388 11 0 1954.993984 1552.624839 2400.026680
4165 1389 1 0 1694.737537 229.073943 2532.259256
4166 1389 10 0 1703.185899 223.723706 2532.271752
4167 1389 11 0 1686.289176 234.424180 2532.246761
4168 1390 1 0 2207.299120 640.032210 1559.292549
4169 1390 10 0 2209.458497 647.731675 1553.287939
4170 1390 11 0 2205.139743 632.332745 1565.297158
4171 1391 1 0 1003.828867 2406.473456 131.468546
4172 1391 10 0 1000.421866 2397.603865 134.586672
4173 1391 11 0 1007.235868 2415.343046 128.350420
4174 1392 1 0 957.624658 1306.221188 1064.069960
4175 1392 10 0 947.885832 1308.164626 1062.895939
4176 1392 11 0 967.363483 1304.277750 1065.243980
4177 1393 1 0 2394.886285 2028.561987 1693.693341
4178 1393 10 0 2403.669431 2027.475659 1698.349116
4179 1393 11 0 2386.103139 2029.648316 1689.037566
4180 1394 1 0 1595.737255 2414.112850 2070.421034
4181 1394 10 0 1604.272739 2417.522327 2074.360701
4182 1394 11 0 1587.201770 2410.703372 2066.481368
4183 1395 1 0 2248.831441 919.696031 36.179523
4184 1395 10 0 2254.894907 926.592673 32.220898
4185 1395 11 0 2242.767974 912.799389 40.138147
4186 1396 1 0 1129.046144 2050.997175 1410.911802
4187 1396 10 0 1125.977676 2056.062657 1402.854172
4188 1396 11 0 1132.114612 2045.931693 1418.969432
4189 1397 1 0 597.696092 1918.184534 2283.295791
4190 1397 10 0 595.245998 1913.558581 2291.816213
4191 1397 11 0 600.146186 1922.810487 2274.775369
4192 1398 1 0 2702.319332 2646.195320 2216.549967
4193 1398 10 0 2694.077378 2646.836629 2222.176592
4194 1398 11 0 2710.561286 2645.554011 2210.923342
4195 1399 1 0 1137.608033 2138.122752 705.469002
4196 1399 10 0 1141.304286 2129.013128 707.299977
4197 1399 11 0 1133.911780 2147.232376 703.638027
4198 1400 1 0 2536.623958 1905.910809 1670.587492
4199 1400 10 0 2526.743429 1904.670774 1671.502620
4200 1400 11 0 2546.504487 1907.150844 1669.672363
4201 1401 1 0 2430.674254 2251.988063 2297.403461
4202 1401 10 0 2422.487348 2256.504172 2300.950196
4203 1401 11 0 2438.861160 2247.471953 2293.856726
4204 1402 1 0 2058.921985 880.475196 1078.267930
4205 1402 10 0 2065.240157 874.050221 1082.603873
4206 1402 11 0 2052.603814 886.900171 1073.931987
4207 1403 1 0 1379.084470 1925.075734 1790.099421
4208 1403 10 0 1382.251387 1923.279483 1799.413073
4209 1403 11 0 1375.917553 1926.871986 1780.785768
4210 1404 1 0 180.531041 844.292730 2157.409819
4211 1404 10 0 190.324062 842.407780 2156.672459
4212 1404 11 0 170.738020 846.177679 2158.147178
4213 1405 1 0 2058.234454 1131.329477 902.486021
4214 1405 10 0 2065.216045 1124.967163 905.769061
4215 1405 11 0 2051.252864 1137.691791 899.202981
4216 1406 1 0 169.163096 2595.328285 27.236671
4217 1406 10 0 170.487570 2590.564640 35.928820
4218 1406 11 0 167.838622 2600.091930 18.544521
4219 1407 1 0 1451.425472 601.745814 1375.445047
4220 1407 10 0 1460.088444 606.385987 1377.294836
4221 1407 11 0 1442.762501 597.105641 1373.595259
4222 1408 1 0 1589.221249 1205.483641 1244.903472
4223 1408 10 0 1583.232306 1212.256126 1240.629596
4224 1408 11 0 1595.210191 1198.711156 1249.177348
4225 1409 1 0 1916.429938 1826.881198 1624.566974
4226 1409 10 0 1921.656590 1820.525956 1630.249668
4227 1409 11 0 1911.203286 1833.236440 1618.884280
4228 1410 1 0 58.962273 1963.824637 2285.670514
4229 1410 10 0 51.663288 1958.306984 2289.705401
4230 1410 11 0 66.261259 1969.342291 2281.635627
4231 1411 1 0 54.674307 1459.292626 996.432969
4232 1411 10 0 53.990228 1449.371343 997.481864
4233 1411 11 0 55.358386 1469.213909 995.384073
4234 1412 1 0 1353.409592 1921.305217 1095.450132
4235 1412 10 0 1345.834946 1915.467869 1098.374188
4236 1412 11 0 1360.984237 1927.142566 1092.526075
4237 1413 1 0 90.956927 939.626566 1353.329870
4238 1413 10 0 91.326150 929.648358 1353.876705
4239 1413 11 0 90.587705 949.604775 1352.783034
4240 1414 1 0 803.075479 603.669246 1071.010610
4241 1414 10 0 794.695320 601.222811 1066.133328
4242 1414 11 0 811.455639 606.115681 1075.887893
4243 1415 1 0 153.354954 2510.981877 2570.556547
4244 1415 10 0 162.259988 2513.054908 2574.606598
4245 1415 11 0 144.449921 2508.908845 2566.506495
4246 1416 1 0 1973.495544 755.060780 898.701235
4247 1416 10 0 1973.065001 754.492737 908.675801
4248 1416 11 0 1973.926088 755.628823 888.726669
4249 1417 1 0 2364.971092 1803.184079 1564.606048
4250 1417 10 0 2374.104534 1800.202282 1561.833123
4251 1417 11 0 2355.837649 1806.165876 1567.378973
4252 1418 1 0 1768.759146 872.371761 214.848479
4253 1418 10 0 1770.002048 863.523482 210.358139
4254 1418 11 0 1767.516243 881.220039 219.338820
4255 1419 1 0 358.273721 2020.094631 419.390233
4256 1419 10 0 363.286439 2018.615035 427.915692
4257 1419 11 0 353.261004 2021.574228 410.864773
4258 1420 1 0 2644.261964 2540.760242 2031.212177
4259 1420 10 0 2634.477537 2538.871488 2032.047397
4260 1420 11 0 2654.046391 2542.648996 2030.376957
4261 1421 1 0 2084.592748 1698.124548 345.560886
4262 1421 10 0 2094.429602 1698.240924 343.765682
4263 1421 11 0 2074.755894 1698.008173 347.356090
4264 1422 1 0 1995.148909 2041.995634 1982.387703
4265 1422 10 0 2003.753558 2038.712972 1986.284387
4266 1422 11 0 1986.544260 2045.278296 1978.491019
4267 1423 1 0 1184.966676 2641.302242 1663.590516
4268 1423 10 0 1183.288284 2642.157958 1673.411450
4269 1423 11 0 1186.645068 2640.446526 1653.769582
4270 1424 1 0 1114.050383 1517.002536 1622.820962
4271 1424 10 0 1118.473586 1523.895820 1617.083549
4272 1424 11 0 1109.627180 1510.109252 1628.558375
4273 1425 1 0 503.628522 813.804955 2039.139910
4274 1425 10 0 509.373037 821.986119 2038.877021
4275 1425 11 0 497.884008 805.623792 2039.402798
4276 1426 1 0 2539.797867 2594.595831 2600.337654
4277 1426 10 0 2545.188075 2603.016616 2600.147802
4278 1426 11 0 2534.407659 2586.175047 2600.527505
4279 1427 1 0 601.603658 351.951050 785.174033
4280 1427 10 0 593.273218 354.656009 780.348377
4281 1427 11 0 609.934099 349.246091 789.999689
4282 1428 1 0 199.985402 302.723067 1828.563315
4283 1428 10 0 192.587876 307.945894 1824.320827
4284 1428 11 0 207.382928 297.500241 1832.805802
4285 1429 1 0 977.357584 972.690937 233.304795
4286 1429 10 0 975.760985 964.427517 227.904169
4287 1429 11 0 978.954183 980.954356 238.705422
4288 1430 1 0 1846.007780 2555.710721 1086.073000
4289 1430 10 0 1854.596124 2560.736604 1085.082617
4290 1430 11 0 1837.419436 2550.684839 1087.063382
4291 1431 1 0 2121.532978 2241.841818 1590.167853
4292 1431 10 0 2112.685309 2246.502136 1590.182217
4293 1431 11 0 2130.380646 2237.181501 1590.153489
4294 1432 1 0 2282.844037 700.339968 445.193055
4295 1432 10 0 2288.654761 707.528145 441.376566
4296 1432 11 0 2277.033312 693.151791 449.009544
4297 1433 1 0 2583.353103 1569.271664 968.224169
4298 1433 10 0 2580.570836 1578.725300 969.923507
4299 1433 11 0 2586.135370 1559.818028 966.524830
4300 1434 1 0 114.429269 1480.108504 290.084324
4301 1434 10 0 112.832712 1472.392455 283.926923
4302 1434 11 0 116.025827 1487.824554 296.241725
4303 1435 1 0 1100.853120 933.124074 1476.338881
4304 1435 10 0 1092.613035 928.134354 1479.022853
4305 1435 11 0 1109.093204 938.113794 1473.654908
4306 1436 1 0 147.842910 1924.491842 1028.900575
4307 1436 10 0 153.552229 1919.354611 1035.304678
4308 1436 11 0 142.133591 1929.629073 1022.496472
4309 1437 1 0 1035.328755 865.437122 1467.402865
4310 1437 10 0 1035.088866 855.845716 1470.221973
4311 1437 11 0 1035.568644 875.028529 1464.583757
4312 1438 1 0 58.992372 1895.580887 2059.649697
4313 1438 10 0 57.681439 1888.661685 2052.549973
4314 1438 11 0 60.303305 1902.500090 2066.749422
4315 1439 1 0 2060.482707 1884.270989 2243.059962
4316 1439 10 0 2058.278992 1875.297111 2239.237248
4317 1439 11 0 2062.686421 1893.244868 2246.882676
4318 1440 1 0 1244.998604 2150.675263 2235.672742
4319 1440 10 0 1243.282647 2149.528895 2245.457492
4320 1440 11 0 1246.714562 2151.821631 2225.887992
4321 1441 1 0 770.912008 2076.052653 2691.149610
4322 1441 10 0 763.781607 2069.084127 2691.922286
4323 1441 11 0 778.042409 2083.021179 2690.376934
4324 1442 1 0 2089.538049 2179.184584 1515.680201
4325 1442 10 0 2094.805049 2175.505145 1523.343127
4326 1442 11 0 2084.271049 2182.864024 1508.017275
4327 1443 1 0 1035.011378 873.175239 691.711916
4328 1443 10 0 1041.654812 875.640226 698.768022
4329 1443 11 0 1028.367944 870.710253 684.655811
4330 1444 1 0 1018.659499 1662.439500 311.466462
4331 1444 10 0 1026.345460 1656.270839 309.771286
4332 1444 11 0 1010.973537 1668.608160 313.161637
4333 1445 1 0 556.616974 2675.683220 429.151562
4334 1445 10 0 551.827725 2667.014107 430.533436
4335 1445 11 0 561.406223 2684.352333 427.769687
4336 1446 1 0 917.871674 2315.613847 1549.674963
4337 1446 10 0 910.900534 2308.868839 1552.105614
4338 1446 11 0 924.842815 2322.358855 1547.244311
4339 1447 1 0 1437.303200 2221.576319 1435.509892
4340 1447 10 0 1428.474968 2216.989190 1436.520122
4341 1447 11 0 1446.131432 2226.163448 1434.499662
4342 1448 1 0 1154.064673 199.044505 621.943254
4343 1448 10 0 1151.635573 205.689957 614.876612
4344 1448 11 0 1156.493774 192.399052 629.009896
4345 1449 1 0 698.894489 1465.603084 1048.632469
4346 1449 10 0 689.244619 1463.395288 1050.048676
4347 1449 11 0 708.544360 1467.810879 1047.216261
4348 1450 1 0 2440.266390 1234.303346 821.617482
4349 1450 10 0 2433.152514 1227.276752 821.757965
4350 1450 11 0 2447.380267 1241.329941 821.476999
4351 1451 1 0 1373.884835 1289.841332 1410.116775
4352 1451 10 0 1383.065164 1293.444419 1411.771869
4353 1451 11 0 1364.704507 1286.238246 1408.461680
4354 1452 1 0 866.570072 1297.877957 619.320699
4355 1452 10 0 863.165702 1288.497754 619.970359
4356 1452 11 0 869.974442 1307.258160 618.671039
4357 1453 1 0 104.012952 1708.542819 99.473465
4358 1453 10 0 111.359848 1701.784724 98.880780
4359 1453 11 0 96.666057 1715.300914 100.066150
4360 1454 1 0 710.207024 348.879383 85.000885
4361 1454 10 0 715.811124 355.450712 79.959885
4362 1454 11 0 704.602923 342.308053 90.041886
4363 1455 1 0 1236.690079 1658.879877 2164.616215
4364 1455 10 0 1245.801244 1660.777284 2160.957456
4365 1455 11 0 1227.578914 1656.982469 2168.274973
4366 1456 1 0 2400.033264 775.663962 1967.003384
4367 1456 10 0 2408.773788 780.517623 1966.790727
4368 1456 11 0 2391.292741 770.810301 1967.216040
4369 1457 1 0 969.496383 853.180352 779.187989
4370 1457 10 0 966.242409 862.630705 779.508103
4371 1457 11 0 972.750357 843.729998 778.867876
4372 1458 1 0 549.992945 887.900421 801.319116
4373 1458 10 0 551.353235 895.055852 794.467151
4374 1458 11 0 548.632656 880.744990 808.171081
4375 1459 1 0 1854.026807 1372.333292 2449.854024
4376 1459 10 0 1853.475063 1378.852239 2442.291028
4377 1459 11 0 1854.578551 1365.814346 2457.417021
4378 1460 1 0 2399.898503 636.949232 1169.194936
4379 1460 10 0 2400.079929 642.338835 1160.773579
4380 1460 11 0 2399.717077 631.559628 1177.616293
4381 1461 1 0 2173.508419 1271.662642 1024.704255
4382 1461 10 0 2180.270426 1278.906717 1023.363123
4383 1461 11 0 2166.746412 1264.418567 1026.045388
4384 1462 1 0 2138.865241 1545.843767 1829.873880
4385 1462 10 0 2143.574024 1537.089054 1830.961246
4386 1462 11 0 2134.156458 1554.598480 1828.786514
4387 1463 1 0 2687.794981 1861.681517 2312.854921
4388 1463 10 0 2696.833830 1864.838318 2315.741758
4389 1463 11 0 2678.756133 1858.524715 2309.968084
4390 1464 1 0 2170.655135 1288.573603 977.535511
4391 1464 10 0 2172.578064 1298.249491 975.898585
4392 1464 11 0 2168.732206 1278.897714 979.172437
4393 1465 1 0 1870.317608 1138.279190 2018.410859
4394 1465 10 0 1861.282644 1134.398602 2016.591395
4395 1465 11 0 1879.352573 1142.159779 2020.230323
4396 1466 1 0 379.305303 199.831242 1031.724409
4397 1466 10 0 382.608313 209.153890 1033.200333
4398 1466 11 0 376.002292 190.508593 1030.248485
4399 1467 1 0 1374.837711 2541.962516 897.135735
4400 1467 10 0 1367.120089 2535.603679 897.195026
4401 1467 11 0 1382.555332 2548.321352 897.076443
4402 1468 1 0 1864.365067 221.885423 1437.325312
4403 1468 10 0 1871.329499 214.729398 1437.861971
4404 1468 11 0 1857.400636 229.041448 1436.788654
4405 1469 1 0 2463.054457 781.757553 882.772405
4406 1469 10 0 2467.868541 780.983090 874.041723
4407 1469 11 0 2458.240373 782.532015 891.503086
4408 1470 1 0 249.133816 738.539017 2556.858469
4409 1470 10 0 240.151503 736.073763 2553.219708
4410 1470 11 0 258.116129 741.004271 2560.497230
4411 1471 1 0 646.214490 20.770968 1728.582134
4412 1471 10 0 650.381382 13.916014 1734.552612
4413 1471 11 0 642.047598 27.625922 1722.611655
4414 1472 1 0 1781.593338 451.285100 1205.589173
4415 1472 10 0 1782.713321 447.115109 1214.608974
4416 1472 11 0 1780.473354 455.455092 1196.569372
4417 1473 1 0 29.391545 2480.247286 615.623272
4418 1473 10 0 37.415502 2474.316748 614.956305
4419 1473 11 0 21.367589 2486.177824 616.290238
4420 1474 1 0 188.072627 2676.980141 2220.093800
4421 1474 10 0 183.274256 2681.176290 2227.798861
4422 1474 11 0 192.870998 2672.783992 2212.388739
4423 1475 1 0 1892.476126 179.375618 2240.411716
4424 1475 10 0 1893.165503 174.020914 2231.994358
4425 1475 11 0 1891.786750 184.730322 2248.829073
4426 1476 1 0 798.577115 620.640460 356.111549
4427 1476 10 0 802.779168 614.951947 349.041643
4428 1476 11 0 794.375062 626.328972 363.181456
4429 1477 1 0 1773.617455 561.103506 41.421000
4430 1477 10 0 1782.542010 560.481059 45.889208
4431 1477 11 0 1764.692901 561.725952 36.952792
4432 1478 1 0 206.632285 2277.091602 955.773862
4433 1478 10 0 201.847004 2268.500921 957.590801
4434 1478 11 0 211.417567 2285.682284 953.956923
4435 1479 1 0 62.620830 55.853426 2207.877568
4436 1479 10 0 71.283406 50.915071 2208.634163
4437 1479 11 0 53.958255 60.791781 2207.120972
4438 1480 1 0 835.134597 2147.003435 1769.917231
4439 1480 10 0 840.331749 2138.543355 1768.727000
4440 1480 11 0 829.937444 2155.463515 1771.107461
4441 1481 1 0 1810.116768 268.815863 2387.004443
4442 1481 10 0 1807.183074 277.135376 2382.294967
4443 1481 11 0 1813.050462 260.496351 2391.713918
4444 1482 1 0 1853.280316 1549.685203 1925.369015
4445 1482 10 0 1848.308443 1558.283391 1926.531610
4446 1482 11 0 1858.252189 1541.087014 1924.206420
4447 1483 1 0 1404.940612 57.256635 2382.675378
4448 1483 10 0 1401.444089 53.089492 2391.066400
4449 1483 11 0 1408.437136 61.423778 2374.284357
4450 1484 1 0 1777.265304 130.821242 2207.945258
4451 1484 10 0 1778.826838 138.450629 2201.671976
4452 1484 11 0 1775.703771 123.191855 2214.218540
4453 1485 1 0 1779.696113 2362.431649 1019.223997
4454 1485 10 0 1776.419554 2354.973124 1013.424466
4455 1485 11 0 1782.972673 2369.890174 1025.023528
4456 1486 1 0 114.098730 2202.071500 144.204873
4457 1486 10 0 109.024845 2209.430658 139.721740
4458 1486 11 0 119.172615 2194.712342 148.688006
4459 1487 1 0 2362.346774 2083.344845 2690.846054
4460 1487 10 0 2372.096544 2082.199068 2692.751098
4461 1487 11 0 2352.597005 2084.490622 2688.941010
4462 1488 1 0 1802.761546 2408.056098 129.670541
4463 1488 10 0 1809.472220 2401.111282 132.265996
4464 1488 11 0 1796.050871 2415.000913 127.075087
4465 1489 1 0 460.595348 1719.675482 1421.761340
4466 1489 10 0 456.356556 1710.948613 1419.337625
4467 1489 11 0 464.834140 1728.402352 1424.185055
4468 1490 1 0 2625.434746 1103.039202 54.194496
4469 1490 10 0 2633.287633 1101.746229 60.249279
4470 1490 11 0 2617.581859 1104.332174 48.139713
4471 1491 1 0 909.417913 1631.264082 1480.118435
4472 1491 10 0 916.842021 1625.336491 1476.996530
4473 1491 11 0 901.993806 1637.191674 1483.240339
4474 1492 1 0 1855.377469 2203.883347 448.399925
4475 1492 10 0 1847.356284 2197.964672 449.193574
4476 1492 11 0 1863.398653 2209.802022 447.606276
4477 1493 1 0 348.287285 2592.068921 2638.394235
4478 1493 10 0 354.781871 2599.012633 2641.493465
4479 1493 11 0 341.792700 2585.125209 2635.295005
4480 1494 1 0 1807.025052 1404.035179 1669.299009
4481 1494 10 0 1812.100105 1412.620387 1668.565496
4482 1494 11 0 1801.949999 1395.449971 1670.032522
4483 1495 1 0 2515.242612 1585.351483 655.785669
4484 1495 10 0 2511.606736 1576.043304 655.413894
4485 1495 11 0 2518.878487 1594.659662 656.157445
4486 1496 1 0 757.954322 1610.821230 2309.678964
4487 1496 10 0 753.693527 1619.315767 2312.791593
4488 1496 11 0 762.215117 1602.326693 2306.566335
4489 1497 1 0 79.452140 2536.562801 608.149228
4490 1497 10 0 77.769899 2526.705973 608.263273
4491 1497 11 0 81.134381 2546.419629 608.035184
4492 1498 1 0 1878.490628 959.935674 1403.255491
4493 1498 10 0 1870.709583 953.690165 1403.925527
4494 1498 11 0 1886.271673 966.181183 1402.585455
4495 1499 1 0 1666.658739 1974.756756 1530.102143
4496 1499 10 0 1662.385018 1965.812507 1531.419610
4497 1499 11 0 1670.932460 1983.701005 1528.784675
4498 1500 1 0 1910.302321 279.272963 1326.613381
4499 1500 10 0 1915.902779 284.880199 1320.514711
4500 1500 11 0 1904.701863 273.665728 1332.712051
4501 1501 1 0 1230.509758 1951.391310 2162.908494
4502 1501 12 0 1225.370381 1953.934094 2154.715750
4503 1501 13 0 1235.649134 1948.848526 2171.101239
4504 1502 1 0 702.940829 641.169519 2594.307258
4505 1502 12 0 707.002281 635.171117 2587.413509
4506 1502 13 0 698.879376 647.167922 2601.201007
4507 1503 1 0 91.743562 1783.880006 2629.136346
4508 1503 12 0 88.953220 1788.371408 2637.624060
4509 1503 13 0 94.533903 1779.388603 2620.648632
4510 1504 1 0 1333.596478 2450.570863 1685.811305
4511 1504 12 0 1335.402672 2440.911479 1687.664403
4512 1504 13 0 1331.790285 2460.230247 1683.958207
4513 1505 1 0 2611.998082 304.842000 187.260796
4514 1505 12 0 2604.412115 310.836394 184.707302
4515 1505 13 0 2619.584050 298.847605 189.814290
4516 1506 1 0 1757.980481 2521.823811 1350.786233
4517 1506 12 0 1765.744597 2527.394006 1353.734356
4518 1506 13 0 1750.216364 2516.253617 1347.838109
4519 1507 1 0 35.220789 673.324619 409.112567
4520 1507 12 0 45.163183 674.349506 408.798874
4521 1507 13 0 25.278395 672.299732 409.426260
4522 1508 1 0 2580.935962 2488.995486 898.720619
4523 1508 12 0 2571.038855 2488.845454 897.297680
4524 1508 13 0 2590.833070 2489.145518 900.143559
4525 1509 1 0 1346.592073 1550.681864 1408.469533
4526 1509 12 0 1351.737621 1542.259154 1406.862894
4527 1509 13 0 1341.446524 1559.104574 1410.076172
4528 1510 1 0 136.796037 2055.219109 1151.519712
4529 1510 12 0 142.219507 2062.725078 1155.294152
4530 1510 13 0 131.372567 2047.713140 1147.745271
4531 1511 1 0 2598.029808 1740.733956 758.093879
4532 1511 12 0 2592.887678 1748.327715 762.080522
4533 1511 13 0 2603.171937 1733.140197 754.107236
4534 1512 1 0 1632.201223 1338.275748 1660.849209
4535 1512 12 0 1633.746056 1347.736463 1663.696727
4536 1512 13 0 1630.656391 1328.815033 1658.001690
4537 1513 1 0 646.021694 2358.546943 2451.468056
4538 1513 12 0 643.321222 2348.919719 2451.623045
4539 1513 13 0 648.722166 2368.174166 2451.313067
4540 1514 1 0 2438.651402 870.802232 2414.039381
4541 1514 12 0 2443.126989 879.688969 2413.041878
4542 1514 13 0 2434.175814 861.915494 2415.036884
4543 1515 1 0 433.431964 1768.776169 2358.051337
4544 1515 12 0 440.516418 1770.931056 2351.330699
4545 1515 13 0 426.347511 1766.621282 2364.771975
4546 1516 1 0 1247.221875 1052.708679 1587.321951
4547 1516 12 0 1253.716498 1054.305144 1579.887493
4548 1516 13 0 1240.727251 1051.112214 1594.756409
4549 1517 1 0 2152.432391 1960.587609 284.533587
4550 1517 12 0 2154.451058 1970.377027 284.837354
4551 1517 13 0 2150.413724 1950.798191 284.229820
4552 1518 1 0 477.795887 714.412924 2523.099461
4553 1518 12 0 484.571421 721.762109 2522.813757
4554 1518 13 0 471.020354 707.063739 2523.385164
4555 1519 1 0 2026.197109 2267.278039 1123.655947
4556 1519 12 0 2033.855337 2273.697934 1124.025397
4557 1519 13 0 2018.538882 2260.858143 1123.286498
4558 1520 1 0 875.401151 1494.158892 1551.692330
4559 1520 12 0 881.983326 1486.654320 1552.289306
4560 1520 13 0 868.818976 1501.663464 1551.095353
4561 1521 1 0 1593.506891 2688.759807 2068.129399
4562 1521 12 0 1596.693709 2692.274635 2059.326548
4563 1521 13 0 1590.320074 2685.244979 2076.932250
4564 1522 1 0 1022.611378 1688.692190 2017.676434
4565 1522 12 0 1021.632884 1678.744971 2017.367596
4566 1522 13 0 1023.589872 1698.639409 2017.985272
4567 1523 1 0 230.660591 1622.022904 2688.395877
4568 1523 12 0 237.504573 1628.994525 2690.530453
4569 1523 13 0 223.816610 1615.051283 2686.261300
4570 1524 1 0 875.068511 1662.549587 1761.769944
4571 1524 12 0 876.265911 1669.532038 1754.712210
4572 1524 13 0 873.871111 1655.567136 1768.827678
4573 1525 1 0 1574.544724 280.091844 1840.132107
4574 1525 12 0 1564.845420 278.617559 1842.068598
4575 1525 13 0 1584.244027 281.566129 1838.195616
4576 1526 1 0 346.045502 2390.154768 1241.336950
4577 1526 12 0 354.705928 2385.192916 1240.722914
4578 1526 13 0 337.385076 2395.116620 1241.950985
4579 1527 1 0 729.516932 1750.686971 2236.191201
4580 1527 12 0 724.478344 1759.287845 2235.392700
4581 1527 13 0 734.555520 1742.086097 2236.989701
4582 1528 1 0 2333.537089 16.796188 1338.073803
4583 1528 12 0 2340.168440 24.243491 1337.323561
4584 1528 13 0 2326.905737 9.348886 1338.824046
4585 1529 1 0 355.941071 73.301736 1596.325900
4586 1529 12 0 348.550555 80.033682 1596.573233
4587 1529 13 0 363.331586 66.569790 1596.078568
4588 1530 1 0 766.414751 1901.144201 2476.153348
4589 1530 12 0 759.571680 1896.978226 2470.168614
4590 1530 13 0 773.257821 1905.310176 2482.138081
4591 1531 1 0 2333.674284 2510.957188 815.716458
4592 1531 12 0 2324.132041 2509.782158 812.966023
4593 1531 13 0 2343.216528 2512.132218 818.466893
4594 1532 1 0 2253.025230 829.869228 1723.413538
4595 1532 12 0 2260.087346 829.555238 1716.340496
4596 1532 13 0 2245.963114 830.183218 1730.486581
4597 1533 1 0 481.396917 2496.402762 1387.432069
4598 1533 12 0 474.938346 2503.695152 1385.172001
4599 1533 13 0 487.855489 2489.110373 1389.692138
4600 1534 1 0 480.535392 2167.680471 103.493208
4601 1534 12 0 489.394755 2164.917491 107.218478
4602 1534 13 0 471.676029 2170.443450 99.767938
4603 1535 1 0 66.845706 32.514024 2493.608994
4604 1535 12 0 74.337543 39.054070 2494.657889
4605 1535 13 0 59.353869 25.973979 2492.560100
4606 1536 1 0 221.285515 1236.165110 2411.462400
4607 1536 12 0 213.266808 1241.321258 2414.481418
4608 1536 13 0 229.304222 1231.008962 2408.443382
4609 1537 1 0 139.803855 1681.239520 2585.276397
4610 1537 12 0 146.290486 1686.202065 2591.046733
4611 1537 13 0 133.317225 1676.276975 2579.506062
4612 1538 1 0 1837.441747 1774.663740 1062.376229
4613 1538 12 0 1846.052797 1778.645615 1059.214821
4614 1538 13 0 1828.830698 1770.681866 1065.537636
4615 1539 1 0 1010.973632 2043.566192 489.474523
4616 1539 12 0 1016.510234 2051.186822 492.831908
4617 1539 13 0 1005.437031 2035.945561 486.117139
4618 1540 1 0 548.791596 1471.503010 2025.515885
4619 1540 12 0 552.320551 1475.709315 2017.158047
4620 1540 13 0 545.262642 1467.296704 2033.873724
4621 1541 1 0 2075.352930 1235.374666 1759.082532
4622 1541 12 0 2069.095125 1242.795699 1756.680836
4623 1541 13 0 2081.610735 1227.953633 1761.484227
4624 1542 1 0 1837.292448 969.142001 2145.286147
4625 1542 12 0 1836.100878 970.639789 2155.101278
4626 1542 13 0 1838.484018 967.644213 2135.471017
4627 1543 1 0 2384.817290 2486.228641 1500.809537
4628 1543 12 0 2388.619676 2477.001577 1501.444480
4629 1543 13 0 2381.014904 2495.455705 1500.174594
4630 1544 1 0 2156.743247 1892.914555 830.619545
4631 1544 12 0 2161.609069 1886.005920 825.272159
4632 1544 13 0 2151.877425 1899.823190 835.966932
4633 1545 1 0 1440.024361 1421.880137 2654.549312
4634 1545 12 0 1449.086031 1420.574595 2650.526665
4635 1545 13 0 1430.962690 1423.185679 2658.571958
4636 1546 1 0 2277.506116 60.286527 276.874384
4637 1546 12 0 2277.036558 63.331483 286.387940
4638 1546 13 0 2277.975675 57.241570 267.360828
4639 1547 1 0 1969.918561 721.949788 495.965133
4640 1547 12 0 1963.747702 729.794054 495.342241
4641 1547 13 0 1976.089421 714.105523 496.588025
4642 1548 1 0 1580.619618 1134.070992 1065.937315
4643 1548 12 0 1582.655982 1143.861095 1065.852988
4644 1548 13 0 1578.583254 1124.280889 1066.021641
4645 1549 1 0 674.371020 250.016515 2072.570623
4646 1549 12 0 666.601950 251.184249 2078.757541
4647 1549 13 0 682.140089 248.848781 2066.383705
4648 1550 1 0 158.890571 790.070128 343.276066
4649 1550 12 0 168.658087 787.959363 343.650632
4650 1550 13 0 149.123055 792.180893 342.901501
4651 1551 1 0 1005.029781 242.531469 1049.221197
4652 1551 12 0 1010.277674 245.145234 1041.120096
4653 1551 13 0 999.781887 239.917704 1057.322299
4654 1552 1 0 1873.123128 895.205578 1083.020759
4655 1552 12 0 1868.681635 903.577865 1079.830467
4656 1552 13 0 1877.564620 886.833291 1086.211050
4657 1553 1 0 813.609137 415.885130 2156.180419
4658 1553 12 0 818.362846 407.231784 2154.592383
4659 1553 13 0 808.855428 424.538476 2157.768455
4660 1554 1 0 2227.390808 1425.135767 956.369705
4661 1554 12 0 2229.284728 1431.856289 963.528452
4662 1554 13 0 2225.496887 1418.415246 949.210958
4663 1555 1 0 1449.397329 929.198683 2420.163380
4664 1555 12 0 1454.499430 933.206394 2427.773033
4665 1555 13 0 1444.295227 925.190972 2412.553728
4666 1556 1 0 1333.422434 73.297469 1987.140205
4667 1556 12 0 1343.112115 75.562726 1988.129500
4668 1556 13 0 1323.732754 71.032211 1986.150909
4669 1557 1 0 1832.692655 369.676349 2375.578597
4670 1557 12 0 1836.130163 369.026961 2366.210469
4671 1557 13 0 1829.255146 370.325736 2384.946726
4672 1558 1 0 246.095668 1436.792595 2630.347333
4673 1558 12 0 239.984203 1428.891914 2630.826123
4674 1558 13 0 252.207133 1444.693276 2629.868543
4675 1559 1 0 419.447323 850.000727 1450.672374
4676 1559 12 0 424.216281 853.773961 1458.610871
4677 1559 13 0 414.678365 846.227492 1442.733876
4678 1560 1 0 2085.908376 116.163814 1656.627235
4679 1560 12 0 2088.577746 107.084152 1653.397035
4680 1560 13 0 2083.239006 125.243477 1659.857436
4681 1561 1 0 2353.284263 1827.179475 1371.159103
4682 1561 12 0 2361.011534 1828.258266 1364.904066
4683 1561 13 0 2345.556992 1826.100684 1377.414141
4684 1562 1 0 644.694404 2644.258740 479.161628
4685 1562 12 0 653.372649 2648.686220 481.416730
4686 1562 13 0 636.016160 2639.831260 476.906526
4687 1563 1 0 931.346694 1943.902674 1884.025965
4688 1563 12 0 934.798555 1951.685135 1878.780210
4689 1563 13 0 927.894833 1936.120212 1889.271721
4690 1564 1 0 1312.089667 179.886747 744.584250
4691 1564 12 0 1308.056443 188.934771 745.950401
4692 1564 13 0 1316.122891 170.838723 743.218098
4693 1565 1 0 1794.572005 966.144408 2169.749132
4694 1565 12 0 1787.238106 967.307151 2163.051224
4695 1565 13 0 1801.905903 964.981666 2176.447039
4696 1566 1 0 2623.568992 342.493803 1645.635016
4697 1566 12 0 2630.307684 348.791552 1649.498743
4698 1566 13 0 2616.830299 336.196054 1641.771290
4699 1567 1 0 2307.695866 604.040142 2294.265948
4700 1567 12 0 2309.282580 596.105753 2288.389911
4701 1567 13 0 2306.109152 611.974531 2300.141986
4702 1568 1 0 1158.459866 1190.847187 2061.433291
4703 1568 12 0 1165.820770 1196.691931 2064.847387
4704 1568 13 0 1151.098961 1185.002443 2058.019195
4705 1569 1 0 1090.776079 2195.247145 839.627266
4706 1569 12 0 1082.145968 2199.654681 842.096035
4707 1569 13 0 1099.406189 2190.839609 837.158496
4708 1570 1 0 2333.447886 36.261965 485.253341
4709 1570 12 0 2340.314788 28.993206 485.357217
4710 1570 13 0 2326.580984 43.530725 485.149464
4711 1571 1 0 2609.947357 2260.129835 803.656617
4712 1571 12 0 2605.952740 2259.903155 812.821313
4713 1571 13 0 2613.941974 2260.356516 794.491921
4714 1572 1 0 1020.641612 1232.267689 1767.892850
4715 1572 12 0 1030.122389 1230.116147 1765.550684
4716 1572 13 0 1011.160835 1234.419232 1770.235015
4717 1573 1 0 532.444558 15.966874 320.035625
4718 1573 12 0 537.714947 9.550917 325.608640
4719 1573 13 0 527.174169 22.382831 314.462610
4720 1574 1 0 2149.398836 697.190270 136.910328
4721 1574 12 0 2145.339189 688.075907 137.579398
4722 1574 13 0 2153.458483 706.304633 136.241258
4723 1575 1 0 1759.002236 2200.414930 16.012659
4724 1575 12 0 1758.862922 2190.696514 13.660429
4725 1575 13 0 1759.141549 2210.133346 18.364888
4726 1576 1 0 1989.194175 18.846224 808.016791
4727 1576 12 0 1996.879336 12.597684 809.393035
4728 1576 13 0 1981.509014 25.094764 806.640547
4729 1577 1 0 1614.676598 1207.561505 2028.533800
4730 1577 12 0 1622.086365 1213.692111 2025.793176
4731 1577 13 0 1607.266831 1201.430899 2031.274423
4732 1578 1 0 112.525147 1812.240579 1428.563982
4733 1578 12 0 122.295208 1814.080198 1429.641806
4734 1578 13 0 102.755085 1810.400960 1427.486159
4735 1579 1 0 1651.845745 2180.313602 15.336262
4736 1579 12 0 1654.230494 2172.934022 21.649326
4737 1579 13 0 1649.460996 2187.693182 9.023198
4738 1580 1 0 84.295505 1240.088224 770.468285
4739 1580 12 0 80.397792 1244.064833 778.774573
4740 1580 13 0 88.193218 1236.111615 762.161998
4741 1581 1 0 1534.472449 287.627310 197.747804
4742 1581 12 0 1535.841561 295.338259 191.529541
4743 1581 13 0 1533.103336 279.916361 203.966068
4744 1582 1 0 1577.415634 1861.102787 1341.542058
4745 1582 12 0 1583.163360 1869.285799 1341.586454
4746 1582 13 0 1571.667908 1852.919776 1341.497662
4747 1583 1 0 221.268402 594.286376 80.811418
4748 1583 12 0 214.074711 597.862819 74.856599
4749 1583 13 0 228.462093 590.709934 86.766237
4750 1584 1 0 2356.009565 1175.259769 2520.737182
4751 1584 12 0 2364.211656 1172.520324 2525.759247
4752 1584 13 0 2347.807474 1177.999214 2515.715117
4753 1585 1 0 1826.786107 637.843286 1475.272632
4754 1585 12 0 1822.542732 646.894900 1475.023534
4755 1585 13 0 1831.029483 628.791673 1475.521731
4756 1586 1 0 1258.183610 1743.485379 1881.938782
4757 1586 12 0 1266.919376 1738.807669 1883.282436
4758 1586 13 0 1249.447843 1748.163089 1880.595129
4759 1587 1 0 268.780473 66.280191 1773.942918
4760 1587 12 0 276.853007 72.018725 1772.563276
4761 1587 13 0 260.707938 60.541656 1775.322560
4762 1588 1 0 1040.159811 613.111433 1907.617024
4763 1588 12 0 1036.071747 612.653193 1898.502325
4764 1588 13 0 1044.247875 613.569673 1916.731724
4765 1589 1 0 612.377888 2130.057661 1654.141853
4766 1589 12 0 621.295799 2133.918118 1656.501461
4767 1589 13 0 603.459978 2126.197204 1651.782246
4768 1590 1 0 2297.850721 354.950030 2301.862308
4769 1590 12 0 2294.917317 355.113038 2292.303617
4770 1590 13 0 2300.784125 354.787021 2311.420998
4771 1591 1 0 2153.545405 2429.437590 299.562747
4772 1591 12 0 2157.192514 2437.710964 295.290759
4773 1591 13 0 2149.898295 2421.164217 303.834735
4774 1592 1 0 285.732362 2251.450085 737.919317
4775 1592 12 0 282.540102 2259.594944 742.763979
4776 1592 13 0 288.924622 2243.305226 733.074655
4777 1593 1 0 250.984333 1827.405794 155.179664
4778 1593 12 0 250.872411 1835.913711 160.433502
4779 1593 13 0 251.096255 1818.897876 149.925827
4780 1594 1 0 207.670824 381.846188 147.461747
4781 1594 12 0 197.971281 383.408598 145.596878
4782 1594 13 0 217.370368 380.283778 149.326616
4783 1595 1 0 1631.333434 573.170986 2106.686672
4784 1595 12 0 1632.801338 575.991301 2097.205581
4785 1595 13 0 1629.865530 570.350672 2116.167763
4786 1596 1 0 1094.084627 971.282164 880.336669
4787 1596 12 0 1096.830317 979.958619 884.481584
4788 1596 13 0 1091.338936 962.605709 876.191755
4789 1597 1 0 34.659305 1807.177964 756.368062
4790 1597 12 0 31.953864 1799.491737 750.571295
4791 1597 13 0 37.364745 1814.864190 762.164829
4792 1598 1 0 2597.239316 1114.273632 653.360167
4793 1598 12 0 2587.509725 1114.377247 655.667618
4794 1598 13 0 2606.968907 1114.170017 651.052717
4795 1599 1 0 324.751749 1734.627815 1788.179379
4796 1599 12 0 333.783024 1733.463464 1784.046541
4797 1599 13 0 315.720473 1735.792166 1792.312217
4798 1600 1 0 522.817739 1265.747504 1762.396880
4799 1600 12 0 528.350262 1257.533076 1763.780484
4800 1600 13 0 517.285216 1273.961932 1761.013276
4801 1601 1 0 2279.338713 1852.667962 1609.643313
4802 1601 12 0 2271.480728 1851.070704 1615.618330
4803 1601 13 0 2287.196698 1854.265220 1603.668295
4804 1602 1 0 534.337544 1635.882933 518.122796
4805 1602 12 0 540.695040 1640.584353 524.244796
4806 1602 13 0 527.980047 1631.181513 512.000796
4807 1603 1 0 191.827104 1021.297260 995.902481
4808 1603 12 0 189.613414 1014.261256 1002.654830
4809 1603 13 0 194.040793 1028.333264 989.150131
4810 1604 1 0 1339.044458 1003.112781 253.470173
4811 1604 12 0 1331.734317 1006.643728 247.631145
4812 1604 13 0 1346.354599 999.581834 259.309202
4813 1605 1 0 958.921662 592.222440 746.617394
4814 1605 12 0 965.287218 585.101279 749.578605
4815 1605 13 0 952.556105 599.343600 743.656184
4816 1606 1 0 249.553456 898.987896 275.019888
4817 1606 12 0 245.229138 907.783314 273.034721
4818 1606 13 0 253.877773 890.192477 277.005056
4819 1607 1 0 109.968174 1100.302941 1071.397407
4820 1607 12 0 103.745416 1104.446769 1078.038640
4821 1607 13 0 116.190932 1096.159113 1064.756174
4822 1608 1 0 805.143508 1884.227134 1650.508652
4823 1608 12 0 796.572559 1887.079540 1646.218824
4824 1608 13 0 813.714456 1881.374728 1654.798480
4825 1609 1 0 591.608918 198.965872 531.507008
4826 1609 12 0 596.201309 202.244642 523.251125
4827 1609 13 0 587.016527 195.687103 539.762892
4828 1610 1 0 2665.609577 2568.550484 2164.663701
4829 1610 12 0 2670.693954 2577.156540 2164.955087
4830 1610 13 0 2660.525200 2559.944427 2164.372314
4831 1611 1 0 2089.795215 2671.310096 985.929015
4832 1611 12 0 2098.392565 2676.097180 984.148736
4833 1611 13 0 2081.197865 2666.523011 987.709294
4834 1612 1 0 2244.928333 645.586012 723.462260
4835 1612 12 0 2250.648320 644.189967 715.379389
4836 1612 13 0 2239.208345 646.982058 731.545131
4837 1613 1 0 2370.572625 229.777437 2531.099792
4838 1613 12 0 2376.928565 236.812863 2534.278596
4839 1613 13 0 2364.216684 222.742010 2527.920987
4840 1614 1 0 589.960492 208.612603 246.004005
4841 1614 12 0 598.730658 203.808035 246.021291
4842 1614 13 0 581.190325 213.417171 245.986719
4843 1615 1 0 1623.478390 1969.262833 1636.468812
4844 1615 12 0 1615.487679 1965.059706 1632.169711
4845 1615 13 0 1631.469100 1973.465960 1640.767913
4846 1616 1 0 2631.888352 309.633405 2669.853869
4847 1616 12 0 2629.523367 300.137598 2671.912146
4848 1616 13 0 2634.253337 319.129211 2667.795592
4849 1617 1 0 2301.568342 1033.051603 371.734318
4850 1617 12 0 2305.520796 1032.070340 380.867511
4851 1617 13 0 2297.615888 1034.032866 362.601124
4852 1618 1 0 45.757565 832.730956 2342.064132
4853 1618 12 0 49.584640 825.117940 2336.830062
4854 1618 13 0 41.930489 840.343971 2347.298202
4855 1619 1 0 2148.958652 2471.862869 2177.866357
4856 1619 12 0 2146.826649 2480.131627 2183.070414
4857 1619 13 0 2151.090656 2463.594111 2172.662301
4858 1620 1 0 2129.173894 1513.195102 2194.589628
4859 1620 12 0 2135.332298 1508.718985 2188.105923
4860 1620 13 0 2123.015490 1517.671219 2201.073334
4861 1621 1 0 608.925460 52.279464 2206.278096
4862 1621 12 0 600.557237 48.440417 2210.181244
4863 1621 13 0 617.293684 56.118511 2202.374948
4864 1622 1 0 839.895116 494.102839 2180.141907
4865 1622 12 0 834.224933 491.863741 2172.215025
4866 1622 13 0 845.565299 496.341937 2188.068790
4867 1623 1 0 1565.762500 898.012266 1873.355288
4868 1623 12 0 1567.139773 900.030244 1883.052241
4869 1623 13 0 1564.385228 895.994288 1863.658336
4870 1624 1 0 1913.654951 1343.302645 1154.414084
4871 1624 12 0 1911.800691 1352.276534 1150.410205
4872 1624 13 0 1915.509212 1334.328757 1158.417962
4873 1625 1 0 1710.048357 881.964936 2451.744845
4874 1625 12 0 1714.067059 889.634421 2446.741944
4875 1625 13 0 1706.029655 874.295450 2456.747747
4876 1626 1 0 2336.465953 2463.004937 1483.897750
4877 1626 12 0 2337.822960 2464.777068 1474.150028
4878 1626 13 0 2335.108946 2461.232806 1493.645472
4879 1627 1 0 489.035084 232.583004 1259.767995
4880 1627 12 0 498.139979 229.699193 1256.804127
4881 1627 13 0 479.930189 235.466814 1262.731864
4882 1628 1 0 196.300623 1601.070047 294.641009
4883 1628 12 0 191.416386 1595.091615 288.284706
4884 1628 13 0 201.184860 1607.048479 300.997311
4885 1629 1 0 1860.825386 2149.587518 308.525497
4886 1629 12 0 1859.715053 2154.232010 299.739380
4887 1629 13 0 1861.935720 2144.943026 317.311614
4888 1630 1 0 2615.101695 214.779855 542.301109
4889 1630 12 0 2620.615441 206.891222 539.586688
4890 1630 13 0 2609.587949 222.668488 545.015529
4891 1631 1 0 651.501486 20.096764 32.675709
4892 1631 12 0 643.539577 23.564952 37.633498
4893 1631 13 0 659.463396 16.628576 27.717921
4894 1632 1 0 351.650259 873.752492 535.597674
4895 1632 12 0 344.825949 866.557930 534.306523
4896 1632 13 0 358.474569 880.947054 536.888825
4897 1633 1 0 382.615086 2418.227247 1183.874598
4898 1633 12 0 384.493068 2428.047115 1184.082888
4899 1633 13 0 380.737104 2408.407380 1183.666309
4900 1634 1 0 974.922414 1678.888206 1723.584693
4901 1634 12 0 970.815860 1679.489056 1714.486606
4902 1634 13 0 979.028967 1678.287355 1732.682781
4903 1635 1 0 1658.290965 2555.080119 1625.936427
4904 1635 12 0 1658.501998 2565.073383 1626.236643
4905 1635 13 0 1658.079932 2545.086854 1625.636210
4906 1636 1 0 824.470575 1230.544509 881.475968
4907 1636 12 0 831.429376 1233.176879 888.157713
4908 1636 13 0 817.511774 1227.912138 874.794223
4909 1637 1 0 279.751253 1166.511407 978.533830
4910 1637 12 0 278.014063 1176.239784 977.003841
4911 1637 13 0 281.488443 1156.783031 980.063819
4912 1638 1 0 1665.132449 776.118486 1196.648869
4913 1638 12 0 1670.339815 770.912588 1203.415105
4914 1638 13 0 1659.925082 781.324385 1189.882632
4915 1639 1 0 1937.965205 349.761814 2141.493433
4916 1639 12 0 1941.802970 358.873807 2142.991143
4917 1639 13 0 1934.127440 340.649820 2139.995722
4918 1640 1 0 1534.204471 2619.243718 1255.066138
4919 1640 12 0 1534.817389 2609.309699 1256.035468
4920 1640 13 0 1533.591552 2629.177737 1254.096808
4921 1641 1 0 1344.075022 138.553992 619.670729
4922 1641 12 0 1342.882372 144.662363 611.843508
4923 1641 13 0 1345.267673 132.445620 627.497950
4924 1642 1 0 2531.954520 2494.846977 1177.322639
4925 1642 12 0 2539.543423 2489.484645 1173.627515
4926 1642 13 0 2524.365617 2500.209309 1181.017764
4927 1643 1 0 713.316427 1798.714773 1317.641289
4928 1643 12 0 708.598649 1790.216871 1315.290070
4929 1643 13 0 718.034205 1807.212675 1319.992508
4930 1644 1 0 2138.518708 1643.864254 2462.314664
4931 1644 12 0 2141.253758 1634.302509 2463.359905
4932 1644 13 0 2135.783657 1653.425999 2461.269422
4933 1645 1 0 2653.287006 860.336997 339.960298
4934 1645 12 0 2660.846276 854.364876 337.278655
4935 1645 13 0 2645.727736 866.309117 342.641942
4936 1646 1 0 888.072154 2198.132839 2615.864505
4937 1646 12 0 883.582002 2196.152392 2624.577505
4938 1646 13 0 892.562306 2200.113286 2607.151506
4939 1647 1 0 1790.361526 1266.396348 1419.680741
4940 1647 12 0 1789.056203 1274.106330 1413.447579
4941 1647 13 0 1791.666849 1258.686366 1425.913904
4942 1648 1 0 976.984309 1876.947426 1073.150966
4943 1648 12 0 967.331800 1879.560675 1073.151538
4944 1648 13 0 986.636818 1874.334177 1073.150395
4945 1649 1 0 1259.478376 2478.498263 756.063838
4946 1649 12 0 1258.764380 2487.811637 759.634732
4947 1649 13 0 1260.192372 2469.184889 752.492945
4948 1650 1 0 759.778968 1415.131996 1569.788977
4949 1650 12 0 759.509816 1412.906021 1560.043589
4950 1650 13 0 760.048119 1417.357971 1579.534365
4951 1651 1 0 1622.082812 2459.245253 1261.373685
4952 1651 12 0 1624.797082 2460.869511 1251.887141
4953 1651 13 0 1619.368542 2457.620995 1270.860230
4954 1652 1 0 468.886681 1077.752801 2064.648610
4955 1652 12 0 474.817399 1077.586737 2072.698393
4956 1652 13 0 462.955963 1077.918865 2056.598827
4957 1653 1 0 2503.464774 831.277395 792.111750
4958 1653 12 0 2504.068169 828.877629 782.422734
4959 1653 13 0 2502.861378 833.677161 801.800767
4960 1654 1 0 1369.387959 600.502544 818.963268
4961 1654 12 0 1362.373819 599.772658 811.873197
4962 1654 13 0 1376.402099 601.232431 826.053339
4963 1655 1 0 1248.681379 237.949246 2198.564057
4964 1655 12 0 1249.620242 228.306673 2201.041822
4965 1655 13 0 1247.742516 247.591819 2196.086292
4966 1656 1 0 1970.494329 2402.654920 59.590100
4967 1656 12 0 1963.332955 2407.129166 54.233249
4968 1656 13 0 1977.655704 2398.180675 64.946950
4969 1657 1 0 1943.659490 1822.882977 2258.165478
4970 1657 12 0 1941.735721 1814.109874 2262.562271
4971 1657 13 0 1945.583259 1831.656079 2253.768686
4972 1658 1 0 45.257601 254.505596 1681.184731
4973 1658 12 0 51.373187 246.618590 1681.813005
4974 1658 13 0 39.142014 262.392603 1680.556457
4975 1659 1 0 287.925669 2545.064083 299.730192
4976 1659 12 0 280.845993 2538.441474 297.276777
4977 1659 13 0 295.005344 2551.686692 302.183607
4978 1660 1 0 2513.907096 2480.268361 680.399806
4979 1660 12 0 2515.135747 2486.198354 688.357545
4980 1660 13 0 2512.678445 2474.338368 672.442068
4981 1661 1 0 2686.329294 203.493235 1769.154241
4982 1661 12 0 2680.251292 207.179698 1762.120900
4983 1661 13 0 2692.407296 199.806772 1776.187582
4984 1662 1 0 2611.298088 2342.997835 343.204453
4985 1662 12 0 2601.306393 2343.405302 343.205845
4986 1662 13 0 2621.289783 2342.590367 343.203060
4987 1663 1 0 2423.336743 730.460845 1201.696568
4988 1663 12 0 2420.384503 722.386343 1206.804082
4989 1663 13 0 2426.288984 738.535347 1196.589054
4990 1664 1 0 2619.803853 1078.656428 464.085888
4991 1664 12 0 2612.234889 1083.479264 459.675556
4992 1664 13 0 2627.372817 1073.833592 468.496221
4993 1665 1 0 2137.572858 464.810581 1559.331713
4994 1665 12 0 2146.767950 461.470758 1557.259066
4995 1665 13 0 2128.377766 468.150404 1561.404359
4996 1666 1 0 1628.484136 777.740227 1624.573475
4997 1666 12 0 1624.559987 778.558329 1633.734903
4998 1666 13 0 1632.408284 776.922125 1615.412047
4999 1667 1 0 1018.067547 2355.320066 2254.510031
5000 1667 12 0 1017.202257 2363.329653 2260.434370
5001 1667 13 0 1018.932837 2347.310479 2248.585693
5002 1668 1 0 2517.233377 2307.676585 1124.350873
5003 1668 12 0 2516.190674 2297.939695 1122.324610
5004 1668 13 0 2518.276080 2317.413475 1126.377135
5005 1669 1 0 2268.117910 2408.233867 2119.193328
5006 1669 12 0 2275.777079 2402.356850 2116.586066
5007 1669 13 0 2260.458742 2414.110883 2121.800590
5008 1670 1 0 2457.286826 1098.799472 1389.971929
5009 1670 12 0 2447.633797 1098.463578 1392.561564
5010 1670 13 0 2466.939855 1099.135365 1387.382293
5011 1671 1 0 442.626074 1933.649945 2476.503268
5012 1671 12 0 446.391525 1937.205593 2485.057725
5013 1671 13 0 438.860622 1930.094297 2467.948810
5014 1672 1 0 2463.908579 864.172815 2500.484719
5015 1672 12 0 2457.807360 872.093685 2500.671633
5016 1672 13 0 2470.009799 856.251945 2500.297806
5017 1673 1 0 1975.257473 265.339235 360.270466
5018 1673 12 0 1979.494486 269.644074 352.300769
5019 1673 13 0 1971.020459 261.034395 368.240163
5020 1674 1 0 1794.119477 136.708247 1212.464896
5021 1674 12 0 1786.580103 142.313111 1209.038041
5022 1674 13 0 1801.658851 131.103382 1215.891750
5023 1675 1 0 1848.569851 57.637335 2138.275042
5024 1675 12 0 1858.457411 59.125646 2138.129821
5025 1675 13 0 1838.682291 56.149025 2138.420263
5026 1676 1 0 1322.531243 1012.959756 557.346919
5027 1676 12 0 1320.285611 1007.201930 549.485330
5028 1676 13 0 1324.776874 1018.717581 565.208508
5029 1677 1 0 628.881867 216.871125 393.254851
5030 1677 12 0 630.539075 210.107231 400.431439
5031 1677 13 0 627.224658 223.635018 386.078264
5032 1678 1 0 902.107744 1375.568712 78.506616
5033 1678 12 0 907.152293 1373.383545 86.859914
5034 1678 13 0 897.063196 1377.753879 70.153319
5035 1679 1 0 576.592986 1100.149600 357.764035
5036 1679 12 0 579.502627 1090.626651 356.843480
5037 1679 13 0 573.683345 1109.672550 358.684590
5038 1680 1 0 2408.687200 2083.597258 2562.917179
5039 1680 12 0 2415.071346 2081.210483 2555.599668
5040 1680 13 0 2402.303053 2085.984034 2570.234691
5041 1681 1 0 1480.069022 1810.041706 148.039522
5042 1681 12 0 1476.146781 1807.305471 139.257208
5043 1681 13 0 1483.991262 1812.777942 156.821836
5044 1682 1 0 2133.523202 1953.555899 2139.896713
5045 1682 12 0 2131.827562 1959.193370 2131.813166
5046 1682 13 0 2135.218842 1947.918429 2147.980260
5047 1683 1 0 2049.781627 1125.834056 1502.405549
5048 1683 12 0 2052.933316 1118.667595 1508.627180
5049 1683 13 0 2046.629937 1133.000517 1496.183918
5050 1684 1 0 2631.160673 595.850086 1154.442968
5051 1684 12 0 2626.702288 589.018084 1160.226266
5052 1684 13 0 2635.619058 602.682089 1148.659670
5053 1685 1 0 1014.805758 2277.056149 1993.404985
5054 1685 12 0 1006.835197 2281.256989 1997.743544
5055 1685 13 0 1022.776320 2272.855309 1989.066426
5056 1686 1 0 2364.599189 1260.987245 1155.907923
5057 1686 12 0 2366.845723 1264.170347 1165.117752
5058 1686 13 0 2362.352656 1257.804144 1146.698094
5059 1687 1 0 1196.075524 2420.777191 2193.815750
5060 1687 12 0 1195.706524 2429.844626 2189.615099
5061 1687 13 0 1196.444525 2411.709757 2198.016402
5062 1688 1 0 1190.881287 383.901814 2069.274112
5063 1688 12 0 1194.587996 382.463312 2060.098545
5064 1688 13 0 1187.174578 385.340317 2078.449678
5065 1689 1 0 1924.807257 1870.533670 1422.062033
5066 1689 12 0 1916.429069 1865.079134 1421.829648
5067 1689 13 0 1933.185445 1875.988206 1422.294418
5068 1690 1 0 1794.971035 2684.789989 139.698815
5069 1690 12 0 1788.390260 2691.595949 142.919424
5070 1690 13 0 1801.551809 2677.984030 136.478206
5071 1691 1 0 2380.542588 926.486057 1804.627298
5072 1691 12 0 2388.451531 932.585900 1805.117728
5073 1691 13 0 2372.633644 920.386213 1804.136867
5074 1692 1 0 345.370867 257.954873 393.069846
5075 1692 12 0 345.145857 248.252969 395.482820
5076 1692 13 0 345.595877 267.656776 390.656871
5077 1693 1 0 175.091367 1347.521239 2141.823735
5078 1693 12 0 175.577393 1347.451062 2131.835799
5079 1693 13 0 174.605342 1347.591415 2151.811670
5080 1694 1 0 1071.828860 2357.784751 189.786969
5081 1694 12 0 1075.199201 2363.763680 182.514197
5082 1694 13 0 1068.458520 2351.805821 197.059740
5083 1695 1 0 1038.362663 2261.378109 2562.014269
5084 1695 12 0 1039.537000 2251.798734 2564.632761
5085 1695 13 0 1037.188325 2270.957484 2559.395776
5086 1696 1 0 1135.324866 1171.671836 2089.307066
5087 1696 12 0 1128.633426 1177.869089 2085.206009
5088 1696 13 0 1142.016307 1165.474582 2093.408123
5089 1697 1 0 938.016295 113.590821 1697.347000
5090 1697 12 0 945.739294 108.207542 1693.974229
5091 1697 13 0 930.293295 118.974100 1700.719771
5092 1698 1 0 783.556506 69.910165 1585.636639
5093 1698 12 0 780.399173 60.839894 1582.850705
5094 1698 13 0 786.713839 78.980436 1588.422574
5095 1699 1 0 242.575605 2084.844997 2173.119057
5096 1699 12 0 244.700947 2080.768450 2181.999636
5097 1699 13 0 240.450263 2088.921544 2164.238478
5098 1700 1 0 1783.285562 2375.328730 1865.022571
5099 1700 12 0 1777.255396 2367.351770 1865.094668
5100 1700 13 0 1789.315728 2383.305691 1864.950475
5101 1701 1 0 477.120733 1166.006094 409.140181
5102 1701 12 0 471.671387 1157.675332 410.090463
5103 1701 13 0 482.570080 1174.336855 408.189898
5104 1702 1 0 2442.056934 1883.834515 2100.679128
5105 1702 12 0 2436.222678 1880.150574 2093.441032
5106 1702 13 0 2447.891191 1887.518457 2107.917223
5107 1703 1 0 1938.943458 2172.010667 2339.101799
5108 1703 12 0 1930.706696 2172.370529 2344.760973
5109 1703 13 0 1947.180220 2171.650805 2333.442625
5110 1704 1 0 2018.273307 1883.735586 126.552485
5111 1704 12 0 2023.238356 1892.267028 128.153360
5112 1704 13 0 2013.308259 1875.204144 124.951611
5113 1705 1 0 2189.649957 1715.820041 1244.381667
5114 1705 12 0 2185.468849 1706.809221 1243.231253
5115 1705 13 0 2193.831065 1724.830862 1245.532081
5116 1706 1 0 1368.951180 910.253501 548.520534
5117 1706 12 0 1378.781629 908.465968 548.111885
5118 1706 13 0 1359.120730 912.041034 548.929183
5119 1707 1 0 1257.702041 60.867913 1587.705679
5120 1707 12 0 1249.820563 55.811536 1584.196356
5121 1707 13 0 1265.583520 65.924290 1591.215002
5122 1708 1 0 2191.278965 1927.537041 1929.751248
5123 1708 12 0 2192.044923 1917.566587 1929.693318
5124 1708 13 0 2190.513007 1937.507495 1929.809178
5125 1709 1 0 1362.718624 2126.285098 345.187610
5126 1709 12 0 1372.108772 2127.355532 341.919691
5127 1709 13 0 1353.328476 2125.214664 348.455529
5128 1710 1 0 2465.330971 1620.879278 459.709528
5129 1710 12 0 2466.666107 1626.965873 467.530702
5130 1710 13 0 2463.995835 1614.792684 451.888353
5131 1711 1 0 2048.375815 2630.411191 2297.176808
5132 1711 12 0 2055.120030 2623.070536 2297.970747
5133 1711 13 0 2041.631600 2637.751847 2296.382869
5134 1712 1 0 68.300229 830.374011 1862.255284
5135 1712 12 0 74.354182 836.801451 1857.560853
5136 1712 13 0 62.246276 823.946572 1866.949714
5137 1713 1 0 516.148583 529.934207 2527.797258
5138 1713 12 0 507.358843 525.372850 2526.406403
5139 1713 13 0 524.938324 534.495565 2529.188114
5140 1714 1 0 2582.445029 967.574770 2394.714781
5141 1714 12 0 2575.643421 970.753636 2388.109258
5142 1714 13 0 2589.246637 964.395903 2401.320305
5143 1715 1 0 1859.447247 2383.266427 311.438754
5144 1715 12 0 1857.903956 2373.408876 312.107285
5145 1715 13 0 1860.990538 2393.123978 310.770223
5146 1716 1 0 430.292803 2019.138395 364.433386
5147 1716 12 0 433.447033 2028.595851 365.212719
5148 1716 13 0 427.138573 2009.680939 363.654052
5149 1717 1 0 285.536096 1325.589649 68.573940
5150 1717 12 0 287.885526 1335.178973 70.162974
5151 1717 13 0 283.186666 1316.000324 66.984907
5152 1718 1 0 1857.302488 614.902347 510.824096
5153 1718 12 0 1849.994382 611.266426 516.600918
5154 1718 13 0 1864.610593 618.538269 505.047274
5155 1719 1 0 372.970690 1774.073137 1115.030796
5156 1719 12 0 365.750913 1780.975607 1115.511137
5157 1719 13 0 380.190467 1767.170667 1114.550455
5158 1720 1 0 1833.058780 2699.571590 2492.737715
5159 1720 12 0 1840.009538 2698.057539 2485.709585
5160 1720 13 0 1826.108022 2701.085641 2499.765845
5161 1721 1 0 2462.594166 2390.367479 1575.863787
5162 1721 12 0 2470.694017 2384.759452 1577.579144
5163 1721 13 0 2454.494315 2395.975506 1574.148430
5164 1722 1 0 1630.720792 2151.222218 2489.135140
5165 1722 12 0 1632.842938 2150.440150 2479.394254
5166 1722 13 0 1628.598645 2152.004286 2498.876026
5167 1723 1 0 638.776244 2011.080330 2384.330412
5168 1723 12 0 646.775852 2013.371464 2378.784514
5169 1723 13 0 630.776637 2008.789196 2389.876310
5170 1724 1 0 1614.981723 2647.852494 1565.477785
5171 1724 12 0 1624.493356 2650.892316 1564.940833
5172 1724 13 0 1605.470090 2644.812673 1566.014738
5173 1725 1 0 1899.791225 2162.187386 2613.631413
5174 1725 12 0 1902.094826 2171.499687 2616.455324
5175 1725 13 0 1897.487623 2152.875086 2610.807503
5176 1726 1 0 2108.827286 238.057401 130.850897
5177 1726 12 0 2112.258879 247.413284 131.682536
5178 1726 13 0 2105.395693 228.701518 130.019259
5179 1727 1 0 2409.076461 208.923696 417.502300
5180 1727 12 0 2417.757649 206.798776 421.988020
5181 1727 13 0 2400.395273 211.048616 413.016579
5182 1728 1 0 2294.734108 1427.122201 911.384269
5183 1728 12 0 2302.767201 1430.353805 916.386883
5184 1728 13 0 2286.701014 1423.890598 906.381654
5185 1729 1 0 1103.439771 1652.689986 2416.159835
5186 1729 12 0 1100.850221 1643.574191 2412.966637
5187 1729 13 0 1106.029321 1661.805781 2419.353032
5188 1730 1 0 492.226999 637.422008 1980.032061
5189 1730 12 0 497.033131 634.883593 1988.425960
5190 1730 13 0 487.420867 639.960423 1971.638161
5191 1731 1 0 749.235006 1154.539018 75.191818
5192 1731 12 0 756.377130 1161.321686 73.463966
5193 1731 13 0 742.092881 1147.756351 76.919670
5194 1732 1 0 1587.035996 173.488197 2466.664800
5195 1732 12 0 1596.778295 173.257909 2468.908589
5196 1732 13 0 1577.293698 173.718484 2464.421012
5197 1733 1 0 1307.253131 2318.853844 1077.085278
5198 1733 12 0 1311.142619 2327.534300 1073.999572
5199 1733 13 0 1303.363643 2310.173389 1080.170983
5200 1734 1 0 1387.920087 1663.424282 953.920758
5201 1734 12 0 1389.625473 1673.203642 955.127312
5202 1734 13 0 1386.214701 1653.644922 952.714204
5203 1735 1 0 924.910602 1898.457570 272.674581
5204 1735 12 0 915.227782 1900.572008 274.005801
5205 1735 13 0 934.593422 1896.343132 271.343360
5206 1736 1 0 1248.638268 1270.110806 2301.903886
5207 1736 12 0 1243.719619 1277.843819 2305.904810
5208 1736 13 0 1253.556917 1262.377793 2297.902962
5209 1737 1 0 1795.309324 1468.260260 1130.331862
5210 1737 12 0 1803.571494 1464.443476 1126.188348
5211 1737 13 0 1787.047154 1472.077044 1134.475375
5212 1738 1 0 643.916269 881.508256 850.430600
5213 1738 12 0 636.623631 884.095947 856.764736
5214 1738 13 0 651.208908 878.920564 844.096465
5215 1739 1 0 471.512530 301.649584 787.483618
5216 1739 12 0 481.082084 302.969196 790.068623
5217 1739 13 0 461.942975 300.329972 784.898612
5218 1740 1 0 1151.174088 1204.168651 320.096734
5219 1740 12 0 1149.273505 1213.783289 322.083322
5220 1740 13 0 1153.074672 1194.554014 318.110146
5221 1741 1 0 1703.814259 2571.016751 1821.869209
5222 1741 12 0 1701.127468 2567.723304 1812.817449
5223 1741 13 0 1706.501050 2574.310198 1830.920969
5224 1742 1 0 1660.648683 2252.967517 2373.883743
5225 1742 12 0 1668.282506 2249.209748 2368.629799
5226 1742 13 0 1653.014860 2256.725286 2379.137686
5227 1743 1 0 2025.862162 28.023482 111.208643
5228 1743 12 0 2023.102892 22.478117 119.059462
5229 1743 13 0 2028.621431 33.568847 103.357824
5230 1744 1 0 2130.519219 858.142861 1181.281125
5231 1744 12 0 2129.776935 856.234208 1171.493068
5232 1744 13 0 2131.261504 860.051514 1191.069182
5233 1745 1 0 264.358503 1494.593597 2215.160425
5234 1745 12 0 256.443318 1497.740894 2209.921688
5235 1745 13 0 272.273689 1491.446301 2220.399162
5236 1746 1 0 646.881435 2162.251964 459.843830
5237 1746 12 0 654.690400 2167.384616 463.404159
5238 1746 13 0 639.072469 2157.119312 456.283501
5239 1747 1 0 2667.904674 899.571713 2488.842311
5240 1747 12 0 2658.458340 898.605369 2491.978064
5241 1747 13 0 2677.351008 900.538058 2485.706559
5242 1748 1 0 107.304073 2623.775251 1517.639049
5243 1748 12 0 109.872365 2615.396340 1512.822647
5244 1748 13 0 104.735782 2632.154162 1522.455451
5245 1749 1 0 1312.986217 548.424025 1217.743775
5246 1749 12 0 1316.367491 539.016651 1217.482417
5247 1749 13 0 1309.604943 557.831399 1218.005132
5248 1750 1 0 2605.586893 509.017493 2628.049215
5249 1750 12 0 2612.252811 512.665151 2621.548436
5250 1750 13 0 2598.920976 505.369834 2634.549995
5251 1751 1 0 1834.586500 46.260320 1388.155423
5252 1751 12 0 1838.528361 54.925562 1391.217339
5253 1751 13 0 1830.644640 37.595079 1385.093507
5254 1752 1 0 1501.474653 838.097411 1988.954024
5255 1752 12 0 1504.475386 847.606296 1988.194614
5256 1752 13 0 1498.473920 828.588525 1989.713434
5257 1753 1 0 1217.533803 687.343921 2046.392896
5258 1753 12 0 1221.646167 694.595620 2051.915696
5259 1753 13 0 1213.421439 680.092222 2040.870096
5260 1754 1 0 2664.329555 1451.131515 1443.240439
5261 1754 12 0 2672.185632 1457.289659 1442.641015
5262 1754 13 0 2656.473477 1444.973371 1443.839864
5263 1755 1 0 2693.234884 1674.240037 2210.113762
5264 1755 12 0 2685.210265 1679.579752 2207.450505
5265 1755 13 0 2701.259503 1668.900322 2212.777018
5266 1756 1 0 2647.532946 1724.378909 1957.990836
5267 1756 12 0 2657.123579 1721.713052 1957.035343
5268 1756 13 0 2637.942313 1727.044766 1958.946329
5269 1757 1 0 386.713290 281.379939 1987.634863
5270 1757 12 0 382.426975 275.855116 1980.486168
5271 1757 13 0 390.999604 286.904761 1994.783558
5272 1758 1 0 1996.189865 1983.561707 251.810689
5273 1758 12 0 2004.155231 1983.796747 245.769357
5274 1758 13 0 1988.224499 1983.326667 257.852022
5275 1759 1 0 322.742146 690.533133 1279.198961
5276 1759 12 0 317.189503 682.296056 1280.347311
5277 1759 13 0 328.294789 698.770211 1278.050611
5278 1760 1 0 2205.358512 1248.861919 1758.130886
5279 1760 12 0 2198.091246 1255.249343 1760.658267
5280 1760 13 0 2212.625778 1242.474495 1755.603504
5281 1761 1 0 1690.743271 2653.421103 522.674006
5282 1761 12 0 1681.645972 2657.542229 523.179462
5283 1761 13 0 1699.840569 2649.299977 522.168551
5284 1762 1 0 716.983392 977.345164 761.354235
5285 1762 12 0 721.506228 986.113107 759.721102
5286 1762 13 0 712.460557 968.577220 762.987368
5287 1763 1 0 2165.660773 1121.935209 939.381074
5288 1763 12 0 2175.533818 1120.655112 940.321471
5289 1763 13 0 2155.787729 1123.215307 938.440678
5290 1764 1 0 2206.822706 2589.434872 495.031587
5291 1764 12 0 2215.073729 2589.890236 489.400133
5292 1764 13 0 2198.571684 2588.979507 500.663040
5293 1765 1 0 942.659970 324.601964 2590.650742
5294 1765 12 0 950.158642 322.200758 2584.485994
5295 1765 13 0 935.161297 327.003170 2596.815490
5296 1766 1 0 2402.617046 1708.794303 2627.455529
5297 1766 12 0 2407.823231 1714.660518 2621.252049
5298 1766 13 0 2397.410862 1702.928089 2633.659009
5299 1767 1 0 2134.172080 418.778812 1514.231486
5300 1767 12 0 2124.365163 416.880904 1513.759986
5301 1767 13 0 2143.978998 420.676721 1514.702987
5302 1768 1 0 127.519261 276.443658 80.832533
5303 1768 12 0 130.942205 284.716843 76.378561
5304 1768 13 0 124.096317 268.170473 85.286505
5305 1769 1 0 849.131099 926.283299 2273.167287
5306 1769 12 0 858.710623 928.968986 2274.177133
5307 1769 13 0 839.551574 923.597611 2272.157440
5308 1770 1 0 596.410747 189.533930 2599.371967
5309 1770 12 0 586.437328 190.262560 2599.373560
5310 1770 13 0 606.384166 188.805300 2599.370374
5311 1771 1 0 1639.458240 1184.756837 2507.338840
5312 1771 12 0 1647.315843 1183.861458 2513.459000
5313 1771 13 0 1631.600636 1185.652217 2501.218680
5314 1772 1 0 1937.262356 320.521481 134.097653
5315 1772 12 0 1944.127542 324.793682 128.213987
5316 1772 13 0 1930.397171 316.249280 139.981319
5317 1773 1 0 336.055924 2643.806217 1085.180211
5318 1773 12 0 334.677017 2647.032148 1075.815811
5319 1773 13 0 337.434831 2640.580287 1094.544611
5320 1774 1 0 1885.703096 1394.223368 1519.572299
5321 1774 12 0 1893.078132 1387.469939 1519.565673
5322 1774 13 0 1878.328060 1400.976796 1519.578925
5323 1775 1 0 1341.726778 88.849874 1224.259710
5324 1775 12 0 1336.748478 94.855791 1230.516347
5325 1775 13 0 1346.705078 82.843958 1218.003074
5326 1776 1 0 818.754638 1041.806213 487.090957
5327 1776 12 0 809.029836 1043.823197 488.257149
5328 1776 13 0 828.479440 1039.789228 485.924765
5329 1777 1 0 1499.683947 353.277023 1004.572394
5330 1777 12 0 1503.933567 361.358938 1008.649571
5331 1777 13 0 1495.434327 345.195107 1000.495217
5332 1778 1 0 2087.377836 2387.177219 489.800683
5333 1778 12 0 2080.769055 2379.941713 487.807830
5334 1778 13 0 2093.986616 2394.412726 491.793535
5335 1779 1 0 634.809467 977.861041 1623.002654
5336 1779 12 0 627.766470 970.872599 1624.250796
5337 1779 13 0 641.852465 984.849484 1621.754513
5338 1780 1 0 367.654255 2346.737110 1263.852289
5339 1780 12 0 375.074283 2353.343467 1262.712446
5340 1780 13 0 360.234228 2340.130753 1264.992131
5341 1781 1 0 1653.069637 2361.664338 2449.492524
5342 1781 12 0 1649.660978 2361.287576 2440.098957
5343 1781 13 0 1656.478296 2362.041100 2458.886091
5344 1782 1 0 1916.752334 737.175762 292.141224
5345 1782 12 0 1926.688096 736.047623 292.052131
5346 1782 13 0 1906.816572 738.303901 292.230318
5347 1783 1 0 2385.124325 2145.410773 495.435265
5348 1783 12 0 2376.462072 2146.865819 500.215245
5349 1783 13 0 2393.786578 2143.955728 490.655284
5350 1784 1 0 1479.692286 60.602733 2220.089124
5351 1784 12 0 1475.838027 51.375671 2220.166701
5352 1784 13 0 1483.546545 69.829794 2220.011546
5353 1785 1 0 487.776622 1679.602237 1884.271830
5354 1785 12 0 489.547792 1689.078187 1881.613008
5355 1785 13 0 486.005453 1670.126288 1886.930652
5356 1786 1 0 1835.060142 1412.913642 232.271475
5357 1786 12 0 1830.870243 1418.904437 239.094607
5358 1786 13 0 1839.250040 1406.922846 225.448344
5359 1787 1 0 450.553284 538.354805 2091.591640
5360 1787 12 0 444.159865 540.604457 2098.944413
5361 1787 13 0 456.946702 536.105152 2084.238867
5362 1788 1 0 507.764510 698.400980 2639.305661
5363 1788 12 0 503.646544 706.829590 2642.769892
5364 1788 13 0 511.882476 689.972371 2635.841429
5365 1789 1 0 1745.665026 2510.516580 327.967935
5366 1789 12 0 1746.762282 2500.588152 328.439460
5367 1789 13 0 1744.567770 2520.445009 327.496409
5368 1790 1 0 1338.018822 2005.333377 524.759375
5369 1790 12 0 1328.629910 2006.819344 527.864247
5370 1790 13 0 1347.407735 2003.847411 521.654503
5371 1791 1 0 2590.094560 2526.182328 2221.395021
5372 1791 12 0 2580.888030 2523.709685 2224.415922
5373 1791 13 0 2599.301091 2528.654971 2218.374120
5374 1792 1 0 142.548914 236.956755 1816.897696
5375 1792 12 0 147.815850 233.392270 1809.180582
5376 1792 13 0 137.281978 240.521239 1824.614809
5377 1793 1 0 608.897163 1694.375394 1806.827676
5378 1793 12 0 618.723555 1693.143797 1808.215184
5379 1793 13 0 599.070770 1695.606991 1805.440169
5380 1794 1 0 1003.432756 1495.881330 2239.127964
5381 1794 12 0 998.655572 1504.489879 2240.880503
5382 1794 13 0 1008.209940 1487.272781 2237.375425
5383 1795 1 0 2498.838277 1449.511670 1128.026294
5384 1795 12 0 2493.654127 1456.416801 1133.070475
5385 1795 13 0 2504.022426 1442.606539 1122.982113
5386 1796 1 0 1496.409580 1304.485114 1732.056251
5387 1796 12 0 1493.715489 1308.576520 1740.774179
5388 1796 13 0 1499.103670 1300.393709 1723.338322
5389 1797 1 0 2593.999343 720.130789 1979.792269
5390 1797 12 0 2599.494986 720.078223 1971.437919
5391 1797 13 0 2588.503701 720.183355 1988.146618
5392 1798 1 0 1702.225020 230.972382 1705.861312
5393 1798 12 0 1707.173975 226.665539 1698.314196
5394 1798 13 0 1697.276065 235.279224 1713.408428
5395 1799 1 0 1760.005125 2522.945244 1006.516779
5396 1799 12 0 1755.471191 2531.462919 1003.891391
5397 1799 13 0 1764.539059 2514.427570 1009.142168
5398 1800 1 0 391.153599 1143.133840 108.090696
5399 1800 12 0 383.275606 1142.214899 102.000314
5400 1800 13 0 399.031593 1144.052780 114.181079
5401 1801 1 0 848.283397 2685.048456 257.464863
5402 1801 14 0 839.438260 2682.341543 261.264358
5403 1801 15 0 857.128535 2687.755369 253.665368
5404 1802 1 0 1039.694894 1733.250837 2030.057017
5405 1802 14 0 1029.817888 1731.711956 2029.780255
5406 1802 15 0 1049.571900 1734.789717 2030.333780
5407 1803 1 0 1163.120347 618.986008 2103.948991
5408 1803 14 0 1166.753774 614.434772 2112.078225
5409 1803 15 0 1159.486919 623.537245 2095.819757
5410 1804 1 0 1300.866000 106.997968 734.919038
5411 1804 14 0 1295.315468 114.521043 738.467973
5412 1804 15 0 1306.416532 99.474894 731.370102
5413 1805 1 0 736.599236 1392.861090 122.932345
5414 1805 14 0 745.955995 1393.665901 119.496748
5415 1805 15 0 727.242476 1392.056280 126.367942
5416 1806 1 0 2221.409068 2561.800707 2446.755990
5417 1806 14 0 2212.443161 2557.372104 2446.756532
5418 1806 15 0 2230.374974 2566.229310 2446.755448
5419 1807 1 0 1602.625046 677.082695 757.459504
5420 1807 14 0 1607.744447 684.988243 754.098841
5421 1807 15 0 1597.505646 669.177148 760.820166
5422 1808 1 0 579.042740 1202.078811 679.290344
5423 1808 14 0 569.436001 1202.753902 681.983820
5424 1808 15 0 588.649479 1201.403720 676.596869
5425 1809 1 0 2513.437955 125.166922 2135.182202
5426 1809 14 0 2523.203101 127.317354 2135.314724
5427 1809 15 0 2503.672809 123.016489 2135.049679
5428 1810 1 0 678.619261 90.169362 33.934087
5429 1810 14 0 678.997320 100.130087 33.133443
5430 1810 15 0 678.241202 80.208637 34.734731
5431 1811 1 0 2640.594076 923.178692 1929.680285
5432 1811 14 0 2649.719466 922.846443 1925.603905
5433 1811 15 0 2631.468686 923.510941 1933.756664
5434 1812 1 0 1023.395607 661.757409 1114.010114
5435 1812 14 0 1031.717125 665.606612 1118.002104
5436 1812 15 0 1015.074089 657.908206 1110.018125
5437 1813 1 0 2425.842707 1622.208585 287.354290
5438 1813 14 0 2419.967954 1627.595328 281.315228
5439 1813 15 0 2431.717461 1616.821842 293.393352
5440 1814 1 0 131.781039 823.026603 1074.232403
5441 1814 14 0 128.920430 822.506511 1064.664414
5442 1814 15 0 134.641649 823.546695 1083.800392
5443 1815 1 0 2303.140231 2391.695746 447.988563
5444 1815 14 0 2306.087528 2394.923903 438.994540
5445 1815 15 0 2300.192934 2388.467590 456.982586
5446 1816 1 0 656.724743 1029.378679 1465.362848
5447 1816 14 0 652.213307 1031.951358 1456.817189
5448 1816 15 0 661.236178 1026.806001 1473.908506
5449 1817 1 0 1317.127392 1042.605632 990.476383
5450 1817 14 0 1312.168321 1034.066971 992.057168
5451 1817 15 0 1322.086463 1051.144293 988.895599
5452 1818 1 0 1327.341625 315.121161 1527.612785
5453 1818 14 0 1319.354450 309.131958 1528.191128
5454 1818 15 0 1335.328801 321.110364 1527.034443
5455 1819 1 0 1375.376818 1199.192229 215.487308
5456 1819 14 0 1366.676654 1201.226423 210.996294
5457 1819 15 0 1384.076982 1197.158035 219.978321
5458 1820 1 0 1684.132155 502.427189 266.109558
5459 1820 14 0 1692.681980 505.155928 261.698835
5460 1820 15 0 1675.582330 499.698450 270.520281
5461 1821 1 0 1786.225106 2095.388863 1006.509232
5462 1821 14 0 1794.335660 2089.641729 1007.599815
5463 1821 15 0 1778.114553 2101.135997 1005.418649
5464 1822 1 0 184.065502 846.049874 1427.969590
5465 1822 14 0 176.908059 852.210762 1424.681052
5466 1822 15 0 191.222944 839.888986 1431.258127
5467 1823 1 0 2276.282906 905.880233 319.301138
5468 1823 14 0 2279.375850 896.734154 316.696730
5469 1823 15 0 2273.189963 915.026312 321.905546
5470 1824 1 0 869.643993 1758.006384 1310.686484
5471 1824 14 0 861.181752 1757.056115 1315.929333
5472 1824 15 0 878.106234 1758.956653 1305.443635
5473 1825 1 0 1298.946223 1377.446858 1445.795453
5474 1825 14 0 1299.017779 1371.889609 1437.482098
5475 1825 15 0 1298.874668 1383.004107 1454.108808
5476 1826 1 0 1493.723123 304.225013 2473.782514
5477 1826 14 0 1488.542845 298.558776 2467.374825
5478 1826 15 0 1498.903401 309.891250 2480.190203
5479 1827 1 0 760.249267 265.054498 297.166230
5480 1827 14 0 756.433574 274.271138 296.463355
5481 1827 15 0 764.064960 255.837858 297.869104
5482 1828 1 0 951.430795 767.253633 1552.597988
5483 1828 14 0 944.038752 760.522631 1552.371453
5484 1828 15 0 958.822837 773.984635 1552.824522
5485 1829 1 0 1778.054562 1691.054416 178.309338
5486 1829 14 0 1768.748903 1688.739210 175.473049
5487 1829 15 0 1787.360221 1693.369622 181.145628
5488 1830 1 0 2276.860428 1340.767793 210.035281
5489 1830 14 0 2281.764251 1349.482404 210.125112
5490 1830 15 0 2271.956606 1332.053181 209.945451
5491 1831 1 0 1501.873947 2285.134370 1497.121736
5492 1831 14 0 1501.078348 2293.989768 1501.698739
5493 1831 15 0 1502.669546 2276.278973 1492.544733
5494 1832 1 0 1422.115700 1429.328542 207.020563
5495 1832 14 0 1428.573800 1436.963523 207.016467
5496 1832 15 0 1415.657600 1421.693562 207.024660
5497 1833 1 0 1988.663110 1098.871177 2383.398541
5498 1833 14 0 1978.837169 1100.728750 2383.416328
5499 1833 15 0 1998.489050 1097.013604 2383.380755
5500 1834 1 0 2669.031178 323.672981 621.867694
5501 1834 14 0 2663.447833 316.597158 626.198859
5502 1834 15 0 2674.614522 330.748804 617.536530
5503 1835 1 0 2290.914862 1523.426622 2301.104603
5504 1835 14 0 2291.121219 1517.526885 2309.176191
5505 1835 15 0 2290.708506 1529.326359 2293.033016
5506 1836 1 0 272.697187 308.192791 1633.736280
5507 1836 14 0 268.858994 317.115862 1636.112636
5508 1836 15 0 276.535381 299.269719 1631.359925
5509 1837 1 0 252.886265 1228.342934 337.614458
5510 1837 14 0 255.261221 1227.860761 347.316369
5511 1837 15 0 250.511309 1228.825107 327.912546
5512 1838 1 0 1938.558871 740.565371 762.805409
5513 1838 14 0 1937.670219 732.243516 768.278711
5514 1838 15 0 1939.447522 748.887226 757.332108
5515 1839 1 0 953.077268 628.158046 750.798391
5516 1839 14 0 945.499209 632.412776 755.745136
5517 1839 15 0 960.655327 623.903316 745.851646
5518 1840 1 0 1358.269538 2142.928556 2284.554645
5519 1840 14 0 1350.601696 2137.300867 2287.642252
5520 1840 15 0 1365.937380 2148.556245 2281.467038
5521 1841 1 0 82.462085 2675.324070 948.300434
5522 1841 14 0 81.041247 2684.804363 945.453458
5523 1841 15 0 83.882922 2665.843778 951.147410
5524 1842 1 0 987.951080 1270.059874 2580.529767
5525 1842 14 0 995.675315 1276.235655 2582.011629
5526 1842 15 0 980.226845 1263.884093 2579.047904
5527 1843 1 0 2058.709156 2079.886603 327.804234
5528 1843 14 0 2060.245651 2073.053636 320.666324
5529 1843 15 0 2057.172662 2086.719569 334.942143
5530 1844 1 0 1518.075378 2124.357366 2381.417397
5531 1844 14 0 1512.755338 2130.664852 2387.066539
5532 1844 15 0 1523.395417 2118.049881 2375.768255
5533 1845 1 0 2005.937868 1772.356839 2165.617513
5534 1845 14 0 2015.896290 1773.265299 2165.684935
5535 1845 15 0 1995.979447 1771.448378 2165.550091
5536 1846 1 0 1455.837914 594.278081 1899.630391
5537 1846 14 0 1455.943346 589.811965 1908.577049
5538 1846 15 0 1455.732482 598.744197 1890.683733
5539 1847 1 0 136.292456 699.976730 497.856349
5540 1847 14 0 126.441340 698.757782 499.068650
5541 1847 15 0 146.143572 701.195677 496.644048
5542 1848 1 0 1120.411027 905.978536 659.894883
5543 1848 14 0 1125.944891 897.659546 660.308118
5544 1848 15 0 1114.877163 914.297526 659.481649
5545 1849 1 0 1365.783900 1365.627446 382.196553
5546 1849 14 0 1367.469725 1374.574496 386.332769
5547 1849 15 0 1364.098076 1356.680395 378.060337
5548 1850 1 0 2466.426621 255.326504 1565.860627
5549 1850 14 0 2474.202580 259.598526 1570.474116
5550 1850 15 0 2458.650661 251.054483 1561.247137
5551 1851 1 0 1170.551665 2217.424388 409.092013
5552 1851 14 0 1173.260671 2226.646369 411.851789
5553 1851 15 0 1167.842660 2208.202408 406.332237
5554 1852 1 0 2540.368896 516.738169 2273.095714
5555 1852 14 0 2535.350103 508.096773 2273.467196
5556 1852 15 0 2545.387690 525.379564 2272.724232
5557 1853 1 0 1859.372434 1140.988894 2335.167832
5558 1853 14 0 1865.260336 1142.016559 2327.150568
5559 1853 15 0 1853.484533 1139.961229 2343.185095
5560 1854 1 0 822.571262 487.719882 1150.548826
5561 1854 14 0 819.701477 492.533168 1142.266519
5562 1854 15 0 825.441048 482.906597 1158.831133
5563 1855 1 0 1325.210604 2008.997160 689.166061
5564 1855 14 0 1334.278749 2009.111707 684.952319
5565 1855 15 0 1316.142459 2008.882614 693.379803
5566 1856 1 0 465.588653 774.728237 87.502610
5567 1856 14 0 473.149927 781.254879 87.022943
5568 1856 15 0 458.027379 768.201595 87.982277
5569 1857 1 0 2618.368913 399.040693 1849.787113
5570 1857 14 0 2621.966643 395.478349 1841.163538
5571 1857 15 0 2614.771183 402.603038 1858.410687
5572 1858 1 0 800.938721 1514.164295 107.672309
5573 1858 14 0 793.566497 1508.453873 111.283594
5574 1858 15 0 808.310946 1519.874718 104.061024
5575 1859 1 0 1891.517859 2350.595710 2692.172576
5576 1859 14 0 1890.692685 2351.191680 2702.120636
5577 1859 15 0 1892.343033 2349.999739 2682.224515
5578 1860 1 0 2264.309887 2245.492994 1868.452223
5579 1860 14 0 2254.671434 2247.544722 1870.152406
5580 1860 15 0 2273.948341 2243.441266 1866.752040
5581 1861 1 0 1552.134090 1361.678302 1421.050777
5582 1861 14 0 1556.274929 1359.576530 1429.907188
5583 1861 15 0 1547.993250 1363.780075 1412.194367
5584 1862 1 0 1918.314378 880.757282 1760.668273
5585 1862 14 0 1915.164090 884.960676 1752.159033
5586 1862 15 0 1921.464667 876.553889 1769.177513
5587 1863 1 0 237.357023 673.515098 543.714844
5588 1863 14 0 229.422620 667.473519 544.452797
5589 1863 15 0 245.291426 679.556677 542.976892
5590 1864 1 0 700.307336 72.753555 98.142833
5591 1864 14 0 699.575371 73.542105 88.200881
5592 1864 15 0 701.039300 71.965004 108.084785
5593 1865 1 0 1235.496518 108.871465 237.909501
5594 1865 14 0 1240.301125 100.695060 241.081591
5595 1865 15 0 1230.691912 117.047870 234.737411
5596 1866 1 0 125.649518 926.025947 1964.741731
5597 1866 14 0 120.137542 930.139799 1972.000819
5598 1866 15 0 131.161493 921.912096 1957.482644
5599 1867 1 0 248.117665 1290.848961 222.622895
5600 1867 14 0 253.648037 1293.213630 214.633945
5601 1867 15 0 242.587292 1288.484293 230.611845
5602 1868 1 0 2434.711535 2430.914883 1724.486403
5603 1868 14 0 2426.276566 2428.304567 1729.180819
5604 1868 15 0 2443.146504 2433.525200 1719.791986
5605 1869 1 0 1323.588588 2406.679911 2608.911923
5606 1869 14 0 1330.911409 2407.247435 2602.125598
5607 1869 15 0 1316.265768 2406.112387 2615.698249
5608 1870 1 0 2179.800702 1349.291857 2315.579359
5609 1870 14 0 2176.263323 1340.183903 2317.708235
5610 1870 15 0 2183.338082 1358.399811 2313.450483
5611 1871 1 0 1601.827049 1961.699727 1074.392771
5612 1871 14 0 1607.647899 1962.001377 1066.267089
5613 1871 15 0 1596.006199 1961.398078 1082.518454
5614 1872 1 0 1464.602606 2438.887649 1178.388387
5615 1872 14 0 1473.408854 2435.491439 1181.692287
5616 1872 15 0 1455.796358 2442.283858 1175.084486
5617 1873 1 0 2573.487051 492.908729 1819.765568
5618 1873 14 0 2565.737272 498.605897 1822.501110
5619 1873 15 0 2581.236831 487.211560 1817.030026
5620 1874 1 0 2013.828887 1779.567016 2670.010617
5621 1874 14 0 2014.740402 1777.939673 2679.835122
5622 1874 15 0 2012.917373 1781.194360 2660.186112
5623 1875 1 0 950.040572 360.218379 411.274648
5624 1875 14 0 941.605349 355.561751 413.950993
5625 1875 15 0 958.475795 364.875008 408.598302
5626 1876 1 0 1949.611919 2091.249480 336.390414
5627 1876 14 0 1944.598172 2088.462009 328.199423
5628 1876 15 0 1954.625666 2094.036951 344.581406
5629 1877 1 0 2657.307437 927.600373 487.999084
5630 1877 14 0 2662.233613 936.273842 487.289350
5631 1877 15 0 2652.381260 918.926904 488.708817
5632 1878 1 0 2486.537377 1544.738791 38.931636
5633 1878 14 0 2482.351118 1551.129848 45.383738
5634 1878 15 0 2490.723636 1538.347733 32.479534
5635 1879 1 0 964.682391 124.258658 810.260188
5636 1879 14 0 957.308855 117.619093 809.016349
5637 1879 15 0 972.055927 130.898223 811.504027
5638 1880 1 0 1714.877369 1772.383247 2247.446025
5639 1880 14 0 1706.789805 1774.030059 2253.092204
5640 1880 15 0 1722.964932 1770.736434 2241.799847
5641 1881 1 0 1071.994317 277.205722 2478.564882
5642 1881 14 0 1064.346410 280.394172 2484.163392
5643 1881 15 0 1079.642224 274.017273 2472.966373
5644 1882 1 0 894.356420 2107.858866 2025.372747
5645 1882 14 0 902.305915 2107.420963 2019.321816
5646 1882 15 0 886.406925 2108.296770 2031.423679
5647 1883 1 0 1624.745171 1280.149898 1602.164170
5648 1883 14 0 1622.068167 1270.520513 1602.493690
5649 1883 15 0 1627.422174 1289.779284 1601.834651
5650 1884 1 0 384.223571 231.155888 1196.872161
5651 1884 14 0 388.007926 235.750921 1188.836968
5652 1884 15 0 380.439217 226.560854 1204.907354
5653 1885 1 0 748.352304 1374.876980 381.977557
5654 1885 14 0 758.176480 1376.742481 381.903588
5655 1885 15 0 738.528128 1373.011478 382.051526
5656 1886 1 0 1797.869312 270.693854 712.188527
5657 1886 14 0 1803.301490 279.084276 711.884793
5658 1886 15 0 1792.437134 262.303432 712.492260
5659 1887 1 0 2694.940582 714.730777 1632.357703
5660 1887 14 0 2700.356896 723.070652 1633.411282
5661 1887 15 0 2689.524267 706.390903 1631.304124
5662 1888 1 0 2108.709292 2020.938527 659.992445
5663 1888 14 0 2114.836040 2014.914760 665.108811
5664 1888 15 0 2102.582545 2026.962294 654.876079
5665 1889 1 0 2341.683734 1144.994716 1716.410269
5666 1889 14 0 2349.175684 1138.960348 1713.679500
5667 1889 15 0 2334.191785 1151.029084 1719.141037
5668 1890 1 0 1463.306445 501.437389 1976.237755
5669 1890 14 0 1465.176648 511.260296 1976.351044
5670 1890 15 0 1461.436242 491.614481 1976.124466
5671 1891 1 0 1169.351252 633.903963 1788.004460
5672 1891 14 0 1174.367430 638.150071 1780.467317
5673 1891 15 0 1164.335075 629.657854 1795.541603
5674 1892 1 0 294.243149 1892.254788 498.877519
5675 1892 14 0 300.881502 1884.777757 499.039612
5676 1892 15 0 287.604796 1899.731820 498.715426
5677 1893 1 0 1711.402928 1957.524275 2092.756236
5678 1893 14 0 1716.325532 1949.108409 2090.533365
5679 1893 15 0 1706.480323 1965.940142 2094.979107
5680 1894 1 0 2688.518435 1399.671506 635.956238
5681 1894 14 0 2695.919245 1405.451618 632.518460
5682 1894 15 0 2681.117625 1393.891395 639.394017
5683 1895 1 0 509.090316 2414.757733 2406.205394
5684 1895 14 0 505.071855 2405.857658 2404.051181
5685 1895 15 0 513.108778 2423.657808 2408.359606
5686 1896 1 0 1004.748890 1331.239821 2525.621494
5687 1896 14 0 996.228288 1335.088951 2529.168822
5688 1896 15 0 1013.269492 1327.390690 2522.074166
5689 1897 1 0 561.665162 2131.277825 886.275251
5690 1897 14 0 553.731773 2135.965815 882.391427
5691 1897 15 0 569.598551 2126.589835 890.159075
5692 1898 1 0 1049.714603 1153.550825 1801.697449
5693 1898 14 0 1048.852458 1163.509597 1801.979512
5694 1898 15 0 1050.576748 1143.592052 1801.415386
5695 1899 1 0 1853.446406 404.607783 2239.694048
5696 1899 14 0 1859.619451 396.828033 2240.864091
5697 1899 15 0 1847.273360 412.387533 2238.524005
5698 1900 1 0 1236.467565 2084.964329 417.785982
5699 1900 14 0 1233.494639 2085.428393 408.249402
5700 1900 15 0 1239.440491 2084.500265 427.322562
5701 1901 1 0 473.531238 1795.386708 2077.353360
5702 1901 14 0 479.283693 1789.202526 2071.999374
5703 1901 15 0 467.778784 1801.570889 2082.707346
5704 1902 1 0 1524.014355 861.937351 256.519104
5705 1902 14 0 1520.542147 864.708120 247.559940
5706 1902 15 0 1527.486562 859.166581 265.478268
5707 1903 1 0 2505.163783 2448.000291 2376.039902
5708 1903 14 0 2513.456935 2442.494082 2375.088437
5709 1903 15 0 2496.870630 2453.506499 2376.991367
5710 1904 1 0 970.220873 728.101204 2281.924089
5711 1904 14 0 967.315492 718.534896 2282.135071
5712 1904 15 0 973.126255 737.667511 2281.713107
5713 1905 1 0 1334.756643 1189.161992 1834.354348
5714 1905 14 0 1333.345646 1179.351385 1833.027296
5715 1905 15 0 1336.167640 1198.972600 1835.681400
5716 1906 1 0 193.567103 687.744472 517.281249
5717 1906 14 0 198.609866 691.507649 525.053574
5718 1906 15 0 188.524340 683.981295 509.508923
5719 1907 1 0 2594.618383 2158.640435 813.959831
5720 1907 14 0 2589.856891 2167.059175 811.419554
5721 1907 15 0 2599.379875 2150.221695 816.500108
5722 1908 1 0 1203.366514 868.626903 584.541717
5723 1908 14 0 1198.436473 861.805790 589.942376
5724 1908 15 0 1208.296555 875.448016 579.141058
5725 1909 1 0 2527.535114 1520.790508 447.252321
5726 1909 14 0 2528.933137 1530.444931 445.052858
5727 1909 15 0 2526.137092 1511.136084 449.451784
5728 1910 1 0 1788.085823 724.599976 380.758338
5729 1910 14 0 1783.161533 727.185479 372.447710
5730 1910 15 0 1793.010114 722.014473 389.068966
5731 1911 1 0 2221.794644 859.376030 969.587281
5732 1911 14 0 2224.250848 850.000005 967.126140
5733 1911 15 0 2219.338440 868.752055 972.048423
5734 1912 1 0 1190.854273 221.965205 1527.037921
5735 1912 14 0 1188.941147 229.989352 1521.385221
5736 1912 15 0 1192.767399 213.941058 1532.690621
5737 1913 1 0 1447.867039 1711.950090 1415.441142
5738 1913 14 0 1450.398509 1704.678297 1421.821791
5739 1913 15 0 1445.335570 1719.221883 1409.060492
5740 1914 1 0 138.129518 2613.206277 978.472186
5741 1914 14 0 131.900562 2620.770268 980.468720
5742 1914 15 0 144.358473 2605.642286 976.475651
5743 1915 1 0 731.940476 1225.524259 2169.943528
5744 1915 14 0 734.618863 1215.896528 2170.308280
5745 1915 15 0 729.262088 1235.151989 2169.578775
5746 1916 1 0 426.689891 1067.000689 799.798793
5747 1916 14 0 432.388786 1074.391931 803.389356
5748 1916 15 0 420.990997 1059.609447 796.208230
5749 1917 1 0 2254.020416 253.098122 1240.300286
5750 1917 14 0 2259.258895 247.789769 1246.962097
5751 1917 15 0 2248.781936 258.406475 1233.638475
5752 1918 1 0 139.269645 2645.706817 2076.580423
5753 1918 14 0 146.409060 2650.129147 2082.009211
5754 1918 15 0 132.130230 2641.284487 2071.151634
5755 1919 1 0 292.092694 2473.362919 1236.586636
5756 1919 14 0 284.989223 2480.365291 1237.299029
5757 1919 15 0 299.196164 2466.360548 1235.874244
5758 1920 1 0 226.165536 1906.828822 2599.201998
5759 1920 14 0 220.990750 1902.681347 2591.717344
5760 1920 15 0 231.340322 1910.976298 2606.686651
5761 1921 1 0 678.129533 1192.022900 1766.780767
5762 1921 14 0 671.019534 1186.402332 1762.554998
5763 1921 15 0 685.239531 1197.643469 1771.006537
5764 1922 1 0 669.156834 1954.195668 2041.261680
5765 1922 14 0 673.293624 1962.030149 2036.624021
5766 1922 15 0 665.020045 1946.361187 2045.899339
5767 1923 1 0 1947.118031 459.114381 713.534736
5768 1923 14 0 1943.929863 450.962497 718.370267
5769 1923 15 0 1950.306200 467.266265 708.699205
5770 1924 1 0 2197.984753 867.119002 1859.083475
5771 1924 14 0 2207.646904 865.595642 1861.162469
5772 1924 15 0 2188.322602 868.642362 1857.004482
5773 1925 1 0 2136.329814 1309.034021 1760.927490
5774 1925 14 0 2129.715397 1302.114555 1763.820669
5775 1925 15 0 2142.944230 1315.953486 1758.034310
5776 1926 1 0 2324.173511 190.554243 1011.384275
5777 1926 14 0 2325.516136 198.897695 1006.037858
5778 1926 15 0 2322.830885 182.210792 1016.730692
5779 1927 1 0 325.572689 888.372190 1615.037675
5780 1927 14 0 328.285691 878.751542 1615.325366
5781 1927 15 0 322.859687 897.992837 1614.749984
5782 1928 1 0 1014.028320 557.188631 2192.757430
5783 1928 14 0 1013.586335 549.552343 2199.198839
5784 1928 15 0 1014.470304 564.824919 2186.316020
5785 1929 1 0 51.546873 2404.499326 555.383599
5786 1929 14 0 49.327523 2410.906428 562.733669
5787 1929 15 0 53.766224 2398.092224 548.033529
5788 1930 1 0 1789.893689 1840.951130 1318.909800
5789 1930 14 0 1792.838814 1831.587083 1317.001696
5790 1930 15 0 1786.948563 1850.315176 1320.817905
5791 1931 1 0 1874.583825 1479.778049 1897.252943
5792 1931 14 0 1873.295825 1487.667274 1891.244517
5793 1931 15 0 1875.871825 1471.888824 1903.261368
5794 1932 1 0 2390.033848 1360.728874 533.876759
5795 1932 14 0 2385.288948 1367.842559 539.061487
5796 1932 15 0 2394.778748 1353.615188 528.692032
5797 1933 1 0 448.686772 1309.385780 1278.361176
5798 1933 14 0 448.302573 1302.982650 1286.032701
5799 1933 15 0 449.070971 1315.788911 1270.689650
5800 1934 1 0 1173.947667 373.142855 1785.207146
5801 1934 14 0 1176.705334 363.534783 1785.490395
5802 1934 15 0 1171.190000 382.750927 1784.923896
5803 1935 1 0 582.432867 2213.669839 2220.061205
5804 1935 14 0 588.107773 2209.666155 2212.866348
5805 1935 15 0 576.757961 2217.673524 2227.256061
5806 1936 1 0 2571.068599 1717.864498 1286.178914
5807 1936 14 0 2577.718305 1715.935819 1278.963540
5808 1936 15 0 2564.418894 1719.793176 1293.394288
5809 1937 1 0 1324.122235 248.047285 1177.746129
5810 1937 14 0 1314.544768 250.676706 1176.580683
5811 1937 15 0 1333.699702 245.417864 1178.911575
5812 1938 1 0 2693.462911 538.482198 516.817765
5813 1938 14 0 2694.187803 532.632282 524.895699
5814 1938 15 0 2692.738019 544.332114 508.739831
5815 1939 1 0 2071.298439 554.041070 1377.022154
5816 1939 14 0 2065.303852 561.600324 1379.653237
5817 1939 15 0 2077.293025 546.481815 1374.391070
5818 1940 1 0 1758.210326 2212.883903 1784.166237
5819 1940 14 0 1751.866269 2220.503072 1782.861932
5820 1940 15 0 1764.554383 2205.264735 1785.470542
5821 1941 1 0 615.259986 2371.965705 1888.113972
5822 1941 14 0 614.811597 2381.600659 1890.753405
5823 1941 15 0 615.708375 2362.330751 1885.474540
5824 1942 1 0 608.441564 737.298964 219.388034
5825 1942 14 0 615.647941 732.883417 214.042842
5826 1942 15 0 601.235187 741.714511 224.733225
5827 1943 1 0 479.962633 2657.175955 102.664340
5828 1943 14 0 470.371564 2657.230264 105.494259
5829 1943 15 0 489.553702 2657.121647 99.834422
5830 1944 1 0 1392.418778 928.255685 155.449682
5831 1944 14 0 1400.351138 925.421396 160.838973
5832 1944 15 0 1384.486417 931.089973 150.060390
5833 1945 1 0 2329.408740 630.488752 574.407085
5834 1945 14 0 2335.593665 638.304510 575.219867
5835 1945 15 0 2323.223814 622.672994 573.594302
5836 1946 1 0 2455.662335 1929.435943 358.971823
5837 1946 14 0 2447.930120 1933.171288 364.096280
5838 1946 15 0 2463.394549 1925.700599 353.847365
5839 1947 1 0 1436.172956 1832.658029 1974.314108
5840 1947 14 0 1431.376795 1824.150193 1976.462029
5841 1947 15 0 1440.969117 1841.165865 1972.166187
5842 1948 1 0 72.298055 258.323900 1221.233083
5843 1948 14 0 71.396829 259.574486 1231.113560
5844 1948 15 0 73.199281 257.073314 1211.352606
5845 1949 1 0 990.257058 2136.895850 779.954537
5846 1949 14 0 994.453045 2143.929992 774.217418
5847 1949 15 0 986.061071 2129.861707 785.691657
5848 1950 1 0 1260.281738 739.170126 1769.115825
5849 1950 14 0 1255.259422 738.052100 1760.541074
5850 1950 15 0 1265.304055 740.288151 1777.690576
5851 1951 1 0 2293.841568 2056.397552 118.685361
5852 1951 14 0 2290.281614 2056.948781 109.356756
5853 1951 15 0 2297.401521 2055.846322 128.013967
5854 1952 1 0 973.910403 1564.068990 2590.667729
5855 1952 14 0 983.905584 1563.793514 2590.524669
5856 1952 15 0 963.915222 1564.344465 2590.810788
5857 1953 1 0 2457.883105 930.026103 1492.197610
5858 1953 14 0 2466.944816 934.108426 1491.093062
5859 1953 15 0 2448.821393 925.943779 1493.302159
5860 1954 1 0 508.295760 682.368440 943.032315
5861 1954 14 0 516.668964 683.545377 948.371255
5862 1954 15 0 499.922557 681.191504 937.693374
5863 1955 1 0 1029.123620 981.209837 2609.871941
5864 1955 14 0 1026.509960 981.182444 2600.219582
5865 1955 15 0 1031.737280 981.237229 2619.524300
5866 1956 1 0 2616.116787 559.448477 2177.102951
5867 1956 14 0 2620.823141 568.203592 2176.008333
5868 1956 15 0 2611.410432 550.693362 2178.197569
5869 1957 1 0 2272.663623 2483.653655 2288.076855
5870 1957 14 0 2280.124258 2478.173503 2284.294414
5871 1957 15 0 2265.202988 2489.133807 2291.859296
5872 1958 1 0 1257.288972 1106.825895 931.628651
5873 1958 14 0 1248.734119 1102.370848 928.989134
5874 1958 15 0 1265.843824 1111.280942 934.268168
5875 1959 1 0 368.426116 1915.700201 1989.007708
5876 1959 14 0 364.636293 1917.881279 1980.014369
5877 1959 15 0 372.215939 1913.519123 1998.001047
5878 1960 1 0 1814.387621 1276.978622 2678.246773
5879 1960 14 0 1807.134739 1281.025937 2683.815880
5880 1960 15 0 1821.640503 1272.931308 2672.677667
5881 1961 1 0 1404.335585 2615.226724 364.303065
5882 1961 14 0 1399.703249 2606.714448 361.836767
5883 1961 15 0 1408.967921 2623.739000 366.769363
5884 1962 1 0 793.391447 596.609112 1577.344629
5885 1962 14 0 792.140959 606.497150 1578.158867
5886 1962 15 0 794.641936 586.721074 1576.530391
5887 1963 1 0 346.522398 1815.769491 2482.394347
5888 1963 14 0 336.750931 1813.650958 2482.220384
5889 1963 15 0 356.293864 1817.888024 2482.568309
5890 1964 1 0 1281.307399 286.075151 900.427068
5891 1964 14 0 1272.150588 289.915441 901.612387
5892 1964 15 0 1290.464210 282.234861 899.241750
5893 1965 1 0 1886.768144 1515.651397 901.111931
5894 1965 14 0 1881.736419 1507.257699 903.168040
5895 1965 15 0 1891.799870 1524.045094 899.055823
5896 1966 1 0 2130.444906 675.268781 1419.968026
5897 1966 14 0 2121.783147 672.375253 1415.893543
5898 1966 15 0 2139.106666 678.162310 1424.042509
5899 1967 1 0 298.871414 2270.493959 2601.571157
5900 1967 14 0 289.359916 2270.174050 2604.641835
5901 1967 15 0 308.382912 2270.813869 2598.500478
5902 1968 1 0 1992.975845 1814.646966 887.659400
5903 1968 14 0 1984.653620 1813.354127 882.267821
5904 1968 15 0 2001.298071 1815.939805 893.050980
5905 1969 1 0 1681.238809 1572.067730 2610.995432
5906 1969 14 0 1672.100059 1571.259957 2614.974219
5907 1969 15 0 1690.377559 1572.875503 2607.016644
5908 1970 1 0 657.975567 2601.022922 41.577015
5909 1970 14 0 650.130064 2596.119962 45.372942
5910 1970 15 0 665.821070 2605.925882 37.781087
5911 1971 1 0 733.271906 401.030752 1297.110990
5912 1971 14 0 737.993497 409.100222 1293.562718
5913 1971 15 0 728.550315 392.961282 1300.659263
5914 1972 1 0 1881.412743 1942.805519 1005.303664
5915 1972 14 0 1890.527001 1940.278944 1008.551236
5916 1972 15 0 1872.298485 1945.332093 1002.056093
5917 1973 1 0 1942.262673 1995.531911 2505.283773
5918 1973 14 0 1943.228923 1985.895899 2502.791058
5919 1973 15 0 1941.296423 2005.167923 2507.776487
5920 1974 1 0 2603.657039 30.506930 1247.537482
5921 1974 14 0 2595.265213 30.755723 1252.970287
5922 1974 15 0 2612.048864 30.258137 1242.104678
5923 1975 1 0 1216.221454 1432.908782 1322.211005
5924 1975 14 0 1225.561858 1430.022150 1320.107625
5925 1975 15 0 1206.881050 1435.795415 1324.314385
5926 1976 1 0 858.810613 976.367999 1444.827801
5927 1976 14 0 865.705169 969.304401 1443.224469
5928 1976 15 0 851.916057 983.431598 1446.431134
5929 1977 1 0 1729.066280 1197.594053 1611.346883
5930 1977 14 0 1736.361401 1197.709535 1604.508179
5931 1977 15 0 1721.771159 1197.478570 1618.185587
5932 1978 1 0 281.666206 2059.747781 58.427184
5933 1978 14 0 280.118364 2050.117748 56.221134
5934 1978 15 0 283.214048 2069.377814 60.633233
5935 1979 1 0 1602.087430 2091.851244 2534.172553
5936 1979 14 0 1603.799088 2101.702008 2533.991777
5937 1979 15 0 1600.375772 2082.000480 2534.353328
5938 1980 1 0 1881.771133 413.989597 2072.443298
5939 1980 14 0 1890.766605 416.311772 2076.143160
5940 1980 15 0 1872.775660 411.667423 2068.743436
5941 1981 1 0 695.867501 117.196132 1948.841864
5942 1981 14 0 700.094889 126.248677 1948.416860
5943 1981 15 0 691.640114 108.143588 1949.266869
5944 1982 1 0 599.530043 1779.362733 690.859755
5945 1982 14 0 596.211707 1772.443868 697.272083
5946 1982 15 0 602.848379 1786.281599 684.447428
5947 1983 1 0 1048.636025 1654.598092 1386.159990
5948 1983 14 0 1042.338275 1647.070870 1384.241845
5949 1983 15 0 1054.933775 1662.125313 1388.078135
5950 1984 1 0 1049.065734 1327.883930 1669.686320
5951 1984 14 0 1058.892119 1328.040113 1671.535041
5952 1984 15 0 1039.239349 1327.727748 1667.837600
5953 1985 1 0 204.476443 884.764464 2027.568426
5954 1985 14 0 199.955673 889.856266 2020.244753
5955 1985 15 0 208.997212 879.672662 2034.892100
5956 1986 1 0 1399.382036 2640.045385 1955.241900
5957 1986 14 0 1390.237187 2638.977897 1951.339057
5958 1986 15 0 1408.526886 2641.112874 1959.144744
5959 1987 1 0 1341.327606 1498.724135 2323.211146
5960 1987 14 0 1335.790591 1500.651011 2315.109996
5961 1987 15 0 1346.864621 1496.797260 2331.312295
5962 1988 1 0 465.909245 1515.890267 265.952994
5963 1988 14 0 466.721030 1525.837907 265.332133
5964 1988 15 0 465.097459 1505.942627 266.573855
5965 1989 1 0 866.675753 1396.481863 985.169896
5966 1989 14 0 865.839886 1402.364740 977.126695
5967 1989 15 0 867.511621 1390.598986 993.213097
5968 1990 1 0 2003.366853 2045.601683 2623.473281
5969 1990 14 0 2012.371170 2049.817479 2622.401203
5970 1990 15 0 1994.362537 2041.385887 2624.545358
5971 1991 1 0 1098.191051 1619.318847 2193.482927
5972 1991 14 0 1096.742590 1609.448709 2194.177427
5973 1991 15 0 1099.639511 1629.188985 2192.788428
5974 1992 1 0 2182.788833 1153.827444 776.269910
5975 1992 14 0 2179.200020 1145.219480 779.878702
5976 1992 15 0 2186.377647 1162.435408 772.661119
5977 1993 1 0 1784.193487 1259.103584 1669.730625
5978 1993 14 0 1790.365483 1251.286862 1668.833227
5979 1993 15 0 1778.021491 1266.920306 1670.628024
5980 1994 1 0 337.848164 1810.620137 1769.851918
5981 1994 14 0 339.672673 1819.365661 1774.344912
5982 1994 15 0 336.023656 1801.874614 1765.358925
5983 1995 1 0 217.856061 126.589675 1972.886944
5984 1995 14 0 212.338605 134.858504 1973.975125
5985 1995 15 0 223.373518 118.320846 1971.798764
5986 1996 1 0 1799.084702 1703.695093 1038.666704
5987 1996 14 0 1800.452889 1701.117845 1029.101880
5988 1996 15 0 1797.716516 1706.272341 1048.231528
5989 1997 1 0 1196.653494 1378.788572 1053.759080
5990 1997 14 0 1194.435005 1379.290620 1044.021203
5991 1997 15 0 1198.871984 1378.286524 1063.496957
5992 1998 1 0 775.985223 860.792838 790.480077
5993 1998 14 0 774.162123 860.800981 780.647670
5994 1998 15 0 777.808324 860.784695 800.312485
5995 1999 1 0 394.579633 371.444745 1781.320848
5996 1999 14 0 402.588997 365.655091 1782.847282
5997 1999 15 0 386.570269 377.234399 1779.794414
5998 2000 1 0 893.203883 996.898341 2002.932309
5999 2000 14 0 900.677243 995.109020 2009.331310
6000 2000 15 0 885.730522 998.687662 1996.533308
6001 2001 1 0 931.730466 198.533511 1345.857715
6002 2001 14 0 929.581855 188.941364 1347.694610
6003 2001 15 0 933.879077 208.125658 1344.020820
6004 2002 1 0 2604.801171 2398.849352 1306.933418
6005 2002 14 0 2599.858438 2407.537046 1306.627884
6006 2002 15 0 2609.743904 2390.161657 1307.238952
6007 2003 1 0 1760.481318 1062.481488 287.765490
6008 2003 14 0 1752.051406 1057.102334 287.801382
6009 2003 15 0 1768.911230 1067.860642 287.729599
6010 2004 1 0 472.496830 579.035326 2184.732584
6011 2004 14 0 480.101745 583.855199 2189.083915
6012 2004 15 0 464.891914 574.215452 2180.381253
6013 2005 1 0 2080.173561 1080.537371 448.389627
6014 2005 14 0 2072.719357 1083.829853 454.185694
6015 2005 15 0 2087.627765 1077.244888 442.593559
6016 2006 1 0 1677.833670 2038.428560 2059.107911
6017 2006 14 0 1687.726459 2037.529391 2057.957163
6018 2006 15 0 1667.940881 2039.327729 2060.258658
6019 2007 1 0 1296.703039 1917.512530 689.136620
6020 2007 14 0 1306.023741 1914.181683 690.561388
6021 2007 15 0 1287.382337 1920.843378 687.711852
6022 2008 1 0 1582.564459 2292.332224 518.488004
6023 2008 14 0 1579.514621 2299.519399 512.239565
6024 2008 15 0 1585.614298 2285.145048 524.736443
6025 2009 1 0 105.702931 1738.325195 2277.318515
6026 2009 14 0 97.832746 1735.987740 2283.027849
6027 2009 15 0 113.573116 1740.662649 2271.609180
6028 2010 1 0 399.922731 2410.916866 1893.854199
6029 2010 14 0 398.535298 2401.230984 1895.917862
6030 2010 15 0 401.310164 2420.602749 1891.790535
6031 2011 1 0 1351.420353 517.279045 1537.446958
6032 2011 14 0 1342.090965 513.691203 1537.147110
6033 2011 15 0 1360.749741 520.866887 1537.746806
6034 2012 1 0 1245.494291 559.872616 1418.262201
6035 2012 14 0 1255.306488 559.869389 1416.333268
6036 2012 15 0 1235.682095 559.875844 1420.191134
6037 2013 1 0 139.733174 1451.871846 317.304757
6038 2013 14 0 146.091463 1444.484927 319.542074
6039 2013 15 0 133.374885 1459.258765 315.067440
6040 2014 1 0 1929.263342 462.863981 2495.736189
6041 2014 14 0 1922.117134 457.113492 2499.719102
6042 2014 15 0 1936.409550 468.614469 2491.753276
6043 2015 1 0 181.770240 1479.275963 1587.166383
6044 2015 14 0 172.546744 1476.678556 1584.306208
6045 2015 15 0 190.993736 1481.873370 1590.026559
6046 2016 1 0 269.091574 1081.254573 1593.529394
6047 2016 14 0 266.760187 1090.476734 1596.614255
6048 2016 15 0 271.422961 1072.032411 1590.444533
6049 2017 1 0 1019.171720 2520.629200 807.662012
6050 2017 14 0 1013.390218 2525.242913 800.932384
6051 2017 15 0 1024.953222 2516.015487 814.391640
6052 2018 1 0 1864.121419 349.153550 2249.677625
6053 2018 14 0 1854.167440 349.559697 2248.809668
6054 2018 15 0 1874.075397 348.747404 2250.545582
6055 2019 1 0 2503.947346 1068.986076 675.782005
6056 2019 14 0 2501.355802 1075.611442 668.754316
6057 2019 15 0 2506.538890 1062.360709 682.809694
6058 2020 1 0 2452.445753 2648.360250 424.235775
6059 2020 14 0 2452.608953 2647.649656 434.209161
6060 2020 15 0 2452.282553 2649.070845 414.262389
6061 2021 1 0 1251.254401 1325.698428 1335.364238
6062 2021 14 0 1251.599394 1335.576002 1336.885593
6063 2021 15 0 1250.909407 1315.820854 1333.842884
6064 2022 1 0 827.840881 1063.123843 115.110938
6065 2022 14 0 819.311591 1064.159715 109.994476
6066 2022 15 0 836.370171 1062.087971 120.227400
6067 2023 1 0 371.201561 294.664817 2569.715780
6068 2023 14 0 376.229858 286.547424 2572.686329
6069 2023 15 0 366.173264 302.782210 2566.745231
6070 2024 1 0 174.673859 1555.547161 1348.383714
6071 2024 14 0 168.700539 1547.824528 1350.547136
6072 2024 15 0 180.647179 1563.269793 1346.220292
6073 2025 1 0 1057.701731 2138.351471 2312.266341
6074 2025 14 0 1058.839373 2128.481628 2311.129694
6075 2025 15 0 1056.564089 2148.221315 2313.402987
6076 2026 1 0 2084.338442 902.874400 1252.116867
6077 2026 14 0 2086.298909 894.568155 1246.905067
6078 2026 15 0 2082.377975 911.180645 1257.328667
6079 2027 1 0 2089.237088 2565.574989 2540.854267
6080 2027 14 0 2091.356972 2561.901746 2549.910391
6081 2027 15 0 2087.117205 2569.248232 2531.798143
6082 2028 1 0 1014.843493 1256.972985 1842.798769
6083 2028 14 0 1022.135046 1263.243534 1840.057701
6084 2028 15 0 1007.551939 1250.702435 1845.539838
6085 2029 1 0 1293.490100 2050.891624 1247.369987
6086 2029 14 0 1289.763965 2058.165970 1241.608058
6087 2029 15 0 1297.216234 2043.617279 1253.131917
6088 2030 1 0 905.706940 2574.489307 1323.858388
6089 2030 14 0 915.566555 2576.152206 1323.707512
6090 2030 15 0 895.847326 2572.826408 1324.009264
6091 2031 1 0 1683.233681 1909.730682 561.692459
6092 2031 14 0 1678.563317 1907.986060 570.361022
6093 2031 15 0 1687.904044 1911.475305 553.023895
6094 2032 1 0 1849.038895 149.834827 64.131405
6095 2032 14 0 1851.738877 152.903749 55.004970
6096 2032 15 0 1846.338913 146.765904 73.257840
6097 2033 1 0 623.073205 896.693395 373.962263
6098 2033 14 0 626.975549 905.892297 374.352020
6099 2033 15 0 619.170861 887.494493 373.572506
6100 2034 1 0 1037.694850 2143.385928 1807.713402
6101 2034 14 0 1046.100904 2147.660937 1811.039443
6102 2034 15 0 1029.288795 2139.110919 1804.387361
6103 2035 1 0 2620.413869 1613.510503 2216.574499
6104 2035 14 0 2630.278441 1612.004902 2215.923819
6105 2035 15 0 2610.549297 1615.016105 2217.225179
6106 2036 1 0 2125.056942 212.122088 1090.710283
6107 2036 14 0 2116.208852 207.495428 1091.262841
6108 2036 15 0 2133.905032 216.748748 1090.157726
6109 2037 1 0 2207.530640 1764.880317 1659.216232
6110 2037 14 0 2198.821588 1762.550802 1663.543562
6111 2037 15 0 2216.239691 1767.209832 1654.888902
6112 2038 1 0 252.601476 418.964855 868.034086
6113 2038 14 0 260.191509 416.609231 874.103884
6114 2038 15 0 245.011444 421.320478 861.964288
6115 2039 1 0 857.663264 2684.154204 1630.714697
6116 2039 14 0 849.203409 2680.770090 1626.594185
6117 2039 15 0 866.123119 2687.538318 1634.835209
6118 2040 1 0 1305.928101 1076.563818 9.801644
6119 2040 14 0 1303.589261 1069.762330 2.854012
6120 2040 15 0 1308.266940 1083.365306 16.749276
6121 2041 1 0 2708.785646 1051.817459 709.634855
6122 2041 14 0 2708.544247 1044.424975 716.364856
6123 2041 15 0 2709.027044 1059.209943 702.904854
6124 2042 1 0 370.473472 1023.658473 2059.287554
6125 2042 14 0 371.220204 1014.074508 2062.042551
6126 2042 15 0 369.726740 1033.242438 2056.532557
6127 2043 1 0 2396.896075 2556.885870 999.348532
6128 2043 14 0 2400.411577 2555.658086 1008.629362
6129 2043 15 0 2393.380574 2558.113654 990.067703
6130 2044 1 0 1465.020180 508.919259 746.758522
6131 2044 14 0 1464.017391 499.169974 744.772106
6132 2044 15 0 1466.022970 518.668544 748.744939
6133 2045 1 0 1643.977669 1557.389464 1970.830537
6134 2045 14 0 1650.725325 1552.301890 1976.177100
6135 2045 15 0 1637.230012 1562.477038 1965.483975
6136 2046 1 0 958.607875 2645.032261 1542.152873
6137 2046 14 0 955.880504 2635.508419 1540.789833
6138 2046 15 0 961.335246 2654.556103 1543.515913
6139 2047 1 0 1830.501530 1143.872038 1135.571528
6140 2047 14 0 1825.452626 1135.240432 1135.634307
6141 2047 15 0 1835.550434 1152.503644 1135.508749
6142 2048 1 0 2494.677308 1058.405977 748.928949
6143 2048 14 0 2499.735241 1061.052996 757.139345
6144 2048 15 0 2489.619375 1055.758957 740.718553
6145 2049 1 0 2304.396823 1186.731625 1440.321161
6146 2049 14 0 2295.132230 1190.357810 1439.312144
6147 2049 15 0 2313.661415 1183.105440 1441.330178
6148 2050 1 0 2270.949441 2588.129734 59.106273
6149 2050 14 0 2262.592099 2583.441268 56.247405
6150 2050 15 0 2279.306782 2592.818201 61.965142
6151 2051 1 0 1422.840949 2135.904054 1841.910219
6152 2051 14 0 1424.462556 2145.364046 1839.103274
6153 2051 15 0 1421.219342 2126.444061 1844.717164
6154 2052 1 0 1492.921180 2410.222613 2598.653530
6155 2052 14 0 1487.143284 2410.982827 2606.779906
6156 2052 15 0 1498.699077 2409.462400 2590.527154
6157 2053 1 0 40.617461 2248.831538 294.739701
6158 2053 14 0 36.437469 2246.709364 285.906578
6159 2053 15 0 44.797453 2250.953712 303.572823
6160 2054 1 0 1724.060958 2257.344092 1092.047601
6161 2054 14 0 1724.999407 2267.174500 1090.472042
6162 2054 15 0 1723.122510 2247.513684 1093.623161
6163 2055 1 0 1408.915468 614.334483 424.755976
6164 2055 14 0 1410.669718 614.579377 414.914095
6165 2055 15 0 1407.161217 614.089588 434.597858
6166 2056 1 0 1030.768585 426.693411 775.103091
6167 2056 14 0 1037.642555 420.782055 770.883565
6168 2056 15 0 1023.894615 432.604768 779.322617
6169 2057 1 0 1911.546898 1834.576690 1234.961709
6170 2057 14 0 1915.944542 1842.996478 1238.087074
6171 2057 15 0 1907.149255 1826.156902 1231.836345
6172 2058 1 0 1786.821605 322.404125 2358.352844
6173 2058 14 0 1792.064341 314.309515 2355.708794
6174 2058 15 0 1781.578868 330.498735 2360.996894
6175 2059 1 0 1038.325496 2212.477564 469.742445
6176 2059 14 0 1046.292778 2206.569606 468.470268
6177 2059 15 0 1030.358213 2218.385523 471.014621
6178 2060 1 0 1878.250214 2495.679972 1420.587146
6179 2060 14 0 1885.806580 2490.247834 1416.927471
6180 2060 15 0 1870.693849 2501.112110 1424.246820
6181 2061 1 0 297.664427 2162.271019 2180.266263
6182 2061 14 0 306.455428 2159.691276 2184.274157
6183 2061 15 0 288.873425 2164.850762 2176.258368
6184 2062 1 0 1163.413295 989.137833 1529.670595
6185 2062 14 0 1159.146819 981.499684 1524.827472
6186 2062 15 0 1167.679771 996.775983 1534.513719
6187 2063 1 0 1646.348843 48.037819 721.932026
6188 2063 14 0 1654.882358 52.323469 724.900583
6189 2063 15 0 1637.815328 43.752169 718.963470
6190 2064 1 0 870.417049 2217.831354 1354.364423
6191 2064 14 0 866.610561 2226.436046 1350.977696
6192 2064 15 0 874.223538 2209.226662 1357.751150
6193 2065 1 0 1478.103234 194.065566 17.512427
6194 2065 14 0 1476.267801 185.470183 22.282183
6195 2065 15 0 1479.938668 202.660950 12.742671
6196 2066 1 0 1033.181510 1314.808807 2294.376115
6197 2066 14 0 1027.989955 1308.633812 2300.285191
6198 2066 15 0 1038.373066 1320.983802 2288.467038
6199 2067 1 0 1998.857377 1596.433836 2282.807009
6200 2067 14 0 1998.944099 1587.897330 2277.599270
6201 2067 15 0 1998.770656 1604.970342 2288.014748
6202 2068 1 0 373.749967 933.228949 423.717647
6203 2068 14 0 374.835087 928.079469 432.220904
6204 2068 15 0 372.664846 938.378430 415.214391
6205 2069 1 0 115.358248 2681.609072 1297.579495
6206 2069 14 0 116.751690 2671.710600 1297.299201
6207 2069 15 0 113.964806 2691.507545 1297.859789
6208 2070 1 0 62.362738 196.048988 2328.942314
6209 2070 14 0 70.600345 191.300362 2325.845157
6210 2070 15 0 54.125131 200.797613 2332.039471
6211 2071 1 0 2154.500200 531.787583 1914.942357
6212 2071 14 0 2162.959293 529.764579 1919.877052
6213 2071 15 0 2146.041108 533.810587 1910.007663
6214 2072 1 0 2108.859099 1007.661388 737.388512
6215 2072 14 0 2109.644652 999.982421 731.031125
6216 2072 15 0 2108.073546 1015.340355 743.745899
6217 2073 1 0 1508.378536 682.143093 1077.028925
6218 2073 14 0 1507.752744 691.925083 1075.048757
6219 2073 15 0 1509.004327 672.361104 1079.009092
6220 2074 1 0 1008.914933 1294.174615 1704.130395
6221 2074 14 0 1011.017717 1297.395288 1713.361081
6222 2074 15 0 1006.812148 1290.953942 1694.899709
6223 2075 1 0 2107.977405 278.288621 684.373966
6224 2075 14 0 2101.435231 283.861575 679.261027
6225 2075 15 0 2114.519579 272.715666 689.486904
6226 2076 1 0 1322.594568 1368.842509 530.660624
6227 2076 14 0 1313.344468 1370.758441 527.379640
6228 2076 15 0 1331.844668 1366.926578 533.941607
6229 2077 1 0 2614.320625 2246.608746 1505.593132
6230 2077 14 0 2611.452935 2254.918356 1500.825875
6231 2077 15 0 2617.188315 2238.299136 1510.360390
6232 2078 1 0 1678.983281 261.701924 2588.405599
6233 2078 14 0 1682.181038 253.341549 2583.947071
6234 2078 15 0 1675.785524 270.062300 2592.864126
6235 2079 1 0 1641.378369 471.921429 735.803856
6236 2079 14 0 1649.622409 475.604703 740.101449
6237 2079 15 0 1633.134330 468.238155 731.506262
6238 2080 1 0 1065.236646 2574.208850 2456.567252
6239 2080 14 0 1072.981499 2575.092943 2462.831087
6240 2080 15 0 1057.491793 2573.324756 2450.303416
6241 2081 1 0 142.877239 2692.009390 541.526534
6242 2081 14 0 146.406931 2683.505887 537.623751
6243 2081 15 0 139.347548 2700.512893 545.429316
6244 2082 1 0 369.341677 2337.005701 648.164539
6245 2082 14 0 371.322862 2343.443101 640.773004
6246 2082 15 0 367.360491 2330.568302 655.556074
6247 2083 1 0 1182.377633 1472.369455 2106.687462
6248 2083 14 0 1179.051318 1475.842298 2115.455301
6249 2083 15 0 1185.703949 1468.896612 2097.919624
6250 2084 1 0 1064.552778 1741.168232 2525.803738
6251 2084 14 0 1056.553879 1746.560058 2528.439230
6252 2084 15 0 1072.551678 1735.776406 2523.168245
6253 2085 1 0 1313.797024 1606.356128 1915.795915
6254 2085 14 0 1312.614847 1612.213704 1923.814097
6255 2085 15 0 1314.979200 1600.498551 1907.777732
6256 2086 1 0 1341.867971 939.857385 1405.790244
6257 2086 14 0 1342.806089 948.992427 1409.748897
6258 2086 15 0 1340.929854 930.722342 1401.831592
6259 2087 1 0 1584.922300 2532.789425 285.181838
6260 2087 14 0 1594.797851 2532.029964 286.559051
6261 2087 15 0 1575.046749 2533.548886 283.804624
6262 2088 1 0 841.327043 1185.437639 1720.422224
6263 2088 14 0 846.260854 1176.819197 1721.596940
6264 2088 15 0 836.393231 1194.056081 1719.247509
6265 2089 1 0 1927.173674 970.793878 1717.649752
6266 2089 14 0 1918.461822 975.696308 1717.914012
6267 2089 15 0 1935.885525 965.891449 1717.385491
6268 2090 1 0 683.081474 1075.723655 1133.550833
6269 2090 14 0 689.173785 1080.290194 1127.067741
6270 2090 15 0 676.989164 1071.157115 1140.033924
6271 2091 1 0 2577.082025 2397.006761 237.699112
6272 2091 14 0 2580.539007 2393.020824 246.193909
6273 2091 15 0 2573.625043 2400.992699 229.204314
6274 2092 1 0 194.360829 1595.820486 489.430776
6275 2092 14 0 190.859847 1588.911728 483.105256
6276 2092 15 0 197.861810 1602.729243 495.756297
6277 2093 1 0 1102.341329 885.155945 636.936704
6278 2093 14 0 1112.012887 882.619238 637.098255
6279 2093 15 0 1092.669772 887.692651 636.775152
6280 2094 1 0 2486.935390 1742.937147 1643.016690
6281 2094 14 0 2493.056448 1750.841641 1643.243893
6282 2094 15 0 2480.814332 1735.032653 1642.789488
6283 2095 1 0 2517.078534 2481.497543 2067.339996
6284 2095 14 0 2521.862967 2479.852901 2075.965792
6285 2095 15 0 2512.294101 2483.142185 2058.714200
6286 2096 1 0 994.437049 2041.004782 1939.164837
6287 2096 14 0 985.945737 2035.741731 1939.609709
6288 2096 15 0 1002.928361 2046.267833 1938.719965
6289 2097 1 0 2190.316985 733.806830 138.269305
6290 2097 14 0 2185.313334 741.977637 135.405499
6291 2097 15 0 2195.320637 725.636022 141.133110
6292 2098 1 0 1036.992086 1775.694651 72.641661
6293 2098 14 0 1040.359716 1784.974407 71.046295
6294 2098 15 0 1033.624455 1766.414895 74.237027
6295 2099 1 0 259.141532 1755.498582 559.579044
6296 2099 14 0 260.276209 1750.312132 551.104775
6297 2099 15 0 258.006856 1760.685032 568.053314
6298 2100 1 0 1383.239846 1028.786595 408.154178
6299 2100 14 0 1373.481784 1027.123523 406.734876
6300 2100 15 0 1392.997907 1030.449668 409.573480
6301 2101 1 0 117.344826 2096.283827 2126.926674
6302 2101 16 0 109.881779 2102.870988 2127.881780
6303 2101 17 0 124.807873 2089.696665 2125.971567
6304 2102 1 0 1269.223338 2114.748262 218.706293
6305 2102 16 0 1261.262493 2112.662795 224.387471
6306 2102 17 0 1277.184183 2116.833729 213.025115
6307 2103 1 0 1070.415929 2533.960349 121.179321
6308 2103 16 0 1065.979083 2542.609630 123.525452
6309 2103 17 0 1074.852775 2525.311067 118.833190
6310 2104 1 0 787.674452 2038.588291 851.980244
6311 2104 16 0 794.248198 2045.951413 853.583457
6312 2104 17 0 781.100707 2031.225168 850.377030
6313 2105 1 0 2162.790721 2125.756664 2333.255691
6314 2105 16 0 2162.859691 2125.046574 2343.230210
6315 2105 17 0 2162.721752 2126.466753 2323.281173
6316 2106 1 0 2049.664534 255.661005 1443.157578
6317 2106 16 0 2040.504311 254.998666 1447.113790
6318 2106 17 0 2058.824758 256.323344 1439.201365
6319 2107 1 0 2010.895685 1917.321147 1246.496481
6320 2107 16 0 2010.951098 1917.970787 1256.475203
6321 2107 17 0 2010.840271 1916.671506 1236.517758
6322 2108 1 0 1749.887660 2253.533589 53.726310
6323 2108 16 0 1743.390156 2256.866077 60.558364
6324 2108 17 0 1756.385164 2250.201101 46.894255
6325 2109 1 0 2317.763378 1789.067459 2417.907876
6326 2109 16 0 2324.746870 1782.271228 2420.153332
6327 2109 17 0 2310.779885 1795.863690 2415.662419
6328 2110 1 0 937.602989 1430.907810 1008.363331
6329 2110 16 0 940.321137 1439.751797 1004.569181
6330 2110 17 0 934.884841 1422.063824 1012.157481
6331 2111 1 0 670.684606 1242.306682 982.613595
6332 2111 16 0 680.187104 1239.344415 981.650516
6333 2111 17 0 661.182109 1245.268949 983.576673
6334 2112 1 0 2273.278860 573.035752 1830.573595
6335 2112 16 0 2268.325580 571.035559 1822.119942
6336 2112 17 0 2278.232141 575.035945 1839.027247
6337 2113 1 0 1580.586202 2330.059304 1285.498877
6338 2113 16 0 1589.936848 2326.652705 1286.478925
6339 2113 17 0 1571.235556 2333.465904 1284.518828
6340 2114 1 0 2056.514416 617.819154 2370.579665
6341 2114 16 0 2060.990486 619.388963 2379.383102
6342 2114 17 0 2052.038346 616.249344 2361.776229
6343 2115 1 0 735.150945 275.252908 963.353311
6344 2115 16 0 738.372881 272.466083 972.400561
6345 2115 17 0 731.929009 278.039732 954.306061
6346 2116 1 0 70.058975 455.269387 1594.066333
6347 2116 16 0 77.572112 449.095330 1591.735281
6348 2116 17 0 62.545838 461.443443 1596.397385
6349 2117 1 0 441.842096 2317.216703 19.398975
6350 2117 16 0 447.780803 2311.090642 14.183312
6351 2117 17 0 435.903389 2323.342764 24.614638
6352 2118 1 0 487.045601 1174.105070 2695.962221
6353 2118 16 0 496.281486 1170.299665 2696.428383
6354 2118 17 0 477.809715 1177.910475 2695.496058
6355 2119 1 0 1917.849661 1211.013908 1791.515944
6356 2119 16 0 1926.892079 1209.036981 1795.300971
6357 2119 17 0 1908.807243 1212.990836 1787.730916
6358 2120 1 0 552.575838 1246.496612 88.886524
6359 2120 16 0 556.569237 1255.591464 90.042562
6360 2120 17 0 548.582438 1237.401760 87.730486
6361 2121 1 0 1560.251382 751.568410 901.071000
6362 2121 16 0 1565.939178 743.345167 900.905883
6363 2121 17 0 1554.563585 759.791652 901.236117
6364 2122 1 0 593.175411 1176.774711 643.702857
6365 2122 16 0 588.587446 1184.440392 648.195954
6366 2122 17 0 597.763376 1169.109030 639.209760
6367 2123 1 0 1886.929354 109.946754 1139.173207
6368 2123 16 0 1895.969980 106.102941 1141.041946
6369 2123 17 0 1877.888727 113.790566 1137.304468
6370 2124 1 0 1566.443366 935.681646 1043.018310
6371 2124 16 0 1567.634049 945.577163 1042.205280
6372 2124 17 0 1565.252683 925.786129 1043.831340
6373 2125 1 0 557.849660 1097.303424 1130.082360
6374 2125 16 0 566.435287 1102.279115 1128.845623
6375 2125 17 0 549.264033 1092.327734 1131.319096
6376 2126 1 0 2387.619021 2262.772790 1528.285405
6377 2126 16 0 2377.779510 2263.392546 1529.958704
6378 2126 17 0 2397.458532 2262.153035 1526.612107
6379 2127 1 0 2118.580093 1758.932185 873.231582
6380 2127 16 0 2123.397194 1756.009736 864.969934
6381 2127 17 0 2113.762992 1761.854634 881.493231
6382 2128 1 0 861.747217 1635.147367 1127.974008
6383 2128 16 0 870.552852 1630.450089 1127.344429
6384 2128 17 0 852.941582 1639.844645 1128.603587
6385 2129 1 0 1402.735191 319.064733 2118.554482
6386 2129 16 0 1397.346223 323.187405 2111.208558
6387 2129 17 0 1408.124160 314.942062 2125.900406
6388 2130 1 0 932.655674 543.256541 813.202850
6389 2130 16 0 942.249017 542.388625 810.516869
6390 2130 17 0 923.062331 544.124456 815.888831
6391 2131 1 0 1228.688338 2034.557586 2419.089951
6392 2131 16 0 1221.826496 2040.504562 2423.279057
6393 2131 17 0 1235.550179 2028.610610 2414.900845
6394 2132 1 0 981.744688 1186.146206 294.757378
6395 2132 16 0 978.637686 1195.250838 292.027503
6396 2132 17 0 984.851689 1177.041574 297.487253
6397 2133 1 0 1803.657374 219.664509 327.835934
6398 2133 16 0 1802.885167 220.126362 317.876497
6399 2133 17 0 1804.429582 219.202655 337.795371
6400 2134 1 0 440.905961 1337.521696 2319.618254
6401 2134 16 0 449.932559 1341.403312 2317.759875
6402 2134 17 0 431.879362 1333.640080 2321.476633
6403 2135 1 0 2554.507214 1776.197144 1755.614590
6404 2135 16 0 2560.004361 1782.488441 1761.110129
6405 2135 17 0 2549.010067 1769.905846 1750.119052
6406 2136 1 0 1653.194962 2200.207431 2455.950439
6407 2136 16 0 1652.883390 2191.680008 2450.736423
6408 2136 17 0 1653.506534 2208.734855 2461.164456
6409 2137 1 0 1856.744536 1802.471378 795.091430
6410 2137 16 0 1858.093279 1809.209730 802.356104
6411 2137 17 0 1855.395793 1795.733026 787.826755
6412 2138 1 0 1133.072249 1709.402247 1131.245348
6413 2138 16 0 1134.733423 1712.454908 1121.868687
6414 2138 17 0 1131.411075 1706.349586 1140.622008
6415 2139 1 0 1891.223799 1122.051278 1721.775011
6416 2139 16 0 1891.213621 1131.668541 1719.034911
6417 2139 17 0 1891.233977 1112.434015 1724.515111
6418 2140 1 0 660.056014 2607.395972 120.231542
6419 2140 16 0 666.156753 2605.198712 112.618852
6420 2140 17 0 653.955275 2609.593231 127.844231
6421 2141 1 0 2464.613768 999.884752 1368.760551
6422 2141 16 0 2466.626427 1004.338729 1377.484730
6423 2141 17 0 2462.601109 995.430775 1360.036373
6424 2142 1 0 164.525653 1158.956647 2256.203536
6425 2142 16 0 161.635956 1168.249009 2253.900999
6426 2142 17 0 167.415349 1149.664286 2258.506073
6427 2143 1 0 508.116717 1990.095610 2482.710294
6428 2143 16 0 513.644080 1994.217389 2489.953166
6429 2143 17 0 502.589355 1985.973831 2475.467421
6430 2144 1 0 1173.697665 515.980560 1610.595541
6431 2144 16 0 1180.785275 510.127394 1614.533337
6432 2144 17 0 1166.610055 521.833726 1606.657746
6433 2145 1 0 1181.034587 1139.149144 1017.024193
6434 2145 16 0 1189.161926 1144.753971 1015.432878
6435 2145 17 0 1172.907248 1133.544318 1018.615508
6436 2146 1 0 1525.567668 2384.765060 180.443935
6437 2146 16 0 1530.630572 2393.085476 178.177291
6438 2146 17 0 1520.504765 2376.444644 182.710580
6439 2147 1 0 1155.909878 763.103653 1342.178339
6440 2147 16 0 1163.782511 756.962283 1342.730807
6441 2147 17 0 1148.037245 769.245023 1341.625870
6442 2148 1 0 795.785628 375.852829 1799.232147
6443 2148 16 0 793.086955 369.966061 1791.612231
6444 2148 17 0 798.484302 381.739598 1806.852062
6445 2149 1 0 116.666407 1455.920013 1649.357962
6446 2149 16 0 109.231040 1452.952699 1655.350489
6447 2149 17 0 124.101773 1458.887327 1643.365436
6448 2150 1 0 582.574318 738.579200 1812.739209
6449 2150 16 0 579.135984 729.832590 1809.322387
6450 2150 17 0 586.012651 747.325810 1816.156030
6451 2151 1 0 335.113187 739.300513 1129.630329
6452 2151 16 0 335.421860 729.436210 1128.017803
6453 2151 17 0 334.804514 749.164816 1131.242855
6454 2152 1 0 669.930233 470.894730 9.615671
6455 2152 16 0 665.758680 478.509099 14.577478
6456 2152 17 0 674.101786 463.280360 4.653865
6457 2153 1 0 1589.150494 2239.483247 1947.227345
6458 2153 16 0 1582.372139 2239.316580 1939.877098
6459 2153 17 0 1595.928849 2239.649914 1954.577591
6460 2154 1 0 1021.500736 2484.811155 518.666256
6461 2154 16 0 1031.487517 2484.402269 518.354775
6462 2154 17 0 1011.513955 2485.220042 518.977737
6463 2155 1 0 2025.196500 2480.256760 1849.346426
6464 2155 16 0 2015.351879 2479.203487 1847.941417
6465 2155 17 0 2035.041121 2481.310033 1850.751434
6466 2156 1 0 2124.935385 2522.971150 1838.311351
6467 2156 16 0 2117.776846 2517.242869 1834.318591
6468 2156 17 0 2132.093923 2528.699430 1842.304111
6469 2157 1 0 794.896116 192.289388 2439.647649
6470 2157 16 0 787.128914 198.440082 2438.291351
6471 2157 17 0 802.663317 186.138693 2441.003947
6472 2158 1 0 949.312596 2389.088708 167.458733
6473 2158 16 0 949.119074 2379.428743 170.037032
6474 2158 17 0 949.506119 2398.748673 164.880433
6475 2159 1 0 1161.533415 1827.367227 557.935476
6476 2159 16 0 1158.832167 1820.000112 564.134579
6477 2159 17 0 1164.234664 1834.734342 551.736374
6478 2160 1 0 2365.705846 1851.697530 809.557912
6479 2160 16 0 2363.658830 1861.471002 809.020347
6480 2160 17 0 2367.752863 1841.924059 810.095477
6481 2161 1 0 684.971452 2165.011978 25.681792
6482 2161 16 0 676.120987 2169.619354 26.346153
6483 2161 17 0 693.821916 2160.404603 25.017432
6484 2162 1 0 1213.939243 1209.068454 2151.360822
6485 2162 16 0 1210.484678 1218.242364 2149.384623
6486 2162 17 0 1217.393808 1199.894544 2153.337022
6487 2163 1 0 275.462216 1451.623512 2039.159573
6488 2163 16 0 283.467195 1455.413423 2034.516633
6489 2163 17 0 267.457238 1447.833602 2043.802513
6490 2164 1 0 2475.237837 863.580591 1551.166861
6491 2164 16 0 2466.942215 867.488577 1555.155633
6492 2164 17 0 2483.533459 859.672606 1547.178089
6493 2165 1 0 2001.120353 736.232816 121.068934
6494 2165 16 0 2005.750395 729.102214 115.804220
6495 2165 17 0 1996.490312 743.363419 126.333649
6496 2166 1 0 1085.728320 2251.490070 1518.964925
6497 2166 16 0 1094.400696 2248.872817 1514.729377
6498 2166 17 0 1077.055944 2254.107324 1523.200474
6499 2167 1 0 2033.253996 1701.927370 159.209179
6500 2167 16 0 2025.388353 1696.301810 156.662666
6501 2167 17 0 2041.119639 1707.552930 161.755692
6502 2168 1 0 2202.976099 1314.762978 36.426296
6503 2168 16 0 2209.211068 1313.535754 28.704957
6504 2168 17 0 2196.741129 1315.990203 44.147636
6505 2169 1 0 473.246629 904.961966 2459.561246
6506 2169 16 0 480.005903 912.306921 2458.958035
6507 2169 17 0 466.487356 897.617012 2460.164456
6508 2170 1 0 2610.833905 1905.241361 2291.452561
6509 2170 16 0 2610.797659 1914.243394 2287.098014
6510 2170 17 0 2610.870151 1896.239327 2295.807108
6511 2171 1 0 1515.712870 1036.258432 2402.442612
6512 2171 16 0 1515.516897 1028.731015 2395.862370
6513 2171 17 0 1515.908842 1043.785850 2409.022853
6514 2172 1 0 980.435601 2266.999028 735.852857
6515 2172 16 0 987.134152 2274.423904 735.877985
6516 2172 17 0 973.737050 2259.574152 735.827729
6517 2173 1 0 1055.986375 205.775403 1496.457090
6518 2173 16 0 1046.144722 205.028058 1494.849809
6519 2173 17 0 1065.828027 206.522748 1498.064370
6520 2174 1 0 2322.033303 769.184507 1246.214650
6521 2174 16 0 2318.429560 778.435866 1245.020756
6522 2174 17 0 2325.637047 759.933147 1247.408545
6523 2175 1 0 979.378321 1075.752204 2287.864954
6524 2175 16 0 982.651978 1085.200737 2287.956546
6525 2175 17 0 976.104665 1066.303671 2287.773362
6526 2176 1 0 1091.038439 379.663097 1296.636711
6527 2176 16 0 1097.766988 386.656959 1294.225793
6528 2176 17 0 1084.309890 372.669235 1299.047628
6529 2177 1 0 1499.347897 2177.437321 1342.188396
6530 2177 16 0 1494.569195 2171.778777 1348.907390
6531 2177 17 0 1504.126598 2183.095865 1335.469401
6532 2178 1 0 1100.158773 1750.707636 1951.016493
6533 2178 16 0 1103.433473 1741.958828 1947.447922
6534 2178 17 0 1096.884073 1759.456443 1954.585064
6535 2179 1 0 1839.045813 1439.979218 346.622219
6536 2179 16 0 1837.827288 1449.723747 344.735597
6537 2179 17 0 1840.264337 1430.234688 348.508840
6538 2180 1 0 1160.947869 1269.161159 2229.509110
6539 2180 16 0 1153.364281 1263.333872 2232.430059
6540 2180 17 0 1168.531456 1274.988445 2226.588162
6541 2181 1 0 765.176437 76.905831 1927.496268
6542 2181 16 0 772.180988 78.981029 1934.324871
6543 2181 17 0 758.171886 74.830634 1920.667665
6544 2182 1 0 342.766407 491.552326 2239.634186
6545 2182 16 0 334.619773 489.706841 2245.132052
6546 2182 17 0 350.913041 493.397811 2234.136319
6547 2183 1 0 852.250470 454.366029 269.393036
6548 2183 16 0 858.996461 459.665897 264.254652
6549 2183 17 0 845.504478 449.066161 274.531420
6550 2184 1 0 1536.115072 297.518750 400.693386
6551 2184 16 0 1532.557954 290.050812 395.074061
6552 2184 17 0 1539.672190 304.986689 406.312710
6553 2185 1 0 878.950328 2359.328329 1766.791985
6554 2185 16 0 888.219315 2362.079139 1769.345206
6555 2185 17 0 869.681342 2356.577518 1764.238765
6556 2186 1 0 2258.198151 2227.034076 804.948028
6557 2186 16 0 2256.155517 2233.868099 797.939193
6558 2186 17 0 2260.240786 2220.200052 811.956863
6559 2187 1 0 2386.226154 954.386529 2244.937486
6560 2187 16 0 2381.237319 963.037513 2244.415947
6561 2187 17 0 2391.214990 945.735545 2245.459026
6562 2188 1 0 1994.499381 787.162423 612.333027
6563 2188 16 0 2003.073565 784.407368 616.679639
6564 2188 17 0 1985.925197 789.917479 607.986415
6565 2189 1 0 295.570958 1749.561507 227.679152
6566 2189 16 0 289.989094 1757.858544 227.634921
6567 2189 17 0 301.152822 1741.264469 227.723384
6568 2190 1 0 877.872659 1071.845225 1970.730936
6569 2190 16 0 887.591853 1074.030335 1969.857689
6570 2190 17 0 868.153465 1069.660115 1971.604184
6571 2191 1 0 2525.474755 2152.951096 351.545432
6572 2191 16 0 2534.316585 2152.117166 356.141801
6573 2191 17 0 2516.632925 2153.785025 346.949063
6574 2192 1 0 1425.584842 854.370039 1269.175110
6575 2192 16 0 1435.457254 853.969357 1267.634031
6576 2192 17 0 1415.712429 854.770721 1270.716188
6577 2193 1 0 2431.924411 1067.332631 251.463492
6578 2193 16 0 2429.000484 1058.024807 249.269166
6579 2193 17 0 2434.848338 1076.640455 253.657818
6580 2194 1 0 1319.548354 2306.062741 2387.130661
6581 2194 16 0 1309.816497 2306.385736 2389.408077
6582 2194 17 0 1329.280212 2305.739745 2384.853245
6583 2195 1 0 2128.682201 1187.704098 2517.594367
6584 2195 16 0 2137.038570 1192.976942 2519.133267
6585 2195 17 0 2120.325832 1182.431254 2516.055467
6586 2196 1 0 1284.798697 1119.051144 1446.774386
6587 2196 16 0 1274.803225 1119.182334 1446.503611
6588 2196 17 0 1294.794170 1118.919955 1447.045160
6589 2197 1 0 537.592903 1758.978309 1334.811371
6590 2197 16 0 546.222298 1763.533708 1332.624619
6591 2197 17 0 528.963509 1754.422909 1336.998123
6592 2198 1 0 1699.890161 867.173174 593.932773
6593 2198 16 0 1697.560350 862.956604 585.169638
6594 2198 17 0 1702.219972 871.389743 602.695907
6595 2199 1 0 2702.127395 661.747098 1877.985361
6596 2199 16 0 2701.637514 662.515874 1887.943725
6597 2199 17 0 2702.617277 660.978322 1868.026998
6598 2200 1 0 2073.840234 543.563599 457.813697
6599 2200 16 0 2081.464737 544.319499 464.239859
6600 2200 17 0 2066.215730 542.807700 451.387534
6601 2201 1 0 2566.690982 1645.877513 2372.059594
6602 2201 16 0 2559.602657 1639.479147 2375.028861
6603 2201 17 0 2573.779308 1652.275879 2369.090326
6604 2202 1 0 360.002153 1966.049735 51.195109
6605 2202 16 0 350.891310 1961.961978 50.663333
6606 2202 17 0 369.112996 1970.137492 51.726886
6607 2203 1 0 871.046448 450.501961 1511.598826
6608 2203 16 0 880.167746 446.745720 1513.239734
6609 2203 17 0 861.925150 454.258201 1509.957918
6610 2204 1 0 338.754070 137.371724 1751.253184
6611 2204 16 0 332.577102 144.956016 1749.173862
6612 2204 17 0 344.931038 129.787432 1753.332505
6613 2205 1 0 1667.533691 2622.042611 2369.907853
6614 2205 16 0 1664.313418 2631.370547 2368.289380
6615 2205 17 0 1670.753965 2612.714676 2371.526326
6616 2206 1 0 1847.702782 2633.702426 1210.832000
6617 2206 16 0 1838.759535 2638.137585 1211.421670
6618 2206 17 0 1856.646028 2629.267267 1210.242329
6619 2207 1 0 37.598513 1495.752999 1985.126135
6620 2207 16 0 36.888638 1489.410551 1977.427470
6621 2207 17 0 38.308388 1502.095446 1992.824799
6622 2208 1 0 2510.146874 2439.901378 2284.794926
6623 2208 16 0 2509.780336 2449.710570 2286.704217
6624 2208 17 0 2510.513412 2430.092185 2282.885634
6625 2209 1 0 2145.767519 133.993928 2412.000988
6626 2209 16 0 2154.207735 128.756512 2410.846765
6627 2209 17 0 2137.327303 139.231343 2413.155211
6628 2210 1 0 2535.439390 740.481532 1278.419189
6629 2210 16 0 2535.149923 735.556335 1269.720991
6630 2210 17 0 2535.728857 745.406728 1287.117388
6631 2211 1 0 1001.004274 2327.949884 473.200892
6632 2211 16 0 999.344664 2333.002146 481.669678
6633 2211 17 0 1002.663884 2322.897622 464.732106
6634 2212 1 0 480.492284 266.614010 1732.664581
6635 2212 16 0 479.604511 256.708553 1733.710413
6636 2212 17 0 481.380057 276.519468 1731.618749
6637 2213 1 0 518.867408 2070.961651 2097.656698
6638 2213 16 0 527.578047 2075.552662 2099.402372
6639 2213 17 0 510.156768 2066.370640 2095.911025
6640 2214 1 0 1903.843450 2663.479955 752.838291
6641 2214 16 0 1902.746365 2663.647007 762.776525
6642 2214 17 0 1904.940535 2663.312902 742.900056
6643 2215 1 0 2540.557855 2556.688130 1828.640037
6644 2215 16 0 2535.498850 2551.862913 1821.489950
6645 2215 17 0 2545.616860 2561.513347 1835.790124
6646 2216 1 0 1061.765219 171.804816 1924.908533
6647 2216 16 0 1055.102809 179.062113 1923.192746
6648 2216 17 0 1068.427629 164.547518 1926.624319
6649 2217 1 0 1437.280539 1521.056178 2650.064414
6650 2217 16 0 1445.770484 1516.155604 2648.088254
6651 2217 17 0 1428.790594 1525.956752 2652.040575
6652 2218 1 0 1901.535324 2595.445950 760.227987
6653 2218 16 0 1909.478775 2590.064057 757.410753
6654 2218 17 0 1893.591872 2600.827842 763.045221
6655 2219 1 0 2420.065149 1326.424068 892.708042
6656 2219 16 0 2414.047645 1332.262400 887.257948
6657 2219 17 0 2426.082653 1320.585737 898.158137
6658 2220 1 0 453.458106 244.934882 2139.266957
6659 2220 16 0 444.735853 248.529277 2135.949938
6660 2220 17 0 462.180360 241.340487 2142.583976
6661 2221 1 0 1284.718849 1039.042966 771.133713
6662 2221 16 0 1287.803605 1036.193405 780.209190
6663 2221 17 0 1281.634094 1041.892528 762.058236
6664 2222 1 0 1991.634557 711.139964 646.102651
6665 2222 16 0 1990.869851 720.843699 643.810763
6666 2222 17 0 1992.399264 701.436229 648.394539
6667 2223 1 0 2098.473294 802.864474 1338.934827
6668 2223 16 0 2097.315250 793.020446 1337.610418
6669 2223 17 0 2099.631337 812.708501 1340.259236
6670 2224 1 0 1948.451577 478.155713 835.251039
6671 2224 16 0 1957.686777 481.986038 835.051820
6672 2224 17 0 1939.216376 474.325389 835.450257
6673 2225 1 0 2036.780207 1108.765846 1702.872727
6674 2225 16 0 2041.333801 1101.548435 1697.659882
6675 2225 17 0 2032.226612 1115.983257 1708.085573
6676 2226 1 0 1537.410257 1158.313227 1281.000147
6677 2226 16 0 1542.541166 1156.015783 1272.729988
6678 2226 17 0 1532.279348 1160.610672 1289.270305
6679 2227 1 0 577.016322 1965.530789 615.572865
6680 2227 16 0 582.750175 1964.373532 607.462150
6681 2227 17 0 571.282469 1966.688045 623.683579
6682 2228 1 0 1824.692845 83.077444 103.478642
6683 2228 16 0 1833.058824 81.495747 108.723509
6684 2228 17 0 1816.326866 84.659141 98.233775
6685 2229 1 0 1692.972961 1604.407230 1713.362302
6686 2229 16 0 1692.206949 1608.095886 1722.625511
6687 2229 17 0 1693.738972 1600.718575 1704.099092
6688 2230 1 0 1082.135155 1673.555223 993.297205
6689 2230 16 0 1077.880601 1682.397788 991.371633
6690 2230 17 0 1086.389709 1664.712659 995.222778
6691 2231 1 0 756.303100 2524.730970 145.886839
6692 2231 16 0 765.892641 2525.710333 148.547959
6693 2231 17 0 746.713560 2523.751607 143.225720
6694 2232 1 0 1654.369982 597.208922 2246.291034
6695 2232 16 0 1655.388541 595.666273 2256.118687
6696 2232 17 0 1653.351423 598.751572 2236.463381
6697 2233 1 0 2363.606759 1384.682471 1889.672606
6698 2233 16 0 2360.832635 1375.496278 1886.858695
6699 2233 17 0 2366.380883 1393.868664 1892.486517
6700 2234 1 0 545.868399 471.584957 832.492249
6701 2234 16 0 542.811288 462.908780 836.413731
6702 2234 17 0 548.925509 480.261135 828.570767
6703 2235 1 0 1883.023680 2225.012746 75.105968
6704 2235 16 0 1887.436538 2233.876878 76.503771
6705 2235 17 0 1878.610822 2216.148614 73.708164
6706 2236 1 0 1648.522558 1598.192527 577.281071
6707 2236 16 0 1657.794538 1597.109841 573.695240
6708 2236 17 0 1639.250579 1599.275213 580.866903
6709 2237 1 0 1711.775850 889.376348 693.340367
6710 2237 16 0 1705.262901 896.961393 693.560775
6711 2237 17 0 1718.288799 881.791302 693.119960
6712 2238 1 0 1145.851574 2259.197562 1648.530982
6713 2238 16 0 1143.442212 2250.988519 1653.708490
6714 2238 17 0 1148.260937 2267.406605 1643.353474
6715 2239 1 0 166.618903 674.136986 2029.759228
6716 2239 16 0 158.610747 679.717799 2031.932696
6717 2239 17 0 174.627059 668.556174 2027.585760
6718 2240 1 0 2577.263789 480.328955 1271.666798
6719 2240 16 0 2579.977774 470.727686 1270.996038
6720 2240 17 0 2574.549804 489.930224 1272.337557
6721 2241 1 0 29.844370 76.482926 77.635705
6722 2241 16 0 20.314728 74.638763 75.230506
6723 2241 17 0 39.374013 78.327089 80.040903
6724 2242 1 0 1324.931668 826.373616 1325.383452
6725 2242 16 0 1324.243980 817.632365 1320.575372
6726 2242 17 0 1325.619355 835.114866 1330.191532
6727 2243 1 0 1553.647269 327.577046 1313.984871
6728 2243 16 0 1560.242270 320.060169 1313.934645
6729 2243 17 0 1547.052269 335.093924 1314.035096
6730 2244 1 0 494.222954 1339.472595 2520.225418
6731 2244 16 0 496.030121 1348.236836 2524.688850
6732 2244 17 0 492.415786 1330.708354 2515.761985
6733 2245 1 0 39.609627 1213.129519 2586.439538
6734 2245 16 0 40.283035 1209.993164 2595.911064
6735 2245 17 0 38.936218 1216.265874 2576.968013
6736 2246 1 0 2052.030545 148.142540 2575.285679
6737 2246 16 0 2044.688364 153.729200 2579.143348
6738 2246 17 0 2059.372726 142.555880 2571.428010
6739 2247 1 0 2463.230160 1620.907421 1160.288450
6740 2247 16 0 2469.561919 1624.692475 1167.039908
6741 2247 17 0 2456.898400 1617.122367 1153.536991
6742 2248 1 0 1708.736535 1471.989599 620.813105
6743 2248 16 0 1712.097088 1480.839638 624.035444
6744 2248 17 0 1705.375981 1463.139559 617.590765
6745 2249 1 0 2144.060572 1331.740601 130.241606
6746 2249 16 0 2153.296159 1334.153474 133.221872
6747 2249 17 0 2134.824986 1329.327728 127.261340
6748 2250 1 0 1639.204000 27.817065 1469.272683
6749 2250 16 0 1640.573896 27.981751 1479.177038
6750 2250 17 0 1637.834105 27.652380 1459.368327
6751 2251 1 0 2477.102589 1259.955075 1275.743589
6752 2251 16 0 2481.818003 1253.727762 1269.499756
6753 2251 17 0 2472.387174 1266.182388 1281.987421
6754 2252 1 0 2532.789062 886.774691 1736.686402
6755 2252 16 0 2523.075926 884.470960 1737.276154
6756 2252 17 0 2542.502198 889.078422 1736.096651
6757 2253 1 0 1299.693247 217.452254 1368.312437
6758 2253 16 0 1302.714470 212.186009 1376.258434
6759 2253 17 0 1296.672024 222.718499 1360.366440
6760 2254 1 0 939.182275 1908.857437 125.664169
6761 2254 16 0 945.812367 1915.706491 128.686145
6762 2254 17 0 932.552183 1902.008383 122.642193
6763 2255 1 0 307.594286 870.746716 1687.765737
6764 2255 16 0 299.764094 864.559423 1688.402517
6765 2255 17 0 315.424479 876.934009 1687.128958
6766 2256 1 0 1818.738436 2486.641688 2154.176119
6767 2256 16 0 1828.301857 2486.177102 2157.061451
6768 2256 17 0 1809.175015 2487.106273 2151.290788
6769 2257 1 0 2272.714672 1363.816691 71.479765
6770 2257 16 0 2265.386262 1367.853114 76.957147
6771 2257 17 0 2280.043081 1359.780269 66.002383
6772 2258 1 0 717.843838 1044.968823 2598.329675
6773 2258 16 0 709.407457 1039.631827 2597.743215
6774 2258 17 0 726.280220 1050.305819 2598.916136
6775 2259 1 0 2203.610315 903.206505 2565.979158
6776 2259 16 0 2203.028039 894.345934 2570.578205
6777 2259 17 0 2204.192591 912.067076 2561.380110
6778 2260 1 0 1192.199396 267.043091 2090.254608
6779 2260 16 0 1195.209216 260.627246 2097.309955
6780 2260 17 0 1189.189576 273.458936 2083.199262
6781 2261 1 0 1498.362338 820.026651 226.849062
6782 2261 16 0 1501.243436 813.605772 233.953398
6783 2261 17 0 1495.481240 826.447530 219.744727
6784 2262 1 0 2683.315924 750.649931 2520.572094
6785 2262 16 0 2693.265034 749.932738 2521.279801
6786 2262 17 0 2673.366814 751.367124 2519.864386
6787 2263 1 0 625.608730 1502.169668 392.678366
6788 2263 16 0 616.385392 1499.053734 394.963316
6789 2263 17 0 634.832068 1505.285603 390.393417
6790 2264 1 0 1067.426979 1418.157511 1804.036429
6791 2264 16 0 1076.704859 1421.560090 1805.567246
6792 2264 17 0 1058.149100 1414.754932 1802.505612
6793 2265 1 0 694.769232 511.497315 976.022139
6794 2265 16 0 692.148540 505.106271 968.791196
6795 2265 17 0 697.389924 517.888359 983.253082
6796 2266 1 0 683.210579 901.618517 489.111780
6797 2266 16 0 687.795313 900.011717 497.852398
6798 2266 17 0 678.625844 903.225316 480.371162
6799 2267 1 0 962.505190 590.049367 15.335600
6800 2267 16 0 952.619613 590.418570 16.798152
6801 2267 17 0 972.390767 589.680164 13.873047
6802 2268 1 0 2598.122511 260.542700 2439.283854
6803 2268 16 0 2607.028088 256.025678 2438.747929
6804 2268 17 0 2589.216934 265.059722 2439.819778
6805 2269 1 0 336.540711 955.267555 2284.833869
6806 2269 16 0 331.580764 947.797924 2289.261457
6807 2269 17 0 341.500659 962.737186 2280.406281
6808 2270 1 0 273.648895 1239.416282 2631.183944
6809 2270 16 0 274.479893 1229.525967 2629.962835
6810 2270 17 0 272.817896 1249.306597 2632.405053
6811 2271 1 0 1343.492960 207.509878 783.120794
6812 2271 16 0 1337.165401 211.341892 789.849662
6813 2271 17 0 1349.820519 203.677864 776.391926
6814 2272 1 0 2643.369999 671.526585 2444.531399
6815 2272 16 0 2644.208477 661.571045 2444.102237
6816 2272 17 0 2642.531521 681.482125 2444.960562
6817 2273 1 0 262.352513 2585.001986 827.061273
6818 2273 16 0 270.699842 2579.596564 828.111753
6819 2273 17 0 254.005184 2590.407408 826.010793
6820 2274 1 0 2078.593261 2092.502162 2548.838523
6821 2274 16 0 2077.909264 2085.427071 2555.872387
6822 2274 17 0 2079.277258 2099.577252 2541.804659
6823 2275 1 0 733.397892 344.799328 621.190156
6824 2275 16 0 729.301891 337.183541 626.212363
6825 2275 17 0 737.493893 352.415114 616.167948
6826 2276 1 0 551.560695 1835.256745 1932.559693
6827 2276 16 0 548.356214 1836.349021 1941.969169
6828 2276 17 0 554.765176 1834.164469 1923.150217
6829 2277 1 0 2320.388940 1709.664280 809.326418
6830 2277 16 0 2312.686201 1712.810889 803.779647
6831 2277 17 0 2328.091679 1706.517672 814.873188
6832 2278 1 0 2101.723513 36.890065 221.569293
6833 2278 16 0 2098.380029 46.087302 219.512122
6834 2278 17 0 2105.066998 27.692829 223.626465
6835 2279 1 0 2507.974158 191.346574 2326.155374
6836 2279 16 0 2508.930892 189.933512 2316.302054
6837 2279 17 0 2507.017425 192.759635 2336.008695
6838 2280 1 0 2469.763024 1409.919397 540.146554
6839 2280 16 0 2471.453319 1418.590954 535.461792
6840 2280 17 0 2468.072729 1401.247840 544.831316
6841 2281 1 0 305.728097 1260.868862 1149.778132
6842 2281 16 0 297.948959 1256.929889 1154.673998
6843 2281 17 0 313.507235 1264.807836 1144.882267
6844 2282 1 0 697.392303 1526.396046 2137.079746
6845 2282 16 0 705.297140 1521.628174 2133.235149
6846 2282 17 0 689.487465 1531.163919 2140.924343
6847 2283 1 0 2143.256893 359.013011 825.213268
6848 2283 16 0 2143.685734 369.003547 825.285973
6849 2283 17 0 2142.828052 349.022475 825.140564
6850 2284 1 0 1724.234661 1046.237271 2346.400973
6851 2284 16 0 1720.439051 1037.251170 2344.200217
6852 2284 17 0 1728.030270 1055.223373 2348.601729
6853 2285 1 0 1645.075773 1701.989625 94.207172
6854 2285 16 0 1647.407452 1708.587329 101.350950
6855 2285 17 0 1642.744094 1695.391920 87.063393
6856 2286 1 0 2689.919694 910.182590 1024.755124
6857 2286 16 0 2691.980618 906.934491 1033.985641
6858 2286 17 0 2687.858770 913.430688 1015.524607
6859 2287 1 0 914.763252 93.571205 1620.759643
6860 2287 16 0 913.293733 100.475320 1627.842983
6861 2287 17 0 916.232772 86.667090 1613.676302
6862 2288 1 0 708.220867 2592.035638 190.369869
6863 2288 16 0 700.496137 2586.182324 192.833050
6864 2288 17 0 715.945597 2597.888952 187.906687
6865 2289 1 0 1509.797408 1928.038785 407.194962
6866 2289 16 0 1518.410406 1933.110402 407.503115
6867 2289 17 0 1501.184409 1922.967168 406.886809
6868 2290 1 0 303.497155 29.359498 425.750124
6869 2290 16 0 312.033677 28.469617 420.618272
6870 2290 17 0 294.960634 30.249380 430.881976
6871 2291 1 0 1340.677008 490.528056 2568.007163
6872 2291 16 0 1348.365248 493.346912 2573.746938
6873 2291 17 0 1332.988768 487.709200 2562.267388
6874 2292 1 0 854.830236 492.814914 2435.842641
6875 2292 16 0 856.939997 490.825238 2445.412912
6876 2292 17 0 852.720475 494.804591 2426.272369
6877 2293 1 0 525.201019 1294.675637 1583.076845
6878 2293 16 0 529.820568 1297.131074 1591.599204
6879 2293 17 0 520.581471 1292.220201 1574.554487
6880 2294 1 0 1187.753289 250.546294 2339.420709
6881 2294 16 0 1187.905065 252.908344 2329.704861
6882 2294 17 0 1187.601514 248.184244 2349.136556
6883 2295 1 0 2666.784852 1554.379935 287.796168
6884 2295 16 0 2665.590304 1563.956890 290.414373
6885 2295 17 0 2667.979400 1544.802981 285.177962
6886 2296 1 0 979.240285 1567.476903 1931.672954
6887 2296 16 0 980.977922 1560.632031 1924.592816
6888 2296 17 0 977.502647 1574.321774 1938.753091
6889 2297 1 0 2211.817088 1858.040503 2086.757127
6890 2297 16 0 2203.385362 1863.142174 2085.060382
6891 2297 17 0 2220.248815 1852.938832 2088.453873
6892 2298 1 0 1735.918964 2637.568495 503.008047
6893 2298 16 0 1741.561715 2645.075440 499.572187
6894 2298 17 0 1730.276212 2630.061550 506.443906
6895 2299 1 0 1252.062428 2544.286788 558.516428
6896 2299 16 0 1245.181639 2539.940850 564.327415
6897 2299 17 0 1258.943217 2548.632726 552.705441
6898 2300 1 0 1443.175555 2376.671789 390.141279
6899 2300 16 0 1447.360985 2377.337275 399.198834
6900 2300 17 0 1438.990125 2376.006304 381.083724
6901 2301 1 0 1632.841817 311.956257 700.764780
6902 2301 16 0 1631.145288 321.450074 698.121065
6903 2301 17 0 1634.538346 302.462440 703.408495
6904 2302 1 0 674.916003 2577.598136 500.374705
6905 2302 16 0 665.068750 2575.913258 499.935616
6906 2302 17 0 684.763256 2579.283013 500.813794
6907 2303 1 0 1801.739040 2602.896576 2113.130697
6908 2303 16 0 1805.456376 2594.645379 2108.876388
6909 2303 17 0 1798.021703 2611.147774 2117.385006
6910 2304 1 0 2450.305903 1160.083927 629.367526
6911 2304 16 0 2451.441128 1164.129200 620.293000
6912 2304 17 0 2449.170678 1156.038653 638.442052
6913 2305 1 0 385.204915 2485.981479 763.053306
6914 2305 16 0 379.102776 2478.862477 766.529469
6915 2305 17 0 391.307054 2493.100481 759.577144
6916 2306 1 0 1991.330150 952.521589 1596.826565
6917 2306 16 0 1988.061509 943.087943 1597.394296
6918 2306 17 0 1994.598791 961.955234 1596.258834
6919 2307 1 0 1143.216568 1046.639941 1957.084324
6920 2307 16 0 1148.153062 1038.537819 1953.924161
6921 2307 17 0 1138.280073 1054.742063 1960.244488
6922 2308 1 0 879.837898 1057.559787 1875.300809
6923 2308 16 0 879.976060 1048.985783 1870.156164
6924 2308 17 0 879.699735 1066.133790 1880.445454
6925 2309 1 0 64.988488 584.748811 2555.583441
6926 2309 16 0 59.264787 592.923577 2554.941208
6927 2309 17 0 70.712189 576.574046 2556.225674
6928 2310 1 0 2301.018032 1874.105020 181.096737
6929 2310 16 0 2291.853856 1877.801862 179.563361
6930 2310 17 0 2310.182208 1870.408178 182.630113
6931 2311 1 0 919.009675 1654.529581 635.285756
6932 2311 16 0 919.491264 1662.397203 629.132010
6933 2311 17 0 918.528086 1646.661958 641.439502
6934 2312 1 0 149.014903 869.741867 1130.713619
6935 2312 16 0 156.087106 872.363679 1137.279443
6936 2312 17 0 141.942699 867.120055 1124.147796
6937 2313 1 0 217.558420 1987.601481 1200.190998
6938 2313 16 0 216.642655 1978.988328 1195.193501
6939 2313 17 0 218.474186 1996.214633 1205.188495
6940 2314 1 0 1159.087225 724.229825 1047.020605
6941 2314 16 0 1160.224731 734.163469 1046.850912
6942 2314 17 0 1157.949719 714.296181 1047.190298
6943 2315 1 0 2061.773022 750.492420 1524.241596
6944 2315 16 0 2068.006225 742.786790 1525.572175
6945 2315 17 0 2055.539818 758.198050 1522.911017
6946 2316 1 0 1481.374686 1957.495739 38.625819
6947 2316 16 0 1486.408085 1951.163307 44.505037
6948 2316 17 0 1476.341287 1963.828171 32.746601
6949 2317 1 0 2087.336841 1436.683186 2108.600411
6950 2317 16 0 2088.383931 1446.434267 2106.645920
6951 2317 17 0 2086.289752 1426.932106 2110.554902
6952 2318 1 0 1887.123691 2297.806679 1099.586689
6953 2318 16 0 1890.927726 2288.558967 1099.682254
6954 2318 17 0 1883.319656 2307.054392 1099.491123
6955 2319 1 0 191.621673 1862.701958 2659.663170
6956 2319 16 0 195.468052 1871.850180 2658.432154
6957 2319 17 0 187.775293 1853.553736 2660.894186
6958 2320 1 0 1969.506135 461.765761 1084.495055
6959 2320 16 0 1963.498273 464.389231 1092.046412
6960 2320 17 0 1975.513998 459.142291 1076.943699
6961 2321 1 0 1386.529525 1671.547949 789.766701
6962 2321 16 0 1384.669859 1671.522248 779.941173
6963 2321 17 0 1388.389190 1671.573650 799.592228
6964 2322 1 0 1895.941809 2046.300376 382.378749
6965 2322 16 0 1898.201356 2038.099047 377.122072
6966 2322 17 0 1893.682262 2054.501704 387.635426
6967 2323 1 0 880.839176 1267.845496 278.859188
6968 2323 16 0 885.058769 1276.300602 275.587152
6969 2323 17 0 876.619584 1259.390390 282.131224
6970 2324 1 0 1427.886733 1385.779096 1963.658898
6971 2324 16 0 1423.312027 1394.669208 1963.853780
6972 2324 17 0 1432.461439 1376.888985 1963.464015
6973 2325 1 0 2451.194013 160.179973 709.017792
6974 2325 16 0 2460.358752 159.577416 712.973102
6975 2325 17 0 2442.029273 160.782529 705.062483
6976 2326 1 0 2055.186589 1723.396607 456.020587
6977 2326 16 0 2065.093298 1722.045552 456.198817
6978 2326 17 0 2045.279880 1724.747663 455.842357
6979 2327 1 0 461.375605 1815.503270 136.230444
6980 2327 16 0 467.112844 1808.198522 139.935135
6981 2327 17 0 455.638367 1822.808019 132.525752
6982 2328 1 0 1653.229546 807.199083 782.159808
6983 2328 16 0 1662.748863 805.851302 779.409157
6984 2328 17 0 1643.710228 808.546864 784.910459
6985 2329 1 0 1761.953907 881.799416 1204.101753
6986 2329 16 0 1760.789620 886.518445 1195.362462
6987 2329 17 0 1763.118195 877.080388 1212.841043
6988 2330 1 0 2458.976040 1259.230966 2311.498575
6989 2330 16 0 2452.267257 1251.839830 2310.895801
6990 2330 17 0 2465.684823 1266.622102 2312.101350
6991 2331 1 0 36.634264 1917.865095 192.751930
6992 2331 16 0 35.515601 1926.532161 197.613058
6993 2331 17 0 37.752928 1909.198030 187.890801
6994 2332 1 0 2513.319229 1276.844531 2217.298402
6995 2332 16 0 2521.851242 1280.187200 2213.294488
6996 2332 17 0 2504.787217 1273.501863 2221.302315
6997 2333 1 0 300.486974 2058.780031 1786.850954
6998 2333 16 0 310.241071 2060.797389 1785.963331
6999 2333 17 0 290.732878 2056.762674 1787.738577
7000 2334 1 0 1564.181079 2628.646117 1277.879271
7001 2334 16 0 1570.947797 2621.504574 1276.087655
7002 2334 17 0 1557.414361 2635.787660 1279.670887
7003 2335 1 0 745.421996 2100.266872 1550.861690
7004 2335 16 0 753.722531 2104.088705 1554.923057
7005 2335 17 0 737.121461 2096.445038 1546.800323
7006 2336 1 0 20.651214 1137.408700 617.698963
7007 2336 16 0 23.707626 1140.459276 608.679411
7008 2336 17 0 17.594802 1134.358124 626.718516
7009 2337 1 0 816.387282 706.323595 2078.090824
7010 2337 16 0 815.647884 700.323354 2086.056400
7011 2337 17 0 817.126681 712.323837 2070.125249
7012 2338 1 0 941.557327 283.516853 1248.899927
7013 2338 16 0 935.916564 288.808762 1255.238499
7014 2338 17 0 947.198091 278.224945 1242.561356
7015 2339 1 0 1342.139675 668.101389 747.728348
7016 2339 16 0 1348.846430 660.772881 746.582739
7017 2339 17 0 1335.432921 675.429897 748.873957
7018 2340 1 0 1003.186404 868.937772 1321.157842
7019 2340 16 0 1000.678228 859.806463 1317.944082
7020 2340 17 0 1005.694580 878.069081 1324.371602
7021 2341 1 0 1552.775464 2133.001719 684.008541
7022 2341 16 0 1546.800960 2138.205424 690.109915
7023 2341 17 0 1558.749968 2127.798014 677.907168
7024 2342 1 0 2318.536905 860.479071 1188.133709
7025 2342 16 0 2323.122712 866.557770 1181.651441
7026 2342 17 0 2313.951099 854.400373 1194.615977
7027 2343 1 0 2177.796893 246.250321 319.180764
7028 2343 16 0 2187.756184 245.502807 319.684497
7029 2343 17 0 2167.837602 246.997836 318.677032
7030 2344 1 0 1645.999625 873.135780 1792.289227
7031 2344 16 0 1640.932086 878.450581 1799.076932
7032 2344 17 0 1651.067163 867.820979 1785.501522
7033 2345 1 0 1121.515863 1583.141341 658.591615
7034 2345 16 0 1114.548051 1585.840245 651.945901
7035 2345 17 0 1128.483675 1580.442437 665.237329
7036 2346 1 0 977.860008 157.033078 423.525410
7037 2346 16 0 976.304891 147.409201 425.753102
7038 2346 17 0 979.415126 166.656954 421.297718
7039 2347 1 0 1625.119817 1723.887590 1917.382761
7040 2347 16 0 1618.531471 1731.409439 1917.258362
7041 2347 17 0 1631.708163 1716.365740 1917.507159
7042 2348 1 0 1582.259166 1333.574146 2023.020549
7043 2348 16 0 1576.275302 1341.575244 2022.601274
7044 2348 17 0 1588.243031 1325.573048 2023.439824
7045 2349 1 0 215.064457 1206.927686 2558.792218
7046 2349 16 0 222.824313 1200.710075 2557.731107
7047 2349 17 0 207.304602 1213.145297 2559.853328
7048 2350 1 0 2597.400890 1700.500967 1702.895276
7049 2350 16 0 2603.881118 1703.999982 1696.130400
7050 2350 17 0 2590.920663 1697.001952 1709.660152
7051 2351 1 0 592.373219 1896.075557 1127.991558
7052 2351 16 0 597.645524 1904.375070 1129.813891
7053 2351 17 0 587.100915 1887.776045 1126.169225
7054 2352 1 0 1813.417669 158.290491 1535.830981
7055 2352 16 0 1818.037243 151.186291 1541.140395
7056 2352 17 0 1808.798095 165.394691 1530.521567
7057 2353 1 0 1961.832845 1919.803205 2413.774467
7058 2353 16 0 1970.058778 1922.039371 2408.546314
7059 2353 17 0 1953.606911 1917.567039 2419.002619
7060 2354 1 0 474.386792 528.294654 1435.241077
7061 2354 16 0 476.368300 532.753314 1426.512160
7062 2354 17 0 472.405285 523.835995 1443.969993
7063 2355 1 0 93.604492 667.962699 1508.818781
7064 2355 16 0 86.974802 660.647821 1510.412444
7065 2355 17 0 100.234183 675.277577 1507.225117
7066 2356 1 0 1419.530260 2497.378626 853.531415
7067 2356 16 0 1427.911364 2494.126314 849.151967
7068 2356 17 0 1411.149156 2500.630937 857.910863
7069 2357 1 0 1882.356691 709.539029 93.357045
7070 2357 16 0 1876.554935 717.683738 93.299258
7071 2357 17 0 1888.158447 701.394320 93.414832
7072 2358 1 0 192.158246 1955.031318 1830.214932
7073 2358 16 0 184.867877 1951.793664 1824.184334
7074 2358 17 0 199.448615 1958.268972 1836.245530
7075 2359 1 0 2095.242784 1928.394202 1024.033223
7076 2359 16 0 2098.829040 1937.660153 1022.901444
7077 2359 17 0 2091.656529 1919.128252 1025.165002
7078 2360 1 0 2552.892532 2606.182662 355.172772
7079 2360 16 0 2551.748682 2612.063511 347.166074
7080 2360 17 0 2554.036382 2600.301813 363.179471
7081 2361 1 0 711.017215 2388.259601 1003.227599
7082 2361 16 0 718.309110 2381.690307 1005.144012
7083 2361 17 0 703.725320 2394.828895 1001.311185
7084 2362 1 0 2410.658176 1312.057021 110.655872
7085 2362 16 0 2411.720029 1302.925798 114.592015
7086 2362 17 0 2409.596323 1321.188245 106.719730
7087 2363 1 0 1214.596982 1720.139251 2006.179312
7088 2363 16 0 1222.922814 1717.150408 2001.515907
7089 2363 17 0 1206.271151 1723.128094 2010.842717
7090 2364 1 0 1757.408517 160.798034 877.106078
7091 2364 16 0 1749.043830 163.975193 872.640917
7092 2364 17 0 1765.773204 157.620875 881.571239
7093 2365 1 0 290.310356 1714.452414 2591.608721
7094 2365 16 0 286.601102 1706.183434 2587.381972
7095 2365 17 0 294.019610 1722.721393 2595.835471
7096 2366 1 0 307.069121 1850.623933 510.845993
7097 2366 16 0 297.764448 1853.951847 509.313661
7098 2366 17 0 316.373795 1847.296019 512.378324
7099 2367 1 0 572.081918 617.295611 1318.247743
7100 2367 16 0 580.358860 622.892522 1317.839309
7101 2367 17 0 563.804975 611.698700 1318.656178
7102 2368 1 0 59.293436 421.301966 1506.265039
7103 2368 16 0 60.690527 431.202767 1506.115774
7104 2368 17 0 57.896346 411.401165 1506.414304
7105 2369 1 0 935.296636 1777.882929 559.197592
7106 2369 16 0 942.803755 1783.374898 555.525883
7107 2369 17 0 927.789517 1772.390961 562.869300
7108 2370 1 0 2138.697350 1586.544836 888.365440
7109 2370 16 0 2140.928132 1593.192652 895.494968
7110 2370 17 0 2136.466568 1579.897021 881.235912
7111 2371 1 0 1359.963056 1585.655710 1917.769059
7112 2371 16 0 1357.260623 1576.462541 1914.908554
7113 2371 17 0 1362.665490 1594.848880 1920.629563
7114 2372 1 0 665.888514 255.889656 378.991882
7115 2372 16 0 671.444510 248.093709 376.101532
7116 2372 17 0 660.332518 263.685603 381.882232
7117 2373 1 0 824.340877 2305.480649 1546.986478
7118 2373 16 0 814.509995 2305.953005 1548.755838
7119 2373 17 0 834.171759 2305.008292 1545.217117
7120 2374 1 0 1648.329498 123.245938 110.521297
7121 2374 16 0 1640.086602 117.759894 109.122016
7122 2374 17 0 1656.572395 128.731981 111.920577
7123 2375 1 0 409.970621 1047.688336 1063.264067
7124 2375 16 0 405.307976 1056.519113 1062.737653
7125 2375 17 0 414.633267 1038.857559 1063.790480
7126 2376 1 0 1797.985619 1253.946643 2574.797609
7127 2376 16 0 1798.496056 1244.411000 2571.829281
7128 2376 17 0 1797.475182 1263.482286 2577.765937
7129 2377 1 0 1009.930014 1843.921085 1156.434862
7130 2377 16 0 1002.608479 1837.167095 1157.317329
7131 2377 17 0 1017.251549 1850.675074 1155.552395
7132 2378 1 0 865.087393 2015.005495 398.713385
7133 2378 16 0 872.476913 2009.191559 402.118255
7134 2378 17 0 857.697872 2020.819431 395.308515
7135 2379 1 0 392.890222 1014.300757 660.421748
7136 2379 16 0 396.164831 1009.336744 668.461369
7137 2379 17 0 389.615612 1019.264769 652.382126
7138 2380 1 0 1791.028787 1237.356280 1041.047392
7139 2380 16 0 1795.142882 1228.758440 1044.072515
7140 2380 17 0 1786.914693 1245.954121 1038.022269
7141 2381 1 0 1287.390810 882.617037 2620.027699
7142 2381 16 0 1284.332539 874.284798 2624.634299
7143 2381 17 0 1290.449082 890.949276 2615.421098
7144 2382 1 0 918.541691 829.165241 1281.314768
7145 2382 16 0 914.917610 825.714088 1289.972458
7146 2382 17 0 922.165771 832.616394 1272.657079
7147 2383 1 0 1736.571601 461.783188 2133.005096
7148 2383 16 0 1727.382598 465.332422 2131.283130
7149 2383 17 0 1745.760603 458.233954 2134.727063
7150 2384 1 0 1693.016250 2049.940954 1937.859682
7151 2384 16 0 1685.356732 2053.054024 1943.484678
7152 2384 17 0 1700.675768 2046.827885 1932.234686
7153 2385 1 0 1888.453668 481.996618 836.736808
7154 2385 16 0 1890.528807 472.350578 838.363985
7155 2385 17 0 1886.378528 491.642658 835.109631
7156 2386 1 0 1421.277708 1993.200043 1102.162806
7157 2386 16 0 1419.968812 1996.662227 1092.873023
7158 2386 17 0 1422.586605 1989.737859 1111.452589
7159 2387 1 0 872.295602 269.349297 1012.153433
7160 2387 16 0 864.350728 263.292842 1011.708106
7161 2387 17 0 880.240477 275.405753 1012.598761
7162 2388 1 0 1910.113611 2382.668234 856.957413
7163 2388 16 0 1908.848097 2376.950365 848.851585
7164 2388 17 0 1911.379125 2388.386104 865.063240
7165 2389 1 0 124.372944 1132.208921 2612.971995
7166 2389 16 0 130.600698 1124.673579 2610.866358
7167 2389 17 0 118.145189 1139.744262 2615.077632
7168 2390 1 0 844.230333 1452.438441 1509.450714
7169 2390 16 0 834.258044 1453.069022 1509.055981
7170 2390 17 0 854.202623 1451.807860 1509.845447
7171 2391 1 0 1949.226438 2434.461059 1203.873249
7172 2391 16 0 1952.259420 2440.236537 1211.452489
7173 2391 17 0 1946.193456 2428.685580 1196.294010
7174 2392 1 0 2348.387804 1687.233852 2189.997690
7175 2392 16 0 2342.095796 1679.470687 2190.377027
7176 2392 17 0 2354.679812 1694.997018 2189.618353
7177 2393 1 0 395.078586 2079.651161 2054.722980
7178 2393 16 0 393.415465 2072.943872 2047.494819
7179 2393 17 0 396.741707 2086.358449 2061.951141
7180 2394 1 0 1824.999594 167.868482 2067.268353
7181 2394 16 0 1818.247689 160.496667 2067.529381
7182 2394 17 0 1831.751499 175.240296 2067.007325
7183 2395 1 0 1428.760446 1768.001511 911.980326
7184 2395 16 0 1428.448144 1762.246880 903.808014
7185 2395 17 0 1429.072748 1773.756143 920.152638
7186 2396 1 0 480.192150 947.525921 1323.997604
7187 2396 16 0 480.990490 957.490494 1324.262070
7188 2396 17 0 479.393810 937.561348 1323.733138
7189 2397 1 0 1008.761659 1731.408606 2412.064758
7190 2397 16 0 1003.144651 1728.167636 2404.452575
7191 2397 17 0 1014.378668 1734.649576 2419.676941
7192 2398 1 0 1148.796637 1784.273642 1356.408405
7193 2398 16 0 1144.160995 1780.250536 1348.513759
7194 2398 17 0 1153.432279 1788.296747 1364.303052
7195 2399 1 0 474.650573 1009.181218 1038.501755
7196 2399 16 0 477.482862 1018.733832 1039.353643
7197 2399 17 0 471.818284 999.628605 1037.649866
7198 2400 1 0 1126.216926 27.519627 957.656880
7199 2400 16 0 1119.307933 32.944524 952.878145
7200 2400 17 0 1133.125918 22.094729 962.435615
7201 2401 1 0 2507.206142 1986.166588 2396.309983
7202 2401 18 0 2517.131265 1985.494546 2397.329934
7203 2401 19 0 2497.281019 1986.838630 2395.290033
7204 2402 1 0 2514.875908 1513.745163 1137.097892
7205 2402 18 0 2519.633340 1522.540410 1137.200177
7206 2402 19 0 2510.118475 1504.949916 1136.995606
7207 2403 1 0 2530.054293 2579.441184 1407.411945
7208 2403 18 0 2525.696841 2573.186713 1413.884518
7209 2403 19 0 2534.411745 2585.695655 1400.939371
7210 2404 1 0 1568.986228 342.559802 1715.095709
7211 2404 18 0 1565.964612 335.076099 1721.000284
7212 2404 19 0 1572.007845 350.043506 1709.191133
7213 2405 1 0 2558.062291 2583.377216 551.882881
7214 2405 18 0 2548.675862 2585.199373 548.954621
7215 2405 19 0 2567.448719 2581.555060 554.811142
7216 2406 1 0 307.237810 470.121178 2015.872490
7217 2406 18 0 301.977569 478.461323 2014.207604
7218 2406 19 0 312.498051 461.781033 2017.537377
7219 2407 1 0 869.234778 174.801632 2413.653318
7220 2407 18 0 872.039444 181.131564 2420.868983
7221 2407 19 0 866.430113 168.471701 2406.437654
7222 2408 1 0 1430.259349 280.850754 2055.872020
7223 2408 18 0 1435.040176 284.115860 2047.718323
7224 2408 19 0 1425.478521 277.585648 2064.025717
7225 2409 1 0 1720.024559 2411.366787 2648.903703
7226 2409 18 0 1725.788941 2405.049464 2654.086688
7227 2409 19 0 1714.260178 2417.684111 2643.720719
7228 2410 1 0 1764.811667 1293.242838 436.719334
7229 2410 18 0 1761.715378 1283.741150 436.357497
7230 2410 19 0 1767.907957 1302.744525 437.081170
7231 2411 1 0 1699.291198 1584.694789 784.730855
7232 2411 18 0 1708.500889 1587.014815 787.861203
7233 2411 19 0 1690.081508 1582.374763 781.600507
7234 2412 1 0 1317.896331 1501.258583 1018.454897
7235 2412 18 0 1312.350626 1494.336678 1013.836199
7236 2412 19 0 1323.442037 1508.180489 1023.073595
7237 2413 1 0 744.166264 864.724877 1407.711803
7238 2413 18 0 752.730855 869.196120 1405.131927
7239 2413 19 0 735.601673 860.253633 1410.291680
7240 2414 1 0 456.817746 2183.601973 416.218801
7241 2414 18 0 465.023112 2180.545357 411.388784
7242 2414 19 0 448.612380 2186.658590 421.048819
7243 2415 1 0 2589.837026 1191.684156 2056.894006
7244 2415 18 0 2584.407303 1195.701078 2064.268451
7245 2415 19 0 2595.266750 1187.667234 2049.519561
7246 2416 1 0 1581.846627 2109.373748 470.116871
7247 2416 18 0 1588.138739 2114.377581 476.064222
7248 2416 19 0 1575.554515 2104.369915 464.169520
7249 2417 1 0 1735.844069 2434.955251 442.392654
7250 2417 18 0 1726.686868 2438.973013 442.449634
7251 2417 19 0 1745.001271 2430.937489 442.335673
7252 2418 1 0 361.953553 1712.309484 1826.303037
7253 2418 18 0 362.061333 1706.761295 1834.622051
7254 2418 19 0 361.845773 1717.857674 1817.984024
7255 2419 1 0 1284.415220 2491.925358 301.030996
7256 2419 18 0 1293.913068 2494.894512 302.018420
7257 2419 19 0 1274.917372 2488.956205 300.043572
7258 2420 1 0 496.244768 2077.221562 2650.868015
7259 2420 18 0 498.539170 2080.731414 2659.946377
7260 2420 19 0 493.950366 2073.711710 2641.789653
7261 2421 1 0 1685.426901 1717.693030 974.233671
7262 2421 18 0 1681.650365 1711.000048 967.835095
7263 2421 19 0 1689.203437 1724.386012 980.632247
7264 2422 1 0 1849.833103 869.314634 1767.256490
7265 2422 18 0 1839.940977 868.249743 1768.262401
7266 2422 19 0 1859.725229 870.379526 1766.250579
7267 2423 1 0 1765.426988 1694.016636 973.873542
7268 2423 18 0 1772.159179 1701.342826 972.871279
7269 2423 19 0 1758.694796 1686.690445 974.875805
7270 2424 1 0 963.992178 121.723042 1541.683469
7271 2424 18 0 966.060228 131.437247 1542.848540
7272 2424 19 0 961.924129 112.008836 1540.518399
7273 2425 1 0 1111.092614 1588.413315 1579.581702
7274 2425 18 0 1102.727182 1583.052280 1578.450842
7275 2425 19 0 1119.458047 1593.774350 1580.712562
7276 2426 1 0 2387.437543 1792.960409 1162.596692
7277 2426 18 0 2393.275524 1797.826407 1156.097459
7278 2426 19 0 2381.599561 1788.094412 1169.095926
7279 2427 1 0 2582.169811 241.206909 1806.197439
7280 2427 18 0 2572.894592 241.315194 1802.461318
7281 2427 19 0 2591.445029 241.098623 1809.933559
7282 2428 1 0 621.957591 2646.604292 1339.310673
7283 2428 18 0 628.720030 2653.657316 1341.437706
7284 2428 19 0 615.195152 2639.551268 1337.183640
7285 2429 1 0 709.741468 698.446693 535.843347
7286 2429 18 0 704.060706 697.206187 527.707618
7287 2429 19 0 715.422230 699.687199 543.979076
7288 2430 1 0 1020.472903 1207.319414 1696.120332
7289 2430 18 0 1012.250297 1205.445697 1690.746512
7290 2430 19 0 1028.695509 1209.193130 1701.494151
7291 2431 1 0 761.882548 526.108972 1160.655894
7292 2431 18 0 753.855258 522.558679 1165.447349
7293 2431 19 0 769.909838 529.659265 1155.864440
7294 2432 1 0 257.214860 439.086446 1756.042724
7295 2432 18 0 266.427784 437.238345 1752.621241
7296 2432 19 0 248.001935 440.934546 1759.464208
7297 2433 1 0 432.516607 83.782333 1882.910935
7298 2433 18 0 422.994402 80.755360 1882.504684
7299 2433 19 0 442.038812 86.809306 1883.317186
7300 2434 1 0 478.721986 857.317944 1668.893165
7301 2434 18 0 471.921910 849.994429 1668.539469
7302 2434 19 0 485.522063 864.641458 1669.246861
7303 2435 1 0 2277.010077 2654.542452 2444.710326
7304 2435 18 0 2284.644165 2648.111271 2444.109815
7305 2435 19 0 2269.375990 2660.973634 2445.310838
7306 2436 1 0 1616.541915 1322.375696 2358.750911
7307 2436 18 0 1615.306844 1331.927665 2361.440610
7308 2436 19 0 1617.776985 1312.823726 2356.061212
7309 2437 1 0 1476.456727 326.873828 2669.628118
7310 2437 18 0 1481.317816 318.297419 2671.305919
7311 2437 19 0 1471.595637 335.450238 2667.950318
7312 2438 1 0 1585.658175 1920.274003 1824.469317
7313 2438 18 0 1577.139879 1917.476475 1828.897913
7314 2438 19 0 1594.176471 1923.071531 1820.040720
7315 2439 1 0 2703.942064 92.165672 336.918652
7316 2439 18 0 2702.572048 90.147666 346.616627
7317 2439 19 0 2705.312081 94.183678 327.220678
7318 2440 1 0 2035.519998 386.180751 1155.479370
7319 2440 18 0 2038.185569 378.148354 1160.806219
7320 2440 19 0 2032.854427 394.213148 1150.152521
7321 2441 1 0 1798.411956 572.159764 797.747792
7322 2441 18 0 1791.973878 579.475134 795.503576
7323 2441 19 0 1804.850034 564.844393 799.992008
7324 2442 1 0 2395.304642 1270.608879 2597.277187
7325 2442 18 0 2405.293961 1270.640540 2596.816189
7326 2442 19 0 2385.315324 1270.577218 2597.738185
7327 2443 1 0 1954.110847 279.877822 1225.241241
7328 2443 18 0 1959.157564 272.143054 1229.075822
7329 2443 19 0 1949.064130 287.612590 1221.406661
7330 2444 1 0 1047.987141 1698.112203 467.971509
7331 2444 18 0 1056.146205 1703.593804 469.810457
7332 2444 19 0 1039.828077 1692.630601 466.132562
7333 2445 1 0 2476.583281 2169.841882 2395.099279
7334 2445 18 0 2474.179054 2169.986933 2404.804878
7335 2445 19 0 2478.987508 2169.696830 2385.393680
7336 2446 1 0 744.739492 1798.304145 1878.580973
7337 2446 18 0 743.624888 1806.127521 1872.452967
7338 2446 19 0 745.854095 1790.480770 1884.708979
7339 2447 1 0 669.595307 2699.294364 2648.241712
7340 2447 18 0 663.275255 2707.043472 2648.150799
7341 2447 19 0 675.915360 2691.545256 2648.332624
7342 2448 1 0 1487.240597 316.595469 2379.334466
7343 2448 18 0 1483.266535 314.294663 2388.217771
7344 2448 19 0 1491.214659 318.896276 2370.451160
7345 2449 1 0 1157.250554 1325.481288 543.945640
7346 2449 18 0 1152.905023 1316.553156 542.760388
7347 2449 19 0 1161.596085 1334.409420 545.130892
7348 2450 1 0 849.550583 2589.501005 2175.414531
7349 2450 18 0 846.977304 2586.119499 2184.466804
7350 2450 19 0 852.123862 2592.882511 2166.362258
7351 2451 1 0 747.376444 2672.058510 87.524915
7352 2451 18 0 746.642625 2681.872164 89.300781
7353 2451 19 0 748.110264 2662.244856 85.749049
7354 2452 1 0 1178.648401 2622.801679 462.163585
7355 2452 18 0 1182.906055 2614.070428 459.789215
7356 2452 19 0 1174.390747 2631.532930 464.537955
7357 2453 1 0 58.548229 1907.762390 2581.627921
7358 2453 18 0 58.355432 1905.922854 2571.800462
7359 2453 19 0 58.741027 1909.601926 2591.455379
7360 2454 1 0 1346.128433 122.247015 66.390043
7361 2454 18 0 1336.473282 123.808374 64.306724
7362 2454 19 0 1355.783584 120.685655 68.473362
7363 2455 1 0 1180.970479 991.095976 235.412678
7364 2455 18 0 1181.716891 1000.265826 239.331442
7365 2455 19 0 1180.224067 981.926126 231.493914
7366 2456 1 0 1560.741475 1721.570562 952.303607
7367 2456 18 0 1563.295170 1712.253964 949.719109
7368 2456 19 0 1558.187780 1730.887161 954.888106
7369 2457 1 0 335.890473 1511.475972 2658.691631
7370 2457 18 0 330.176770 1503.388708 2657.295296
7371 2457 19 0 341.604177 1519.563237 2660.087965
7372 2458 1 0 2406.544289 1762.734382 423.307015
7373 2458 18 0 2400.186315 1770.135506 425.497801
7374 2458 19 0 2412.902262 1755.333258 421.116229
7375 2459 1 0 168.473957 812.812800 782.868589
7376 2459 18 0 164.842060 818.935414 775.845562
7377 2459 19 0 172.105855 806.690185 789.891616
7378 2460 1 0 1825.837306 2455.510062 2348.754008
7379 2460 18 0 1816.462335 2452.394266 2347.204255
7380 2460 19 0 1835.212277 2458.625858 2350.303761
7381 2461 1 0 8.060653 1251.337842 107.034619
7382 2461 18 0 2.890671 1257.038257 100.648966
7383 2461 19 0 13.230634 1245.637427 113.420271
7384 2462 1 0 199.337434 1392.469884 582.368923
7385 2462 18 0 207.619657 1398.062412 582.727267
7386 2462 19 0 191.055211 1386.877357 582.010579
7387 2463 1 0 1502.250474 2238.960317 1187.660397
7388 2463 18 0 1510.238404 2244.535165 1185.398973
7389 2463 19 0 1494.262543 2233.385470 1189.921822
7390 2464 1 0 1278.585334 1416.179334 949.725154
7391 2464 18 0 1271.044682 1417.534699 943.298525
7392 2464 19 0 1286.125986 1414.823969 956.151783
7393 2465 1 0 374.031682 705.060325 573.897056
7394 2465 18 0 364.878562 709.052230 574.430981
7395 2465 19 0 383.184803 701.068420 573.363131
7396 2466 1 0 2186.385851 410.781935 654.420460
7397 2466 18 0 2181.755774 403.906999 660.014890
7398 2466 19 0 2191.015927 417.656871 648.826030
7399 2467 1 0 617.631587 1120.241513 1886.500266
7400 2467 18 0 608.776979 1124.888606 1886.521427
7401 2467 19 0 626.486195 1115.594420 1886.479104
7402 2468 1 0 627.155347 2003.093488 1448.293256
7403 2468 18 0 628.607868 2010.134293 1441.342194
7404 2468 19 0 625.702827 1996.052684 1455.244317
7405 2469 1 0 1992.179202 761.404291 918.699637
7406 2469 18 0 1997.114482 753.751690 914.566753
7407 2469 19 0 1987.243923 769.056891 922.832520
7408 2470 1 0 1533.090874 1600.577698 1400.775725
7409 2470 18 0 1542.064799 1602.364632 1404.810021
7410 2470 19 0 1524.116949 1598.790764 1396.741430
7411 2471 1 0 1414.820494 658.621362 2364.633685
7412 2471 18 0 1422.416044 664.614464 2367.161599
7413 2471 19 0 1407.224944 652.628260 2362.105771
7414 2472 1 0 258.879642 835.689204 1224.157119
7415 2472 18 0 258.252299 840.189459 1233.065214
7416 2472 19 0 259.506985 831.188949 1215.249025
7417 2473 1 0 2330.910672 1863.711596 308.392843
7418 2473 18 0 2339.653623 1868.457498 309.411283
7419 2473 19 0 2322.167721 1858.965694 307.374403
7420 2474 1 0 1000.243277 913.978819 2471.867289
7421 2474 18 0 1008.956081 909.510564 2469.837078
7422 2474 19 0 991.530474 918.447074 2473.897500
7423 2475 1 0 1012.134872 713.873422 1726.189677
7424 2475 18 0 1018.186972 706.109377 1724.431356
7425 2475 19 0 1006.082772 721.637467 1727.947997
7426 2476 1 0 2048.749087 2434.636723 1062.406213
7427 2476 18 0 2054.516088 2428.399494 1057.129977
7428 2476 19 0 2042.982086 2440.873953 1067.682450
7429 2477 1 0 890.256087 1347.155898 245.279311
7430 2477 18 0 896.486233 1346.581498 237.478328
7431 2477 19 0 884.025941 1347.730298 253.080295
7432 2478 1 0 204.891050 2067.029976 1473.927224
7433 2478 18 0 208.745939 2057.903992 1472.564779
7434 2478 19 0 201.036161 2076.155959 1475.289669
7435 2479 1 0 838.650237 2121.226429 2532.121323
7436 2479 18 0 835.170878 2130.232665 2529.517140
7437 2479 19 0 842.129596 2112.220193 2534.725506
7438 2480 1 0 2652.772094 2007.005021 2508.026868
7439 2480 18 0 2645.082921 2013.398038 2507.949742
7440 2480 19 0 2660.461266 2000.612003 2508.103994
7441 2481 1 0 1778.667313 11.954074 1926.650629
7442 2481 18 0 1771.178702 18.560043 1927.181557
7443 2481 19 0 1786.155924 5.348105 1926.119701
7444 2482 1 0 1493.832802 1998.209673 1355.266546
7445 2482 18 0 1503.680128 1996.884057 1356.394783
7446 2482 19 0 1483.985477 1999.535289 1354.138310
7447 2483 1 0 560.968539 700.474397 729.199480
7448 2483 18 0 569.067893 700.215398 723.340010
7449 2483 19 0 552.869185 700.733395 735.058950
7450 2484 1 0 1804.038957 100.811557 973.664402
7451 2484 18 0 1804.376020 91.145275 971.124838
7452 2484 19 0 1803.701893 110.477838 976.203966
7453 2485 1 0 2453.356663 1390.443927 1919.921968
7454 2485 18 0 2449.057061 1382.674035 1924.520032
7455 2485 19 0 2457.656266 1398.213820 1915.323904
7456 2486 1 0 2452.758302 748.718810 1898.306714
7457 2486 18 0 2458.282485 754.754799 1904.055648
7458 2486 19 0 2447.234119 742.682822 1892.557780
7459 2487 1 0 981.320981 31.870906 2644.391713
7460 2487 18 0 990.596675 35.574711 2644.884999
7461 2487 19 0 972.045287 28.167101 2643.898427
7462 2488 1 0 2305.098324 1908.027281 2043.045591
7463 2488 18 0 2306.118097 1898.963903 2038.944952
7464 2488 19 0 2304.078551 1917.090659 2047.146230
7465 2489 1 0 2408.192398 2296.206454 515.805534
7466 2489 18 0 2398.546351 2297.587200 518.052156
7467 2489 19 0 2417.838445 2294.825709 513.558911
7468 2490 1 0 1591.560996 355.702902 1251.433372
7469 2490 18 0 1591.239709 350.170006 1259.757063
7470 2490 19 0 1591.882282 361.235798 1243.109680
7471 2491 1 0 2546.603403 2608.048717 265.674529
7472 2491 18 0 2537.865032 2605.565552 269.854814
7473 2491 19 0 2555.341773 2610.531882 261.494245
7474 2492 1 0 5.515732 904.136192 289.929341
7475 2492 18 0 4.821784 913.251141 285.875189
7476 2492 19 0 6.209679 895.021244 293.983493
7477 2493 1 0 2383.422501 620.739435 1777.411637
7478 2493 18 0 2393.403358 620.131206 1777.299669
7479 2493 19 0 2373.441643 621.347665 1777.523605
7480 2494 1 0 339.408202 2618.226979 1337.709397
7481 2494 18 0 332.263255 2613.561835 1332.495364
7482 2494 19 0 346.553150 2622.892124 1342.923431
7483 2495 1 0 1535.171893 2105.133968 2414.926811
7484 2495 18 0 1540.257726 2100.155456 2421.951676
7485 2495 19 0 1530.086060 2110.112480 2407.901947
7486 2496 1 0 517.560105 1780.924633 2020.122066
7487 2496 18 0 510.478399 1781.913423 2013.131233
7488 2496 19 0 524.641810 1779.935844 2027.112899
7489 2497 1 0 653.954379 2630.134846 199.111518
7490 2497 18 0 645.486514 2630.736987 204.396656
7491 2497 19 0 662.422245 2629.532705 193.826381
7492 2498 1 0 195.230042 343.303546 1004.621865
7493 2498 18 0 196.174886 335.606235 998.308492
7494 2498 19 0 194.285197 351.000856 1010.935238
7495 2499 1 0 1846.336105 1885.919820 1777.519502
7496 2499 18 0 1850.703790 1876.929168 1777.217013
7497 2499 19 0 1841.968420 1894.910472 1777.821992
7498 2500 1 0 109.344643 869.239098 1596.242485
7499 2500 18 0 107.926820 872.535120 1605.576617
7500 2500 19 0 110.762465 865.943076 1586.908353
7501 2501 1 0 2182.817971 2265.913329 225.095210
7502 2501 18 0 2192.762859 2265.184963 225.849310
7503 2501 19 0 2172.873082 2266.641694 224.341110
7504 2502 1 0 2006.858064 984.062935 1992.054841
7505 2502 18 0 2001.266299 976.650649 1988.341327
7506 2502 19 0 2012.449829 991.475221 1995.768354
7507 2503 1 0 23.700277 1341.002634 785.059860
7508 2503 18 0 26.709034 1331.740847 782.786828
7509 2503 19 0 20.691520 1350.264422 787.332892
7510 2504 1 0 44.649614 938.608037 2532.777738
7511 2504 18 0 50.293119 940.648352 2540.776986
7512 2504 19 0 39.006110 936.567721 2524.778490
7513 2505 1 0 2089.943072 1943.470844 295.984724
7514 2505 18 0 2096.476561 1946.544376 302.903316
7515 2505 19 0 2083.409583 1940.397312 289.066131
7516 2506 1 0 220.434197 1267.598616 965.787118
7517 2506 18 0 214.418376 1274.148492 970.359756
7518 2506 19 0 226.450018 1261.048739 961.214479
7519 2507 1 0 777.245182 1119.166393 2155.077981
7520 2507 18 0 783.535955 1116.825827 2147.665295
7521 2507 19 0 770.954409 1121.506959 2162.490668
7522 2508 1 0 1505.855681 1654.010142 1263.335915
7523 2508 18 0 1513.265504 1649.036161 1258.824371
7524 2508 19 0 1498.445857 1658.984123 1267.847459
7525 2509 1 0 1615.748709 1127.925451 671.992633
7526 2509 18 0 1615.906343 1121.504995 679.657677
7527 2509 19 0 1615.591076 1134.345907 664.327589
7528 2510 1 0 1934.877426 118.989806 2004.879261
7529 2510 18 0 1936.082225 109.180231 2003.355878
7530 2510 19 0 1933.672627 128.799381 2006.402644
7531 2511 1 0 703.543094 1961.209658 404.962634
7532 2511 18 0 695.338829 1960.181183 410.586892
7533 2511 19 0 711.747359 1962.238133 399.338377
7534 2512 1 0 762.455839 794.182141 2559.388666
7535 2512 18 0 763.731207 799.536364 2551.039670
7536 2512 19 0 761.180472 788.827917 2567.737661
7537 2513 1 0 1980.026631 1968.707512 478.913846
7538 2513 18 0 1981.604087 1974.501655 486.910066
7539 2513 19 0 1978.449174 1962.913369 470.917625
7540 2514 1 0 924.192056 427.511122 118.488252
7541 2514 18 0 917.206821 420.574571 116.730197
7542 2514 19 0 931.177290 434.447673 120.246307
7543 2515 1 0 2347.791262 2158.019440 2076.509706
7544 2515 18 0 2350.606940 2148.426623 2076.732930
7545 2515 19 0 2344.975585 2167.612256 2076.286482
7546 2516 1 0 2054.187989 2134.999784 1055.263000
7547 2516 18 0 2046.438495 2141.194361 1054.008981
7548 2516 19 0 2061.937482 2128.805207 1056.517019
7549 2517 1 0 2516.863844 1074.625290 1231.338271
7550 2517 18 0 2514.421491 1083.476271 1235.299968
7551 2517 19 0 2519.306197 1065.774310 1227.376573
7552 2518 1 0 983.466927 1668.978399 1562.716017
7553 2518 18 0 978.991816 1669.359957 1571.650657
7554 2518 19 0 987.942038 1668.596841 1553.781377
7555 2519 1 0 198.448763 1838.896969 1851.793132
7556 2519 18 0 200.484100 1848.650855 1850.945131
7557 2519 19 0 196.413425 1829.143083 1852.641133
7558 2520 1 0 130.643659 2438.736605 528.411242
7559 2520 18 0 127.726680 2447.692493 525.052181
7560 2520 19 0 133.560637 2429.780716 531.770303
7561 2521 1 0 1351.947874 441.641474 2556.079765
7562 2521 18 0 1343.867996 435.772004 2555.565099
7563 2521 19 0 1360.027752 447.510945 2556.594430
7564 2522 1 0 630.236982 2657.831564 875.844075
7565 2522 18 0 627.866119 2666.929399 879.251186
7566 2522 19 0 632.607844 2648.733729 872.436965
7567 2523 1 0 2222.560765 2178.817875 1614.502672
7568 2523 18 0 2218.701960 2181.769081 1623.243381
7569 2523 19 0 2226.419571 2175.866668 1605.761963
7570 2524 1 0 1341.482852 2072.572852 2314.332713
7571 2524 18 0 1346.596419 2080.521232 2317.599927
7572 2524 19 0 1336.369285 2064.624472 2311.065499
7573 2525 1 0 706.289745 1954.322525 2554.827685
7574 2525 18 0 703.743804 1950.767675 2545.834286
7575 2525 19 0 708.835686 1957.877375 2563.821084
7576 2526 1 0 342.635678 837.754446 2118.503017
7577 2526 18 0 337.490410 841.379538 2126.273791
7578 2526 19 0 347.780945 834.129353 2110.732243
7579 2527 1 0 285.073659 1869.952678 284.825871
7580 2527 18 0 288.980187 1860.806076 285.864486
7581 2527 19 0 281.167130 1879.099279 283.787256
7582 2528 1 0 983.623253 1113.676610 604.042868
7583 2528 18 0 980.607245 1104.530194 606.734851
7584 2528 19 0 986.639261 1122.823026 601.350886
7585 2529 1 0 1213.295350 1576.348931 1239.746973
7586 2529 18 0 1215.346391 1585.627496 1242.861691
7587 2529 19 0 1211.244308 1567.070367 1236.632256
7588 2530 1 0 1486.431832 543.722828 1139.165800
7589 2530 18 0 1491.702902 536.850558 1144.164572
7590 2530 19 0 1481.160761 550.595098 1134.167028
7591 2531 1 0 1124.934067 1191.443444 980.644512
7592 2531 18 0 1133.674794 1195.770351 978.435995
7593 2531 19 0 1116.193339 1187.116536 982.853029
7594 2532 1 0 2155.232206 520.801228 2219.273335
7595 2532 18 0 2156.928330 524.769963 2210.252674
7596 2532 19 0 2153.536082 516.832494 2228.293995
7597 2533 1 0 2582.335327 2650.388724 726.557669
7598 2533 18 0 2588.616226 2643.007378 729.020604
7599 2533 19 0 2576.054429 2657.770070 724.094734
7600 2534 1 0 170.400768 2283.763545 1265.835404
7601 2534 18 0 170.927826 2287.415723 1275.129692
7602 2534 19 0 169.873711 2280.111367 1256.541115
7603 2535 1 0 1012.305310 1163.008621 2486.904033
7604 2535 18 0 1018.204366 1170.248198 2483.327770
7605 2535 19 0 1006.406253 1155.769043 2490.480295
7606 2536 1 0 2150.417358 1325.733727 772.081223
7607 2536 18 0 2147.555097 1335.241709 770.895583
7608 2536 19 0 2153.279618 1316.225745 773.266862
7609 2537 1 0 2662.477835 586.673911 1018.703029
7610 2537 18 0 2664.675212 581.726495 1027.111037
7611 2537 19 0 2660.280457 591.621327 1010.295020
7612 2538 1 0 1336.134706 839.385772 862.017139
7613 2538 18 0 1342.639059 832.146342 859.718437
7614 2538 19 0 1329.630352 846.625203 864.315841
7615 2539 1 0 216.266542 1940.062221 2631.195648
7616 2539 18 0 208.852393 1935.003418 2626.786691
7617 2539 19 0 223.680691 1945.121023 2635.604606
7618 2540 1 0 1209.744931 1516.869529 2088.518278
7619 2540 18 0 1205.623156 1509.194585 2093.428086
7620 2540 19 0 1213.866705 1524.544472 2083.608470
7621 2541 1 0 162.348007 2151.080749 1406.269576
7622 2541 18 0 161.357311 2142.942108 1400.544103
7623 2541 19 0 163.338704 2159.219390 1411.995049
7624 2542 1 0 1374.831056 1638.650723 1779.434911
7625 2542 18 0 1379.990402 1645.436824 1784.662720
7626 2542 19 0 1369.671710 1631.864622 1774.207103
7627 2543 1 0 1938.445946 717.254873 178.440090
7628 2543 18 0 1934.116889 722.091865 170.833332
7629 2543 19 0 1942.775002 712.417880 186.046849
7630 2544 1 0 2478.195572 729.222369 1627.211490
7631 2544 18 0 2481.657461 730.990220 1636.425068
7632 2544 19 0 2474.733683 727.454518 1617.997911
7633 2545 1 0 2333.439226 2577.682734 262.722919
7634 2545 18 0 2336.077107 2586.216938 267.218354
7635 2545 19 0 2330.801345 2569.148529 258.227484
7636 2546 1 0 2193.572202 2468.007455 426.776539
7637 2546 18 0 2194.491715 2476.505896 431.966048
7638 2546 19 0 2192.652689 2459.509015 421.587030
7639 2547 1 0 414.013121 2206.836994 376.840402
7640 2547 18 0 407.564816 2203.127152 370.157855
7641 2547 19 0 420.461427 2210.546836 383.522948
7642 2548 1 0 1840.965119 459.433194 2403.016466
7643 2548 18 0 1840.522438 467.698264 2397.404634
7644 2548 19 0 1841.407799 451.168125 2408.628298
7645 2549 1 0 650.169580 1223.843467 1227.840310
7646 2549 18 0 657.123748 1222.050542 1234.799115
7647 2549 19 0 643.215411 1225.636392 1220.881506
7648 2550 1 0 2356.157166 242.956036 219.616165
7649 2550 18 0 2362.484623 237.890368 213.759348
7650 2550 19 0 2349.829709 248.021703 225.472982
7651 2551 1 0 2029.030777 988.587477 605.851358
7652 2551 18 0 2032.769586 989.612752 596.633435
7653 2551 19 0 2025.291967 987.562202 615.069282
7654 2552 1 0 666.736982 2108.057658 1115.158105
7655 2552 18 0 676.355539 2109.405912 1112.777860
7656 2552 19 0 657.118424 2106.709404 1117.538349
7657 2553 1 0 2084.582202 2383.115970 2537.278968
7658 2553 18 0 2081.271807 2385.139411 2546.495636
7659 2553 19 0 2087.892597 2381.092528 2528.062300
7660 2554 1 0 1020.503893 2232.434435 1981.202353
7661 2554 18 0 1023.748121 2223.143808 1982.979775
7662 2554 19 0 1017.259666 2241.725063 1979.424931
7663 2555 1 0 454.098836 1967.344563 1669.352103
7664 2555 18 0 455.757313 1968.394740 1659.546667
7665 2555 19 0 452.440360 1966.294386 1679.157540
7666 2556 1 0 678.054673 1099.018434 1278.188017
7667 2556 18 0 680.708683 1108.109303 1274.976736
7668 2556 19 0 675.400663 1089.927564 1281.399297
7669 2557 1 0 614.799014 104.968098 1392.013691
7670 2557 18 0 624.779615 104.710905 1392.580668
7671 2557 19 0 604.818414 105.225290 1391.446714
7672 2558 1 0 719.107749 930.786184 1226.777569
7673 2558 18 0 711.553628 937.303484 1226.099287
7674 2558 19 0 726.661870 924.268885 1227.455850
7675 2559 1 0 2339.883953 942.489142 319.365709
7676 2559 18 0 2332.585168 943.277390 312.575540
7677 2559 19 0 2347.182738 941.700894 326.155878
7678 2560 1 0 60.549285 1291.110878 37.382335
7679 2560 18 0 68.823144 1285.635243 36.133068
7680 2560 19 0 52.275425 1296.586513 38.631603
7681 2561 1 0 2692.928081 1921.707527 511.315136
7682 2561 18 0 2683.198722 1921.368786 513.600925
7683 2561 19 0 2702.657440 1922.046268 509.029348
7684 2562 1 0 2115.238150 1644.005852 1788.598741
7685 2562 18 0 2122.778151 1647.759759 1783.208325
7686 2562 19 0 2107.698149 1640.251946 1793.989156
7687 2563 1 0 1171.575341 2435.693167 1790.976768
7688 2563 18 0 1167.158587 2444.655053 1791.397351
7689 2563 19 0 1175.992094 2426.731281 1790.556185
7690 2564 1 0 1849.009312 2252.819916 1365.791709
7691 2564 18 0 1849.562763 2253.988208 1355.875622
7692 2564 19 0 1848.455862 2251.651625 1375.707796
7693 2565 1 0 1824.282146 1264.956661 410.522148
7694 2565 18 0 1823.678633 1256.412401 415.682709
7695 2565 19 0 1824.885658 1273.500921 405.361587
7696 2566 1 0 1173.805937 834.147793 1999.849797
7697 2566 18 0 1164.463389 831.176099 2001.821050
7698 2566 19 0 1183.148484 837.119488 1997.878544
7699 2567 1 0 588.095149 2100.433480 2648.501935
7700 2567 18 0 588.158435 2090.436471 2648.265698
7701 2567 19 0 588.031863 2110.430489 2648.738172
7702 2568 1 0 168.679839 2386.752849 2577.053068
7703 2568 18 0 165.392304 2391.237626 2585.364439
7704 2568 19 0 171.967374 2382.268073 2568.741696
7705 2569 1 0 1418.068885 1193.699716 2062.373335
7706 2569 18 0 1411.121912 1200.596138 2064.417579
7707 2569 19 0 1425.015857 1186.803293 2060.329091
7708 2570 1 0 2084.584245 672.947571 897.421050
7709 2570 18 0 2094.112275 669.911836 897.452001
7710 2570 19 0 2075.056215 675.983306 897.390100
7711 2571 1 0 962.339538 2303.293860 521.629962
7712 2571 18 0 968.756309 2309.071476 526.674188
7713 2571 19 0 955.922767 2297.516244 516.585737
7714 2572 1 0 2191.329193 1819.814531 272.461569
7715 2572 18 0 2183.428931 1824.869558 268.992770
7716 2572 19 0 2199.229454 1814.759503 275.930368
7717 2573 1 0 2539.728802 121.352132 1897.709712
7718 2573 18 0 2539.347445 130.253957 1902.249765
7719 2573 19 0 2540.110158 112.450307 1893.169659
7720 2574 1 0 47.873931 1319.975568 1883.889477
7721 2574 18 0 47.089389 1328.556276 1888.964509
7722 2574 19 0 48.658473 1311.394861 1878.814445
7723 2575 1 0 1617.459070 897.386461 2007.154232
7724 2575 18 0 1624.369929 894.470785 2000.540696
7725 2575 19 0 1610.548210 900.302138 2013.767768
7726 2576 1 0 777.041555 622.988548 168.132158
7727 2576 18 0 776.403374 632.894557 166.922315
7728 2576 19 0 777.679735 613.082539 169.342000
7729 2577 1 0 2701.075700 121.290956 1309.083505
7730 2577 18 0 2710.996050 121.576727 1310.310283
7731 2577 19 0 2691.155349 121.005185 1307.856727
7732 2578 1 0 2384.274719 1173.619502 1797.786578
7733 2578 18 0 2385.442431 1183.508508 1798.705277
7734 2578 19 0 2383.107007 1163.730496 1796.867879
7735 2579 1 0 1018.191704 1800.152484 1920.373117
7736 2579 18 0 1014.766845 1794.934480 1912.560130
7737 2579 19 0 1021.616562 1805.370489 1928.186105
7738 2580 1 0 1067.250663 1297.452272 601.497454
7739 2580 18 0 1067.545625 1307.377350 602.683132
7740 2580 19 0 1066.955702 1287.527194 600.311777
7741 2581 1 0 2358.522468 417.919378 1275.118578
7742 2581 18 0 2354.429218 427.031633 1274.658034
7743 2581 19 0 2362.615717 408.807122 1275.579122
7744 2582 1 0 202.963631 345.463864 2332.096484
7745 2582 18 0 203.866912 337.726567 2338.366916
7746 2582 19 0 202.060350 353.201161 2325.826052
7747 2583 1 0 2578.368221 1404.371729 2436.910823
7748 2583 18 0 2581.046204 1398.882585 2428.992635
7749 2583 19 0 2575.690238 1409.860873 2444.829012
7750 2584 1 0 1552.845073 1451.526714 1191.815326
7751 2584 18 0 1546.122524 1458.538188 1189.439074
7752 2584 19 0 1559.567623 1444.515241 1194.191577
7753 2585 1 0 997.530233 394.769178 2454.075910
7754 2585 18 0 992.704818 386.275531 2451.937372
7755 2585 19 0 1002.355647 403.262824 2456.214448
7756 2586 1 0 2420.976825 1756.342019 1757.736869
7757 2586 18 0 2427.203455 1762.281497 1752.642590
7758 2586 19 0 2414.750194 1750.402541 1762.831148
7759 2587 1 0 391.851720 1094.700605 224.966663
7760 2587 18 0 385.586630 1089.068140 219.579271
7761 2587 19 0 398.116810 1100.333070 230.354054
7762 2588 1 0 1828.933808 1411.952961 1363.666115
7763 2588 18 0 1819.590903 1415.517271 1363.742399
7764 2588 19 0 1838.276714 1408.388651 1363.589832
7765 2589 1 0 1528.592385 1530.117172 489.425157
7766 2589 18 0 1519.496789 1534.241736 488.917122
7767 2589 19 0 1537.687981 1525.992607 489.933192
7768 2590 1 0 1012.735325 2268.151877 74.013157
7769 2590 18 0 1016.281747 2277.449809 74.998728
7770 2590 19 0 1009.188903 2258.853945 73.027586
7771 2591 1 0 1867.805350 1608.713240 1586.882993
7772 2591 18 0 1863.089797 1601.443331 1581.891802
7773 2591 19 0 1872.520903 1615.983149 1591.874184
7774 2592 1 0 43.503427 772.887689 1533.084062
7775 2592 18 0 47.532190 774.710881 1524.114946
7776 2592 19 0 39.474663 771.064498 1542.053177
7777 2593 1 0 131.418002 1120.800395 2466.115548
7778 2593 18 0 132.897294 1124.598749 2456.984053
7779 2593 19 0 129.938710 1117.002041 2475.247043
7780 2594 1 0 411.943197 2240.795564 221.766909
7781 2594 18 0 408.667965 2231.779253 218.942199
7782 2594 19 0 415.218429 2249.811876 224.591618
7783 2595 1 0 674.047336 1608.262759 990.766588
7784 2595 18 0 664.730990 1604.663011 990.269096
7785 2595 19 0 683.363683 1611.862507 991.264080
7786 2596 1 0 960.983789 977.899109 2446.491983
7787 2596 18 0 970.854183 977.383394 2444.972324
7788 2596 19 0 951.113395 978.414824 2448.011641
7789 2597 1 0 2126.165910 886.417096 577.249645
7790 2597 18 0 2127.880676 876.601421 576.405776
7791 2597 19 0 2124.451143 896.232770 578.093514
7792 2598 1 0 660.165927 2022.532251 857.806995
7793 2598 18 0 660.914039 2027.977344 849.452877
7794 2598 19 0 659.417814 2017.087158 866.161113
7795 2599 1 0 40.939179 1293.153498 2622.901884
7796 2599 18 0 38.336462 1300.907436 2617.148424
7797 2599 19 0 43.541897 1285.399559 2628.655344
7798 2600 1 0 2152.313631 2190.419193 2187.247296
7799 2600 18 0 2150.247336 2194.123225 2178.191328
7800 2600 19 0 2154.379927 2186.715161 2196.303265
7801 2601 1 0 1154.656653 2210.779396 1848.990862
7802 2601 18 0 1155.276597 2201.907256 1853.562603
7803 2601 19 0 1154.036709 2219.651535 1844.419122
7804 2602 1 0 195.018556 1721.752264 2048.474998
7805 2602 18 0 187.264897 1715.627613 2050.014290
7806 2602 19 0 202.772215 1727.876915 2046.935707
7807 2603 1 0 1564.196157 1918.396744 2131.516576
7808 2603 18 0 1560.745396 1927.059083 2135.129904
7809 2603 19 0 1567.646918 1909.734405 2127.903249
7810 2604 1 0 1399.904225 829.729970 1987.821180
7811 2604 18 0 1402.075763 836.460949 1980.751644
7812 2604 19 0 1397.732687 822.998991 1994.890716
7813 2605 1 0 1929.047133 22.688989 151.442676
7814 2605 18 0 1938.731895 22.448152 148.963287
7815 2605 19 0 1919.362370 22.929827 153.922065
7816 2606 1 0 349.828510 1692.360455 2106.431550
7817 2606 18 0 358.870829 1688.581644 2104.442315
7818 2606 19 0 340.786191 1696.139267 2108.420785
7819 2607 1 0 1923.019079 1462.273173 1718.963258
7820 2607 18 0 1932.868583 1463.999549 1719.046305
7821 2607 19 0 1913.169575 1460.546797 1718.880211
7822 2608 1 0 2383.134810 785.077974 1714.877923
7823 2608 18 0 2386.241096 776.547531 1719.071076
7824 2608 19 0 2380.028525 793.608418 1710.684771
7825 2609 1 0 2220.692605 2447.751011 2650.220283
7826 2609 18 0 2229.033475 2442.503969 2651.922764
7827 2609 19 0 2212.351736 2452.998054 2648.517802
7828 2610 1 0 2385.507717 902.857410 1777.547930
7829 2610 18 0 2378.345573 898.488041 1782.989649
7830 2610 19 0 2392.669861 907.226778 1772.106211
7831 2611 1 0 212.753122 1226.000872 1224.521314
7832 2611 18 0 220.603067 1224.361219 1218.547211
7833 2611 19 0 204.903177 1227.640525 1230.495416
7834 2612 1 0 2106.364863 1690.673070 6.801082
7835 2612 18 0 2113.959374 1689.382121 13.177354
7836 2612 19 0 2098.770352 1691.964020 0.424809
7837 2613 1 0 45.529564 1148.519597 1162.166728
7838 2613 18 0 51.810712 1146.860547 1154.564443
7839 2613 19 0 39.248416 1150.178648 1169.769012
7840 2614 1 0 1681.653168 2138.781763 202.084310
7841 2614 18 0 1689.189212 2138.838880 208.657345
7842 2614 19 0 1674.117124 2138.724645 195.511276
7843 2615 1 0 2662.303405 597.986694 2430.542880
7844 2615 18 0 2669.054564 595.958884 2423.449937
7845 2615 19 0 2655.552247 600.014503 2437.635823
7846 2616 1 0 1383.536917 2531.346929 2130.241908
7847 2616 18 0 1382.415491 2530.809709 2120.319519
7848 2616 19 0 1384.658342 2531.884149 2140.164297
7849 2617 1 0 1819.954272 578.428405 731.699391
7850 2617 18 0 1829.631807 580.880975 731.124754
7851 2617 19 0 1810.276736 575.975835 732.274027
7852 2618 1 0 1700.022835 310.225177 852.064263
7853 2618 18 0 1700.344196 304.524379 860.273869
7854 2618 19 0 1699.701474 315.925975 843.854657
7855 2619 1 0 1283.597685 644.538686 35.600763
7856 2619 18 0 1276.456825 638.248709 32.527602
7857 2619 19 0 1290.738544 650.828663 38.673923
7858 2620 1 0 1653.060264 1973.435600 1803.026581
7859 2620 18 0 1655.946406 1968.633713 1794.743342
7860 2620 19 0 1650.174122 1978.237488 1811.309821
7861 2621 1 0 186.749511 119.637534 773.191341
7862 2621 18 0 190.697051 110.487590 774.025274
7863 2621 19 0 182.801970 128.787478 772.357409
7864 2622 1 0 2623.343054 1615.470625 37.525218
7865 2622 18 0 2626.991265 1609.136342 44.349250
7866 2622 19 0 2619.694843 1621.804907 30.701185
7867 2623 1 0 778.506814 631.446849 2449.106549
7868 2623 18 0 777.663124 641.291671 2450.645271
7869 2623 19 0 779.350505 621.602027 2447.567827
7870 2624 1 0 580.691998 437.464723 2384.423552
7871 2624 18 0 581.089568 447.420239 2385.277750
7872 2624 19 0 580.294427 427.509208 2383.569354
7873 2625 1 0 1297.239162 787.330800 313.262585
7874 2625 18 0 1306.479786 783.970602 315.084658
7875 2625 19 0 1287.998539 790.690999 311.440511
7876 2626 1 0 1301.266350 2664.731092 1306.784510
7877 2626 18 0 1299.703916 2655.236346 1304.062634
7878 2626 19 0 1302.828785 2674.225837 1309.506386
7879 2627 1 0 126.173208 1455.604804 36.606474
7880 2627 18 0 130.744736 1463.434762 40.824635
7881 2627 19 0 121.601680 1447.774845 32.388312
7882 2628 1 0 2078.220585 199.872169 313.493399
7883 2628 18 0 2077.538664 189.896036 313.601803
7884 2628 19 0 2078.902506 209.848302 313.384996
7885 2629 1 0 2440.418380 638.835042 202.313858
7886 2629 18 0 2435.653566 630.808749 205.902056
7887 2629 19 0 2445.183194 646.861335 198.725659
7888 2630 1 0 766.549657 2380.593504 1180.776421
7889 2630 18 0 775.726523 2378.470742 1177.417996
7890 2630 19 0 757.372792 2382.716267 1184.134845
7891 2631 1 0 2706.330164 942.016611 948.104627
7892 2631 18 0 2705.364179 936.968916 939.526302
7893 2631 19 0 2707.296150 947.064305 956.682951
7894 2632 1 0 756.346234 1983.232610 1836.965292
7895 2632 18 0 758.094141 1985.293187 1846.593316
7896 2632 19 0 754.598326 1981.172034 1827.337268
7897 2633 1 0 866.158473 849.950042 2087.527152
7898 2633 18 0 865.312357 855.991420 2079.603400
7899 2633 19 0 867.004589 843.908664 2095.450904
7900 2634 1 0 1972.078863 2045.759401 1843.302327
7901 2634 18 0 1979.864867 2051.992805 1844.025384
7902 2634 19 0 1964.292859 2039.525996 1842.579271
7903 2635 1 0 1326.425214 424.195749 2481.869199
7904 2635 18 0 1330.080805 414.898506 2482.314074
7905 2635 19 0 1322.769622 433.492993 2481.424323
7906 2636 1 0 1484.697376 215.733618 2224.940445
7907 2636 18 0 1483.228062 205.842239 2224.982203
7908 2636 19 0 1486.166690 225.624997 2224.898687
7909 2637 1 0 892.267304 2046.771717 1103.004650
7910 2637 18 0 890.923499 2056.679174 1102.813657
7911 2637 19 0 893.611109 2036.864259 1103.195644
7912 2638 1 0 1648.488104 1294.484570 2552.278994
7913 2638 18 0 1643.800535 1285.760559 2550.893954
7914 2638 19 0 1653.175672 1303.208580 2553.664034
7915 2639 1 0 2222.475790 953.036510 118.144116
7916 2639 18 0 2217.339792 944.795516 115.755067
7917 2639 19 0 2227.611787 961.277503 120.533165
7918 2640 1 0 1864.841992 2344.695130 32.751006
7919 2640 18 0 1856.559593 2349.030181 36.301948
7920 2640 19 0 1873.124392 2340.360079 29.200063
7921 2641 1 0 2582.137771 749.194320 2146.709518
7922 2641 18 0 2580.363712 744.989014 2155.607165
7923 2641 19 0 2583.911830 753.399626 2137.811871
7924 2642 1 0 1189.995876 582.919693 2441.886962
7925 2642 18 0 1195.317275 576.189075 2436.750670
7926 2642 19 0 1184.674478 589.650311 2447.023255
7927 2643 1 0 2428.863378 1228.370021 1307.899184
7928 2643 18 0 2427.343126 1219.729599 1303.100024
7929 2643 19 0 2430.383630 1237.010443 1312.698344
7930 2644 1 0 1232.831394 615.166823 111.657392
7931 2644 18 0 1222.946337 613.951315 112.556388
7932 2644 19 0 1242.716451 616.382330 110.758395
7933 2645 1 0 1657.938092 45.363252 1301.778631
7934 2645 18 0 1649.154126 47.218396 1297.374045
7935 2645 19 0 1666.722059 43.508108 1306.183217
7936 2646 1 0 1290.498196 1557.366748 407.668953
7937 2646 18 0 1286.323870 1555.040880 398.884573
7938 2646 19 0 1294.672522 1559.692616 416.453334
7939 2647 1 0 394.546714 1345.462865 2163.367538
7940 2647 18 0 395.816861 1335.575031 2164.153331
7941 2647 19 0 393.276566 1355.350698 2162.581744
7942 2648 1 0 1484.886845 1382.399762 2015.653415
7943 2648 18 0 1483.838356 1373.802123 2020.651543
7944 2648 19 0 1485.935334 1390.997400 2010.655288
7945 2649 1 0 1538.232061 1464.927393 628.172437
7946 2649 18 0 1543.703776 1457.843115 623.714484
7947 2649 19 0 1532.760347 1472.011671 632.630390
7948 2650 1 0 2048.280896 1574.488079 1788.732156
7949 2650 18 0 2058.251000 1574.876014 1788.063930
7950 2650 19 0 2038.310791 1574.100145 1789.400382
7951 2651 1 0 897.082338 1446.416225 2124.438928
7952 2651 18 0 901.305798 1437.353983 2124.243599
7953 2651 19 0 892.858878 1455.478467 2124.634258
7954 2652 1 0 220.673128 2551.507335 1472.998385
7955 2652 18 0 229.915822 2548.320020 1475.099249
7956 2652 19 0 211.430434 2554.694650 1470.897520
7957 2653 1 0 833.859500 2180.969164 1553.601346
7958 2653 18 0 826.868318 2174.653801 1550.248800
7959 2653 19 0 840.850682 2187.284527 1556.953892
7960 2654 1 0 2469.062051 2694.637860 1729.782696
7961 2654 18 0 2478.208119 2698.525381 1730.894731
7962 2654 19 0 2459.915984 2690.750339 1728.670662
7963 2655 1 0 218.256564 1995.813260 1124.974768
7964 2655 18 0 217.763178 1986.227789 1122.168469
7965 2655 19 0 218.749950 2005.398731 1127.781068
7966 2656 1 0 1774.328337 1680.436033 2530.920737
7967 2656 18 0 1764.989268 1680.446289 2534.495885
7968 2656 19 0 1783.667407 1680.425777 2527.345590
7969 2657 1 0 2260.969979 1192.147346 773.187284
7970 2657 18 0 2257.194843 1187.425168 765.221773
7971 2657 19 0 2264.745115 1196.869525 781.152796
7972 2658 1 0 2585.304430 2223.569437 2201.988851
7973 2658 18 0 2579.575418 2215.391102 2201.447307
7974 2658 19 0 2591.033441 2231.747772 2202.530395
7975 2659 1 0 1830.172293 311.893660 1727.672325
7976 2659 18 0 1833.983587 303.736700 1723.320539
7977 2659 19 0 1826.361000 320.050620 1732.024112
7978 2660 1 0 2326.753095 1155.181764 1939.716229
7979 2660 18 0 2326.149886 1147.990936 1932.793215
7980 2660 19 0 2327.356304 1162.372592 1946.639244
7981 2661 1 0 199.142893 2255.892302 2040.164176
7982 2661 18 0 189.928809 2259.326613 2041.982464
7983 2661 19 0 208.356976 2252.457991 2038.345888
7984 2662 1 0 461.421325 1450.549140 56.839272
7985 2662 18 0 456.880940 1442.559723 60.783146
7986 2662 19 0 465.961709 1458.538556 52.895399
7987 2663 1 0 2203.912474 636.137372 1033.427439
7988 2663 18 0 2197.273587 631.818745 1039.532735
7989 2663 19 0 2210.551361 640.455998 1027.322142
7990 2664 1 0 2363.152739 940.153233 1226.123618
7991 2664 18 0 2368.802728 945.825656 1232.115384
7992 2664 19 0 2357.502751 934.480811 1220.131852
7993 2665 1 0 1492.496222 1394.623296 453.173419
7994 2665 18 0 1502.402062 1395.824326 452.516250
7995 2665 19 0 1482.590383 1393.422265 453.830587
7996 2666 1 0 1950.880911 269.220772 49.054684
7997 2666 18 0 1943.195647 266.381030 43.321222
7998 2666 19 0 1958.566174 272.060514 54.788147
7999 2667 1 0 1678.667452 2404.447070 1508.889734
8000 2667 18 0 1685.389290 2403.034092 1516.157497
8001 2667 19 0 1671.945613 2405.860048 1501.621970
8002 2668 1 0 276.797846 2354.861804 1779.823735
8003 2668 18 0 276.564138 2349.991055 1771.093261
8004 2668 19 0 277.031555 2359.732553 1788.554209
8005 2669 1 0 1447.510644 1743.256337 1071.675385
8006 2669 18 0 1457.289211 1742.692167 1069.660112
8007 2669 19 0 1437.732076 1743.820506 1073.690659
8008 2670 1 0 1972.141737 2273.563145 2638.131442
8009 2670 18 0 1966.356953 2281.716101 2637.875360
8010 2670 19 0 1977.926522 2265.410188 2638.387525
8011 2671 1 0 507.292828 2158.500642 2081.300194
8012 2671 18 0 509.087725 2148.663183 2081.247800
8013 2671 19 0 505.497932 2168.338101 2081.352588
8014 2672 1 0 403.966072 293.490351 17.382369
8015 2672 18 0 405.823561 283.685928 18.032761
8016 2672 19 0 402.108583 303.294775 16.731977
8017 2673 1 0 722.528801 2271.908427 2700.132417
8018 2673 18 0 729.419144 2264.856373 2698.461575
8019 2673 19 0 715.638458 2278.960480 2701.803260
8020 2674 1 0 347.207955 2561.947071 2257.219677
8021 2674 18 0 342.182324 2565.297843 2249.250025
8022 2674 19 0 352.233586 2558.596299 2265.189329
8023 2675 1 0 1031.887976 2558.116049 644.858619
8024 2675 18 0 1025.801901 2555.231034 637.466976
8025 2675 19 0 1037.974051 2561.001064 652.250261
8026 2676 1 0 963.325885 990.106650 2644.701446
8027 2676 18 0 967.709564 986.204950 2652.798365
8028 2676 19 0 958.942205 994.008351 2636.604528
8029 2677 1 0 2665.489659 1813.353728 1078.662560
8030 2677 18 0 2660.809427 1822.018868 1080.397718
8031 2677 19 0 2670.169891 1804.688588 1076.927402
8032 2678 1 0 1445.045769 2037.578655 2522.555863
8033 2678 18 0 1443.264725 2029.433309 2528.076843
8034 2678 19 0 1446.826812 2045.724002 2517.034884
8035 2679 1 0 781.632098 348.212184 1307.156908
8036 2679 18 0 777.236926 354.600171 1300.842157
8037 2679 19 0 786.027270 341.824197 1313.471660
8038 2680 1 0 281.122281 815.179923 850.177534
8039 2680 18 0 286.572808 821.501677 844.670523
8040 2680 19 0 275.671754 808.858168 855.684546
8041 2681 1 0 1787.245985 2341.841723 837.711865
8042 2681 18 0 1794.851142 2335.351474 837.907469
8043 2681 19 0 1779.640829 2348.331973 837.516261
8044 2682 1 0 2304.819480 291.579137 2370.201913
8045 2682 18 0 2311.138803 286.981511 2363.962683
8046 2682 19 0 2298.500157 296.176763 2376.441143
8047 2683 1 0 1000.489036 166.736567 154.041421
8048 2683 18 0 1001.496875 162.997718 144.821591
8049 2683 19 0 999.481198 170.475417 163.261251
8050 2684 1 0 474.986346 1597.067779 1883.384573
8051 2684 18 0 484.039232 1592.892749 1884.168394
8052 2684 19 0 465.933459 1601.242808 1882.600752
8053 2685 1 0 1931.410183 1949.089044 991.509336
8054 2685 18 0 1930.257193 1950.563380 1001.332622
8055 2685 19 0 1932.563173 1947.614708 981.686050
8056 2686 1 0 2162.056344 260.938187 703.418274
8057 2686 18 0 2152.242788 262.776820 703.978216
8058 2686 19 0 2171.869901 259.099553 702.858333
8059 2687 1 0 2162.408068 551.577953 1868.126821
8060 2687 18 0 2172.404039 551.371671 1868.321773
8061 2687 19 0 2152.412097 551.784236 1867.931869
8062 2688 1 0 2577.841546 1520.856564 902.911910
8063 2688 18 0 2577.393974 1530.836594 902.466164
8064 2688 19 0 2578.289118 1510.876535 903.357656
8065 2689 1 0 594.329207 2170.142299 2625.127853
8066 2689 18 0 603.235948 2166.473112 2622.443263
8067 2689 19 0 585.422465 2173.811485 2627.812443
8068 2690 1 0 52.247105 779.662109 660.581414
8069 2690 18 0 60.580773 785.032697 659.274986
8070 2690 19 0 43.913436 774.291520 661.887842
8071 2691 1 0 2433.357305 386.170346 2212.525737
8072 2691 18 0 2441.823334 382.083162 2215.934739
8073 2691 19 0 2424.891277 390.257529 2209.116735
8074 2692 1 0 2638.162920 2151.038622 154.306854
8075 2692 18 0 2640.737793 2154.154350 145.160146
8076 2692 19 0 2635.588047 2147.922894 163.453562
8077 2693 1 0 1870.903751 464.140135 785.842351
8078 2693 18 0 1867.096461 473.093838 788.152278
8079 2693 19 0 1874.711040 455.186433 783.532424
8080 2694 1 0 1833.839494 576.519394 912.176040
8081 2694 18 0 1827.096550 583.620773 910.150422
8082 2694 19 0 1840.582438 569.418016 914.201657
8083 2695 1 0 2575.231921 2192.576613 1563.319781
8084 2695 18 0 2572.089057 2195.466277 1554.276980
8085 2695 19 0 2578.374786 2189.686949 1572.362582
8086 2696 1 0 344.523537 2315.617173 916.898120
8087 2696 18 0 353.691305 2319.481363 915.888139
8088 2696 19 0 335.355769 2311.752983 917.908102
8089 2697 1 0 2335.705826 2247.050718 1451.453573
8090 2697 18 0 2326.352960 2249.923215 1449.386533
8091 2697 19 0 2345.058693 2244.178221 1453.520612
8092 2698 1 0 1317.627309 139.628401 2706.011192
8093 2698 18 0 1307.678573 139.087342 2705.156839
8094 2698 19 0 1327.576044 140.169460 2706.865545
8095 2699 1 0 1395.657646 2533.236945 2499.465212
8096 2699 18 0 1390.120227 2525.627440 2502.846400
8097 2699 19 0 1401.195064 2540.846449 2496.084023
8098 2700 1 0 2253.767994 667.571668 467.701465
8099 2700 18 0 2250.636135 674.513644 474.182239
8100 2700 19 0 2256.899852 660.629691 461.220692
8101 2701 1 0 1216.305310 1035.178428 759.177356
8102 2701 20 0 1223.218460 1029.141929 755.206332
8103 2701 21 0 1209.392161 1041.214928 763.148381
8104 2702 1 0 1405.299200 505.378895 1927.987379
8105 2702 20 0 1410.378303 510.459536 1934.943657
8106 2702 21 0 1400.220097 500.298254 1921.031101
8107 2703 1 0 899.877266 1801.684486 2648.555835
8108 2703 20 0 894.288976 1793.417561 2649.210790
8109 2703 21 0 905.465556 1809.951411 2647.900880
8110 2704 1 0 287.093104 902.838799 2433.566944
8111 2704 20 0 284.202353 900.568881 2442.867000
8112 2704 21 0 289.983855 905.108718 2424.266889
8113 2705 1 0 2644.551787 895.509413 2239.642335
8114 2705 20 0 2649.131631 901.971496 2245.746966
8115 2705 21 0 2639.971943 889.047329 2233.537705
8116 2706 1 0 2680.842157 1195.824358 1173.629651
8117 2706 20 0 2680.142364 1185.870972 1172.966023
8118 2706 21 0 2681.541951 1205.777744 1174.293278
8119 2707 1 0 146.657542 2114.692357 852.777117
8120 2707 20 0 149.421946 2123.988375 850.339469
8121 2707 21 0 143.893138 2105.396340 855.214765
8122 2708 1 0 1166.574679 1774.906280 764.405726
8123 2708 20 0 1158.346363 1769.814823 761.881469
8124 2708 21 0 1174.802996 1779.997737 766.929982
8125 2709 1 0 2594.809434 1817.724390 2156.069109
8126 2709 20 0 2601.960516 1817.880470 2163.057504
8127 2709 21 0 2587.658351 1817.568310 2149.080715
8128 2710 1 0 1679.887566 2606.960602 1357.450500
8129 2710 20 0 1670.258851 2608.240517 1359.827402
8130 2710 21 0 1689.516281 2605.680687 1355.073598
8131 2711 1 0 967.288602 2144.711856 1749.456963
8132 2711 20 0 959.122845 2139.170595 1751.074006
8133 2711 21 0 975.454360 2150.253118 1747.839919
8134 2712 1 0 143.853472 46.193670 789.163414
8135 2712 20 0 153.346017 45.103714 792.113596
8136 2712 21 0 134.360926 47.283625 786.213232
8137 2713 1 0 401.911992 1999.135159 1369.615253
8138 2713 20 0 406.131259 2008.183893 1370.179344
8139 2713 21 0 397.692725 1990.086425 1369.051163
8140 2714 1 0 208.461705 1496.590884 2167.006278
8141 2714 20 0 210.714598 1506.072528 2169.247460
8142 2714 21 0 206.208812 1487.109240 2164.765095
8143 2715 1 0 2171.974779 2140.529612 1221.090950
8144 2715 20 0 2167.655984 2131.510751 1221.000615
8145 2715 21 0 2176.293574 2149.548472 1221.181284
8146 2716 1 0 2005.343512 559.826170 2379.075580
8147 2716 20 0 2003.316001 560.817930 2369.333629
8148 2716 21 0 2007.371022 558.834410 2388.817531
8149 2717 1 0 108.704910 2485.181377 445.654722
8150 2717 20 0 104.738554 2477.673392 440.372850
8151 2717 21 0 112.671266 2492.689363 450.936595
8152 2718 1 0 1994.928116 96.713406 2590.236083
8153 2718 20 0 1996.501892 104.827466 2584.607116
8154 2718 21 0 1993.354341 88.599347 2595.865050
8155 2719 1 0 1822.657453 2555.272521 1631.642262
8156 2719 20 0 1825.137659 2564.027762 1635.788867
8157 2719 21 0 1820.177247 2546.517280 1627.495656
8158 2720 1 0 414.272638 451.670258 1544.814489
8159 2720 20 0 409.220306 459.725151 1547.911686
8160 2720 21 0 419.324970 443.615364 1541.717291
8161 2721 1 0 1398.972385 1196.232290 1285.893715
8162 2721 20 0 1397.085479 1202.973275 1278.752377
8163 2721 21 0 1400.859291 1189.491306 1293.035053
8164 2722 1 0 102.134422 1509.879918 1775.783443
8165 2722 20 0 102.359477 1511.536708 1765.924214
8166 2722 21 0 101.909367 1508.223127 1785.642672
8167 2723 1 0 1777.534635 2080.971811 1833.119137
8168 2723 20 0 1787.233129 2083.293328 1832.377664
8169 2723 21 0 1767.836142 2078.650295 1833.860610
8170 2724 1 0 27.808065 2127.744500 2253.180441
8171 2724 20 0 36.452974 2127.518139 2258.201828
8172 2724 21 0 19.163157 2127.970860 2248.159055
8173 2725 1 0 1213.363619 1000.677936 1194.091258
8174 2725 20 0 1219.339309 1003.841819 1201.458820
8175 2725 21 0 1207.387928 997.514054 1186.723696
8176 2726 1 0 292.342936 436.539799 2370.019702
8177 2726 20 0 295.345319 441.615340 2378.095876
8178 2726 21 0 289.340553 431.464259 2361.943528
8179 2727 1 0 1377.237585 151.168462 1128.433728
8180 2727 20 0 1380.069299 159.511959 1123.704304
8181 2727 21 0 1374.405872 142.824965 1133.163151
8182 2728 1 0 1043.728546 718.336868 1717.746718
8183 2728 20 0 1048.484175 717.465125 1708.993201
8184 2728 21 0 1038.972918 719.208611 1726.500236
8185 2729 1 0 1436.435877 874.851900 68.384429
8186 2729 20 0 1435.505120 870.565171 59.397903
8187 2729 21 0 1437.366633 879.138629 77.370954
8188 2730 1 0 1721.214224 260.227849 1706.684899
8189 2730 20 0 1726.710252 261.493557 1714.942722
8190 2730 21 0 1715.718195 258.962140 1698.427075
8191 2731 1 0 1438.773731 1636.180959 233.691544
8192 2731 20 0 1440.333347 1626.396177 232.340386
8193 2731 21 0 1437.214114 1645.965741 235.042703
8194 2732 1 0 941.234258 2486.708205 1323.065430
8195 2732 20 0 940.575939 2486.768742 1313.087307
8196 2732 21 0 941.892577 2486.647669 1333.043554
8197 2733 1 0 1383.305843 421.905638 1402.914934
8198 2733 20 0 1377.390461 413.927187 1401.751929
8199 2733 21 0 1389.221225 429.884089 1404.077939
8200 2734 1 0 2297.402611 267.578920 88.415184
8201 2734 20 0 2305.619825 272.084142 91.905224
8202 2734 21 0 2289.185397 263.073698 84.925145
8203 2735 1 0 1278.153365 1632.281585 1674.576138
8204 2735 20 0 1270.844100 1626.318185 1677.894647
8205 2735 21 0 1285.462631 1638.244985 1671.257629
8206 2736 1 0 137.412771 513.303428 557.175874
8207 2736 20 0 127.574210 514.803153 558.152369
8208 2736 21 0 147.251332 511.803702 556.199379
[truncated: 290,448 more chars]
