# Supplementary material for: Conserved interfaces mediate multiple protein–protein interactions in a prokaryotic metabolon
Source: Mol Syst Biol. 2025 Sep 3;21(11):1490–521. doi: 10.1038/s44320-025-00139-9 (PMC12583656; doi:10.1038/s44320-025-00139-9)
Supplement: Supplementary file 13 — Source data Fig. 8 [file 44320_2025_139_MOESM13_ESM.zip › Figure8/Simulation_software_config_to_run_sim/Disassembled/cleaned_data.dat]

Step E_pair Temp f_bondc1[2] f_bondc2[2] f_bondc3[2] f_bondc4[2] f_bondc5[2] f_bondc6[2] f_bondc7[2] f_bondc8[2] f_bondc9[2] f_bondc10[2] f_bondbr1[2] 
  100000   -36.739632    297.76019            0            0            0            0            0            0            0            0            0            0            0 
  101000   -40.552502    314.02957            0            0            0            0            0            0            0            0            0            0            0 
  102000   -50.871974    303.99845            0            0            0            0            0            0            0            0            0            0            0 
  103000   -47.305947    302.59277            0            0            0            0            0            0            0            0            0            0            0 
  104000   -49.466987    305.06944            0            0            0            0            0            0            0            0            0            0            0 
  105000   -50.443284    304.69562            0            0            0            0            0            0            0            0            0            0            0 
  106000   -51.620451    299.81452            0            0            0            0            0            0            0            0            0            0            0 
  107000   -52.431051    303.53721            0            0            0            0            0            0            0            0            0            0            0 
  108000   -63.707494    301.48773            0            0            0            0            0            0            0            0            0            0            0 
  109000   -59.056946    294.94515            0            0            0            0            0            0            0            0            0            0            0 
  110000    -65.73794    299.22067            0            0            0            0            0            0            0            0            0            0            0 
  111000   -65.659846    303.15304            0            0            0            0            0            0            0            0            0            0            0 
  112000   -65.541968    300.01549            0            0            0            0            0            0            0            0            0            0            0 
  113000   -65.224643    295.47591            0            0            0            0            0            0            0            0            0            0            0 
  114000   -57.783999    303.30378            0            0            0            0            0            0            0            0            0            0            0 
  115000   -56.672119     300.6508            0            0            0            0            0            0            0            0            0            0            0 
  116000   -57.628124    307.86451            0            0            0            0            0            0            0            0            0            0            0 
  117000   -60.714187    304.24544            0            0            0            0            0            0            0            0            0            0            0 
  118000   -51.639837    298.84346            0            0            0            0            0            0            0            0            0            0            0 
  119000   -52.293081    301.12208            0            0            0            0            0            0            0            0            0            0            0 
  120000    -49.50058    302.43806            0            0            0            0            0            0            0            0            0            0            0 
  121000    -56.08272    300.23119            0            0            0            0            0            0            0            0            0            0            0 
  122000   -61.087045    307.54599            0            0            0            0            0            0            0            0            0            0            0 
  123000   -59.348723    299.66487            0            0            0            0            0            0            0            0            0            0            0 
  124000   -58.679347    304.32129            0            0            0            0            0            0            0            0            0            0            0 
  125000   -57.772614    301.21591            0            0            0            0            0            0            0            0            0            0            0 
  126000   -59.019467    301.02676            0            0            0            0            0            0            0            0            0            0            0 
  127000   -59.439534     300.7902            0            0            0            0            0            0            0            0            0            0            0 
  128000   -56.853295    300.55607            0            0            0            0            0            0            0            0            0            0            0 
  129000   -63.035646    301.28236            0            0            0            0            0            0            0            0            0            0            0 
  130000   -58.189987    303.56051            0            0            0            0            0            0            0            0            0            0            0 
  131000    -59.56785    302.27335            0            0            0            0            0            0            0            0            0            0            0 
  132000   -58.825738    301.21809            0            0            0            0            0            0            0            0            0            0            0 
  133000   -65.061946    300.08023            0            0            0            0            0            0            0            0            0            0            0 
  134000   -65.269647    305.43861            0            0            0            0            0            0            0            0            0            0            0 
  135000   -59.261233    303.33839            0            0            0            0            0            0            0            0            0            0            0 
  136000   -57.622125    304.05886            0            0            0            0            0            0            0            0            0            0            0 
  137000   -51.335328    301.33165            1            0            0            0            0            0            0            0            0            0            1 
  138000   -53.020885    302.55445            1            0            0            0            0            0            0            0            0            0            1 
  139000   -54.567875    297.90512            1            0            0            0            0            0            0            0            0            0            1 
  140000   -58.653014    305.49666            1            0            0            0            0            0            0            0            0            0            1 
  141000    -62.20298    300.34025            1            0            0            0            0            0            0            0            0            0            1 
  142000   -68.266104    302.92157            1            0            0            0            0            0            0            0            0            0            1 
  143000   -73.734664    303.36818            1            0            0            0            0            0            0            0            0            0            1 
  144000    -73.35152    305.19508            1            0            0            0            0            0            0            0            0            0            1 
  145000   -70.246077    301.89424            1            0            0            0            0            0            0            0            0            0            1 
  146000   -70.051613     303.4094            1            0            0            0            0            0            0            0            0            0            1 
  147000   -74.051167    300.41301            1            0            0            0            0            0            0            0            0            0            1 
  148000   -73.453031    299.84885            1            0            0            0            0            0            0            0            0            0            1 
  149000   -77.278557    298.12445            1            0            0            0            0            0            0            0            0            0            1 
  150000   -68.195684    301.46741            1            0            0            0            0            0            0            0            0            0            1 
  151000   -67.980429    301.30789            1            0            0            0            0            0            0            0            0            0            1 
  152000   -69.246233    302.54423            1            0            0            0            0            0            0            0            0            0            1 
  153000   -65.558648    303.96019            1            0            0            0            0            0            0            0            0            0            1 
  154000   -66.713466    306.77866            1            0            0            0            0            0            0            0            0            0            1 
  155000    -68.06646    304.47319            1            0            0            0            0            0            0            0            0            0            1 
  156000   -66.667957    300.95257            1            0            0            0            0            0            0            0            0            0            1 
  157000   -68.537747     303.7006            1            0            0            0            0            0            0            0            0            0            1 
  158000   -64.241345    301.69299            1            0            0            0            0            0            0            0            0            0            1 
  159000   -66.696253    304.59933            1            0            0            0            0            0            0            0            0            0            1 
  160000   -70.052087    301.10156            1            0            0            0            0            0            0            0            0            0            1 
  161000   -70.307448    303.45681            1            0            0            0            0            0            0            0            0            0            1 
  162000   -68.629854    304.70729            1            0            0            0            0            0            0            0            0            0            1 
  163000   -71.153697    302.18575            1            0            0            0            0            0            0            0            0            0            1 
  164000   -67.755041    303.95522            1            0            0            0            0            0            0            0            0            0            1 
  165000   -75.406268    301.99282            1            0            0            0            0            0            0            0            0            0            1 
  166000   -75.808948    306.97683            1            0            0            0            0            0            0            0            0            0            1 
  167000   -75.397536    299.72782            1            0            0            0            0            0            0            0            0            0            1 
  168000    -75.06729    302.12788            1            0            0            0            0            0            0            0            0            0            1 
  169000   -77.067994    303.64063            1            0            0            0            0            0            0            0            0            0            1 
  170000    -69.13378    305.45012            1            0            0            0            0            0            0            0            0            0            1 
  171000   -66.955921     301.5083            1            0            0            0            0            0            0            0            0            0            1 
  172000    -75.74265    309.28943            1            0            0            0            0            0            0            0            0            0            1 
  173000   -72.062978    303.09037            1            0            0            0            0            0            0            0            0            0            1 
  174000   -70.341832    304.06428            1            0            0            0            0            0            0            0            0            0            1 
  175000   -75.778995    302.65401            1            0            0            0            0            0            0            0            0            0            1 
  176000   -77.637325     304.9822            1            0            0            0            0            0            0            0            0            0            1 
  177000   -81.912894    302.96107            1            0            0            0            0            0            0            0            0            0            1 
  178000   -76.914723    302.95008            2            0            0            0            0            0            0            0            0            0            2 
  179000   -74.953487    308.55968            2            0            0            0            0            0            0            0            0            0            2 
  180000   -68.486607    298.90845            2            0            0            0            0            0            0            0            0            0            2 
  181000   -69.936693    302.11794            2            0            0            0            0            0            0            0            0            0            2 
  182000   -73.615686    301.49392            2            0            0            0            0            0            0            0            0            0            2 
  183000   -69.592094    306.79066            2            0            0            0            0            0            0            0            0            0            2 
  184000   -70.105984     302.7756            2            0            0            0            0            0            0            0            0            0            2 
  185000   -66.533182    304.50167            2            0            0            0            0            0            0            0            0            0            2 
  186000   -68.942202    303.84652            2            0            0            0            0            0            0            0            0            0            2 
  187000   -70.837427    303.44522            2            0            0            0            0            0            0            0            0            0            2 
  188000   -72.030518    304.97174            2            0            0            0            0            0            0            0            0            0            2 
  189000   -73.436346    301.10351            2            0            0            0            0            0            0            0            0            0            2 
  190000   -77.550459    305.37988            2            0            0            0            0            0            0            0            0            0            2 
  191000   -74.354442    299.31438            2            0            0            0            0            0            0            0            0            0            2 
  192000   -77.109688    305.29973            2            0            0            0            0            0            0            0            0            0            2 
  193000   -79.459775    305.63695            2            0            0            0            0            0            0            0            0            0            2 
  194000   -76.939229     302.7676            2            0            0            0            0            0            0            0            0            0            2 
  195000   -81.355941    298.61604            2            0            0            0            0            0            0            0            0            0            2 
  196000   -81.676271    302.68884            2            0            0            0            0            0            0            0            0            0            2 
  197000   -74.127178    303.10751            2            0            0            0            0            0            0            0            0            0            2 
  198000   -74.292694    304.63353            2            0            0            0            0            0            0            0            0            0            2 
  199000   -76.096826    302.05233            2            0            0            0            0            0            0            0            0            0            2 
  200000   -79.116038    304.39625            2            0            0            0            0            0            0            0            0            0            2 
  201000   -73.061725    302.98595            2            0            0            0            0            0            0            0            0            0            2 
  202000   -72.438208    304.33701            2            0            0            0            0            0            0            0            0            0            2 
  203000   -67.628872    308.00711            2            0            0            0            0            0            0            0            0            0            2 
  204000   -80.026277    306.14634            2            0            0            0            0            0            0            0            0            0            2 
  205000   -81.687674    302.77324            2            0            0            0            0            0            0            0            0            0            2 
  206000   -83.962581    306.86838            2            0            0            0            0            0            0            0            0            0            2 
  207000   -82.074883    304.64457            2            0            0            0            0            0            0            0            0            0            2 
  208000   -82.610222    306.99897            2            0            0            0            0            0            0            0            0            0            2 
  209000   -88.412224     303.2663            2            0            0            0            0            0            0            0            0            0            2 
  210000   -86.825671     306.2586            2            0            0            0            0            0            0            0            0            0            2 
  211000   -87.411043    301.96518            2            0            0            0            0            0            0            0            0            0            2 
  212000   -90.174541    307.63019            2            0            0            0            0            0            0            0            0            0            2 
  213000   -84.674538    306.86543            2            0            0            0            0            0            0            0            0            0            2 
  214000   -85.401569     301.4775            2            0            0            0            0            0            0            0            0            0            2 
  215000   -83.132167    307.86715            2            0            0            0            0            0            0            0            0            0            2 
  216000   -83.448982    306.28702            2            0            0            0            0            0            0            0            0            0            2 
  217000   -80.043853    303.25568            2            0            0            0            0            0            0            0            0            0            2 
  218000   -82.616213    300.27449            2            0            0            0            0            0            0            0            0            0            2 
  219000   -81.874274    303.35476            2            0            0            0            0            0            0            0            0            0            2 
  220000   -84.760352    305.69653            2            0            0            0            0            0            0            0            0            0            2 
  221000   -84.742259    303.44098            2            0            0            0            0            0            0            0            0            0            2 
  222000   -88.006301    304.73011            2            0            0            0            0            0            0            0            0            0            2 
  223000   -88.294944    307.10978            2            0            0            0            0            0            0            0            0            0            2 
  224000   -90.507957    303.90507            2            0            0            0            0            0            0            0            0            0            2 
  225000   -90.065493     303.7436            2            0            0            0            0            0            0            0            0            0            2 
  226000   -93.912887    310.30075            2            0            0            0            0            0            0            0            0            0            2 
  227000   -95.869462    304.02609            2            0            0            0            0            0            0            0            0            0            2 
  228000    -93.10058    302.92849            2            0            0            0            0            0            0            0            0            0            2 
  229000   -93.028921    303.51794            2            0            0            0            0            0            0            0            0            0            2 
  230000   -96.162421    307.31541            2            0            0            0            0            0            0            0            0            0            2 
  231000   -99.875926    305.95834            2            0            0            0            0            0            0            0            0            0            2 
  232000   -103.18829    306.47661            2            0            0            0            0            0            0            0            0            0            2 
  233000   -103.45809    307.76041            2            0            0            0            0            0            0            0            0            0            2 
  234000   -105.46221    302.30975            2            0            0            0            0            0            0            0            0            0            2 
  235000   -104.54233    305.12572            2            0            0            0            0            0            0            0            0            0            2 
  236000     -100.156    307.30957            2            0            0            0            0            0            0            0            0            0            2 
  237000   -106.86666    307.70103            2            0            0            0            0            0            0            0            0            0            2 
  238000   -102.77358    306.38364            2            0            0            0            0            0            0            0            0            0            2 
  239000    -98.36794    305.00651            2            0            0            0            0            0            0            0            0            0            2 
  240000   -102.25311    303.09657            2            0            0            0            0            0            0            0            0            0            2 
  241000   -99.567616     300.0577            2            0            0            0            0            0            0            0            0            0            2 
  242000   -102.24972    306.62787            2            0            0            0            0            0            0            0            0            0            2 
  243000   -109.53041    303.59961            2            0            0            0            0            0            0            0            0            0            2 
  244000   -106.30867      301.567            2            0            0            0            0            0            0            0            0            0            2 
  245000   -102.49587    303.87115            2            0            0            0            0            0            0            0            0            0            2 
  246000   -103.97378      302.923            2            0            0            0            0            0            0            0            0            0            2 
  247000   -101.43855    300.96132            2            0            0            0            0            0            0            0            0            0            2 
  248000   -106.24201    305.88969            2            0            0            0            0            0            0            0            0            0            2 
  249000   -105.92876     306.0891            2            0            0            0            0            0            0            0            0            0            2 
  250000   -107.74831    298.94341            2            0            0            0            0            0            0            0            0            0            2 
  251000   -106.88091    300.16726            2            0            0            0            0            0            0            0            0            0            2 
  252000   -109.93542    302.33849            2            0            0            0            0            0            0            0            0            0            2 
  253000   -111.93804    300.81551            2            0            0            0            0            0            0            0            0            0            2 
  254000   -114.55219    306.23802            2            0            0            0            0            0            0            0            0            0            2 
  255000   -102.21213    303.35777            2            0            0            0            0            0            0            0            0            0            2 
  256000   -106.89582    306.79265            2            0            0            0            0            0            0            0            0            0            2 
  257000   -109.71557     303.0282            2            0            0            0            0            0            0            0            0            0            2 
  258000   -108.97935     302.1546            2            0            0            0            0            0            0            0            0            0            2 
  259000   -111.09827    304.03929            2            0            0            0            0            0            0            0            0            0            2 
  260000   -109.95906    309.55942            2            0            0            0            0            0            0            0            0            0            2 
  261000   -109.33201    300.06779            2            0            0            0            0            0            0            0            0            0            2 
  262000   -107.33488    304.66708            2            0            0            0            0            0            0            0            0            0            2 
  263000   -109.58352    303.54993            2            0            0            0            0            0            0            0            0            0            2 
  264000   -98.340918     307.3623            2            0            0            0            0            0            0            0            0            0            2 
  265000    -99.21405    304.40938            2            0            0            0            0            0            0            0            0            0            2 
  266000   -107.85274    305.98167            2            0            0            0            0            0            0            0            0            0            2 
  267000   -110.21639    310.48901            2            0            0            0            0            0            0            0            0            0            2 
  268000   -118.49454    306.16691            2            0            0            0            0            0            0            0            0            0            2 
  269000   -119.35518    306.50078            2            0            0            0            0            0            0            0            0            0            2 
  270000   -117.84901    304.25945            2            0            0            0            0            0            0            0            0            0            2 
  271000   -115.86813    302.72769            2            0            0            0            0            0            0            0            0            0            2 
  272000   -111.76463    305.89816            2            0            0            0            0            0            0            0            0            0            2 
  273000   -111.81887    306.09894            2            0            0            0            0            0            0            0            0            0            2 
  274000    -107.8303    305.85035            2            0            0            0            0            0            0            0            0            0            2 
  275000    -107.7532    305.69983            2            0            0            0            0            0            0            0            0            0            2 
  276000    -108.2353     306.1615            2            0            0            0            0            0            0            0            0            0            2 
  277000   -115.86148    306.17789            2            0            0            0            0            0            0            0            0            0            2 
  278000   -114.98971     301.7728            2            0            0            0            0            0            0            0            0            0            2 
  279000   -115.06886    305.30394            2            0            0            0            0            0            0            0            0            0            2 
  280000   -121.43485    307.80337            2            0            0            0            0            0            0            0            0            0            2 
  281000   -118.42627    304.05212            2            0            0            0            0            0            0            0            0            0            2 
  282000   -115.07236    308.19663            2            0            0            0            0            0            0            0            0            0            2 
  283000   -114.86453    305.27492            2            0            0            0            0            0            0            0            0            0            2 
  284000   -112.21772    305.10314            2            0            0            0            0            0            0            0            0            0            2 
  285000   -112.66904    306.89266            2            0            0            0            0            0            0            0            0            0            2 
  286000    -104.0967    304.39385            2            0            0            0            0            0            0            0            0            0            2 
  287000   -101.85032    298.16774            3            0            0            0            0            0            0            0            0            0            3 
  288000   -102.98464    306.52185            3            0            0            0            0            0            0            0            0            0            3 
  289000   -100.69166    305.45847            3            0            0            0            0            0            0            0            0            0            3 
  290000   -94.444793     307.9591            3            0            0            0            0            0            0            0            0            0            3 
  291000   -96.570692    304.63521            3            0            0            0            0            0            0            0            0            0            3 
  292000   -96.579813    305.89948            3            0            0            0            0            0            0            0            0            0            3 
  293000   -96.808644    307.87306            3            0            0            0            0            0            0            0            0            0            3 
  294000    -99.47239     306.1913            3            0            0            0            0            0            0            0            0            0            3 
  295000   -106.98834    305.00345            3            0            0            0            0            0            0            0            0            0            3 
  296000   -102.82372    305.78064            3            0            0            0            0            0            0            0            0            0            3 
  297000   -96.445481     303.6814            3            0            0            0            0            0            0            0            0            0            3 
  298000   -101.08169    305.53661            3            0            0            0            0            0            0            0            0            0            3 
  299000   -99.083259    305.76881            3            0            0            0            0            0            0            0            0            0            3 
  300000   -97.074805    307.01917            3            0            0            0            0            0            0            0            0            0            3 
  301000   -96.549556    304.94435            3            0            0            0            0            0            0            0            0            0            3 
  302000   -97.863999    305.83635            3            0            0            0            0            0            0            0            0            0            3 
  303000   -97.405406    308.57568            3            0            0            0            0            0            0            0            0            0            3 
  304000   -104.86491    303.84967            3            0            0            0            0            0            0            0            0            0            3 
  305000   -96.984373     306.5096            3            0            0            0            0            0            0            0            0            0            3 
  306000   -102.76207     302.0941            3            0            0            0            0            0            0            0            0            0            3 
  307000   -99.532397    299.57951            3            0            0            0            0            0            0            0            0            0            3 
  308000   -99.039741    304.50642            4            0            0            0            0            0            0            0            0            0            4 
  309000   -101.71235    304.21117            4            0            0            0            0            0            0            0            0            0            4 
  310000   -101.92025    303.25287            4            0            0            0            0            0            0            0            0            0            4 
  311000   -100.49763    302.63961            4            0            0            0            0            0            0            0            0            0            4 
  312000   -98.379448    303.03591            4            0            0            0            0            0            0            0            0            0            4 
  313000   -94.125567    304.10843            4            0            0            0            0            0            0            0            0            0            4 
  314000    -89.92679    305.50944            4            0            0            0            0            0            0            0            0            0            4 
  315000     -97.1045     304.2732            4            0            0            0            0            0            0            0            0            0            4 
  316000   -100.18531     300.3578            4            0            0            0            0            0            0            0            0            0            4 
  317000   -100.53568    306.09784            4            0            0            0            0            0            0            0            0            0            4 
  318000   -100.89114    302.72248            4            0            0            0            0            0            0            0            0            0            4 
  319000   -100.65044    309.58783            4            0            0            0            0            0            0            0            0            0            4 
  320000   -96.688476    310.77089            4            0            0            0            0            0            0            0            0            0            4 
  321000   -94.389011     304.8289            4            0            0            0            0            0            0            0            0            0            4 
  322000   -99.867712    301.36957            4            0            0            0            0            0            0            0            0            0            4 
  323000    -96.47039     302.5245            4            0            0            0            0            0            0            0            0            0            4 
  324000   -103.57973    309.20084            4            0            0            0            0            0            0            0            0            0            4 
  325000    -94.29102    312.69811            4            0            0            0            0            0            0            0            0            0            4 
  326000   -97.270132    308.17726            4            0            0            0            0            0            0            0            0            0            4 
  327000   -104.12817    305.92717            4            0            0            0            0            0            0            0            0            0            4 
  328000   -104.52446    303.14833            4            0            0            0            0            0            0            0            0            0            4 
  329000   -101.99823    311.11434            4            0            0            0            0            0            0            0            0            0            4 
  330000   -102.51047    308.69607            5            0            0            0            0            0            0            0            0            0            5 
  331000   -98.042526     310.2562            5            0            0            0            0            0            0            0            0            0            5 
  332000   -97.867531     306.4731            5            0            0            0            0            0            0            0            0            0            5 
  333000   -92.203823    310.52249            5            0            0            0            0            0            0            0            0            0            5 
  334000   -94.127525    303.87413            5            0            0            0            0            0            0            0            0            0            5 
  335000   -83.003378     303.8132            5            0            0            0            0            0            0            0            0            0            5 
  336000   -92.456912    300.31349            5            0            0            0            0            0            0            0            0            0            5 
  337000   -88.388828    308.36947            5            0            0            0            0            0            0            0            0            0            5 
  338000   -87.224539    304.71876            5            0            0            0            0            0            0            0            0            0            5 
  339000   -84.946237    298.46598            5            0            0            0            0            0            0            0            0            0            5 
  340000   -86.043359    304.19957            5            0            0            0            0            0            0            0            0            0            5 
  341000    -84.39301    305.57919            5            0            0            0            0            0            0            0            0            0            5 
  342000   -81.620583      300.665            5            0            0            0            0            0            0            0            0            0            5 
  343000   -86.848873    300.71363            5            0            0            0            0            0            0            0            0            0            5 
  344000   -88.504942    300.81246            5            0            0            0            0            0            0            0            0            0            5 
  345000   -80.130235    304.10219            6            0            0            0            0            0            0            0            0            0            6 
  346000   -82.334213    305.92827            6            0            0            0            0            0            0            0            0            0            6 
  347000    -85.28976    306.33177            6            0            0            0            0            0            0            0            0            0            6 
  348000   -91.052977    307.16819            6            0            0            0            0            0            0            0            0            0            6 
  349000   -86.057477    300.60673            6            0            0            0            0            0            0            0            0            0            6 
  350000   -93.433048    303.55169            6            0            0            0            0            0            0            0            0            0            6 
  351000    -92.82361    304.44313            6            0            0            0            0            0            0            0            0            0            6 
  352000   -94.481173    306.72656            6            0            0            0            0            0            0            0            0            0            6 
  353000   -98.559211    309.16018            6            0            0            0            0            0            0            0            0            0            6 
  354000   -99.187426    304.81507            6            0            0            0            0            0            0            0            0            0            6 
  355000   -100.06892    306.94335            6            0            0            0            0            0            0            0            0            0            6 
  356000   -94.807764    307.46761            6            0            0            0            0            0            0            0            0            0            6 
  357000   -100.96161    306.44358            6            0            0            0            0            0            0            0            0            0            6 
  358000   -94.288144    304.88022            6            0            0            0            0            0            0            0            0            0            6 
  359000   -98.191254    299.16229            6            0            0            0            0            0            0            0            0            0            6 
  360000   -100.94469    304.11283            6            0            0            0            0            0            0            0            0            0            6 
  361000   -99.667184    303.07895            6            0            0            0            0            0            0            0            0            0            6 
  362000   -99.348873    302.21021            6            0            0            0            0            0            0            0            0            0            6 
  363000   -101.33261    298.66045            6            0            0            0            0            0            0            0            0            0            6 
  364000   -100.67599    300.55537            6            0            0            0            0            0            0            0            0            0            6 
  365000   -101.65017    304.15245            6            0            0            0            0            0            0            0            0            0            6 
  366000   -96.181163    311.83094            6            0            0            0            0            0            0            0            0            0            6 
  367000    -102.3762    302.03823            6            0            0            0            0            0            0            0            0            0            6 
  368000   -105.31374    306.99412            6            0            0            0            0            0            0            0            0            0            6 
  369000    -105.2123    303.78813            6            0            0            0            0            0            0            0            0            0            6 
  370000   -105.77031    305.21096            6            0            0            0            0            0            0            0            0            0            6 
  371000   -107.63284    302.79034            6            0            0            0            0            0            0            0            0            0            6 
  372000    -98.71886    304.31643            6            0            0            0            0            0            0            0            0            0            6 
  373000   -106.56331     301.5892            6            0            0            0            0            0            0            0            0            0            6 
  374000   -110.54796    304.98005            6            0            0            0            0            0            0            0            0            0            6 
  375000   -106.66912     303.0564            6            0            0            0            0            0            0            0            0            0            6 
  376000   -105.16852    305.28076            6            0            0            0            0            0            0            0            0            0            6 
  377000   -110.20909     306.4364            6            0            0            0            0            0            0            0            0            0            6 
  378000   -107.06229    301.65921            6            0            0            0            0            0            0            0            0            0            6 
  379000   -103.12002    302.96462            6            0            0            0            0            0            0            0            0            0            6 
  380000   -101.04317     305.8977            6            0            0            0            0            0            0            0            0            0            6 
  381000   -101.31875    306.73016            6            0            0            0            0            0            0            0            0            0            6 
  382000   -97.396735    304.32572            6            0            0            0            0            0            0            0            0            0            6 
  383000   -101.98776    304.73759            6            0            0            0            0            0            0            0            0            0            6 
  384000   -99.123414    304.53706            6            0            0            0            0            0            0            0            0            0            6 
  385000   -96.177341    304.69373            6            0            0            0            0            0            0            0            0            0            6 
  386000   -102.79379    309.77721            6            0            0            0            0            0            0            0            0            0            6 
  387000   -100.33429    305.99601            6            0            0            0            0            0            0            0            0            0            6 
  388000   -96.893541    304.90936            6            0            0            0            0            0            0            0            0            0            6 
  389000   -104.02134    307.73887            6            0            0            0            0            0            0            0            0            0            6 
  390000   -106.07148    310.86472            6            0            0            0            0            0            0            0            0            0            6 
  391000   -104.69086    305.53242            6            0            0            0            0            0            0            0            0            0            6 
  392000   -99.254213    304.70096            6            0            0            0            0            0            0            0            0            0            6 
  393000   -100.43514    303.37407            6            0            0            0            0            0            0            0            0            0            6 
  394000   -101.02763    306.66618            6            0            0            0            0            0            0            0            0            0            6 
  395000   -101.89505    303.33398            6            0            0            0            0            0            0            0            0            0            6 
  396000   -100.56767    303.44968            6            0            0            0            0            0            0            0            0            0            6 
  397000   -105.03111    307.36735            6            0            0            0            0            0            0            0            0            0            6 
  398000   -103.82281    302.33187            6            0            0            0            0            0            0            0            0            0            6 
  399000   -103.61532    305.36751            6            0            0            0            0            0            0            0            0            0            6 
  400000   -107.75052    306.45088            6            0            0            0            0            0            0            0            0            0            6 
  401000   -104.23571    302.66209            6            0            0            0            0            0            0            0            0            0            6 
  402000   -105.20188    304.85954            6            0            0            0            0            0            0            0            0            0            6 
  403000   -108.70001    306.77269            6            0            0            0            0            0            0            0            0            0            6 
  404000   -107.89912    306.98649            6            0            0            0            0            0            0            0            0            0            6 
  405000    -101.8101    309.24928            6            0            0            0            0            0            0            0            0            0            6 
  406000   -107.41564    303.97163            6            0            0            0            0            0            0            0            0            0            6 
  407000   -115.09921    302.20793            6            0            0            0            0            0            0            0            0            0            6 
  408000   -115.81132    304.02621            6            0            0            0            0            0            0            0            0            0            6 
  409000   -112.16065    307.05026            6            0            0            0            0            0            0            0            0            0            6 
  410000   -113.06668    309.03376            6            0            0            0            0            0            0            0            0            0            6 
  411000   -115.70161    308.33914            6            0            0            0            0            0            0            0            0            0            6 
  412000   -101.18571    301.56874            7            0            0            0            0            0            0            0            0            0            7 
  413000   -100.28192    306.86726            7            0            0            0            0            0            0            0            0            0            7 
  414000   -102.86702    305.14088            7            0            0            0            0            0            0            0            0            0            7 
  415000   -104.03689    304.83424            7            0            0            0            0            0            0            0            0            0            7 
  416000    -94.36382    305.58475            7            0            0            0            0            0            0            0            0            0            7 
  417000   -88.839764     306.8585            7            0            0            0            0            0            0            0            0            0            7 
  418000    -93.11575    301.64111            7            0            0            0            0            0            0            0            0            0            7 
  419000   -104.62463    303.25358            7            0            0            0            0            0            0            0            0            0            7 
  420000   -100.52034    307.84861            7            0            0            0            0            0            0            0            0            0            7 
  421000   -101.27418    307.27827            7            0            0            0            0            0            0            0            0            0            7 
  422000    -100.4795    301.04664            7            0            0            0            0            0            0            0            0            0            7 
  423000   -97.052389    306.85045            7            0            0            0            0            0            0            0            0            0            7 
  424000   -101.51509    304.41589            7            0            0            0            0            0            0            0            0            0            7 
  425000   -98.897022    307.68938            7            0            0            0            0            0            0            0            0            0            7 
  426000    -92.90376    304.91231            8            0            0            0            0            0            0            0            0            0            8 
  427000     -103.046    307.12473            8            0            0            0            0            0            0            0            0            0            8 
  428000    -99.78982    303.99582            8            0            0            0            0            0            0            0            0            0            8 
  429000   -102.27528    305.99163            8            0            0            0            0            0            0            0            0            0            8 
  430000   -100.37508    304.30499            8            0            0            0            0            0            0            0            0            0            8 
  431000   -96.682408    307.94361            8            0            0            0            0            0            0            0            0            0            8 
  432000    -91.85804    301.74524            9            0            0            0            0            0            0            0            0            0            8 
  433000   -88.263002    303.05162            9            0            0            0            0            0            0            0            0            0            9 
  434000   -94.871703    306.46947            9            0            0            0            0            0            0            0            0            0            9 
  435000   -97.736719    303.08584            9            0            0            0            0            0            0            0            0            0            9 
  436000   -89.608457    302.84574            9            0            0            0            0            0            0            0            0            0            9 
  437000   -95.705429    305.94904            9            0            0            0            0            0            0            0            0            0            9 
  438000   -92.842325    301.07467            9            0            0            0            0            0            0            0            0            0            9 
  439000   -93.327985    309.11311            9            0            0            0            0            0            0            0            0            0            9 
  440000   -96.920714    302.56523            9            0            0            0            0            0            0            0            0            0            9 
  441000   -96.403525    312.19126            9            0            0            0            0            0            0            0            0            0            9 
  442000   -102.29232    310.86176            9            0            0            0            0            0            0            0            0            0            9 
  443000   -99.583182    306.16361            9            0            0            0            0            0            0            0            0            0            9 
  444000   -96.961869    304.26563            9            0            0            0            0            0            0            0            0            0            9 
  445000   -91.745602    303.27762            9            0            0            0            0            0            0            0            0            0            9 
  446000   -99.007854    307.48106            9            0            0            0            0            0            0            0            0            0            9 
  447000   -96.179983    309.00784            9            0            0            0            0            0            0            0            0            0            9 
  448000   -99.214775    305.51151            9            0            0            0            0            0            0            0            0            0            9 
  449000     -92.2345    309.79264            9            0            0            0            0            0            0            0            0            0            9 
  450000   -95.562258    304.14738            9            0            0            0            0            0            0            0            0            0            9 
  451000   -96.732068    306.91896            9            0            0            0            0            0            0            0            0            0            9 
  452000   -95.505453    306.74894            9            0            0            0            0            0            0            0            0            0            9 
  453000   -89.080178    305.00875            9            0            0            0            0            0            0            0            0            0            9 
  454000   -94.263862    302.20171            9            0            0            0            0            0            0            0            0            0            9 
  455000   -88.041002    307.85607            9            0            0            0            0            0            0            0            0            0            9 
  456000   -85.296742    306.00583            9            0            0            0            0            0            0            0            0            0            9 
  457000   -81.470854    306.26098            9            0            0            0            0            0            0            0            0            0            9 
  458000   -86.132376     303.5925            9            0            0            0            0            0            0            0            0            0            9 
  459000   -80.569146    308.16991            9            0            0            0            0            0            0            0            0            0            9 
  460000   -85.127134    308.16245            9            0            0            0            0            0            0            0            0            0            9 
  461000   -93.520861    308.53419            9            0            0            0            0            0            0            0            0            0            9 
  462000   -85.270479    306.85911            9            0            0            0            0            0            0            0            0            0            9 
  463000    -83.71521    299.97984            9            0            0            0            0            0            0            0            0            0            9 
  464000   -80.939576    306.02972            9            0            0            0            0            0            0            0            0            0            9 
  465000   -82.834319    303.79726            9            0            0            0            0            0            0            0            0            0            9 
  466000   -89.416721    305.70636            9            0            0            0            0            0            0            0            0            0            9 
  467000    -78.88294    302.56421            9            0            0            0            0            0            0            0            0            0            9 
  468000   -77.223399    305.13198            9            0            0            0            0            0            0            0            0            0            9 
  469000   -75.641852    309.38306            9            0            0            0            0            0            0            0            0            0            9 
  470000   -79.813649    303.92787            9            0            0            0            0            0            0            0            0            0            9 
  471000   -76.789638    300.33433            9            0            0            0            0            0            0            0            0            0            9 
  472000   -83.149208    300.34112            9            0            0            0            0            0            0            0            0            0            9 
  473000   -88.776735    304.47055            9            0            0            0            0            0            0            0            0            0            9 
  474000   -89.974138    305.29079            9            0            0            0            0            0            0            0            0            0            9 
  475000   -96.895001    307.67183            9            0            0            0            0            0            0            0            0            0            9 
  476000   -85.987881    306.81129            9            0            0            0            0            0            0            0            0            0            9 
  477000   -96.927502     311.1287            9            0            0            0            0            0            0            0            0            0            9 
  478000   -100.16567    305.50219            9            0            0            0            0            0            0            0            0            0            9 
  479000   -92.941128    304.60507            9            0            0            0            0            0            0            0            0            0            9 
  480000   -99.576739    306.99009            9            0            0            0            0            0            0            0            0            0            9 
  481000   -96.111627     305.2277            9            0            0            0            0            0            0            0            0            0            9 
  482000    -98.10559    305.38515            9            0            0            0            0            0            0            0            0            0            9 
  483000   -91.558932    309.77675            9            0            0            0            0            0            0            0            0            0            9 
  484000   -95.733701    303.26291            9            0            0            0            0            0            0            0            0            0            9 
  485000   -97.910185    303.65047            9            0            0            0            0            0            0            0            0            0            9 
  486000   -97.360174    309.35508            9            0            0            0            0            0            0            0            0            0            9 
  487000   -98.095451    302.86347            9            0            0            0            0            0            0            0            0            0            9 
  488000   -96.680686    304.27763            9            0            0            0            0            0            0            0            0            0            9 
  489000   -92.292873    305.31451            9            0            0            0            0            0            0            0            0            0            9 
  490000   -91.558405    307.20686            9            0            0            0            0            0            0            0            0            0            9 
  491000    -93.80911     303.5794           10            0            0            0            0            0            0            0            0            0           10 
  492000   -97.949976    303.22229           10            0            0            0            0            0            0            0            0            0           10 
  493000   -98.541114    307.35925           10            0            0            0            0            0            0            0            0            0           10 
  494000   -95.189983    305.30832           10            0            0            0            0            0            0            0            0            0           10 
  495000   -95.754833    304.66605           10            0            0            0            0            0            0            0            0            0           10 
  496000   -95.303554    303.27557           10            0            0            0            0            0            0            0            0            0           10 
  497000   -88.917987    305.86209           10            0            0            0            0            0            0            0            0            0           10 
  498000   -94.427541    309.84032           10            0            0            0            0            0            0            0            0            0           10 
  499000   -93.703455    304.18267           10            0            0            0            0            0            0            0            0            0           10 
  500000   -92.812347    304.12701           10            0            0            0            0            0            0            0            0            0           10 
  501000   -92.335472    304.78281           10            0            0            0            0            0            0            0            0            0           10 
  502000   -90.454964    299.94906           10            0            0            0            0            0            0            0            0            0           10 
  503000    -87.97577    305.36088           10            0            0            0            0            0            0            0            0            0           10 
  504000   -87.574828    302.45566           10            0            0            0            0            0            0            0            0            0           10 
  505000   -94.415018    307.67306           10            0            0            0            0            0            0            0            0            0           10 
  506000   -94.518275    307.95784           10            0            0            0            0            0            0            0            0            0           10 
  507000   -88.677653    306.45477           10            0            0            0            0            0            0            0            0            0           10 
  508000   -91.646528    305.43886           10            0            0            0            0            0            0            0            0            0           10 
  509000   -92.512912    304.78103           10            0            0            0            0            0            0            0            0            0           10 
  510000   -97.483486    304.35425           10            0            0            0            0            0            0            0            0            0           10 
  511000    -95.40533    306.76913           10            0            0            0            0            0            0            0            0            0           10 
  512000   -101.38555    306.49932           10            0            0            0            0            0            0            0            0            0           10 
  513000    -99.24052    306.67675           10            0            0            0            0            0            0            0            0            0           10 
  514000   -96.425626    305.51149           10            0            0            0            0            0            0            0            0            0           10 
  515000   -95.069719    309.87848           10            0            0            0            0            0            0            0            0            0           10 
  516000   -95.824013    300.92493           10            0            0            0            0            0            0            0            0            0           10 
  517000   -93.743419    300.53885           10            0            0            0            0            0            0            0            0            0           10 
  518000    -95.89927    307.76581           10            0            0            0            0            0            0            0            0            0           10 
  519000   -101.31662    310.25698           10            0            0            0            0            0            0            0            0            0           10 
  520000   -99.942696    304.26511           10            0            0            0            0            0            0            0            0            0           10 
  521000   -100.35042    307.16709           10            0            0            0            0            0            0            0            0            0           10 
  522000   -105.57874    308.10154           10            0            0            0            0            0            0            0            0            0           10 
  523000   -101.13846    304.52528           11            0            0            0            0            0            0            0            0            0           11 
  524000   -103.30878    305.99595           11            0            0            0            0            0            0            0            0            0           11 
  525000   -103.36813    308.02291           11            0            0            0            0            0            0            0            0            0           11 
  526000    -112.8722     310.4343           11            0            0            0            0            0            0            0            0            0           11 
  527000   -112.41209    308.07574           11            0            0            0            0            0            0            0            0            0           11 
  528000   -111.46638    304.38281           11            0            0            0            0            0            0            0            0            0           11 
  529000   -108.65416    303.12004           11            0            0            0            0            0            0            0            0            0           11 
  530000   -104.45854    305.59033           11            0            0            0            0            0            0            0            0            0           11 
  531000   -108.10778    304.57362           11            0            0            0            0            0            0            0            0            0           11 
  532000   -103.99745     307.7718           11            0            0            0            0            0            0            0            0            0           11 
  533000    -108.7884    303.46963           11            0            0            0            0            0            0            0            0            0           11 
  534000   -109.38753    307.06369           11            0            0            0            0            0            0            0            0            0           11 
  535000   -105.03241    300.18185           12            0            0            0            0            0            0            0            0            0           11 
  536000   -98.410878    309.77922           12            0            0            0            0            0            0            0            0            0           12 
  537000   -93.882532    307.65367           12            0            0            0            0            0            0            0            0            0           12 
  538000   -99.438983    301.47204           12            0            0            0            0            0            0            0            0            0           12 
  539000   -94.207264    305.01408           12            0            0            0            0            0            0            0            0            0           12 
  540000   -97.407093    303.38373           12            0            0            0            0            0            0            0            0            0           12 
  541000   -86.203595    309.29575           12            0            0            0            0            0            0            0            0            0           12 
  542000   -85.839747      302.012           12            0            0            0            0            0            0            0            0            0           12 
  543000   -86.769284    304.01384           12            0            0            0            0            0            0            0            0            0           12 
  544000   -88.420985    301.54865           12            0            0            0            0            0            0            0            0            0           12 
  545000   -86.204071    299.84506           12            0            0            0            0            0            0            0            0            0           12 
  546000   -90.898063    305.62865           12            0            0            0            0            0            0            0            0            0           12 
  547000   -91.926144    300.18985           12            0            0            0            0            0            0            0            0            0           12 
  548000    -88.27401    305.05754           12            0            0            0            0            0            0            0            0            0           12 
  549000   -90.412274    299.88922           12            0            0            0            0            0            0            0            0            0           12 
  550000   -92.393892    299.68291           12            0            0            0            0            0            0            0            0            0           12 
  551000   -91.758803    307.59137           12            0            0            0            0            0            0            0            0            0           12 
  552000   -88.272168    295.65665           12            0            0            0            0            0            0            0            0            0           12 
  553000   -89.362788    309.63279           12            0            0            0            0            0            0            0            0            0           12 
  554000   -89.502526    301.69086           12            0            0            0            0            0            0            0            0            0           12 
  555000   -82.880433    309.63698           12            0            0            0            0            0            0            0            0            0           12 
  556000   -77.531366    308.14347           12            0            0            0            0            0            0            0            0            0           12 
  557000   -79.314672    307.02711           12            0            0            0            0            0            0            0            0            0           12 
  558000   -83.264303    303.20615           12            0            0            0            0            0            0            0            0            0           12 
  559000    -85.83354     303.2548           12            0            0            0            0            0            0            0            0            0           12 
  560000   -87.105288    308.36821           12            0            0            0            0            0            0            0            0            0           12 
  561000    -90.92442    303.35088           12            0            0            0            0            0            0            0            0            0           12 
  562000   -82.290207    307.65382           12            0            0            0            0            0            0            0            0            0           12 
  563000   -87.596312    309.09769           12            0            0            0            0            0            0            0            0            0           12 
  564000   -84.210913    307.99753           12            0            0            0            0            0            0            0            0            0           12 
  565000   -81.391979    302.29174           13            0            0            0            0            0            0            0            0            0           13 
  566000   -84.228279     302.0834           13            0            0            0            0            0            0            0            0            0           13 
  567000   -86.077664    304.33621           13            0            0            0            0            0            0            0            0            0           13 
  568000   -92.880738    303.91638           14            0            0            0            0            0            0            0            0            0           14 
  569000   -89.592436    310.56533           14            0            0            0            0            0            0            0            0            0           14 
  570000   -89.681507     305.7188           14            0            0            0            0            0            0            0            0            0           14 
  571000   -96.143082    312.19811           14            0            0            0            0            0            0            0            0            0           14 
  572000    -91.15429    298.35891           14            0            0            0            0            0            0            0            0            0           14 
  573000   -87.526335    307.16226           14            0            0            0            0            0            0            0            0            0           14 
  574000   -83.209156    307.28824           14            0            0            0            0            0            0            0            0            0           14 
  575000   -78.222819    306.78457           14            0            0            0            0            0            0            0            0            0           14 
  576000   -81.961709    303.14271           14            0            0            0            0            0            0            0            0            0           14 
  577000   -88.970917    302.36118           14            0            0            0            0            0            0            0            0            0           14 
  578000   -87.605726    304.17287           14            0            0            0            0            0            0            0            0            0           14 
  579000   -87.045434     307.5286           14            0            0            0            0            0            0            0            0            0           14 
  580000   -86.052055    304.33186           14            0            0            0            0            0            0            0            0            0           14 
  581000   -86.025164    303.38715           14            0            0            0            0            0            0            0            0            0           14 
  582000   -78.528986    303.42554           14            0            0            0            0            0            0            0            0            0           14 
  583000   -83.862447    304.72819           15            0            0            0            0            0            0            0            0            0           15 
  584000   -79.418021    303.25047           15            0            0            0            0            0            0            0            0            0           15 
  585000   -81.522258    302.77198           15            0            0            0            0            0            0            0            0            0           15 
  586000   -82.484097    306.56028           15            0            0            0            0            0            0            0            0            0           15 
  587000   -85.569071    307.67619           15            0            0            0            0            0            0            0            0            0           15 
  588000   -90.442121    305.12945           15            0            0            0            0            0            0            0            0            0           15 
  589000   -86.032313    302.61647           15            0            0            0            0            0            0            0            0            0           15 
  590000   -81.031654    306.33069           15            0            0            0            0            0            0            0            0            0           15 
  591000   -78.232332    311.18882           15            0            0            0            0            0            0            0            0            0           15 
  592000   -77.967073    309.56611           15            0            0            0            0            0            0            0            0            0           15 
  593000   -76.499249    303.54333           15            0            0            0            0            0            0            0            0            0           15 
  594000     -80.0705    309.20097           15            0            0            0            0            0            0            0            0            0           15 
  595000   -80.862629    301.89883           15            0            0            0            0            0            0            0            0            0           15 
  596000   -80.295348    302.11728           15            0            0            0            0            0            0            0            0            0           15 
  597000   -75.657385    306.44227           15            0            0            0            0            0            0            0            0            0           15 
  598000   -77.330351    308.33687           15            0            0            0            0            0            0            0            0            0           15 
  599000   -81.024085    307.93932           15            0            0            0            0            0            0            0            0            0           15 
  600000   -76.301355    300.42354           15            0            0            0            0            0            0            0            0            0           15 
  601000   -83.184401    301.25492           15            0            0            0            0            0            0            0            0            0           15 
  602000   -79.882574    308.46685           15            0            0            0            0            0            0            0            0            0           15 
  603000   -74.259706    307.68051           15            0            0            0            0            0            0            0            0            0           15 
  604000   -80.854231     304.6095           15            0            0            0            0            0            0            0            0            0           15 
  605000   -81.755607    298.02844           15            0            0            0            0            0            0            0            0            0           15 
  606000   -82.786156     301.2441           15            0            0            0            0            0            0            0            0            0           15 
  607000   -76.727903    310.43129           15            0            0            0            0            0            0            0            0            0           15 
  608000   -77.082895    307.67167           15            0            0            0            0            0            0            0            0            0           15 
  609000   -72.922518    308.72107           15            0            0            0            0            0            0            0            0            0           15 
  610000   -75.510372    309.27528           15            0            0            0            0            0            0            0            0            0           15 
  611000   -75.997316    304.23163           15            0            0            0            0            0            0            0            0            0           15 
  612000   -72.741891    306.32787           15            0            0            0            0            0            0            0            0            0           15 
  613000   -68.479595    305.15042           15            0            0            0            0            0            0            0            0            0           15 
  614000   -77.652556    308.61068           15            0            0            0            0            0            0            0            0            0           15 
  615000    -77.43196    298.79979           15            0            0            0            0            0            0            0            0            0           15 
  616000   -78.609071    300.72458           15            0            0            0            0            0            0            0            0            0           15 
  617000   -75.594919     306.3811           15            0            0            0            0            0            0            0            0            0           15 
  618000   -78.500746    303.53349           15            0            0            0            0            0            0            0            0            0           15 
  619000   -72.958281    304.78055           15            0            0            0            0            0            0            0            0            0           15 
  620000   -79.305142    304.72702           15            0            0            0            0            0            0            0            0            0           15 
  621000   -77.948431    309.43295           15            0            0            0            0            0            0            0            0            0           15 
  622000   -83.371797    304.83684           15            0            0            0            0            0            0            0            0            0           15 
  623000   -77.131212    306.44617           15            0            0            0            0            0            0            0            0            0           15 
  624000   -82.335974    311.61531           15            0            0            0            0            0            0            0            0            0           15 
  625000   -79.525108    308.26652           15            0            0            0            0            0            0            0            0            0           15 
  626000   -82.406885     308.0845           15            0            0            0            0            0            0            0            0            0           15 
  627000    -91.63326    303.96201           15            0            0            0            0            0            0            0            0            0           15 
  628000    -92.39742    302.94378           15            0            0            0            0            0            0            0            0            0           15 
  629000   -93.213544    307.85121           15            0            0            0            0            0            0            0            0            0           15 
  630000    -93.87083    305.85672           15            0            0            0            0            0            0            0            0            0           15 
  631000   -83.621894    300.55592           15            0            0            0            0            0            0            0            0            0           15 
  632000   -85.445007    304.93976           15            0            0            0            0            0            0            0            0            0           15 
  633000   -80.233144    300.09777           15            0            0            0            0            0            0            0            0            0           15 
  634000   -83.615965    307.43896           15            0            0            0            0            0            0            0            0            0           15 
  635000   -82.268017    306.44676           15            0            0            0            0            0            0            0            0            0           15 
  636000   -83.535853    303.29355           15            0            0            0            0            0            0            0            0            0           15 
  637000    -83.69232    303.48242           15            0            0            0            0            0            0            0            0            0           15 
  638000   -84.729227    300.17024           15            0            0            0            0            0            0            0            0            0           15 
  639000   -90.049878    307.07847           15            0            0            0            0            0            0            0            0            0           15 
  640000   -89.637199    305.97938           15            0            0            0            0            0            0            0            0            0           15 
  641000   -88.781519    304.47305           15            0            0            0            0            0            0            0            0            0           15 
  642000    -88.86966    305.77801           15            0            0            0            0            0            0            0            0            0           15 
  643000   -84.892354    304.82893           15            0            0            0            0            0            0            0            0            0           15 
  644000   -78.438318    305.92282           15            0            0            0            0            0            0            0            0            0           15 
  645000   -79.254394    306.78857           15            0            0            0            0            0            0            0            0            0           15 
  646000   -79.950201    303.57768           15            0            0            0            0            0            0            0            0            0           15 
  647000   -79.015722    311.32505           15            0            0            0            0            0            0            0            0            0           15 
  648000   -80.359528    303.98834           15            0            0            0            0            0            0            0            0            0           15 
  649000   -78.571278    307.51155           15            0            0            0            0            0            0            0            0            0           15 
  650000    -69.09553    305.89352           17            0            0            0            0            0            0            0            0            0           17 
  651000   -73.447363    306.16687           17            0            0            0            0            0            0            0            0            0           17 
  652000   -76.340578      307.719           17            0            0            0            0            0            0            0            0            0           17 
  653000    -81.09718    308.75041           17            0            0            0            0            0            0            0            0            0           17 
  654000    -79.12522     305.7496           17            0            0            0            0            0            0            0            0            0           17 
  655000   -74.648656    308.38003           17            0            0            0            0            0            0            0            0            0           17 
  656000   -76.616568    304.00931           17            0            0            0            0            0            0            0            0            0           17 
  657000    -76.44576    308.50314           17            0            0            0            0            0            0            0            0            0           17 
  658000    -77.14641    303.54047           17            0            0            0            0            0            0            0            0            0           17 
  659000   -78.054748    303.51719           17            0            0            0            0            0            0            0            0            0           17 
  660000   -83.174635    306.89739           17            0            0            0            0            0            0            0            0            0           17 
  661000   -79.803943    304.04089           17            0            0            0            0            0            0            0            0            0           17 
  662000   -80.046449    307.43721           17            0            0            0            0            0            0            0            0            0           17 
  663000   -82.124118    302.85892           17            0            0            0            0            0            0            0            0            0           17 
  664000   -83.205768    305.60881           17            0            0            0            0            0            0            0            0            0           17 
  665000   -76.682671     303.8879           17            0            0            0            0            0            0            0            0            0           17 
  666000   -76.574833    302.24703           17            0            0            0            0            0            0            0            0            0           17 
  667000   -81.172659    306.61488           17            0            0            0            0            0            0            0            0            0           17 
  668000   -87.065807    307.23542           17            0            0            0            0            0            0            0            0            0           17 
  669000   -81.860511     305.0874           17            0            0            0            0            0            0            0            0            0           17 
  670000   -81.774521    308.11198           17            0            0            0            0            0            0            0            0            0           17 
  671000    -71.01979    306.16709           17            0            0            0            0            0            0            0            0            0           17 
  672000   -75.855359    305.96964           17            0            0            0            0            0            0            0            0            0           17 
  673000   -76.835871    305.34863           17            0            0            0            0            0            0            0            0            0           17 
  674000   -76.614564    308.43103           17            0            0            0            0            0            0            0            0            0           17 
  675000   -81.009951    310.15916           17            0            0            0            0            0            0            0            0            0           17 
  676000    -80.56285    305.28255           17            0            0            0            0            0            0            0            0            0           17 
  677000   -80.665828    305.43566           17            0            0            0            0            0            0            0            0            0           17 
  678000   -81.992063    307.86916           17            0            0            0            0            0            0            0            0            0           17 
  679000   -78.687556    301.86688           17            0            0            0            0            0            0            0            0            0           17 
  680000    -83.59723     303.8862           17            0            0            0            0            0            0            0            0            0           17 
  681000   -82.834486    307.33248           17            0            0            0            0            0            0            0            0            0           17 
  682000   -85.983482    301.68016           17            0            0            0            0            0            0            0            0            0           17 
  683000   -93.813521    303.04901           17            0            0            0            0            0            0            0            0            0           17 
  684000   -88.981186    303.36618           17            0            0            0            0            0            0            0            0            0           17 
  685000   -93.444456     305.2215           17            0            0            0            0            0            0            0            0            0           17 
  686000   -90.645006    304.95974           17            0            0            0            0            0            0            0            0            0           17 
  687000    -96.70439    306.79718           17            0            0            0            0            0            0            0            0            0           17 
  688000   -95.419825    305.04128           17            0            0            0            0            0            0            0            0            0           17 
  689000   -96.635038    308.47517           17            0            0            0            0            0            0            0            0            0           17 
  690000   -87.273127    300.03069           17            0            0            0            0            0            0            0            0            0           17 
  691000   -97.004176    304.57279           17            0            0            0            0            0            0            0            0            0           17 
  692000    -84.33972    303.65993           17            0            0            0            0            0            0            0            0            0           17 
  693000   -85.426941     304.1931           17            0            0            0            0            0            0            0            0            0           17 
  694000   -90.022719     310.5984           17            0            0            0            0            0            0            0            0            0           17 
  695000   -97.111771     304.2002           17            0            0            0            0            0            0            0            0            0           17 
  696000   -88.206854    308.21089           17            0            0            0            0            0            0            0            0            0           17 
  697000   -87.777355    307.83002           17            0            0            0            0            0            0            0            0            0           17 
  698000   -90.713284    302.49752           17            0            0            0            0            0            0            0            0            0           17 
  699000    -90.81824    305.23866           17            0            0            0            0            0            0            0            0            0           17 
  700000   -91.718306    310.82296           17            0            0            0            0            0            0            0            0            0           17 
  701000   -88.565161    302.46816           17            0            0            0            0            0            0            0            0            0           17 
  702000   -87.201567    308.20592           17            0            0            0            0            0            0            0            0            0           17 
  703000   -85.508849    305.99045           17            0            0            0            0            0            0            0            0            0           17 
  704000   -85.612917    307.88666           17            0            0            0            0            0            0            0            0            0           17 
  705000   -86.248408    307.03942           17            0            0            0            0            0            0            0            0            0           17 
  706000   -86.030487    309.22221           17            0            0            0            0            0            0            0            0            0           17 
  707000   -87.784164    304.68172           17            0            0            0            0            0            0            0            0            0           17 
  708000    -85.97056    307.24299           17            0            0            0            0            0            0            0            0            0           17 
  709000   -85.082678    303.17323           17            0            0            0            0            0            0            0            0            0           17 
  710000   -90.266901    309.52009           17            0            0            0            0            0            0            0            0            0           17 
  711000   -91.202108    305.68019           17            0            0            0            0            0            0            0            0            0           17 
  712000   -95.109881    308.55967           17            0            0            0            0            0            0            0            0            0           17 
  713000   -93.154304    308.32545           17            0            0            0            0            0            0            0            0            0           17 
  714000    -94.90481    304.29352           17            0            0            0            0            0            0            0            0            0           17 
  715000   -91.084149    310.01666           17            0            0            0            0            0            0            0            0            0           17 
  716000   -89.128515    303.30958           17            0            0            0            0            0            0            0            0            0           17 
  717000    -91.30917    301.90647           17            0            0            0            0            0            0            0            0            0           17 
  718000   -89.474807    306.84457           17            0            0            0            0            0            0            0            0            0           17 
  719000   -94.305994    302.13177           17            0            0            0            0            0            0            0            0            0           17 
  720000   -97.333153    306.44533           17            0            0            0            0            0            0            0            0            0           17 
  721000   -100.03333    305.22612           17            0            0            0            0            0            0            0            0            0           17 
  722000   -101.46952    305.19538           17            0            0            0            0            0            0            0            0            0           17 
  723000   -105.52509    303.18037           17            0            0            0            0            0            0            0            0            0           17 
  724000   -101.23247    304.21385           17            0            0            0            0            0            0            0            0            0           17 
  725000   -102.17548    302.37858           17            0            0            0            0            0            0            0            0            0           17 
  726000   -99.917035    308.09603           17            0            0            0            0            0            0            0            0            0           17 
  727000   -105.73861     310.9126           17            0            0            0            0            0            0            0            0            0           17 
  728000   -104.24813    302.97251           17            0            0            0            0            0            0            0            0            0           17 
  729000   -100.43611    304.57643           18            0            0            0            0            0            0            0            0            0           18 
  730000   -95.716966    302.28774           18            0            0            0            0            0            0            0            0            0           18 
  731000   -92.488366    306.55104           18            0            0            0            0            0            0            0            0            0           18 
  732000   -90.402856    305.89801           18            0            0            0            0            0            0            0            0            0           18 
  733000   -94.396839    309.16645           18            0            0            0            0            0            0            0            0            0           18 
  734000   -95.739695    308.67809           18            0            0            0            0            0            0            0            0            0           18 
  735000   -94.094301    309.91466           18            0            0            0            0            0            0            0            0            0           18 
  736000   -93.159494     306.3523           18            0            0            0            0            0            0            0            0            0           18 
  737000   -92.391538    304.22186           18            0            0            0            0            0            0            0            0            0           18 
  738000   -83.661508    304.19093           18            0            0            0            0            0            0            0            0            0           18 
  739000   -82.282734    302.15832           18            0            0            0            0            0            0            0            0            0           18 
  740000   -89.438721    302.89849           19            0            0            0            0            0            0            0            0            0           19 
  741000   -88.321408     306.0356           19            0            0            0            0            0            0            0            0            0           19 
  742000   -87.462237    302.52965           19            0            0            0            0            0            0            0            0            0           19 
  743000   -91.213085     311.0347           19            0            0            0            0            0            0            0            0            0           19 
  744000    -82.26348    304.31688           19            0            0            0            0            0            0            0            0            0           19 
  745000   -78.276187    301.22396           19            0            0            0            0            0            0            0            0            0           19 
  746000    -82.53837    302.84821           19            0            0            0            0            0            0            0            0            0           19 
  747000   -84.773423    306.24287           19            0            0            0            0            0            0            0            0            0           19 
  748000   -85.045572    303.01416           19            0            0            0            0            0            0            0            0            0           19 
  749000   -85.238184    305.43944           19            0            0            0            0            0            0            0            0            0           19 
  750000   -86.827916    311.24409           19            0            0            0            0            0            0            0            0            0           19 
  751000    -83.01725    308.18615           19            0            0            0            0            0            0            0            0            0           19 
  752000   -79.523854    303.09718           19            0            0            0            0            0            0            0            0            0           19 
  753000   -81.978739    307.05266           19            0            0            0            0            0            0            0            0            0           19 
  754000   -78.146544    303.99469           19            0            0            0            0            0            0            0            0            0           19 
  755000   -77.557332    301.45179           19            0            0            0            0            0            0            0            0            0           19 
  756000    -80.00937    308.97991           19            0            0            0            0            0            0            0            0            0           19 
  757000    -82.28858    309.60146           19            0            0            0            0            0            0            0            0            0           19 
  758000    -79.96517    309.82636           19            0            0            0            0            0            0            0            0            0           19 
  759000   -82.514529    305.91989           19            0            0            0            0            0            0            0            0            0           19 
  760000    -85.81853    303.54935           19            0            0            0            0            0            0            0            0            0           19 
  761000   -80.789762    307.94191           19            0            0            0            0            0            0            0            0            0           19 
  762000   -83.673259    307.86035           19            0            0            0            0            0            0            0            0            0           19 
  763000   -82.049201    309.75319           19            0            0            0            0            0            0            0            0            0           19 
  764000   -81.881535    308.31866           19            0            0            0            0            0            0            0            0            0           19 
  765000   -78.199183    307.18509           19            0            0            0            0            0            0            0            0            0           19 
  766000   -82.942157    303.33528           19            0            0            0            0            0            0            0            0            0           19 
  767000   -82.847565    302.17496           19            0            0            0            0            0            0            0            0            0           19 
  768000    -80.03527     304.8098           19            0            0            0            0            0            0            0            0            0           19 
  769000   -85.440207      301.045           19            0            0            0            0            0            0            0            0            0           19 
  770000   -83.436144    303.68598           19            0            0            0            0            0            0            0            0            0           19 
  771000   -81.592107    308.50282           19            0            0            0            0            0            0            0            0            0           19 
  772000   -87.808866    303.75003           19            0            0            0            0            0            0            0            0            0           19 
  773000   -87.527824     311.6948           19            0            0            0            0            0            0            0            0            0           19 
  774000   -89.783182    306.35525           19            0            0            0            0            0            0            0            0            0           19 
  775000   -83.535995    304.71912           19            0            0            0            0            0            0            0            0            0           19 
  776000   -89.481472    304.44872           19            0            0            0            0            0            0            0            0            0           19 
  777000    -84.51175     303.5267           19            0            0            0            0            0            0            0            0            0           19 
  778000   -87.676188    306.77989           19            0            0            0            0            0            0            0            0            0           19 
  779000   -92.880792    304.91353           19            0            0            0            0            0            0            0            0            0           19 
  780000   -92.674584    299.42975           19            0            0            0            0            0            0            0            0            0           19 
  781000   -103.04692    304.80397           19            0            0            0            0            0            0            0            0            0           19 
  782000    -99.95159    306.33798           19            0            0            0            0            0            0            0            0            0           19 
  783000   -94.874459     305.0638           19            0            0            0            0            0            0            0            0            0           19 
  784000   -97.359012    304.85416           19            0            0            0            0            0            0            0            0            0           19 
  785000   -98.397061    308.46873           19            0            0            0            0            0            0            0            0            0           19 
  786000   -93.634396    301.99795           19            0            0            0            0            0            0            0            0            0           19 
  787000   -97.955838    309.59072           19            0            0            0            0            0            0            0            0            0           19 
  788000   -91.681347    305.52962           19            0            0            0            0            0            0            0            0            0           19 
  789000   -93.398221    307.24467           19            0            0            0            0            0            0            0            0            0           19 
  790000   -94.719491    307.26861           19            0            0            0            0            0            0            0            0            0           19 
  791000   -102.48777    309.61484           19            0            0            0            0            0            0            0            0            0           19 
  792000     -108.753    304.38428           19            0            0            0            0            0            0            0            0            0           19 
  793000   -102.70729    306.77183           19            0            0            0            0            0            0            0            0            0           19 
  794000   -100.70939    311.88475           19            0            0            0            0            0            0            0            0            0           19 
  795000   -105.05323    308.14059           19            0            0            0            0            0            0            0            0            0           19 
  796000   -102.93356     301.5828           20            0            0            0            0            0            0            0            0            0           20 
  797000   -98.774135    307.46269           20            0            0            0            0            0            0            0            0            0           20 
  798000   -96.878781    305.11862           20            0            0            0            0            0            0            0            0            0           20 
  799000   -100.12528    305.91129           20            0            0            0            0            0            0            0            0            0           20 
  800000   -95.401232    301.52741           21            0            0            0            0            0            0            0            0            0           21 
  801000   -94.450883    306.45475           21            0            0            0            0            0            0            0            0            0           21 
  802000   -95.590181    304.50613           21            0            0            0            0            0            0            0            0            0           21 
  803000   -93.661219     304.3789           21            0            0            0            0            0            0            0            0            0           21 
  804000   -94.515648    305.50322           21            0            0            0            0            0            0            0            0            0           21 
  805000   -95.764961     309.9338           21            0            0            0            0            0            0            0            0            0           21 
  806000   -96.615674    305.68791           21            0            0            0            0            0            0            0            0            0           21 
  807000   -92.110723    307.74887           21            0            0            0            0            0            0            0            0            0           21 
  808000   -94.271002    304.57049           21            0            0            0            0            0            0            0            0            0           21 
  809000   -95.148143    303.56842           21            0            0            0            0            0            0            0            0            0           21 
  810000   -93.639838    308.99513           21            0            0            0            0            0            0            0            0            0           21 
  811000   -86.371443     306.5536           22            0            0            0            0            0            0            0            0            0           22 
  812000   -90.711679    304.16177           22            0            0            0            0            0            0            0            0            0           22 
  813000   -93.539861    304.32986           22            0            0            0            0            0            0            0            0            0           22 
  814000   -94.191836    307.85586           22            0            0            0            0            0            0            0            0            0           22 
  815000   -97.233464    302.03341           22            0            0            0            0            0            0            0            0            0           22 
  816000   -102.15202    307.20612           22            0            0            0            0            0            0            0            0            0           22 
  817000   -94.510963    303.26569           22            0            0            0            0            0            0            0            0            0           22 
  818000   -101.07677    304.62045           22            0            0            0            0            0            0            0            0            0           22 
  819000   -102.48805    308.20056           22            0            0            0            0            0            0            0            0            0           22 
  820000   -101.99999    312.14774           22            0            0            0            0            0            0            0            0            0           22 
  821000   -95.504067    305.40991           22            0            0            0            0            0            0            0            0            0           22 
  822000   -98.349762     300.4897           22            0            0            0            0            0            0            0            0            0           22 
  823000   -99.367014    305.46689           22            0            0            0            0            0            0            0            0            0           22 
  824000   -100.77888    307.23095           22            0            0            0            0            0            0            0            0            0           22 
  825000   -98.199209    304.67658           23            0            0            0            0            0            0            0            0            0           23 
  826000   -98.294932    304.40244           23            0            0            0            0            0            0            0            0            0           23 
  827000   -106.78843    301.55222           23            0            0            0            0            0            0            0            0            0           23 
  828000   -102.94986    305.74179           23            0            0            0            0            0            0            0            0            0           23 
  829000    -95.60293    308.11552           24            0            0            0            0            0            0            0            0            0           24 
  830000   -92.107816     301.8535           25            0            0            0            0            0            0            0            0            0           25 
  831000   -93.302133    304.81385           25            0            0            0            0            0            0            0            0            0           25 
  832000   -94.013955    305.49429           25            0            0            0            0            0            0            0            0            0           25 
  833000   -93.817659    301.73262           25            0            0            0            0            0            0            0            0            0           25 
  834000   -94.611744    306.17393           25            0            0            0            0            0            0            0            0            0           25 
  835000   -89.036709    304.82372           25            0            0            0            0            0            0            0            0            0           25 
  836000    -94.42278    300.74451           25            0            0            0            0            0            0            0            0            0           25 
  837000   -92.703658    307.74662           25            0            0            0            0            0            0            0            0            0           25 
  838000   -90.800107    309.37365           25            0            0            0            0            0            0            0            0            0           25 
  839000   -82.921467    306.61781           25            0            0            0            0            0            0            0            0            0           25 
  840000   -91.608188    303.50484           25            0            0            0            0            0            0            0            0            0           25 
  841000   -90.817743    303.10246           25            0            0            0            0            0            0            0            0            0           25 
  842000   -83.535772    304.77703           25            0            0            0            0            0            0            0            0            0           25 
  843000   -83.554609    306.85242           25            0            0            0            0            0            0            0            0            0           25 
  844000   -82.957043    302.87754           25            0            0            0            0            0            0            0            0            0           25 
  845000    -76.87621    303.70222           25            0            0            0            0            0            0            0            0            0           25 
  846000    -76.86479    304.21007           25            0            0            0            0            0            0            0            0            0           25 
  847000   -74.726775    306.14719           25            0            0            0            0            0            0            0            0            0           25 
  848000   -72.859152    307.22018           25            0            0            0            0            0            0            0            0            0           25 
  849000   -68.950474    302.62785           25            0            0            0            0            0            0            0            0            0           25 
  850000   -62.862744    302.87601           25            0            0            0            0            0            0            0            0            0           25 
  851000   -64.123123    307.51047           25            0            0            0            0            0            0            0            0            0           25 
  852000   -75.813311    310.51355           25            0            0            0            0            0            0            0            0            0           25 
  853000    -77.18029    308.80376           25            0            0            0            0            0            0            0            0            0           25 
  854000    -72.91211    302.56896           25            0            0            0            0            0            0            0            0            0           25 
  855000   -69.642596    306.54741           25            0            0            0            0            0            0            0            0            0           25 
  856000    -79.48083     310.1133           25            0            0            0            0            0            0            0            0            0           25 
  857000   -74.751442     306.6841           25            0            0            0            0            0            0            0            0            0           25 
  858000   -78.548203      306.414           25            0            0            0            0            0            0            0            0            0           25 
  859000   -75.037484    304.93796           26            0            0            0            0            0            0            0            0            0           26 
  860000   -78.225541     307.5925           26            0            0            0            0            0            0            0            0            0           26 
  861000   -77.308377      305.365           26            0            0            0            0            0            0            0            0            0           26 
  862000    -79.00334    309.29613           26            0            0            0            0            0            0            0            0            0           26 
  863000   -77.103467    306.06879           26            0            0            0            0            0            0            0            0            0           26 
  864000   -78.797707     302.3144           26            0            0            0            0            0            0            0            0            0           26 
  865000   -76.460085    305.31969           26            0            0            0            0            0            0            0            0            0           26 
  866000   -74.724817     307.9046           26            0            0            0            0            0            0            0            0            0           26 
  867000   -75.679069    310.39291           26            0            0            0            0            0            0            0            0            0           26 
  868000   -74.353231    307.67714           26            0            0            0            0            0            0            0            0            0           26 
  869000   -75.049556     310.3442           26            0            0            0            0            0            0            0            0            0           26 
  870000   -73.796441    303.22554           26            0            0            0            0            0            0            0            0            0           26 
  871000   -74.465946    304.06577           26            0            0            0            0            0            0            0            0            0           26 
  872000   -72.218172    310.00537           26            0            0            0            0            0            0            0            0            0           26 
  873000   -75.517753     311.6179           26            0            0            0            0            0            0            0            0            0           26 
  874000   -74.224432    310.88734           26            0            0            0            0            0            0            0            0            0           26 
  875000   -67.263458    306.39264           26            0            0            0            0            0            0            0            0            0           26 
  876000   -77.598885    308.43509           26            0            0            0            0            0            0            0            0            0           26 
  877000   -75.154511    307.33945           26            0            0            0            0            0            0            0            0            0           26 
  878000    -73.30687       307.75           26            0            0            0            0            0            0            0            0            0           26 
  879000   -73.145637    300.98468           26            0            0            0            0            0            0            0            0            0           26 
  880000   -75.671166    309.74527           26            0            0            0            0            0            0            0            0            0           26 
  881000   -79.333686    307.78793           26            0            0            0            0            0            0            0            0            0           26 
  882000   -77.276944    308.73419           26            0            0            0            0            0            0            0            0            0           26 
  883000   -77.670624    304.10774           26            0            0            0            0            0            0            0            0            0           26 
  884000   -77.126706    305.49137           26            0            0            0            0            0            0            0            0            0           26 
  885000   -73.957913     300.8185           26            0            0            0            0            0            0            0            0            0           26 
  886000   -73.032209    305.39101           26            0            0            0            0            0            0            0            0            0           26 
  887000   -74.160756    305.49705           26            0            0            0            0            0            0            0            0            0           26 
  888000   -76.810067    309.18056           26            0            0            0            0            0            0            0            0            0           26 
  889000   -73.937314     313.0222           26            0            0            0            0            0            0            0            0            0           26 
  890000   -77.375691    305.20417           26            0            0            0            0            0            0            0            0            0           26 
  891000   -80.293529    309.05332           26            0            0            0            0            0            0            0            0            0           26 
  892000   -77.390115    306.71754           27            0            0            0            0            0            0            0            0            0           27 
  893000   -75.198518    304.14174           27            0            0            0            0            0            0            0            0            0           27 
  894000   -74.638445    308.84089           27            0            0            0            0            0            0            0            0            0           27 
  895000   -67.860385     302.7018           27            0            0            0            0            0            0            0            0            0           27 
  896000   -74.691641    306.87776           27            0            0            0            0            0            0            0            0            0           27 
  897000   -71.437123    304.56863           27            0            0            0            0            0            0            0            0            0           27 
  898000   -72.303032    302.66477           27            0            0            0            0            0            0            0            0            0           27 
  899000   -74.065689    307.25777           27            0            0            0            0            0            0            0            0            0           27 
  900000   -74.714965     301.5385           27            0            0            0            0            0            0            0            0            0           27 
  901000   -74.529996    301.04589           27            0            0            0            0            0            0            0            0            0           27 
  902000   -72.901863     306.9041           27            0            0            0            0            0            0            0            0            0           27 
  903000   -74.610099    303.62638           27            0            0            0            0            0            0            0            0            0           27 
  904000   -73.239858    312.73728           27            0            0            0            0            0            0            0            0            0           27 
  905000   -74.666894    304.63766           27            0            0            0            0            0            0            0            0            0           27 
  906000    -76.26593     307.3541           27            0            0            0            0            0            0            0            0            0           27 
  907000    -77.01854    307.83565           27            0            0            0            0            0            0            0            0            0           27 
  908000   -70.630229    310.42132           27            0            0            0            0            0            0            0            0            0           27 
  909000   -72.845928    309.77659           27            0            0            0            0            0            0            0            0            0           27 
  910000   -71.217823    306.45241           27            0            0            0            0            0            0            0            0            0           27 
  911000     -79.3539    309.56784           27            0            0            0            0            0            0            0            0            0           27 
  912000   -70.285625    302.46084           27            0            0            0            0            0            0            0            0            0           27 
  913000    -73.61874    301.62151           27            0            0            0            0            0            0            0            0            0           27 
  914000   -74.879742    304.52141           27            0            0            0            0            0            0            0            0            0           27 
  915000   -77.468129    301.38337           27            0            0            0            0            0            0            0            0            0           27 
  916000   -71.700946    304.72922           27            0            0            0            0            0            0            0            0            0           27 
  917000   -74.313303    307.81127           27            0            0            0            0            0            0            0            0            0           27 
  918000   -78.684847    303.03937           27            0            0            0            0            0            0            0            0            0           27 
  919000   -69.575715    303.33028           27            0            0            0            0            0            0            0            0            0           27 
  920000   -71.639354    306.99865           27            0            0            0            0            0            0            0            0            0           27 
  921000   -76.152077    303.44878           27            0            0            0            0            0            0            0            0            0           27 
  922000     -72.7247    305.21206           27            0            0            0            0            0            0            0            0            0           27 
  923000   -78.178579    303.73535           27            0            0            0            0            0            0            0            0            0           27 
  924000   -77.187903    311.44669           27            0            0            0            0            0            0            0            0            0           27 
  925000   -77.560136    308.67664           27            0            0            0            0            0            0            0            0            0           27 
  926000   -78.782558    307.67972           27            0            0            0            0            0            0            0            0            0           27 
  927000   -74.763232      307.541           27            0            0            0            0            0            0            0            0            0           27 
  928000   -72.847894    305.87553           27            0            0            0            0            0            0            0            0            0           27 
  929000   -73.285808    308.89423           27            0            0            0            0            0            0            0            0            0           27 
  930000    -75.60626    304.83189           27            0            0            0            0            0            0            0            0            0           27 
  931000   -77.527249    305.60833           27            0            0            0            0            0            0            0            0            0           27 
  932000   -79.498083    307.14562           27            0            0            0            0            0            0            0            0            0           27 
  933000   -75.108464    307.21967           27            0            0            0            0            0            0            0            0            0           27 
  934000   -72.021504    304.42043           27            0            0            0            0            0            0            0            0            0           27 
  935000   -76.062886      302.475           27            0            0            0            0            0            0            0            0            0           27 
  936000   -75.585458    302.60445           27            0            0            0            0            0            0            0            0            0           27 
  937000   -81.998533    301.98171           27            0            0            0            0            0            0            0            0            0           27 
  938000   -75.384002    305.17021           27            0            0            0            0            0            0            0            0            0           27 
  939000   -77.636071    301.36654           27            0            0            0            0            0            0            0            0            0           27 
  940000   -78.373656     305.7303           27            0            0            0            0            0            0            0            0            0           27 
  941000   -72.973661    304.11002           27            0            0            0            0            0            0            0            0            0           27 
  942000   -73.795191    308.60846           27            0            0            0            0            0            0            0            0            0           27 
  943000   -72.696503    304.97887           27            0            0            0            0            0            0            0            0            0           27 
  944000   -74.367393    306.25865           27            0            0            0            0            0            0            0            0            0           27 
  945000   -76.157908    304.03079           27            0            0            0            0            0            0            0            0            0           27 
  946000   -74.955212     306.1916           27            0            0            0            0            0            0            0            0            0           27 
  947000   -74.550072    306.18171           27            0            0            0            0            0            0            0            0            0           27 
  948000   -71.217798    305.48603           27            0            0            0            0            0            0            0            0            0           27 
  949000   -76.258169    304.39408           27            0            0            0            0            0            0            0            0            0           27 
  950000   -74.158746    311.80104           27            0            0            0            0            0            0            0            0            0           27 
  951000   -78.284488    305.95063           27            0            0            0            0            0            0            0            0            0           27 
  952000   -79.124775    306.06103           27            0            0            0            0            0            0            0            0            0           27 
  953000   -75.027032    306.43698           27            0            0            0            0            0            0            0            0            0           27 
  954000    -81.54346    305.41768           27            0            0            0            0            0            0            0            0            0           27 
  955000   -72.665637    306.68507           27            0            0            0            0            0            0            0            0            0           27 
  956000   -72.706519    303.34364           27            0            0            0            0            0            0            0            0            0           27 
  957000   -74.759602    309.11333           27            0            0            0            0            0            0            0            0            0           27 
  958000   -74.577821    310.16749           27            0            0            0            0            0            0            0            0            0           27 
  959000   -69.677254      307.685           27            0            0            0            0            0            0            0            0            0           27 
  960000   -72.709322    311.27189           27            0            0            0            0            0            0            0            0            0           27 
  961000   -68.727521    301.75304           27            0            0            0            0            0            0            0            0            0           27 
  962000   -73.091882    306.06043           27            0            0            0            0            0            0            0            0            0           27 
  963000   -70.719965      309.284           27            0            0            0            0            0            0            0            0            0           27 
  964000    -69.05756    308.44477           27            0            0            0            0            0            0            0            0            0           27 
  965000   -62.507607    303.21473           27            0            0            0            0            0            0            0            0            0           27 
  966000   -71.594846    304.79714           27            0            0            0            0            0            0            0            0            0           27 
  967000   -72.776506    314.46079           27            0            0            0            0            0            0            0            0            0           27 
  968000   -72.636181    307.32102           27            0            0            0            0            0            0            0            0            0           27 
  969000   -71.318657    300.21082           27            0            0            0            0            0            0            0            0            0           27 
  970000   -72.278867    300.16235           27            0            0            0            0            0            0            0            0            0           27 
  971000   -76.884368    304.13807           27            0            0            0            0            0            0            0            0            0           27 
  972000   -78.211976    308.57392           27            0            0            0            0            0            0            0            0            0           27 
  973000   -70.946166    305.42629           27            0            0            0            0            0            0            0            0            0           27 
  974000   -74.009125     309.0775           27            0            0            0            0            0            0            0            0            0           27 
  975000   -71.848261    307.81525           27            0            0            0            0            0            0            0            0            0           27 
  976000   -78.862351    305.63496           27            0            0            0            0            0            0            0            0            0           27 
  977000    -90.66832    307.81057           27            0            0            0            0            0            0            0            0            0           27 
  978000    -89.91358    308.53361           27            0            0            0            0            0            0            0            0            0           27 
  979000   -88.017456    302.92626           27            0            0            0            0            0            0            0            0            0           27 
  980000   -94.926801    305.88284           27            0            0            0            0            0            0            0            0            0           27 
  981000   -94.042858    298.48256           27            0            0            0            0            0            0            0            0            0           27 
  982000   -92.187505    308.55845           27            0            0            0            0            0            0            0            0            0           27 
  983000   -90.622361    304.21074           27            0            0            0            0            0            0            0            0            0           27 
  984000   -86.221567    305.71067           27            0            0            0            0            0            0            0            0            0           27 
  985000   -83.231162    305.62485           27            0            0            0            0            0            0            0            0            0           27 
  986000   -90.553501    307.58808           27            0            0            0            0            0            0            0            0            0           27 
  987000   -86.009927     301.6124           27            0            0            0            0            0            0            0            0            0           27 
  988000   -90.932221    307.68437           27            0            0            0            0            0            0            0            0            0           27 
  989000   -86.952234    305.92058           27            0            0            0            0            0            0            0            0            0           27 
  990000   -83.802274    305.88703           27            0            0            0            0            0            0            0            0            0           27 
  991000   -87.808658    303.97864           27            0            0            0            0            0            0            0            0            0           27 
  992000    -91.12516    309.25048           27            0            0            0            0            0            0            0            0            0           27 
  993000   -87.668923    310.87487           27            0            0            0            0            0            0            0            0            0           27 
  994000   -94.459115    305.27888           27            0            0            0            0            0            0            0            0            0           27 
  995000   -98.024146       305.83           27            0            0            0            0            0            0            0            0            0           27 
  996000   -93.563221    303.95742           27            0            0            0            0            0            0            0            0            0           27 
  997000   -91.740497    304.72005           27            0            0            0            0            0            0            0            0            0           27 
  998000    -94.16649    304.61598           27            0            0            0            0            0            0            0            0            0           27 
  999000   -93.295922    303.50018           27            0            0            0            0            0            0            0            0            0           27 
 1000000   -92.463043    308.24483           28            0            0            0            0            0            0            0            0            0           28 
 1001000   -91.819239    305.09403           28            0            0            0            0            0            0            0            0            0           28 
 1002000   -91.847414    307.24153           28            0            0            0            0            0            0            0            0            0           28 
 1003000   -93.795671    306.82033           28            0            0            0            0            0            0            0            0            0           28 
 1004000   -88.962782    305.22489           28            0            0            0            0            0            0            0            0            0           28 
 1005000   -94.714554    307.35274           28            0            0            0            0            0            0            0            0            0           28 
 1006000   -92.134071    310.39532           28            0            0            0            0            0            0            0            0            0           28 
 1007000    -89.42633    306.69651           28            0            0            0            0            0            0            0            0            0           28 
 1008000   -91.796192    305.06448           28            0            0            0            0            0            0            0            0            0           28 
 1009000   -86.017344    305.55129           28            0            0            0            0            0            0            0            0            0           28 
 1010000   -91.333836    304.99574           28            0            0            0            0            0            0            0            0            0           28 
 1011000   -86.004437    304.23685           28            0            0            0            0            0            0            0            0            0           28 
 1012000   -83.391438    304.89344           28            0            0            0            0            0            0            0            0            0           28 
 1013000   -90.823823    308.41364           28            0            0            0            0            0            0            0            0            0           28 
 1014000   -88.682799     303.7402           28            0            0            0            0            0            0            0            0            0           28 
 1015000   -92.498161    306.41698           28            0            0            0            0            0            0            0            0            0           28 
 1016000   -92.988972    301.70377           28            0            0            0            0            0            0            0            0            0           28 
 1017000   -94.404202    304.51248           28            0            0            0            0            0            0            0            0            0           28 
 1018000    -96.20543    306.29298           28            0            0            0            0            0            0            0            0            0           28 
 1019000   -91.994134    308.71117           28            0            0            0            0            0            0            0            0            0           28 
 1020000   -97.128395    309.58069           28            0            0            0            0            0            0            0            0            0           28 
 1021000   -95.541596    312.60366           28            0            0            0            0            0            0            0            0            0           28 
 1022000   -94.740082    303.22206           28            0            0            0            0            0            0            0            0            0           28 
 1023000   -88.744593    302.57828           28            0            0            0            0            0            0            0            0            0           28 
 1024000   -97.306649    304.17869           28            0            0            0            0            0            0            0            0            0           28 
 1025000   -94.604609    306.41283           28            0            0            0            0            0            0            0            0            0           28 
 1026000   -100.07469    304.25098           28            0            0            0            0            0            0            0            0            0           28 
 1027000   -95.754367    303.96539           28            0            0            0            0            0            0            0            0            0           28 
 1028000   -95.672469    303.54018           28            0            0            0            0            0            0            0            0            0           28 
 1029000   -93.199288    304.90411           28            0            0            0            0            0            0            0            0            0           28 
 1030000   -90.332607    307.13041           28            0            0            0            0            0            0            0            0            0           28 
 1031000   -97.667904    302.58554           28            0            0            0            0            0            0            0            0            0           28 
 1032000   -91.358361    304.47673           28            0            0            0            0            0            0            0            0            0           28 
 1033000   -90.374062    303.07066           28            0            0            0            0            0            0            0            0            0           28 
 1034000   -95.701924    303.65674           28            0            0            0            0            0            0            0            0            0           28 
 1035000   -96.177906    308.06864           28            0            0            0            0            0            0            0            0            0           28 
 1036000   -104.37772    306.01037           28            0            0            0            0            0            0            0            0            0           28 
 1037000   -102.70272    305.30732           28            0            0            0            0            0            0            0            0            0           28 
 1038000     -105.817    306.19455           28            0            0            0            0            0            0            0            0            0           28 
 1039000   -100.96931     313.1644           29            0            0            0            0            0            0            0            0            0           29 
 1040000   -95.220937      304.324           29            0            0            0            0            0            0            0            0            0           29 
 1041000   -100.69066    306.46384           29            0            0            0            0            0            0            0            0            0           29 
 1042000   -100.31222    304.73128           29            0            0            0            0            0            0            0            0            0           29 
 1043000   -98.911919    307.56126           29            0            0            0            0            0            0            0            0            0           29 
 1044000   -101.54801    302.10316           29            0            0            0            0            0            0            0            0            0           29 
 1045000   -103.69518    307.65245           29            0            0            0            0            0            0            0            0            0           29 
 1046000   -104.63591    307.78933           29            0            0            0            0            0            0            0            0            0           29 
 1047000   -104.15803    306.18952           29            0            0            0            0            0            0            0            0            0           29 
 1048000   -98.468434    303.94505           29            0            0            0            0            0            0            0            0            0           29 
 1049000   -98.888226    305.23501           29            0            0            0            0            0            0            0            0            0           29 
 1050000   -97.955831    305.89276           29            0            0            0            0            0            0            0            0            0           29 
 1051000   -92.162358    309.49912           30            0            0            0            0            0            0            0            0            0           30 
 1052000   -92.489165    303.57902           30            0            0            0            0            0            0            0            0            0           30 
 1053000   -94.014454    307.98262           30            0            0            0            0            0            0            0            0            0           30 
 1054000   -91.118684    307.29002           30            0            0            0            0            0            0            0            0            0           30 
 1055000   -90.672746     307.6955           30            0            0            0            0            0            0            0            0            0           30 
 1056000   -95.028596    308.25545           30            0            0            0            0            0            0            0            0            0           30 
 1057000    -95.17654    310.73573           30            0            0            0            0            0            0            0            0            0           30 
 1058000   -91.060133    306.60863           30            0            0            0            0            0            0            0            0            0           30 
 1059000   -88.252822     303.1404           30            0            0            0            0            0            0            0            0            0           30 
 1060000   -92.739049    303.10419           30            0            0            0            0            0            0            0            0            0           30 
 1061000   -90.520158    311.62345           30            0            0            0            0            0            0            0            0            0           30 
 1062000    -82.26834    304.63818           30            0            0            0            0            0            0            0            0            0           30 
 1063000   -89.413499    305.07341           30            0            0            0            0            0            0            0            0            0           30 
 1064000   -90.325612    303.33901           30            0            0            0            0            0            0            0            0            0           30 
 1065000   -90.400219    312.90856           30            0            0            0            0            0            0            0            0            0           30 
 1066000   -90.066242     304.8698           30            0            0            0            0            0            0            0            0            0           30 
 1067000   -85.996301    305.88901           30            0            0            0            0            0            0            0            0            0           30 
 1068000   -98.511317    307.21228           30            0            0            0            0            0            0            0            0            0           30 
 1069000   -91.445654    304.79729           30            0            0            0            0            0            0            0            0            0           30 
 1070000   -95.146201    302.60442           30            0            0            0            0            0            0            0            0            0           30 
 1071000   -92.985197     306.6234           30            0            0            0            0            0            0            0            0            0           30 
 1072000   -96.975435    301.25905           30            0            0            0            0            0            0            0            0            0           30 
 1073000   -90.525295    302.65915           30            0            0            0            0            0            0            0            0            0           30 
 1074000   -95.188216    311.51525           30            0            0            0            0            0            0            0            0            0           30 
 1075000   -84.368668     307.2349           30            0            0            0            0            0            0            0            0            0           30 
 1076000    -86.91978    302.45649           30            0            0            0            0            0            0            0            0            0           30 
 1077000   -87.831271     300.5356           30            0            0            0            0            0            0            0            0            0           30 
 1078000   -94.798961    308.35241           30            0            0            0            0            0            0            0            0            0           30 
 1079000   -95.232225    303.38187           30            0            0            0            0            0            0            0            0            0           30 
 1080000   -95.205151    308.07458           30            0            0            0            0            0            0            0            0            0           30 
 1081000   -91.245116    306.61284           30            0            0            0            0            0            0            0            0            0           30 
 1082000   -96.179877    309.66445           30            0            0            0            0            0            0            0            0            0           30 
 1083000   -95.827683    307.28109           30            0            0            0            0            0            0            0            0            0           30 
 1084000   -97.786777    304.55967           30            0            0            0            0            0            0            0            0            0           30 
 1085000   -98.171493    305.77238           30            0            0            0            0            0            0            0            0            0           30 
 1086000   -99.306582    308.52773           30            0            0            0            0            0            0            0            0            0           30 
 1087000   -91.869446    302.23235           30            0            0            0            0            0            0            0            0            0           30 
 1088000   -90.438147    307.17251           30            0            0            0            0            0            0            0            0            0           30 
 1089000   -87.401784    305.13033           30            0            0            0            0            0            0            0            0            0           30 
 1090000   -79.515418    302.62672           30            0            0            0            0            0            0            0            0            0           30 
 1091000   -93.894579    302.09332           30            0            0            0            0            0            0            0            0            0           30 
 1092000   -85.355518    311.06161           31            0            0            0            0            0            0            0            0            0           31 
 1093000   -81.438595    310.97494           31            0            0            0            0            0            0            0            0            0           31 
 1094000   -83.834655     304.6524           31            0            0            0            0            0            0            0            0            0           31 
 1095000   -85.418673    308.94184           31            0            0            0            0            0            0            0            0            0           31 
 1096000   -86.863313    306.71995           31            0            0            0            0            0            0            0            0            0           31 
 1097000   -83.209831    308.46068           31            0            0            0            0            0            0            0            0            0           31 
 1098000   -86.740357    312.65945           31            0            0            0            0            0            0            0            0            0           31 
 1099000    -90.71129    303.15339           31            0            0            0            0            0            0            0            0            0           31 
 1100000   -90.564361    304.82703           31            0            0            0            0            0            0            0            0            0           31 
 1101000   -89.379752    303.05316           31            0            0            0            0            0            0            0            0            0           31 
 1102000   -84.637655    304.19434           31            0            0            0            0            0            0            0            0            0           31 
 1103000   -83.805547    303.26215           31            0            0            0            0            0            0            0            0            0           31 
 1104000   -85.763618    308.25983           31            0            0            0            0            0            0            0            0            0           31 
 1105000   -86.026654    308.84479           31            0            0            0            0            0            0            0            0            0           31 
 1106000   -86.127238    310.32409           31            0            0            0            0            0            0            0            0            0           31 
 1107000   -84.094836    309.96671           31            0            0            0            0            0            0            0            0            0           31 
 1108000   -82.821389    307.68149           31            0            0            0            0            0            0            0            0            0           31 
 1109000   -79.957492      305.119           31            0            0            0            0            0            0            0            0            0           31 
 1110000   -79.129457    305.25597           31            0            0            0            0            0            0            0            0            0           31 
 1111000   -83.545372     304.8848           31            0            0            0            0            0            0            0            0            0           31 
 1112000   -90.197507    313.50921           31            0            0            0            0            0            0            0            0            0           31 
 1113000   -82.864596     303.6162           31            0            0            0            0            0            0            0            0            0           31 
 1114000   -85.100065    301.55662           31            0            0            0            0            0            0            0            0            0           31 
 1115000   -86.887322    304.67178           31            0            0            0            0            0            0            0            0            0           31 
 1116000   -80.909581    302.96905           31            0            0            0            0            0            0            0            0            0           31 
 1117000   -80.763229    304.52633           31            0            0            0            0            0            0            0            0            0           31 
 1118000   -77.763311    312.49958           31            0            0            0            0            0            0            0            0            0           31 
 1119000   -73.038884    304.15644           31            0            0            0            0            0            0            0            0            0           31 
 1120000   -68.760164    307.28082           31            0            0            0            0            0            0            0            0            0           31 
 1121000   -72.337881    307.20306           31            0            0            0            0            0            0            0            0            0           31 
 1122000   -74.450833       306.35           31            0            0            0            0            0            0            0            0            0           31 
 1123000   -75.280829    305.96063           31            0            0            0            0            0            0            0            0            0           31 
 1124000   -75.339321    314.27427           31            0            0            0            0            0            0            0            0            0           31 
 1125000   -81.345589    302.44418           31            0            0            0            0            0            0            0            0            0           31 
 1126000   -84.072436    307.76865           31            0            0            0            0            0            0            0            0            0           31 
 1127000   -83.549176    313.49875           31            0            0            0            0            0            0            0            0            0           31 
 1128000   -83.801245    308.31058           31            0            0            0            0            0            0            0            0            0           31 
 1129000   -83.331366    306.28502           31            0            0            0            0            0            0            0            0            0           31 
 1130000     -84.7668    308.48434           31            0            0            0            0            0            0            0            0            0           31 
 1131000   -82.463894    310.20785           31            0            0            0            0            0            0            0            0            0           31 
 1132000   -80.711492    305.80293           31            0            0            0            0            0            0            0            0            0           31 
 1133000   -82.943764    306.59633           31            0            0            0            0            0            0            0            0            0           31 
 1134000   -79.005816    309.51736           31            0            0            0            0            0            0            0            0            0           31 
 1135000   -81.423894    309.41739           32            0            0            0            0            0            0            0            0            0           32 
 1136000   -81.876562    306.13194           32            0            0            0            0            0            0            0            0            0           32 
 1137000   -80.679378     312.3977           32            0            0            0            0            0            0            0            0            0           32 
 1138000   -84.356997    308.61356           32            0            0            0            0            0            0            0            0            0           32 
 1139000   -83.334557    308.70597           32            0            0            0            0            0            0            0            0            0           32 
 1140000   -85.750954    310.36198           32            0            0            0            0            0            0            0            0            0           32 
 1141000   -82.831478    304.51138           32            0            0            0            0            0            0            0            0            0           32 
 1142000   -80.155699    306.59004           32            0            0            0            0            0            0            0            0            0           32 
 1143000   -81.166371    308.56373           32            0            0            0            0            0            0            0            0            0           32 
 1144000   -75.575197    306.26718           32            0            0            0            0            0            0            0            0            0           32 
 1145000   -75.050302    308.08915           32            0            0            0            0            0            0            0            0            0           32 
 1146000   -80.668371    307.82212           32            0            0            0            0            0            0            0            0            0           32 
 1147000   -79.405392     304.9654           32            0            0            0            0            0            0            0            0            0           32 
 1148000    -83.43168    311.82225           32            0            0            0            0            0            0            0            0            0           32 
 1149000   -80.679476    304.63665           32            0            0            0            0            0            0            0            0            0           32 
 1150000   -80.938305    307.13189           32            0            0            0            0            0            0            0            0            0           32 
 1151000   -78.342232    311.08932           32            0            0            0            0            0            0            0            0            0           32 
 1152000   -81.787007    304.91799           32            0            0            0            0            0            0            0            0            0           32 
 1153000   -83.436763    303.81203           32            0            0            0            0            0            0            0            0            0           32 
 1154000   -83.560753    302.14416           32            0            0            0            0            0            0            0            0            0           32 
 1155000   -86.380446    308.56609           32            0            0            0            0            0            0            0            0            0           32 
 1156000   -86.256637    307.95043           32            0            0            0            0            0            0            0            0            0           32 
 1157000   -83.262206    307.83159           33            0            0            0            0            0            0            0            0            0           33 
 1158000   -86.213622    308.72596           33            0            0            0            0            0            0            0            0            0           33 
 1159000   -78.067084    306.19851           33            0            0            0            0            0            0            0            0            0           33 
 1160000   -79.709534    301.36857           33            0            0            0            0            0            0            0            0            0           33 
 1161000     -80.4166    310.35897           33            0            0            0            0            0            0            0            0            0           33 
 1162000   -84.187694    306.26584           33            0            0            0            0            0            0            0            0            0           33 
 1163000   -76.302702    307.73066           33            0            0            0            0            0            0            0            0            0           33 
 1164000   -75.012114    309.77923           33            0            0            0            0            0            0            0            0            0           33 
 1165000   -75.689825     307.8946           33            0            0            0            0            0            0            0            0            0           33 
 1166000   -77.793752    303.24592           33            0            0            0            0            0            0            0            0            0           33 
 1167000   -79.448564    307.66325           33            0            0            0            0            0            0            0            0            0           33 
 1168000    -80.10142    305.45215           33            0            0            0            0            0            0            0            0            0           33 
 1169000    -85.90942    303.49235           33            0            0            0            0            0            0            0            0            0           33 
 1170000   -83.234571    308.06198           33            0            0            0            0            0            0            0            0            0           33 
 1171000   -79.698095    304.95761           33            0            0            0            0            0            0            0            0            0           33 
 1172000   -88.344711    313.43525           33            0            0            0            0            0            0            0            0            0           33 
 1173000   -91.693429     309.6628           33            0            0            0            0            0            0            0            0            0           33 
 1174000   -96.782491    307.57962           33            0            0            0            0            0            0            0            0            0           33 
 1175000   -95.180199    306.12572           33            0            0            0            0            0            0            0            0            0           33 
 1176000   -96.266474    304.32894           33            0            0            0            0            0            0            0            0            0           33 
 1177000   -89.886248    310.27752           33            0            0            0            0            0            0            0            0            0           33 
 1178000   -93.397298    304.67276           33            0            0            0            0            0            0            0            0            0           33 
 1179000   -86.826771    304.12795           33            0            0            0            0            0            0            0            0            0           33 
 1180000   -84.332364    308.17681           33            0            0            0            0            0            0            0            0            0           33 
 1181000   -87.345476    311.89764           33            0            0            0            0            0            0            0            0            0           33 
 1182000   -87.713215    306.40316           33            0            0            0            0            0            0            0            0            0           33 
 1183000   -87.103402    307.55045           33            0            0            0            0            0            0            0            0            0           33 
 1184000   -86.158763    306.17132           33            0            0            0            0            0            0            0            0            0           33 
 1185000   -85.211082    310.77097           33            0            0            0            0            0            0            0            0            0           33 
 1186000   -85.901481    305.03772           33            0            0            0            0            0            0            0            0            0           33 
 1187000    -85.01387    306.45267           33            0            0            0            0            0            0            0            0            0           33 
 1188000   -85.042893    308.48484           33            0            0            0            0            0            0            0            0            0           33 
 1189000   -88.001287    308.26037           33            0            0            0            0            0            0            0            0            0           33 
 1190000   -85.673455    304.15565           33            0            0            0            0            0            0            0            0            0           33 
 1191000   -84.882586    303.85554           33            0            0            0            0            0            0            0            0            0           33 
 1192000   -92.767298    303.49025           33            0            0            0            0            0            0            0            0            0           33 
 1193000   -90.950302    310.36878           33            0            0            0            0            0            0            0            0            0           33 
 1194000   -84.394688    309.66473           33            0            0            0            0            0            0            0            0            0           33 
 1195000   -83.031467    306.33753           33            0            0            0            0            0            0            0            0            0           33 
 1196000   -84.908666    308.41441           33            0            0            0            0            0            0            0            0            0           33 
 1197000    -85.63174    306.95736           33            0            0            0            0            0            0            0            0            0           33 
 1198000   -89.111661    309.49407           33            0            0            0            0            0            0            0            0            0           33 
 1199000   -95.527308    312.97222           33            0            0            0            0            0            0            0            0            0           33 
 1200000   -93.489247    304.40983           33            0            0            0            0            0            0            0            0            0           33 
 1201000   -91.516151    300.25147           33            0            0            0            0            0            0            0            0            0           33 
 1202000    -92.45596    307.32058           33            0            0            0            0            0            0            0            0            0           33 
 1203000   -95.359971    302.32679           33            0            0            0            0            0            0            0            0            0           33 
 1204000   -89.881428    304.31438           33            0            0            0            0            0            0            0            0            0           33 
 1205000    -97.26577    301.99735           33            0            0            0            0            0            0            0            0            0           33 
 1206000     -93.6416    309.29261           33            0            0            0            0            0            0            0            0            0           33 
 1207000   -97.013769    305.37824           33            0            0            0            0            0            0            0            0            0           33 
 1208000   -99.769644    302.79001           33            0            0            0            0            0            0            0            0            0           33 
 1209000   -93.476058    310.89225           33            0            0            0            0            0            0            0            0            0           33 
 1210000   -83.295562    308.64783           33            0            0            0            0            0            0            0            0            0           33 
 1211000   -86.995009    305.87428           33            0            0            0            0            0            0            0            0            0           33 
 1212000   -89.902069    302.52562           33            0            0            0            0            0            0            0            0            0           33 
 1213000   -99.565119    307.32538           33            0            0            0            0            0            0            0            0            0           33 
 1214000   -91.916003    302.16523           33            0            0            0            0            0            0            0            0            0           33 
 1215000   -92.419704    306.00545           33            0            0            0            0            0            0            0            0            0           33 
 1216000   -96.037005     308.4801           33            0            0            0            0            0            0            0            0            0           33 
 1217000    -96.36084    312.38841           33            0            0            0            0            0            0            0            0            0           33 
 1218000    -95.88902    310.14819           33            0            0            0            0            0            0            0            0            0           33 
 1219000   -95.575847    307.54982           33            0            0            0            0            0            0            0            0            0           33 
 1220000   -85.452823    309.12323           33            0            0            0            0            0            0            0            0            0           33 
 1221000   -90.491019     300.3647           33            0            0            0            0            0            0            0            0            0           33 
 1222000   -88.982842    308.85751           33            0            0            0            0            0            0            0            0            0           33 
 1223000    -85.19855    304.00739           33            0            0            0            0            0            0            0            0            0           33 
 1224000   -93.767839    305.68171           33            0            0            0            0            0            0            0            0            0           33 
 1225000   -93.015298    308.22599           33            0            0            0            0            0            0            0            0            0           33 
 1226000   -88.723169    305.48853           33            0            0            0            0            0            0            0            0            0           33 
 1227000    -81.00144    301.30525           33            0            0            0            0            0            0            0            0            0           33 
 1228000   -76.094777    308.63465           33            0            0            0            0            0            0            0            0            0           33 
 1229000   -89.583076    306.93923           33            0            0            0            0            0            0            0            0            0           33 
 1230000   -88.864558    309.75477           33            0            0            0            0            0            0            0            0            0           33 
 1231000   -93.556738    305.72685           33            0            0            0            0            0            0            0            0            0           33 
 1232000   -95.812784    303.81378           33            0            0            0            0            0            0            0            0            0           33 
 1233000   -96.664628    301.93756           33            0            0            0            0            0            0            0            0            0           33 
 1234000   -98.245408    310.44833           33            0            0            0            0            0            0            0            0            0           33 
 1235000   -91.663226    307.91185           33            0            0            0            0            0            0            0            0            0           33 
 1236000   -94.733811    309.97255           33            0            0            0            0            0            0            0            0            0           33 
 1237000   -97.489024    302.99314           33            0            0            0            0            0            0            0            0            0           33 
 1238000   -98.227531    310.36202           33            0            0            0            0            0            0            0            0            0           33 
 1239000   -101.79911    303.78265           33            0            0            0            0            0            0            0            0            0           33 
 1240000   -97.711743    305.25351           33            0            0            0            0            0            0            0            0            0           33 
 1241000   -101.80208    305.69548           33            0            0            0            0            0            0            0            0            0           33 
 1242000   -98.848378    305.83777           33            0            0            0            0            0            0            0            0            0           33 
 1243000   -97.657833    306.64588           33            0            0            0            0            0            0            0            0            0           33 
 1244000   -95.588047    307.96402           33            0            0            0            0            0            0            0            0            0           33 
 1245000   -85.922721    302.86869           33            0            0            0            0            0            0            0            0            0           33 
 1246000   -83.237061    307.93537           34            0            0            0            0            0            0            0            0            0           34 
 1247000   -90.409092    308.24509           34            0            0            0            0            0            0            0            0            0           34 
 1248000   -89.424764    307.69158           34            0            0            0            0            0            0            0            0            0           34 
 1249000   -86.513885    313.26589           34            0            0            0            0            0            0            0            0            0           34 
 1250000   -90.591591    307.74601           34            0            0            0            0            0            0            0            0            0           34 
 1251000    -89.12696    309.71041           34            0            0            0            0            0            0            0            0            0           34 
 1252000   -86.623026     306.1098           34            0            0            0            0            0            0            0            0            0           34 
 1253000   -86.450962     308.1168           34            0            0            0            0            0            0            0            0            0           34 
 1254000   -86.837939    306.49882           34            0            0            0            0            0            0            0            0            0           34 
 1255000   -88.121901    304.30027           34            0            0            0            0            0            0            0            0            0           34 
 1256000   -86.698106    309.72641           34            0            0            0            0            0            0            0            0            0           34 
 1257000   -83.723069    311.84223           34            0            0            0            0            0            0            0            0            0           34 
 1258000   -81.654854    310.53428           34            0            0            0            0            0            0            0            0            0           34 
 1259000   -88.524909     303.9598           34            0            0            0            0            0            0            0            0            0           34 
 1260000    -86.26917    310.80288           34            0            0            0            0            0            0            0            0            0           34 
 1261000   -90.956591    310.57798           34            0            0            0            0            0            0            0            0            0           34 
 1262000   -89.804505    307.51878           34            0            0            0            0            0            0            0            0            0           34 
 1263000   -95.807525    304.65315           34            0            0            0            0            0            0            0            0            0           34 
 1264000   -89.613194    309.07688           34            0            0            0            0            0            0            0            0            0           34 
 1265000     -92.9282    306.41886           34            0            0            0            0            0            0            0            0            0           34 
 1266000   -93.198326    312.07713           34            0            0            0            0            0            0            0            0            0           34 
 1267000   -100.56442    307.30658           34            0            0            0            0            0            0            0            0            0           34 
 1268000   -106.24209    302.49909           34            0            0            0            0            0            0            0            0            0           34 
 1269000   -99.227109    307.79117           35            0            0            0            0            0            0            0            0            0           35 
 1270000   -95.987214    309.35533           35            0            0            0            0            0            0            0            0            0           35 
 1271000   -96.010516    307.45446           35            0            0            0            0            0            0            0            0            0           35 
 1272000   -95.143848    302.48764           35            0            0            0            0            0            0            0            0            0           35 
 1273000   -94.728493    306.60043           35            0            0            0            0            0            0            0            0            0           35 
 1274000   -100.19467    302.47837           35            0            0            0            0            0            0            0            0            0           35 
 1275000   -96.284725    306.50885           35            0            0            0            0            0            0            0            0            0           35 
 1276000    -102.2128    305.40913           35            0            0            0            0            0            0            0            0            0           35 
 1277000   -104.67971    307.97718           35            0            0            0            0            0            0            0            0            0           35 
 1278000   -93.291315    300.13978           35            0            0            0            0            0            0            0            0            0           35 
 1279000   -99.139445    306.59797           35            0            0            0            0            0            0            0            0            0           35 
 1280000   -102.56097     304.6226           35            0            0            0            0            0            0            0            0            0           35 
 1281000   -102.45212    301.62012           35            0            0            0            0            0            0            0            0            0           35 
 1282000   -109.82447    309.74513           35            0            0            0            0            0            0            0            0            0           35 
 1283000   -112.79874    302.84912           35            0            0            0            0            0            0            0            0            0           35 
 1284000   -110.46982    308.75197           35            0            0            0            0            0            0            0            0            0           35 
 1285000    -108.7058    303.29257           35            0            0            0            0            0            0            0            0            0           35 
 1286000   -109.96102    311.51654           35            0            0            0            0            0            0            0            0            0           35 
 1287000    -103.2358    305.12156           35            0            0            0            0            0            0            0            0            0           35 
 1288000   -110.84539     303.5274           35            0            0            0            0            0            0            0            0            0           35 
 1289000   -109.04865    302.98599           35            0            0            0            0            0            0            0            0            0           35 
 1290000   -105.73675    301.72391           35            0            0            0            0            0            0            0            0            0           35 
 1291000   -111.29507    305.97137           35            0            0            0            0            0            0            0            0            0           35 
 1292000   -105.80247    306.25839           35            0            0            0            0            0            0            0            0            0           35 
 1293000   -113.99975    308.16864           35            0            0            0            0            0            0            0            0            0           35 
 1294000   -117.73137    308.95396           35            0            0            0            0            0            0            0            0            0           35 
 1295000   -119.27987    309.87959           35            0            0            0            0            0            0            0            0            0           35 
 1296000   -113.27457    307.42772           35            0            0            0            0            0            0            0            0            0           35 
 1297000   -117.02902     309.0532           35            0            0            0            0            0            0            0            0            0           35 
 1298000   -117.91714    312.43229           35            0            0            0            0            0            0            0            0            0           35 
 1299000   -121.51523    305.87773           35            0            0            0            0            0            0            0            0            0           35 
 1300000   -126.22671    305.03641           35            0            0            0            0            0            0            0            0            0           35 
 1301000   -126.63969    306.04986           35            0            0            0            0            0            0            0            0            0           35 
 1302000   -124.27893    307.07996           35            0            0            0            0            0            0            0            0            0           35 
 1303000   -130.83804    304.98974           35            0            0            0            0            0            0            0            0            0           35 
 1304000   -130.10483    308.79947           35            0            0            0            0            0            0            0            0            0           35 
 1305000   -130.64005    305.77279           35            0            0            0            0            0            0            0            0            0           35 
 1306000   -130.86064    307.42621           35            0            0            0            0            0            0            0            0            0           35 
 1307000   -135.34249    307.26508           35            0            0            0            0            0            0            0            0            0           35 
 1308000   -130.05675    306.15227           35            0            0            0            0            0            0            0            0            0           35 
 1309000   -131.29586    304.90618           35            0            0            0            0            0            0            0            0            0           35 
 1310000   -129.53569    311.76203           35            0            0            0            0            0            0            0            0            0           35 
 1311000    -131.4422    308.60222           35            0            0            0            0            0            0            0            0            0           35 
 1312000   -129.99855    303.92979           35            0            0            0            0            0            0            0            0            0           35 
 1313000   -129.22125    307.04262           35            0            0            0            0            0            0            0            0            0           35 
 1314000   -144.33129    310.55137           35            0            0            0            0            0            0            0            0            0           35 
 1315000   -135.24586    303.87554           35            0            0            0            0            0            0            0            0            0           35 
 1316000   -139.57124     309.1506           35            0            0            0            0            0            0            0            0            0           35 
 1317000   -143.66141    308.70414           35            0            0            0            0            0            0            0            0            0           35 
 1318000   -142.38729    309.31591           35            0            0            0            0            0            0            0            0            0           35 
 1319000   -136.90962    305.35446           35            0            0            0            0            0            0            0            0            0           35 
 1320000   -136.25337    305.71534           35            0            0            0            0            0            0            0            0            0           35 
 1321000   -127.08526    303.90853           35            0            0            0            0            0            0            0            0            0           35 
 1322000   -130.23927    307.17417           35            0            0            0            0            0            0            0            0            0           35 
 1323000   -134.50537    302.33515           35            0            0            0            0            0            0            0            0            0           35 
 1324000   -134.13465    306.76088           35            0            0            0            0            0            0            0            0            0           35 
 1325000   -135.18437    303.23368           35            0            0            0            0            0            0            0            0            0           35 
 1326000   -127.99105    312.42744           35            0            0            0            0            0            0            0            0            0           35 
 1327000   -136.47587    306.41002           35            0            0            0            0            0            0            0            0            0           35 
 1328000   -132.28728    312.77451           35            0            0            0            0            0            0            0            0            0           35 
 1329000   -133.93311    303.76883           35            0            0            0            0            0            0            0            0            0           35 
 1330000   -122.86473    304.40924           35            0            0            0            0            0            0            0            0            0           35 
 1331000   -123.22735    306.70349           35            0            0            0            0            0            0            0            0            0           35 
 1332000   -134.91579    310.53651           35            0            0            0            0            0            0            0            0            0           35 
 1333000   -131.02895    307.78755           35            0            0            0            0            0            0            0            0            0           35 
 1334000    -130.9509    309.08819           35            0            0            0            0            0            0            0            0            0           35 
 1335000   -129.78417    308.19836           35            0            0            0            0            0            0            0            0            0           35 
 1336000   -132.60256    304.30619           35            0            0            0            0            0            0            0            0            0           35 
 1337000     -134.594    306.50747           35            0            0            0            0            0            0            0            0            0           35 
 1338000   -130.36898    303.96259           35            0            0            0            0            0            0            0            0            0           35 
 1339000   -134.08152    306.81466           35            0            0            0            0            0            0            0            0            0           35 
 1340000   -138.60431    306.83891           35            0            0            0            0            0            0            0            0            0           35 
 1341000    -137.4291    310.93589           35            0            0            0            0            0            0            0            0            0           35 
 1342000   -136.36905     308.9082           35            0            0            0            0            0            0            0            0            0           35 
 1343000   -134.91015    308.39316           35            0            0            0            0            0            0            0            0            0           35 
 1344000   -128.17681    310.55233           35            0            0            0            0            0            0            0            0            0           35 
 1345000   -130.83676    312.78407           35            0            0            0            0            0            0            0            0            0           35 
 1346000   -135.31498    305.27293           35            0            0            0            0            0            0            0            0            0           35 
 1347000   -132.87276     304.0529           35            0            0            0            0            0            0            0            0            0           35 
 1348000   -124.66807    309.80395           35            0            0            0            0            0            0            0            0            0           35 
 1349000   -125.09268    310.32556           35            0            0            0            0            0            0            0            0            0           35 
 1350000   -135.60097    305.75903           35            0            0            0            0            0            0            0            0            0           35 
 1351000   -137.95396    309.26663           35            0            0            0            0            0            0            0            0            0           35 
 1352000   -132.47134    308.62516           35            0            0            0            0            0            0            0            0            0           35 
 1353000   -138.95289    310.07089           35            0            0            0            0            0            0            0            0            0           35 
 1354000   -132.20814    306.33371           35            0            0            0            0            0            0            0            0            0           35 
 1355000    -133.2308    305.81808           35            0            0            0            0            0            0            0            0            0           35 
 1356000   -136.54991    304.14538           35            0            0            0            0            0            0            0            0            0           35 
 1357000   -123.15749    312.49582           35            0            0            0            0            0            0            0            0            0           35 
 1358000   -130.74257     302.7926           35            0            0            0            0            0            0            0            0            0           35 
 1359000   -129.49958    306.05016           35            0            0            0            0            0            0            0            0            0           35 
 1360000   -119.52995     309.2903           35            0            0            0            0            0            0            0            0            0           35 
 1361000    -131.8529    299.18889           35            0            0            0            0            0            0            0            0            0           35 
 1362000   -130.85336    308.25642           35            0            0            0            0            0            0            0            0            0           35 
 1363000   -135.60673     306.5786           35            0            0            0            0            0            0            0            0            0           35 
 1364000   -126.83515    305.98393           35            0            0            0            0            0            0            0            0            0           35 
 1365000   -133.46597    308.88612           35            0            0            0            0            0            0            0            0            0           35 
 1366000    -131.4683    307.03783           35            0            0            0            0            0            0            0            0            0           35 
 1367000   -132.87488    308.31564           35            0            0            0            0            0            0            0            0            0           35 
 1368000   -126.47687     306.8162           36            0            0            0            0            0            0            0            0            0           36 
 1369000   -122.97712    307.95375           36            0            0            0            0            0            0            0            0            0           36 
 1370000   -127.81855    309.12418           36            0            0            0            0            0            0            0            0            0           36 
 1371000   -118.70317    307.05947           36            0            0            0            0            0            0            0            0            0           36 
 1372000   -127.89701    311.51856           36            0            0            0            0            0            0            0            0            0           36 
 1373000   -127.24403    310.40898           36            0            0            0            0            0            0            0            0            0           36 
 1374000   -130.78656     310.6351           36            0            0            0            0            0            0            0            0            0           36 
 1375000   -125.72805    312.18898           36            0            0            0            0            0            0            0            0            0           36 
 1376000   -124.36578     304.8071           36            0            0            0            0            0            0            0            0            0           36 
 1377000   -132.40863    306.94479           36            0            0            0            0            0            0            0            0            0           36 
 1378000   -128.83767    309.45345           36            0            0            0            0            0            0            0            0            0           36 
 1379000   -126.56795     307.0049           36            0            0            0            0            0            0            0            0            0           36 
 1380000   -132.27835    305.46165           36            0            0            0            0            0            0            0            0            0           36 
 1381000   -126.86325    311.96521           36            0            0            0            0            0            0            0            0            0           36 
 1382000   -128.38815    303.18368           36            0            0            0            0            0            0            0            0            0           36 
 1383000   -129.82835    301.19805           36            0            0            0            0            0            0            0            0            0           36 
 1384000   -124.61314     309.6223           36            0            0            0            0            0            0            0            0            0           36 
 1385000   -131.52329    307.85889           36            0            0            0            0            0            0            0            0            0           36 
 1386000   -130.80029    307.11482           36            0            0            0            0            0            0            0            0            0           36 
 1387000   -127.46283    307.38113           36            0            0            0            0            0            0            0            0            0           36 
 1388000   -129.69754    306.87161           36            0            0            0            0            0            0            0            0            0           36 
 1389000   -127.41536    305.75572           36            0            0            0            0            0            0            0            0            0           36 
 1390000   -126.46335    311.65398           36            0            0            0            0            0            0            0            0            0           36 
 1391000    -127.7556    309.56563           36            0            0            0            0            0            0            0            0            0           36 
 1392000   -120.40298    309.52937           36            0            0            0            0            0            0            0            0            0           36 
 1393000   -128.31478    314.41342           36            0            0            0            0            0            0            0            0            0           36 
 1394000   -126.39624    317.66093           36            0            0            0            0            0            0            0            0            0           36 
 1395000   -126.55226    306.70673           36            0            0            0            0            0            0            0            0            0           36 
 1396000   -124.99641    308.39437           36            0            0            0            0            0            0            0            0            0           36 
 1397000   -123.68022    310.16016           36            0            0            0            0            0            0            0            0            0           36 
 1398000   -124.89375    311.03826           36            0            0            0            0            0            0            0            0            0           36 
 1399000   -124.57671    305.06011           36            0            0            0            0            0            0            0            0            0           36 
 1400000   -122.50158    308.77488           36            0            0            0            0            0            0            0            0            0           36 
 1401000   -135.86377    317.42878           36            0            0            0            0            0            0            0            0            0           36 
 1402000   -123.89264    312.51097           38            0            0            0            0            0            0            0            0            0           38 
 1403000   -105.01001    308.36726           38            0            0            0            0            0            0            0            0            0           38 
 1404000   -112.91923     305.5086           38            0            0            0            0            0            0            0            0            0           38 
 1405000   -117.63399    307.95351           38            0            0            0            0            0            0            0            0            0           38 
 1406000   -120.71402    308.14992           38            0            0            0            0            0            0            0            0            0           38 
 1407000   -120.57693      309.048           38            0            0            0            0            0            0            0            0            0           38 
 1408000   -117.71535    305.98704           38            0            0            0            0            0            0            0            0            0           38 
 1409000   -119.90303    304.98387           38            0            0            0            0            0            0            0            0            0           38 
 1410000   -116.28401     306.9966           38            0            0            0            0            0            0            0            0            0           38 
 1411000   -111.00292    312.36846           38            0            0            0            0            0            0            0            0            0           38 
 1412000   -120.27528    307.84455           38            0            0            0            0            0            0            0            0            0           38 
 1413000   -123.23621    305.46466           38            0            0            0            0            0            0            0            0            0           38 
 1414000   -117.95612    306.29357           38            0            0            0            0            0            0            0            0            0           38 
 1415000   -121.10406    309.61131           38            0            0            0            0            0            0            0            0            0           38 
 1416000   -113.66879    311.29449           39            0            0            0            0            0            0            0            0            0           39 
 1417000   -113.48287    309.69283           39            0            0            0            0            0            0            0            0            0           39 
 1418000   -116.99961    303.71843           39            0            0            0            0            0            0            0            0            0           39 
 1419000   -115.07926    303.72213           39            0            0            0            0            0            0            0            0            0           39 
 1420000   -125.31459    304.08939           39            0            0            0            0            0            0            0            0            0           39 
 1421000   -123.63229     315.5716           39            0            0            0            0            0            0            0            0            0           39 
 1422000   -122.63694     309.6853           39            0            0            0            0            0            0            0            0            0           39 
 1423000   -126.29762    308.53174           39            0            0            0            0            0            0            0            0            0           39 
 1424000   -123.88676    308.92023           39            0            0            0            0            0            0            0            0            0           39 
 1425000   -122.29697    305.67996           39            0            0            0            0            0            0            0            0            0           39 
 1426000   -122.63515     304.4523           39            0            0            0            0            0            0            0            0            0           39 
 1427000   -123.36914    307.85477           39            0            0            0            0            0            0            0            0            0           39 
 1428000   -113.22667    308.26743           39            0            0            0            0            0            0            0            0            0           39 
 1429000   -106.75829     312.1766           39            0            0            0            0            0            0            0            0            0           39 
 1430000   -110.59855    308.20714           39            0            0            0            0            0            0            0            0            0           39 
 1431000   -112.55121    306.82348           39            0            0            0            0            0            0            0            0            0           39 
 1432000   -107.62127    300.89567           40            0            0            0            0            0            0            0            0            0           40 
 1433000   -110.37184    307.67677           40            0            0            0            0            0            0            0            0            0           40 
 1434000   -119.88939    310.15384           40            0            0            0            0            0            0            0            0            0           40 
 1435000   -118.42739    304.72764           40            0            0            0            0            0            0            0            0            0           40 
 1436000    -124.6404    309.88819           40            0            0            0            0            0            0            0            0            0           40 
 1437000   -113.77236    305.79178           40            0            0            0            0            0            0            0            0            0           40 
 1438000   -115.03935    308.25026           40            0            0            0            0            0            0            0            0            0           40 
 1439000   -114.90875    309.95098           40            0            0            0            0            0            0            0            0            0           40 
 1440000   -109.76982     309.3008           40            0            0            0            0            0            0            0            0            0           40 
 1441000   -107.19364    310.63131           40            0            0            0            0            0            0            0            0            0           40 
 1442000   -111.42393    307.15091           41            0            0            0            0            0            0            0            0            0           41 
 1443000   -117.17555    311.80044           41            0            0            0            0            0            0            0            0            0           41 
 1444000   -114.87916    304.90205           41            0            0            0            0            0            0            0            0            0           41 
 1445000   -118.42616    309.33968           41            0            0            0            0            0            0            0            0            0           41 
 1446000   -113.29538    308.96321           41            0            0            0            0            0            0            0            0            0           41 
 1447000   -126.36008    308.11011           41            0            0            0            0            0            0            0            0            0           41 
 1448000   -122.69939    309.00779           41            0            0            0            0            0            0            0            0            0           41 
 1449000   -120.09297    305.38273           41            0            0            0            0            0            0            0            0            0           41 
 1450000   -120.72964    307.87832           41            0            0            0            0            0            0            0            0            0           41 
 1451000    -117.0214    307.37974           41            0            0            0            0            0            0            0            0            0           41 
 1452000   -122.94577    312.66066           41            0            0            0            0            0            0            0            0            0           41 
 1453000   -126.32286    306.07302           41            0            0            0            0            0            0            0            0            0           41 
 1454000   -128.45147    305.63086           41            0            0            0            0            0            0            0            0            0           41 
 1455000   -126.73252    309.70433           41            0            0            0            0            0            0            0            0            0           41 
 1456000     -131.239    304.95638           41            0            0            0            0            0            0            0            0            0           41 
 1457000   -122.59654    306.84601           41            0            0            0            0            0            0            0            0            0           41 
 1458000   -127.74061    312.34785           41            0            0            0            0            0            0            0            0            0           41 
 1459000   -124.19453    311.30483           41            0            0            0            0            0            0            0            0            0           41 
 1460000   -116.68336    305.63107           43            0            0            0            0            0            0            0            0            0           43 
 1461000   -115.03265    307.64839           43            0            0            0            0            0            0            0            0            0           43 
 1462000   -126.28871    311.79842           43            0            0            0            0            0            0            0            0            0           43 
 1463000   -125.62482    305.08893           43            0            0            0            0            0            0            0            0            0           43 
 1464000   -129.52385    307.39694           43            0            0            0            0            0            0            0            0            0           43 
 1465000   -130.77698    310.87989           43            0            0            0            0            0            0            0            0            0           43 
 1466000   -129.86045    308.42683           43            0            0            0            0            0            0            0            0            0           43 
 1467000   -125.15903    307.82559           43            0            0            0            0            0            0            0            0            0           43 
 1468000   -118.13366    305.29551           43            0            0            0            0            0            0            0            0            0           43 
 1469000   -118.26744    310.34968           43            0            0            0            0            0            0            0            0            0           43 
 1470000   -112.72291     304.4802           43            0            0            0            0            0            0            0            0            0           43 
 1471000   -122.22566    310.90369           43            0            0            0            0            0            0            0            0            0           43 
 1472000   -122.71312    309.56679           43            0            0            0            0            0            0            0            0            0           43 
 1473000   -117.73374    310.84308           43            0            0            0            0            0            0            0            0            0           43 
 1474000   -122.50863    307.32707           43            0            0            0            0            0            0            0            0            0           43 
 1475000   -120.79742    311.48451           43            0            0            0            0            0            0            0            0            0           43 
 1476000   -121.83398    306.27555           43            0            0            0            0            0            0            0            0            0           43 
 1477000   -117.23292    304.23309           43            0            0            0            0            0            0            0            0            0           43 
 1478000    -122.9021    308.36653           43            0            0            0            0            0            0            0            0            0           43 
 1479000   -116.42812    309.72069           43            0            0            0            0            0            0            0            0            0           43 
 1480000   -120.10325    306.46888           43            0            0            0            0            0            0            0            0            0           43 
 1481000   -125.01222     310.9544           43            0            0            0            0            0            0            0            0            0           43 
 1482000   -124.25653    309.76563           43            0            0            0            0            0            0            0            0            0           43 
 1483000    -120.6874    303.95581           43            0            0            0            0            0            0            0            0            0           43 
 1484000   -122.85492     304.7203           43            0            0            0            0            0            0            0            0            0           43 
 1485000   -128.04582    302.55588           43            0            0            0            0            0            0            0            0            0           43 
 1486000   -132.28918    310.82631           43            0            0            0            0            0            0            0            0            0           43 
 1487000    -124.2152    311.16484           43            0            0            0            0            0            0            0            0            0           43 
 1488000   -126.02234    306.39719           43            0            0            0            0            0            0            0            0            0           43 
 1489000   -117.64329    308.48058           43            0            0            0            0            0            0            0            0            0           43 
 1490000   -124.67392    305.09612           43            0            0            0            0            0            0            0            0            0           43 
 1491000   -116.67166    310.59598           43            0            0            0            0            0            0            0            0            0           43 
 1492000   -118.69717    310.07788           43            0            0            0            0            0            0            0            0            0           43 
 1493000   -120.10108    310.95079           43            0            0            0            0            0            0            0            0            0           43 
 1494000   -125.08144    312.41217           43            0            0            0            0            0            0            0            0            0           43 
 1495000    -121.5216    308.67788           43            0            0            0            0            0            0            0            0            0           43 
 1496000   -123.70379    310.23167           43            0            0            0            0            0            0            0            0            0           43 
 1497000   -122.50103     303.0632           44            0            0            0            0            0            0            0            0            0           44 
 1498000   -117.84724    308.90086           44            0            0            0            0            0            0            0            0            0           44 
 1499000   -116.36008    308.29014           44            0            0            0            0            0            0            0            0            0           44 
 1500000   -119.84611    309.66479           44            0            0            0            0            0            0            0            0            0           44 
 1501000   -120.78135    311.97411           44            0            0            0            0            0            0            0            0            0           44 
 1502000   -117.08683    306.15486           44            0            0            0            0            0            0            0            0            0           44 
 1503000   -120.22264    305.77141           44            0            0            0            0            0            0            0            0            0           44 
 1504000   -127.93144     305.8655           44            0            0            0            0            0            0            0            0            0           44 
 1505000   -121.63041    311.74409           44            0            0            0            0            0            0            0            0            0           44 
 1506000   -120.94398    309.06722           44            0            0            0            0            0            0            0            0            0           44 
 1507000   -112.46154    311.56453           44            0            0            0            0            0            0            0            0            0           44 
 1508000   -121.40675    306.28654           44            0            0            0            0            0            0            0            0            0           44 
 1509000    -127.8567    305.91372           44            0            0            0            0            0            0            0            0            0           44 
 1510000   -122.70404    311.61202           44            0            0            0            0            0            0            0            0            0           44 
 1511000   -125.55808    306.47589           44            0            0            0            0            0            0            0            0            0           44 
 1512000   -122.84614    308.70987           44            0            0            0            0            0            0            0            0            0           44 
 1513000   -118.42178    311.48636           44            0            0            0            0            0            0            0            0            0           44 
 1514000   -118.14195    307.39534           44            0            0            0            0            0            0            0            0            0           44 
 1515000   -121.53899    312.46205           44            0            0            0            0            0            0            0            0            0           44 
 1516000   -121.53901    307.84619           44            0            0            0            0            0            0            0            0            0           44 
 1517000   -118.68317    309.96104           44            0            0            0            0            0            0            0            0            0           44 
 1518000    -117.5046    306.77672           45            0            0            0            0            0            0            0            0            0           45 
 1519000   -114.42604    314.41929           45            0            0            0            0            0            0            0            0            0           45 
 1520000   -117.25263    312.56262           45            0            0            0            0            0            0            0            0            0           45 
 1521000   -117.46951    307.43211           45            0            0            0            0            0            0            0            0            0           45 
 1522000   -118.62448    306.57742           45            0            0            0            0            0            0            0            0            0           45 
 1523000   -121.77069    306.90879           45            0            0            0            0            0            0            0            0            0           45 
 1524000   -122.24518    308.80775           45            0            0            0            0            0            0            0            0            0           45 
 1525000   -117.39267    309.76901           46            0            0            0            0            0            0            0            0            0           46 
 1526000   -119.50263    310.73577           46            0            0            0            0            0            0            0            0            0           46 
 1527000   -123.95064    306.44793           46            0            0            0            0            0            0            0            0            0           46 
 1528000   -113.02048    309.04741           46            0            0            0            0            0            0            0            0            0           46 
 1529000   -111.37598    312.90228           46            0            0            0            0            0            0            0            0            0           46 
 1530000   -116.65533    308.71734           46            0            0            0            0            0            0            0            0            0           46 
 1531000   -114.19767    311.50275           46            0            0            0            0            0            0            0            0            0           46 
 1532000   -119.23308    310.46126           46            0            0            0            0            0            0            0            0            0           46 
 1533000   -119.34466    313.33811           46            0            0            0            0            0            0            0            0            0           46 
 1534000   -118.29484    306.94486           46            0            0            0            0            0            0            0            0            0           46 
 1535000   -121.56601    309.05061           46            0            0            0            0            0            0            0            0            0           46 
 1536000   -125.66459    304.70519           46            0            0            0            0            0            0            0            0            0           46 
 1537000   -125.36941    302.44014           46            0            0            0            0            0            0            0            0            0           46 
 1538000   -125.48262     311.4254           46            0            0            0            0            0            0            0            0            0           46 
 1539000   -127.01998    310.99962           46            0            0            0            0            0            0            0            0            0           46 
 1540000   -130.34278    308.77974           46            0            0            0            0            0            0            0            0            0           46 
 1541000   -128.01241    307.56076           46            0            0            0            0            0            0            0            0            0           46 
 1542000   -119.25597    310.12799           46            0            0            0            0            0            0            0            0            0           46 
 1543000   -124.36855    306.48116           46            0            0            0            0            0            0            0            0            0           46 
 1544000    -118.4853    302.68128           46            0            0            0            0            0            0            0            0            0           46 
 1545000   -121.43757    311.08166           46            0            0            0            0            0            0            0            0            0           46 
 1546000   -123.69648    303.58135           46            0            0            0            0            0            0            0            0            0           46 
 1547000   -125.47896    308.43884           46            0            0            0            0            0            0            0            0            0           46 
 1548000   -122.39221      306.896           46            0            0            0            0            0            0            0            0            0           46 
 1549000   -119.83701     306.1552           46            0            0            0            0            0            0            0            0            0           46 
 1550000   -118.95776     306.9124           46            0            0            0            0            0            0            0            0            0           46 
 1551000   -114.81781     310.4516           47            0            0            0            0            0            0            0            0            0           47 
 1552000   -113.24561    310.71219           47            0            0            0            0            0            0            0            0            0           47 
 1553000   -115.08624    313.27807           47            0            0            0            0            0            0            0            0            0           47 
 1554000   -112.32991    317.82311           47            0            0            0            0            0            0            0            0            0           47 
 1555000   -117.23149    303.87955           47            0            0            0            0            0            0            0            0            0           47 
 1556000   -118.80908     306.3349           47            0            0            0            0            0            0            0            0            0           47 
 1557000   -115.83502    302.20357           47            0            0            0            0            0            0            0            0            0           47 
 1558000   -114.53955     309.8594           47            0            0            0            0            0            0            0            0            0           47 
 1559000   -108.19175     305.9642           47            0            0            0            0            0            0            0            0            0           47 
 1560000    -114.0073    307.96351           47            0            0            0            0            0            0            0            0            0           47 
 1561000   -111.16664    305.09255           47            0            0            0            0            0            0            0            0            0           47 
 1562000   -114.84031     305.2399           47            0            0            0            0            0            0            0            0            0           47 
 1563000   -113.73143     306.2641           47            0            0            0            0            0            0            0            0            0           47 
 1564000   -113.43057    307.63345           47            0            0            0            0            0            0            0            0            0           47 
 1565000   -110.37014    309.96389           47            0            0            0            0            0            0            0            0            0           47 
 1566000   -116.47667    309.22202           47            0            0            0            0            0            0            0            0            0           47 
 1567000   -116.06723    307.25014           47            0            0            0            0            0            0            0            0            0           47 
 1568000   -114.22959    304.74328           47            0            0            0            0            0            0            0            0            0           47 
 1569000   -117.57043    301.69048           47            0            0            0            0            0            0            0            0            0           47 
 1570000   -121.35984    315.43513           47            0            0            0            0            0            0            0            0            0           47 
 1571000   -121.08974     306.8267           47            0            0            0            0            0            0            0            0            0           47 
 1572000    -115.2889    312.48234           47            0            0            0            0            0            0            0            0            0           47 
 1573000   -115.15456    312.94124           47            0            0            0            0            0            0            0            0            0           47 
 1574000   -109.52515    314.54276           47            0            0            0            0            0            0            0            0            0           47 
 1575000    -110.7466    303.34573           47            0            0            0            0            0            0            0            0            0           47 
 1576000   -106.92901    302.90128           47            0            0            0            0            0            0            0            0            0           47 
 1577000   -105.50206    309.08712           47            0            0            0            0            0            0            0            0            0           47 
 1578000   -104.70131    310.54697           47            0            0            0            0            0            0            0            0            0           47 
 1579000   -96.119055    305.66601           47            0            0            0            0            0            0            0            0            0           47 
 1580000   -94.334997    308.37503           47            0            0            0            0            0            0            0            0            0           47 
 1581000   -91.548212    308.31741           47            0            0            0            0            0            0            0            0            0           47 
 1582000   -94.626009    306.35692           47            0            0            0            0            0            0            0            0            0           47 
 1583000   -96.289256     306.4445           47            0            0            0            0            0            0            0            0            0           47 
 1584000   -93.590011    305.34586           47            0            0            0            0            0            0            0            0            0           47 
 1585000   -96.119895    304.53619           47            0            0            0            0            0            0            0            0            0           47 
 1586000    -91.92122    307.69696           47            0            0            0            0            0            0            0            0            0           47 
 1587000    -88.95365    308.96958           47            0            0            0            0            0            0            0            0            0           47 
 1588000   -92.860814      307.392           47            0            0            0            0            0            0            0            0            0           47 
 1589000    -88.80672    303.35266           47            0            0            0            0            0            0            0            0            0           47 
 1590000   -91.514248    308.31555           47            0            0            0            0            0            0            0            0            0           47 
 1591000   -93.754302    304.44144           47            0            0            0            0            0            0            0            0            0           47 
 1592000   -94.916787    309.56758           47            0            0            0            0            0            0            0            0            0           47 
 1593000   -96.080792    306.50826           48            0            0            0            0            0            0            0            0            0           48 
 1594000   -92.528542    307.16589           48            0            0            0            0            0            0            0            0            0           48 
 1595000   -91.433061    310.53204           48            0            0            0            0            0            0            0            0            0           48 
 1596000   -92.199407     308.9169           48            0            0            0            0            0            0            0            0            0           48 
 1597000   -96.742396    301.26721           48            0            0            0            0            0            0            0            0            0           48 
 1598000   -92.092527     309.4725           48            0            0            0            0            0            0            0            0            0           48 
 1599000   -98.396193    309.99827           48            0            0            0            0            0            0            0            0            0           48 
 1600000   -96.872616     309.4215           48            0            0            0            0            0            0            0            0            0           48 
 1601000   -95.366379    307.73282           48            0            0            0            0            0            0            0            0            0           48 
 1602000   -96.711348      306.997           48            0            0            0            0            0            0            0            0            0           48 
 1603000   -100.17045     305.2712           48            0            0            0            0            0            0            0            0            0           48 
 1604000   -98.446157    306.98037           48            0            0            0            0            0            0            0            0            0           48 
 1605000   -96.117149    302.68929           48            0            0            0            0            0            0            0            0            0           48 
 1606000   -101.75649    307.16434           48            0            0            0            0            0            0            0            0            0           48 
 1607000   -101.36755    310.34276           48            0            0            0            0            0            0            0            0            0           48 
 1608000   -100.34867      306.846           48            0            0            0            0            0            0            0            0            0           48 
 1609000   -97.224549     308.0178           48            0            0            0            0            0            0            0            0            0           48 
 1610000   -97.564495    304.28191           48            0            0            0            0            0            0            0            0            0           48 
 1611000   -101.39798    309.54188           48            0            0            0            0            0            0            0            0            0           48 
 1612000   -98.861175    307.77924           48            0            0            0            0            0            0            0            0            0           48 
 1613000   -100.64109    308.44729           48            0            0            0            0            0            0            0            0            0           48 
 1614000   -99.691062    307.94588           48            0            0            0            0            0            0            0            0            0           48 
 1615000   -97.701118    305.86272           48            0            0            0            0            0            0            0            0            0           48 
 1616000   -93.684882    306.17973           48            0            0            0            0            0            0            0            0            0           48 
 1617000    -98.48736    307.00218           48            0            0            0            0            0            0            0            0            0           48 
 1618000    -95.02998    303.07462           48            0            0            0            0            0            0            0            0            0           48 
 1619000   -89.647337    310.09229           48            0            0            0            0            0            0            0            0            0           48 
 1620000   -99.968557    306.54034           48            0            0            0            0            0            0            0            0            0           48 
 1621000   -98.466063     307.2085           48            0            0            0            0            0            0            0            0            0           48 
 1622000   -90.328065    309.94779           48            0            0            0            0            0            0            0            0            0           48 
 1623000   -91.022223    312.81944           48            0            0            0            0            0            0            0            0            0           48 
 1624000   -93.444411    304.76152           48            0            0            0            0            0            0            0            0            0           48 
 1625000   -97.997118    311.10583           48            0            0            0            0            0            0            0            0            0           48 
 1626000   -99.413078    313.17329           48            0            0            0            0            0            0            0            0            0           48 
 1627000   -102.51319    306.81226           48            0            0            0            0            0            0            0            0            0           48 
 1628000   -102.03147    308.29612           48            0            0            0            0            0            0            0            0            0           48 
 1629000   -99.581011    309.26754           49            0            0            0            0            0            0            0            0            0           49 
 1630000    -95.29607    309.66027           49            0            0            0            0            0            0            0            0            0           49 
 1631000   -101.42133     309.2299           49            0            0            0            0            0            0            0            0            0           49 
 1632000   -96.475997    306.30638           49            0            0            0            0            0            0            0            0            0           49 
 1633000   -96.375417    306.62814           49            0            0            0            0            0            0            0            0            0           49 
 1634000   -98.469268    309.91997           49            0            0            0            0            0            0            0            0            0           49 
 1635000   -99.225223    306.01136           49            0            0            0            0            0            0            0            0            0           49 
 1636000   -96.818353    307.90664           49            0            0            0            0            0            0            0            0            0           49 
 1637000   -100.78192     306.4874           49            0            0            0            0            0            0            0            0            0           49 
 1638000   -102.50821    307.13351           49            0            0            0            0            0            0            0            0            0           49 
 1639000   -93.211404    307.53612           50            0            0            0            0            0            0            0            0            0           49 
 1640000   -103.53025    306.82473           50            0            0            0            0            0            0            0            0            0           50 
 1641000    -99.43897    308.70815           50            0            0            0            0            0            0            0            0            0           50 
 1642000   -97.386989    304.07165           50            0            0            0            0            0            0            0            0            0           50 
 1643000   -101.99419    313.13554           50            0            0            0            0            0            0            0            0            0           50 
 1644000    -102.8254    310.77198           50            0            0            0            0            0            0            0            0            0           50 
 1645000    -103.2805    310.80449           50            0            0            0            0            0            0            0            0            0           50 
 1646000    -97.43851    311.82546           50            0            0            0            0            0            0            0            0            0           50 
 1647000   -94.974807    303.45012           50            0            0            0            0            0            0            0            0            0           50 
 1648000   -97.259728    309.94633           50            0            0            0            0            0            0            0            0            0           50 
 1649000   -97.933269    311.76331           50            0            0            0            0            0            0            0            0            0           50 
 1650000   -95.480276    306.19281           50            0            0            0            0            0            0            0            0            0           50 
 1651000   -93.375655    303.08614           50            0            0            0            0            0            0            0            0            0           50 
 1652000   -98.297137    307.62603           50            0            0            0            0            0            0            0            0            0           50 
 1653000   -98.692338    307.82121           50            0            0            0            0            0            0            0            0            0           50 
 1654000   -99.222454    303.98916           50            0            0            0            0            0            0            0            0            0           50 
 1655000    -90.18417    305.74059           50            0            0            0            0            0            0            0            0            0           50 
 1656000   -93.161632    312.82262           50            0            0            0            0            0            0            0            0            0           50 
 1657000   -97.371121    306.78058           50            0            0            0            0            0            0            0            0            0           50 
 1658000   -97.731192    311.78789           50            0            0            0            0            0            0            0            0            0           50 
 1659000   -103.05853     308.0733           50            0            0            0            0            0            0            0            0            0           50 
 1660000   -103.11287    312.90196           50            0            0            0            0            0            0            0            0            0           50 
 1661000    -101.4989    306.80224           50            0            0            0            0            0            0            0            0            0           50 
 1662000   -102.79724    315.13571           50            0            0            0            0            0            0            0            0            0           50 
 1663000   -92.605686    309.75029           50            0            0            0            0            0            0            0            0            0           50 
 1664000   -102.22261    308.25043           50            0            0            0            0            0            0            0            0            0           50 
 1665000   -96.246008    306.28858           50            0            0            0            0            0            0            0            0            0           50 
 1666000   -94.691318    312.69336           50            0            0            0            0            0            0            0            0            0           50 
 1667000   -96.236892    307.53322           50            0            0            0            0            0            0            0            0            0           50 
 1668000   -98.192969    314.27514           50            0            0            0            0            0            0            0            0            0           50 
 1669000   -100.07804    305.88685           50            0            0            0            0            0            0            0            0            0           50 
 1670000   -93.203428    311.88232           50            0            0            0            0            0            0            0            0            0           50 
 1671000   -93.389064    310.64939           50            0            0            0            0            0            0            0            0            0           50 
 1672000   -95.125488    307.02541           50            0            0            0            0            0            0            0            0            0           50 
 1673000   -93.054419    302.80866           50            0            0            0            0            0            0            0            0            0           50 
 1674000    -93.00739    310.96107           50            0            0            0            0            0            0            0            0            0           50 
 1675000   -88.753091    305.70494           50            0            0            0            0            0            0            0            0            0           50 
 1676000   -88.837734    306.73728           50            0            0            0            0            0            0            0            0            0           50 
 1677000   -91.337595    300.74399           50            0            0            0            0            0            0            0            0            0           50 
 1678000   -93.248382    308.72321           50            0            0            0            0            0            0            0            0            0           50 
 1679000   -88.748299    304.76935           50            0            0            0            0            0            0            0            0            0           50 
 1680000    -92.64077    307.60367           50            0            0            0            0            0            0            0            0            0           50 
 1681000   -93.120886    308.76072           50            0            0            0            0            0            0            0            0            0           50 
 1682000   -97.337844    310.28474           50            0            0            0            0            0            0            0            0            0           50 
 1683000   -94.052731    310.71243           50            0            0            0            0            0            0            0            0            0           50 
 1684000   -93.484813    309.79946           50            0            0            0            0            0            0            0            0            0           50 
 1685000    -98.19882    307.66014           50            0            0            0            0            0            0            0            0            0           50 
 1686000   -108.68212    308.80401           50            0            0            0            0            0            0            0            0            0           50 
 1687000   -100.96756    304.95744           50            0            0            0            0            0            0            0            0            0           50 
 1688000   -103.99746    311.38994           50            0            0            0            0            0            0            0            0            0           50 
 1689000    -101.6466    309.32947           50            0            0            0            0            0            0            0            0            0           50 
 1690000   -97.200327    307.70455           50            0            0            0            0            0            0            0            0            0           50 
 1691000    -102.7914    312.76905           50            0            0            0            0            0            0            0            0            0           50 
 1692000   -99.516645    298.58001           50            0            0            0            0            0            0            0            0            0           50 
 1693000   -94.485448    312.73914           50            0            0            0            0            0            0            0            0            0           50 
 1694000   -94.458978    306.92751           50            0            0            0            0            0            0            0            0            0           50 
 1695000   -99.767675     314.3701           50            0            0            0            0            0            0            0            0            0           50 
 1696000   -102.73376    304.40917           50            0            0            0            0            0            0            0            0            0           50 
 1697000   -102.28978    311.05281           50            0            0            0            0            0            0            0            0            0           50 
 1698000   -102.39094     301.3377           50            0            0            0            0            0            0            0            0            0           50 
 1699000   -100.26386    311.41812           50            0            0            0            0            0            0            0            0            0           50 
 1700000   -101.12004    311.42396           50            0            0            0            0            0            0            0            0            0           50 
 1701000   -98.596737    306.40008           50            0            0            0            0            0            0            0            0            0           50 
 1702000   -95.785793     306.4463           50            0            0            0            0            0            0            0            0            0           50 
 1703000   -95.049291    300.18588           50            0            0            0            0            0            0            0            0            0           50 
 1704000   -100.70972    306.40806           50            0            0            0            0            0            0            0            0            0           50 
 1705000   -101.71438    309.91804           50            0            0            0            0            0            0            0            0            0           50 
 1706000   -100.53522    305.20662           50            0            0            0            0            0            0            0            0            0           50 
 1707000   -98.930561    311.22471           50            0            0            0            0            0            0            0            0            0           50 
 1708000   -93.495116    307.36227           51            0            0            0            0            0            0            0            0            0           51 
 1709000   -90.163653    309.12481           51            0            0            0            0            0            0            0            0            0           51 
 1710000   -88.160008    307.39052           51            0            0            0            0            0            0            0            0            0           51 
 1711000   -94.905542    308.65243           51            0            0            0            0            0            0            0            0            0           51 
 1712000   -95.778934    313.31004           51            0            0            0            0            0            0            0            0            0           51 
 1713000    -87.77247    310.36083           51            0            0            0            0            0            0            0            0            0           51 
 1714000   -90.333309    307.25484           51            0            0            0            0            0            0            0            0            0           51 
 1715000   -85.339701    303.67708           51            0            0            0            0            0            0            0            0            0           51 
 1716000   -87.814543    306.78469           51            0            0            0            0            0            0            0            0            0           51 
 1717000   -96.520019    311.16281           51            0            0            0            0            0            0            0            0            0           51 
 1718000   -95.792737    309.06519           51            0            0            0            0            0            0            0            0            0           51 
 1719000   -97.515681    306.65844           51            0            0            0            0            0            0            0            0            0           51 
 1720000   -93.586055    309.31986           51            0            0            0            0            0            0            0            0            0           51 
 1721000   -95.724535    300.83105           51            0            0            0            0            0            0            0            0            0           51 
 1722000   -95.182435    307.28072           51            0            0            0            0            0            0            0            0            0           51 
 1723000   -95.873326    303.87124           51            0            0            0            0            0            0            0            0            0           51 
 1724000    -98.73696    307.89544           51            0            0            0            0            0            0            0            0            0           51 
 1725000    -92.54154     309.7381           51            0            0            0            0            0            0            0            0            0           51 
 1726000   -95.872933    309.85559           51            0            0            0            0            0            0            0            0            0           51 
 1727000   -93.704339    304.02849           51            0            0            0            0            0            0            0            0            0           51 
 1728000   -91.023944    309.50276           51            0            0            0            0            0            0            0            0            0           51 
 1729000   -94.659112    309.14946           51            0            0            0            0            0            0            0            0            0           51 
 1730000   -93.581763    306.25239           51            0            0            0            0            0            0            0            0            0           51 
 1731000   -96.961548    304.31934           51            0            0            0            0            0            0            0            0            0           51 
 1732000   -101.28525     305.6193           51            0            0            0            0            0            0            0            0            0           51 
 1733000   -102.56335    309.55157           51            0            0            0            0            0            0            0            0            0           51 
 1734000   -100.19793    309.11483           51            0            0            0            0            0            0            0            0            0           51 
 1735000   -101.47811    307.65253           51            0            0            0            0            0            0            0            0            0           51 
 1736000   -101.95116    307.86811           51            0            0            0            0            0            0            0            0            0           51 
 1737000    -100.2128    307.98801           51            0            0            0            0            0            0            0            0            0           51 
 1738000   -101.49465    308.85903           51            0            0            0            0            0            0            0            0            0           51 
 1739000   -97.539185    306.07415           51            0            0            0            0            0            0            0            0            0           51 
 1740000   -106.49213     307.9457           51            0            0            0            0            0            0            0            0            0           51 
 1741000   -103.17803    307.93906           51            0            0            0            0            0            0            0            0            0           51 
 1742000   -95.606903    307.39492           51            0            0            0            0            0            0            0            0            0           51 
 1743000   -99.974925    304.23497           51            0            0            0            0            0            0            0            0            0           51 
 1744000   -105.86913    309.21058           51            0            0            0            0            0            0            0            0            0           51 
 1745000   -99.168769    311.00119           51            0            0            0            0            0            0            0            0            0           51 
 1746000   -100.89943    301.95403           51            0            0            0            0            0            0            0            0            0           51 
 1747000   -107.30476    308.87523           51            0            0            0            0            0            0            0            0            0           51 
 1748000   -109.59633    306.50423           51            0            0            0            0            0            0            0            0            0           51 
 1749000   -105.94487    306.27996           51            0            0            0            0            0            0            0            0            0           51 
 1750000    -110.5285    308.05412           51            0            0            0            0            0            0            0            0            0           51 
 1751000   -109.52837    310.39996           51            0            0            0            0            0            0            0            0            0           51 
 1752000   -115.76002     309.5152           51            0            0            0            0            0            0            0            0            0           51 
 1753000   -105.82573    304.41548           51            0            0            0            0            0            0            0            0            0           51 
 1754000    -108.7227    306.69181           51            0            0            0            0            0            0            0            0            0           51 
 1755000   -106.19991    306.86016           51            0            0            0            0            0            0            0            0            0           51 
 1756000   -108.98601     304.9655           51            0            0            0            0            0            0            0            0            0           51 
 1757000   -112.98141    304.72697           51            0            0            0            0            0            0            0            0            0           51 
 1758000   -110.68273    307.34883           51            0            0            0            0            0            0            0            0            0           51 
 1759000   -105.94161    307.15925           51            0            0            0            0            0            0            0            0            0           51 
 1760000   -109.43754    305.95423           51            0            0            0            0            0            0            0            0            0           51 
 1761000   -100.24379    312.02237           51            0            0            0            0            0            0            0            0            0           51 
 1762000   -96.470157    307.28166           52            0            0            0            0            0            0            0            0            0           52 
 1763000   -96.278839    308.17525           52            0            0            0            0            0            0            0            0            0           52 
 1764000   -95.911816    307.67988           52            0            0            0            0            0            0            0            0            0           52 
 1765000   -105.94589    300.84534           52            0            0            0            0            0            0            0            0            0           52 
 1766000   -105.86808    308.15659           52            0            0            0            0            0            0            0            0            0           52 
 1767000    -105.9649    311.28365           52            0            0            0            0            0            0            0            0            0           52 
 1768000   -113.26937    309.91524           52            0            0            0            0            0            0            0            0            0           52 
 1769000   -105.13308    311.90665           52            0            0            0            0            0            0            0            0            0           52 
 1770000   -106.63611    307.93388           52            0            0            0            0            0            0            0            0            0           52 
 1771000   -105.15794    309.72461           52            0            0            0            0            0            0            0            0            0           52 
 1772000   -98.924124    304.26567           52            0            0            0            0            0            0            0            0            0           52 
 1773000   -106.43592    310.44951           52            0            0            0            0            0            0            0            0            0           52 
 1774000   -102.16607    309.86166           52            0            0            0            0            0            0            0            0            0           52 
 1775000   -101.99676    310.72987           52            0            0            0            0            0            0            0            0            0           52 
 1776000   -111.94853    309.06357           52            0            0            0            0            0            0            0            0            0           52 
 1777000   -111.24229    313.76692           52            0            0            0            0            0            0            0            0            0           52 
 1778000   -114.66202    307.63709           52            0            0            0            0            0            0            0            0            0           52 
 1779000   -110.23001    304.88574           52            0            0            0            0            0            0            0            0            0           52 
 1780000   -109.50763    308.32993           52            0            0            0            0            0            0            0            0            0           52 
 1781000   -108.82269    307.52153           52            0            0            0            0            0            0            0            0            0           52 
 1782000   -116.26505    305.06214           52            0            0            0            0            0            0            0            0            0           52 
 1783000   -108.31303    309.81347           52            0            0            0            0            0            0            0            0            0           52 
 1784000   -112.92148    306.08308           52            0            0            0            0            0            0            0            0            0           52 
 1785000   -113.25226      307.227           52            0            0            0            0            0            0            0            0            0           52 
 1786000   -103.47621    309.69195           52            0            0            0            0            0            0            0            0            0           52 
 1787000   -106.16724    309.01086           52            0            0            0            0            0            0            0            0            0           52 
 1788000   -106.34025    308.41289           52            0            0            0            0            0            0            0            0            0           52 
 1789000    -107.8557    305.58532           52            0            0            0            0            0            0            0            0            0           52 
 1790000   -108.79728    307.90198           52            0            0            0            0            0            0            0            0            0           52 
 1791000    -106.3284    305.21992           52            0            0            0            0            0            0            0            0            0           52 
 1792000   -109.04568    305.01883           52            0            0            0            0            0            0            0            0            0           52 
 1793000   -111.22679    309.50871           52            0            0            0            0            0            0            0            0            0           52 
 1794000   -105.24603    306.95004           52            0            0            0            0            0            0            0            0            0           52 
 1795000   -109.24845    308.79369           52            0            0            0            0            0            0            0            0            0           52 
 1796000     -103.798    308.02195           52            0            0            0            0            0            0            0            0            0           52 
 1797000   -103.18032    311.28097           52            0            0            0            0            0            0            0            0            0           52 
 1798000    -102.9165    311.75784           52            0            0            0            0            0            0            0            0            0           52 
 1799000   -99.998305    307.43306           52            0            0            0            0            0            0            0            0            0           52 
 1800000   -100.90883    306.91766           52            0            0            0            0            0            0            0            0            0           52 
 1801000   -91.316784    311.74989           52            0            0            0            0            0            0            0            0            0           52 
 1802000   -102.65448    303.94403           52            0            0            0            0            0            0            0            0            0           52 
 1803000   -99.126343    310.29159           52            0            0            0            0            0            0            0            0            0           52 
 1804000   -96.160294    305.31558           52            0            0            0            0            0            0            0            0            0           52 
 1805000   -93.167446    313.03283           52            0            0            0            0            0            0            0            0            0           52 
 1806000   -91.195394     309.0926           52            0            0            0            0            0            0            0            0            0           52 
 1807000   -94.784294    308.94444           52            0            0            0            0            0            0            0            0            0           52 
 1808000   -89.282897    308.83704           52            0            0            0            0            0            0            0            0            0           52 
 1809000   -93.017885    309.80264           52            0            0            0            0            0            0            0            0            0           52 
 1810000     -87.9381    311.08717           52            0            0            0            0            0            0            0            0            0           52 
 1811000   -93.554564    308.46887           52            0            0            0            0            0            0            0            0            0           52 
 1812000   -95.921866    305.17404           52            0            0            0            0            0            0            0            0            0           52 
 1813000   -95.063532     309.0158           52            0            0            0            0            0            0            0            0            0           52 
 1814000   -91.765421    309.86246           52            0            0            0            0            0            0            0            0            0           52 
 1815000   -93.662243    308.58448           52            0            0            0            0            0            0            0            0            0           52 
 1816000   -101.26379    305.21292           52            0            0            0            0            0            0            0            0            0           52 
 1817000   -97.066895     308.7292           52            0            0            0            0            0            0            0            0            0           52 
 1818000   -101.92104     309.8808           52            0            0            0            0            0            0            0            0            0           52 
 1819000   -101.65011    305.41002           52            0            0            0            0            0            0            0            0            0           52 
 1820000   -99.582045    310.21163           52            0            0            0            0            0            0            0            0            0           52 
 1821000   -104.79439    307.26389           52            0            0            0            0            0            0            0            0            0           52 
 1822000   -110.12905    311.13669           52            0            0            0            0            0            0            0            0            0           52 
 1823000   -104.31975    307.91376           52            0            0            0            0            0            0            0            0            0           52 
 1824000   -101.10603    306.64554           52            0            0            0            0            0            0            0            0            0           52 
 1825000   -105.87675    303.72028           52            0            0            0            0            0            0            0            0            0           52 
 1826000   -102.64016    308.77381           52            0            0            0            0            0            0            0            0            0           52 
 1827000   -99.575302     311.5928           52            0            0            0            0            0            0            0            0            0           52 
 1828000   -102.51953    307.76956           52            0            0            0            0            0            0            0            0            0           52 
 1829000   -100.05182    307.86239           53            0            0            0            0            0            0            0            0            0           53 
 1830000   -89.472715    306.43841           53            0            0            0            0            0            0            0            0            0           53 
 1831000   -92.185354    306.45239           53            0            0            0            0            0            0            0            0            0           53 
 1832000   -93.119869    306.14346           53            0            0            0            0            0            0            0            0            0           53 
 1833000   -93.666653    308.45812           53            0            0            0            0            0            0            0            0            0           53 
 1834000   -90.762203     311.1507           53            0            0            0            0            0            0            0            0            0           53 
 1835000   -90.115565    310.80676           53            0            0            0            0            0            0            0            0            0           53 
 1836000   -95.750725    306.89694           53            0            0            0            0            0            0            0            0            0           53 
 1837000   -95.447109    305.06314           53            0            0            0            0            0            0            0            0            0           53 
 1838000    -95.56631    310.84019           53            0            0            0            0            0            0            0            0            0           53 
 1839000   -93.223309    309.62835           53            0            0            0            0            0            0            0            0            0           53 
 1840000   -94.918011    308.15659           53            0            0            0            0            0            0            0            0            0           53 
 1841000   -99.468866    310.71939           53            0            0            0            0            0            0            0            0            0           53 
 1842000    -98.83893    307.73831           53            0            0            0            0            0            0            0            0            0           53 
 1843000   -98.944735    307.38687           53            0            0            0            0            0            0            0            0            0           53 
 1844000   -99.295626    309.16373           53            0            0            0            0            0            0            0            0            0           53 
 1845000   -100.59926    306.81972           53            0            0            0            0            0            0            0            0            0           53 
 1846000   -102.60685    308.84477           53            0            0            0            0            0            0            0            0            0           53 
 1847000   -96.781437    307.13749           53            0            0            0            0            0            0            0            0            0           53 
 1848000    -96.47721    306.76567           53            0            0            0            0            0            0            0            0            0           53 
 1849000   -98.145431    306.67316           53            0            0            0            0            0            0            0            0            0           53 
 1850000   -95.501085    308.92852           53            0            0            0            0            0            0            0            0            0           53 
 1851000   -101.77563    308.01152           53            0            0            0            0            0            0            0            0            0           53 
 1852000   -94.727282    308.40513           53            0            0            0            0            0            0            0            0            0           53 
 1853000   -100.94358     307.6836           53            0            0            0            0            0            0            0            0            0           53 
 1854000   -93.579361    310.09476           54            0            0            0            0            0            0            0            0            0           54 
 1855000   -95.545754    307.77374           54            0            0            0            0            0            0            0            0            0           54 
 1856000   -93.807746    307.30518           54            0            0            0            0            0            0            0            0            0           54 
 1857000   -89.142841    309.20461           54            0            0            0            0            0            0            0            0            0           54 
 1858000   -92.895804    304.00884           54            0            0            0            0            0            0            0            0            0           54 
 1859000    -91.60407    308.50664           54            0            0            0            0            0            0            0            0            0           54 
 1860000   -92.836279    311.79264           54            0            0            0            0            0            0            0            0            0           54 
 1861000   -90.179639    301.08561           54            0            0            0            0            0            0            0            0            0           54 
 1862000   -94.565576     309.9317           54            0            0            0            0            0            0            0            0            0           54 
 1863000   -94.134672    306.89454           54            0            0            0            0            0            0            0            0            0           54 
 1864000   -97.245482    311.45236           54            0            0            0            0            0            0            0            0            0           54 
 1865000   -96.846557    314.76005           54            0            0            0            0            0            0            0            0            0           54 
 1866000   -93.148833      308.683           54            0            0            0            0            0            0            0            0            0           54 
 1867000   -88.005498    303.10243           55            0            0            0            0            0            0            0            0            0           55 
 1868000   -86.551503    302.40142           56            0            0            0            0            0            0            0            0            0           56 
 1869000   -85.098489    308.60684           56            0            0            0            0            0            0            0            0            0           56 
 1870000   -82.472562    304.56051           56            0            0            0            0            0            0            0            0            0           56 
 1871000    -80.67466    309.55232           56            0            0            0            0            0            0            0            0            0           56 
 1872000   -79.812212    303.49789           56            0            0            0            0            0            0            0            0            0           56 
 1873000   -86.740158    307.28376           56            0            0            0            0            0            0            0            0            0           56 
 1874000   -80.110935    316.70136           56            0            0            0            0            0            0            0            0            0           56 
 1875000   -81.258354    308.99575           56            0            0            0            0            0            0            0            0            0           56 
 1876000   -85.113779     307.2723           56            0            0            0            0            0            0            0            0            0           56 
 1877000   -80.253514    307.56619           56            0            0            0            0            0            0            0            0            0           56 
 1878000    -77.51678    307.49444           56            0            0            0            0            0            0            0            0            0           56 
 1879000   -82.764902     306.7207           56            0            0            0            0            0            0            0            0            0           56 
 1880000   -81.510845    312.94596           56            0            0            0            0            0            0            0            0            0           56 
 1881000   -82.796348    310.09789           56            0            0            0            0            0            0            0            0            0           56 
 1882000   -79.555713    307.65585           56            0            0            0            0            0            0            0            0            0           56 
 1883000    -68.32045    304.29483           56            0            0            0            0            0            0            0            0            0           56 
 1884000   -77.571448    308.43941           56            0            0            0            0            0            0            0            0            0           56 
 1885000   -79.681439    313.69001           56            0            0            0            0            0            0            0            0            0           56 
 1886000   -77.713222    304.21384           56            0            0            0            0            0            0            0            0            0           56 
 1887000   -83.193726    312.02933           56            0            0            0            0            0            0            0            0            0           56 
 1888000   -79.499346    303.23407           56            0            0            0            0            0            0            0            0            0           56 
 1889000    -77.05495    304.99572           56            0            0            0            0            0            0            0            0            0           56 
 1890000   -75.640776    308.34467           56            0            0            0            0            0            0            0            0            0           56 
 1891000   -81.297789    307.25029           56            0            0            0            0            0            0            0            0            0           56 
 1892000   -77.881534    311.49076           56            0            0            0            0            0            0            0            0            0           56 
 1893000   -81.826666     306.9863           56            0            0            0            0            0            0            0            0            0           56 
 1894000   -83.220517     310.0166           56            0            0            0            0            0            0            0            0            0           56 
 1895000   -77.178035    311.25977           56            0            0            0            0            0            0            0            0            0           56 
 1896000   -85.287191    311.74538           56            0            0            0            0            0            0            0            0            0           56 
 1897000   -82.391887    311.12864           56            0            0            0            0            0            0            0            0            0           56 
 1898000   -88.810358    312.44155           56            0            0            0            0            0            0            0            0            0           56 
 1899000   -91.972668    310.75617           56            0            0            0            0            0            0            0            0            0           56 
 1900000    -81.83526    311.33025           56            0            0            0            0            0            0            0            0            0           56 
 1901000   -81.336343    310.68107           56            0            0            0            0            0            0            0            0            0           56 
 1902000   -83.597111     308.8883           56            0            0            0            0            0            0            0            0            0           56 
 1903000   -82.805369    307.14163           56            0            0            0            0            0            0            0            0            0           56 
 1904000   -85.892587    304.89197           56            0            0            0            0            0            0            0            0            0           56 
 1905000   -80.655654    312.80382           56            0            0            0            0            0            0            0            0            0           56 
 1906000    -83.60272      307.687           56            0            0            0            0            0            0            0            0            0           56 
 1907000    -75.41057    312.75337           57            0            0            0            0            0            0            0            0            0           57 
 1908000   -74.842811    304.95687           57            0            0            0            0            0            0            0            0            0           57 
 1909000   -72.477339    305.17973           57            0            0            0            0            0            0            0            0            0           57 
 1910000   -73.392723    304.31598           57            0            0            0            0            0            0            0            0            0           57 
 1911000   -75.656197    306.16254           57            0            0            0            0            0            0            0            0            0           57 
 1912000   -75.115152    310.40499           57            0            0            0            0            0            0            0            0            0           57 
 1913000   -75.707939    309.40655           57            0            0            0            0            0            0            0            0            0           57 
 1914000   -72.986159    306.00984           57            0            0            0            0            0            0            0            0            0           57 
 1915000   -74.452852    307.97045           57            0            0            0            0            0            0            0            0            0           57 
 1916000   -81.004487    310.12499           57            0            0            0            0            0            0            0            0            0           57 
 1917000   -85.582089    310.87412           57            0            0            0            0            0            0            0            0            0           57 
 1918000   -87.202432    307.14125           57            0            0            0            0            0            0            0            0            0           57 
 1919000   -83.293206    307.34749           57            0            0            0            0            0            0            0            0            0           57 
 1920000    -84.07584    306.50063           57            0            0            0            0            0            0            0            0            0           57 
 1921000   -88.311874    310.18724           57            0            0            0            0            0            0            0            0            0           57 
 1922000   -88.785714    305.74072           57            0            0            0            0            0            0            0            0            0           57 
 1923000    -85.09354    311.15988           57            0            0            0            0            0            0            0            0            0           57 
 1924000    -84.90381    301.62068           57            0            0            0            0            0            0            0            0            0           57 
 1925000   -80.569315    310.82156           57            0            0            0            0            0            0            0            0            0           57 
 1926000    -83.77678    306.08826           57            0            0            0            0            0            0            0            0            0           57 
 1927000   -75.286865    311.82083           57            0            0            0            0            0            0            0            0            0           57 
 1928000   -83.770912    309.80245           57            0            0            0            0            0            0            0            0            0           57 
 1929000   -87.016168     306.0741           57            0            0            0            0            0            0            0            0            0           57 
 1930000   -87.622051    310.02077           57            0            0            0            0            0            0            0            0            0           57 
 1931000   -82.392869    306.75838           57            0            0            0            0            0            0            0            0            0           57 
 1932000    -78.89447    305.24759           57            0            0            0            0            0            0            0            0            0           57 
 1933000   -83.007405    308.77608           57            0            0            0            0            0            0            0            0            0           57 
 1934000    -78.06499     307.9591           57            0            0            0            0            0            0            0            0            0           57 
 1935000   -81.905595    309.66243           57            0            0            0            0            0            0            0            0            0           57 
 1936000   -77.782686    307.42781           57            0            0            0            0            0            0            0            0            0           57 
 1937000   -84.390346    305.44607           57            0            0            0            0            0            0            0            0            0           57 
 1938000   -76.087065    308.79127           57            0            0            0            0            0            0            0            0            0           57 
 1939000   -83.654933    306.10265           57            0            0            0            0            0            0            0            0            0           57 
 1940000   -83.228051    312.92996           57            0            0            0            0            0            0            0            0            0           57 
 1941000   -89.489624    311.01861           57            0            0            0            0            0            0            0            0            0           57 
 1942000   -88.501101    308.26484           57            0            0            0            0            0            0            0            0            0           57 
 1943000   -90.514584    308.28154           57            0            0            0            0            0            0            0            0            0           57 
 1944000   -92.481698    305.90349           58            0            0            0            0            0            0            0            0            0           57 
 1945000   -88.784908     307.8618           58            0            0            0            0            0            0            0            0            0           58 
 1946000   -89.593209    310.84802           58            0            0            0            0            0            0            0            0            0           58 
 1947000   -91.406281    307.90606           58            0            0            0            0            0            0            0            0            0           58 
 1948000   -82.497412    305.55683           58            0            0            0            0            0            0            0            0            0           58 
 1949000   -85.149351    309.42058           58            0            0            0            0            0            0            0            0            0           58 
 1950000   -83.964015    307.82693           58            0            0            0            0            0            0            0            0            0           58 
 1951000   -84.938168    309.99293           58            0            0            0            0            0            0            0            0            0           58 
 1952000   -80.937294    310.83464           58            0            0            0            0            0            0            0            0            0           58 
 1953000   -87.191464    306.48541           58            0            0            0            0            0            0            0            0            0           58 
 1954000   -85.980906    308.73556           58            0            0            0            0            0            0            0            0            0           58 
 1955000   -86.380148    306.52951           58            0            0            0            0            0            0            0            0            0           58 
 1956000    -83.81615    309.20097           58            0            0            0            0            0            0            0            0            0           58 
 1957000    -81.61848    310.93243           58            0            0            0            0            0            0            0            0            0           58 
 1958000   -85.927045    307.21496           58            0            0            0            0            0            0            0            0            0           58 
 1959000   -84.280353    310.91686           58            0            0            0            0            0            0            0            0            0           58 
 1960000   -79.630427    308.54447           58            0            0            0            0            0            0            0            0            0           58 
 1961000   -84.867895    311.68846           58            0            0            0            0            0            0            0            0            0           58 
 1962000   -85.151215    304.01155           58            0            0            0            0            0            0            0            0            0           58 
 1963000   -82.187806    312.58397           58            0            0            0            0            0            0            0            0            0           58 
 1964000   -76.893649    305.48127           58            0            0            0            0            0            0            0            0            0           58 
 1965000   -77.816964    305.60259           58            0            0            0            0            0            0            0            0            0           58 
 1966000   -80.571031    311.04443           58            0            0            0            0            0            0            0            0            0           58 
 1967000   -79.547688     311.1085           58            0            0            0            0            0            0            0            0            0           58 
 1968000   -81.775822     306.7065           58            0            0            0            0            0            0            0            0            0           58 
 1969000    -82.99571    308.95921           58            0            0            0            0            0            0            0            0            0           58 
 1970000   -79.176402    309.06695           58            0            0            0            0            0            0            0            0            0           58 
 1971000   -77.546865    305.45921           58            0            0            0            0            0            0            0            0            0           58 
 1972000   -72.058945    316.54283           58            0            0            0            0            0            0            0            0            0           58 
 1973000   -70.250641    311.23867           58            0            0            0            0            0            0            0            0            0           58 
 1974000   -68.730873    306.42053           58            0            0            0            0            0            0            0            0            0           58 
 1975000   -71.882706    307.89587           58            0            0            0            0            0            0            0            0            0           58 
 1976000   -72.982697     304.8804           58            0            0            0            0            0            0            0            0            0           58 
 1977000   -70.474326     310.1676           58            0            0            0            0            0            0            0            0            0           58 
 1978000   -70.326441    306.40809           58            0            0            0            0            0            0            0            0            0           58 
 1979000   -77.091479    312.93397           58            0            0            0            0            0            0            0            0            0           58 
 1980000   -69.648828    307.34139           58            0            0            0            0            0            0            0            0            0           58 
 1981000   -69.559644    307.66945           58            0            0            0            0            0            0            0            0            0           58 
 1982000   -70.107698    310.66195           58            0            0            0            0            0            0            0            0            0           58 
 1983000   -71.972135    302.82449           58            0            0            0            0            0            0            0            0            0           58 
 1984000   -71.381654    307.99599           58            0            0            0            0            0            0            0            0            0           58 
 1985000   -72.241276    311.41913           58            0            0            0            0            0            0            0            0            0           58 
 1986000    -77.17357    305.99429           58            0            0            0            0            0            0            0            0            0           58 
 1987000   -71.371873    306.57284           58            0            0            0            0            0            0            0            0            0           58 
 1988000   -73.343539     306.0058           58            0            0            0            0            0            0            0            0            0           58 
 1989000   -61.530504    309.46979           58            0            0            0            0            0            0            0            0            0           58 
 1990000   -67.645678    311.58539           58            0            0            0            0            0            0            0            0            0           58 
 1991000   -66.440606    306.68032           58            0            0            0            0            0            0            0            0            0           58 
 1992000   -63.349731    303.87052           58            0            0            0            0            0            0            0            0            0           58 
 1993000   -70.645615    307.29247           58            0            0            0            0            0            0            0            0            0           58 
 1994000   -64.422398    309.08906           58            0            0            0            0            0            0            0            0            0           58 
 1995000   -70.811286    313.18513           58            0            0            0            0            0            0            0            0            0           58 
 1996000   -71.797085    312.42803           58            0            0            0            0            0            0            0            0            0           58 
 1997000   -73.451299    307.51342           58            0            0            0            0            0            0            0            0            0           58 
 1998000   -68.498707    308.30002           58            0            0            0            0            0            0            0            0            0           58 
 1999000   -73.910974    310.96261           58            0            0            0            0            0            0            0            0            0           58 
 2000000   -62.958394    307.56201           58            0            0            0            0            0            0            0            0            0           58 
 2001000   -66.070761    308.26848           58            0            0            0            0            0            0            0            0            0           58 
 2002000   -66.972014    308.99168           58            0            0            0            0            0            0            0            0            0           58 
 2003000    -64.70669    305.42135           58            0            0            0            0            0            0            0            0            0           58 
 2004000   -75.846205    314.89684           58            0            0            0            0            0            0            0            0            0           58 
 2005000   -81.146169    306.34463           58            0            0            0            0            0            0            0            0            0           58 
 2006000   -82.984541     309.7881           58            0            0            0            0            0            0            0            0            0           58 
 2007000   -84.847093    308.60439           58            0            0            0            0            0            0            0            0            0           58 
 2008000   -83.207865    313.08299           58            0            0            0            0            0            0            0            0            0           58 
 2009000   -84.199591    310.42815           58            0            0            0            0            0            0            0            0            0           58 
 2010000    -85.64989    308.30356           58            0            0            0            0            0            0            0            0            0           58 
 2011000   -79.433647    315.76004           58            0            0            0            0            0            0            0            0            0           58 
 2012000   -82.262236    313.91232           58            0            0            0            0            0            0            0            0            0           58 
 2013000   -81.995976    311.42259           58            0            0            0            0            0            0            0            0            0           58 
 2014000   -79.637615    309.63457           58            0            0            0            0            0            0            0            0            0           58 
 2015000   -76.948896    310.55512           59            0            0            0            0            0            0            0            0            0           58 
 2016000   -81.204053     303.4096           59            0            0            0            0            0            0            0            0            0           59 
 2017000   -82.119018    311.31682           59            0            0            0            0            0            0            0            0            0           59 
 2018000   -79.284803    310.31432           59            0            0            0            0            0            0            0            0            0           59 
 2019000   -85.662002    307.49422           59            0            0            0            0            0            0            0            0            0           59 
 2020000   -83.421257    308.67958           59            0            0            0            0            0            0            0            0            0           59 
 2021000   -85.541221    309.11848           59            0            0            0            0            0            0            0            0            0           59 
 2022000   -87.903778    312.58458           59            0            0            0            0            0            0            0            0            0           59 
 2023000    -87.66457    309.04715           59            0            0            0            0            0            0            0            0            0           59 
 2024000   -92.806885    310.92369           59            0            0            0            0            0            0            0            0            0           59 
 2025000   -89.480904    310.24207           59            0            0            0            0            0            0            0            0            0           59 
 2026000   -90.222367    307.56231           59            0            0            0            0            0            0            0            0            0           59 
 2027000   -94.191418    304.99917           59            0            0            0            0            0            0            0            0            0           59 
 2028000   -90.781809    314.27197           59            0            0            0            0            0            0            0            0            0           59 
 2029000   -86.056109    310.90221           59            0            0            0            0            0            0            0            0            0           59 
 2030000   -90.472515    314.08112           59            0            0            0            0            0            0            0            0            0           59 
 2031000    -83.84307    313.63917           59            0            0            0            0            0            0            0            0            0           59 
 2032000   -90.088564    308.88686           59            0            0            0            0            0            0            0            0            0           59 
 2033000   -87.018556    311.92499           59            0            0            0            0            0            0            0            0            0           59 
 2034000   -89.975715    309.36633           59            0            0            0            0            0            0            0            0            0           59 
 2035000   -82.678638    307.97692           59            0            0            0            0            0            0            0            0            0           59 
 2036000   -85.676179    306.48458           59            0            0            0            0            0            0            0            0            0           59 
 2037000   -88.571497    310.03883           59            0            0            0            0            0            0            0            0            0           59 
 2038000   -80.750402    304.84619           60            0            0            0            0            0            0            0            0            0           60 
 2039000   -74.092103    304.78187           60            0            0            0            0            0            0            0            0            0           60 
 2040000   -83.807175    311.55586           60            0            0            0            0            0            0            0            0            0           60 
 2041000   -82.724612    304.99423           60            0            0            0            0            0            0            0            0            0           60 
 2042000   -87.655631    310.76966           60            0            0            0            0            0            0            0            0            0           60 
 2043000   -88.472107    310.17961           60            0            0            0            0            0            0            0            0            0           60 
 2044000   -81.493062    305.75041           60            0            0            0            0            0            0            0            0            0           60 
 2045000   -93.322161    309.78226           60            0            0            0            0            0            0            0            0            0           60 
 2046000   -92.564043    309.32695           60            0            0            0            0            0            0            0            0            0           60 
 2047000   -96.093239    307.07236           60            0            0            0            0            0            0            0            0            0           60 
 2048000   -96.117084    306.72543           60            0            0            0            0            0            0            0            0            0           60 
 2049000    -95.98328    308.26728           60            0            0            0            0            0            0            0            0            0           60 
 2050000   -98.802503    306.97718           60            0            0            0            0            0            0            0            0            0           60 
 2051000   -93.874275    310.05957           60            0            0            0            0            0            0            0            0            0           60 
 2052000   -93.599236     309.3982           60            0            0            0            0            0            0            0            0            0           60 
 2053000   -92.928294     313.0239           60            0            0            0            0            0            0            0            0            0           60 
 2054000   -94.776952    314.66579           60            0            0            0            0            0            0            0            0            0           60 
 2055000   -88.843544    310.92284           60            0            0            0            0            0            0            0            0            0           60 
 2056000   -89.783634    308.43362           60            0            0            0            0            0            0            0            0            0           60 
 2057000   -91.080123    309.47516           60            0            0            0            0            0            0            0            0            0           60 
 2058000   -84.913327     310.2313           60            0            0            0            0            0            0            0            0            0           60 
 2059000   -85.590663    308.37699           60            0            0            0            0            0            0            0            0            0           60 
 2060000   -85.266896    307.11157           60            0            0            0            0            0            0            0            0            0           60 
 2061000   -81.956534    306.81865           60            0            0            0            0            0            0            0            0            0           60 
 2062000   -87.605978    308.90795           60            0            0            0            0            0            0            0            0            0           60 
 2063000   -81.462377    307.68424           60            0            0            0            0            0            0            0            0            0           60 
 2064000   -75.971298    308.93863           60            0            0            0            0            0            0            0            0            0           60 
 2065000   -81.994745    313.64813           60            0            0            0            0            0            0            0            0            0           60 
 2066000   -84.224809    310.17826           60            0            0            0            0            0            0            0            0            0           60 
 2067000   -74.532711    310.08135           61            0            0            0            0            0            0            0            0            0           61 
 2068000   -79.248168    311.68572           61            0            0            0            0            0            0            0            0            0           61 
 2069000    -82.15984    310.74677           61            0            0            0            0            0            0            0            0            0           61 
 2070000   -79.290482    308.59089           61            0            0            0            0            0            0            0            0            0           61 
 2071000   -72.461657    311.33007           61            0            0            0            0            0            0            0            0            0           61 
 2072000   -64.702599    311.99329           61            0            0            0            0            0            0            0            0            0           61 
 2073000   -69.251798    305.61448           61            0            0            0            0            0            0            0            0            0           61 
 2074000   -68.748932    301.26478           61            0            0            0            0            0            0            0            0            0           61 
 2075000   -71.292861    311.99206           61            0            0            0            0            0            0            0            0            0           61 
 2076000   -72.012977    308.68299           61            0            0            0            0            0            0            0            0            0           61 
 2077000   -78.034169    308.56334           61            0            0            0            0            0            0            0            0            0           61 
 2078000   -74.786337    306.05158           61            0            0            0            0            0            0            0            0            0           61 
 2079000   -69.713559    307.74307           61            0            0            0            0            0            0            0            0            0           61 
 2080000   -76.307156    306.09684           61            0            0            0            0            0            0            0            0            0           61 
 2081000   -72.830647    310.51654           61            0            0            0            0            0            0            0            0            0           61 
 2082000   -75.707989    311.70324           61            0            0            0            0            0            0            0            0            0           61 
 2083000   -75.603053    307.12512           61            0            0            0            0            0            0            0            0            0           61 
 2084000   -73.905245     306.8694           61            0            0            0            0            0            0            0            0            0           61 
 2085000   -64.658802    302.60409           61            0            0            0            0            0            0            0            0            0           61 
 2086000   -79.301882    306.40458           61            0            0            0            0            0            0            0            0            0           61 
 2087000   -85.246655    309.09333           61            0            0            0            0            0            0            0            0            0           61 
 2088000   -78.630641    308.61607           61            0            0            0            0            0            0            0            0            0           61 
 2089000   -80.336122    308.61126           61            0            0            0            0            0            0            0            0            0           61 
 2090000   -90.328129    311.87626           61            0            0            0            0            0            0            0            0            0           61 
 2091000   -90.979497    311.89229           61            0            0            0            0            0            0            0            0            0           61 
 2092000   -89.556346    306.11664           61            0            0            0            0            0            0            0            0            0           61 
 2093000   -80.724724    312.70796           62            0            0            0            0            0            0            0            0            0           62 
 2094000   -81.893267    306.48881           62            0            0            0            0            0            0            0            0            0           62 
 2095000   -81.087661      308.569           62            0            0            0            0            0            0            0            0            0           62 
 2096000   -78.687897    309.39138           62            0            0            0            0            0            0            0            0            0           62 
 2097000   -80.715886    316.08652           62            0            0            0            0            0            0            0            0            0           62 
 2098000   -77.175777    307.54921           62            0            0            0            0            0            0            0            0            0           62 
 2099000   -79.915445    307.11331           62            0            0            0            0            0            0            0            0            0           62 
 2100000   -83.483641    310.56847           62            0            0            0            0            0            0            0            0            0           62 
 2101000   -78.332496    308.95011           62            0            0            0            0            0            0            0            0            0           62 
 2102000   -80.276793    309.69866           62            0            0            0            0            0            0            0            0            0           62 
 2103000   -77.195608    308.26794           62            0            0            0            0            0            0            0            0            0           62 
 2104000   -82.820398    307.86265           62            0            0            0            0            0            0            0            0            0           62 
 2105000   -84.260802     311.6446           62            0            0            0            0            0            0            0            0            0           62 
 2106000   -82.343393    309.56681           62            0            0            0            0            0            0            0            0            0           62 
 2107000   -85.603541    310.28572           62            0            0            0            0            0            0            0            0            0           62 
 2108000   -88.424522    305.07861           62            0            0            0            0            0            0            0            0            0           62 
 2109000   -86.328928    307.15342           62            0            0            0            0            0            0            0            0            0           62 
 2110000   -79.974875    306.67927           62            0            0            0            0            0            0            0            0            0           62 
 2111000   -82.328491    306.51486           62            0            0            0            0            0            0            0            0            0           62 
 2112000   -90.532808    302.78978           62            0            0            0            0            0            0            0            0            0           62 
 2113000   -87.522203    303.00102           62            0            0            0            0            0            0            0            0            0           62 
 2114000   -86.682402    311.44751           62            0            0            0            0            0            0            0            0            0           62 
 2115000   -84.344951    305.03534           62            0            0            0            0            0            0            0            0            0           62 
 2116000   -81.867193    306.69964           62            0            0            0            0            0            0            0            0            0           62 
 2117000   -79.242285    307.41738           62            0            0            0            0            0            0            0            0            0           62 
 2118000   -77.922741    309.76415           62            0            0            0            0            0            0            0            0            0           62 
 2119000     -83.0683    309.33868           62            0            0            0            0            0            0            0            0            0           62 
 2120000   -87.299465    310.25795           62            0            0            0            0            0            0            0            0            0           62 
 2121000   -80.887233    307.27284           62            0            0            0            0            0            0            0            0            0           62 
 2122000   -79.946802    308.13695           62            0            0            0            0            0            0            0            0            0           62 
 2123000   -81.844463    309.28936           62            0            0            0            0            0            0            0            0            0           62 
 2124000   -84.336888    305.29729           62            0            0            0            0            0            0            0            0            0           62 
 2125000   -81.715897    310.38171           62            0            0            0            0            0            0            0            0            0           62 
 2126000   -86.823954    308.78703           62            0            0            0            0            0            0            0            0            0           62 
 2127000    -85.17096    303.51781           62            0            0            0            0            0            0            0            0            0           62 
 2128000   -85.908645    306.82618           62            0            0            0            0            0            0            0            0            0           62 
 2129000   -80.086593    306.43467           62            0            0            0            0            0            0            0            0            0           62 
 2130000   -82.270332    310.19859           62            0            0            0            0            0            0            0            0            0           62 
 2131000   -81.057296    312.26004           62            0            0            0            0            0            0            0            0            0           62 
 2132000   -70.349753     305.9219           63            0            0            0            0            0            0            0            0            0           63 
 2133000   -79.435028    307.79082           63            0            0            0            0            0            0            0            0            0           63 
 2134000   -78.938193    306.80845           63            0            0            0            0            0            0            0            0            0           63 
 2135000   -78.877531     303.6835           63            0            0            0            0            0            0            0            0            0           63 
 2136000   -79.114701    308.75726           63            0            0            0            0            0            0            0            0            0           63 
 2137000   -80.676169    305.16971           63            0            0            0            0            0            0            0            0            0           63 
 2138000    -80.33708    308.03283           63            0            0            0            0            0            0            0            0            0           63 
 2139000   -80.608541    309.85707           63            0            0            0            0            0            0            0            0            0           63 
 2140000   -81.183726    308.91289           63            0            0            0            0            0            0            0            0            0           63 
 2141000   -85.151027    306.10741           63            0            0            0            0            0            0            0            0            0           63 
 2142000   -81.822772     304.6971           63            0            0            0            0            0            0            0            0            0           63 
 2143000   -84.042184      309.939           63            0            0            0            0            0            0            0            0            0           63 
 2144000   -77.734646    310.35358           63            0            0            0            0            0            0            0            0            0           63 
 2145000   -88.528133    308.75859           63            0            0            0            0            0            0            0            0            0           63 
 2146000   -84.491776    309.32042           63            0            0            0            0            0            0            0            0            0           63 
 2147000   -86.561803    304.56441           63            0            0            0            0            0            0            0            0            0           63 
 2148000   -90.612251     308.7112           63            0            0            0            0            0            0            0            0            0           63 
 2149000   -87.290808    306.74074           63            0            0            0            0            0            0            0            0            0           63 
 2150000   -86.412042    309.38312           63            0            0            0            0            0            0            0            0            0           63 
 2151000    -86.97518     304.3209           63            0            0            0            0            0            0            0            0            0           63 
 2152000   -86.657971    308.47358           63            0            0            0            0            0            0            0            0            0           63 
 2153000   -85.253438    310.39665           63            0            0            0            0            0            0            0            0            0           63 
 2154000   -85.419266    309.04457           63            0            0            0            0            0            0            0            0            0           63 
 2155000   -88.776919    313.58437           63            0            0            0            0            0            0            0            0            0           63 
 2156000   -88.961068    305.67202           63            0            0            0            0            0            0            0            0            0           63 
 2157000   -87.691062    312.01765           63            0            0            0            0            0            0            0            0            0           63 
 2158000   -83.902592    312.06683           63            0            0            0            0            0            0            0            0            0           63 
 2159000    -83.36691    306.95564           63            0            0            0            0            0            0            0            0            0           63 
 2160000   -88.054484    314.36994           63            0            0            0            0            0            0            0            0            0           63 
 2161000   -89.403253    307.71008           63            0            0            0            0            0            0            0            0            0           63 
 2162000   -89.995923    311.68455           63            0            0            0            0            0            0            0            0            0           63 
 2163000    -90.44535    307.18262           63            0            0            0            0            0            0            0            0            0           63 
 2164000   -84.230631    302.74867           63            0            0            0            0            0            0            0            0            0           63 
 2165000    -81.27645    311.29323           63            0            0            0            0            0            0            0            0            0           63 
 2166000   -87.029319    305.77857           63            0            0            0            0            0            0            0            0            0           63 
 2167000    -87.14144    302.35664           63            0            0            0            0            0            0            0            0            0           63 
 2168000   -90.848483    308.07233           63            0            0            0            0            0            0            0            0            0           63 
 2169000   -93.052141    307.70729           63            0            0            0            0            0            0            0            0            0           63 
 2170000   -93.809407    310.80608           63            0            0            0            0            0            0            0            0            0           63 
 2171000   -94.552564    314.04942           63            0            0            0            0            0            0            0            0            0           63 
 2172000   -93.254899    307.27172           63            0            0            0            0            0            0            0            0            0           63 
 2173000   -93.198697    309.66171           63            0            0            0            0            0            0            0            0            0           63 
 2174000    -88.80139    308.70417           63            0            0            0            0            0            0            0            0            0           63 
 2175000     -94.0987    309.21545           63            0            0            0            0            0            0            0            0            0           63 
 2176000   -94.380852    311.02797           63            0            0            0            0            0            0            0            0            0           63 
 2177000   -89.544239    306.76288           63            0            0            0            0            0            0            0            0            0           63 
 2178000   -98.544371    304.75752           63            0            0            0            0            0            0            0            0            0           63 
 2179000   -95.840586    308.35634           63            0            0            0            0            0            0            0            0            0           63 
 2180000   -96.567444    309.84741           63            0            0            0            0            0            0            0            0            0           63 
 2181000   -90.004356    304.96803           63            0            0            0            0            0            0            0            0            0           63 
 2182000    -104.6064    307.30734           63            0            0            0            0            0            0            0            0            0           63 
 2183000   -99.717845    304.91146           63            0            0            0            0            0            0            0            0            0           63 
 2184000   -97.245945    309.09208           63            0            0            0            0            0            0            0            0            0           63 
 2185000   -100.17503    302.30342           63            0            0            0            0            0            0            0            0            0           63 
 2186000   -92.208145    303.41288           63            0            0            0            0            0            0            0            0            0           63 
 2187000   -95.091071    309.75658           63            0            0            0            0            0            0            0            0            0           63 
 2188000   -94.321782    310.34721           63            0            0            0            0            0            0            0            0            0           63 
 2189000   -100.18285    317.80348           63            0            0            0            0            0            0            0            0            0           63 
 2190000   -98.372809     314.6728           63            0            0            0            0            0            0            0            0            0           63 
 2191000   -99.358246    307.75898           63            0            0            0            0            0            0            0            0            0           63 
 2192000   -102.58151    313.11206           63            0            0            0            0            0            0            0            0            0           63 
 2193000   -102.55354    303.77433           63            0            0            0            0            0            0            0            0            0           63 
 2194000    -98.56376    307.89763           63            0            0            0            0            0            0            0            0            0           63 
 2195000   -97.437587    307.68432           63            0            0            0            0            0            0            0            0            0           63 
 2196000   -100.22485     312.0269           63            0            0            0            0            0            0            0            0            0           63 
 2197000   -101.65518    311.38027           63            0            0            0            0            0            0            0            0            0           63 
 2198000   -102.71147    316.23363           63            0            0            0            0            0            0            0            0            0           63 
 2199000   -98.084192    311.78227           63            0            0            0            0            0            0            0            0            0           63 
 2200000   -100.45661    309.96213           63            0            0            0            0            0            0            0            0            0           63 
 2201000   -99.707605    310.70969           63            0            0            0            0            0            0            0            0            0           63 
 2202000    -95.05825    312.11406           63            0            0            0            0            0            0            0            0            0           63 
 2203000   -100.13242    309.32163           63            0            0            0            0            0            0            0            0            0           63 
 2204000   -96.983218    309.47788           63            0            0            0            0            0            0            0            0            0           63 
 2205000   -104.22843    309.74429           63            0            0            0            0            0            0            0            0            0           63 
 2206000   -100.40093    314.94865           63            0            0            0            0            0            0            0            0            0           63 
 2207000   -111.46827    309.41435           63            0            0            0            0            0            0            0            0            0           63 
 2208000   -105.06463    308.14783           63            0            0            0            0            0            0            0            0            0           63 
 2209000   -103.87579    308.77639           63            0            0            0            0            0            0            0            0            0           63 
 2210000   -94.601979     313.8038           63            0            0            0            0            0            0            0            0            0           63 
 2211000   -100.01463    309.20809           63            0            0            0            0            0            0            0            0            0           63 
 2212000   -100.61788    311.62108           63            0            0            0            0            0            0            0            0            0           63 
 2213000   -96.865866    310.36121           63            0            0            0            0            0            0            0            0            0           63 
 2214000   -91.143754    308.74188           63            0            0            0            0            0            0            0            0            0           63 
 2215000   -97.793078    313.59563           63            0            0            0            0            0            0            0            0            0           63 
 2216000   -99.911736    307.21893           63            0            0            0            0            0            0            0            0            0           63 
 2217000   -93.983118    306.87703           63            0            0            0            0            0            0            0            0            0           63 
 2218000   -93.437867    306.58026           63            0            0            0            0            0            0            0            0            0           63 
 2219000   -91.248791    308.16865           63            0            0            0            0            0            0            0            0            0           63 
 2220000   -93.844329    301.41978           63            0            0            0            0            0            0            0            0            0           63 
 2221000   -93.188016    305.00526           63            0            0            0            0            0            0            0            0            0           63 
 2222000   -100.68714    311.64015           63            0            0            0            0            0            0            0            0            0           63 
 2223000   -101.09351     305.4262           63            0            0            0            0            0            0            0            0            0           63 
 2224000   -98.287959    306.83317           63            0            0            0            0            0            0            0            0            0           63 
 2225000   -91.557906    311.32842           63            0            0            0            0            0            0            0            0            0           63 
 2226000   -98.470514    304.52477           63            0            0            0            0            0            0            0            0            0           63 
 2227000   -91.898629    312.60311           63            0            0            0            0            0            0            0            0            0           63 
 2228000   -87.495837    308.85353           63            0            0            0            0            0            0            0            0            0           63 
 2229000   -89.037706    305.09661           63            0            0            0            0            0            0            0            0            0           63 
 2230000   -89.149912    305.39126           63            0            0            0            0            0            0            0            0            0           63 
 2231000   -87.873461     308.4503           63            0            0            0            0            0            0            0            0            0           63 
 2232000   -82.960877    304.92825           63            0            0            0            0            0            0            0            0            0           63 
 2233000   -93.256605    310.98582           63            0            0            0            0            0            0            0            0            0           63 
 2234000   -89.874965    317.98855           63            0            0            0            0            0            0            0            0            0           63 
 2235000   -96.409898    311.35122           63            0            0            0            0            0            0            0            0            0           63 
 2236000   -95.736037     316.5189           63            0            0            0            0            0            0            0            0            0           63 
 2237000   -95.710619     312.8611           63            0            0            0            0            0            0            0            0            0           63 
 2238000   -96.532741    308.74773           63            0            0            0            0            0            0            0            0            0           63 
 2239000   -92.981338    307.65586           63            0            0            0            0            0            0            0            0            0           63 
 2240000   -94.103144    307.86254           63            0            0            0            0            0            0            0            0            0           63 
 2241000   -95.369355    304.54567           63            0            0            0            0            0            0            0            0            0           63 
 2242000    -99.74439    304.94681           63            0            0            0            0            0            0            0            0            0           63 
 2243000   -104.35058    306.92153           63            0            0            0            0            0            0            0            0            0           63 
 2244000   -103.77105    309.12456           63            0            0            0            0            0            0            0            0            0           63 
 2245000   -98.164353    310.88845           63            0            0            0            0            0            0            0            0            0           63 
 2246000   -103.07951    315.05332           63            0            0            0            0            0            0            0            0            0           63 
 2247000   -101.26194    303.99566           63            0            0            0            0            0            0            0            0            0           63 
 2248000   -106.29766      309.953           63            0            0            0            0            0            0            0            0            0           63 
 2249000   -102.35537    304.10894           63            0            0            0            0            0            0            0            0            0           63 
 2250000    -97.06986    313.97334           63            0            0            0            0            0            0            0            0            0           63 
 2251000   -100.10956    314.08257           63            0            0            0            0            0            0            0            0            0           63 
 2252000   -94.066569    313.45074           63            0            0            0            0            0            0            0            0            0           63 
 2253000   -93.065884    307.93343           63            0            0            0            0            0            0            0            0            0           63 
 2254000   -96.454517    306.90056           63            0            0            0            0            0            0            0            0            0           63 
 2255000   -106.48369    307.80189           63            0            0            0            0            0            0            0            0            0           63 
 2256000   -98.736421    312.37738           63            0            0            0            0            0            0            0            0            0           63 
 2257000   -104.80375    312.64663           63            0            0            0            0            0            0            0            0            0           63 
 2258000   -94.311742    311.14362           63            0            0            0            0            0            0            0            0            0           63 
 2259000   -98.530387    317.07343           63            0            0            0            0            0            0            0            0            0           63 
 2260000   -100.49819     311.2352           63            0            0            0            0            0            0            0            0            0           63 
 2261000   -107.55398    310.96224           63            0            0            0            0            0            0            0            0            0           63 
 2262000   -97.751592    313.14368           63            0            0            0            0            0            0            0            0            0           63 
 2263000   -99.632883     311.9498           63            0            0            0            0            0            0            0            0            0           63 
 2264000   -105.09985    310.24499           63            0            0            0            0            0            0            0            0            0           63 
 2265000   -96.975579    307.26572           63            0            0            0            0            0            0            0            0            0           63 
 2266000   -99.654271     308.0905           63            0            0            0            0            0            0            0            0            0           63 
 2267000   -102.35826    309.85535           63            0            0            0            0            0            0            0            0            0           63 
 2268000   -101.41927    307.77263           63            0            0            0            0            0            0            0            0            0           63 
 2269000    -106.2594    306.04774           63            0            0            0            0            0            0            0            0            0           63 
 2270000   -100.06492    308.26583           63            0            0            0            0            0            0            0            0            0           63 
 2271000   -100.08426    307.98824           63            0            0            0            0            0            0            0            0            0           63 
 2272000    -94.18106    315.06718           63            0            0            0            0            0            0            0            0            0           63 
 2273000   -107.94029    312.02302           63            0            0            0            0            0            0            0            0            0           63 
 2274000   -98.008902    308.50831           63            0            0            0            0            0            0            0            0            0           63 
 2275000   -108.25623    310.41155           63            0            0            0            0            0            0            0            0            0           63 
 2276000   -110.96185    302.59969           63            0            0            0            0            0            0            0            0            0           63 
 2277000   -104.46195    310.97906           63            0            0            0            0            0            0            0            0            0           63 
 2278000   -100.56419    310.83607           63            0            0            0            0            0            0            0            0            0           63 
 2279000   -108.08138    310.71882           63            0            0            0            0            0            0            0            0            0           63 
 2280000     -103.292    313.94425           63            0            0            0            0            0            0            0            0            0           63 
 2281000   -104.82102    306.48737           63            0            0            0            0            0            0            0            0            0           63 
 2282000   -99.916396    308.46006           63            0            0            0            0            0            0            0            0            0           63 
 2283000   -97.469444    307.47815           63            0            0            0            0            0            0            0            0            0           63 
 2284000    -97.96928    311.69254           63            0            0            0            0            0            0            0            0            0           63 
 2285000   -93.254011    316.70775           63            0            0            0            0            0            0            0            0            0           63 
 2286000   -93.900644    307.48049           63            0            0            0            0            0            0            0            0            0           63 
 2287000   -90.493081    309.94145           63            0            0            0            0            0            0            0            0            0           63 
 2288000   -92.916375    307.46295           63            0            0            0            0            0            0            0            0            0           63 
 2289000   -92.886515    310.15349           63            0            0            0            0            0            0            0            0            0           63 
 2290000   -91.839685    306.78081           63            0            0            0            0            0            0            0            0            0           63 
 2291000   -89.634259    312.48013           63            0            0            0            0            0            0            0            0            0           63 
 2292000   -90.670125    315.27011           63            0            0            0            0            0            0            0            0            0           63 
 2293000   -96.804061    310.92988           63            0            0            0            0            0            0            0            0            0           63 
 2294000   -91.780409    311.56384           63            0            0            0            0            0            0            0            0            0           63 
 2295000   -93.378541    312.19029           63            0            0            0            0            0            0            0            0            0           63 
 2296000   -92.778383    307.85321           63            0            0            0            0            0            0            0            0            0           63 
 2297000   -87.593523    307.51308           63            0            0            0            0            0            0            0            0            0           63 
 2298000   -96.662893    308.28914           63            0            0            0            0            0            0            0            0            0           63 
 2299000   -93.752286    307.33742           63            0            0            0            0            0            0            0            0            0           63 
 2300000   -93.199839    309.69931           63            0            0            0            0            0            0            0            0            0           63 
 2301000   -96.713934    312.77557           63            0            0            0            0            0            0            0            0            0           63 
 2302000   -84.864887    309.10213           63            0            0            0            0            0            0            0            0            0           63 
 2303000   -89.279105    310.12279           63            0            0            0            0            0            0            0            0            0           63 
 2304000   -88.406521    313.57681           63            0            0            0            0            0            0            0            0            0           63 
 2305000   -81.244823    307.51857           63            0            0            0            0            0            0            0            0            0           63 
 2306000   -82.703401    310.64108           63            0            0            0            0            0            0            0            0            0           63 
 2307000   -79.775398    312.04103           64            0            0            0            0            0            0            0            0            0           63 
 2308000   -77.988929    306.50315           65            0            0            0            0            0            0            0            0            0           65 
 2309000   -75.020772    310.04682           65            0            0            0            0            0            0            0            0            0           65 
 2310000   -82.115786    309.02554           65            0            0            0            0            0            0            0            0            0           65 
 2311000   -81.935905    306.62881           65            0            0            0            0            0            0            0            0            0           65 
 2312000   -83.231938    305.78386           65            0            0            0            0            0            0            0            0            0           65 
 2313000   -76.322472    307.78129           65            0            0            0            0            0            0            0            0            0           65 
 2314000   -79.203471    306.48506           65            0            0            0            0            0            0            0            0            0           65 
 2315000   -77.331486    312.82011           65            0            0            0            0            0            0            0            0            0           65 
 2316000   -78.833919    308.60866           65            0            0            0            0            0            0            0            0            0           65 
 2317000   -75.644016    308.05877           65            0            0            0            0            0            0            0            0            0           65 
 2318000   -77.702543    307.35607           65            0            0            0            0            0            0            0            0            0           65 
 2319000   -80.972621    314.49401           65            0            0            0            0            0            0            0            0            0           65 
 2320000   -75.880314    309.45209           65            0            0            0            0            0            0            0            0            0           65 
 2321000   -78.052992    309.25037           65            0            0            0            0            0            0            0            0            0           65 
 2322000   -78.984579    313.12642           65            0            0            0            0            0            0            0            0            0           65 
 2323000   -81.825989    309.27263           65            0            0            0            0            0            0            0            0            0           65 
 2324000   -82.523736    309.47134           65            0            0            0            0            0            0            0            0            0           65 
 2325000   -80.581903    309.87649           65            0            0            0            0            0            0            0            0            0           65 
 2326000   -78.059508    303.04602           65            0            0            0            0            0            0            0            0            0           65 
 2327000   -83.272085    313.70122           65            0            0            0            0            0            0            0            0            0           65 
 2328000    -78.49354    309.87305           65            0            0            0            0            0            0            0            0            0           65 
 2329000   -80.768427    306.97776           65            0            0            0            0            0            0            0            0            0           65 
 2330000   -78.230241     311.9524           65            0            0            0            0            0            0            0            0            0           65 
 2331000   -83.165152    312.65787           65            0            0            0            0            0            0            0            0            0           65 
 2332000   -84.821908    310.15691           65            0            0            0            0            0            0            0            0            0           65
[truncated: 44,500,574 more chars]
