# Supplementary material for: Conserved interfaces mediate multiple protein–protein interactions in a prokaryotic metabolon
Source: Mol Syst Biol. 2025 Sep 3;21(11):1490–521. doi: 10.1038/s44320-025-00139-9 (PMC12583656; doi:10.1038/s44320-025-00139-9)
Supplement: Supplementary file 13 — Source data Fig. 8 [file 44320_2025_139_MOESM13_ESM.zip › Figure8/Simulation_software_config_to_run_sim/Disassembled/extract_lammps_block.py]

#!/usr/bin/env python3
"""
extract_lammps_block.py

Extracts the 14‐column data block from a LAMMPS log file, given the exact header:
"Step E_pair Temp f_bondc1[2] f_bondc2[2] f_bondc3[2] f_bondc4[2] f_bondc5[2] f_bondc6[2] f_bondc7[2] f_bondc8[2] f_bondc9[2] f_bondc10[2] f_bondbr1[2]"

Usage:
    python extract_lammps_block.py input.log output.dat
"""

import argparse
import re
import sys

def extract_block(infile, outfile):
    # Define the header tokens we're looking for:
    header_str = "Step E_pair Temp f_bondc1[2] f_bondc2[2] f_bondc3[2] f_bondc4[2] f_bondc5[2] f_bondc6[2] f_bondc7[2] f_bondc8[2] f_bondc9[2] f_bondc10[2] f_bondbr1[2]"
    header_tokens = header_str.split()

    # Pattern to recognize data lines (start with number, plus at least 14 columns)
    data_line_re = re.compile(r'^\s*[-+0-9]')

    with open(infile, 'r') as fin, open(outfile, 'w') as fout:
        in_block = False

        for line in fin:
            # Split tokens once per line
            toks = line.split()

            if not in_block:
                # Check if this line is our header
                if toks[:len(header_tokens)] == header_tokens:
                    in_block = True
                    fout.write(line)  # write the header
            else:
                # We're in the data block: accept lines starting with a number and enough columns
                if data_line_re.match(line) and len(toks) >= len(header_tokens):
                    fout.write(line)
                else:
                    # End of block: stop reading further
                    break

    if not in_block:
        sys.stderr.write(f"Error: header not found in {infile}\n")
        sys.exit(1)


def main():
    parser = argparse.ArgumentParser(
        description="Extract a 14-column LAMMPS data block from a log file"
    )
    parser.add_argument('input', help="Path to the LAMMPS log file")
    parser.add_argument('output', help="Path to write the extracted data")
    args = parser.parse_args()

    extract_block(args.input, args.output)
    print(f"Extracted data block written to {args.output}")

if __name__ == "__main__":
    main()
