# Supplementary material for: Conserved interfaces mediate multiple protein–protein interactions in a prokaryotic metabolon
Source: Mol Syst Biol. 2025 Sep 3;21(11):1490–521. doi: 10.1038/s44320-025-00139-9 (PMC12583656; doi:10.1038/s44320-025-00139-9)
Supplement: Supplementary file 13 — Source data Fig. 8 [file 44320_2025_139_MOESM13_ESM.zip › Figure8/Simulation_software_config_to_run_sim/Disassembled/peak_velocities.dat]

# Reaction  PeakVelocity
1 8.666600e-05
2 1.233334e-04
3 4.000000e-05
4 4.000000e-05
5 3.000000e-05
6 2.000000e-05
7 1.000000e-05
8 1.000000e-05
9 1.000000e-05
10 1.000000e-05
