# Supplementary material for: Conserved interfaces mediate multiple protein–protein interactions in a prokaryotic metabolon
Source: Mol Syst Biol. 2025 Sep 3;21(11):1490–521. doi: 10.1038/s44320-025-00139-9 (PMC12583656; doi:10.1038/s44320-025-00139-9)
Supplement: Supplementary file 13 — Source data Fig. 8 [file 44320_2025_139_MOESM13_ESM.zip › Figure8/Simulation_software_config_to_run_sim/Disassembled/peak_velocities.py]

#!/usr/bin/env python3
"""
peak_velocities.py

Compute peak velocities (maximum average reaction rates over a rolling window)
for the product counts of multiple reactions, from an “averaged.dat”–style file.

Assumptions:
  - Column 1 = time (MD steps)
  - Columns 2–3 = other data (ignored)
  - Columns 4…N = product counts for each reaction

The script automatically detects how many reaction columns there are (N–3).

Usage:
    python peak_velocities.py averaged.dat peak_velocities.dat [--window W]

Arguments:
  averaged.dat             Input file with header + one row per time point
  peak_velocities.dat      Output “reaction_number  peak_velocity” pairs
Options:
  --window W               Rolling-window size in data points (default: 5)
"""

import argparse
import sys

def read_data(fn):
    """
    Read the averaged data file.
    Returns:
      steps:       list of float time values
      react_data:  list of lists, one per reaction, of float counts
    """
    with open(fn) as f:
        header = f.readline().strip()
        cols = header.split()
        ncols = len(cols)
        if ncols < 4:
            sys.exit(f"Error: Expected ≥4 columns in header, got {ncols}")
        # reaction columns are 0-based indices 3…(ncols-1)
        reaction_cols = list(range(3, ncols))
        n_rxn = len(reaction_cols)

        steps = []
        react_data = [ [] for _ in range(n_rxn) ]

        for line in f:
            toks = line.split()
            if len(toks) < ncols:
                continue
            t = float(toks[0])
            steps.append(t)
            for i, c in enumerate(reaction_cols):
                react_data[i].append(float(toks[c]))

    return steps, react_data

def compute_peak_vels(steps, react_data, window):
    """
    For each reaction’s time series, compute the maximum
    (count difference)/(time difference) over any span of length ‘window’.
    """
    n = len(steps)
    if n <= window:
        sys.exit(f"Error: Only {n} data points; window={window} is too large.")
    peak_vels = []
    for counts in react_data:
        peak = None
        for i in range(window, n):
            dt = steps[i] - steps[i-window]
            if dt == 0:
                continue
            dv = counts[i] - counts[i-window]
            v = dv / dt
            if (peak is None) or (v > peak):
                peak = v
        peak_vels.append(peak if peak is not None else 0.0)
    return peak_vels

def main():
    p = argparse.ArgumentParser(
        description="Find peak reaction velocities from averaged data"
    )
    p.add_argument('input_file',
                   help="Averaged data file (with header + numeric block)")
    p.add_argument('output_file',
                   help="Output file: reaction_number  peak_velocity")
    p.add_argument('--window', '-w',
                   type=int, default=5,
                   help="Rolling window (data points) for rate calc")
    args = p.parse_args()

    steps, react_data = read_data(args.input_file)
    peak_vels = compute_peak_vels(steps, react_data, args.window)

    with open(args.output_file, 'w') as out:
        out.write("# Reaction  PeakVelocity\n")
        for idx, v in enumerate(peak_vels, start=1):
            out.write(f"{idx} {v:.6e}\n")

    print(f"Wrote peak velocities for {len(peak_vels)} reactions to {args.output_file}")

if __name__ == "__main__":
    main()
