# Supplementary material for: Conserved interfaces mediate multiple protein–protein interactions in a prokaryotic metabolon
Source: Mol Syst Biol. 2025 Sep 3;21(11):1490–521. doi: 10.1038/s44320-025-00139-9 (PMC12583656; doi:10.1038/s44320-025-00139-9)
Supplement: Supplementary file 13 — Source data Fig. 8 [file 44320_2025_139_MOESM13_ESM.zip › Figure8/Simulation_software_config_to_run_sim/Disassembled/averaged_output_metabolon.dat]

Step E_pair Temp f_bondc1[2] f_bondc2[2] f_bondc3[2] f_bondc4[2] f_bondc5[2] f_bondc6[2] f_bondc7[2] f_bondc8[2] f_bondc9[2] f_bondc10[2] f_bondbr1[2]
0 -5.143048e+04 3.362295e+02 0.000000e+00 0.000000e+00 0.000000e+00 0.000000e+00 0.000000e+00 0.000000e+00 0.000000e+00 0.000000e+00 0.000000e+00 0.000000e+00 0.000000e+00
1000 -5.143291e+04 3.105706e+02 1.500000e+00 0.000000e+00 0.000000e+00 0.000000e+00 0.000000e+00 0.000000e+00 0.000000e+00 0.000000e+00 0.000000e+00 0.000000e+00 1.000000e+00
2000 -5.132414e+04 3.106721e+02 4.000000e+00 0.000000e+00 0.000000e+00 0.000000e+00 0.000000e+00 0.000000e+00 0.000000e+00 0.000000e+00 0.000000e+00 0.000000e+00 3.000000e+00
3000 -5.131695e+04 3.078795e+02 4.000000e+00 0.000000e+00 0.000000e+00 0.000000e+00 0.000000e+00 0.000000e+00 0.000000e+00 0.000000e+00 0.000000e+00 0.000000e+00 4.000000e+00
4000 -5.128963e+04 3.132104e+02 6.500000e+00 0.000000e+00 0.000000e+00 0.000000e+00 0.000000e+00 0.000000e+00 0.000000e+00 0.000000e+00 0.000000e+00 0.000000e+00 5.500000e+00
5000 -5.129482e+04 3.080397e+02 7.500000e+00 0.000000e+00 0.000000e+00 0.000000e+00 0.000000e+00 0.000000e+00 0.000000e+00 0.000000e+00 0.000000e+00 0.000000e+00 7.500000e+00
6000 -5.129592e+04 3.113589e+02 8.500000e+00 0.000000e+00 0.000000e+00 0.000000e+00 0.000000e+00 0.000000e+00 0.000000e+00 0.000000e+00 0.000000e+00 0.000000e+00 8.500000e+00
7000 -5.131527e+04 3.070603e+02 1.050000e+01 0.000000e+00 0.000000e+00 0.000000e+00 0.000000e+00 0.000000e+00 0.000000e+00 0.000000e+00 0.000000e+00 0.000000e+00 1.050000e+01
8000 -5.130628e+04 3.078632e+02 1.050000e+01 0.000000e+00 0.000000e+00 0.000000e+00 0.000000e+00 0.000000e+00 0.000000e+00 0.000000e+00 0.000000e+00 0.000000e+00 1.050000e+01
9000 -5.127641e+04 3.077982e+02 1.200000e+01 0.000000e+00 0.000000e+00 0.000000e+00 0.000000e+00 0.000000e+00 0.000000e+00 0.000000e+00 0.000000e+00 0.000000e+00 1.150000e+01
10000 -5.121992e+04 3.077305e+02 1.400000e+01 0.000000e+00 0.000000e+00 0.000000e+00 0.000000e+00 0.000000e+00 0.000000e+00 0.000000e+00 0.000000e+00 0.000000e+00 1.400000e+01
11000 -5.120460e+04 3.096289e+02 1.550000e+01 0.000000e+00 0.000000e+00 0.000000e+00 0.000000e+00 0.000000e+00 0.000000e+00 0.000000e+00 0.000000e+00 0.000000e+00 1.500000e+01
12000 -5.116028e+04 3.112297e+02 1.750000e+01 0.000000e+00 0.000000e+00 0.000000e+00 0.000000e+00 0.000000e+00 0.000000e+00 0.000000e+00 0.000000e+00 0.000000e+00 1.750000e+01
13000 -5.110959e+04 3.104442e+02 1.900000e+01 0.000000e+00 0.000000e+00 0.000000e+00 0.000000e+00 0.000000e+00 0.000000e+00 0.000000e+00 0.000000e+00 0.000000e+00 1.850000e+01
14000 -5.113321e+04 3.100951e+02 2.100000e+01 0.000000e+00 0.000000e+00 0.000000e+00 0.000000e+00 0.000000e+00 0.000000e+00 0.000000e+00 0.000000e+00 0.000000e+00 2.050000e+01
15000 -5.117870e+04 3.096599e+02 2.200000e+01 0.000000e+00 0.000000e+00 0.000000e+00 0.000000e+00 0.000000e+00 0.000000e+00 0.000000e+00 0.000000e+00 0.000000e+00 2.150000e+01
16000 -5.113354e+04 3.084340e+02 2.450000e+01 0.000000e+00 0.000000e+00 0.000000e+00 0.000000e+00 0.000000e+00 0.000000e+00 0.000000e+00 0.000000e+00 0.000000e+00 2.450000e+01
17000 -5.109082e+04 3.089127e+02 2.450000e+01 0.000000e+00 0.000000e+00 0.000000e+00 0.000000e+00 0.000000e+00 0.000000e+00 0.000000e+00 0.000000e+00 0.000000e+00 2.450000e+01
18000 -5.106959e+04 3.107513e+02 2.600000e+01 0.000000e+00 0.000000e+00 0.000000e+00 0.000000e+00 0.000000e+00 0.000000e+00 0.000000e+00 0.000000e+00 0.000000e+00 2.600000e+01
19000 -5.102772e+04 3.081699e+02 2.700000e+01 0.000000e+00 0.000000e+00 0.000000e+00 0.000000e+00 0.000000e+00 0.000000e+00 0.000000e+00 0.000000e+00 0.000000e+00 2.700000e+01
20000 -5.102194e+04 3.101594e+02 2.700000e+01 0.000000e+00 0.000000e+00 0.000000e+00 0.000000e+00 0.000000e+00 0.000000e+00 0.000000e+00 0.000000e+00 0.000000e+00 2.700000e+01
21000 -5.099258e+04 3.085065e+02 2.800000e+01 0.000000e+00 0.000000e+00 0.000000e+00 0.000000e+00 0.000000e+00 0.000000e+00 0.000000e+00 0.000000e+00 0.000000e+00 2.800000e+01
22000 -5.102210e+04 3.075411e+02 3.000000e+01 0.000000e+00 0.000000e+00 0.000000e+00 0.000000e+00 0.000000e+00 0.000000e+00 0.000000e+00 0.000000e+00 0.000000e+00 2.900000e+01
23000 -5.093914e+04 3.089162e+02 3.100000e+01 0.000000e+00 0.000000e+00 0.000000e+00 0.000000e+00 0.000000e+00 0.000000e+00 0.000000e+00 0.000000e+00 0.000000e+00 3.050000e+01
24000 -5.092264e+04 3.116149e+02 3.250000e+01 0.000000e+00 0.000000e+00 0.000000e+00 0.000000e+00 0.000000e+00 0.000000e+00 0.000000e+00 0.000000e+00 0.000000e+00 3.250000e+01
25000 -5.096111e+04 3.079432e+02 3.350000e+01 0.000000e+00 0.000000e+00 0.000000e+00 0.000000e+00 0.000000e+00 0.000000e+00 0.000000e+00 0.000000e+00 0.000000e+00 3.350000e+01
26000 -5.098091e+04 3.085751e+02 3.450000e+01 5.000000e-01 0.000000e+00 0.000000e+00 0.000000e+00 0.000000e+00 0.000000e+00 0.000000e+00 0.000000e+00 0.000000e+00 3.500000e+01
27000 -5.096799e+04 3.075863e+02 3.550000e+01 5.000000e-01 0.000000e+00 0.000000e+00 0.000000e+00 0.000000e+00 0.000000e+00 0.000000e+00 0.000000e+00 0.000000e+00 3.600000e+01
28000 -5.097629e+04 3.087632e+02 3.550000e+01 5.000000e-01 0.000000e+00 0.000000e+00 0.000000e+00 0.000000e+00 0.000000e+00 0.000000e+00 0.000000e+00 0.000000e+00 3.600000e+01
29000 -5.101793e+04 3.145648e+02 3.550000e+01 5.000000e-01 0.000000e+00 0.000000e+00 0.000000e+00 0.000000e+00 0.000000e+00 0.000000e+00 0.000000e+00 0.000000e+00 3.600000e+01
30000 -5.107449e+04 3.071784e+02 3.650000e+01 5.000000e-01 0.000000e+00 0.000000e+00 0.000000e+00 0.000000e+00 0.000000e+00 0.000000e+00 0.000000e+00 0.000000e+00 3.700000e+01
31000 -5.100310e+04 3.085727e+02 3.800000e+01 5.000000e-01 0.000000e+00 0.000000e+00 0.000000e+00 0.000000e+00 0.000000e+00 0.000000e+00 0.000000e+00 0.000000e+00 3.850000e+01
32000 -5.094137e+04 3.080820e+02 3.900000e+01 5.000000e-01 0.000000e+00 0.000000e+00 0.000000e+00 0.000000e+00 0.000000e+00 0.000000e+00 0.000000e+00 0.000000e+00 3.950000e+01
33000 -5.086731e+04 3.102738e+02 4.100000e+01 5.000000e-01 0.000000e+00 0.000000e+00 0.000000e+00 0.000000e+00 0.000000e+00 0.000000e+00 0.000000e+00 0.000000e+00 4.100000e+01
34000 -5.092570e+04 3.064870e+02 4.400000e+01 5.000000e-01 0.000000e+00 0.000000e+00 0.000000e+00 0.000000e+00 0.000000e+00 0.000000e+00 0.000000e+00 0.000000e+00 4.450000e+01
35000 -5.090608e+04 3.059129e+02 4.550000e+01 5.000000e-01 0.000000e+00 0.000000e+00 0.000000e+00 0.000000e+00 0.000000e+00 0.000000e+00 0.000000e+00 0.000000e+00 4.600000e+01
36000 -5.088062e+04 3.129196e+02 4.800000e+01 5.000000e-01 0.000000e+00 0.000000e+00 0.000000e+00 0.000000e+00 0.000000e+00 0.000000e+00 0.000000e+00 0.000000e+00 4.800000e+01
37000 -5.078866e+04 3.099518e+02 4.900000e+01 5.000000e-01 0.000000e+00 0.000000e+00 0.000000e+00 0.000000e+00 0.000000e+00 0.000000e+00 0.000000e+00 0.000000e+00 4.950000e+01
38000 -5.085981e+04 3.131445e+02 5.100000e+01 5.000000e-01 0.000000e+00 0.000000e+00 0.000000e+00 0.000000e+00 0.000000e+00 0.000000e+00 0.000000e+00 0.000000e+00 5.100000e+01
39000 -5.085852e+04 3.108502e+02 5.100000e+01 5.000000e-01 0.000000e+00 0.000000e+00 0.000000e+00 0.000000e+00 0.000000e+00 0.000000e+00 0.000000e+00 0.000000e+00 5.150000e+01
40000 -5.084280e+04 3.080324e+02 5.100000e+01 5.000000e-01 0.000000e+00 0.000000e+00 0.000000e+00 0.000000e+00 0.000000e+00 0.000000e+00 0.000000e+00 0.000000e+00 5.150000e+01
41000 -5.084264e+04 3.132464e+02 5.100000e+01 5.000000e-01 0.000000e+00 0.000000e+00 0.000000e+00 0.000000e+00 0.000000e+00 0.000000e+00 0.000000e+00 0.000000e+00 5.150000e+01
42000 -5.081249e+04 3.134774e+02 5.450000e+01 5.000000e-01 0.000000e+00 0.000000e+00 0.000000e+00 0.000000e+00 0.000000e+00 0.000000e+00 0.000000e+00 0.000000e+00 5.500000e+01
43000 -5.083637e+04 3.099459e+02 5.550000e+01 5.000000e-01 0.000000e+00 0.000000e+00 0.000000e+00 0.000000e+00 0.000000e+00 0.000000e+00 0.000000e+00 0.000000e+00 5.600000e+01
44000 -5.076000e+04 3.104415e+02 5.800000e+01 5.000000e-01 0.000000e+00 0.000000e+00 0.000000e+00 0.000000e+00 0.000000e+00 0.000000e+00 0.000000e+00 0.000000e+00 5.850000e+01
45000 -5.075428e+04 3.089818e+02 6.000000e+01 5.000000e-01 0.000000e+00 0.000000e+00 0.000000e+00 0.000000e+00 0.000000e+00 0.000000e+00 0.000000e+00 0.000000e+00 6.050000e+01
46000 -5.072190e+04 3.095146e+02 6.000000e+01 5.000000e-01 0.000000e+00 0.000000e+00 0.000000e+00 0.000000e+00 0.000000e+00 0.000000e+00 0.000000e+00 0.000000e+00 6.050000e+01
47000 -5.073114e+04 3.090180e+02 6.050000e+01 5.000000e-01 0.000000e+00 0.000000e+00 0.000000e+00 0.000000e+00 0.000000e+00 0.000000e+00 0.000000e+00 0.000000e+00 6.100000e+01
48000 -5.079170e+04 3.063092e+02 6.250000e+01 5.000000e-01 0.000000e+00 0.000000e+00 0.000000e+00 0.000000e+00 0.000000e+00 0.000000e+00 0.000000e+00 0.000000e+00 6.300000e+01
49000 -5.080313e+04 3.085080e+02 6.250000e+01 5.000000e-01 0.000000e+00 0.000000e+00 0.000000e+00 0.000000e+00 0.000000e+00 0.000000e+00 0.000000e+00 0.000000e+00 6.300000e+01
50000 -5.077340e+04 3.088425e+02 6.350000e+01 5.000000e-01 0.000000e+00 0.000000e+00 0.000000e+00 0.000000e+00 0.000000e+00 0.000000e+00 0.000000e+00 0.000000e+00 6.350000e+01
51000 -5.067922e+04 3.109782e+02 6.600000e+01 5.000000e-01 0.000000e+00 0.000000e+00 0.000000e+00 0.000000e+00 0.000000e+00 0.000000e+00 0.000000e+00 0.000000e+00 6.650000e+01
52000 -5.065964e+04 3.069374e+02 6.600000e+01 5.000000e-01 0.000000e+00 0.000000e+00 0.000000e+00 0.000000e+00 0.000000e+00 0.000000e+00 0.000000e+00 0.000000e+00 6.650000e+01
53000 -5.071055e+04 3.096951e+02 6.700000e+01 5.000000e-01 0.000000e+00 0.000000e+00 0.000000e+00 0.000000e+00 0.000000e+00 0.000000e+00 0.000000e+00 0.000000e+00 6.750000e+01
54000 -5.068894e+04 3.103540e+02 6.850000e+01 5.000000e-01 0.000000e+00 0.000000e+00 0.000000e+00 0.000000e+00 0.000000e+00 0.000000e+00 0.000000e+00 0.000000e+00 6.900000e+01
55000 -5.072935e+04 3.092190e+02 6.950000e+01 5.000000e-01 0.000000e+00 0.000000e+00 0.000000e+00 0.000000e+00 0.000000e+00 0.000000e+00 0.000000e+00 0.000000e+00 7.000000e+01
56000 -5.069831e+04 3.079576e+02 6.950000e+01 5.000000e-01 0.000000e+00 0.000000e+00 0.000000e+00 0.000000e+00 0.000000e+00 0.000000e+00 0.000000e+00 0.000000e+00 7.000000e+01
57000 -5.073896e+04 3.085828e+02 7.100000e+01 5.000000e-01 0.000000e+00 0.000000e+00 0.000000e+00 0.000000e+00 0.000000e+00 0.000000e+00 0.000000e+00 0.000000e+00 7.100000e+01
58000 -5.065619e+04 3.069292e+02 7.200000e+01 5.000000e-01 0.000000e+00 0.000000e+00 0.000000e+00 0.000000e+00 0.000000e+00 0.000000e+00 0.000000e+00 0.000000e+00 7.200000e+01
59000 -5.072795e+04 3.074652e+02 7.300000e+01 5.000000e-01 0.000000e+00 0.000000e+00 0.000000e+00 0.000000e+00 0.000000e+00 0.000000e+00 0.000000e+00 0.000000e+00 7.350000e+01
60000 -5.072441e+04 3.106386e+02 7.350000e+01 5.000000e-01 0.000000e+00 0.000000e+00 0.000000e+00 0.000000e+00 0.000000e+00 0.000000e+00 0.000000e+00 0.000000e+00 7.350000e+01
61000 -5.062470e+04 3.100527e+02 7.500000e+01 5.000000e-01 0.000000e+00 0.000000e+00 0.000000e+00 0.000000e+00 0.000000e+00 0.000000e+00 0.000000e+00 0.000000e+00 7.550000e+01
62000 -5.069469e+04 3.076926e+02 7.600000e+01 5.000000e-01 0.000000e+00 0.000000e+00 0.000000e+00 0.000000e+00 0.000000e+00 0.000000e+00 0.000000e+00 0.000000e+00 7.650000e+01
63000 -5.059658e+04 3.088382e+02 7.850000e+01 5.000000e-01 0.000000e+00 0.000000e+00 0.000000e+00 0.000000e+00 0.000000e+00 0.000000e+00 0.000000e+00 0.000000e+00 7.850000e+01
64000 -5.061327e+04 3.100012e+02 8.050000e+01 5.000000e-01 0.000000e+00 0.000000e+00 0.000000e+00 0.000000e+00 0.000000e+00 0.000000e+00 0.000000e+00 0.000000e+00 8.100000e+01
65000 -5.059789e+04 3.079504e+02 8.100000e+01 5.000000e-01 0.000000e+00 0.000000e+00 0.000000e+00 0.000000e+00 0.000000e+00 0.000000e+00 0.000000e+00 0.000000e+00 8.150000e+01
66000 -5.055195e+04 3.091144e+02 8.300000e+01 5.000000e-01 0.000000e+00 0.000000e+00 0.000000e+00 0.000000e+00 0.000000e+00 0.000000e+00 0.000000e+00 0.000000e+00 8.300000e+01
67000 -5.060488e+04 3.106944e+02 8.350000e+01 5.000000e-01 0.000000e+00 0.000000e+00 0.000000e+00 0.000000e+00 0.000000e+00 0.000000e+00 0.000000e+00 0.000000e+00 8.400000e+01
68000 -5.058578e+04 3.093262e+02 8.600000e+01 5.000000e-01 0.000000e+00 0.000000e+00 0.000000e+00 0.000000e+00 0.000000e+00 0.000000e+00 0.000000e+00 0.000000e+00 8.650000e+01
69000 -5.048930e+04 3.085971e+02 8.750000e+01 5.000000e-01 0.000000e+00 0.000000e+00 0.000000e+00 0.000000e+00 0.000000e+00 0.000000e+00 0.000000e+00 0.000000e+00 8.750000e+01
70000 -5.062269e+04 3.094977e+02 8.750000e+01 5.000000e-01 0.000000e+00 0.000000e+00 0.000000e+00 0.000000e+00 0.000000e+00 0.000000e+00 0.000000e+00 0.000000e+00 8.800000e+01
71000 -5.054606e+04 3.083079e+02 8.750000e+01 5.000000e-01 0.000000e+00 0.000000e+00 0.000000e+00 0.000000e+00 0.000000e+00 0.000000e+00 0.000000e+00 0.000000e+00 8.800000e+01
72000 -5.054702e+04 3.085638e+02 8.800000e+01 5.000000e-01 0.000000e+00 0.000000e+00 0.000000e+00 0.000000e+00 0.000000e+00 0.000000e+00 0.000000e+00 0.000000e+00 8.850000e+01
73000 -5.058880e+04 3.070757e+02 9.000000e+01 5.000000e-01 0.000000e+00 0.000000e+00 0.000000e+00 0.000000e+00 0.000000e+00 0.000000e+00 0.000000e+00 0.000000e+00 9.050000e+01
74000 -5.048860e+04 3.098981e+02 9.100000e+01 5.000000e-01 0.000000e+00 0.000000e+00 0.000000e+00 0.000000e+00 0.000000e+00 0.000000e+00 0.000000e+00 0.000000e+00 9.150000e+01
75000 -5.047555e+04 3.131395e+02 9.250000e+01 5.000000e-01 0.000000e+00 0.000000e+00 0.000000e+00 0.000000e+00 0.000000e+00 0.000000e+00 0.000000e+00 0.000000e+00 9.250000e+01
76000 -5.052598e+04 3.107117e+02 9.250000e+01 1.000000e+00 0.000000e+00 0.000000e+00 0.000000e+00 0.000000e+00 0.000000e+00 0.000000e+00 0.000000e+00 0.000000e+00 9.350000e+01
77000 -5.054775e+04 3.073790e+02 9.350000e+01 1.000000e+00 0.000000e+00 0.000000e+00 0.000000e+00 0.000000e+00 0.000000e+00 0.000000e+00 0.000000e+00 0.000000e+00 9.400000e+01
78000 -5.052291e+04 3.094181e+02 9.400000e+01 1.000000e+00 0.000000e+00 0.000000e+00 0.000000e+00 0.000000e+00 0.000000e+00 0.000000e+00 0.000000e+00 0.000000e+00 9.500000e+01
79000 -5.053810e+04 3.048627e+02 9.400000e+01 1.000000e+00 0.000000e+00 0.000000e+00 0.000000e+00 0.000000e+00 0.000000e+00 0.000000e+00 0.000000e+00 0.000000e+00 9.500000e+01
80000 -5.050403e+04 3.078268e+02 9.450000e+01 1.000000e+00 0.000000e+00 0.000000e+00 0.000000e+00 0.000000e+00 0.000000e+00 0.000000e+00 0.000000e+00 0.000000e+00 9.550000e+01
81000 -5.056313e+04 3.102908e+02 9.500000e+01 1.000000e+00 0.000000e+00 0.000000e+00 0.000000e+00 0.000000e+00 0.000000e+00 0.000000e+00 0.000000e+00 0.000000e+00 9.600000e+01
82000 -5.050490e+04 3.083990e+02 9.800000e+01 1.000000e+00 0.000000e+00 0.000000e+00 0.000000e+00 0.000000e+00 0.000000e+00 0.000000e+00 0.000000e+00 0.000000e+00 9.800000e+01
83000 -5.044118e+04 3.083050e+02 9.850000e+01 1.000000e+00 0.000000e+00 0.000000e+00 0.000000e+00 0.000000e+00 0.000000e+00 0.000000e+00 0.000000e+00 0.000000e+00 9.950000e+01
84000 -5.042866e+04 3.086442e+02 9.900000e+01 1.000000e+00 0.000000e+00 0.000000e+00 0.000000e+00 0.000000e+00 0.000000e+00 0.000000e+00 0.000000e+00 0.000000e+00 9.950000e+01
85000 -5.053337e+04 3.077020e+02 9.950000e+01 1.000000e+00 0.000000e+00 0.000000e+00 0.000000e+00 0.000000e+00 0.000000e+00 0.000000e+00 0.000000e+00 0.000000e+00 1.005000e+02
86000 -5.046662e+04 3.089969e+02 1.000000e+02 1.000000e+00 0.000000e+00 0.000000e+00 0.000000e+00 0.000000e+00 0.000000e+00 0.000000e+00 0.000000e+00 0.000000e+00 1.010000e+02
87000 -5.040060e+04 3.074934e+02 1.010000e+02 1.000000e+00 0.000000e+00 0.000000e+00 0.000000e+00 0.000000e+00 0.000000e+00 0.000000e+00 0.000000e+00 0.000000e+00 1.020000e+02
88000 -5.047300e+04 3.124368e+02 1.025000e+02 1.000000e+00 0.000000e+00 0.000000e+00 0.000000e+00 0.000000e+00 0.000000e+00 0.000000e+00 0.000000e+00 0.000000e+00 1.030000e+02
89000 -5.040573e+04 3.109542e+02 1.025000e+02 1.000000e+00 0.000000e+00 0.000000e+00 0.000000e+00 0.000000e+00 0.000000e+00 0.000000e+00 0.000000e+00 0.000000e+00 1.035000e+02
90000 -5.039326e+04 3.110303e+02 1.045000e+02 1.000000e+00 0.000000e+00 0.000000e+00 0.000000e+00 0.000000e+00 0.000000e+00 0.000000e+00 0.000000e+00 0.000000e+00 1.055000e+02
91000 -5.047879e+04 3.089163e+02 1.045000e+02 1.000000e+00 0.000000e+00 0.000000e+00 0.000000e+00 0.000000e+00 0.000000e+00 0.000000e+00 0.000000e+00 0.000000e+00 1.055000e+02
92000 -5.040384e+04 3.117705e+02 1.060000e+02 1.000000e+00 0.000000e+00 0.000000e+00 0.000000e+00 0.000000e+00 0.000000e+00 0.000000e+00 0.000000e+00 0.000000e+00 1.070000e+02
93000 -5.046914e+04 3.123337e+02 1.065000e+02 1.000000e+00 0.000000e+00 0.000000e+00 0.000000e+00 0.000000e+00 0.000000e+00 0.000000e+00 0.000000e+00 0.000000e+00 1.075000e+02
94000 -5.044266e+04 3.086137e+02 1.080000e+02 1.000000e+00 0.000000e+00 0.000000e+00 0.000000e+00 0.000000e+00 0.000000e+00 0.000000e+00 0.000000e+00 0.000000e+00 1.075000e+02
95000 -5.040655e+04 3.106007e+02 1.090000e+02 1.500000e+00 0.000000e+00 0.000000e+00 0.000000e+00 0.000000e+00 0.000000e+00 0.000000e+00 0.000000e+00 0.000000e+00 1.100000e+02
96000 -5.043744e+04 3.069113e+02 1.090000e+02 2.000000e+00 0.000000e+00 0.000000e+00 0.000000e+00 0.000000e+00 0.000000e+00 0.000000e+00 0.000000e+00 0.000000e+00 1.110000e+02
97000 -5.044591e+04 3.061211e+02 1.095000e+02 2.000000e+00 0.000000e+00 0.000000e+00 0.000000e+00 0.000000e+00 0.000000e+00 0.000000e+00 0.000000e+00 0.000000e+00 1.115000e+02
98000 -5.048016e+04 3.113166e+02 1.095000e+02 2.000000e+00 0.000000e+00 0.000000e+00 0.000000e+00 0.000000e+00 0.000000e+00 0.000000e+00 0.000000e+00 0.000000e+00 1.115000e+02
99000 -5.040677e+04 3.115950e+02 1.095000e+02 2.000000e+00 0.000000e+00 0.000000e+00 0.000000e+00 0.000000e+00 0.000000e+00 0.000000e+00 0.000000e+00 0.000000e+00 1.115000e+02
100000 -5.044385e+04 3.091695e+02 1.095000e+02 2.000000e+00 0.000000e+00 0.000000e+00 0.000000e+00 0.000000e+00 0.000000e+00 0.000000e+00 0.000000e+00 0.000000e+00 1.115000e+02
101000 -5.044194e+04 3.059851e+02 1.110000e+02 2.500000e+00 0.000000e+00 0.000000e+00 0.000000e+00 0.000000e+00 0.000000e+00 0.000000e+00 0.000000e+00 0.000000e+00 1.130000e+02
102000 -5.043360e+04 3.089973e+02 1.115000e+02 2.500000e+00 0.000000e+00 0.000000e+00 0.000000e+00 0.000000e+00 0.000000e+00 0.000000e+00 0.000000e+00 0.000000e+00 1.140000e+02
103000 -5.037366e+04 3.085815e+02 1.115000e+02 2.500000e+00 0.000000e+00 0.000000e+00 0.000000e+00 0.000000e+00 0.000000e+00 0.000000e+00 0.000000e+00 0.000000e+00 1.140000e+02
104000 -5.040654e+04 3.098735e+02 1.115000e+02 2.500000e+00 0.000000e+00 0.000000e+00 0.000000e+00 0.000000e+00 0.000000e+00 0.000000e+00 0.000000e+00 0.000000e+00 1.140000e+02
105000 -5.037561e+04 3.117365e+02 1.115000e+02 2.500000e+00 0.000000e+00 0.000000e+00 0.000000e+00 0.000000e+00 0.000000e+00 0.000000e+00 0.000000e+00 0.000000e+00 1.140000e+02
106000 -5.039100e+04 3.091169e+02 1.120000e+02 2.500000e+00 0.000000e+00 0.000000e+00 0.000000e+00 0.000000e+00 0.000000e+00 0.000000e+00 0.000000e+00 0.000000e+00 1.145000e+02
107000 -5.036901e+04 3.104095e+02 1.130000e+02 2.500000e+00 0.000000e+00 0.000000e+00 0.000000e+00 0.000000e+00 0.000000e+00 0.000000e+00 0.000000e+00 0.000000e+00 1.155000e+02
108000 -5.034678e+04 3.070056e+02 1.135000e+02 2.500000e+00 0.000000e+00 0.000000e+00 0.000000e+00 0.000000e+00 0.000000e+00 0.000000e+00 0.000000e+00 0.000000e+00 1.160000e+02
109000 -5.035386e+04 3.098827e+02 1.140000e+02 2.500000e+00 0.000000e+00 0.000000e+00 0.000000e+00 0.000000e+00 0.000000e+00 0.000000e+00 0.000000e+00 0.000000e+00 1.160000e+02
110000 -5.037929e+04 3.077582e+02 1.155000e+02 3.000000e+00 0.000000e+00 0.000000e+00 0.000000e+00 0.000000e+00 0.000000e+00 0.000000e+00 0.000000e+00 0.000000e+00 1.185000e+02
111000 -5.037748e+04 3.067182e+02 1.160000e+02 3.000000e+00 0.000000e+00 0.000000e+00 0.000000e+00 0.000000e+00 0.000000e+00 0.000000e+00 0.000000e+00 0.000000e+00 1.190000e+02
112000 -5.033930e+04 3.094980e+02 1.170000e+02 3.000000e+00 0.000000e+00 0.000000e+00 0.000000e+00 0.000000e+00 0.000000e+00 0.000000e+00 0.000000e+00 0.000000e+00 1.200000e+02
113000 -5.034409e+04 3.118111e+02 1.180000e+02 3.000000e+00 0.000000e+00 0.000000e+00 0.000000e+00 0.000000e+00 0.000000e+00 0.000000e+00 0.000000e+00 0.000000e+00 1.210000e+02
114000 -5.034948e+04 3.071688e+02 1.190000e+02 3.000000e+00 0.000000e+00 0.000000e+00 0.000000e+00 0.000000e+00 0.000000e+00 0.000000e+00 0.000000e+00 0.000000e+00 1.220000e+02
115000 -5.041941e+04 3.076566e+02 1.195000e+02 3.000000e+00 0.000000e+00 0.000000e+00 0.000000e+00 0.000000e+00 0.000000e+00 0.000000e+00 0.000000e+00 0.000000e+00 1.225000e+02
116000 -5.030851e+04 3.082807e+02 1.195000e+02 3.000000e+00 0.000000e+00 0.000000e+00 0.000000e+00 0.000000e+00 0.000000e+00 0.000000e+00 0.000000e+00 0.000000e+00 1.225000e+02
117000 -5.033722e+04 3.103904e+02 1.195000e+02 3.000000e+00 0.000000e+00 0.000000e+00 0.000000e+00 0.000000e+00 0.000000e+00 0.000000e+00 0.000000e+00 0.000000e+00 1.225000e+02
118000 -5.033602e+04 3.089488e+02 1.200000e+02 3.000000e+00 0.000000e+00 0.000000e+00 0.000000e+00 0.000000e+00 0.000000e+00 0.000000e+00 0.000000e+00 0.000000e+00 1.230000e+02
119000 -5.041455e+04 3.103653e+02 1.210000e+02 3.000000e+00 0.000000e+00 0.000000e+00 0.000000e+00 0.000000e+00 0.000000e+00 0.000000e+00 0.000000e+00 0.000000e+00 1.235000e+02
120000 -5.030129e+04 3.098263e+02 1.220000e+02 3.000000e+00 0.000000e+00 0.000000e+00 0.000000e+00 0.000000e+00 0.000000e+00 0.000000e+00 0.000000e+00 0.000000e+00 1.245000e+02
121000 -5.043136e+04 3.095759e+02 1.225000e+02 3.000000e+00 0.000000e+00 0.000000e+00 0.000000e+00 0.000000e+00 0.000000e+00 0.000000e+00 0.000000e+00 0.000000e+00 1.255000e+02
122000 -5.043136e+04 3.119440e+02 1.225000e+02 3.000000e+00 0.000000e+00 0.000000e+00 0.000000e+00 0.000000e+00 0.000000e+00 0.000000e+00 0.000000e+00 0.000000e+00 1.255000e+02
123000 -5.037752e+04 3.125445e+02 1.235000e+02 3.000000e+00 0.000000e+00 0.000000e+00 0.000000e+00 0.000000e+00 0.000000e+00 0.000000e+00 0.000000e+00 0.000000e+00 1.265000e+02
124000 -5.035516e+04 3.105955e+02 1.245000e+02 3.000000e+00 0.000000e+00 0.000000e+00 0.000000e+00 0.000000e+00 0.000000e+00 0.000000e+00 0.000000e+00 0.000000e+00 1.270000e+02
125000 -5.035401e+04 3.098017e+02 1.245000e+02 3.000000e+00 0.000000e+00 0.000000e+00 0.000000e+00 0.000000e+00 0.000000e+00 0.000000e+00 0.000000e+00 0.000000e+00 1.275000e+02
126000 -5.037372e+04 3.118161e+02 1.260000e+02 3.000000e+00 0.000000e+00 0.000000e+00 0.000000e+00 0.000000e+00 0.000000e+00 0.000000e+00 0.000000e+00 0.000000e+00 1.290000e+02
127000 -5.034568e+04 3.119194e+02 1.265000e+02 3.000000e+00 0.000000e+00 0.000000e+00 0.000000e+00 0.000000e+00 0.000000e+00 0.000000e+00 0.000000e+00 0.000000e+00 1.290000e+02
128000 -5.034089e+04 3.087591e+02 1.265000e+02 3.000000e+00 0.000000e+00 0.000000e+00 0.000000e+00 0.000000e+00 0.000000e+00 0.000000e+00 0.000000e+00 0.000000e+00 1.295000e+02
129000 -5.043221e+04 3.112773e+02 1.265000e+02 3.000000e+00 0.000000e+00 0.000000e+00 0.000000e+00 0.000000e+00 0.000000e+00 0.000000e+00 0.000000e+00 0.000000e+00 1.295000e+02
130000 -5.036608e+04 3.111853e+02 1.275000e+02 3.000000e+00 0.000000e+00 0.000000e+00 0.000000e+00 0.000000e+00 0.000000e+00 0.000000e+00 0.000000e+00 0.000000e+00 1.305000e+02
131000 -5.033997e+04 3.116437e+02 1.280000e+02 3.000000e+00 0.000000e+00 0.000000e+00 0.000000e+00 0.000000e+00 0.000000e+00 0.000000e+00 0.000000e+00 0.000000e+00 1.310000e+02
132000 -5.030299e+04 3.124060e+02 1.285000e+02 3.000000e+00 0.000000e+00 0.000000e+00 0.000000e+00 0.000000e+00 0.000000e+00 0.000000e+00 0.000000e+00 0.000000e+00 1.310000e+02
133000 -5.032632e+04 3.067161e+02 1.285000e+02 3.000000e+00 0.000000e+00 0.000000e+00 0.000000e+00 0.000000e+00 0.000000e+00 0.000000e+00 0.000000e+00 0.000000e+00 1.315000e+02
134000 -5.035404e+04 3.108969e+02 1.290000e+02 3.000000e+00 0.000000e+00 0.000000e+00 0.000000e+00 0.000000e+00 0.000000e+00 0.000000e+00 0.000000e+00 0.000000e+00 1.320000e+02
135000 -5.032524e+04 3.085469e+02 1.290000e+02 3.000000e+00 0.000000e+00 0.000000e+00 0.000000e+00 0.000000e+00 0.000000e+00 0.000000e+00 0.000000e+00 0.000000e+00 1.320000e+02
136000 -5.037682e+04 3.064082e+02 1.290000e+02 3.000000e+00 0.000000e+00 0.000000e+00 0.000000e+00 0.000000e+00 0.000000e+00 0.000000e+00 0.000000e+00 0.000000e+00 1.320000e+02
137000 -5.029945e+04 3.128920e+02 1.290000e+02 3.000000e+00 0.000000e+00 0.000000e+00 0.000000e+00 0.000000e+00 0.000000e+00 0.000000e+00 0.000000e+00 0.000000e+00 1.320000e+02
138000 -5.034775e+04 3.119221e+02 1.300000e+02 3.000000e+00 0.000000e+00 0.000000e+00 0.000000e+00 0.000000e+00 0.000000e+00 0.000000e+00 0.000000e+00 0.000000e+00 1.330000e+02
139000 -5.028435e+04 3.101739e+02 1.310000e+02 3.000000e+00 0.000000e+00 0.000000e+00 0.000000e+00 0.000000e+00 0.000000e+00 0.000000e+00 0.000000e+00 0.000000e+00 1.340000e+02
140000 -5.031496e+04 3.076177e+02 1.330000e+02 3.000000e+00 0.000000e+00 0.000000e+00 0.000000e+00 0.000000e+00 0.000000e+00 0.000000e+00 0.000000e+00 0.000000e+00 1.355000e+02
141000 -5.026587e+04 3.091660e+02 1.330000e+02 3.000000e+00 0.000000e+00 0.000000e+00 0.000000e+00 0.000000e+00 0.000000e+00 0.000000e+00 0.000000e+00 0.000000e+00 1.360000e+02
142000 -5.027222e+04 3.119705e+02 1.335000e+02 3.000000e+00 0.000000e+00 0.000000e+00 0.000000e+00 0.000000e+00 0.000000e+00 0.000000e+00 0.000000e+00 0.000000e+00 1.365000e+02
143000 -5.019395e+04 3.082107e+02 1.340000e+02 3.000000e+00 0.000000e+00 0.000000e+00 0.000000e+00 0.000000e+00 0.000000e+00 0.000000e+00 0.000000e+00 0.000000e+00 1.370000e+02
144000 -5.028351e+04 3.072530e+02 1.340000e+02 3.500000e+00 0.000000e+00 0.000000e+00 0.000000e+00 0.000000e+00 0.000000e+00 0.000000e+00 0.000000e+00 0.000000e+00 1.375000e+02
145000 -5.031055e+04 3.048980e+02 1.345000e+02 3.500000e+00 0.000000e+00 0.000000e+00 0.000000e+00 0.000000e+00 0.000000e+00 0.000000e+00 0.000000e+00 0.000000e+00 1.380000e+02
146000 -5.026385e+04 3.074568e+02 1.350000e+02 3.500000e+00 0.000000e+00 0.000000e+00 0.000000e+00 0.000000e+00 0.000000e+00 0.000000e+00 0.000000e+00 0.000000e+00 1.385000e+02
147000 -5.024282e+04 3.105304e+02 1.355000e+02 3.500000e+00 0.000000e+00 0.000000e+00 0.000000e+00 0.000000e+00 0.000000e+00 0.000000e+00 0.000000e+00 0.000000e+00 1.390000e+02
148000 -5.024396e+04 3.080432e+02 1.355000e+02 3.500000e+00 0.000000e+00 0.000000e+00 0.000000e+00 0.000000e+00 0.000000e+00 0.000000e+00 0.000000e+00 0.000000e+00 1.390000e+02
149000 -5.024390e+04 3.113146e+02 1.355000e+02 3.500000e+00 0.000000e+00 0.000000e+00 0.000000e+00 0.000000e+00 0.000000e+00 0.000000e+00 0.000000e+00 0.000000e+00 1.390000e+02
150000 -5.032125e+04 3.098255e+02 1.360000e+02 3.500000e+00 0.000000e+00 0.000000e+00 0.000000e+00 0.000000e+00 0.000000e+00 0.000000e+00 0.000000e+00 0.000000e+00 1.395000e+02
151000 -5.023623e+04 3.080189e+02 1.360000e+02 3.500000e+00 0.000000e+00 0.000000e+00 0.000000e+00 0.000000e+00 0.000000e+00 0.000000e+00 0.000000e+00 0.000000e+00 1.395000e+02
152000 -5.030294e+04 3.077770e+02 1.360000e+02 3.500000e+00 0.000000e+00 0.000000e+00 0.000000e+00 0.000000e+00 0.000000e+00 0.000000e+00 0.000000e+00 0.000000e+00 1.395000e+02
153000 -5.026147e+04 3.094492e+02 1.365000e+02 3.500000e+00 0.000000e+00 0.000000e+00 0.000000e+00 0.000000e+00 0.000000e+00 0.000000e+00 0.000000e+00 0.000000e+00 1.395000e+02
154000 -5.021640e+04 3.067972e+02 1.370000e+02 3.500000e+00 0.000000e+00 0.000000e+00 0.000000e+00 0.000000e+00 0.000000e+00 0.000000e+00 0.000000e+00 0.000000e+00 1.405000e+02
155000 -5.026000e+04 3.119772e+02 1.375000e+02 3.500000e+00 0.000000e+00 0.000000e+00 0.000000e+00 0.000000e+00 0.000000e+00 0.000000e+00 0.000000e+00 0.000000e+00 1.410000e+02
156000 -5.026660e+04 3.094525e+02 1.375000e+02 3.500000e+00 0.000000e+00 0.000000e+00 0.000000e+00 0.000000e+00 0.000000e+00 0.000000e+00 0.000000e+00 0.000000e+00 1.410000e+02
157000 -5.029241e+04 3.057310e+02 1.375000e+02 3.500000e+00 0.000000e+00 0.000000e+00 0.000000e+00 0.000000e+00 0.000000e+00 0.000000e+00 0.000000e+00 0.000000e+00 1.410000e+02
158000 -5.027715e+04 3.069040e+02 1.375000e+02 3.500000e+00 0.000000e+00 0.000000e+00 0.000000e+00 0.000000e+00 0.000000e+00 0.000000e+00 0.000000e+00 0.000000e+00 1.410000e+02
159000 -5.023520e+04 3.074374e+02 1.380000e+02 3.500000e+00 0.000000e+00 0.000000e+00 0.000000e+00 0.000000e+00 0.000000e+00 0.000000e+00 0.000000e+00 0.000000e+00 1.415000e+02
160000 -5.026825e+04 3.110100e+02 1.385000e+02 3.500000e+00 0.000000e+00 0.000000e+00 0.000000e+00 0.000000e+00 0.000000e+00 0.000000e+00 0.000000e+00 0.000000e+00 1.420000e+02
161000 -5.028539e+04 3.154289e+02 1.390000e+02 3.500000e+00 0.000000e+00 0.000000e+00 0.000000e+00 0.000000e+00 0.000000e+00 0.000000e+00 0.000000e+00 0.000000e+00 1.425000e+02
162000 -5.021957e+04 3.109145e+02 1.400000e+02 3.500000e+00 0.000000e+00 0.000000e+00 0.000000e+00 0.000000e+00 0.000000e+00 0.000000e+00 0.000000e+00 0.000000e+00 1.430000e+02
163000 -5.032292e+04 3.115796e+02 1.400000e+02 3.500000e+00 0.000000e+00 0.000000e+00 0.000000e+00 0.000000e+00 0.000000e+00 0.000000e+00 0.000000e+00 0.000000e+00 1.435000e+02
164000 -5.029723e+04 3.094446e+02 1.405000e+02 3.500000e+00 0.000000e+00 0.000000e+00 0.000000e+00 0.000000e+00 0.000000e+00 0.000000e+00 0.000000e+00 0.000000e+00 1.435000e+02
165000 -5.038335e+04 3.117841e+02 1.415000e+02 4.000000e+00 0.000000e+00 0.000000e+00 0.000000e+00 0.000000e+00 0.000000e+00 0.000000e+00 0.000000e+00 0.000000e+00 1.455000e+02
166000 -5.029966e+04 3.086090e+02 1.420000e+02 4.000000e+00 0.000000e+00 0.000000e+00 0.000000e+00 0.000000e+00 0.000000e+00 0.000000e+00 0.000000e+00 0.000000e+00 1.460000e+02
167000 -5.021266e+04 3.088170e+02 1.425000e+02 4.000000e+00 0.000000e+00 0.000000e+00 0.000000e+00 0.000000e+00 0.000000e+00 0.000000e+00 0.000000e+00 0.000000e+00 1.460000e+02
168000 -5.021404e+04 3.057053e+02 1.440000e+02 4.000000e+00 0.000000e+00 0.000000e+00 0.000000e+00 0.000000e+00 0.000000e+00 0.000000e+00 0.000000e+00 0.000000e+00 1.475000e+02
169000 -5.022076e+04 3.082456e+02 1.440000e+02 4.500000e+00 0.000000e+00 0.000000e+00 0.000000e+00 0.000000e+00 0.000000e+00 0.000000e+00 0.000000e+00 0.000000e+00 1.485000e+02
170000 -5.025609e+04 3.096812e+02 1.445000e+02 4.500000e+00 0.000000e+00 0.000000e+00 0.000000e+00 0.000000e+00 0.000000e+00 0.000000e+00 0.000000e+00 0.000000e+00 1.490000e+02
171000 -5.020692e+04 3.101519e+02 1.450000e+02 4.500000e+00 0.000000e+00 0.000000e+00 0.000000e+00 0.000000e+00 0.000000e+00 0.000000e+00 0.000000e+00 0.000000e+00 1.490000e+02
172000 -5.024056e+04 3.100809e+02 1.460000e+02 5.000000e+00 0.000000e+00 0.000000e+00 0.000000e+00 0.000000e+00 0.000000e+00 0.000000e+00 0.000000e+00 0.000000e+00 1.505000e+02
173000 -5.019778e+04 3.089278e+02 1.470000e+02 5.000000e+00 0.000000e+00 0.000000e+00 0.000000e+00 0.000000e+00 0.000000e+00 0.000000e+00 0.000000e+00 0.000000e+00 1.520000e+02
174000 -5.012484e+04 3.075558e+02 1.480000e+02 5.000000e+00 0.000000e+00 0.000000e+00 0.000000e+00 0.000000e+00 0.000000e+00 0.000000e+00 0.000000e+00 0.000000e+00 1.520000e+02
175000 -5.017887e+04 3.067001e+02 1.480000e+02 5.000000e+00 0.000000e+00 0.000000e+00 0.000000e+00 0.000000e+00 0.000000e+00 0.000000e+00 0.000000e+00 0.000000e+00 1.530000e+02
176000 -5.024201e+04 3.080395e+02 1.480000e+02 5.000000e+00 0.000000e+00 0.000000e+00 0.000000e+00 0.000000e+00 0.000000e+00 0.000000e+00 0.000000e+00 0.000000e+00 1.530000e+02
177000 -5.017504e+04 3.094618e+02 1.480000e+02 5.000000e+00 0.000000e+00 0.000000e+00 0.000000e+00 0.000000e+00 0.000000e+00 0.000000e+00 0.000000e+00 0.000000e+00 1.530000e+02
178000 -5.020146e+04 3.094655e+02 1.480000e+02 5.000000e+00 0.000000e+00 0.000000e+00 0.000000e+00 0.000000e+00 0.000000e+00 0.000000e+00 0.000000e+00 0.000000e+00 1.530000e+02
179000 -5.024860e+04 3.107148e+02 1.490000e+02 5.000000e+00 0.000000e+00 0.000000e+00 0.000000e+00 0.000000e+00 0.000000e+00 0.000000e+00 0.000000e+00 0.000000e+00 1.540000e+02
180000 -5.017487e+04 3.096369e+02 1.490000e+02 5.000000e+00 0.000000e+00 0.000000e+00 0.000000e+00 0.000000e+00 0.000000e+00 0.000000e+00 0.000000e+00 0.000000e+00 1.540000e+02
181000 -5.020446e+04 3.087924e+02 1.495000e+02 5.000000e+00 0.000000e+00 0.000000e+00 0.000000e+00 0.000000e+00 0.000000e+00 0.000000e+00 0.000000e+00 0.000000e+00 1.545000e+02
182000 -5.018047e+04 3.116981e+02 1.500000e+02 5.000000e+00 0.000000e+00 0.000000e+00 0.000000e+00 0.000000e+00 0.000000e+00 0.000000e+00 0.000000e+00 0.000000e+00 1.550000e+02
183000 -5.014413e+04 3.090397e+02 1.500000e+02 5.000000e+00 0.000000e+00 0.000000e+00 0.000000e+00 0.000000e+00 0.000000e+00 0.000000e+00 0.000000e+00 0.000000e+00 1.550000e+02
184000 -5.017629e+04 3.080821e+02 1.500000e+02 5.000000e+00 0.000000e+00 0.000000e+00 0.000000e+00 0.000000e+00 0.000000e+00 0.000000e+00 0.000000e+00 0.000000e+00 1.550000e+02
185000 -5.022597e+04 3.093445e+02 1.500000e+02 5.000000e+00 0.000000e+00 0.000000e+00 0.000000e+00 0.000000e+00 0.000000e+00 0.000000e+00 0.000000e+00 0.000000e+00 1.550000e+02
186000 -5.016358e+04 3.083321e+02 1.500000e+02 5.000000e+00 0.000000e+00 0.000000e+00 0.000000e+00 0.000000e+00 0.000000e+00 0.000000e+00 0.000000e+00 0.000000e+00 1.550000e+02
187000 -5.014747e+04 3.085036e+02 1.505000e+02 5.000000e+00 0.000000e+00 0.000000e+00 0.000000e+00 0.000000e+00 0.000000e+00 0.000000e+00 0.000000e+00 0.000000e+00 1.555000e+02
188000 -5.025073e+04 3.080769e+02 1.510000e+02 5.000000e+00 0.000000e+00 0.000000e+00 0.000000e+00 0.000000e+00 0.000000e+00 0.000000e+00 0.000000e+00 0.000000e+00 1.560000e+02
189000 -5.019916e+04 3.083384e+02 1.520000e+02 5.000000e+00 0.000000e+00 0.000000e+00 0.000000e+00 0.000000e+00 0.000000e+00 0.000000e+00 0.000000e+00 0.000000e+00 1.570000e+02
190000 -5.026568e+04 3.093574e+02 1.520000e+02 5.000000e+00 0.000000e+00 0.000000e+00 0.000000e+00 0.000000e+00 0.000000e+00 0.000000e+00 0.000000e+00 0.000000e+00 1.570000e+02
191000 -5.018130e+04 3.050815e+02 1.535000e+02 5.000000e+00 0.000000e+00 0.000000e+00 0.000000e+00 0.000000e+00 0.000000e+00 0.000000e+00 0.000000e+00 0.000000e+00 1.580000e+02
192000 -5.011525e+04 3.121353e+02 1.540000e+02 5.000000e+00 0.000000e+00 0.000000e+00 0.000000e+00 0.000000e+00 0.000000e+00 0.000000e+00 0.000000e+00 0.000000e+00 1.590000e+02
193000 -5.011527e+04 3.125688e+02 1.545000e+02 5.000000e+00 0.000000e+00 0.000000e+00 0.000000e+00 0.000000e+00 0.000000e+00 0.000000e+00 0.000000e+00 0.000000e+00 1.595000e+02
194000 -5.007389e+04 3.088142e+02 1.545000e+02 5.000000e+00 0.000000e+00 0.000000e+00 0.000000e+00 0.000000e+00 0.000000e+00 0.000000e+00 0.000000e+00 0.000000e+00 1.595000e+02
195000 -5.006849e+04 3.098227e+02 1.545000e+02 5.000000e+00 0.000000e+00 0.000000e+00 0.000000e+00 0.000000e+00 0.000000e+00 0.000000e+00 0.000000e+00 0.000000e+00 1.595000e+02
196000 -5.010090e+04 3.069571e+02 1.550000e+02 5.000000e+00 0.000000e+00 0.000000e+00 0.000000e+00 0.000000e+00 0.000000e+00 0.000000e+00 0.000000e+00 0.000000e+00 1.600000e+02
197000 -5.009441e+04 3.081005e+02 1.550000e+02 5.000000e+00 0.000000e+00 0.000000e+00 0.000000e+00 0.000000e+00 0.000000e+00 0.000000e+00 0.000000e+00 0.000000e+00 1.600000e+02
198000 -5.017470e+04 3.100667e+02 1.555000e+02 5.500000e+00 0.000000e+00 0.000000e+00 0.000000e+00 0.000000e+00 0.000000e+00 0.000000e+00 0.000000e+00 0.000000e+00 1.610000e+02
199000 -5.013235e+04 3.115243e+02 1.560000e+02 5.500000e+00 0.000000e+00 0.000000e+00 0.000000e+00 0.000000e+00 0.000000e+00 0.000000e+00 0.000000e+00 0.000000e+00 1.610000e+02
200000 -5.015002e+04 3.108300e+02 1.565000e+02 5.500000e+00 0.000000e+00 0.000000e+00 0.000000e+00 0.000000e+00 0.000000e+00 0.000000e+00 0.000000e+00 0.000000e+00 1.620000e+02
201000 -5.004265e+04 3.104099e+02 1.570000e+02 5.500000e+00 0.000000e+00 0.000000e+00 0.000000e+00 0.000000e+00 0.000000e+00 0.000000e+00 0.000000e+00 0.000000e+00 1.625000e+02
202000 -5.006108e+04 3.067697e+02 1.580000e+02 5.500000e+00 0.000000e+00 0.000000e+00 0.000000e+00 0.000000e+00 0.000000e+00 0.000000e+00 0.000000e+00 0.000000e+00 1.635000e+02
203000 -5.012992e+04 3.113425e+02 1.580000e+02 5.500000e+00 0.000000e+00 0.000000e+00 0.000000e+00 0.000000e+00 0.000000e+00 0.000000e+00 0.000000e+00 0.000000e+00 1.635000e+02
204000 -5.014897e+04 3.131403e+02 1.580000e+02 5.500000e+00 0.000000e+00 0.000000e+00 0.000000e+00 0.000000e+00 0.000000e+00 0.000000e+00 0.000000e+00 0.000000e+00 1.635000e+02
205000 -5.009130e+04 3.098162e+02 1.590000e+02 5.500000e+00 0.000000e+00 0.000000e+00 0.000000e+00 0.000000e+00 0.000000e+00 0.000000e+00 0.000000e+00 0.000000e+00 1.645000e+02
206000 -5.011867e+04 3.083024e+02 1.590000e+02 5.500000e+00 0.000000e+00 0.000000e+00 0.000000e+00 0.000000e+00 0.000000e+00 0.000000e+00 0.000000e+00 0.000000e+00 1.645000e+02
207000 -5.015944e+04 3.073822e+02 1.590000e+02 5.500000e+00 0.000000e+00 0.000000e+00 0.000000e+00 0.000000e+00 0.000000e+00 0.000000e+00 0.000000e+00 0.000000e+00 1.645000e+02
208000 -5.006677e+04 3.068171e+02 1.590000e+02 6.000000e+00 0.000000e+00 0.000000e+00 0.000000e+00 0.000000e+00 0.000000e+00 0.000000e+00 0.000000e+00 0.000000e+00 1.650000e+02
209000 -5.012824e+04 3.113347e+02 1.590000e+02 6.000000e+00 0.000000e+00 0.000000e+00 0.000000e+00 0.000000e+00 0.000000e+00 0.000000e+00 0.000000e+00 0.000000e+00 1.650000e+02
210000 -5.013467e+04 3.119510e+02 1.590000e+02 6.000000e+00 0.000000e+00 0.000000e+00 0.000000e+00 0.000000e+00 0.000000e+00 0.000000e+00 0.000000e+00 0.000000e+00 1.650000e+02
211000 -5.011897e+04 3.104756e+02 1.595000e+02 6.000000e+00 0.000000e+00 0.000000e+00 0.000000e+00 0.000000e+00 0.000000e+00 0.000000e+00 0.000000e+00 0.000000e+00 1.655000e+02
212000 -5.014719e+04 3.081506e+02 1.595000e+02 6.000000e+00 0.000000e+00 0.000000e+00 0.000000e+00 0.000000e+00 0.000000e+00 0.000000e+00 0.000000e+00 0.000000e+00 1.655000e+02
213000 -5.010831e+04 3.087111e+02 1.600000e+02 6.000000e+00 0.000000e+00 0.000000e+00 0.000000e+00 0.000000e+00 0.000000e+00 0.000000e+00 0.000000e+00 0.000000e+00 1.660000e+02
214000 -5.012696e+04 3.100592e+02 1.605000e+02 6.000000e+00 0.000000e+00 0.000000e+00 0.000000e+00 0.000000e+00 0.000000e+00 0.000000e+00 0.000000e+00 0.000000e+00 1.665000e+02
215000 -5.013672e+04 3.127047e+02 1.605000e+02 6.500000e+00 0.000000e+00 0.000000e+00 0.000000e+00 0.000000e+00 0.000000e+00 0.000000e+00 0.000000e+00 0.000000e+00 1.670000e+02
216000 -5.015449e+04 3.091701e+02 1.610000e+02 6.500000e+00 0.000000e+00 0.000000e+00 0.000000e+00 0.000000e+00 0.000000e+00 0.000000e+00 0.000000e+00 0.000000e+00 1.675000e+02
217000 -5.014068e+04 3.108301e+02 1.610000e+02 6.500000e+00 0.000000e+00 0.000000e+00 0.000000e+00 0.000000e+00 0.000000e+00 0.000000e+00 0.000000e+00 0.000000e+00 1.675000e+02
218000 -5.011646e+04 3.090167e+02 1.615000e+02 6.500000e+00 0.000000e+00 0.000000e+00 0.000000e+00 0.000000e+00 0.000000e+00 0.000000e+00 0.000000e+00 0.000000e+00 1.675000e+02
219000 -5.008172e+04 3.130105e+02 1.615000e+02 6.500000e+00 0.000000e+00 0.000000e+00 0.000000e+00 0.000000e+00 0.000000e+00 0.000000e+00 0.000000e+00 0.000000e+00 1.680000e+02
220000 -5.007482e+04 3.085421e+02 1.630000e+02 6.500000e+00 0.000000e+00 0.000000e+00 0.000000e+00 0.000000e+00 0.000000e+00 0.000000e+00 0.000000e+00 0.000000e+00 1.690000e+02
221000 -5.010106e+04 3.078391e+02 1.630000e+02 6.500000e+00 0.000000e+00 0.000000e+00 0.000000e+00 0.000000e+00 0.000000e+00 0.000000e+00 0.000000e+00 0.000000e+00 1.695000e+02
222000 -5.014440e+04 3.117491e+02 1.630000e+02 6.500000e+00 0.000000e+00 0.000000e+00 0.000000e+00 0.000000e+00 0.000000e+00 0.000000e+00 0.000000e+00 0.000000e+00 1.695000e+02
223000 -5.013880e+04 3.083021e+02 1.630000e+02 6.500000e+00 0.000000e+00 0.000000e+00 0.000000e+00 0.000000e+00 0.000000e+00 0.000000e+00 0.000000e+00 0.000000e+00 1.695000e+02
224000 -5.006799e+04 3.087338e+02 1.635000e+02 6.500000e+00 0.000000e+00 0.000000e+00 0.000000e+00 0.000000e+00 0.000000e+00 0.000000e+00 0.000000e+00 0.000000e+00 1.700000e+02
225000 -5.006688e+04 3.091990e+02 1.645000e+02 6.500000e+00 0.000000e+00 0.000000e+00 0.000000e+00 0.000000e+00 0.000000e+00 0.000000e+00 0.000000e+00 0.000000e+00 1.705000e+02
226000 -5.010414e+04 3.102716e+02 1.645000e+02 6.500000e+00 0.000000e+00 0.000000e+00 0.000000e+00 0.000000e+00 0.000000e+00 0.000000e+00 0.000000e+00 0.000000e+00 1.710000e+02
227000 -5.013427e+04 3.104464e+02 1.655000e+02 6.500000e+00 0.000000e+00 0.000000e+00 0.000000e+00 0.000000e+00 0.000000e+00 0.000000e+00 0.000000e+00 0.000000e+00 1.720000e+02
228000 -5.010683e+04 3.083159e+02 1.655000e+02 6.500000e+00 0.000000e+00 0.000000e+00 0.000000e+00 0.000000e+00 0.000000e+00 0.000000e+00 0.000000e+00 0.000000e+00 1.720000e+02
229000 -5.007886e+04 3.109349e+02 1.660000e+02 6.500000e+00 0.000000e+00 0.000000e+00 0.000000e+00 0.000000e+00 0.000000e+00 0.000000e+00 0.000000e+00 0.000000e+00 1.720000e+02
230000 -5.005485e+04 3.093799e+02 1.665000e+02 6.500000e+00 0.000000e+00 0.000000e+00 0.000000e+00 0.000000e+00 0.000000e+00 0.000000e+00 0.000000e+00 0.000000e+00 1.730000e+02
231000 -5.006531e+04 3.094278e+02 1.665000e+02 7.000000e+00 0.000000e+00 0.000000e+00 0.000000e+00 0.000000e+00 0.000000e+00 0.000000e+00 0.000000e+00 0.000000e+00 1.735000e+02
232000 -5.007433e+04 3.112831e+02 1.665000e+02 7.000000e+00 0.000000e+00 0.000000e+00 0.000000e+00 0.000000e+00 0.000000e+00 0.000000e+00 0.000000e+00 0.000000e+00 1.735000e+02
233000 -5.003692e+04 3.063053e+02 1.665000e+02 7.000000e+00 0.000000e+00 0.000000e+00 0.000000e+00 0.000000e+00 0.000000e+00 0.000000e+00 0.000000e+00 0.000000e+00 1.735000e+02
234000 -5.009479e+04 3.099509e+02 1.665000e+02 7.000000e+00 0.000000e+00 0.000000e+00 0.000000e+00 0.000000e+00 0.000000e+00 0.000000e+00 0.000000e+00 0.000000e+00 1.735000e+02
235000 -5.006801e+04 3.082371e+02 1.680000e+02 7.000000e+00 0.000000e+00 0.000000e+00 0.000000e+00 0.000000e+00 0.000000e+00 0.000000e+00 0.000000e+00 0.000000e+00 1.750000e+02
236000 -5.003214e+04 3.081284e+02 1.680000e+02 7.000000e+00 0.000000e+00 0.000000e+00 0.000000e+00 0.000000e+00 0.000000e+00 0.000000e+00 0.000000e+00 0.000000e+00 1.750000e+02
237000 -5.006277e+04 3.110866e+02 1.685000e+02 7.000000e+00 0.000000e+00 0.000000e+00 0.000000e+00 0.000000e+00 0.000000e+00 0.000000e+00 0.000000e+00 0.000000e+00 1.755000e+02
238000 -5.000678e+04 3.060822e+02 1.690000e+02 7.000000e+00 0.000000e+00 0.000000e+00 0.000000e+00 0.000000e+00 0.000000e+00 0.000000e+00 0.000000e+00 0.000000e+00 1.760000e+02
239000 -5.005085e+04 3.110653e+02 1.700000e+02 7.000000e+00 0.000000e+00 0.000000e+00 0.000000e+00 0.000000e+00 0.000000e+00 0.000000e+00 0.000000e+00 0.000000e+00 1.770000e+02
240000 -5.001539e+04 3.093617e+02 1.700000e+02 7.000000e+00 0.000000e+00 0.000000e+00 0.000000e+00 0.000000e+00 0.000000e+00 0.000000e+00 0.000000e+00 0.000000e+00 1.770000e+02
241000 -4.997180e+04 3.081855e+02 1.700000e+02 7.000000e+00 0.000000e+00 0.000000e+00 0.000000e+00 0.000000e+00 0.000000e+00 0.000000e+00 0.000000e+00 0.000000e+00 1.770000e+02
242000 -4.999788e+04 3.084541e+02 1.705000e+02 7.000000e+00 0.000000e+00 0.000000e+00 0.000000e+00 0.000000e+00 0.000000e+00 0.000000e+00 0.000000e+00 0.000000e+00 1.775000e+02
243000 -4.999877e+04 3.090586e+02 1.705000e+02 7.500000e+00 0.000000e+00 0.000000e+00 0.000000e+00 0.000000e+00 0.000000e+00 0.000000e+00 0.000000e+00 0.000000e+00 1.780000e+02
244000 -4.998676e+04 3.099066e+02 1.710000e+02 7.500000e+00 0.000000e+00 0.000000e+00 0.000000e+00 0.000000e+00 0.000000e+00 0.000000e+00 0.000000e+00 0.000000e+00 1.785000e+02
245000 -5.007141e+04 3.095763e+02 1.715000e+02 7.500000e+00 0.000000e+00 0.000000e+00 0.000000e+00 0.000000e+00 0.000000e+00 0.000000e+00 0.000000e+00 0.000000e+00 1.790000e+02
246000 -4.999606e+04 3.100437e+02 1.715000e+02 7.500000e+00 0.000000e+00 0.000000e+00 0.000000e+00 0.000000e+00 0.000000e+00 0.000000e+00 0.000000e+00 0.000000e+00 1.790000e+02
247000 -5.000217e+04 3.102491e+02 1.720000e+02 7.500000e+00 0.000000e+00 0.000000e+00 0.000000e+00 0.000000e+00 0.000000e+00 0.000000e+00 0.000000e+00 0.000000e+00 1.795000e+02
248000 -5.007156e+04 3.092132e+02 1.725000e+02 7.500000e+00 0.000000e+00 0.000000e+00 0.000000e+00 0.000000e+00 0.000000e+00 0.000000e+00 0.000000e+00 0.000000e+00 1.800000e+02
249000 -4.999467e+04 3.107375e+02 1.725000e+02 7.500000e+00 0.000000e+00 0.000000e+00 0.000000e+00 0.000000e+00 0.000000e+00 0.000000e+00 0.000000e+00 0.000000e+00 1.800000e+02
250000 -4.999504e+04 3.077077e+02 1.725000e+02 7.500000e+00 0.000000e+00 0.000000e+00 0.000000e+00 0.000000e+00 0.000000e+00 0.000000e+00 0.000000e+00 0.000000e+00 1.800000e+02
251000 -5.001683e+04 3.096963e+02 1.725000e+02 7.500000e+00 0.000000e+00 0.000000e+00 0.000000e+00 0.000000e+00 0.000000e+00 0.000000e+00 0.000000e+00 0.000000e+00 1.800000e+02
252000 -4.999368e+04 3.090295e+02 1.730000e+02 7.500000e+00 0.000000e+00 0.000000e+00 0.000000e+00 0.000000e+00 0.000000e+00 0.000000e+00 0.000000e+00 0.000000e+00 1.805000e+02
253000 -5.000854e+04 3.103845e+02 1.730000e+02 7.500000e+00 0.000000e+00 0.000000e+00 0.000000e+00 0.000000e+00 0.000000e+00 0.000000e+00 0.000000e+00 0.000000e+00 1.805000e+02
254000 -4.995633e+04 3.099780e+02 1.730000e+02 7.500000e+00 0.000000e+00 0.000000e+00 0.000000e+00 0.000000e+00 0.000000e+00 0.000000e+00 0.000000e+00 0.000000e+00 1.805000e+02
255000 -5.000731e+04 3.068201e+02 1.730000e+02 7.500000e+00 0.000000e+00 0.000000e+00 0.000000e+00 0.000000e+00 0.000000e+00 0.000000e+00 0.000000e+00 0.000000e+00 1.805000e+02
256000 -5.003193e+04 3.145853e+02 1.730000e+02 7.500000e+00 0.000000e+00 0.000000e+00 0.000000e+00 0.000000e+00 0.000000e+00 0.000000e+00 0.000000e+00 0.000000e+00 1.805000e+02
257000 -5.000636e+04 3.081927e+02 1.730000e+02 7.500000e+00 0.000000e+00 0.000000e+00 0.000000e+00 0.000000e+00 0.000000e+00 0.000000e+00 0.000000e+00 0.000000e+00 1.805000e+02
258000 -5.002404e+04 3.065405e+02 1.730000e+02 7.500000e+00 0.000000e+00 0.000000e+00 0.000000e+00 0.000000e+00 0.000000e+00 0.000000e+00 0.000000e+00 0.000000e+00 1.805000e+02
259000 -5.004629e+04 3.091027e+02 1.730000e+02 8.000000e+00 0.000000e+00 0.000000e+00 0.000000e+00 0.000000e+00 0.000000e+00 0.000000e+00 0.000000e+00 0.000000e+00 1.810000e+02
260000 -5.006389e+04 3.096046e+02 1.735000e+02 8.000000e+00 0.000000e+00 0.000000e+00 0.000000e+00 0.000000e+00 0.000000e+00 0.000000e+00 0.000000e+00 0.000000e+00 1.815000e+02
261000 -5.000087e+04 3.074448e+02 1.740000e+02 8.000000e+00 0.000000e+00 0.000000e+00 0.000000e+00 0.000000e+00 0.000000e+00 0.000000e+00 0.000000e+00 0.000000e+00 1.815000e+02
262000 -5.004162e+04 3.103074e+02 1.740000e+02 8.500000e+00 0.000000e+00 0.000000e+00 0.000000e+00 0.000000e+00 0.000000e+00 0.000000e+00 0.000000e+00 0.000000e+00 1.820000e+02
263000 -4.996926e+04 3.098296e+02 1.750000e+02 8.500000e+00 0.000000e+00 0.000000e+00 0.000000e+00 0.000000e+00 0.000000e+00 0.000000e+00 0.000000e+00 0.000000e+00 1.835000e+02
264000 -4.998270e+04 3.114313e+02 1.750000e+02 8.500000e+00 0.000000e+00 0.000000e+00 0.000000e+00 0.000000e+00 0.000000e+00 0.000000e+00 0.000000e+00 0.000000e+00 1.835000e+02
265000 -5.005094e+04 3.092432e+02 1.755000e+02 8.500000e+00 0.000000e+00 0.000000e+00 0.000000e+00 0.000000e+00 0.000000e+00 0.000000e+00 0.000000e+00 0.000000e+00 1.840000e+02
266000 -5.009779e+04 3.094656e+02 1.755000e+02 8.500000e+00 0.000000e+00 0.000000e+00 0.000000e+00 0.000000e+00 0.000000e+00 0.000000e+00 0.000000e+00 0.000000e+00 1.840000e+02
267000 -5.006193e+04 3.091769e+02 1.755000e+02 8.500000e+00 0.000000e+00 0.000000e+00 0.000000e+00 0.000000e+00 0.000000e+00 0.000000e+00 0.000000e+00 0.000000e+00 1.840000e+02
268000 -5.000961e+04 3.099975e+02 1.760000e+02 8.500000e+00 0.000000e+00 0.000000e+00 0.000000e+00 0.000000e+00 0.000000e+00 0.000000e+00 0.000000e+00 0.000000e+00 1.845000e+02
269000 -5.006416e+04 3.122666e+02 1.760000e+02 8.500000e+00 0.000000e+00 0.000000e+00 0.000000e+00 0.000000e+00 0.000000e+00 0.000000e+00 0.000000e+00 0.000000e+00 1.845000e+02
270000 -5.000015e+04 3.069248e+02 1.775000e+02 8.500000e+00 0.000000e+00 0.000000e+00 0.000000e+00 0.000000e+00 0.000000e+00 0.000000e+00 0.000000e+00 0.000000e+00 1.855000e+02
271000 -5.005147e+04 3.098542e+02 1.780000e+02 8.500000e+00 0.000000e+00 0.000000e+00 0.000000e+00 0.000000e+00 0.000000e+00 0.000000e+00 0.000000e+00 0.000000e+00 1.865000e+02
272000 -4.996327e+04 3.128747e+02 1.780000e+02 8.500000e+00 0.000000e+00 0.000000e+00 0.000000e+00 0.000000e+00 0.000000e+00 0.000000e+00 0.000000e+00 0.000000e+00 1.865000e+02
273000 -5.000108e+04 3.088741e+02 1.785000e+02 8.500000e+00 0.000000e+00 0.000000e+00 0.000000e+00 0.000000e+00 0.000000e+00 0.000000e+00 0.000000e+00 0.000000e+00 1.870000e+02
274000 -4.996390e+04 3.152822e+02 1.790000e+02 8.500000e+00 0.000000e+00 0.000000e+00 0.000000e+00 0.000000e+00 0.000000e+00 0.000000e+00 0.000000e+00 0.000000e+00 1.870000e+02
275000 -5.001722e+04 3.076728e+02 1.790000e+02 8.500000e+00 0.000000e+00 0.000000e+00 0.000000e+00 0.000000e+00 0.000000e+00 0.000000e+00 0.000000e+00 0.000000e+00 1.875000e+02
276000 -4.995488e+04 3.104593e+02 1.795000e+02 8.500000e+00 0.000000e+00 0.000000e+00 0.000000e+00 0.000000e+00 0.000000e+00 0.000000e+00 0.000000e+00 0.000000e+00 1.880000e+02
277000 -4.995437e+04 3.135588e+02 1.800000e+02 8.500000e+00 0.000000e+00 0.000000e+00 0.000000e+00 0.000000e+00 0.000000e+00 0.000000e+00 0.000000e+00 0.000000e+00 1.885000e+02
278000 -4.999347e+04 3.078869e+02 1.800000e+02 8.500000e+00 0.000000e+00 0.000000e+00 0.000000e+00 0.000000e+00 0.000000e+00 0.000000e+00 0.000000e+00 0.000000e+00 1.885000e+02
279000 -5.001863e+04 3.098648e+02 1.800000e+02 8.500000e+00 0.000000e+00 0.000000e+00 0.000000e+00 0.000000e+00 0.000000e+00 0.000000e+00 0.000000e+00 0.000000e+00 1.885000e+02
280000 -5.004876e+04 3.095503e+02 1.800000e+02 8.500000e+00 0.000000e+00 0.000000e+00 0.000000e+00 0.000000e+00 0.000000e+00 0.000000e+00 0.000000e+00 0.000000e+00 1.885000e+02
281000 -5.005620e+04 3.104473e+02 1.805000e+02 8.500000e+00 5.000000e-01 0.000000e+00 0.000000e+00 0.000000e+00 0.000000e+00 0.000000e+00 0.000000e+00 0.000000e+00 1.885000e+02
282000 -5.001469e+04 3.091204e+02 1.810000e+02 8.500000e+00 5.000000e-01 0.000000e+00 0.000000e+00 0.000000e+00 0.000000e+00 0.000000e+00 0.000000e+00 0.000000e+00 1.895000e+02
283000 -5.004788e+04 3.135586e+02 1.810000e+02 8.500000e+00 5.000000e-01 0.000000e+00 0.000000e+00 0.000000e+00 0.000000e+00 0.000000e+00 0.000000e+00 0.000000e+00 1.900000e+02
284000 -4.997468e+04 3.086519e+02 1.815000e+02 8.500000e+00 5.000000e-01 0.000000e+00 0.000000e+00 0.000000e+00 0.000000e+00 0.000000e+00 0.000000e+00 0.000000e+00 1.905000e+02
285000 -5.006488e+04 3.075147e+02 1.815000e+02 8.500000e+00 5.000000e-01 0.000000e+00 0.000000e+00 0.000000e+00 0.000000e+00 0.000000e+00 0.000000e+00 0.000000e+00 1.905000e+02
286000 -5.003701e+04 3.068011e+02 1.820000e+02 8.500000e+00 1.000000e+00 0.000000e+00 0.000000e+00 0.000000e+00 0.000000e+00 0.000000e+00 0.000000e+00 0.000000e+00 1.915000e+02
287000 -4.999600e+04 3.065992e+02 1.820000e+02 8.500000e+00 1.000000e+00 0.000000e+00 0.000000e+00 0.000000e+00 0.000000e+00 0.000000e+00 0.000000e+00 0.000000e+00 1.915000e+02
288000 -5.000841e+04 3.081049e+02 1.820000e+02 8.500000e+00 1.000000e+00 0.000000e+00 0.000000e+00 0.000000e+00 0.000000e+00 0.000000e+00 0.000000e+00 0.000000e+00 1.915000e+02
289000 -5.004385e+04 3.068037e+02 1.820000e+02 8.500000e+00 1.000000e+00 0.000000e+00 0.000000e+00 0.000000e+00 0.000000e+00 0.000000e+00 0.000000e+00 0.000000e+00 1.915000e+02
290000 -4.998533e+04 3.126431e+02 1.820000e+02 8.500000e+00 1.000000e+00 0.000000e+00 0.000000e+00 0.000000e+00 0.000000e+00 0.000000e+00 0.000000e+00 0.000000e+00 1.915000e+02
291000 -4.996998e+04 3.104623e+02 1.825000e+02 8.500000e+00 1.000000e+00 0.000000e+00 0.000000e+00 0.000000e+00 0.000000e+00 0.000000e+00 0.000000e+00 0.000000e+00 1.920000e+02
292000 -5.003486e+04 3.081721e+02 1.830000e+02 8.500000e+00 1.000000e+00 0.000000e+00 0.000000e+00 0.000000e+00 0.000000e+00 0.000000e+00 0.000000e+00 0.000000e+00 1.925000e+02
293000 -4.998923e+04 3.074929e+02 1.830000e+02 8.500000e+00 1.000000e+00 0.000000e+00 0.000000e+00 0.000000e+00 0.000000e+00 0.000000e+00 0.000000e+00 0.000000e+00 1.925000e+02
294000 -4.999398e+04 3.099324e+02 1.830000e+02 8.500000e+00 1.000000e+00 0.000000e+00 0.000000e+00 0.000000e+00 0.000000e+00 0.000000e+00 0.000000e+00 0.000000e+00 1.925000e+02
295000 -4.999410e+04 3.101528e+02 1.830000e+02 8.500000e+00 1.000000e+00 0.000000e+00 0.000000e+00 0.000000e+00 0.000000e+00 0.000000e+00 0.000000e+00 0.000000e+00 1.925000e+02
296000 -4.997542e+04 3.100151e+02 1.830000e+02 8.500000e+00 1.000000e+00 0.000000e+00 0.000000e+00 0.000000e+00 0.000000e+00 0.000000e+00 0.000000e+00 0.000000e+00 1.925000e+02
297000 -4.996584e+04 3.093813e+02 1.830000e+02 8.500000e+00 1.000000e+00 0.000000e+00 0.000000e+00 0.000000e+00 0.000000e+00 0.000000e+00 0.000000e+00 0.000000e+00 1.925000e+02
298000 -4.995636e+04 3.063597e+02 1.830000e+02 8.500000e+00 1.000000e+00 0.000000e+00 0.000000e+00 0.000000e+00 0.000000e+00 0.000000e+00 0.000000e+00 0.000000e+00 1.925000e+02
299000 -4.998449e+04 3.122558e+02 1.830000e+02 8.500000e+00 1.000000e+00 0.000000e+00 0.000000e+00 0.000000e+00 0.000000e+00 0.000000e+00 0.000000e+00 0.000000e+00 1.925000e+02
300000 -4.996065e+04 3.083322e+02 1.835000e+02 8.500000e+00 1.000000e+00 0.000000e+00 0.000000e+00 0.000000e+00 0.000000e+00 0.000000e+00 0.000000e+00 0.000000e+00 1.930000e+02
301000 -4.990311e+04 3.105563e+02 1.840000e+02 8.500000e+00 1.000000e+00 0.000000e+00 0.000000e+00 0.000000e+00 0.000000e+00 0.000000e+00 0.000000e+00 0.000000e+00 1.935000e+02
302000 -4.990204e+04 3.092672e+02 1.840000e+02 8.500000e+00 1.000000e+00 0.000000e+00 0.000000e+00 0.000000e+00 0.000000e+00 0.000000e+00 0.000000e+00 0.000000e+00 1.935000e+02
303000 -4.993931e+04 3.092058e+02 1.845000e+02 8.500000e+00 1.000000e+00 0.000000e+00 0.000000e+00 0.000000e+00 0.000000e+00 0.000000e+00 0.000000e+00 0.000000e+00 1.940000e+02
304000 -4.995969e+04 3.108367e+02 1.850000e+02 8.500000e+00 1.000000e+00 0.000000e+00 0.000000e+00 0.000000e+00 0.000000e+00 0.000000e+00 0.000000e+00 0.000000e+00 1.940000e+02
305000 -4.988141e+04 3.103300e+02 1.850000e+02 8.500000e+00 1.000000e+00 0.000000e+00 0.000000e+00 0.000000e+00 0.000000e+00 0.000000e+00 0.000000e+00 0.000000e+00 1.945000e+02
306000 -4.985213e+04 3.092514e+02 1.850000e+02 8.500000e+00 1.000000e+00 0.000000e+00 0.000000e+00 0.000000e+00 0.000000e+00 0.000000e+00 0.000000e+00 0.000000e+00 1.945000e+02
307000 -4.992094e+04 3.061270e+02 1.850000e+02 8.500000e+00 1.000000e+00 0.000000e+00 0.000000e+00 0.000000e+00 0.000000e+00 0.000000e+00 0.000000e+00 0.000000e+00 1.945000e+02
308000 -4.994518e+04 3.067559e+02 1.850000e+02 8.500000e+00 1.000000e+00 0.000000e+00 0.000000e+00 0.000000e+00 0.000000e+00 0.000000e+00 0.000000e+00 0.000000e+00 1.945000e+02
309000 -5.000302e+04 3.090258e+02 1.850000e+02 9.000000e+00 1.000000e+00 0.000000e+00 0.000000e+00 0.000000e+00 0.000000e+00 0.000000e+00 0.000000e+00 0.000000e+00 1.950000e+02
310000 -4.996450e+04 3.125048e+02 1.855000e+02 9.000000e+00 1.500000e+00 0.000000e+00 0.000000e+00 0.000000e+00 0.000000e+00 0.000000e+00 0.000000e+00 0.000000e+00 1.960000e+02
311000 -4.995080e+04 3.097916e+02 1.855000e+02 9.000000e+00 1.500000e+00 0.000000e+00 0.000000e+00 0.000000e+00 0.000000e+00 0.000000e+00 0.000000e+00 0.000000e+00 1.960000e+02
312000 -4.990348e+04 3.083070e+02 1.855000e+02 9.000000e+00 1.500000e+00 0.000000e+00 0.000000e+00 0.000000e+00 0.000000e+00 0.000000e+00 0.000000e+00 0.000000e+00 1.960000e+02
313000 -4.993189e+04 3.098341e+02 1.855000e+02 9.000000e+00 1.500000e+00 0.000000e+00 0.000000e+00 0.000000e+00 0.000000e+00 0.000000e+00 0.000000e+00 0.000000e+00 1.960000e+02
314000 -4.988964e+04 3.115989e+02 1.855000e+02 9.000000e+00 1.500000e+00 0.000000e+00 0.000000e+00 0.000000e+00 0.000000e+00 0.000000e+00 0.000000e+00 0.000000e+00 1.960000e+02
315000 -4.989164e+04 3.080712e+02 1.855000e+02 9.000000e+00 1.500000e+00 0.000000e+00 0.000000e+00 0.000000e+00 0.000000e+00 0.000000e+00 0.000000e+00 0.000000e+00 1.960000e+02
316000 -5.001948e+04 3.114865e+02 1.855000e+02 9.000000e+00 1.500000e+00 0.000000e+00 0.000000e+00 0.000000e+00 0.000000e+00 0.000000e+00 0.000000e+00 0.000000e+00 1.960000e+02
317000 -4.995963e+04 3.094107e+02 1.855000e+02 9.000000e+00 1.500000e+00 0.000000e+00 0.000000e+00 0.000000e+00 0.000000e+00 0.000000e+00 0.000000e+00 0.000000e+00 1.960000e+02
318000 -5.002086e+04 3.110447e+02 1.855000e+02 9.000000e+00 1.500000e+00 0.000000e+00 0.000000e+00 0.000000e+00 0.000000e+00 0.000000e+00 0.000000e+00 0.000000e+00 1.960000e+02
319000 -4.998070e+04 3.122581e+02 1.860000e+02 9.500000e+00 1.500000e+00 0.000000e+00 0.000000e+00 0.000000e+00 0.000000e+00 0.000000e+00 0.000000e+00 0.000000e+00 1.970000e+02
320000 -5.004526e+04 3.078095e+02 1.860000e+02 9.500000e+00 1.500000e+00 0.000000e+00 0.000000e+00 0.000000e+00 0.000000e+00 0.000000e+00 0.000000e+00 0.000000e+00 1.970000e+02
321000 -4.993545e+04 3.110730e+02 1.865000e+02 9.500000e+00 1.500000e+00 0.000000e+00 0.000000e+00 0.000000e+00 0.000000e+00 0.000000e+00 0.000000e+00 0.000000e+00 1.975000e+02
322000 -4.991135e+04 3.080052e+02 1.865000e+02 9.500000e+00 1.500000e+00 0.000000e+00 0.000000e+00 0.000000e+00 0.000000e+00 0.000000e+00 0.000000e+00 0.000000e+00 1.975000e+02
323000 -4.998975e+04 3.102375e+02 1.870000e+02 9.500000e+00 1.500000e+00 0.000000e+00 0.000000e+00 0.000000e+00 0.000000e+00 0.000000e+00 0.000000e+00 0.000000e+00 1.980000e+02
324000 -5.000068e+04 3.078930e+02 1.870000e+02 1.000000e+01 1.500000e+00 0.000000e+00 0.000000e+00 0.000000e+00 0.000000e+00 0.000000e+00 0.000000e+00 0.000000e+00 1.985000e+02
325000 -4.996646e+04 3.099666e+02 1.875000e+02 1.000000e+01 1.500000e+00 0.000000e+00 0.000000e+00 0.000000e+00 0.000000e+00 0.000000e+00 0.000000e+00 0.000000e+00 1.985000e+02
326000 -4.993597e+04 3.090670e+02 1.880000e+02 1.000000e+01 1.500000e+00 0.000000e+00 0.000000e+00 0.000000e+00 0.000000e+00 0.000000e+00 0.000000e+00 0.000000e+00 1.990000e+02
327000 -4.994925e+04 3.131035e+02 1.885000e+02 1.050000e+01 1.500000e+00 0.000000e+00 0.000000e+00 0.000000e+00 0.000000e+00 0.000000e+00 0.000000e+00 0.000000e+00 2.005000e+02
328000 -4.986635e+04 3.117541e+02 1.885000e+02 1.050000e+01 1.500000e+00 0.000000e+00 0.000000e+00 0.000000e+00 0.000000e+00 0.000000e+00 0.000000e+00 0.000000e+00 2.005000e+02
329000 -4.998556e+04 3.101676e+02 1.890000e+02 1.050000e+01 1.500000e+00 0.000000e+00 0.000000e+00 0.000000e+00 0.000000e+00 0.000000e+00 0.000000e+00 0.000000e+00 2.010000e+02
330000 -4.997385e+04 3.107266e+02 1.890000e+02 1.050000e+01 1.500000e+00 0.000000e+00 0.000000e+00 0.000000e+00 0.000000e+00 0.000000e+00 0.000000e+00 0.000000e+00 2.010000e+02
331000 -4.994506e+04 3.126604e+02 1.890000e+02 1.050000e+01 1.500000e+00 0.000000e+00 0.000000e+00 0.000000e+00 0.000000e+00 0.000000e+00 0.000000e+00 0.000000e+00 2.010000e+02
332000 -5.000056e+04 3.084465e+02 1.890000e+02 1.050000e+01 1.500000e+00 0.000000e+00 0.000000e+00 0.000000e+00 0.000000e+00 0.000000e+00 0.000000e+00 0.000000e+00 2.010000e+02
333000 -4.997108e+04 3.100565e+02 1.895000e+02 1.050000e+01 1.500000e+00 0.000000e+00 0.000000e+00 0.000000e+00 0.000000e+00 0.000000e+00 0.000000e+00 0.000000e+00 2.015000e+02
334000 -5.006097e+04 3.080451e+02 1.895000e+02 1.100000e+01 2.000000e+00 0.000000e+00 0.000000e+00 0.000000e+00 0.000000e+00 0.000000e+00 0.000000e+00 0.000000e+00 2.025000e+02
335000 -4.997403e+04 3.058258e+02 1.895000e+02 1.100000e+01 2.000000e+00 0.000000e+00 0.000000e+00 0.000000e+00 0.000000e+00 0.000000e+00 0.000000e+00 0.000000e+00 2.025000e+02
336000 -4.995549e+04 3.099948e+02 1.895000e+02 1.100000e+01 2.000000e+00 0.000000e+00 0.000000e+00 0.000000e+00 0.000000e+00 0.000000e+00 0.000000e+00 0.000000e+00 2.025000e+02
337000 -5.007213e+04 3.062047e+02 1.895000e+02 1.100000e+01 2.000000e+00 0.000000e+00 0.000000e+00 0.000000e+00 0.000000e+00 0.000000e+00 0.000000e+00 0.000000e+00 2.025000e+02
338000 -4.998363e+04 3.126995e+02 1.895000e+02 1.150000e+01 2.000000e+00 0.000000e+00 0.000000e+00 0.000000e+00 0.000000e+00 0.000000e+00 0.000000e+00 0.000000e+00 2.025000e+02
339000 -4.998644e+04 3.130509e+02 1.900000e+02 1.150000e+01 2.000000e+00 0.000000e+00 0.000000e+00 0.000000e+00 0.000000e+00 0.000000e+00 0.000000e+00 0.000000e+00 2.035000e+02
340000 -4.989046e+04 3.074724e+02 1.900000e+02 1.200000e+01 2.000000e+00 0.000000e+00 0.000000e+00 0.000000e+00 0.000000e+00 0.000000e+00 0.000000e+00 0.000000e+00 2.040000e+02
341000 -4.995964e+04 3.092596e+02 1.900000e+02 1.200000e+01 2.000000e+00 0.000000e+00 0.000000e+00 0.000000e+00 0.000000e+00 0.000000e+00 0.000000e+00 0.000000e+00 2.040000e+02
342000 -4.998664e+04 3.108584e+02 1.910000e+02 1.200000e+01 2.000000e+00 0.000000e+00 0.000000e+00 0.000000e+00 0.000000e+00 0.000000e+00 0.000000e+00 0.000000e+00 2.050000e+02
343000 -4.995465e+04 3.099456e+02 1.910000e+02 1.200000e+01 2.000000e+00 0.000000e+00 0.000000e+00 0.000000e+00 0.000000e+00 0.000000e+00 0.000000e+00 0.000000e+00 2.050000e+02
344000 -4.996542e+04 3.126470e+02 1.910000e+02 1.200000e+01 2.000000e+00 0.000000e+00 0.000000e+00 0.000000e+00 0.000000e+00 0.000000e+00 0.000000e+00 0.000000e+00 2.050000e+02
345000 -4.996272e+04 3.114585e+02 1.915000e+02 1.200000e+01 2.000000e+00 0.000000e+00 0.000000e+00 0.000000e+00 0.000000e+00 0.000000e+00 0.000000e+00 0.000000e+00 2.055000e+02
346000 -4.985438e+04 3.077886e+02 1.915000e+02 1.200000e+01 2.000000e+00 0.000000e+00 0.000000e+00 0.000000e+00 0.000000e+00 0.000000e+00 0.000000e+00 0.000000e+00 2.055000e+02
347000 -4.994326e+04 3.118142e+02 1.915000e+02 1.200000e+01 2.000000e+00 0.000000e+00 0.000000e+00 0.000000e+00 0.000000e+00 0.000000e+00 0.000000e+00 0.000000e+00 2.055000e+02
348000 -4.988486e+04 3.098758e+02 1.915000e+02 1.200000e+01 2.000000e+00 0.000000e+00 0.000000e+00 0.000000e+00 0.000000e+00 0.000000e+00 0.000000e+00 0.000000e+00 2.055000e+02
349000 -4.996122e+04 3.115026e+02 1.920000e+02 1.200000e+01 2.000000e+00 0.000000e+00 0.000000e+00 0.000000e+00 0.000000e+00 0.000000e+00 0.000000e+00 0.000000e+00 2.060000e+02
350000 -4.991273e+04 3.087284e+02 1.920000e+02 1.200000e+01 2.000000e+00 0.000000e+00 0.000000e+00 0.000000e+00 0.000000e+00 0.000000e+00 0.000000e+00 0.000000e+00 2.060000e+02
351000 -4.992588e+04 3.081578e+02 1.920000e+02 1.200000e+01 2.000000e+00 0.000000e+00 0.000000e+00 0.000000e+00 0.000000e+00 0.000000e+00 0.000000e+00 0.000000e+00 2.060000e+02
352000 -4.996076e+04 3.085642e+02 1.920000e+02 1.200000e+01 2.000000e+00 0.000000e+00 0.000000e+00 0.000000e+00 0.000000e+00 0.000000e+00 0.000000e+00 0.000000e+00 2.060000e+02
353000 -5.003702e+04 3.058914e+02 1.920000e+02 1.200000e+01 2.000000e+00 0.000000e+00 0.000000e+00 0.000000e+00 0.000000e+00 0.000000e+00 0.000000e+00 0.000000e+00 2.060000e+02
354000 -5.000213e+04 3.126022e+02 1.925000e+02 1.200000e+01 2.000000e+00 0.000000e+00 0.000000e+00 0.000000e+00 0.000000e+00 0.000000e+00 0.000000e+00 0.000000e+00 2.060000e+02
355000 -4.999898e+04 3.075051e+02 1.925000e+02 1.200000e+01 2.000000e+00 0.000000e+00 0.000000e+00 0.000000e+00 0.000000e+00 0.000000e+00 0.000000e+00 0.000000e+00 2.065000e+02
356000 -5.002821e+04 3.122766e+02 1.935000e+02 1.200000e+01 2.000000e+00 0.000000e+00 0.000000e+00 0.000000e+00 0.000000e+00 0.000000e+00 0.000000e+00 0.000000e+00 2.075000e+02
357000 -4.996692e+04 3.093759e+02 1.935000e+02 1.200000e+01 2.000000e+00 0.000000e+00 0.000000e+00 0.000000e+00 0.000000e+00 0.000000e+00 0.000000e+00 0.000000e+00 2.075000e+02
358000 -4.997560e+04 3.101360e+02 1.935000e+02 1.200000e+01 2.000000e+00 0.000000e+00 0.000000e+00 0.000000e+00 0.000000e+00 0.000000e+00 0.000000e+00 0.000000e+00 2.075000e+02
359000 -4.996438e+04 3.085362e+02 1.935000e+02 1.200000e+01 2.000000e+00 0.000000e+00 0.000000e+00 0.000000e+00 0.000000e+00 0.000000e+00 0.000000e+00 0.000000e+00 2.075000e+02
360000 -4.999881e+04 3.094717e+02 1.935000e+02 1.200000e+01 2.000000e+00 0.000000e+00 0.000000e+00 0.000000e+00 0.000000e+00 0.000000e+00 0.000000e+00 0.000000e+00 2.075000e+02
361000 -4.997217e+04 3.115443e+02 1.935000e+02 1.250000e+01 2.000000e+00 0.000000e+00 0.000000e+00 0.000000e+00 0.000000e+00 0.000000e+00 0.000000e+00 0.000000e+00 2.080000e+02
362000 -4.996413e+04 3.118867e+02 1.945000e+02 1.300000e+01 2.000000e+00 0.000000e+00 0.000000e+00 0.000000e+00 0.000000e+00 0.000000e+00 0.000000e+00 0.000000e+00 2.095000e+02
363000 -4.990515e+04 3.134871e+02 1.955000e+02 1.300000e+01 2.000000e+00 5.000000e-01 0.000000e+00 0.000000e+00 0.000000e+00 0.000000e+00 0.000000e+00 0.000000e+00 2.110000e+02
364000 -4.991644e+04 3.093801e+02 1.955000e+02 1.300000e+01 2.000000e+00 5.000000e-01 0.000000e+00 0.000000e+00 0.000000e+00 0.000000e+00 0.000000e+00 0.000000e+00 2.110000e+02
365000 -4.994781e+04 3.103177e+02 1.955000e+02 1.350000e+01 2.000000e+00 5.000000e-01 0.000000e+00 0.000000e+00 0.000000e+00 0.000000e+00 0.000000e+00 0.000000e+00 2.115000e+02
366000 -4.994128e+04 3.130272e+02 1.960000e+02 1.350000e+01 2.000000e+00 5.000000e-01 0.000000e+00 0.000000e+00 0.000000e+00 0.000000e+00 0.000000e+00 0.000000e+00 2.120000e+02
367000 -4.999197e+04 3.104582e+02 1.960000e+02 1.350000e+01 2.000000e+00 5.000000e-01 0.000000e+00 0.000000e+00 0.000000e+00 0.000000e+00 0.000000e+00 0.000000e+00 2.120000e+02
368000 -4.996578e+04 3.075178e+02 1.960000e+02 1.350000e+01 2.000000e+00 5.000000e-01 0.000000e+00 0.000000e+00 0.000000e+00 0.000000e+00 0.000000e+00 0.000000e+00 2.120000e+02
369000 -4.999205e+04 3.122219e+02 1.965000e+02 1.350000e+01 2.000000e+00 5.000000e-01 0.000000e+00 0.000000e+00 0.000000e+00 0.000000e+00 0.000000e+00 0.000000e+00 2.125000e+02
370000 -4.999468e+04 3.096056e+02 1.970000e+02 1.400000e+01 2.000000e+00 5.000000e-01 0.000000e+00 0.000000e+00 0.000000e+00 0.000000e+00 0.000000e+00 0.000000e+00 2.135000e+02
371000 -4.996295e+04 3.070500e+02 1.970000e+02 1.400000e+01 2.000000e+00 5.000000e-01 0.000000e+00 0.000000e+00 0.000000e+00 0.000000e+00 0.000000e+00 0.000000e+00 2.135000e+02
372000 -4.999814e+04 3.086189e+02 1.970000e+02 1.400000e+01 2.000000e+00 5.000000e-01 0.000000e+00 0.000000e+00 0.000000e+00 0.000000e+00 0.000000e+00 0.000000e+00 2.135000e+02
373000 -5.003140e+04 3.127757e+02 1.970000e+02 1.400000e+01 2.000000e+00 5.000000e-01 0.000000e+00 0.000000e+00 0.000000e+00 0.000000e+00 0.000000e+00 0.000000e+00 2.135000e+02
374000 -4.998641e+04 3.108880e+02 1.975000e+02 1.400000e+01 2.000000e+00 5.000000e-01 0.000000e+00 0.000000e+00 0.000000e+00 0.000000e+00 0.000000e+00 0.000000e+00 2.140000e+02
375000 -5.001879e+04 3.097697e+02 1.975000e+02 1.400000e+01 2.000000e+00 5.000000e-01 0.000000e+00 0.000000e+00 0.000000e+00 0.000000e+00 0.000000e+00 0.000000e+00 2.140000e+02
376000 -4.997478e+04 3.071575e+02 1.975000e+02 1.400000e+01 2.000000e+00 5.000000e-01 0.000000e+00 0.000000e+00 0.000000e+00 0.000000e+00 0.000000e+00 0.000000e+00 2.140000e+02
377000 -5.007161e+04 3.112858e+02 1.975000e+02 1.400000e+01 2.000000e+00 5.000000e-01 0.000000e+00 0.000000e+00 0.000000e+00 0.000000e+00 0.000000e+00 0.000000e+00 2.140000e+02
378000 -4.998235e+04 3.128685e+02 1.975000e+02 1.400000e+01 2.000000e+00 5.000000e-01 0.000000e+00 0.000000e+00 0.000000e+00 0.000000e+00 0.000000e+00 0.000000e+00 2.140000e+02
379000 -4.998809e+04 3.117790e+02 1.975000e+02 1.400000e+01 2.000000e+00 5.000000e-01 0.000000e+00 0.000000e+00 0.000000e+00 0.000000e+00 0.000000e+00 0.000000e+00 2.140000e+02
380000 -5.006074e+04 3.086364e+02 1.975000e+02 1.400000e+01 2.000000e+00 5.000000e-01 0.000000e+00 0.000000e+00 0.000000e+00 0.000000e+00 0.000000e+00 0.000000e+00 2.140000e+02
381000 -4.999340e+04 3.091774e+02 1.975000e+02 1.400000e+01 2.000000e+00 5.000000e-01 0.000000e+00 0.000000e+00 0.000000e+00 0.000000e+00 0.000000e+00 0.000000e+00 2.140000e+02
382000 -5.000493e+04 3.114796e+02 1.975000e+02 1.400000e+01 2.000000e+00 5.000000e-01 0.000000e+00 0.000000e+00 0.000000e+00 0.000000e+00 0.000000e+00 0.000000e+00 2.140000e+02
383000 -4.999024e+04 3.106230e+02 1.975000e+02 1.400000e+01 2.000000e+00 5.000000e-01 0.000000e+00 0.000000e+00 0.000000e+00 0.000000e+00 0.000000e+00 0.000000e+00 2.140000e+02
384000 -4.998560e+04 3.092728e+02 1.975000e+02 1.400000e+01 2.000000e+00 5.000000e-01 0.000000e+00 0.000000e+00 0.000000e+00 0.000000e+00 0.000000e+00 0.000000e+00 2.140000e+02
385000 -4.998529e+04 3.121611e+02 1.975000e+02 1.400000e+01 2.000000e+00 5.000000e-01 0.000000e+00 0.000000e+00 0.000000e+00 0.000000e+00 0.000000e+00 0.000000e+00 2.140000e+02
386000 -5.000613e+04 3.093228e+02 1.980000e+02 1.400000e+01 2.000000e+00 5.000000e-01 0.000000e+00 0.000000e+00 0.000000e+00 0.000000e+00 0.000000e+00 0.000000e+00 2.140000e+02
387000 -4.996767e+04 3.068463e+02 1.980000e+02 1.400000e+01 2.000000e+00 5.000000e-01 0.000000e+00 0.000000e+00 0.000000e+00 0.000000e+00 0.000000e+00 0.000000e+00 2.145000e+02
388000 -5.002674e+04 3.095079e+02 1.980000e+02 1.400000e+01 2.000000e+00 5.000000e-01 0.000000e+00 0.000000e+00 0.000000e+00 0.000000e+00 0.000000e+00 0.000000e+00 2.145000e+02
389000 -5.005142e+04 3.100951e+02 1.985000e+02 1.400000e+01 2.000000e+00 5.000000e-01 0.000000e+00 0.000000e+00 0.000000e+00 0.000000e+00 0.000000e+00 0.000000e+00 2.150000e+02
390000 -5.001986e+04 3.118002e+02 1.985000e+02 1.400000e+01 2.000000e+00 5.000000e-01 0.000000e+00 0.000000e+00 0.000000e+00 0.000000e+00 0.000000e+00 0.000000e+00 2.150000e+02
391000 -4.997162e+04 3.096217e+02 1.990000e+02 1.400000e+01 2.000000e+00 5.000000e-01 0.000000e+00 0.000000e+00 0.000000e+00 0.000000e+00 0.000000e+00 0.000000e+00 2.150000e+02
392000 -5.001900e+04 3.075007e+02 1.990000e+02 1.400000e+01 2.000000e+00 5.000000e-01 0.000000e+00 0.000000e+00 0.000000e+00 0.000000e+00 0.000000e+00 0.000000e+00 2.155000e+02
393000 -4.996940e+04 3.079769e+02 1.990000e+02 1.400000e+01 2.000000e+00 5.000000e-01 0.000000e+00 0.000000e+00 0.000000e+00 0.000000e+00 0.000000e+00 0.000000e+00 2.155000e+02
394000 -4.997251e+04 3.108847e+02 1.990000e+02 1.400000e+01 2.000000e+00 5.000000e-01 0.000000e+00 0.000000e+00 0.000000e+00 0.000000e+00 0.000000e+00 0.000000e+00 2.155000e+02
395000 -4.997951e+04 3.104624e+02 1.990000e+02 1.400000e+01 2.000000e+00 5.000000e-01 0.000000e+00 0.000000e+00 0.000000e+00 0.000000e+00 0.000000e+00 0.000000e+00 2.155000e+02
396000 -5.007007e+04 3.067793e+02 1.995000e+02 1.400000e+01 2.000000e+00 5.000000e-01 0.000000e+00 0.000000e+00 0.000000e+00 0.000000e+00 0.000000e+00 0.000000e+00 2.160000e+02
397000 -5.002054e+04 3.106845e+02 2.000000e+02 1.400000e+01 2.000000e+00 5.000000e-01 0.000000e+00 0.000000e+00 0.000000e+00 0.000000e+00 0.000000e+00 0.000000e+00 2.165000e+02
398000 -5.004121e+04 3.092937e+02 2.000000e+02 1.450000e+01 2.000000e+00 5.000000e-01 0.000000e+00 0.000000e+00 0.000000e+00 0.000000e+00 0.000000e+00 0.000000e+00 2.170000e+02
399000 -4.990638e+04 3.086219e+02 2.000000e+02 1.450000e+01 2.000000e+00 5.000000e-01 0.000000e+00 0.000000e+00 0.000000e+00 0.000000e+00 0.000000e+00 0.000000e+00 2.170000e+02
400000 -4.997297e+04 3.097940e+02 2.005000e+02 1.500000e+01 2.000000e+00 5.000000e-01 0.000000e+00 0.000000e+00 0.000000e+00 0.000000e+00 0.000000e+00 0.000000e+00 2.180000e+02
401000 -4.998508e+04 3.118496e+02 2.010000e+02 1.500000e+01 2.000000e+00 5.000000e-01 0.000000e+00 0.000000e+00 0.000000e+00 0.000000e+00 0.000000e+00 0.000000e+00 2.185000e+02
402000 -4.995189e+04 3.071834e+02 2.010000e+02 1.500000e+01 2.000000e+00 5.000000e-01 0.000000e+00 0.000000e+00 0.000000e+00 0.000000e+00 0.000000e+00 0.000000e+00 2.185000e+02
403000 -5.003549e+04 3.094802e+02 2.010000e+02 1.500000e+01 2.000000e+00 5.000000e-01 0.000000e+00 0.000000e+00 0.000000e+00 0.000000e+00 0.000000e+00 0.000000e+00 2.185000e+02
404000 -4.998669e+04 3.108575e+02 2.010000e+02 1.500000e+01 2.000000e+00 5.000000e-01 0.000000e+00 0.000000e+00 0.000000e+00 0.000000e+00 0.000000e+00 0.000000e+00 2.185000e+02
405000 -4.999558e+04 3.071370e+02 2.015000e+02 1.500000e+01 2.000000e+00 5.000000e-01 0.000000e+00 0.000000e+00 0.000000e+00 0.000000e+00 0.000000e+00 0.000000e+00 2.190000e+02
406000 -4.999637e+04 3.095704e+02 2.015000e+02 1.500000e+01 2.000000e+00 5.000000e-01 0.000000e+00 0.000000e+00 0.000000e+00 0.000000e+00 0.000000e+00 0.000000e+00 2.190000e+02
407000 -4.998463e+04 3.126119e+02 2.015000e+02 1.550000e+01 2.000000e+00 5.000000e-01 0.000000e+00 0.000000e+00 0.000000e+00 0.000000e+00 0.000000e+00 0.000000e+00 2.195000e+02
408000 -4.996486e+04 3.137043e+02 2.015000e+02 1.550000e+01 2.000000e+00 5.000000e-01 0.000000e+00 0.000000e+00 0.000000e+00 0.000000e+00 0.000000e+00 0.000000e+00 2.195000e+02
409000 -5.005972e+04 3.096460e+02 2.015000e+02 1.550000e+01 2.000000e+00 5.000000e-01 0.000000e+00 0.000000e+00 0.000000e+00 0.000000e+00 0.000000e+00 0.000000e+00 2.195000e+02
410000 -5.002845e+04 3.106619e+02 2.015000e+02 1.550000e+01 2.000000e+00 5.000000e-01 0.000000e+00 0.000000e+00 0.000000e+00 0.000000e+00 0.000000e+00 0.000000e+00 2.195000e+02
411000 -5.001963e+04 3.069907e+02 2.020000e+02 1.550000e+01 2.000000e+00 5.000000e-01 0.000000e+00 0.000000e+00 0.000000e+00 0.000000e+00 0.000000e+00 0.000000e+00 2.195000e+02
412000 -5.001366e+04 3.093521e+02 2.020000e+02 1.550000e+01 2.000000e+00 5.000000e-01 0.000000e+00 0.000000e+00 0.000000e+00 0.000000e+00 0.000000e+00 0.000000e+00 2.200000e+02
413000 -5.000661e+04 3.113198e+02 2.020000e+02 1.550000e+01 2.000000e+00 5.000000e-01 0.000000e+00 0.000000e+00 0.000000e+00 0.000000e+00 0.000000e+00 0.000000e+00 2.200000e+02
414000 -4.996516e+04 3.062471e+02 2.025000e+02 1.550000e+01 2.000000e+00 5.000000e-01 0.000000e+00 0.000000e+00 0.000000e+00 0.000000e+00 0.000000e+00 0.000000e+00 2.205000e+02
415000 -4.994545e+04 3.082211e+02 2.025000e+02 1.550000e+01 2.000000e+00 5.000000e-01 0.000000e+00 0.000000e+00 0.000000e+00 0.000000e+00 0.000000e+00 0.000000e+00 2.205000e+02
416000 -4.997584e+04 3.095734e+02 2.025000e+02 1.550000e+01 2.000000e+00 5.000000e-01 0.000000e+00 0.000000e+00 0.000000e+00 0.000000e+00 0.000000e+00 0.000000e+00 2.205000e+02
417000 -4.995078e+04 3.114214e+02 2.025000e+02 1.550000e+01 2.000000e+00 5.000000e-01 0.000000e+00 0.000000e+00 0.000000e+00 0.000000e+00 0.000000e+00 0.000000e+00 2.205000e+02
418000 -4.996688e+04 3.134547e+02 2.025000e+02 1.550000e+01 2.000000e+00 5.000000e-01 0.000000e+00 0.000000e+00 0.000000e+00 0.000000e+00 0.000000e+00 0.000000e+00 2.205000e+02
419000 -4.998520e+04 3.103098e+02 2.025000e+02 1.550000e+01 2.000000e+00 5.000000e-01 0.000000e+00 0.000000e+00 0.000000e+00 0.000000e+00 0.000000e+00 0.000000e+00 2.205000e+02
420000 -4.997838e+04 3.088463e+02 2.025000e+02 1.550000e+01 2.000000e+00 5.000000e-01 0.000000e+00 0.000000e+00 0.000000e+00 0.000000e+00 0.000000e+00 0.000000e+00 2.205000e+02
421000 -4.998249e+04 3.088845e+02 2.025000e+02 1.550000e+01 2.000000e+00 5.000000e-01 0.000000e+00 0.000000e+00 0.000000e+00 0.000000e+00 0.000000e+00 0.000000e+00 2.205000e+02
422000 -4.992651e+04 3.095190e+02 2.025000e+02 1.550000e+01 2.000000e+00 5.000000e-01 0.000000e+00 0.000000e+00 0.000000e+00 0.000000e+00 0.000000e+00 0.000000e+00 2.205000e+02
423000 -4.997139e+04 3.107158e+02 2.025000e+02 1.550000e+01 2.000000e+00 5.000000e-01 0.000000e+00 0.000000e+00 0.000000e+00 0.000000e+00 0.000000e+00 0.000000e+00 2.205000e+02
424000 -4.995327e+04 3.071293e+02 2.030000e+02 1.550000e+01 2.000000e+00 5.000000e-01 0.000000e+00 0.000000e+00 0.000000e+00 0.000000e+00 0.000000e+00 0.000000e+00 2.205000e+02
425000 -4.996957e+04 3.114258e+02 2.035000e+02 1.550000e+01 2.000000e+00 5.000000e-01 0.000000e+00 0.000000e+00 0.000000e+00 0.000000e+00 0.000000e+00 0.000000e+00 2.210000e+02
426000 -4.999551e+04 3.104328e+02 2.035000e+02 1.550000e+01 2.000000e+00 5.000000e-01 0.000000e+00 0.000000e+00 0.000000e+00 0.000000e+00 0.000000e+00 0.000000e+00 2.215000e+02
427000 -4.999880e+04 3.080432e+02 2.035000e+02 1.550000e+01 2.000000e+00 5.000000e-01 0.000000e+00 0.000000e+00 0.000000e+00 0.000000e+00 0.000000e+00 0.000000e+00 2.215000e+02
428000 -4.998229e+04 3.070975e+02 2.035000e+02 1.550000e+01 2.000000e+00 5.000000e-01 0.000000e+00 0.000000e+00 0.000000e+00 0.000000e+00 0.000000e+00 0.000000e+00 2.215000e+02
429000 -4.995643e+04 3.119857e+02 2.035000e+02 1.550000e+01 2.000000e+00 5.000000e-01 0.000000e+00 0.000000e+00 0.000000e+00 0.000000e+00 0.000000e+00 0.000000e+00 2.215000e+02
430000 -4.999171e+04 3.114102e+02 2.035000e+02 1.550000e+01 2.000000e+00 5.000000e-01 0.000000e+00 0.000000e+00 0.000000e+00 0.000000e+00 0.000000e+00 0.000000e+00 2.215000e+02
431000 -4.999743e+04 3.078166e+02 2.035000e+02 1.550000e+01 2.000000e+00 5.000000e-01 0.000000e+00 0.000000e+00 0.000000e+00 0.000000e+00 0.000000e+00 0.000000e+00 2.215000e+02
432000 -5.001887e+04 3.110198e+02 2.035000e+02 1.550000e+01 2.000000e+00 5.000000e-01 0.000000e+00 0.000000e+00 0.000000e+00 0.000000e+00 0.000000e+00 0.000000e+00 2.215000e+02
433000 -4.991804e+04 3.089590e+02 2.035000e+02 1.550000e+01 2.000000e+00 5.000000e-01 0.000000e+00 0.000000e+00 0.000000e+00 0.000000e+00 0.000000e+00 0.000000e+00 2.215000e+02
434000 -4.991909e+04 3.101492e+02 2.035000e+02 1.550000e+01 2.000000e+00 5.000000e-01 0.000000e+00 0.000000e+00 0.000000e+00 0.000000e+00 0.000000e+00 0.000000e+00 2.215000e+02
435000 -4.995768e+04 3.123213e+02 2.040000e+02 1.550000e+01 2.000000e+00 5.000000e-01 0.000000e+00 0.000000e+00 0.000000e+00 0.000000e+00 0.000000e+00 0.000000e+00 2.220000e+02
436000 -4.998587e+04 3.083183e+02 2.040000e+02 1.550000e+01 2.000000e+00 5.000000e-01 0.000000e+00 0.000000e+00 0.000000e+00 0.000000e+00 0.000000e+00 0.000000e+00 2.220000e+02
437000 -4.995092e+04 3.118127e+02 2.040000e+02 1.550000e+01 2.000000e+00 5.000000e-01 0.000000e+00 0.000000e+00 0.000000e+00 0.000000e+00 0.000000e+00 0.000000e+00 2.220000e+02
438000 -4.999550e+04 3.101815e+02 2.040000e+02 1.550000e+01 2.000000e+00 5.000000e-01 0.000000e+00 0.000000e+00 0.000000e+00 0.000000e+00 0.000000e+00 0.000000e+00 2.220000e+02
439000 -5.001982e+04 3.100903e+02 2.040000e+02 1.550000e+01 2.000000e+00 5.000000e-01 0.000000e+00 0.000000e+00 0.000000e+00 0.000000e+00 0.000000e+00 0.000000e+00 2.220000e+02
440000 -5.000819e+04 3.075448e+02 2.045000e+02 1.550000e+01 2.000000e+00 5.000000e-01 0.000000e+00 0.000000e+00 0.000000e+00 0.000000e+00 0.000000e+00 0.000000e+00 2.225000e+02
441000 -4.996783e+04 3.093489e+02 2.045000e+02 1.600000e+01 2.000000e+00 5.000000e-01 0.000000e+00 0.000000e+00 0.000000e+00 0.000000e+00 0.000000e+00 0.000000e+00 2.230000e+02
442000 -4.994523e+04 3.076013e+02 2.045000e+02 1.600000e+01 2.000000e+00 5.000000e-01 0.000000e+00 0.000000e+00 0.000000e+00 0.000000e+00 0.000000e+00 0.000000e+00 2.230000e+02
443000 -5.001863e+04 3.079719e+02 2.045000e+02 1.600000e+01 2.000000e+00 5.000000e-01 0.000000e+00 0.000000e+00 0.000000e+00 0.000000e+00 0.000000e+00 0.000000e+00 2.230000e+02
444000 -4.998852e+04 3.093038e+02 2.045000e+02 1.600000e+01 2.000000e+00 5.000000e-01 0.000000e+00 0.000000e+00 0.000000e+00 0.000000e+00 0.000000e+00 0.000000e+00 2.230000e+02
445000 -4.997454e+04 3.100411e+02 2.045000e+02 1.600000e+01 2.000000e+00 5.000000e-01 0.000000e+00 0.000000e+00 0.000000e+00 0.000000e+00 0.000000e+00 0.000000e+00 2.230000e+02
446000 -4.995778e+04 3.094961e+02 2.045000e+02 1.600000e+01 2.000000e+00 5.000000e-01 0.000000e+00 0.000000e+00 0.000000e+00 0.000000e+00 0.000000e+00 0.000000e+00 2.230000e+02
447000 -5.000211e+04 3.086494e+02 2.045000e+02 1.600000e+01 2.000000e+00 5.000000e-01 0.000000e+00 0.000000e+00 0.000000e+00 0.000000e+00 0.000000e+00 0.000000e+00 2.230000e+02
448000 -4.991150e+04 3.074166e+02 2.045000e+02 1.650000e+01 2.000000e+00 5.000000e-01 0.000000e+00 0.000000e+00 0.000000e+00 0.000000e+00 0.000000e+00 0.000000e+00 2.235000e+02
449000 -4.992301e+04 3.117457e+02 2.050000e+02 1.650000e+01 2.000000e+00 5.000000e-01 0.000000e+00 0.000000e+00 0.000000e+00 0.000000e+00 0.000000e+00 0.000000e+00 2.240000e+02
450000 -4.999040e+04 3.108010e+02 2.050000e+02 1.650000e+01 2.000000e+00 5.000000e-01 0.000000e+00 0.000000e+00 0.000000e+00 0.000000e+00 0.000000e+00 0.000000e+00 2.240000e+02
451000 -5.002527e+04 3.110924e+02 2.050000e+02 1.650000e+01 2.000000e+00 5.000000e-01 0.000000e+00 0.000000e+00 0.000000e+00 0.000000e+00 0.000000e+00 0.000000e+00 2.240000e+02
452000 -4.995561e+04 3.085639e+02 2.050000e+02 1.650000e+01 2.000000e+00 5.000000e-01 0.000000e+00 0.000000e+00 0.000000e+00 0.000000e+00 0.000000e+00 0.000000e+00 2.240000e+02
453000 -4.993715e+04 3.119289e+02 2.050000e+02 1.650000e+01 2.000000e+00 5.000000e-01 0.000000e+00 0.000000e+00 0.000000e+00 0.000000e+00 0.000000e+00 0.000000e+00 2.240000e+02
454000 -4.999381e+04 3.117830e+02 2.050000e+02 1.650000e+01 2.000000e+00 5.000000e-01 0.000000e+00 0.000000e+00 0.000000e+00 0.000000e+00 0.000000e+00 0.000000e+00 2.240000e+02
455000 -5.000332e+04 3.103547e+02 2.050000e+02 1.650000e+01 2.000000e+00 5.000000e-01 0.000000e+00 0.000000e+00 0.000000e+00 0.000000e+00 0.000000e+00 0.000000e+00 2.240000e+02
456000 -4.994200e+04 3.075460e+02 2.055000e+02 1.650000e+01 2.000000e+00 5.000000e-01 0.000000e+00 0.000000e+00 0.000000e+00 0.000000e+00 0.000000e+00 0.000000e+00 2.245000e+02
457000 -4.994478e+04 3.089473e+02 2.055000e+02 1.650000e+01 2.500000e+00 5.000000e-01 0.000000e+00 0.000000e+00 0.000000e+00 0.000000e+00 0.000000e+00 0.000000e+00 2.250000e+02
458000 -4.997827e+04 3.096997e+02 2.055000e+02 1.650000e+01 2.500000e+00 5.000000e-01 0.000000e+00 0.000000e+00 0.000000e+00 0.000000e+00 0.000000e+00 0.000000e+00 2.250000e+02
459000 -4.993926e+04 3.064111e+02 2.055000e+02 1.650000e+01 2.500000e+00 5.000000e-01 0.000000e+00 0.000000e+00 0.000000e+00 0.000000e+00 0.000000e+00 0.000000e+00 2.250000e+02
460000 -5.003265e+04 3.095845e+02 2.055000e+02 1.650000e+01 2.500000e+00 5.000000e-01 0.000000e+00 0.000000e+00 0.000000e+00 0.000000e+00 0.000000e+00 0.000000e+00 2.250000e+02
461000 -4.995629e+04 3.112299e+02 2.060000e+02 1.650000e+01 2.500000e+00 5.000000e-01 0.000000e+00 0.000000e+00 0.000000e+00 0.000000e+00 0.000000e+00 0.000000e+00 2.255000e+02
462000 -4.990538e+04 3.091462e+02 2.060000e+02 1.650000e+01 2.500000e+00 5.000000e-01 0.000000e+00 0.000000e+00 0.000000e+00 0.000000e+00 0.000000e+00 0.000000e+00 2.255000e+02
463000 -4.998817e+04 3.126403e+02 2.060000e+02 1.650000e+01 2.500000e+00 5.000000e-01 0.000000e+00 0.000000e+00 0.000000e+00 0.000000e+00 0.000000e+00 0.000000e+00 2.255000e+02
464000 -4.995441e+04 3.120729e+02 2.060000e+02 1.650000e+01 2.500000e+00 5.000000e-01 0.000000e+00 0.000000e+00 0.000000e+00 0.000000e+00 0.000000e+00 0.000000e+00 2.255000e+02
465000 -4.995775e+04 3.085188e+02 2.065000e+02 1.650000e+01 2.500000e+00 5.000000e-01 0.000000e+00 0.000000e+00 0.000000e+00 0.000000e+00 0.000000e+00 0.000000e+00 2.260000e+02
466000 -4.998349e+04 3.109144e+02 2.065000e+02 1.650000e+01 2.500000e+00 5.000000e-01 0.000000e+00 0.000000e+00 0.000000e+00 0.000000e+00 0.000000e+00 0.000000e+00 2.260000e+02
467000 -4.996147e+04 3.087027e+02 2.065000e+02 1.650000e+01 2.500000e+00 5.000000e-01 0.000000e+00 0.000000e+00 0.000000e+00 0.000000e+00 0.000000e+00 0.000000e+00 2.260000e+02
468000 -4.992226e+04 3.109800e+02 2.065000e+02 1.650000e+01 2.500000e+00 5.000000e-01 0.000000e+00 0.000000e+00 0.000000e+00 0.000000e+00 0.000000e+00 0.000000e+00 2.260000e+02
469000 -4.996433e+04 3.099262e+02 2.065000e+02 1.650000e+01 2.500000e+00 5.000000e-01 0.000000e+00 0.000000e+00 0.000000e+00 0.000000e+00 0.000000e+00 0.000000e+00 2.260000e+02
470000 -4.993044e+04 3.092613e+02 2.065000e+02 1.650000e+01 2.500000e+00 5.000000e-01 0.000000e+00 0.000000e+00 0.000000e+00 0.000000e+00 0.000000e+00 0.000000e+00 2.260000e+02
471000 -4.985347e+04 3.095401e+02 2.065000e+02 1.650000e+01 2.500000e+00 5.000000e-01 0.000000e+00 0.000000e+00 0.000000e+00 0.000000e+00 0.000000e+00 0.000000e+00 2.260000e+02
472000 -4.993969e+04 3.106699e+02 2.065000e+02 1.650000e+01 2.500000e+00 5.000000e-01 0.000000e+00 0.000000e+00 0.000000e+00 0.000000e+00 0.000000e+00 0.000000e+00 2.260000e+02
473000 -4.985719e+04 3.115225e+02 2.065000e+02 1.650000e+01 2.500000e+00 5.000000e-01 0.000000e+00 0.000000e+00 0.000000e+00 0.000000e+00 0.000000e+00 0.000000e+00 2.260000e+02
474000 -4.987304e+04 3.101442e+02 2.065000e+02 1.650000e+01 2.500000e+00 5.000000e-01 0.000000e+00 0.000000e+00 0.000000e+00 0.000000e+00 0.000000e+00 0.000000e+00 2.260000e+02
475000 -4.990341e+04 3.091563e+02 2.065000e+02 1.650000e+01 2.500000e+00 5.000000e-01 0.000000e+00 0.000000e+00 0.000000e+00 0.000000e+00 0.000000e+00 0.000000e+00 2.260000e+02
476000 -4.994433e+04 3.073124e+02 2.070000e+02 1.650000e+01 2.500000e+00 5.000000e-01 0.000000e+00 0.000000e+00 0.000000e+00 0.000000e+00 0.000000e+00 0.000000e+00 2.265000e+02
477000 -4.995777e+04 3.084917e+02 2.070000e+02 1.650000e+01 2.500000e+00 5.000000e-01 0.000000e+00 0.000000e+00 0.000000e+00 0.000000e+00 0.000000e+00 0.000000e+00 2.265000e+02
478000 -4.991225e+04 3.101089e+02 2.070000e+02 1.650000e+01 2.500000e+00 5.000000e-01 0.000000e+00 0.000000e+00 0.000000e+00 0.000000e+00 0.000000e+00 0.000000e+00 2.265000e+02
479000 -4.991362e+04 3.104363e+02 2.070000e+02 1.650000e+01 2.500000e+00 5.000000e-01 0.000000e+00 0.000000e+00 0.000000e+00 0.000000e+00 0.000000e+00 0.000000e+00 2.265000e+02
480000 -4.991717e+04 3.108061e+02 2.070000e+02 1.700000e+01 2.500000e+00 5.000000e-01 0.000000e+00 0.000000e+00 0.000000e+00 0.000000e+00 0.000000e+00 0.000000e+00 2.270000e+02
481000 -4.986721e+04 3.083588e+02 2.070000e+02 1.700000e+01 2.500000e+00 5.000000e-01 0.000000e+00 0.000000e+00 0.000000e+00 0.000000e+00 0.000000e+00 0.000000e+00 2.270000e+02
482000 -4.991010e+04 3.035325e+02 2.070000e+02 1.750000e+01 2.500000e+00 5.000000e-01 0.000000e+00 0.000000e+00 0.000000e+00 0.000000e+00 0.000000e+00 0.000000e+00 2.275000e+02
483000 -4.983974e+04 3.089551e+02 2.070000e+02 1.750000e+01 2.500000e+00 5.000000e-01 0.000000e+00 0.000000e+00 0.000000e+00 0.000000e+00 0.000000e+00 0.000000e+00 2.275000e+02
484000 -4.985774e+04 3.110207e+02 2.070000e+02 1.750000e+01 2.500000e+00 5.000000e-01 0.000000e+00 0.000000e+00 0.000000e+00 0.000000e+00 0.000000e+00 0.000000e+00 2.275000e+02
485000 -4.981702e+04 3.081463e+02 2.070000e+02 1.750000e+01 2.500000e+00 5.000000e-01 0.000000e+00 0.000000e+00 0.000000e+00 0.000000e+00 0.000000e+00 0.000000e+00 2.275000e+02
486000 -4.988498e+04 3.105899e+02 2.070000e+02 1.750000e+01 2.500000e+00 5.000000e-01 0.000000e+00 0.000000e+00 0.000000e+00 0.000000e+00 0.000000e+00 0.000000e+00 2.275000e+02
487000 -4.987474e+04 3.093628e+02 2.070000e+02 1.750000e+01 2.500000e+00 5.000000e-01 0.000000e+00 0.000000e+00 0.000000e+00 0.000000e+00 0.000000e+00 0.000000e+00 2.275000e+02
488000 -4.984656e+04 3.104012e+02 2.070000e+02 1.750000e+01 2.500000e+00 5.000000e-01 0.000000e+00 0.000000e+00 0.000000e+00 0.000000e+00 0.000000e+00 0.000000e+00 2.275000e+02
489000 -4.987656e+04 3.148598e+02 2.070000e+02 1.750000e+01 3.000000e+00 5.000000e-01 0.000000e+00 0.000000e+00 0.000000e+00 0.000000e+00 0.000000e+00 0.000000e+00 2.280000e+02
490000 -4.982744e+04 3.124778e+02 2.070000e+02 1.750000e+01 3.000000e+00 5.000000e-01 0.000000e+00 0.000000e+00 0.000000e+00 0.000000e+00 0.000000e+00 0.000000e+00 2.280000e+02
491000 -4.980369e+04 3.117945e+02 2.070000e+02 1.750000e+01 3.000000e+00 5.000000e-01 0.000000e+00 0.000000e+00 0.000000e+00 0.000000e+00 0.000000e+00 0.000000e+00 2.280000e+02
492000 -4.981873e+04 3.071171e+02 2.070000e+02 1.800000e+01 3.000000e+00 5.000000e-01 0.000000e+00 0.000000e+00 0.000000e+00 0.000000e+00 0.000000e+00 0.000000e+00 2.280000e+02
493000 -4.986891e+04 3.113258e+02 2.070000e+02 1.800000e+01 3.000000e+00 5.000000e-01 0.000000e+00 0.000000e+00 0.000000e+00 0.000000e+00 0.000000e+00 0.000000e+00 2.285000e+02
494000 -4.986397e+04 3.075086e+02 2.070000e+02 1.800000e+01 3.000000e+00 5.000000e-01 0.000000e+00 0.000000e+00 0.000000e+00 0.000000e+00 0.000000e+00 0.000000e+00 2.285000e+02
495000 -4.986977e+04 3.098128e+02 2.070000e+02 1.800000e+01 3.000000e+00 5.000000e-01 0.000000e+00 0.000000e+00 0.000000e+00 0.000000e+00 0.000000e+00 0.000000e+00 2.285000e+02
496000 -4.985608e+04 3.084908e+02 2.075000e+02 1.800000e+01 3.000000e+00 5.000000e-01 0.000000e+00 0.000000e+00 0.000000e+00 0.000000e+00 0.000000e+00 0.000000e+00 2.290000e+02
497000 -4.982380e+04 3.111960e+02 2.075000e+02 1.800000e+01 3.000000e+00 5.000000e-01 0.000000e+00 0.000000e+00 0.000000e+00 0.000000e+00 0.000000e+00 0.000000e+00 2.290000e+02
498000 -4.988721e+04 3.087690e+02 2.075000e+02 1.800000e+01 3.000000e+00 5.000000e-01 0.000000e+00 0.000000e+00 0.000000e+00 0.000000e+00 0.000000e+00 0.000000e+00 2.290000e+02
499000 -4.994380e+04 3.096534e+02 2.075000e+02 1.800000e+01 3.000000e+00 5.000000e-01 0.000000e+00 0.000000e+00 0.000000e+00 0.000000e+00 0.000000e+00 0.000000e+00 2.290000e+02
500000 -4.993180e+04 3.121321e+02 2.075000e+02 1.800000e+01 3.000000e+00 5.000000e-01 0.000000e+00 0.000000e+00 0.000000e+00 0.000000e+00 0.000000e+00 0.000000e+00 2.290000e+02
501000 -4.987412e+04 3.077589e+02 2.075000e+02 1.800000e+01 3.000000e+00 5.000000e-01 0.000000e+00 0.000000e+00 0.000000e+00 0.000000e+00 0.000000e+00 0.000000e+00 2.290000e+02
502000 -4.990833e+04 3.084282e+02 2.075000e+02 1.800000e+01 3.000000e+00 5.000000e-01 0.000000e+00 0.000000e+00 0.000000e+00 0.000000e+00 0.000000e+00 0.000000e+00 2.290000e+02
503000 -4.992086e+04 3.079810e+02 2.075000e+02 1.850000e+01 3.000000e+00 5.000000e-01 0.000000e+00 0.000000e+00 0.000000e+00 0.000000e+00 0.000000e+00 0.000000e+00 2.295000e+02
504000 -4.989874e+04 3.068033e+02 2.075000e+02 1.850000e+01 3.000000e+00 5.000000e-01 0.000000e+00 0.000000e+00 0.000000e+00 0.000000e+00 0.000000e+00 0.000000e+00 2.295000e+02
505000 -4.987044e+04 3.121749e+02 2.075000e+02 1.900000e+01 3.000000e+00 5.000000e-01 0.000000e+00 0.000000e+00 0.000000e+00 0.000000e+00 0.000000e+00 0.000000e+00 2.300000e+02
506000 -4.989504e+04 3.089682e+02 2.075000e+02 1.900000e+01 3.000000e+00 5.000000e-01 0.000000e+00 0.000000e+00 0.000000e+00 0.000000e+00 0.000000e+00 0.000000e+00 2.300000e+02
507000 -4.986744e+04 3.109119e+02 2.075000e+02 1.900000e+01 3.000000e+00 5.000000e-01 0.000000e+00 0.000000e+00 0.000000e+00 0.000000e+00 0.000000e+00 0.000000e+00 2.300000e+02
508000 -4.989045e+04 3.085789e+02 2.075000e+02 1.900000e+01 3.000000e+00 5.000000e-01 0.000000e+00 0.000000e+00 0.000000e+00 0.000000e+00 0.000000e+00 0.000000e+00 2.300000e+02
509000 -4.991711e+04 3.067489e+02 2.075000e+02 1.900000e+01 3.000000e+00 5.000000e-01 0.000000e+00 0.000000e+00 0.000000e+00 0.000000e+00 0.000000e+00 0.000000e+00 2.300000e+02
510000 -4.988506e+04 3.107238e+02 2.075000e+02 1.900000e+01 3.000000e+00 5.000000e-01 0.000000e+00 0.000000e+00 0.000000e+00 0.000000e+00 0.000000e+00 0.000000e+00 2.300000e+02
511000 -4.981631e+04 3.088945e+02 2.075000e+02 1.900000e+01 3.000000e+00 5.000000e-01 0.000000e+00 0.000000e+00 0.000000e+00 0.000000e+00 0.000000e+00 0.000000e+00 2.300000e+02
512000 -4.983945e+04 3.076798e+02 2.085000e+02 1.900000e+01 3.500000e+00 5.000000e-01 0.000000e+00 0.000000e+00 0.000000e+00 0.000000e+00 0.000000e+00 0.000000e+00 2.315000e+02
513000 -4.983251e+04 3.097550e+02 2.085000e+02 1.900000e+01 3.500000e+00 5.000000e-01 0.000000e+00 0.000000e+00 0.000000e+00 0.000000e+00 0.000000e+00 0.000000e+00 2.315000e+02
514000 -4.987145e+04 3.089595e+02 2.085000e+02 1.900000e+01 3.500000e+00 5.000000e-01 0.000000e+00 0.000000e+00 0.000000e+00 0.000000e+00 0.000000e+00 0.000000e+00 2.315000e+02
515000 -4.983256e+04 3.101985e+02 2.085000e+02 1.900000e+01 3.500000e+00 5.000000e-01 0.000000e+00 0.000000e+00 0.000000e+00 0.000000e+00 0.000000e+00 0.000000e+00 2.315000e+02
516000 -4.988721e+04 3.129514e+02 2.085000e+02 1.900000e+01 3.500000e+00 5.000000e-01 0.000000e+00 0.000000e+00 0.000000e+00 0.000000e+00 0.000000e+00 0.000000e+00 2.315000e+02
517000 -4.983979e+04 3.086866e+02 2.085000e+02 1.900000e+01 3.500000e+00 5.000000e-01 0.000000e+00 0.000000e+00 0.000000e+00 0.000000e+00 0.000000e+00 0.000000e+00 2.315000e+02
518000 -4.990389e+04 3.096365e+02 2.085000e+02 1.900000e+01 3.500000e+00 5.000000e-01 0.000000e+00 0.000000e+00 0.000000e+00 0.000000e+00 0.000000e+00 0.000000e+00 2.315000e+02
519000 -4.988300e+04 3.093445e+02 2.085000e+02 1.900000e+01 3.500000e+00 5.000000e-01 0.000000e+00 0.000000e+00 0.000000e+00 0.000000e+00 0.000000e+00 0.000000e+00 2.315000e+02
520000 -4.984889e+04 3.113537e+02 2.085000e+02 1.900000e+01 3.500000e+00 5.000000e-01 0.000000e+00 0.000000e+00 0.000000e+00 0.000000e+00 0.000000e+00 0.000000e+00 2.315000e+02
521000 -4.992256e+04 3.089609e+02 2.085000e+02 1.900000e+01 3.500000e+00 5.000000e-01 0.000000e+00 0.000000e+00 0.000000e+00 0.000000e+00 0.000000e+00 0.000000e+00 2.315000e+02
522000 -4.993813e+04 3.113624e+02 2.085000e+02 1.950000e+01 3.500000e+00 5.000000e-01 0.000000e+00 0.000000e+00 0.000000e+00 0.000000e+00 0.000000e+00 0.000000e+00 2.320000e+02
523000 -4.994258e+04 3.097904e+02 2.085000e+02 1.950000e+01 3.500000e+00 5.000000e-01 0.000000e+00 0.000000e+00 0.000000e+00 0.000000e+00 0.000000e+00 0.000000e+00 2.320000e+02
524000 -4.989125e+04 3.074974e+02 2.085000e+02 1.950000e+01 3.500000e+00 5.000000e-01 0.000000e+00 0.000000e+00 0.000000e+00 0.000000e+00 0.000000e+00 0.000000e+00 2.320000e+02
525000 -4.988398e+04 3.121371e+02 2.085000e+02 1.950000e+01 3.500000e+00 5.000000e-01 0.000000e+00 0.000000e+00 0.000000e+00 0.000000e+00 0.000000e+00 0.000000e+00 2.320000e+02
526000 -4.986037e+04 3.067286e+02 2.085000e+02 2.000000e+01 3.500000e+00 5.000000e-01 0.000000e+00 0.000000e+00 0.000000e+00 0.000000e+00 0.000000e+00 0.000000e+00 2.325000e+02
527000 -4.991519e+04 3.098400e+02 2.085000e+02 2.000000e+01 3.500000e+00 5.000000e-01 0.000000e+00 0.000000e+00 0.000000e+00 0.000000e+00 0.000000e+00 0.000000e+00 2.325000e+02
528000 -4.993987e+04 3.114096e+02 2.085000e+02 2.000000e+01 3.500000e+00 5.000000e-01 0.000000e+00 0.000000e+00 0.000000e+00 0.000000e+00 0.000000e+00 0.000000e+00 2.325000e+02
529000 -4.993321e+04 3.124109e+02 2.085000e+02 2.000000e+01 3.500000e+00 5.000000e-01 0.000000e+00 0.000000e+00 0.000000e+00 0.000000e+00 0.000000e+00 0.000000e+00 2.325000e+02
530000 -4.982323e+04 3.110343e+02 2.085000e+02 2.050000e+01 3.500000e+00 5.000000e-01 0.000000e+00 0.000000e+00 0.000000e+00 0.000000e+00 0.000000e+00 0.000000e+00 2.325000e+02
531000 -4.993043e+04 3.084927e+02 2.085000e+02 2.050000e+01 3.500000e+00 5.000000e-01 0.000000e+00 0.000000e+00 0.000000e+00 0.000000e+00 0.000000e+00 0.000000e+00 2.330000e+02
532000 -4.997759e+04 3.106511e+02 2.085000e+02 2.050000e+01 4.000000e+00 5.000000e-01 0.000000e+00 0.000000e+00 0.000000e+00 0.000000e+00 0.000000e+00 0.000000e+00 2.335000e+02
533000 -4.996973e+04 3.117819e+02 2.085000e+02 2.050000e+01 4.000000e+00 5.000000e-01 0.000000e+00 0.000000e+00 0.000000e+00 0.000000e+00 0.000000e+00 0.000000e+00 2.335000e+02
534000 -4.993337e+04 3.078654e+02 2.085000e+02 2.050000e+01 4.000000e+00 5.000000e-01 0.000000e+00 0.000000e+00 0.000000e+00 0.000000e+00 0.000000e+00 0.000000e+00 2.335000e+02
535000 -4.989842e+04 3.069312e+02 2.085000e+02 2.050000e+01 4.000000e+00 5.000000e-01 0.000000e+00 0.000000e+00 0.000000e+00 0.000000e+00 0.000000e+00 0.000000e+00 2.335000e+02
536000 -4.992036e+04 3.063568e+02 2.085000e+02 2.050000e+01 4.000000e+00 5.000000e-01 0.000000e+00 0.000000e+00 0.000000e+00 0.000000e+00 0.000000e+00 0.000000e+00 2.335000e+02
537000 -4.988121e+04 3.111569e+02 2.085000e+02 2.050000e+01 4.000000e+00 5.000000e-01 0.000000e+00 0.000000e+00 0.000000e+00 0.000000e+00 0.000000e+00 0.000000e+00 2.335000e+02
538000 -4.995856e+04 3.104278e+02 2.090000e+02 2.050000e+01 4.000000e+00 5.000000e-01 0.000000e+00 0.000000e+00 0.000000e+00 0.000000e+00 0.000000e+00 0.000000e+00 2.340000e+02
539000 -4.989826e+04 3.105996e+02 2.090000e+02 2.050000e+01 4.000000e+00 5.000000e-01 0.000000e+00 0.000000e+00 0.000000e+00 0.000000e+00 0.000000e+00 0.000000e+00 2.340000e+02
540000 -4.992588e+04 3.103600e+02 2.090000e+02 2.050000e+01 4.000000e+00 5.000000e-01 0.000000e+00 0.000000e+00 0.000000e+00 0.000000e+00 0.000000e+00 0.000000e+00 2.340000e+02
541000 -4.995116e+04 3.121832e+02 2.090000e+02 2.050000e+01 4.000000e+00 5.000000e-01 0.000000e+00 0.000000e+00 0.000000e+00 0.000000e+00 0.000000e+00 0.000000e+00 2.340000e+02
542000 -4.989608e+04 3.109552e+02 2.095000e+02 2.050000e+01 4.000000e+00 1.000000e+00 0.000000e+00 0.000000e+00 0.000000e+00 0.000000e+00 0.000000e+00 0.000000e+00 2.345000e+02
543000 -4.991663e+04 3.069384e+02 2.095000e+02 2.050000e+01 4.000000e+00 1.000000e+00 0.000000e+00 0.000000e+00 0.000000e+00 0.000000e+00 0.000000e+00 0.000000e+00 2.350000e+02
544000 -4.994193e+04 3.085603e+02 2.095000e+02 2.050000e+01 4.000000e+00 1.000000e+00 0.000000e+00 0.000000e+00 0.000000e+00 0.000000e+00 0.000000e+00 0.000000e+00 2.350000e+02
545000 -4.986148e+04 3.096458e+02 2.095000e+02 2.050000e+01 4.000000e+00 1.000000e+00 0.000000e+00 0.000000e+00 0.000000e+00 0.000000e+00 0.000000e+00 0.000000e+00 2.350000e+02
546000 -4.994565e+04 3.102804e+02 2.095000e+02 2.050000e+01 4.000000e+00 1.000000e+00 0.000000e+00 0.000000e+00 0.000000e+00 0.000000e+00 0.000000e+00 0.000000e+00 2.350000e+02
547000 -4.990209e+04 3.104884e+02 2.095000e+02 2.050000e+01 4.000000e+00 1.000000e+00 0.000000e+00 0.000000e+00 0.000000e+00 0.000000e+00 0.000000e+00 0.000000e+00 2.350000e+02
548000 -4.991588e+04 3.097728e+02 2.095000e+02 2.050000e+01 4.000000e+00 1.000000e+00 5.000000e-01 0.000000e+00 0.000000e+00 0.000000e+00 0.000000e+00 0.000000e+00 2.350000e+02
549000 -4.996549e+04 3.095676e+02 2.095000e+02 2.050000e+01 4.000000e+00 1.000000e+00 5.000000e-01 0.000000e+00 0.000000e+00 0.000000e+00 0.000000e+00 0.000000e+00 2.355000e+02
550000 -5.002283e+04 3.116387e+02 2.095000e+02 2.050000e+01 4.000000e+00 1.000000e+00 5.000000e-01 0.000000e+00 0.000000e+00 0.000000e+00 0.000000e+00 0.000000e+00 2.355000e+02
551000 -4.992992e+04 3.098779e+02 2.095000e+02 2.050000e+01 4.000000e+00 1.000000e+00 5.000000e-01 0.000000e+00 0.000000e+00 0.000000e+00 0.000000e+00 0.000000e+00 2.355000e+02
552000 -4.998225e+04 3.098936e+02 2.095000e+02 2.050000e+01 4.000000e+00 1.000000e+00 5.000000e-01 0.000000e+00 0.000000e+00 0.000000e+00 0.000000e+00 0.000000e+00 2.355000e+02
553000 -4.991242e+04 3.117266e+02 2.095000e+02 2.050000e+01 4.000000e+00 1.000000e+00 5.000000e-01 0.000000e+00 0.000000e+00 0.000000e+00 0.000000e+00 0.000000e+00 2.355000e+02
554000 -4.986075e+04 3.104278e+02 2.095000e+02 2.050000e+01 4.000000e+00 1.000000e+00 5.000000e-01 0.000000e+00 0.000000e+00 0.000000e+00 0.000000e+00 0.000000e+00 2.355000e+02
555000 -4.985858e+04 3.102069e+02 2.100000e+02 2.050000e+01 4.000000e+00 1.000000e+00 5.000000e-01 0.000000e+00 0.000000e+00 0.000000e+00 0.000000e+00 0.000000e+00 2.360000e+02
556000 -4.994226e+04 3.131068e+02 2.105000e+02 2.050000e+01 4.000000e+00 1.000000e+00 5.000000e-01 0.000000e+00 0.000000e+00 0.000000e+00 0.000000e+00 0.000000e+00 2.365000e+02
557000 -4.987816e+04 3.098690e+02 2.105000e+02 2.100000e+01 4.000000e+00 1.000000e+00 5.000000e-01 0.000000e+00 0.000000e+00 0.000000e+00 0.000000e+00 0.000000e+00 2.365000e+02
558000 -4.987825e+04 3.086599e+02 2.105000e+02 2.100000e+01 4.000000e+00 1.000000e+00 5.000000e-01 0.000000e+00 0.000000e+00 0.000000e+00 0.000000e+00 0.000000e+00 2.370000e+02
559000 -4.996053e+04 3.082400e+02 2.105000e+02 2.100000e+01 4.000000e+00 1.000000e+00 5.000000e-01 0.000000e+00 0.000000e+00 0.000000e+00 0.000000e+00 0.000000e+00 2.370000e+02
560000 -4.991775e+04 3.118201e+02 2.105000e+02 2.100000e+01 4.000000e+00 1.000000e+00 5.000000e-01 0.000000e+00 0.000000e+00 0.000000e+00 0.000000e+00 0.000000e+00 2.370000e+02
561000 -4.991520e+04 3.071857e+02 2.105000e+02 2.100000e+01 4.000000e+00 1.000000e+00 5.000000e-01 0.000000e+00 0.000000e+00 0.000000e+00 0.000000e+00 0.000000e+00 2.370000e+02
562000 -4.992772e+04 3.071540e+02 2.105000e+02 2.100000e+01 4.000000e+00 1.000000e+00 5.000000e-01 0.000000e+00 0.000000e+00 0.000000e+00 0.000000e+00 0.000000e+00 2.370000e+02
563000 -4.998215e+04 3.081445e+02 2.105000e+02 2.100000e+01 4.000000e+00 1.000000e+00 5.000000e-01 0.000000e+00 0.000000e+00 0.000000e+00 0.000000e+00 0.000000e+00 2.370000e+02
564000 -4.990541e+04 3.074970e+02 2.105000e+02 2.100000e+01 4.000000e+00 1.000000e+00 5.000000e-01 0.000000e+00 0.000000e+00 0.000000e+00 0.000000e+00 0.000000e+00 2.370000e+02
565000 -4.989992e+04 3.118422e+02 2.105000e+02 2.100000e+01 4.000000e+00 1.000000e+00 5.000000e-01 0.000000e+00 0.000000e+00 0.000000e+00 0.000000e+00 0.000000e+00 2.370000e+02
566000 -4.989871e+04 3.100482e+02 2.105000e+02 2.100000e+01 4.000000e+00 1.000000e+00 5.000000e-01 0.000000e+00 0.000000e+00 0.000000e+00 0.000000e+00 0.000000e+00 2.370000e+02
567000 -5.000332e+04 3.114207e+02 2.105000e+02 2.100000e+01 4.000000e+00 1.000000e+00 5.000000e-01 0.000000e+00 0.000000e+00 0.000000e+00 0.000000e+00 0.000000e+00 2.370000e+02
568000 -4.992325e+04 3.089863e+02 2.105000e+02 2.100000e+01 4.000000e+00 1.000000e+00 5.000000e-01 0.000000e+00 0.000000e+00 0.000000e+00 0.000000e+00 0.000000e+00 2.370000e+02
569000 -4.994456e+04 3.095904e+02 2.105000e+02 2.100000e+01 4.000000e+00 1.000000e+00 5.000000e-01 0.000000e+00 0.000000e+00 0.000000e+00 0.000000e+00 0.000000e+00 2.370000e+02
570000 -4.990656e+04 3.101017e+02 2.110000e+02 2.100000e+01 4.000000e+00 1.000000e+00 5.000000e-01 0.000000e+00 0.000000e+00 0.000000e+00 0.000000e+00 0.000000e+00 2.375000e+02
571000 -4.989104e+04 3.095792e+02 2.115000e+02 2.100000e+01 4.000000e+00 1.000000e+00 5.000000e-01 0.000000e+00 0.000000e+00 0.000000e+00 0.000000e+00 0.000000e+00 2.380000e+02
572000 -4.992245e+04 3.102182e+02 2.115000e+02 2.200000e+01 4.000000e+00 1.000000e+00 5.000000e-01 0.000000e+00 0.000000e+00 0.000000e+00 0.000000e+00 0.000000e+00 2.390000e+02
573000 -4.982788e+04 3.118061e+02 2.115000e+02 2.200000e+01 4.000000e+00 1.000000e+00 5.000000e-01 0.000000e+00 0.000000e+00 0.000000e+00 0.000000e+00 0.000000e+00 2.390000e+02
574000 -4.990511e+04 3.089753e+02 2.115000e+02 2.200000e+01 4.000000e+00 1.000000e+00 5.000000e-01 0.000000e+00 0.000000e+00 0.000000e+00 0.000000e+00 0.000000e+00 2.390000e+02
575000 -4.990008e+04 3.087590e+02 2.115000e+02 2.200000e+01 4.000000e+00 1.000000e+00 5.000000e-01 0.000000e+00 0.000000e+00 0.000000e+00 0.000000e+00 0.000000e+00 2.390000e+02
576000 -4.985623e+04 3.092532e+02 2.115000e+02 2.200000e+01 4.000000e+00 1.000000e+00 5.000000e-01 0.000000e+00 0.000000e+00 0.000000e+00 0.000000e+00 0.000000e+00 2.390000e+02
577000 -4.994128e+04 3.075162e+02 2.115000e+02 2.200000e+01 4.000000e+00 1.000000e+00 5.000000e-01 0.000000e+00 0.000000e+00 0.000000e+00 0.000000e+00 0.000000e+00 2.390000e+02
578000 -4.988118e+04 3.101622e+02 2.115000e+02 2.200000e+01 4.000000e+00 1.000000e+00 5.000000e-01 0.000000e+00 0.000000e+00 0.000000e+00 0.000000e+00 0.000000e+00 2.390000e+02
579000 -4.987096e+04 3.144890e+02 2.115000e+02 2.200000e+01 4.500000e+00 1.000000e+00 5.000000e-01 0.000000e+00 0.000000e+00 0.000000e+00 0.000000e+00 0.000000e+00 2.395000e+02
580000 -4.985274e+04 3.101231e+02 2.115000e+02 2.200000e+01 4.500000e+00 1.000000e+00 5.000000e-01 0.000000e+00 0.000000e+00 0.000000e+00 0.000000e+00 0.000000e+00 2.395000e+02
581000 -4.987852e+04 3.074779e+02 2.115000e+02 2.200000e+01 4.500000e+00 1.000000e+00 5.000000e-01 0.000000e+00 0.000000e+00 0.000000e+00 0.000000e+00 0.000000e+00 2.395000e+02
582000 -4.989038e+04 3.101506e+02 2.115000e+02 2.200000e+01 4.500000e+00 1.000000e+00 5.000000e-01 0.000000e+00 0.000000e+00 0.000000e+00 0.000000e+00 0.000000e+00 2.395000e+02
583000 -4.980213e+04 3.093601e+02 2.115000e+02 2.250000e+01 4.500000e+00 1.000000e+00 5.000000e-01 0.000000e+00 0.000000e+00 0.000000e+00 0.000000e+00 0.000000e+00 2.395000e+02
584000 -4.985573e+04 3.114934e+02 2.115000e+02 2.250000e+01 4.500000e+00 1.000000e+00 5.000000e-01 0.000000e+00 0.000000e+00 0.000000e+00 0.000000e+00 0.000000e+00 2.400000e+02
585000 -4.984264e+04 3.110396e+02 2.115000e+02 2.250000e+01 4.500000e+00 1.000000e+00 5.000000e-01 0.000000e+00 0.000000e+00 0.000000e+00 0.000000e+00 0.000000e+00 2.400000e+02
586000 -4.982989e+04 3.093490e+02 2.115000e+02 2.250000e+01 4.500000e+00 1.000000e+00 5.000000e-01 0.000000e+00 0.000000e+00 0.000000e+00 0.000000e+00 0.000000e+00 2.400000e+02
587000 -4.985488e+04 3.102631e+02 2.115000e+02 2.250000e+01 4.500000e+00 1.000000e+00 5.000000e-01 0.000000e+00 0.000000e+00 0.000000e+00 0.000000e+00 0.000000e+00 2.400000e+02
588000 -4.991310e+04 3.102240e+02 2.115000e+02 2.250000e+01 4.500000e+00 1.000000e+00 5.000000e-01 0.000000e+00 0.000000e+00 0.000000e+00 0.000000e+00 0.000000e+00 2.400000e+02
589000 -4.986759e+04 3.083366e+02 2.115000e+02 2.250000e+01 4.500000e+00 1.000000e+00 5.000000e-01 0.000000e+00 0.000000e+00 0.000000e+00 0.000000e+00 0.000000e+00 2.400000e+02
590000 -4.998953e+04 3.107327e+02 2.115000e+02 2.250000e+01 4.500000e+00 1.000000e+00 5.000000e-01 0.000000e+00 0.000000e+00 0.000000e+00 0.000000e+00 0.000000e+00 2.400000e+02
591000 -4.986819e+04 3.087997e+02 2.115000e+02 2.250000e+01 4.500000e+00 1.000000e+00 5.000000e-01 0.000000e+00 0.000000e+00 0.000000e+00 0.000000e+00 0.000000e+00 2.400000e+02
592000 -4.989867e+04 3.084838e+02 2.115000e+02 2.250000e+01 4.500000e+00 1.000000e+00 5.000000e-01 0.000000e+00 0.000000e+00 0.000000e+00 0.000000e+00 0.000000e+00 2.400000e+02
593000 -4.987614e+04 3.129119e+02 2.115000e+02 2.250000e+01 4.500000e+00 1.000000e+00 5.000000e-01 0.000000e+00 0.000000e+00 0.000000e+00 0.000000e+00 0.000000e+00 2.400000e+02
594000 -4.986955e+04 3.114709e+02 2.115000e+02 2.250000e+01 4.500000e+00 1.000000e+00 5.000000e-01 0.000000e+00 0.000000e+00 0.000000e+00 0.000000e+00 0.000000e+00 2.400000e+02
595000 -4.987331e+04 3.130413e+02 2.120000e+02 2.250000e+01 4.500000e+00 1.000000e+00 5.000000e-01 0.000000e+00 0.000000e+00 0.000000e+00 0.000000e+00 0.000000e+00 2.405000e+02
596000 -4.988116e+04 3.116785e+02 2.120000e+02 2.250000e+01 4.500000e+00 1.000000e+00 5.000000e-01 0.000000e+00 0.000000e+00 0.000000e+00 0.000000e+00 0.000000e+00 2.405000e+02
597000 -4.984383e+04 3.098688e+02 2.120000e+02 2.250000e+01 4.500000e+00 1.000000e+00 5.000000e-01 0.000000e+00 0.000000e+00 0.000000e+00 0.000000e+00 0.000000e+00 2.405000e+02
598000 -4.992962e+04 3.093259e+02 2.120000e+02 2.250000e+01 4.500000e+00 1.000000e+00 5.000000e-01 0.000000e+00 0.000000e+00 0.000000e+00 0.000000e+00 0.000000e+00 2.405000e+02
599000 -4.989605e+04 3.078853e+02 2.125000e+02 2.250000e+01 4.500000e+00 1.000000e+00 5.000000e-01 0.000000e+00 0.000000e+00 0.000000e+00 0.000000e+00 0.000000e+00 2.405000e+02
600000 -4.990435e+04 3.120859e+02 2.125000e+02 2.250000e+01 4.500000e+00 1.000000e+00 5.000000e-01 5.000000e-01 0.000000e+00 0.000000e+00 0.000000e+00 0.000000e+00 2.415000e+02
601000 -4.988061e+04 3.129747e+02 2.125000e+02 2.300000e+01 4.500000e+00 1.000000e+00 5.000000e-01 5.000000e-01 0.000000e+00 0.000000e+00 0.000000e+00 0.000000e+00 2.420000e+02
602000 -4.989933e+04 3.126887e+02 2.125000e+02 2.300000e+01 4.500000e+00 1.000000e+00 5.000000e-01 5.000000e-01 0.000000e+00 0.000000e+00 0.000000e+00 0.000000e+00 2.420000e+02
603000 -4.989026e+04 3.098908e+02 2.125000e+02 2.300000e+01 4.500000e+00 1.000000e+00 5.000000e-01 5.000000e-01 0.000000e+00 0.000000e+00 0.000000e+00 0.000000e+00 2.420000e+02
604000 -4.992032e+04 3.098154e+02 2.125000e+02 2.300000e+01 4.500000e+00 1.000000e+00 5.000000e-01 5.000000e-01 0.000000e+00 0.000000e+00 0.000000e+00 0.000000e+00 2.420000e+02
605000 -4.988960e+04 3.085976e+02 2.125000e+02 2.300000e+01 4.500000e+00 1.000000e+00 5.000000e-01 5.000000e-01 0.000000e+00 0.000000e+00 0.000000e+00 0.000000e+00 2.420000e+02
606000 -4.984225e+04 3.107356e+02 2.125000e+02 2.300000e+01 4.500000e+00 1.000000e+00 5.000000e-01 5.000000e-01 0.000000e+00 0.000000e+00 0.000000e+00 0.000000e+00 2.420000e+02
607000 -4.980900e+04 3.065117e+02 2.125000e+02 2.300000e+01 4.500000e+00 1.000000e+00 5.000000e-01 5.000000e-01 0.000000e+00 0.000000e+00 0.000000e+00 0.000000e+00 2.420000e+02
608000 -4.990006e+04 3.094026e+02 2.125000e+02 2.300000e+01 4.500000e+00 1.500000e+00 5.000000e-01 5.000000e-01 0.000000e+00 0.000000e+00 0.000000e+00 0.000000e+00 2.425000e+02
609000 -4.977511e+04 3.081729e+02 2.125000e+02 2.300000e+01 4.500000e+00 1.500000e+00 5.000000e-01 5.000000e-01 0.000000e+00 0.000000e+00 0.000000e+00 0.000000e+00 2.425000e+02
610000 -4.987850e+04 3.110898e+02 2.125000e+02 2.350000e+01 4.500000e+00 1.500000e+00 5.000000e-01 5.000000e-01 0.000000e+00 0.000000e+00 0.000000e+00 0.000000e+00 2.430000e+02
611000 -4.986055e+04 3.096670e+02 2.125000e+02 2.350000e+01 4.500000e+00 1.500000e+00 5.000000e-01 5.000000e-01 0.000000e+00 0.000000e+00 0.000000e+00 0.000000e+00 2.430000e+02
612000 -4.986348e+04 3.085975e+02 2.125000e+02 2.350000e+01 4.500000e+00 1.500000e+00 5.000000e-01 5.000000e-01 0.000000e+00 0.000000e+00 0.000000e+00 0.000000e+00 2.430000e+02
613000 -4.986231e+04 3.092720e+02 2.125000e+02 2.400000e+01 4.500000e+00 1.500000e+00 5.000000e-01 5.000000e-01 0.000000e+00 0.000000e+00 0.000000e+00 0.000000e+00 2.435000e+02
614000 -4.987156e+04 3.074827e+02 2.125000e+02 2.400000e+01 4.500000e+00 1.500000e+00 5.000000e-01 5.000000e-01 0.000000e+00 0.000000e+00 0.000000e+00 0.000000e+00 2.435000e+02
615000 -4.983761e+04 3.125475e+02 2.125000e+02 2.450000e+01 4.500000e+00 1.500000e+00 5.000000e-01 5.000000e-01 0.000000e+00 0.000000e+00 0.000000e+00 0.000000e+00 2.435000e+02
616000 -4.985739e+04 3.095643e+02 2.125000e+02 2.450000e+01 4.500000e+00 1.500000e+00 5.000000e-01 5.000000e-01 0.000000e+00 0.000000e+00 0.000000e+00 0.000000e+00 2.440000e+02
617000 -4.991005e+04 3.134705e+02 2.130000e+02 2.500000e+01 4.500000e+00 1.500000e+00 5.000000e-01 5.000000e-01 0.000000e+00 0.000000e+00 0.000000e+00 0.000000e+00 2.450000e+02
618000 -4.992833e+04 3.092724e+02 2.130000e+02 2.500000e+01 4.500000e+00 1.500000e+00 5.000000e-01 5.000000e-01 0.000000e+00 0.000000e+00 0.000000e+00 0.000000e+00 2.450000e+02
619000 -4.985159e+04 3.125922e+02 2.130000e+02 2.500000e+01 4.500000e+00 1.500000e+00 5.000000e-01 5.000000e-01 0.000000e+00 0.000000e+00 0.000000e+00 0.000000e+00 2.450000e+02
620000 -4.995377e+04 3.124280e+02 2.130000e+02 2.500000e+01 4.500000e+00 1.500000e+00 5.000000e-01 5.000000e-01 0.000000e+00 0.000000e+00 0.000000e+00 0.000000e+00 2.450000e+02
621000 -4.988845e+04 3.132515e+02 2.130000e+02 2.500000e+01 4.500000e+00 1.500000e+00 5.000000e-01 5.000000e-01 0.000000e+00 0.000000e+00 0.000000e+00 0.000000e+00 2.450000e+02
622000 -4.994990e+04 3.097752e+02 2.130000e+02 2.500000e+01 4.500000e+00 1.500000e+00 5.000000e-01 5.000000e-01 0.000000e+00 0.000000e+00 0.000000e+00 0.000000e+00 2.450000e+02
623000 -4.988608e+04 3.088600e+02 2.130000e+02 2.500000e+01 4.500000e+00 1.500000e+00 5.000000e-01 5.000000e-01 0.000000e+00 0.000000e+00 0.000000e+00 0.000000e+00 2.450000e+02
624000 -4.996212e+04 3.100358e+02 2.130000e+02 2.500000e+01 4.500000e+00 1.500000e+00 5.000000e-01 5.000000e-01 0.000000e+00 0.000000e+00 0.000000e+00 0.000000e+00 2.450000e+02
625000 -4.984056e+04 3.101906e+02 2.130000e+02 2.500000e+01 4.500000e+00 1.500000e+00 5.000000e-01 5.000000e-01 0.000000e+00 0.000000e+00 0.000000e+00 0.000000e+00 2.450000e+02
626000 -4.986317e+04 3.087475e+02 2.130000e+02 2.500000e+01 4.500000e+00 1.500000e+00 5.000000e-01 5.000000e-01 0.000000e+00 0.000000e+00 0.000000e+00 0.000000e+00 2.450000e+02
627000 -4.992062e+04 3.129293e+02 2.130000e+02 2.500000e+01 4.500000e+00 1.500000e+00 5.000000e-01 5.000000e-01 0.000000e+00 0.000000e+00 0.000000e+00 0.000000e+00 2.450000e+02
628000 -4.986648e+04 3.093816e+02 2.130000e+02 2.500000e+01 4.500000e+00 1.500000e+00 5.000000e-01 5.000000e-01 0.000000e+00 0.000000e+00 0.000000e+00 0.000000e+00 2.450000e+02
629000 -4.986010e+04 3.111756e+02 2.130000e+02 2.500000e+01 4.500000e+00 1.500000e+00 5.000000e-01 5.000000e-01 0.000000e+00 0.000000e+00 0.000000e+00 0.000000e+00 2.450000e+02
630000 -4.988322e+04 3.094447e+02 2.130000e+02 2.500000e+01 4.500000e+00 1.500000e+00 5.000000e-01 5.000000e-01 0.000000e+00 0.000000e+00 0.000000e+00 0.000000e+00 2.450000e+02
631000 -4.990333e+04 3.100328e+02 2.130000e+02 2.500000e+01 4.500000e+00 1.500000e+00 5.000000e-01 5.000000e-01 0.000000e+00 0.000000e+00 0.000000e+00 0.000000e+00 2.450000e+02
632000 -4.992420e+04 3.144439e+02 2.130000e+02 2.500000e+01 4.500000e+00 1.500000e+00 5.000000e-01 5.000000e-01 0.000000e+00 0.000000e+00 0.000000e+00 0.000000e+00 2.450000e+02
633000 -4.988087e+04 3.114810e+02 2.130000e+02 2.550000e+01 4.500000e+00 1.500000e+00 5.000000e-01 5.000000e-01 0.000000e+00 0.000000e+00 0.000000e+00 0.000000e+00 2.455000e+02
634000 -4.992177e+04 3.096356e+02 2.130000e+02 2.550000e+01 4.500000e+00 1.500000e+00 5.000000e-01 5.000000e-01 0.000000e+00 0.000000e+00 0.000000e+00 0.000000e+00 2.455000e+02
635000 -4.991457e+04 3.104750e+02 2.130000e+02 2.550000e+01 4.500000e+00 1.500000e+00 5.000000e-01 5.000000e-01 0.000000e+00 0.000000e+00 0.000000e+00 0.000000e+00 2.455000e+02
636000 -4.988778e+04 3.132972e+02 2.130000e+02 2.550000e+01 4.500000e+00 1.500000e+00 5.000000e-01 5.000000e-01 0.000000e+00 0.000000e+00 0.000000e+00 0.000000e+00 2.455000e+02
637000 -4.987341e+04 3.126686e+02 2.135000e+02 2.600000e+01 4.500000e+00 1.500000e+00 5.000000e-01 5.000000e-01 0.000000e+00 0.000000e+00 0.000000e+00 0.000000e+00 2.460000e+02
638000 -4.985676e+04 3.104141e+02 2.135000e+02 2.600000e+01 4.500000e+00 1.500000e+00 5.000000e-01 5.000000e-01 0.000000e+00 0.000000e+00 0.000000e+00 0.000000e+00 2.465000e+02
639000 -4.990191e+04 3.091226e+02 2.135000e+02 2.600000e+01 4.500000e+00 1.500000e+00 5.000000e-01 5.000000e-01 0.000000e+00 0.000000e+00 0.000000e+00 0.000000e+00 2.465000e+02
640000 -4.986502e+04 3.081918e+02 2.135000e+02 2.600000e+01 4.500000e+00 1.500000e+00 5.000000e-01 5.000000e-01 0.000000e+00 0.000000e+00 0.000000e+00 0.000000e+00 2.465000e+02
641000 -4.980991e+04 3.129395e+02 2.135000e+02 2.600000e+01 4.500000e+00 1.500000e+00 5.000000e-01 5.000000e-01 0.000000e+00 0.000000e+00 0.000000e+00 0.000000e+00 2.465000e+02
642000 -4.985539e+04 3.121971e+02 2.135000e+02 2.650000e+01 4.500000e+00 1.500000e+00 5.000000e-01 5.000000e-01 0.000000e+00 0.000000e+00 0.000000e+00 0.000000e+00 2.470000e+02
643000 -4.988164e+04 3.073162e+02 2.135000e+02 2.650000e+01 4.500000e+00 1.500000e+00 5.000000e-01 5.000000e-01 0.000000e+00 0.000000e+00 0.000000e+00 0.000000e+00 2.470000e+02
644000 -4.987041e+04 3.086035e+02 2.135000e+02 2.650000e+01 4.500000e+00 1.500000e+00 5.000000e-01 5.000000e-01 0.000000e+00 0.000000e+00 0.000000e+00 0.000000e+00 2.470000e+02
645000 -4.984907e+04 3.082949e+02 2.135000e+02 2.650000e+01 4.500000e+00 1.500000e+00 5.000000e-01 5.000000e-01 0.000000e+00 0.000000e+00 0.000000e+00 0.000000e+00 2.470000e+02
646000 -4.991523e+04 3.098365e+02 2.135000e+02 2.750000e+01 4.500000e+00 1.500000e+00 5.000000e-01 5.000000e-01 0.000000e+00 0.000000e+00 0.000000e+00 0.000000e+00 2.480000e+02
647000 -4.989657e+04 3.119248e+02 2.135000e+02 2.750000e+01 4.500000e+00 1.500000e+00 5.000000e-01 5.000000e-01 0.000000e+00 0.000000e+00 0.000000e+00 0.000000e+00 2.480000e+02
648000 -4.987327e+04 3.115143e+02 2.135000e+02 2.750000e+01 4.500000e+00 1.500000e+00 5.000000e-01 5.000000e-01 0.000000e+00 0.000000e+00 0.000000e+00 0.000000e+00 2.480000e+02
649000 -4.989881e+04 3.092402e+02 2.135000e+02 2.750000e+01 4.500000e+00 1.500000e+00 5.000000e-01 5.000000e-01 0.000000e+00 0.000000e+00 0.000000e+00 0.000000e+00 2.480000e+02
650000 -4.993706e+04 3.077110e+02 2.135000e+02 2.750000e+01 4.500000e+00 1.500000e+00 5.000000e-01 5.000000e-01 0.000000e+00 0.000000e+00 0.000000e+00 0.000000e+00 2.480000e+02
651000 -4.988293e+04 3.095213e+02 2.135000e+02 2.750000e+01 4.500000e+00 1.500000e+00 5.000000e-01 5.000000e-01 0.000000e+00 0.000000e+00 0.000000e+00 0.000000e+00 2.480000e+02
652000 -4.986144e+04 3.069825e+02 2.135000e+02 2.750000e+01 4.500000e+00 1.500000e+00 5.000000e-01 5.000000e-01 0.000000e+00 0.000000e+00 0.000000e+00 0.000000e+00 2.480000e+02
653000 -4.986964e+04 3.084963e+02 2.135000e+02 2.750000e+01 4.500000e+00 1.500000e+00 5.000000e-01 5.000000e-01 0.000000e+00 0.000000e+00 0.000000e+00 0.000000e+00 2.480000e+02
654000 -4.986596e+04 3.114728e+02 2.135000e+02 2.750000e+01 4.500000e+00 1.500000e+00 5.000000e-01 5.000000e-01 0.000000e+00 0.000000e+00 0.000000e+00 0.000000e+00 2.480000e+02
655000 -4.992083e+04 3.109512e+02 2.135000e+02 2.750000e+01 4.500000e+00 1.500000e+00 5.000000e-01 5.000000e-01 0.000000e+00 0.000000e+00 0.000000e+00 0.000000e+00 2.480000e+02
656000 -4.988042e+04 3.079094e+02 2.135000e+02 2.750000e+01 4.500000e+00 1.500000e+00 5.000000e-01 5.000000e-01 0.000000e+00 0.000000e+00 0.000000e+00 0.000000e+00 2.480000e+02
657000 -4.989261e+04 3.140130e+02 2.135000e+02 2.750000e+01 4.500000e+00 1.500000e+00 5.000000e-01 5.000000e-01 0.000000e+00 0.000000e+00 0.000000e+00 0.000000e+00 2.480000e+02
658000 -4.991411e+04 3.071230e+02 2.135000e+02 2.750000e+01 4.500000e+00 1.500000e+00 5.000000e-01 5.000000e-01 0.000000e+00 0.000000e+00 0.000000e+00 0.000000e+00 2.480000e+02
659000 -4.996111e+04 3.129029e+02 2.135000e+02 2.800000e+01 4.500000e+00 1.500000e+00 5.000000e-01 5.000000e-01 0.000000e+00 0.000000e+00 0.000000e+00 0.000000e+00 2.480000e+02
660000 -4.992148e+04 3.077415e+02 2.135000e+02 2.800000e+01 4.500000e+00 1.500000e+00 5.000000e-01 5.000000e-01 0.000000e+00 0.000000e+00 0.000000e+00 0.000000e+00 2.485000e+02
661000 -4.995886e+04 3.107414e+02 2.135000e+02 2.800000e+01 4.500000e+00 1.500000e+00 5.000000e-01 5.000000e-01 0.000000e+00 0.000000e+00 0.000000e+00 0.000000e+00 2.485000e+02
662000 -4.987933e+04 3.069000e+02 2.135000e+02 2.800000e+01 4.500000e+00 1.500000e+00 5.000000e-01 5.000000e-01 0.000000e+00 0.000000e+00 0.000000e+00 0.000000e+00 2.485000e+02
663000 -4.992234e+04 3.077088e+02 2.140000e+02 2.800000e+01 4.500000e+00 1.500000e+00 5.000000e-01 5.000000e-01 0.000000e+00 0.000000e+00 0.000000e+00 0.000000e+00 2.485000e+02
664000 -4.991522e+04 3.095036e+02 2.140000e+02 2.800000e+01 4.500000e+00 1.500000e+00 5.000000e-01 5.000000e-01 0.000000e+00 0.000000e+00 0.000000e+00 0.000000e+00 2.490000e+02
665000 -4.988921e+04 3.120314e+02 2.140000e+02 2.850000e+01 4.500000e+00 1.500000e+00 5.000000e-01 5.000000e-01 0.000000e+00 0.000000e+00 0.000000e+00 0.000000e+00 2.495000e+02
666000 -4.992781e+04 3.103643e+02 2.140000e+02 2.900000e+01 4.500000e+00 1.500000e+00 5.000000e-01 5.000000e-01 0.000000e+00 0.000000e+00 0.000000e+00 0.000000e+00 2.500000e+02
667000 -4.983604e+04 3.042500e+02 2.140000e+02 2.900000e+01 4.500000e+00 1.500000e+00 5.000000e-01 5.000000e-01 0.000000e+00 0.000000e+00 0.000000e+00 0.000000e+00 2.500000e+02
668000 -4.986295e+04 3.090771e+02 2.140000e+02 2.950000e+01 4.500000e+00 1.500000e+00 5.000000e-01 5.000000e-01 0.000000e+00 0.000000e+00 0.000000e+00 0.000000e+00 2.505000e+02
669000 -4.987874e+04 3.101305e+02 2.140000e+02 2.950000e+01 4.500000e+00 1.500000e+00 5.000000e-01 5.000000e-01 0.000000e+00 0.000000e+00 0.000000e+00 0.000000e+00 2.505000e+02
670000 -4.987578e+04 3.103286e+02 2.145000e+02 2.950000e+01 4.500000e+00 1.500000e+00 5.000000e-01 5.000000e-01 0.000000e+00 0.000000e+00 0.000000e+00 0.000000e+00 2.510000e+02
671000 -4.987771e+04 3.087798e+02 2.145000e+02 2.950000e+01 4.500000e+00 1.500000e+00 5.000000e-01 5.000000e-01 0.000000e+00 0.000000e+00 0.000000e+00 0.000000e+00 2.510000e+02
672000 -4.993984e+04 3.109145e+02 2.145000e+02 2.950000e+01 4.500000e+00 1.500000e+00 5.000000e-01 5.000000e-01 0.000000e+00 0.000000e+00 0.000000e+00 0.000000e+00 2.510000e+02
673000 -4.982760e+04 3.106841e+02 2.145000e+02 2.950000e+01 4.500000e+00 1.500000e+00 5.000000e-01 5.000000e-01 0.000000e+00 0.000000e+00 0.000000e+00 0.000000e+00 2.510000e+02
674000 -4.988098e+04 3.109757e+02 2.145000e+02 2.950000e+01 4.500000e+00 1.500000e+00 5.000000e-01 5.000000e-01 0.000000e+00 0.000000e+00 0.000000e+00 0.000000e+00 2.510000e+02
675000 -4.983965e+04 3.112116e+02 2.145000e+02 3.000000e+01 4.500000e+00 1.500000e+00 5.000000e-01 5.000000e-01 0.000000e+00 0.000000e+00 0.000000e+00 0.000000e+00 2.510000e+02
676000 -4.985256e+04 3.092234e+02 2.145000e+02 3.000000e+01 4.500000e+00 1.500000e+00 5.000000e-01 5.000000e-01 0.000000e+00 0.000000e+00 0.000000e+00 0.000000e+00 2.515000e+02
677000 -4.990195e+04 3.075887e+02 2.145000e+02 3.000000e+01 4.500000e+00 1.500000e+00 5.000000e-01 5.000000e-01 0.000000e+00 0.000000e+00 0.000000e+00 0.000000e+00 2.515000e+02
678000 -4.986873e+04 3.090066e+02 2.150000e+02 3.000000e+01 4.500000e+00 1.500000e+00 5.000000e-01 5.000000e-01 0.000000e+00 0.000000e+00 0.000000e+00 0.000000e+00 2.520000e+02
679000 -4.988018e+04 3.115160e+02 2.150000e+02 3.000000e+01 4.500000e+00 1.500000e+00 5.000000e-01 5.000000e-01 0.000000e+00 0.000000e+00 0.000000e+00 0.000000e+00 2.520000e+02
680000 -4.987103e+04 3.068425e+02 2.150000e+02 3.000000e+01 5.000000e+00 1.500000e+00 5.000000e-01 5.000000e-01 0.000000e+00 0.000000e+00 0.000000e+00 0.000000e+00 2.520000e+02
681000 -4.996339e+04 3.102082e+02 2.150000e+02 3.000000e+01 5.000000e+00 1.500000e+00 5.000000e-01 5.000000e-01 0.000000e+00 0.000000e+00 0.000000e+00 0.000000e+00 2.525000e+02
682000 -4.989593e+04 3.089128e+02 2.150000e+02 3.000000e+01 5.000000e+00 1.500000e+00 5.000000e-01 5.000000e-01 0.000000e+00 0.000000e+00 0.000000e+00 0.000000e+00 2.525000e+02
683000 -4.996679e+04 3.142525e+02 2.150000e+02 3.000000e+01 5.000000e+00 1.500000e+00 5.000000e-01 5.000000e-01 0.000000e+00 0.000000e+00 0.000000e+00 0.000000e+00 2.525000e+02
684000 -4.991873e+04 3.085851e+02 2.150000e+02 3.000000e+01 5.000000e+00 1.500000e+00 5.000000e-01 5.000000e-01 0.000000e+00 0.000000e+00 0.000000e+00 0.000000e+00 2.525000e+02
685000 -4.995273e+04 3.088539e+02 2.150000e+02 3.050000e+01 5.000000e+00 1.500000e+00 5.000000e-01 5.000000e-01 0.000000e+00 0.000000e+00 0.000000e+00 0.000000e+00 2.530000e+02
686000 -4.991670e+04 3.110908e+02 2.150000e+02 3.050000e+01 5.000000e+00 1.500000e+00 5.000000e-01 5.000000e-01 0.000000e+00 0.000000e+00 0.000000e+00 0.000000e+00 2.530000e+02
687000 -4.988623e+04 3.093604e+02 2.150000e+02 3.050000e+01 5.000000e+00 1.500000e+00 5.000000e-01 5.000000e-01 0.000000e+00 0.000000e+00 0.000000e+00 0.000000e+00 2.530000e+02
688000 -4.992219e+04 3.089036e+02 2.150000e+02 3.050000e+01 5.000000e+00 1.500000e+00 5.000000e-01 5.000000e-01 0.000000e+00 0.000000e+00 0.000000e+00 0.000000e+00 2.530000e+02
689000 -4.986961e+04 3.114235e+02 2.150000e+02 3.050000e+01 5.000000e+00 1.500000e+00 5.000000e-01 5.000000e-01 0.000000e+00 0.000000e+00 0.000000e+00 0.000000e+00 2.530000e+02
690000 -4.998988e+04 3.068666e+02 2.150000e+02 3.050000e+01 5.000000e+00 1.500000e+00 5.000000e-01 5.000000e-01 0.000000e+00 0.000000e+00 0.000000e+00 0.000000e+00 2.530000e+02
691000 -4.996747e+04 3.115279e+02 2.150000e+02 3.050000e+01 5.000000e+00 1.500000e+00 5.000000e-01 5.000000e-01 0.000000e+00 0.000000e+00 0.000000e+00 0.000000e+00 2.530000e+02
692000 -4.988314e+04 3.101512e+02 2.150000e+02 3.050000e+01 5.000000e+00 1.500000e+00 5.000000e-01 5.000000e-01 0.000000e+00 0.000000e+00 0.000000e+00 0.000000e+00 2.530000e+02
693000 -4.990825e+04 3.098453e+02 2.150000e+02 3.050000e+01 5.000000e+00 1.500000e+00 5.000000e-01 5.000000e-01 0.000000e+00 0.000000e+00 0.000000e+00 0.000000e+00 2.530000e+02
694000 -4.985241e+04 3.083893e+02 2.150000e+02 3.050000e+01 5.000000e+00 1.500000e+00 5.000000e-01 5.000000e-01 0.000000e+00 0.000000e+00 0.000000e+00 0.000000e+00 2.530000e+02
695000 -4.988629e+04 3.112270e+02 2.150000e+02 3.050000e+01 5.000000e+00 1.500000e+00 5.000000e-01 5.000000e-01 0.000000e+00 0.000000e+00 0.000000e+00 0.000000e+00 2.530000e+02
696000 -4.990541e+04 3.122251e+02 2.150000e+02 3.100000e+01 5.000000e+00 1.500000e+00 5.000000e-01 5.000000e-01 0.000000e+00 0.000000e+00 0.000000e+00 0.000000e+00 2.535000e+02
697000 -4.990364e+04 3.099673e+02 2.150000e+02 3.100000e+01 5.000000e+00 1.500000e+00 5.000000e-01 5.000000e-01 0.000000e+00 0.000000e+00 0.000000e+00 0.000000e+00 2.535000e+02
698000 -4.987520e+04 3.088629e+02 2.150000e+02 3.150000e+01 5.000000e+00 1.500000e+00 5.000000e-01 5.000000e-01 0.000000e+00 0.000000e+00 0.000000e+00 0.000000e+00 2.540000e+02
699000 -4.979600e+04 3.092478e+02 2.150000e+02 3.150000e+01 5.000000e+00 1.500000e+00 5.000000e-01 5.000000e-01 0.000000e+00 0.000000e+00 0.000000e+00 0.000000e+00 2.540000e+02
700000 -4.981719e+04 3.112066e+02 2.155000e+02 3.150000e+01 5.000000e+00 1.500000e+00 5.000000e-01 5.000000e-01 0.000000e+00 0.000000e+00 0.000000e+00 0.000000e+00 2.545000e+02
701000 -4.986836e+04 3.105254e+02 2.155000e+02 3.150000e+01 5.000000e+00 1.500000e+00 5.000000e-01 5.000000e-01 0.000000e+00 0.000000e+00 0.000000e+00 0.000000e+00 2.545000e+02
702000 -4.990863e+04 3.103650e+02 2.155000e+02 3.200000e+01 5.000000e+00 1.500000e+00 5.000000e-01 5.000000e-01 0.000000e+00 0.000000e+00 0.000000e+00 0.000000e+00 2.550000e+02
703000 -4.990787e+04 3.125696e+02 2.155000e+02 3.200000e+01 5.000000e+00 1.500000e+00 5.000000e-01 5.000000e-01 0.000000e+00 0.000000e+00 0.000000e+00 0.000000e+00 2.550000e+02
704000 -4.993959e+04 3.090015e+02 2.155000e+02 3.200000e+01 5.000000e+00 1.500000e+00 5.000000e-01 5.000000e-01 0.000000e+00 0.000000e+00 0.000000e+00 0.000000e+00 2.550000e+02
705000 -4.988838e+04 3.130621e+02 2.160000e+02 3.200000e+01 5.000000e+00 1.500000e+00 5.000000e-01 5.000000e-01 0.000000e+00 0.000000e+00 0.000000e+00 0.000000e+00 2.550000e+02
706000 -4.993702e+04 3.100649e+02 2.160000e+02 3.200000e+01 5.000000e+00 1.500000e+00 5.000000e-01 5.000000e-01 0.000000e+00 0.000000e+00 0.000000e+00 0.000000e+00 2.555000e+02
707000 -4.990736e+04 3.057942e+02 2.160000e+02 3.200000e+01 5.000000e+00 1.500000e+00 5.000000e-01 5.000000e-01 0.000000e+00 0.000000e+00 0.000000e+00 0.000000e+00 2.555000e+02
708000 -4.981817e+04 3.081935e+02 2.160000e+02 3.250000e+01 5.000000e+00 1.500000e+00 5.000000e-01 5.000000e-01 0.000000e+00 0.000000e+00 0.000000e+00 0.000000e+00 2.560000e+02
709000 -4.987731e+04 3.089721e+02 2.160000e+02 3.300000e+01 5.000000e+00 1.500000e+00 5.000000e-01 5.000000e-01 0.000000e+00 0.000000e+00 0.000000e+00 0.000000e+00 2.565000e+02
710000 -4.991175e+04 3.104667e+02 2.160000e+02 3.300000e+01 5.500000e+00 1.500000e+00 5.000000e-01 5.000000e-01 0.000000e+00 0.000000e+00 0.000000e+00 0.000000e+00 2.570000e+02
711000 -4.985017e+04 3.085353e+02 2.160000e+02 3.350000e+01 5.500000e+00 1.500000e+00 5.000000e-01 5.000000e-01 0.000000e+00 0.000000e+00 0.000000e+00 0.000000e+00 2.570000e+02
712000 -4.991130e+04 3.116133e+02 2.165000e+02 3.350000e+01 5.500000e+00 1.500000e+00 5.000000e-01 5.000000e-01 0.000000e+00 0.000000e+00 0.000000e+00 0.000000e+00 2.575000e+02
713000 -4.990434e+04 3.095877e+02 2.165000e+02 3.350000e+01 5.500000e+00 1.500000e+00 5.000000e-01 5.000000e-01 0.000000e+00 0.000000e+00 0.000000e+00 0.000000e+00 2.580000e+02
714000 -4.990885e+04 3.105065e+02 2.165000e+02 3.350000e+01 5.500000e+00 1.500000e+00 5.000000e-01 5.000000e-01 0.000000e+00 0.000000e+00 0.000000e+00 0.000000e+00 2.580000e+02
715000 -4.995716e+04 3.076413e+02 2.165000e+02 3.400000e+01 5.500000e+00 1.500000e+00 5.000000e-01 5.000000e-01 0.000000e+00 0.000000e+00 0.000000e+00 0.000000e+00 2.585000e+02
716000 -4.984615e+04 3.126298e+02 2.165000e+02 3.400000e+01 5.500000e+00 1.500000e+00 5.000000e-01 5.000000e-01 0.000000e+00 0.000000e+00 0.000000e+00 0.000000e+00 2.585000e+02
717000 -4.989642e+04 3.093087e+02 2.170000e+02 3.400000e+01 5.500000e+00 1.500000e+00 5.000000e-01 5.000000e-01 0.000000e+00 0.000000e+00 0.000000e+00 0.000000e+00 2.590000e+02
718000 -4.995272e+04 3.117437e+02 2.170000e+02 3.400000e+01 5.500000e+00 1.500000e+00 5.000000e-01 5.000000e-01 0.000000e+00 0.000000e+00 0.000000e+00 0.000000e+00 2.590000e+02
719000 -4.993815e+04 3.114674e+02 2.170000e+02 3.400000e+01 5.500000e+00 1.500000e+00 5.000000e-01 5.000000e-01 0.000000e+00 0.000000e+00 0.000000e+00 0.000000e+00 2.590000e+02
720000 -4.989874e+04 3.081327e+02 2.170000e+02 3.400000e+01 5.500000e+00 1.500000e+00 5.000000e-01 5.000000e-01 0.000000e+00 0.000000e+00 0.000000e+00 0.000000e+00 2.590000e+02
721000 -4.985543e+04 3.086675e+02 2.170000e+02 3.400000e+01 5.500000e+00 1.500000e+00 5.000000e-01 5.000000e-01 0.000000e+00 0.000000e+00 0.000000e+00 0.000000e+00 2.590000e+02
722000 -4.995208e+04 3.089531e+02 2.170000e+02 3.400000e+01 5.500000e+00 1.500000e+00 5.000000e-01 5.000000e-01 0.000000e+00 0.000000e+00 0.000000e+00 0.000000e+00 2.590000e+02
723000 -4.991323e+04 3.124567e+02 2.170000e+02 3.400000e+01 5.500000e+00 1.500000e+00 5.000000e-01 5.000000e-01 0.000000e+00 0.000000e+00 0.000000e+00 0.000000e+00 2.590000e+02
724000 -4.987503e+04 3.069399e+02 2.170000e+02 3.400000e+01 5.500000e+00 1.500000e+00 5.000000e-01 5.000000e-01 0.000000e+00 0.000000e+00 0.000000e+00 0.000000e+00 2.590000e+02
725000 -4.992837e+04 3.063511e+02 2.170000e+02 3.400000e+01 5.500000e+00 1.500000e+00 5.000000e-01 5.000000e-01 0.000000e+00 0.000000e+00 0.000000e+00 0.000000e+00 2.590000e+02
726000 -4.997883e+04 3.098723e+02 2.170000e+02 3.400000e+01 5.500000e+00 1.500000e+00 5.000000e-01 5.000000e-01 0.000000e+00 0.000000e+00 0.000000e+00 0.000000e+00 2.590000e+02
727000 -4.989291e+04 3.100908e+02 2.170000e+02 3.400000e+01 5.500000e+00 1.500000e+00 5.000000e-01 5.000000e-01 0.000000e+00 0.000000e+00 0.000000e+00 0.000000e+00 2.590000e+02
728000 -4.989886e+04 3.088273e+02 2.170000e+02 3.400000e+01 5.500000e+00 1.500000e+00 5.000000e-01 5.000000e-01 0.000000e+00 0.000000e+00 0.000000e+00 0.000000e+00 2.590000e+02
729000 -4.991526e+04 3.109143e+02 2.170000e+02 3.450000e+01 5.500000e+00 1.500000e+00 5.000000e-01 5.000000e-01 0.000000e+00 0.000000e+00 0.000000e+00 0.000000e+00 2.595000e+02
730000 -4.991749e+04 3.096168e+02 2.170000e+02 3.500000e+01 5.500000e+00 1.500000e+00 5.000000e-01 5.000000e-01 0.000000e+00 0.000000e+00 0.000000e+00 0.000000e+00 2.600000e+02
731000 -4.995633e+04 3.039029e+02 2.170000e+02 3.500000e+01 5.500000e+00 1.500000e+00 5.000000e-01 5.000000e-01 0.000000e+00 0.000000e+00 0.000000e+00 0.000000e+00 2.600000e+02
732000 -4.990893e+04 3.102984e+02 2.170000e+02 3.500000e+01 5.500000e+00 1.500000e+00 5.000000e-01 5.000000e-01 0.000000e+00 0.000000e+00 0.000000e+00 0.000000e+00 2.600000e+02
733000 -4.990659e+04 3.079025e+02 2.170000e+02 3.500000e+01 5.500000e+00 1.500000e+00 5.000000e-01 5.000000e-01 0.000000e+00 0.000000e+00 0.000000e+00 0.000000e+00 2.600000e+02
734000 -5.002118e+04 3.079583e+02 2.170000e+02 3.500000e+01 5.500000e+00 1.500000e+00 5.000000e-01 5.000000e-01 0.000000e+00 0.000000e+00 0.000000e+00 0.000000e+00 2.600000e+02
735000 -4.996021e+04 3.096924e+02 2.170000e+02 3.500000e+01 5.500000e+00 1.500000e+00 5.000000e-01 5.000000e-01 0.000000e+00 0.000000e+00 0.000000e+00 0.000000e+00 2.600000e+02
736000 -4.989051e+04 3.093642e+02 2.170000e+02 3.500000e+01 5.500000e+00 1.500000e+00 5.000000e-01 5.000000e-01 0.000000e+00 0.000000e+00 0.000000e+00 0.000000e+00 2.600000e+02
737000 -4.991179e+04 3.111964e+02 2.170000e+02 3.500000e+01 5.500000e+00 2.000000e+00 5.000000e-01 5.000000e-01 0.000000e+00 0.000000e+00 0.000000e+00 0.000000e+00 2.605000e+02
738000 -4.997494e+04 3.100334e+02 2.170000e+02 3.500000e+01 5.500000e+00 2.000000e+00 5.000000e-01 5.000000e-01 0.000000e+00 0.000000e+00 0.000000e+00 0.000000e+00 2.605000e+02
739000 -4.993605e+04 3.094647e+02 2.170000e+02 3.500000e+01 5.500000e+00 2.000000e+00 5.000000e-01 5.000000e-01 0.000000e+00 0.000000e+00 0.000000e+00 0.000000e+00 2.605000e+02
740000 -4.991039e+04 3.113051e+02 2.170000e+02 3.550000e+01 5.500000e+00 2.000000e+00 5.000000e-01 5.000000e-01 0.000000e+00 0.000000e+00 0.000000e+00 0.000000e+00 2.610000e+02
741000 -4.992095e+04 3.098320e+02 2.170000e+02 3.550000e+01 5.500000e+00 2.000000e+00 5.000000e-01 5.000000e-01 0.000000e+00 0.000000e+00 0.000000e+00 0.000000e+00 2.610000e+02
742000 -4.995229e+04 3.105697e+02 2.170000e+02 3.550000e+01 5.500000e+00 2.000000e+00 5.000000e-01 5.000000e-01 0.000000e+00 0.000000e+00 0.000000e+00 0.000000e+00 2.610000e+02
743000 -4.995254e+04 3.091065e+02 2.170000e+02 3.550000e+01 6.000000e+00 2.000000e+00 5.000000e-01 5.000000e-01 0.000000e+00 0.000000e+00 0.000000e+00 0.000000e+00 2.615000e+02
744000 -4.990250e+04 3.150573e+02 2.170000e+02 3.550000e+01 6.000000e+00 2.000000e+00 5.000000e-01 5.000000e-01 0.000000e+00 0.000000e+00 0.000000e+00 0.000000e+00 2.615000e+02
745000 -4.991002e+04 3.098321e+02 2.170000e+02 3.550000e+01 6.000000e+00 2.000000e+00 5.000000e-01 5.000000e-01 0.000000e+00 0.000000e+00 0.000000e+00 0.000000e+00 2.615000e+02
746000 -4.991369e+04 3.108913e+02 2.170000e+02 3.550000e+01 6.000000e+00 2.000000e+00 5.000000e-01 5.000000e-01 0.000000e+00 0.000000e+00 0.000000e+00 0.000000e+00 2.615000e+02
747000 -4.990725e+04 3.085970e+02 2.170000e+02 3.550000e+01 6.000000e+00 2.000000e+00 5.000000e-01 5.000000e-01 0.000000e+00 0.000000e+00 0.000000e+00 0.000000e+00 2.615000e+02
748000 -4.988410e+04 3.102619e+02 2.170000e+02 3.550000e+01 6.000000e+00 2.000000e+00 5.000000e-01 5.000000e-01 0.000000e+00 0.000000e+00 0.000000e+00 0.000000e+00 2.615000e+02
749000 -4.991578e+04 3.114907e+02 2.170000e+02 3.550000e+01 6.000000e+00 2.000000e+00 5.000000e-01 5.000000e-01 0.000000e+00 0.000000e+00 0.000000e+00 0.000000e+00 2.615000e+02
750000 -4.988445e+04 3.095444e+02 2.170000e+02 3.550000e+01 6.000000e+00 2.000000e+00 5.000000e-01 5.000000e-01 0.000000e+00 0.000000e+00 0.000000e+00 0.000000e+00 2.615000e+02
751000 -4.993321e+04 3.123975e+02 2.170000e+02 3.550000e+01 6.000000e+00 2.000000e+00 5.000000e-01 5.000000e-01 0.000000e+00 0.000000e+00 0.000000e+00 0.000000e+00 2.615000e+02
752000 -4.989632e+04 3.096181e+02 2.170000e+02 3.550000e+01 6.000000e+00 2.000000e+00 5.000000e-01 5.000000e-01 0.000000e+00 0.000000e+00 0.000000e+00 0.000000e+00 2.615000e+02
753000 -4.992565e+04 3.111452e+02 2.170000e+02 3.550000e+01 6.000000e+00 2.000000e+00 5.000000e-01 5.000000e-01 0.000000e+00 0.000000e+00 0.000000e+00 0.000000e+00 2.615000e+02
754000 -4.991179e+04 3.139231e+02 2.170000e+02 3.550000e+01 6.000000e+00 2.000000e+00 5.000000e-01 5.000000e-01 0.000000e+00 0.000000e+00 0.000000e+00 0.000000e+00 2.615000e+02
755000 -4.995186e+04 3.079794e+02 2.170000e+02 3.550000e+01 6.000000e+00 2.000000e+00 5.000000e-01 5.000000e-01 0.000000e+00 0.000000e+00 0.000000e+00 0.000000e+00 2.615000e+02
756000 -4.994417e+04 3.108766e+02 2.170000e+02 3.550000e+01 6.000000e+00 2.000000e+00 5.000000e-01 5.000000e-01 0.000000e+00 0.000000e+00 0.000000e+00 0.000000e+00 2.615000e+02
757000 -4.996832e+04 3.090050e+02 2.170000e+02 3.550000e+01 6.000000e+00 2.000000e+00 5.000000e-01 5.000000e-01 0.000000e+00 0.000000e+00 0.000000e+00 0.000000e+00 2.615000e+02
758000 -5.000471e+04 3.092437e+02 2.170000e+02 3.550000e+01 6.000000e+00 2.000000e+00 5.000000e-01 5.000000e-01 0.000000e+00 0.000000e+00 0.000000e+00 0.000000e+00 2.615000e+02
759000 -4.991535e+04 3.114006e+02 2.170000e+02 3.550000e+01 6.000000e+00 2.000000e+00 5.000000e-01 5.000000e-01 0.000000e+00 0.000000e+00 0.000000e+00 0.000000e+00 2.615000e+02
760000 -4.999109e+04 3.098354e+02 2.170000e+02 3.600000e+01 6.000000e+00 2.000000e+00 5.000000e-01 5.000000e-01 0.000000e+00 0.000000e+00 0.000000e+00 0.000000e+00 2.620000e+02
761000 -5.000827e+04 3.092800e+02 2.170000e+02 3.600000e+01 6.000000e+00 2.000000e+00 5.000000e-01 5.000000e-01 0.000000e+00 0.000000e+00 0.000000e+00 0.000000e+00 2.620000e+02
762000 -4.996460e+04 3.113148e+02 2.170000e+02 3.600000e+01 6.000000e+00 2.000000e+00 5.000000e-01 5.000000e-01 0.000000e+00 0.000000e+00 0.000000e+00 0.000000e+00 2.620000e+02
763000 -4.996109e+04 3.133071e+02 2.175000e+02 3.600000e+01 6.000000e+00 2.500000e+00 5.000000e-01 5.000000e-01 0.000000e+00 0.000000e+00 0.000000e+00 0.000000e+00 2.625000e+02
764000 -4.991756e+04 3.079237e+02 2.175000e+02 3.600000e+01 6.500000e+00 2.500000e+00 5.000000e-01 5.000000e-01 0.000000e+00 0.000000e+00 0.000000e+00 0.000000e+00 2.635000e+02
765000 -4.998795e+04 3.121955e+02 2.175000e+02 3.600000e+01 6.500000e+00 2.500000e+00 5.000000e-01 5.000000e-01 0.000000e+00 0.000000e+00 0.000000e+00 0.000000e+00 2.635000e+02
766000 -4.995250e+04 3.120756e+02 2.175000e+02 3.600000e+01 6.500000e+00 2.500000e+00 5.000000e-01 5.000000e-01 0.000000e+00 0.000000e+00 0.000000e+00 0.000000e+00 2.635000e+02
767000 -4.998330e+04 3.080958e+02 2.175000e+02 3.600000e+01 6.500000e+00 2.500000e+00 5.000000e-01 5.000000e-01 0.000000e+00 0.000000e+00 0.000000e+00 0.000000e+00 2.635000e+02
768000 -4.992524e+04 3.113207e+02 2.175000e+02 3.600000e+01 6.500000e+00 2.500000e+00 5.000000e-01 5.000000e-01 0.000000e+00 0.000000e+00 0.000000e+00 0.000000e+00 2.635000e+02
769000 -4.995194e+04 3.105070e+02 2.180000e+02 3.600000e+01 6.500000e+00 2.500000e+00 5.000000e-01 5.000000e-01 0.000000e+00 0.000000e+00 0.000000e+00 0.000000e+00 2.640000e+02
770000 -4.998320e+04 3.084881e+02 2.190000e+02 3.600000e+01 6.500000e+00 2.500000e+00 5.000000e-01 5.000000e-01 0.000000e+00 0.000000e+00 0.000000e+00 0.000000e+00 2.640000e+02
771000 -4.987099e+04 3.090428e+02 2.190000e+02 3.600000e+01 6.500000e+00 2.500000e+00 5.000000e-01 5.000000e-01 0.000000e+00 0.000000e+00 0.000000e+00 0.000000e+00 2.650000e+02
772000 -4.996953e+04 3.094603e+02 2.190000e+02 3.600000e+01 6.500000e+00 2.500000e+00 5.000000e-01 5.000000e-01 0.000000e+00 0.000000e+00 0.000000e+00 0.000000e+00 2.650000e+02
773000 -4.987874e+04 3.091073e+02 2.195000e+02 3.600000e+01 6.500000e+00 2.500000e+00 5.000000e-01 5.000000e-01 0.000000e+00 0.000000e+00 0.000000e+00 0.000000e+00 2.655000e+02
774000 -4.992793e+04 3.109914e+02 2.195000e+02 3.600000e+01 6.500000e+00 2.500000e+00 5.000000e-01 5.000000e-01 0.000000e+00 0.000000e+00 0.000000e+00 0.000000e+00 2.655000e+02
775000 -4.992931e+04 3.147585e+02 2.195000e+02 3.650000e+01 6.500000e+00 2.500000e+00 5.000000e-01 5.000000e-01 0.000000e+00 0.000000e+00 0.000000e+00 0.000000e+00 2.660000e+02
776000 -4.992613e+04 3.065674e+02 2.195000e+02 3.650000e+01 6.500000e+00 2.500000e+00 5.000000e-01 5.000000e-01 0.000000e+00 0.000000e+00 0.000000e+00 0.000000e+00 2.660000e+02
777000 -4.990576e+04 3.106786e+02 2.195000e+02 3.650000e+01 6.500000e+00 2.500000e+00 5.000000e-01 5.000000e-01 0.000000e+00 0.000000e+00 0.000000e+00 0.000000e+00 2.660000e+02
778000 -4.995085e+04 3.101816e+02 2.195000e+02 3.650000e+01 6.500000e+00 2.500000e+00 5.000000e-01 5.000000e-01 0.000000e+00 0.000000e+00 0.000000e+00 0.000000e+00 2.660000e+02
779000 -4.992788e+04 3.106997e+02 2.195000e+02 3.650000e+01 6.500000e+00 2.500000e+00 5.000000e-01 5.000000e-01 0.000000e+00 0.000000e+00 0.000000e+00 0.000000e+00 2.660000e+02
780000 -4.987477e+04 3.090900e+02 2.195000e+02 3.650000e+01 6.500000e+00 2.500000e+00 5.000000e-01 5.000000e-01 0.000000e+00 0.000000e+00 0.000000e+00 0.000000e+00 2.660000e+02
781000 -4.994454e+04 3.085941e+02 2.195000e+02 3.650000e+01 6.500000e+00 2.500000e+00 5.000000e-01 5.000000e-01 0.000000e+00 0.000000e+00 0.000000e+00 0.000000e+00 2.660000e+02
782000 -4.992853e+04 3.125570e+02 2.195000e+02 3.650000e+01 6.500000e+00 2.500000e+00 5.000000e-01 5.000000e-01 0.000000e+00 0.000000e+00 0.000000e+00 0.000000e+00 2.660000e+02
783000 -4.995527e+04 3.132042e+02 2.195000e+02 3.650000e+01 6.500000e+00 2.500000e+00 5.000000e-01 5.000000e-01 0.000000e+00 0.000000e+00 0.000000e+00 0.000000e+00 2.660000e+02
784000 -4.996611e+04 3.086044e+02 2.195000e+02 3.650000e+01 6.500000e+00 2.500000e+00 5.000000e-01 5.000000e-01 0.000000e+00 0.000000e+00 0.000000e+00 0.000000e+00 2.660000e+02
785000 -4.994510e+04 3.090722e+02 2.195000e+02 3.650000e+01 6.500000e+00 2.500000e+00 5.000000e-01 5.000000e-01 0.000000e+00 0.000000e+00 0.000000e+00 0.000000e+00 2.660000e+02
786000 -4.991026e+04 3.075417e+02 2.200000e+02 3.650000e+01 6.500000e+00 2.500000e+00 5.000000e-01 5.000000e-01 0.000000e+00 0.000000e+00 0.000000e+00 0.000000e+00 2.665000e+02
787000 -4.992700e+04 3.073716e+02 2.200000e+02 3.700000e+01 6.500000e+00 2.500000e+00 5.000000e-01 5.000000e-01 0.000000e+00 0.000000e+00 0.000000e+00 0.000000e+00 2.670000e+02
788000 -4.990222e+04 3.066458e+02 2.200000e+02 3.700000e+01 6.500000e+00 2.500000e+00 5.000000e-01 5.000000e-01 0.000000e+00 0.000000e+00 0.000000e+00 0.000000e+00 2.670000e+02
789000 -4.999324e+04 3.081721e+02 2.200000e+02 3.700000e+01 6.500000e+00 2.500000e+00 5.000000e-01 5.000000e-01 0.000000e+00 0.000000e+00 0.000000e+00 0.000000e+00 2.670000e+02
790000 -4.993890e+04 3.090678e+02 2.200000e+02 3.700000e+01 6.500000e+00 2.500000e+00 5.000000e-01 5.000000e-01 0.000000e+00 0.000000e+00 0.000000e+00 0.000000e+00 2.670000e+02
791000 -4.991693e+04 3.092610e+02 2.200000e+02 3.700000e+01 6.500000e+00 2.500000e+00 5.000000e-01 5.000000e-01 0.000000e+00 0.000000e+00 0.000000e+00 0.000000e+00 2.670000e+02
792000 -4.998417e+04 3.148877e+02 2.200000e+02 3.700000e+01 6.500000e+00 2.500000e+00 5.000000e-01 5.000000e-01 0.000000e+00 0.000000e+00 0.000000e+00 0.000000e+00 2.670000e+02
793000 -4.998809e+04 3.077094e+02 2.205000e+02 3.700000e+01 6.500000e+00 2.500000e+00 5.000000e-01 5.000000e-01 0.000000e+00 0.000000e+00 0.000000e+00 0.000000e+00 2.675000e+02
794000 -4.996864e+04 3.065058e+02 2.205000e+02 3.700000e+01 6.500000e+00 2.500000e+00 5.000000e-01 5.000000e-01 0.000000e+00 0.000000e+00 0.000000e+00 0.000000e+00 2.675000e+02
795000 -4.995748e+04 3.085616e+02 2.210000e+02 3.700000e+01 6.500000e+00 2.500000e+00 5.000000e-01 5.000000e-01 0.000000e+00 0.000000e+00 0.000000e+00 0.000000e+00 2.680000e+02
796000 -5.003159e+04 3.067249e+02 2.210000e+02 3.750000e+01 6.500000e+00 2.500000e+00 5.000000e-01 5.000000e-01 0.000000e+00 0.000000e+00 0.000000e+00 0.000000e+00 2.685000e+02
797000 -4.996363e+04 3.075245e+02 2.215000e+02 3.750000e+01 6.500000e+00 2.500000e+00 5.000000e-01 5.000000e-01 0.000000e+00 0.000000e+00 0.000000e+00 0.000000e+00 2.690000e+02
798000 -4.991645e+04 3.127816e+02 2.215000e+02 3.750000e+01 7.000000e+00 2.500000e+00 5.000000e-01 5.000000e-01 0.000000e+00 0.000000e+00 0.000000e+00 0.000000e+00 2.695000e+02
799000 -4.993224e+04 3.072917e+02 2.215000e+02 3.750000e+01 7.000000e+00 2.500000e+00 5.000000e-01 5.000000e-01 0.000000e+00 0.000000e+00 0.000000e+00 0.000000e+00 2.695000e+02
800000 -4.989835e+04 3.112827e+02 2.220000e+02 3.750000e+01 7.000000e+00 2.500000e+00 5.000000e-01 5.000000e-01 0.000000e+00 0.000000e+00 0.000000e+00 0.000000e+00 2.700000e+02
801000 -4.990069e+04 3.090317e+02 2.220000e+02 3.800000e+01 7.000000e+00 2.500000e+00 5.000000e-01 5.000000e-01 0.000000e+00 0.000000e+00 0.000000e+00 0.000000e+00 2.705000e+02
802000 -4.997454e+04 3.101279e+02 2.220000e+02 3.800000e+01 7.000000e+00 2.500000e+00 5.000000e-01 5.000000e-01 0.000000e+00 0.000000e+00 0.000000e+00 0.000000e+00 2.705000e+02
803000 -4.987097e+04 3.088823e+02 2.220000e+02 3.800000e+01 7.000000e+00 2.500000e+00 5.000000e-01 5.000000e-01 0.000000e+00 0.000000e+00 0.000000e+00 0.000000e+00 2.705000e+02
804000 -4.991269e+04 3.104541e+02 2.220000e+02 3.850000e+01 7.000000e+00 2.500000e+00 5.000000e-01 5.000000e-01 0.000000e+00 0.000000e+00 0.000000e+00 0.000000e+00 2.705000e+02
805000 -4.987668e+04 3.060648e+02 2.220000e+02 3.850000e+01 7.000000e+00 2.500000e+00 5.000000e-01 5.000000e-01 0.000000e+00 0.000000e+00 0.000000e+00 0.000000e+00 2.710000e+02
806000 -4.982658e+04 3.137529e+02 2.220000e+02 3.850000e+01 7.500000e+00 2.500000e+00 5.000000e-01 5.000000e-01 0.000000e+00 0.000000e+00 0.000000e+00 0.000000e+00 2.715000e+02
807000 -4.979862e+04 3.109027e+02 2.220000e+02 3.850000e+01 7.500000e+00 2.500000e+00 5.000000e-01 5.000000e-01 0.000000e+00 0.000000e+00 0.000000e+00 0.000000e+00 2.715000e+02
808000 -4.985892e+04 3.139361e+02 2.220000e+02 3.850000e+01 7.500000e+00 2.500000e+00 5.000000e-01 5.000000e-01 0.000000e+00 0.000000e+00 0.000000e+00 0.000000e+00 2.715000e+02
809000 -4.993116e+04 3.119796e+02 2.225000e+02 3.850000e+01 7.500000e+00 2.500000e+00 5.000000e-01 5.000000e-01 0.000000e+00 0.000000e+00 0.000000e+00 0.000000e+00 2.720000e+02
810000 -4.985337e+04 3.094899e+02 2.225000e+02 3.850000e+01 7.500000e+00 2.500000e+00 5.000000e-01 5.000000e-01 0.000000e+00 0.000000e+00 0.000000e+00 0.000000e+00 2.720000e+02
811000 -4.981232e+04 3.078220e+02 2.225000e+02 3.850000e+01 7.500000e+00 2.500000e+00 5.000000e-01 5.000000e-01 0.000000e+00 0.000000e+00 0.000000e+00 0.000000e+00 2.720000e+02
812000 -4.979094e+04 3.086605e+02 2.225000e+02 3.850000e+01 7.500000e+00 2.500000e+00 5.000000e-01 5.000000e-01 0.000000e+00 0.000000e+00 0.000000e+00 0.000000e+00 2.720000e+02
813000 -4.987036e+04 3.100735e+02 2.225000e+02 3.850000e+01 7.500000e+00 2.500000e+00 5.000000e-01 5.000000e-01 0.000000e+00 0.000000e+00 0.000000e+00 0.000000e+00 2.720000e+02
814000 -4.987153e+04 3.084127e+02 2.225000e+02 3.850000e+01 7.500000e+00 2.500000e+00 5.000000e-01 5.000000e-01 0.000000e+00 0.000000e+00 0.000000e+00 0.000000e+00 2.720000e+02
815000 -4.993142e+04 3.124706e+02 2.225000e+02 3.850000e+01 7.500000e+00 2.500000e+00 5.000000e-01 5.000000e-01 0.000000e+00 0.000000e+00 0.000000e+00 0.000000e+00 2.720000e+02
816000 -4.990349e+04 3.072793e+02 2.225000e+02 3.850000e+01 7.500000e+00 2.500000e+00 5.000000e-01 5.000000e-01 0.000000e+00 0.000000e+00 0.000000e+00 0.000000e+00 2.720000e+02
817000 -4.988215e+04 3.126423e+02 2.225000e+02 3.850000e+01 8.000000e+00 2.500000e+00 5.000000e-01 5.000000e-01 0.000000e+00 0.000000e+00 0.000000e+00 0.000000e+00 2.725000e+02
818000 -4.993049e+04 3.079943e+02 2.225000e+02 3.900000e+01 8.000000e+00 2.500000e+00 5.000000e-01 5.000000e-01 0.000000e+00 0.000000e+00 0.000000e+00 0.000000e+00 2.730000e+02
819000 -4.981412e+04 3.113347e+02 2.230000e+02 3.900000e+01 8.000000e+00 2.500000e+00 5.000000e-01 5.000000e-01 0.000000e+00 0.000000e+00 0.000000e+00 0.000000e+00 2.735000e+02
820000 -4.986218e+04 3.125248e+02 2.230000e+02 3.900000e+01 8.000000e+00 2.500000e+00 5.000000e-01 5.000000e-01 0.000000e+00 0.000000e+00 0.000000e+00 0.000000e+00 2.735000e+02
821000 -4.982299e+04 3.115382e+02 2.235000e+02 3.900000e+01 8.000000e+00 2.500000e+00 5.000000e-01 5.000000e-01 0.000000e+00 0.000000e+00 0.000000e+00 0.000000e+00 2.740000e+02
822000 -4.983604e+04 3.088460e+02 2.235000e+02 3.900000e+01 8.000000e+00 2.500000e+00 5.000000e-01 5.000000e-01 0.000000e+00 0.000000e+00 0.000000e+00 0.000000e+00 2.740000e+02
823000 -4.987582e+04 3.121497e+02 2.235000e+02 3.900000e+01 8.000000e+00 2.500000e+00 5.000000e-01 5.000000e-01 0.000000e+00 0.000000e+00 0.000000e+00 0.000000e+00 2.740000e+02
824000 -4.981459e+04 3.076268e+02 2.235000e+02 3.900000e+01 8.000000e+00 2.500000e+00 5.000000e-01 5.000000e-01 0.000000e+00 0.000000e+00 0.000000e+00 0.000000e+00 2.740000e+02
825000 -4.983822e+04 3.113423e+02 2.235000e+02 3.900000e+01 8.000000e+00 2.500000e+00 5.000000e-01 5.000000e-01 0.000000e+00 0.000000e+00 0.000000e+00 0.000000e+00 2.740000e+02
826000 -4.980834e+04 3.124855e+02 2.235000e+02 3.900000e+01 8.000000e+00 2.500000e+00 5.000000e-01 5.000000e-01 0.000000e+00 0.000000e+00 0.000000e+00 0.000000e+00 2.740000e+02
827000 -4.980383e+04 3.102155e+02 2.235000e+02 3.900000e+01 8.000000e+00 2.500000e+00 5.000000e-01 5.000000e-01 0.000000e+00 0.000000e+00 0.000000e+00 0.000000e+00 2.740000e+02
828000 -4.986735e+04 3.064351e+02 2.235000e+02 3.900000e+01 8.000000e+00 2.500000e+00 5.000000e-01 5.000000e-01 0.000000e+00 0.000000e+00 0.000000e+00 0.000000e+00 2.740000e+02
829000 -4.983980e+04 3.109388e+02 2.240000e+02 3.900000e+01 8.000000e+00 2.500000e+00 5.000000e-01 5.000000e-01 0.000000e+00 0.000000e+00 0.000000e+00 0.000000e+00 2.745000e+02
830000 -4.982388e+04 3.093156e+02 2.240000e+02 3.900000e+01 8.000000e+00 2.500000e+00 5.000000e-01 5.000000e-01 0.000000e+00 0.000000e+00 0.000000e+00 0.000000e+00 2.745000e+02
831000 -4.983344e+04 3.110275e+02 2.240000e+02 3.900000e+01 8.000000e+00 2.500000e+00 5.000000e-01 5.000000e-01 0.000000e+00 0.000000e+00 0.000000e+00 0.000000e+00 2.745000e+02
832000 -4.985262e+04 3.124603e+02 2.240000e+02 3.900000e+01 8.000000e+00 2.500000e+00 5.000000e-01 5.000000e-01 0.000000e+00 0.000000e+00 0.000000e+00 0.000000e+00 2.745000e+02
833000 -4.987661e+04 3.084909e+02 2.240000e+02 3.900000e+01 8.000000e+00 2.500000e+00 5.000000e-01 5.000000e-01 0.000000e+00 0.000000e+00 0.000000e+00 0.000000e+00 2.745000e+02
834000 -4.988219e+04 3.103293e+02 2.245000e+02 3.900000e+01 8.000000e+00 2.500000e+00 5.000000e-01 5.000000e-01 0.000000e+00 0.000000e+00 0.000000e+00 0.000000e+00 2.750000e+02
835000 -4.984390e+04 3.097025e+02 2.245000e+02 3.900000e+01 8.000000e+00 2.500000e+00 5.000000e-01 5.000000e-01 0.000000e+00 0.000000e+00 0.000000e+00 0.000000e+00 2.750000e+02
836000 -4.989660e+04 3.127061e+02 2.245000e+02 3.950000e+01 8.000000e+00 2.500000e+00 5.000000e-01 5.000000e-01 0.000000e+00 0.000000e+00 0.000000e+00 0.000000e+00 2.755000e+02
837000 -4.982579e+04 3.090317e+02 2.245000e+02 3.950000e+01 8.000000e+00 2.500000e+00 5.000000e-01 5.000000e-01 0.000000e+00 0.000000e+00 0.000000e+00 0.000000e+00 2.755000e+02
838000 -4.987001e+04 3.090724e+02 2.245000e+02 3.950000e+01 8.000000e+00 2.500000e+00 5.000000e-01 5.000000e-01 0.000000e+00 0.000000e+00 0.000000e+00 0.000000e+00 2.755000e+02
839000 -4.981485e+04 3.118160e+02 2.245000e+02 3.950000e+01 8.000000e+00 2.500000e+00 5.000000e-01 5.000000e-01 0.000000e+00 0.000000e+00 0.000000e+00 0.000000e+00 2.755000e+02
840000 -4.984663e+04 3.067395e+02 2.245000e+02 3.950000e+01 8.000000e+00 2.500000e+00 5.000000e-01 5.000000e-01 0.000000e+00 0.000000e+00 0.000000e+00 0.000000e+00 2.755000e+02
841000 -4.987862e+04 3.098230e+02 2.245000e+02 3.950000e+01 8.000000e+00 2.500000e+00 5.000000e-01 5.000000e-01 0.000000e+00 0.000000e+00 0.000000e+00 0.000000e+00 2.755000e+02
842000 -4.988949e+04 3.091009e+02 2.245000e+02 3.950000e+01 8.000000e+00 2.500000e+00 5.000000e-01 5.000000e-01 0.000000e+00 0.000000e+00 0.000000e+00 0.000000e+00 2.755000e+02
843000 -4.984777e+04 3.081109e+02 2.245000e+02 3.950000e+01 8.000000e+00 2.500000e+00 5.000000e-01 5.000000e-01 0.000000e+00 0.000000e+00 0.000000e+00 0.000000e+00 2.755000e+02
844000 -4.983886e+04 3.090969e+02 2.245000e+02 3.950000e+01 8.000000e+00 2.500000e+00 5.000000e-01 5.000000e-01 0.000000e+00 0.000000e+00 0.000000e+00 0.000000e+00 2.755000e+02
845000 -4.982040e+04 3.104096e+02 2.245000e+02 3.950000e+01 8.000000e+00 2.500000e+00 5.000000e-01 5.000000e-01 0.000000e+00 0.000000e+00 0.000000e+00 0.000000e+00 2.755000e+02
846000 -4.988306e+04 3.097848e+02 2.245000e+02 3.950000e+01 8.000000e+00 2.500000e+00 5.000000e-01 5.000000e-01 0.000000e+00 0.000000e+00 0.000000e+00 0.000000e+00 2.755000e+02
847000 -4.983440e+04 3.090681e+02 2.245000e+02 3.950000e+01 8.500000e+00 2.500000e+00 5.000000e-01 5.000000e-01 0.000000e+00 0.000000e+00 0.000000e+00 0.000000e+00 2.760000e+02
848000 -4.985954e+04 3.121906e+02 2.245000e+02 3.950000e+01 8.500000e+00 2.500000e+00 5.000000e-01 5.000000e-01 0.000000e+00 0.000000e+00 0.000000e+00 0.000000e+00 2.760000e+02
849000 -4.984457e+04 3.112592e+02 2.245000e+02 3.950000e+01 8.500000e+00 2.500000e+00 5.000000e-01 5.000000e-01 0.000000e+00 0.000000e+00 0.000000e+00 0.000000e+00 2.760000e+02
850000 -4.987092e+04 3.098404e+02 2.245000e+02 4.000000e+01 8.500000e+00 2.500000e+00 5.000000e-01 5.000000e-01 0.000000e+00 0.000000e+00 0.000000e+00 0.000000e+00 2.765000e+02
851000 -4.979295e+04 3.115949e+02 2.245000e+02 4.000000e+01 8.500000e+00 2.500000e+00 5.000000e-01 5.000000e-01 0.000000e+00 0.000000e+00 0.000000e+00 0.000000e+00 2.765000e+02
852000 -4.986423e+04 3.091442e+02 2.245000e+02 4.000000e+01 8.500000e+00 2.500000e+00 5.000000e-01 5.000000e-01 0.000000e+00 0.000000e+00 0.000000e+00 0.000000e+00 2.765000e+02
853000 -4.988708e+04 3.076299e+02 2.245000e+02 4.050000e+01 8.500000e+00 2.500000e+00 5.000000e-01 5.000000e-01 0.000000e+00 0.000000e+00 0.000000e+00 0.000000e+00 2.765000e+02
854000 -4.987137e+04 3.085004e+02 2.245000e+02 4.050000e+01 9.000000e+00 2.500000e+00 5.000000e-01 5.000000e-01 0.000000e+00 0.000000e+00 0.000000e+00 0.000000e+00 2.775000e+02
855000 -4.982157e+04 3.091978e+02 2.250000e+02 4.050000e+01 9.000000e+00 2.500000e+00 5.000000e-01 5.000000e-01 0.000000e+00 0.000000e+00 0.000000e+00 0.000000e+00 2.780000e+02
856000 -4.983939e+04 3.107938e+02 2.250000e+02 4.050000e+01 9.000000e+00 2.500000e+00 5.000000e-01 5.000000e-01 0.000000e+00 0.000000e+00 0.000000e+00 0.000000e+00 2.780000e+02
857000 -4.988651e+04 3.150894e+02 2.250000e+02 4.050000e+01 9.000000e+00 2.500000e+00 5.000000e-01 5.000000e-01 0.000000e+00 0.000000e+00 0.000000e+00 0.000000e+00 2.780000e+02
858000 -4.988202e+04 3.118014e+02 2.250000e+02 4.050000e+01 9.000000e+00 2.500000e+00 5.000000e-01 5.000000e-01 0.000000e+00 0.000000e+00 0.000000e+00 0.000000e+00 2.780000e+02
859000 -4.987737e+04 3.124322e+02 2.250000e+02 4.100000e+01 9.000000e+00 2.500000e+00 5.000000e-01 5.000000e-01 0.000000e+00 0.000000e+00 0.000000e+00 0.000000e+00 2.785000e+02
860000 -4.992993e+04 3.103617e+02 2.250000e+02 4.100000e+01 9.000000e+00 2.500000e+00 5.000000e-01 5.000000e-01 0.000000e+00 0.000000e+00 0.000000e+00 0.000000e+00 2.785000e+02
861000 -4.988413e+04 3.077293e+02 2.250000e+02 4.150000e+01 9.500000e+00 2.500000e+00 5.000000e-01 5.000000e-01 0.000000e+00 0.000000e+00 0.000000e+00 0.000000e+00 2.790000e+02
862000 -4.988082e+04 3.102246e+02 2.250000e+02 4.150000e+01 9.500000e+00 2.500000e+00 5.000000e-01 5.000000e-01 0.000000e+00 0.000000e+00 0.000000e+00 0.000000e+00 2.795000e+02
863000 -4.992359e+04 3.074644e+02 2.250000e+02 4.150000e+01 9.500000e+00 2.500000e+00 5.000000e-01 5.000000e-01 0.000000e+00 0.000000e+00 0.000000e+00 0.000000e+00 2.795000e+02
864000 -4.993141e+04 3.085626e+02 2.250000e+02 4.150000e+01 1.000000e+01 2.500000e+00 5.000000e-01 5.000000e-01 0.000000e+00 0.000000e+00 0.000000e+00 0.000000e+00 2.800000e+02
865000 -4.984851e+04 3.066906e+02 2.250000e+02 4.150000e+01 1.000000e+01 2.500000e+00 5.000000e-01 5.000000e-01 0.000000e+00 0.000000e+00 0.000000e+00 0.000000e+00 2.800000e+02
866000 -4.987292e+04 3.086031e+02 2.250000e+02 4.150000e+01 1.000000e+01 2.500000e+00 5.000000e-01 5.000000e-01 0.000000e+00 0.000000e+00 0.000000e+00 0.000000e+00 2.800000e+02
867000 -4.988325e+04 3.125969e+02 2.250000e+02 4.150000e+01 1.000000e+01 2.500000e+00 5.000000e-01 5.000000e-01 0.000000e+00 0.000000e+00 0.000000e+00 0.000000e+00 2.800000e+02
868000 -4.989501e+04 3.103556e+02 2.250000e+02 4.150000e+01 1.000000e+01 2.500000e+00 5.000000e-01 5.000000e-01 0.000000e+00 0.000000e+00 0.000000e+00 0.000000e+00 2.800000e+02
869000 -4.979066e+04 3.096996e+02 2.250000e+02 4.150000e+01 1.000000e+01 2.500000e+00 5.000000e-01 5.000000e-01 0.000000e+00 0.000000e+00 0.000000e+00 0.000000e+00 2.800000e+02
870000 -4.980318e+04 3.099742e+02 2.250000e+02 4.150000e+01 1.000000e+01 2.500000e+00 5.000000e-01 5.000000e-01 0.000000e+00 0.000000e+00 0.000000e+00 0.000000e+00 2.800000e+02
871000 -4.977304e+04 3.112958e+02 2.250000e+02 4.150000e+01 1.000000e+01 2.500000e+00 5.000000e-01 5.000000e-01 0.000000e+00 0.000000e+00 0.000000e+00 0.000000e+00 2.800000e+02
872000 -4.983596e+04 3.112717e+02 2.250000e+02 4.150000e+01 1.000000e+01 2.500000e+00 5.000000e-01 5.000000e-01 0.000000e+00 0.000000e+00 0.000000e+00 0.000000e+00 2.800000e+02
873000 -4.982553e+04 3.143851e+02 2.250000e+02 4.200000e+01 1.000000e+01 2.500000e+00 5.000000e-01 5.000000e-01 0.000000e+00 0.000000e+00 0.000000e+00 0.000000e+00 2.805000e+02
874000 -4.981610e+04 3.095360e+02 2.250000e+02 4.250000e+01 1.000000e+01 3.000000e+00 5.000000e-01 5.000000e-01 0.000000e+00 0.000000e+00 0.000000e+00 0.000000e+00 2.815000e+02
875000 -4.986031e+04 3.099582e+02 2.250000e+02 4.250000e+01 1.000000e+01 3.000000e+00 5.000000e-01 5.000000e-01 0.000000e+00 0.000000e+00 0.000000e+00 0.000000e+00 2.815000e+02
876000 -4.984532e+04 3.139387e+02 2.250000e+02 4.250000e+01 1.000000e+01 3.000000e+00 5.000000e-01 5.000000e-01 0.000000e+00 0.000000e+00 0.000000e+00 0.000000e+00 2.815000e+02
877000 -4.987781e+04 3.089724e+02 2.250000e+02 4.250000e+01 1.000000e+01 3.000000e+00 5.000000e-01 5.000000e-01 0.000000e+00 0.000000e+00 0.000000e+00 0.000000e+00 2.815000e+02
878000 -4.987321e+04 3.075357e+02 2.255000e+02 4.250000e+01 1.000000e+01 3.000000e+00 5.000000e-01 5.000000e-01 0.000000e+00 0.000000e+00 0.000000e+00 0.000000e+00 2.820000e+02
879000 -4.986504e+04 3.133043e+02 2.260000e+02 4.250000e+01 1.000000e+01 3.000000e+00 5.000000e-01 5.000000e-01 0.000000e+00 0.000000e+00 0.000000e+00 0.000000e+00 2.825000e+02
880000 -4.987578e+04 3.082149e+02 2.260000e+02 4.250000e+01 1.000000e+01 3.000000e+00 5.000000e-01 5.000000e-01 0.000000e+00 0.000000e+00 0.000000e+00 0.000000e+00 2.825000e+02
881000 -4.988412e+04 3.082214e+02 2.265000e+02 4.250000e+01 1.000000e+01 3.000000e+00 5.000000e-01 5.000000e-01 0.000000e+00 0.000000e+00 0.000000e+00 0.000000e+00 2.830000e+02
882000 -4.983465e+04 3.097302e+02 2.265000e+02 4.250000e+01 1.050000e+01 3.000000e+00 5.000000e-01 5.000000e-01 0.000000e+00 0.000000e+00 0.000000e+00 0.000000e+00 2.835000e+02
883000 -4.987913e+04 3.086793e+02 2.270000e+02 4.250000e+01 1.050000e+01 3.000000e+00 5.000000e-01 5.000000e-01 0.000000e+00 0.000000e+00 0.000000e+00 0.000000e+00 2.840000e+02
884000 -4.988183e+04 3.126083e+02 2.270000e+02 4.250000e+01 1.050000e+01 3.000000e+00 5.000000e-01 5.000000e-01 0.000000e+00 0.000000e+00 0.000000e+00 0.000000e+00 2.840000e+02
885000 -4.983226e+04 3.097678e+02 2.270000e+02 4.250000e+01 1.050000e+01 3.000000e+00 5.000000e-01 5.000000e-01 0.000000e+00 0.000000e+00 0.000000e+00 0.000000e+00 2.840000e+02
886000 -4.983760e+04 3.101759e+02 2.275000e+02 4.250000e+01 1.050000e+01 3.000000e+00 5.000000e-01 5.000000e-01 0.000000e+00 0.000000e+00 0.000000e+00 0.000000e+00 2.845000e+02
887000 -4.987303e+04 3.119818e+02 2.275000e+02 4.250000e+01 1.050000e+01 3.000000e+00 5.000000e-01 5.000000e-01 0.000000e+00 0.000000e+00 0.000000e+00 0.000000e+00 2.845000e+02
888000 -4.980289e+04 3.088245e+02 2.275000e+02 4.300000e+01 1.050000e+01 3.000000e+00 5.000000e-01 5.000000e-01 0.000000e+00 0.000000e+00 0.000000e+00 0.000000e+00 2.845000e+02
889000 -4.981391e+04 3.083288e+02 2.275000e+02 4.300000e+01 1.050000e+01 3.000000e+00 5.000000e-01 5.000000e-01 0.000000e+00 0.000000e+00 0.000000e+00 0.000000e+00 2.850000e+02
890000 -4.986673e+04 3.076052e+02 2.275000e+02 4.300000e+01 1.050000e+01 3.000000e+00 5.000000e-01 5.000000e-01 0.000000e+00 0.000000e+00 0.000000e+00 0.000000e+00 2.850000e+02
891000 -4.982278e+04 3.113335e+02 2.275000e+02 4.350000e+01 1.050000e+01 3.000000e+00 5.000000e-01 5.000000e-01 0.000000e+00 0.000000e+00 0.000000e+00 0.000000e+00 2.850000e+02
892000 -4.987331e+04 3.099437e+02 2.275000e+02 4.350000e+01 1.050000e+01 3.000000e+00 5.000000e-01 5.000000e-01 0.000000e+00 0.000000e+00 0.000000e+00 0.000000e+00 2.855000e+02
893000 -4.982088e+04 3.120231e+02 2.275000e+02 4.350000e+01 1.050000e+01 3.000000e+00 1.000000e+00 5.000000e-01 0.000000e+00 0.000000e+00 0.000000e+00 0.000000e+00 2.860000e+02
894000 -4.982495e+04 3.142158e+02 2.275000e+02 4.350000e+01 1.050000e+01 3.000000e+00 1.000000e+00 5.000000e-01 0.000000e+00 0.000000e+00 0.000000e+00 0.000000e+00 2.860000e+02
895000 -4.984519e+04 3.098321e+02 2.275000e+02 4.350000e+01 1.050000e+01 3.000000e+00 1.000000e+00 5.000000e-01 0.000000e+00 0.000000e+00 0.000000e+00 0.000000e+00 2.860000e+02
896000 -4.983156e+04 3.124181e+02 2.275000e+02 4.350000e+01 1.050000e+01 3.000000e+00 1.000000e+00 5.000000e-01 0.000000e+00 0.000000e+00 0.000000e+00 0.000000e+00 2.860000e+02
897000 -4.979024e+04 3.056755e+02 2.275000e+02 4.350000e+01 1.050000e+01 3.000000e+00 1.000000e+00 5.000000e-01 0.000000e+00 0.000000e+00 0.000000e+00 0.000000e+00 2.860000e+02
898000 -4.986836e+04 3.092674e+02 2.275000e+02 4.350000e+01 1.050000e+01 3.000000e+00 1.000000e+00 5.000000e-01 0.000000e+00 0.000000e+00 0.000000e+00 0.000000e+00 2.860000e+02
899000 -4.984403e+04 3.101141e+02 2.275000e+02 4.350000e+01 1.100000e+01 3.000000e+00 1.000000e+00 5.000000e-01 0.000000e+00 0.000000e+00 0.000000e+00 0.000000e+00 2.865000e+02
900000 -4.977062e+04 3.134298e+02 2.275000e+02 4.350000e+01 1.100000e+01 3.000000e+00 1.000000e+00 5.000000e-01 0.000000e+00 0.000000e+00 0.000000e+00 0.000000e+00 2.865000e+02
901000 -4.979387e+04 3.132905e+02 2.280000e+02 4.350000e+01 1.100000e+01 3.000000e+00 1.000000e+00 5.000000e-01 0.000000e+00 0.000000e+00 0.000000e+00 0.000000e+00 2.870000e+02
902000 -4.981723e+04 3.114200e+02 2.280000e+02 4.350000e+01 1.100000e+01 3.000000e+00 1.000000e+00 5.000000e-01 0.000000e+00 0.000000e+00 0.000000e+00 0.000000e+00 2.870000e+02
903000 -4.982378e+04 3.105433e+02 2.280000e+02 4.350000e+01 1.100000e+01 3.000000e+00 1.000000e+00 5.000000e-01 0.000000e+00 0.000000e+00 0.000000e+00 0.000000e+00 2.870000e+02
904000 -4.985634e+04 3.063791e+02 2.280000e+02 4.350000e+01 1.100000e+01 3.000000e+00 1.000000e+00 5.000000e-01 0.000000e+00 0.000000e+00 0.000000e+00 0.000000e+00 2.870000e+02
905000 -4.983784e+04 3.088365e+02 2.280000e+02 4.350000e+01 1.100000e+01 3.000000e+00 1.000000e+00 5.000000e-01 0.000000e+00 0.000000e+00 0.000000e+00 0.000000e+00 2.870000e+02
906000 -4.980496e+04 3.107618e+02 2.280000e+02 4.350000e+01 1.100000e+01 3.000000e+00 1.000000e+00 5.000000e-01 0.000000e+00 0.000000e+00 0.000000e+00 0.000000e+00 2.870000e+02
907000 -4.984106e+04 3.136315e+02 2.280000e+02 4.350000e+01 1.100000e+01 3.000000e+00 1.000000e+00 5.000000e-01 0.000000e+00 0.000000e+00 0.000000e+00 0.000000e+00 2.870000e+02
908000 -4.981754e+04 3.079059e+02 2.280000e+02 4.350000e+01 1.100000e+01 3.000000e+00 1.000000e+00 5.000000e-01 0.000000e+00 0.000000e+00 0.000000e+00 0.000000e+00 2.870000e+02
909000 -4.985189e+04 3.133204e+02 2.280000e+02 4.350000e+01 1.150000e+01 3.000000e+00 1.000000e+00 5.000000e-01 0.000000e+00 0.000000e+00 0.000000e+00 0.000000e+00 2.875000e+02
910000 -4.982358e+04 3.151290e+02 2.280000e+02 4.400000e+01 1.150000e+01 3.000000e+00 1.000000e+00 5.000000e-01 0.000000e+00 0.000000e+00 0.000000e+00 0.000000e+00 2.880000e+02
911000 -4.992372e+04 3.100710e+02 2.280000e+02 4.400000e+01 1.150000e+01 3.000000e+00 1.000000e+00 5.000000e-01 0.000000e+00 0.000000e+00 0.000000e+00 0.000000e+00 2.880000e+02
912000 -4.988751e+04 3.100334e+02 2.280000e+02 4.400000e+01 1.150000e+01 3.000000e+00 1.000000e+00 5.000000e-01 0.000000e+00 0.000000e+00 0.000000e+00 0.000000e+00 2.880000e+02
913000 -4.987263e+04 3.135038e+02 2.280000e+02 4.400000e+01 1.150000e+01 3.000000e+00 1.000000e+00 5.000000e-01 0.000000e+00 0.000000e+00 0.000000e+00 0.000000e+00 2.880000e+02
914000 -4.985758e+04 3.130121e+02 2.280000e+02 4.400000e+01 1.150000e+01 3.000000e+00 1.000000e+00 5.000000e-01 0.000000e+00 0.000000e+00 0.000000e+00 0.000000e+00 2.880000e+02
915000 -4.979848e+04 3.096656e+02 2.285000e+02 4.400000e+01 1.150000e+01 3.000000e+00 1.000000e+00 5.000000e-01 0.000000e+00 0.000000e+00 0.000000e+00 0.000000e+00 2.885000e+02
916000 -4.984797e+04 3.136098e+02 2.285000e+02 4.450000e+01 1.150000e+01 3.000000e+00 1.000000e+00 5.000000e-01 0.000000e+00 0.000000e+00 0.000000e+00 0.000000e+00 2.890000e+02
917000 -4.981382e+04 3.083837e+02 2.285000e+02 4.450000e+01 1.150000e+01 3.000000e+00 1.000000e+00 5.000000e-01 0.000000e+00 0.000000e+00 0.000000e+00 0.000000e+00 2.890000e+02
918000 -4.979237e+04 3.092474e+02 2.285000e+02 4.450000e+01 1.150000e+01 3.000000e+00 1.000000e+00 5.000000e-01 0.000000e+00 0.000000e+00 0.000000e+00 0.000000e+00 2.890000e+02
919000 -4.987416e+04 3.075880e+02 2.285000e+02 4.450000e+01 1.150000e+01 3.000000e+00 1.000000e+00 5.000000e-01 0.000000e+00 0.000000e+00 0.000000e+00 0.000000e+00 2.890000e+02
920000 -4.979202e+04 3.101139e+02 2.285000e+02 4.450000e+01 1.150000e+01 3.000000e+00 1.000000e+00 5.000000e-01 0.000000e+00 0.000000e+00 0.000000e+00 0.000000e+00 2.890000e+02
921000 -4.988103e+04 3.120439e+02 2.285000e+02 4.500000e+01 1.150000e+01 3.000000e+00 1.000000e+00 5.000000e-01 0.000000e+00 0.000000e+00 0.000000e+00 0.000000e+00 2.895000e+02
922000 -4.983402e+04 3.092528e+02 2.285000e+02 4.500000e+01 1.150000e+01 3.000000e+00 1.000000e+00 5.000000e-01 0.000000e+00 0.000000e+00 0.000000e+00 0.000000e+00 2.895000e+02
923000 -4.981080e+04 3.120176e+02 2.285000e+02 4.500000e+01 1.150000e+01 3.000000e+00 1.000000e+00 5.000000e-01 0.000000e+00 0.000000e+00 0.000000e+00 0.000000e+00 2.895000e+02
924000 -4.980964e+04 3.104463e+02 2.285000e+02 4.500000e+01 1.150000e+01 3.000000e+00 1.000000e+00 5.000000e-01 0.000000e+00 0.000000e+00 0.000000e+00 0.000000e+00 2.895000e+02
925000 -4.978048e+04 3.101318e+02 2.290000e+02 4.500000e+01 1.150000e+01 3.000000e+00 1.000000e+00 5.000000e-01 0.000000e+00 0.000000e+00 0.000000e+00 0.000000e+00 2.900000e+02
926000 -4.983829e+04 3.104417e+02 2.290000e+02 4.550000e+01 1.150000e+01 3.000000e+00 1.000000e+00 5.000000e-01 0.000000e+00 0.000000e+00 0.000000e+00 0.000000e+00 2.905000e+02
927000 -4.979404e+04 3.106899e+02 2.290000e+02 4.550000e+01 1.150000e+01 3.000000e+00 1.000000e+00 5.000000e-01 0.000000e+00 0.000000e+00 0.000000e+00 0.000000e+00 2.905000e+02
928000 -4.975587e+04 3.086297e+02 2.290000e+02 4.550000e+01 1.150000e+01 3.000000e+00 1.000000e+00 5.000000e-01 0.000000e+00 0.000000e+00 0.000000e+00 0.000000e+00 2.905000e+02
929000 -4.977647e+04 3.115625e+02 2.290000e+02 4.550000e+01 1.150000e+01 3.000000e+00 1.000000e+00 5.000000e-01 0.000000e+00 0.000000e+00 0.000000e+00 0.000000e+00 2.905000e+02
930000 -4.972251e+04 3.100239e+02 2.290000e+02 4.600000e+01 1.150000e+01 3.000000e+00 1.000000e+00 5.000000e-01 0.000000e+00 0.000000e+00 0.000000e+00 0.000000e+00 2.905000e+02
931000 -4.972286e+04 3.132599e+02 2.290000e+02 4.600000e+01 1.150000e+01 3.000000e+00 1.000000e+00 5.000000e-01 0.000000e+00 0.000000e+00 0.000000e+00 0.000000e+00 2.910000e+02
932000 -4.971975e+04 3.106578e+02 2.290000e+02 4.650000e+01 1.150000e+01 3.000000e+00 1.000000e+00 5.000000e-01 0.000000e+00 0.000000e+00 0.000000e+00 0.000000e+00 2.915000e+02
933000 -4.975580e+04 3.095820e+02 2.290000e+02 4.650000e+01 1.150000e+01 3.000000e+00 1.000000e+00 5.000000e-01 0.000000e+00 0.000000e+00 0.000000e+00 0.000000e+00 2.915000e+02
934000 -4.975129e+04 3.089452e+02 2.290000e+02 4.650000e+01 1.150000e+01 3.000000e+00 1.000000e+00 5.000000e-01 0.000000e+00 0.000000e+00 0.000000e+00 0.000000e+00 2.915000e+02
935000 -4.976996e+04 3.125068e+02 2.290000e+02 4.650000e+01 1.150000e+01 3.000000e+00 1.000000e+00 5.000000e-01 0.000000e+00 0.000000e+00 0.000000e+00 0.000000e+00 2.915000e+02
936000 -4.983993e+04 3.067240e+02 2.290000e+02 4.650000e+01 1.150000e+01 3.000000e+00 1.000000e+00 5.000000e-01 0.000000e+00 0.000000e+00 0.000000e+00 0.000000e+00 2.915000e+02
937000 -4.970558e+04 3.099911e+02 2.290000e+02 4.650000e+01 1.150000e+01 3.000000e+00 1.000000e+00 5.000000e-01 0.000000e+00 0.000000e+00 0.000000e+00 0.000000e+00 2.915000e+02
938000 -4.969832e+04 3.112560e+02 2.290000e+02 4.650000e+01 1.150000e+01 3.000000e+00 1.000000e+00 5.000000e-01 0.000000e+00 0.000000e+00 0.000000e+00 0.000000e+00 2.915000e+02
939000 -4.976996e+04 3.088066e+02 2.290000e+02 4.650000e+01 1.150000e+01 3.000000e+00 1.000000e+00 5.000000e-01 0.000000e+00 0.000000e+00 0.000000e+00 0.000000e+00 2.915000e+02
940000 -4.974318e+04 3.102473e+02 2.290000e+02 4.650000e+01 1.150000e+01 3.000000e+00 1.000000e+00 5.000000e-01 0.000000e+00 0.000000e+00 0.000000e+00 0.000000e+00 2.915000e+02
941000 -4.974720e+04 3.124950e+02 2.290000e+02 4.650000e+01 1.150000e+01 3.000000e+00 1.000000e+00 5.000000e-01 0.000000e+00 0.000000e+00 0.000000e+00 0.000000e+00 2.915000e+02
942000 -4.975483e+04 3.124768e+02 2.290000e+02 4.650000e+01 1.150000e+01 3.000000e+00 1.000000e+00 5.000000e-01 0.000000e+00 0.000000e+00 0.000000e+00 0.000000e+00 2.915000e+02
943000 -4.979119e+04 3.028117e+02 2.290000e+02 4.750000e+01 1.150000e+01 3.000000e+00 1.000000e+00 5.000000e-01 0.000000e+00 0.000000e+00 0.000000e+00 0.000000e+00 2.925000e+02
944000 -4.978133e+04 3.102833e+02 2.290000e+02 4.750000e+01 1.150000e+01 3.000000e+00 1.000000e+00 5.000000e-01 0.000000e+00 0.000000e+00 0.000000e+00 0.000000e+00 2.925000e+02
945000 -4.976493e+04 3.101007e+02 2.290000e+02 4.750000e+01 1.200000e+01 3.000000e+00 1.000000e+00 5.000000e-01 0.000000e+00 0.000000e+00 0.000000e+00 0.000000e+00 2.925000e+02
946000 -4.973236e+04 3.099497e+02 2.290000e+02 4.750000e+01 1.200000e+01 3.000000e+00 1.000000e+00 5.000000e-01 0.000000e+00 0.000000e+00 0.000000e+00 0.000000e+00 2.930000e+02
947000 -4.981242e+04 3.105454e+02 2.290000e+02 4.750000e+01 1.200000e+01 3.000000e+00 1.000000e+00 5.000000e-01 0.000000e+00 0.000000e+00 0.000000e+00 0.000000e+00 2.930000e+02
948000 -4.984020e+04 3.137532e+02 2.290000e+02 4.750000e+01 1.200000e+01 3.000000e+00 1.000000e+00 5.000000e-01 0.000000e+00 0.000000e+00 0.000000e+00 0.000000e+00 2.930000e+02
949000 -4.970626e+04 3.101475e+02 2.290000e+02 4.750000e+01 1.200000e+01 3.000000e+00 1.000000e+00 5.000000e-01 0.000000e+00 0.000000e+00 0.000000e+00 0.000000e+00 2.930000e+02
950000 -4.975140e+04 3.085260e+02 2.290000e+02 4.750000e+01 1.200000e+01 3.000000e+00 1.000000e+00 5.000000e-01 0.000000e+00 0.000000e+00 0.000000e+00 0.000000e+00 2.930000e+02
951000 -4.980946e+04 3.113163e+02 2.290000e+02 4.750000e+01 1.200000e+01 3.500000e+00 1.000000e+00 5.000000e-01 0.000000e+00 0.000000e+00 0.000000e+00 0.000000e+00 2.935000e+02
952000 -4.977126e+04 3.076683e+02 2.290000e+02 4.750000e+01 1.200000e+01 3.500000e+00 1.000000e+00 5.000000e-01 0.000000e+00 0.000000e+00 0.000000e+00 0.000000e+00 2.935000e+02
953000 -4.977568e+04 3.106230e+02 2.290000e+02 4.800000e+01 1.200000e+01 3.500000e+00 1.000000e+00 5.000000e-01 0.000000e+00 0.000000e+00 0.000000e+00 0.000000e+00 2.940000e+02
954000 -4.979408e+04 3.086671e+02 2.290000e+02 4.800000e+01 1.200000e+01 3.500000e+00 1.000000e+00 5.000000e-01 0.000000e+00 0.000000e+00 0.000000e+00 0.000000e+00 2.940000e+02
955000 -4.978997e+04 3.135594e+02 2.290000e+02 4.800000e+01 1.200000e+01 3.500000e+00 1.000000e+00 5.000000e-01 0.000000e+00 0.000000e+00 0.000000e+00 0.000000e+00 2.940000e+02
956000 -4.980531e+04 3.154825e+02 2.295000e+02 4.800000e+01 1.200000e+01 3.500000e+00 1.000000e+00 5.000000e-01 0.000000e+00 0.000000e+00 0.000000e+00 0.000000e+00 2.945000e+02
957000 -4.977097e+04 3.098630e+02 2.295000e+02 4.800000e+01 1.200000e+01 3.500000e+00 1.000000e+00 5.000000e-01 0.000000e+00 0.000000e+00 0.000000e+00 0.000000e+00 2.945000e+02
958000 -4.972825e+04 3.094373e+02 2.295000e+02 4.800000e+01 1.200000e+01 3.500000e+00 1.000000e+00 5.000000e-01 0.000000e+00 0.000000e+00 0.000000e+00 0.000000e+00 2.945000e+02
959000 -4.976224e+04 3.153144e+02 2.295000e+02 4.800000e+01 1.200000e+01 3.500000e+00 1.000000e+00 5.000000e-01 0.000000e+00 0.000000e+00 0.000000e+00 0.000000e+00 2.945000e+02
960000 -4.977232e+04 3.111714e+02 2.295000e+02 4.800000e+01 1.200000e+01 3.500000e+00 1.000000e+00 5.000000e-01 0.000000e+00 0.000000e+00 0.000000e+00 0.000000e+00 2.945000e+02
961000 -4.978454e+04 3.094560e+02 2.295000e+02 4.800000e+01 1.200000e+01 3.500000e+00 1.000000e+00 5.000000e-01 0.000000e+00 0.000000e+00 0.000000e+00 0.000000e+00 2.945000e+02
962000 -4.978420e+04 3.098940e+02 2.295000e+02 4.800000e+01 1.200000e+01 3.500000e+00 1.000000e+00 5.000000e-01 0.000000e+00 0.000000e+00 0.000000e+00 0.000000e+00 2.945000e+02
963000 -4.971615e+04 3.119344e+02 2.295000e+02 4.800000e+01 1.200000e+01 3.500000e+00 1.000000e+00 5.000000e-01 0.000000e+00 0.000000e+00 0.000000e+00 0.000000e+00 2.945000e+02
964000 -4.979073e+04 3.097407e+02 2.295000e+02 4.850000e+01 1.200000e+01 3.500000e+00 1.000000e+00 5.000000e-01 0.000000e+00 0.000000e+00 0.000000e+00 0.000000e+00 2.950000e+02
965000 -4.973109e+04 3.104546e+02 2.295000e+02 4.850000e+01 1.200000e+01 3.500000e+00 1.000000e+00 5.000000e-01 0.000000e+00 0.000000e+00 0.000000e+00 0.000000e+00 2.950000e+02
966000 -4.982008e+04 3.097187e+02 2.300000e+02 4.900000e+01 1.200000e+01 3.500000e+00 1.000000e+00 5.000000e-01 0.000000e+00 0.000000e+00 0.000000e+00 0.000000e+00 2.955000e+02
967000 -4.974865e+04 3.097968e+02 2.300000e+02 4.900000e+01 1.250000e+01 3.500000e+00 1.000000e+00 5.000000e-01 0.000000e+00 0.000000e+00 0.000000e+00 0.000000e+00 2.965000e+02
968000 -4.981062e+04 3.110729e+02 2.300000e+02 4.900000e+01 1.250000e+01 3.500000e+00 1.000000e+00 5.000000e-01 0.000000e+00 0.000000e+00 0.000000e+00 0.000000e+00 2.965000e+02
969000 -4.977940e+04 3.095645e+02 2.300000e+02 4.900000e+01 1.250000e+01 3.500000e+00 1.000000e+00 5.000000e-01 0.000000e+00 0.000000e+00 0.000000e+00 0.000000e+00 2.965000e+02
970000 -4.975532e+04 3.136378e+02 2.300000e+02 4.900000e+01 1.250000e+01 3.500000e+00 1.000000e+00 5.000000e-01 0.000000e+00 0.000000e+00 0.000000e+00 0.000000e+00 2.965000e+02
971000 -4.974316e+04 3.091091e+02 2.300000e+02 4.900000e+01 1.250000e+01 3.500000e+00 1.000000e+00 5.000000e-01 0.000000e+00 0.000000e+00 0.000000e+00 0.000000e+00 2.965000e+02
972000 -4.971647e+04 3.123948e+02 2.300000e+02 4.900000e+01 1.250000e+01 3.500000e+00 1.000000e+00 5.000000e-01 0.000000e+00 0.000000e+00 0.000000e+00 0.000000e+00 2.965000e+02
973000 -4.973018e+04 3.087729e+02 2.300000e+02 4.900000e+01 1.250000e+01 3.500000e+00 1.000000e+00 5.000000e-01 0.000000e+00 0.000000e+00 0.000000e+00 0.000000e+00 2.965000e+02
974000 -4.970703e+04 3.110383e+02 2.300000e+02 4.900000e+01 1.250000e+01 3.500000e+00 1.000000e+00 5.000000e-01 0.000000e+00 0.000000e+00 0.000000e+00 0.000000e+00 2.965000e+02
975000 -4.970297e+04 3.093298e+02 2.300000e+02 4.900000e+01 1.250000e+01 3.500000e+00 1.000000e+00 5.000000e-01 0.000000e+00 0.000000e+00 0.000000e+00 0.000000e+00 2.965000e+02
976000 -4.970409e+04 3.122472e+02 2.300000e+02 4.950000e+01 1.300000e+01 3.500000e+00 1.000000e+00 5.000000e-01 0.000000e+00 0.000000e+00 0.000000e+00 0.000000e+00 2.975000e+02
977000 -4.969969e+04 3.096848e+02 2.300000e+02 4.950000e+01 1.300000e+01 3.500000e+00 1.000000e+00 5.000000e-01 0.000000e+00 0.000000e+00 0.000000e+00 0.000000e+00 2.975000e+02
978000 -4.971685e+04 3.105853e+02 2.305000e+02 4.950000e+01 1.300000e+01 3.500000e+00 1.000000e+00 5.000000e-01 0.000000e+00 0.000000e+00 0.000000e+00 0.000000e+00 2.980000e+02
979000 -4.972122e+04 3.092116e+02 2.305000e+02 4.950000e+01 1.300000e+01 3.500000e+00 1.000000e+00 5.000000e-01 0.000000e+00 0.000000e+00 0.000000e+00 0.000000e+00 2.980000e+02
980000 -4.966281e+04 3.102461e+02 2.305000e+02 4.950000e+01 1.300000e+01 3.500000e+00 1.000000e+00 5.000000e-01 0.000000e+00 0.000000e+00 0.000000e+00 0.000000e+00 2.980000e+02
981000 -4.970654e+04 3.126130e+02 2.305000e+02 4.950000e+01 1.300000e+01 3.500000e+00 1.000000e+00 5.000000e-01 0.000000e+00 0.000000e+00 0.000000e+00 0.000000e+00 2.980000e+02
982000 -4.971090e+04 3.094240e+02 2.305000e+02 4.950000e+01 1.300000e+01 3.500000e+00 1.000000e+00 5.000000e-01 0.000000e+00 0.000000e+00 0.000000e+00 0.000000e+00 2.980000e+02
983000 -4.974103e+04 3.057373e+02 2.305000e+02 4.950000e+01 1.300000e+01 3.500000e+00 1.000000e+00 5.000000e-01 0.000000e+00 0.000000e+00 0.000000e+00 0.000000e+00 2.980000e+02
984000 -4.973347e+04 3.125899e+02 2.305000e+02 4.950000e+01 1.300000e+01 3.500000e+00 1.000000e+00 5.000000e-01 0.000000e+00 0.000000e+00 0.000000e+00 0.000000e+00 2.980000e+02
985000 -4.968739e+04 3.099185e+02 2.305000e+02 4.950000e+01 1.300000e+01 3.500000e+00 1.000000e+00 5.000000e-01 0.000000e+00 0.000000e+00 0.000000e+00 0.000000e+00 2.980000e+02
986000 -4.966203e+04 3.098294e+02 2.305000e+02 5.000000e+01 1.300000e+01 3.500000e+00 1.000000e+00 5.000000e-01 0.000000e+00 0.000000e+00 0.000000e+00 0.000000e+00 2.980000e+02
987000 -4.966013e+04 3.148695e+02 2.305000e+02 5.000000e+01 1.300000e+01 3.500000e+00 1.000000e+00 5.000000e-01 0.000000e+00 0.000000e+00 0.000000e+00 0.000000e+00 2.985000e+02
988000 -4.973072e+04 3.081900e+02 2.305000e+02 5.050000e+01 1.300000e+01 3.500000e+00 1.000000e+00 5.000000e-01 0.000000e+00 0.000000e+00 0.000000e+00 0.000000e+00 2.990000e+02
989000 -4.974037e+04 3.092809e+02 2.305000e+02 5.050000e+01 1.300000e+01 3.500000e+00 1.000000e+00 5.000000e-01 0.000000e+00 0.000000e+00 0.000000e+00 0.000000e+00 2.990000e+02
990000 -4.974680e+04 3.074029e+02 2.305000e+02 5.050000e+01 1.300000e+01 3.500000e+00 1.000000e+00 5.000000e-01 0.000000e+00 0.000000e+00 0.000000e+00 0.000000e+00 2.990000e+02
991000 -4.969082e+04 3.097755e+02 2.305000e+02 5.050000e+01 1.300000e+01 3.500000e+00 1.000000e+00 5.000000e-01 0.000000e+00 0.000000e+00 0.000000e+00 0.000000e+00 2.990000e+02
992000 -4.970949e+04 3.110673e+02 2.305000e+02 5.050000e+01 1.350000e+01 3.500000e+00 1.000000e+00 5.000000e-01 0.000000e+00 0.000000e+00 0.000000e+00 0.000000e+00 2.995000e+02
993000 -4.975299e+04 3.079466e+02 2.305000e+02 5.050000e+01 1.350000e+01 3.500000e+00 1.000000e+00 5.000000e-01 0.000000e+00 0.000000e+00 0.000000e+00 0.000000e+00 2.995000e+02
994000 -4.974854e+04 3.143600e+02 2.305000e+02 5.050000e+01 1.350000e+01 3.500000e+00 1.000000e+00 5.000000e-01 0.000000e+00 0.000000e+00 0.000000e+00 0.000000e+00 2.995000e+02
995000 -4.974515e+04 3.101845e+02 2.305000e+02 5.050000e+01 1.350000e+01 3.500000e+00 1.000000e+00 5.000000e-01 0.000000e+00 0.000000e+00 0.000000e+00 0.000000e+00 2.995000e+02
996000 -4.970395e+04 3.112346e+02 2.305000e+02 5.100000e+01 1.350000e+01 3.500000e+00 1.000000e+00 5.000000e-01 0.000000e+00 0.000000e+00 0.000000e+00 0.000000e+00 3.000000e+02
997000 -4.976184e+04 3.086485e+02 2.305000e+02 5.100000e+01 1.350000e+01 3.500000e+00 1.000000e+00 5.000000e-01 0.000000e+00 0.000000e+00 0.000000e+00 0.000000e+00 3.000000e+02
998000 -4.969007e+04 3.090234e+02 2.305000e+02 5.100000e+01 1.350000e+01 3.500000e+00 1.000000e+00 5.000000e-01 0.000000e+00 0.000000e+00 0.000000e+00 0.000000e+00 3.000000e+02
999000 -4.972147e+04 3.099824e+02 2.305000e+02 5.100000e+01 1.350000e+01 3.500000e+00 1.000000e+00 5.000000e-01 0.000000e+00 0.000000e+00 0.000000e+00 0.000000e+00 3.000000e+02
1000000 -4.975849e+04 3.110426e+02 2.305000e+02 5.150000e+01 1.350000e+01 3.500000e+00 1.000000e+00 5.000000e-01 0.000000e+00 0.000000e+00 0.000000e+00 0.000000e+00 3.005000e+02
1001000 -4.974970e+04 3.077682e+02 2.305000e+02 5.150000e+01 1.350000e+01 3.500000e+00 1.000000e+00 5.000000e-01 0.000000e+00 0.000000e+00 0.000000e+00 0.000000e+00 3.005000e+02
1002000 -4.971722e+04 3.134672e+02 2.305000e+02 5.150000e+01 1.350000e+01 3.500000e+00 1.000000e+00 5.000000e-01 0.000000e+00 0.000000e+00 0.000000e+00 0.000000e+00 3.005000e+02
1003000 -4.972738e+04 3.122248e+02 2.305000e+02 5.150000e+01 1.400000e+01 3.500000e+00 1.000000e+00 5.000000e-01 0.000000e+00 0.000000e+00 0.000000e+00 0.000000e+00 3.010000e+02
1004000 -4.970785e+04 3.127325e+02 2.305000e+02 5.150000e+01 1.400000e+01 3.500000e+00 1.000000e+00 5.000000e-01 0.000000e+00 0.000000e+00 0.000000e+00 0.000000e+00 3.010000e+02
1005000 -4.975095e+04 3.091923e+02 2.305000e+02 5.150000e+01 1.400000e+01 3.500000e+00 1.000000e+00 5.000000e-01 0.000000e+00 0.000000e+00 0.000000e+00 0.000000e+00 3.010000e+02
1006000 -4.974506e+04 3.106929e+02 2.305000e+02 5.150000e+01 1.400000e+01 3.500000e+00 1.000000e+00 5.000000e-01 0.000000e+00 0.000000e+00 0.000000e+00 0.000000e+00 3.010000e+02
1007000 -4.968654e+04 3.118564e+02 2.305000e+02 5.150000e+01 1.400000e+01 3.500000e+00 1.000000e+00 5.000000e-01 0.000000e+00 0.000000e+00 0.000000e+00 0.000000e+00 3.010000e+02
1008000 -4.972897e+04 3.079233e+02 2.305000e+02 5.150000e+01 1.400000e+01 3.500000e+00 1.000000e+00 5.000000e-01 0.000000e+00 0.000000e+00 0.000000e+00 0.000000e+00 3.010000e+02
1009000 -4.969334e+04 3.103503e+02 2.305000e+02 5.150000e+01 1.400000e+01 3.500000e+00 1.000000e+00 5.000000e-01 0.000000e+00 0.000000e+00 0.000000e+00 0.000000e+00 3.010000e+02
1010000 -4.963746e+04 3.112551e+02 2.305000e+02 5.150000e+01 1.400000e+01 3.500000e+00 1.000000e+00 5.000000e-01 0.000000e+00 0.000000e+00 0.000000e+00 0.000000e+00 3.010000e+02
1011000 -4.971071e+04 3.093809e+02 2.305000e+02 5.150000e+01 1.400000e+01 3.500000e+00 1.000000e+00 5.000000e-01 0.000000e+00 0.000000e+00 0.000000e+00 0.000000e+00 3.010000e+02
1012000 -4.971330e+04 3.083192e+02 2.305000e+02 5.150000e+01 1.450000e+01 3.500000e+00 1.000000e+00 5.000000e-01 0.000000e+00 0.000000e+00 0.000000e+00 0.000000e+00 3.015000e+02
1013000 -4.976354e+04 3.115557e+02 2.305000e+02 5.150000e+01 1.450000e+01 3.500000e+00 1.000000e+00 5.000000e-01 0.000000e+00 0.000000e+00 0.000000e+00 0.000000e+00 3.015000e+02
1014000 -4.975710e+04 3.156079e+02 2.305000e+02 5.150000e+01 1.450000e+01 3.500000e+00 1.000000e+00 5.000000e-01 0.000000e+00 0.000000e+00 0.000000e+00 0.000000e+00 3.015000e+02
1015000 -4.975293e+04 3.130574e+02 2.305000e+02 5.150000e+01 1.450000e+01 3.500000e+00 1.000000e+00 5.000000e-01 0.000000e+00 0.000000e+00 0.000000e+00 0.000000e+00 3.015000e+02
1016000 -4.970337e+04 3.093995e+02 2.305000e+02 5.150000e+01 1.450000e+01 3.500000e+00 1.000000e+00 5.000000e-01 0.000000e+00 0.000000e+00 0.000000e+00 0.000000e+00 3.015000e+02
1017000 -4.972797e+04 3.085218e+02 2.305000e+02 5.150000e+01 1.450000e+01 3.500000e+00 1.000000e+00 5.000000e-01 0.000000e+00 0.000000e+00 0.000000e+00 0.000000e+00 3.015000e+02
1018000 -4.975426e+04 3.091416e+02 2.305000e+02 5.150000e+01 1.450000e+01 3.500000e+00 1.000000e+00 5.000000e-01 0.000000e+00 0.000000e+00 0.000000e+00 0.000000e+00 3.015000e+02
1019000 -4.973196e+04 3.070087e+02 2.305000e+02 5.150000e+01 1.450000e+01 3.500000e+00 1.000000e+00 5.000000e-01 0.000000e+00 0.000000e+00 0.000000e+00 0.000000e+00 3.015000e+02
1020000 -4.968068e+04 3.137461e+02 2.305000e+02 5.150000e+01 1.450000e+01 3.500000e+00 1.000000e+00 5.000000e-01 0.000000e+00 0.000000e+00 0.000000e+00 0.000000e+00 3.015000e+02
1021000 -4.977939e+04 3.102278e+02 2.305000e+02 5.150000e+01 1.450000e+01 3.500000e+00 1.000000e+00 5.000000e-01 0.000000e+00 0.000000e+00 0.000000e+00 0.000000e+00 3.015000e+02
1022000 -4.976063e+04 3.114549e+02 2.305000e+02 5.150000e+01 1.450000e+01 3.500000e+00 1.000000e+00 5.000000e-01 0.000000e+00 0.000000e+00 0.000000e+00 0.000000e+00 3.015000e+02
1023000 -4.969717e+04 3.084068e+02 2.305000e+02 5.150000e+01 1.500000e+01 3.500000e+00 1.000000e+00 5.000000e-01 0.000000e+00 0.000000e+00 0.000000e+00 0.000000e+00 3.020000e+02
1024000 -4.972466e+04 3.113250e+02 2.305000e+02 5.150000e+01 1.500000e+01 3.500000e+00 1.000000e+00 5.000000e-01 0.000000e+00 0.000000e+00 0.000000e+00 0.000000e+00 3.020000e+02
1025000 -4.968497e+04 3.077521e+02 2.305000e+02 5.150000e+01 1.500000e+01 3.500000e+00 1.000000e+00 5.000000e-01 0.000000e+00 0.000000e+00 0.000000e+00 0.000000e+00 3.020000e+02
1026000 -4.970663e+04 3.106677e+02 2.305000e+02 5.150000e+01 1.500000e+01 3.500000e+00 1.000000e+00 5.000000e-01 0.000000e+00 0.000000e+00 0.000000e+00 0.000000e+00 3.020000e+02
1027000 -4.972102e+04 3.110194e+02 2.305000e+02 5.150000e+01 1.500000e+01 3.500000e+00 1.000000e+00 5.000000e-01 0.000000e+00 0.000000e+00 0.000000e+00 0.000000e+00 3.020000e+02
1028000 -4.978797e+04 3.118261e+02 2.305000e+02 5.150000e+01 1.500000e+01 3.500000e+00 1.000000e+00 5.000000e-01 0.000000e+00 0.000000e+00 0.000000e+00 0.000000e+00 3.020000e+02
1029000 -4.973168e+04 3.138781e+02 2.310000e+02 5.150000e+01 1.500000e+01 3.500000e+00 1.000000e+00 5.000000e-01 0.000000e+00 0.000000e+00 0.000000e+00 0.000000e+00 3.025000e+02
1030000 -4.974675e+04 3.074075e+02 2.310000e+02 5.150000e+01 1.500000e+01 3.500000e+00 1.000000e+00 5.000000e-01 0.000000e+00 0.000000e+00 0.000000e+00 0.000000e+00 3.025000e+02
1031000 -4.974177e+04 3.119417e+02 2.310000e+02 5.150000e+01 1.500000e+01 3.500000e+00 1.000000e+00 5.000000e-01 0.000000e+00 0.000000e+00 0.000000e+00 0.000000e+00 3.025000e+02
1032000 -4.977191e+04 3.088644e+02 2.310000e+02 5.150000e+01 1.500000e+01 3.500000e+00 1.000000e+00 5.000000e-01 0.000000e+00 0.000000e+00 0.000000e+00 0.000000e+00 3.025000e+02
1033000 -4.971559e+04 3.114145e+02 2.310000e+02 5.150000e+01 1.500000e+01 3.500000e+00 1.000000e+00 5.000000e-01 0.000000e+00 0.000000e+00 0.000000e+00 0.000000e+00 3.025000e+02
1034000 -4.975800e+04 3.106871e+02 2.310000e+02 5.150000e+01 1.500000e+01 3.500000e+00 1.000000e+00 5.000000e-01 0.000000e+00 0.000000e+00 0.000000e+00 0.000000e+00 3.025000e+02
1035000 -4.974475e+04 3.096983e+02 2.310000e+02 5.150000e+01 1.500000e+01 3.500000e+00 1.000000e+00 5.000000e-01 0.000000e+00 0.000000e+00 0.000000e+00 0.000000e+00 3.025000e+02
1036000 -4.969899e+04 3.092204e+02 2.310000e+02 5.150000e+01 1.500000e+01 3.500000e+00 1.000000e+00 5.000000e-01 0.000000e+00 0.000000e+00 0.000000e+00 0.000000e+00 3.025000e+02
1037000 -4.969597e+04 3.105959e+02 2.310000e+02 5.150000e+01 1.550000e+01 3.500000e+00 1.000000e+00 5.000000e-01 0.000000e+00 0.000000e+00 0.000000e+00 0.000000e+00 3.030000e+02
1038000 -4.965552e+04 3.137412e+02 2.310000e+02 5.150000e+01 1.550000e+01 3.500000e+00 1.000000e+00 5.000000e-01 0.000000e+00 0.000000e+00 0.000000e+00 0.000000e+00 3.030000e+02
1039000 -4.970013e+04 3.099347e+02 2.310000e+02 5.150000e+01 1.550000e+01 3.500000e+00 1.000000e+00 5.000000e-01 0.000000e+00 0.000000e+00 0.000000e+00 0.000000e+00 3.030000e+02
1040000 -4.968868e+04 3.119727e+02 2.310000e+02 5.200000e+01 1.550000e+01 3.500000e+00 1.000000e+00 5.000000e-01 0.000000e+00 0.000000e+00 0.000000e+00 0.000000e+00 3.035000e+02
1041000 -4.969287e+04 3.073909e+02 2.310000e+02 5.250000e+01 1.550000e+01 3.500000e+00 1.000000e+00 5.000000e-01 0.000000e+00 0.000000e+00 0.000000e+00 0.000000e+00 3.035000e+02
1042000 -4.973943e+04 3.102257e+02 2.310000e+02 5.250000e+01 1.550000e+01 3.500000e+00 1.000000e+00 5.000000e-01 0.000000e+00 0.000000e+00 0.000000e+00 0.000000e+00 3.040000e+02
1043000 -4.973896e+04 3.083451e+02 2.310000e+02 5.250000e+01 1.550000e+01 3.500000e+00 1.000000e+00 5.000000e-01 0.000000e+00 0.000000e+00 0.000000e+00 0.000000e+00 3.040000e+02
1044000 -4.971826e+04 3.089733e+02 2.310000e+02 5.250000e+01 1.550000e+01 3.500000e+00 1.000000e+00 5.000000e-01 0.000000e+00 0.000000e+00 0.000000e+00 0.000000e+00 3.040000e+02
1045000 -4.973959e+04 3.116723e+02 2.310000e+02 5.250000e+01 1.550000e+01 3.500000e+00 1.000000e+00 5.000000e-01 0.000000e+00 0.000000e+00 0.000000e+00 0.000000e+00 3.040000e+02
1046000 -4.971611e+04 3.101383e+02 2.310000e+02 5.250000e+01 1.550000e+01 3.500000e+00 1.000000e+00 5.000000e-01 0.000000e+00 0.000000e+00 0.000000e+00 0.000000e+00 3.040000e+02
1047000 -4.967979e+04 3.085035e+02 2.310000e+02 5.250000e+01 1.550000e+01 3.500000e+00 1.000000e+00 5.000000e-01 0.000000e+00 0.000000e+00 0.000000e+00 0.000000e+00 3.040000e+02
1048000 -4.971677e+04 3.085849e+02 2.310000e+02 5.250000e+01 1.550000e+01 3.500000e+00 1.000000e+00 5.000000e-01 0.000000e+00 0.000000e+00 0.000000e+00 0.000000e+00 3.040000e+02
1049000 -4.971414e+04 3.123402e+02 2.310000e+02 5.250000e+01 1.600000e+01 3.500000e+00 1.000000e+00 5.000000e-01 0.000000e+00 0.000000e+00 0.000000e+00 0.000000e+00 3.040000e+02
1050000 -4.973591e+04 3.095024e+02 2.310000e+02 5.350000e+01 1.600000e+01 3.500000e+00 1.000000e+00 5.000000e-01 0.000000e+00 0.000000e+00 0.000000e+00 0.000000e+00 3.055000e+02
1051000 -4.975345e+04 3.136373e+02 2.310000e+02 5.350000e+01 1.600000e+01 3.500000e+00 1.500000e+00 5.000000e-01 0.000000e+00 0.000000e+00 0.000000e+00 0.000000e+00 3.060000e+02
1052000 -4.974045e+04 3.076642e+02 2.310000e+02 5.350000e+01 1.600000e+01 3.500000e+00 1.500000e+00 5.000000e-01 0.000000e+00 0.000000e+00 0.000000e+00 0.000000e+00 3.060000e+02
1053000 -4.973452e+04 3.108518e+02 2.310000e+02 5.350000e+01 1.600000e+01 3.500000e+00 1.500000e+00 5.000000e-01 0.000000e+00 0.000000e+00 0.000000e+00 0.000000e+00 3.060000e+02
1054000 -4.971858e+04 3.075313e+02 2.310000e+02 5.350000e+01 1.600000e+01 3.500000e+00 1.500000e+00 5.000000e-01 0.000000e+00 0.000000e+00 0.000000e+00 0.000000e+00 3.060000e+02
1055000 -4.969570e+04 3.133186e+02 2.310000e+02 5.350000e+01 1.600000e+01 3.500000e+00 1.500000e+00 5.000000e-01 0.000000e+00 0.000000e+00 0.000000e+00 0.000000e+00 3.060000e+02
1056000 -4.971497e+04 3.083550e+02 2.310000e+02 5.350000e+01 1.600000e+01 3.500000e+00 1.500000e+00 5.000000e-01 0.000000e+00 0.000000e+00 0.000000e+00 0.000000e+00 3.060000e+02
1057000 -4.973869e+04 3.104330e+02 2.310000e+02 5.350000e+01 1.600000e+01 3.500000e+00 1.500000e+00 5.000000e-01 0.000000e+00 0.000000e+00 0.000000e+00 0.000000e+00 3.060000e+02
1058000 -4.968609e+04 3.120172e+02 2.310000e+02 5.350000e+01 1.600000e+01 3.500000e+00 1.500000e+00 5.000000e-01 0.000000e+00 0.000000e+00 0.000000e+00 0.000000e+00 3.060000e+02
1059000 -4.967501e+04 3.111648e+02 2.310000e+02 5.350000e+01 1.650000e+01 3.500000e+00 1.500000e+00 5.000000e-01 0.000000e+00 0.000000e+00 0.000000e+00 0.000000e+00 3.065000e+02
1060000 -4.970973e+04 3.065222e+02 2.310000e+02 5.350000e+01 1.700000e+01 3.500000e+00 1.500000e+00 5.000000e-01 0.000000e+00 0.000000e+00 0.000000e+00 0.000000e+00 3.065000e+02
1061000 -4.979244e+04 3.109207e+02 2.310000e+02 5.350000e+01 1.700000e+01 3.500000e+00 1.500000e+00 5.000000e-01 0.000000e+00 0.000000e+00 0.000000e+00 0.000000e+00 3.070000e+02
1062000 -4.973648e+04 3.095647e+02 2.310000e+02 5.350000e+01 1.700000e+01 3.500000e+00 1.500000e+00 5.000000e-01 0.000000e+00 0.000000e+00 0.000000e+00 0.000000e+00 3.070000e+02
1063000 -4.975530e+04 3.090644e+02 2.310000e+02 5.350000e+01 1.700000e+01 3.500000e+00 1.500000e+00 5.000000e-01 0.000000e+00 0.000000e+00 0.000000e+00 0.000000e+00 3.070000e+02
1064000 -4.974053e+04 3.139990e+02 2.310000e+02 5.350000e+01 1.700000e+01 3.500000e+00 1.500000e+00 5.000000e-01 0.000000e+00 0.000000e+00 0.000000e+00 0.000000e+00 3.070000e+02
1065000 -4.969730e+04 3.148074e+02 2.310000e+02 5.350000e+01 1.700000e+01 3.500000e+00 1.500000e+00 5.000000e-01 0.000000e+00 0.000000e+00 0.000000e+00 0.000000e+00 3.070000e+02
1066000 -4.974319e+04 3.072854e+02 2.310000e+02 5.350000e+01 1.700000e+01 3.500000e+00 1.500000e+00 5.000000e-01 0.000000e+00 0.000000e+00 0.000000e+00 0.000000e+00 3.070000e+02
1067000 -4.973711e+04 3.117635e+02 2.315000e+02 5.400000e+01 1.700000e+01 3.500000e+00 1.500000e+00 5.000000e-01 0.000000e+00 0.000000e+00 0.000000e+00 0.000000e+00 3.080000e+02
1068000 -4.976015e+04 3.115811e+02 2.315000e+02 5.400000e+01 1.700000e+01 3.500000e+00 1.500000e+00 5.000000e-01 0.000000e+00 0.000000e+00 0.000000e+00 0.000000e+00 3.080000e+02
1069000 -4.977250e+04 3.115957e+02 2.315000e+02 5.400000e+01 1.700000e+01 3.500000e+00 1.500000e+00 5.000000e-01 0.000000e+00 0.000000e+00 0.000000e+00 0.000000e+00 3.080000e+02
1070000 -4.974629e+04 3.084561e+02 2.320000e+02 5.400000e+01 1.700000e+01 3.500000e+00 1.500000e+00 5.000000e-01 0.000000e+00 0.000000e+00 0.000000e+00 0.000000e+00 3.085000e+02
1071000 -4.967944e+04 3.119055e+02 2.320000e+02 5.400000e+01 1.700000e+01 3.500000e+00 1.500000e+00 5.000000e-01 0.000000e+00 0.000000e+00 0.000000e+00 0.000000e+00 3.085000e+02
1072000 -4.974447e+04 3.078579e+02 2.320000e+02 5.400000e+01 1.700000e+01 3.500000e+00 1.500000e+00 5.000000e-01 0.000000e+00 0.000000e+00 0.000000e+00 0.000000e+00 3.085000e+02
1073000 -4.974742e+04 3.107713e+02 2.320000e+02 5.400000e+01 1.700000e+01 3.500000e+00 1.500000e+00 5.000000e-01 0.000000e+00 0.000000e+00 0.000000e+00 0.000000e+00 3.085000e+02
1074000 -4.973185e+04 3.107471e+02 2.320000e+02 5.400000e+01 1.700000e+01 3.500000e+00 1.500000e+00 5.000000e-01 0.000000e+00 0.000000e+00 0.000000e+00 0.000000e+00 3.085000e+02
1075000 -4.970382e+04 3.081234e+02 2.325000e+02 5.400000e+01 1.700000e+01 3.500000e+00 1.500000e+00 5.000000e-01 0.000000e+00 0.000000e+00 0.000000e+00 0.000000e+00 3.090000e+02
1076000 -4.966330e+04 3.120697e+02 2.325000e+02 5.400000e+01 1.700000e+01 3.500000e+00 1.500000e+00 5.000000e-01 0.000000e+00 0.000000e+00 0.000000e+00 0.000000e+00 3.090000e+02
1077000 -4.967470e+04 3.109634e+02 2.325000e+02 5.400000e+01 1.700000e+01 3.500000e+00 1.500000e+00 5.000000e-01 0.000000e+00 0.000000e+00 0.000000e+00 0.000000e+00 3.090000e+02
1078000 -4.973024e+04 3.103749e+02 2.325000e+02 5.400000e+01 1.700000e+01 3.500000e+00 1.500000e+00 5.000000e-01 0.000000e+00 0.000000e+00 0.000000e+00 0.000000e+00 3.090000e+02
1079000 -4.974428e+04 3.057510e+02 2.325000e+02 5.400000e+01 1.700000e+01 3.500000e+00 1.500000e+00 5.000000e-01 0.000000e+00 0.000000e+00 0.000000e+00 0.000000e+00 3.090000e+02
1080000 -4.969048e+04 3.110991e+02 2.325000e+02 5.400000e+01 1.700000e+01 3.500000e+00 1.500000e+00 5.000000e-01 0.000000e+00 0.000000e+00 0.000000e+00 0.000000e+00 3.090000e+02
1081000 -4.974837e+04 3.116761e+02 2.325000e+02 5.400000e+01 1.700000e+01 3.500000e+00 1.500000e+00 5.000000e-01 0.000000e+00 0.000000e+00 0.000000e+00 0.000000e+00 3.090000e+02
1082000 -4.965838e+04 3.119693e+02 2.325000e+02 5.400000e+01 1.700000e+01 3.500000e+00 1.500000e+00 5.000000e-01 0.000000e+00 0.000000e+00 0.000000e+00 0.000000e+00 3.090000e+02
1083000 -4.971003e+04 3.101908e+02 2.325000e+02 5.400000e+01 1.700000e+01 3.500000e+00 1.500000e+00 5.000000e-01 0.000000e+00 0.000000e+00 0.000000e+00 0.000000e+00 3.090000e+02
1084000 -4.970105e+04 3.121947e+02 2.325000e+02 5.400000e+01 1.700000e+01 3.500000e+00 1.500000e+00 5.000000e-01 0.000000e+00 0.000000e+00 0.000000e+00 0.000000e+00 3.090000e+02
1085000 -4.976194e+04 3.102637e+02 2.330000e+02 5.400000e+01 1.700000e+01 3.500000e+00 1.500000e+00 1.000000e+00 0.000000e+00 0.000000e+00 0.000000e+00 0.000000e+00 3.095000e+02
1086000 -4.969117e+04 3.058947e+02 2.330000e+02 5.400000e+01 1.700000e+01 3.500000e+00 1.500000e+00 1.000000e+00 0.000000e+00 0.000000e+00 0.000000e+00 0.000000e+00 3.100000e+02
1087000 -4.976317e+04 3.122564e+02 2.330000e+02 5.400000e+01 1.700000e+01 3.500000e+00 1.500000e+00 1.000000e+00 0.000000e+00 0.000000e+00 0.000000e+00 0.000000e+00 3.100000e+02
1088000 -4.971433e+04 3.090952e+02 2.330000e+02 5.400000e+01 1.700000e+01 3.500000e+00 1.500000e+00 1.000000e+00 0.000000e+00 0.000000e+00 0.000000e+00 0.000000e+00 3.100000e+02
1089000 -4.967682e+04 3.099852e+02 2.330000e+02 5.450000e+01 1.700000e+01 3.500000e+00 1.500000e+00 1.000000e+00 0.000000e+00 0.000000e+00 0.000000e+00 0.000000e+00 3.105000e+02
1090000 -4.974966e+04 3.067047e+02 2.330000e+02 5.450000e+01 1.700000e+01 3.500000e+00 1.500000e+00 1.000000e+00 0.000000e+00 0.000000e+00 0.000000e+00 0.000000e+00 3.105000e+02
1091000 -4.971689e+04 3.082554e+02 2.330000e+02 5.450000e+01 1.700000e+01 3.500000e+00 1.500000e+00 1.000000e+00 0.000000e+00 0.000000e+00 0.000000e+00 0.000000e+00 3.105000e+02
1092000 -4.968952e+04 3.150375e+02 2.330000e+02 5.450000e+01 1.700000e+01 3.500000e+00 1.500000e+00 1.000000e+00 0.000000e+00 0.000000e+00 0.000000e+00 0.000000e+00 3.105000e+02
1093000 -4.974244e+04 3.067089e+02 2.330000e+02 5.450000e+01 1.700000e+01 3.500000e+00 1.500000e+00 1.000000e+00 0.000000e+00 0.000000e+00 0.000000e+00 0.000000e+00 3.105000e+02
1094000 -4.971078e+04 3.106684e+02 2.330000e+02 5.450000e+01 1.700000e+01 3.500000e+00 1.500000e+00 1.000000e+00 0.000000e+00 0.000000e+00 0.000000e+00 0.000000e+00 3.105000e+02
1095000 -4.972381e+04 3.089961e+02 2.330000e+02 5.450000e+01 1.700000e+01 3.500000e+00 1.500000e+00 1.000000e+00 0.000000e+00 0.000000e+00 0.000000e+00 0.000000e+00 3.105000e+02
1096000 -4.970544e+04 3.119848e+02 2.330000e+02 5.450000e+01 1.700000e+01 3.500000e+00 1.500000e+00 1.000000e+00 0.000000e+00 0.000000e+00 0.000000e+00 0.000000e+00 3.105000e+02
1097000 -4.969191e+04 3.068820e+02 2.330000e+02 5.450000e+01 1.700000e+01 3.500000e+00 1.500000e+00 1.000000e+00 0.000000e+00 0.000000e+00 0.000000e+00 0.000000e+00 3.105000e+02
1098000 -4.968550e+04 3.103929e+02 2.330000e+02 5.450000e+01 1.700000e+01 3.500000e+00 1.500000e+00 1.000000e+00 0.000000e+00 0.000000e+00 0.000000e+00 0.000000e+00 3.105000e+02
1099000 -4.973091e+04 3.148024e+02 2.330000e+02 5.450000e+01 1.700000e+01 3.500000e+00 1.500000e+00 1.000000e+00 0.000000e+00 0.000000e+00 0.000000e+00 0.000000e+00 3.105000e+02
1100000 -4.964913e+04 3.110918e+02 2.330000e+02 5.450000e+01 1.750000e+01 3.500000e+00 1.500000e+00 1.000000e+00 0.000000e+00 0.000000e+00 0.000000e+00 0.000000e+00 3.110000e+02
1101000 -4.966749e+04 3.091345e+02 2.330000e+02 5.450000e+01 1.750000e+01 3.500000e+00 1.500000e+00 1.000000e+00 0.000000e+00 0.000000e+00 0.000000e+00 0.000000e+00 3.110000e+02
1102000 -4.968365e+04 3.115864e+02 2.330000e+02 5.450000e+01 1.750000e+01 3.500000e+00 1.500000e+00 1.000000e+00 0.000000e+00 0.000000e+00 0.000000e+00 0.000000e+00 3.110000e+02
1103000 -4.970001e+04 3.094659e+02 2.330000e+02 5.500000e+01 1.750000e+01 3.500000e+00 1.500000e+00 1.000000e+00 0.000000e+00 0.000000e+00 0.000000e+00 0.000000e+00 3.110000e+02
1104000 -4.966638e+04 3.089068e+02 2.330000e+02 5.500000e+01 1.750000e+01 3.500000e+00 1.500000e+00 1.000000e+00 0.000000e+00 0.000000e+00 0.000000e+00 0.000000e+00 3.115000e+02
1105000 -4.970676e+04 3.115932e+02 2.330000e+02 5.500000e+01 1.750000e+01 3.500000e+00 1.500000e+00 1.000000e+00 0.000000e+00 0.000000e+00 0.000000e+00 0.000000e+00 3.115000e+02
1106000 -4.971841e+04 3.138803e+02 2.330000e+02 5.500000e+01 1.750000e+01 3.500000e+00 1.500000e+00 1.000000e+00 0.000000e+00 0.000000e+00 0.000000e+00 0.000000e+00 3.115000e+02
1107000 -4.972359e+04 3.110633e+02 2.330000e+02 5.500000e+01 1.750000e+01 3.500000e+00 1.500000e+00 1.000000e+00 0.000000e+00 0.000000e+00 0.000000e+00 0.000000e+00 3.115000e+02
1108000 -4.963591e+04 3.098888e+02 2.330000e+02 5.500000e+01 1.750000e+01 3.500000e+00 1.500000e+00 1.000000e+00 0.000000e+00 0.000000e+00 0.000000e+00 0.000000e+00 3.115000e+02
1109000 -4.966204e+04 3.102491e+02 2.330000e+02 5.500000e+01 1.750000e+01 3.500000e+00 1.500000e+00 1.000000e+00 0.000000e+00 0.000000e+00 0.000000e+00 0.000000e+00 3.115000e+02
1110000 -4.965580e+04 3.079273e+02 2.330000e+02 5.500000e+01 1.750000e+01 3.500000e+00 1.500000e+00 1.000000e+00 0.000000e+00 0.000000e+00 0.000000e+00 0.000000e+00 3.115000e+02
1111000 -4.970616e+04 3.122256e+02 2.330000e+02 5.500000e+01 1.750000e+01 3.500000e+00 1.500000e+00 1.000000e+00 0.000000e+00 0.000000e+00 0.000000e+00 0.000000e+00 3.115000e+02
1112000 -4.972132e+04 3.107265e+02 2.330000e+02 5.500000e+01 1.750000e+01 3.500000e+00 1.500000e+00 1.000000e+00 0.000000e+00 0.000000e+00 0.000000e+00 0.000000e+00 3.115000e+02
1113000 -4.968234e+04 3.070728e+02 2.330000e+02 5.500000e+01 1.750000e+01 3.500000e+00 1.500000e+00 1.000000e+00 0.000000e+00 0.000000e+00 0.000000e+00 0.000000e+00 3.115000e+02
1114000 -4.970650e+04 3.067638e+02 2.330000e+02 5.500000e+01 1.750000e+01 3.500000e+00 1.500000e+00 1.000000e+00 0.000000e+00 0.000000e+00 0.000000e+00 0.000000e+00 3.115000e+02
1115000 -4.969009e+04 3.123570e+02 2.330000e+02 5.500000e+01 1.750000e+01 3.500000e+00 1.500000e+00 1.000000e+00 0.000000e+00 0.000000e+00 0.000000e+00 0.000000e+00 3.115000e+02
1116000 -4.971309e+04 3.110518e+02 2.330000e+02 5.500000e+01 1.750000e+01 3.500000e+00 1.500000e+00 1.000000e+00 0.000000e+00 0.000000e+00 0.000000e+00 0.000000e+00 3.115000e+02
1117000 -4.971908e+04 3.099523e+02 2.330000e+02 5.500000e+01 1.750000e+01 3.500000e+00 1.500000e+00 1.000000e+00 0.000000e+00 0.000000e+00 0.000000e+00 0.000000e+00 3.115000e+02
1118000 -4.965992e+04 3.089469e+02 2.335000e+02 5.500000e+01 1.750000e+01 3.500000e+00 1.500000e+00 1.000000e+00 0.000000e+00 0.000000e+00 0.000000e+00 0.000000e+00 3.120000e+02
1119000 -4.972768e+04 3.064277e+02 2.335000e+02 5.500000e+01 1.750000e+01 3.500000e+00 1.500000e+00 1.000000e+00 0.000000e+00 0.000000e+00 0.000000e+00 0.000000e+00 3.120000e+02
1120000 -4.979488e+04 3.095857e+02 2.335000e+02 5.500000e+01 1.800000e+01 3.500000e+00 1.500000e+00 1.000000e+00 0.000000e+00 0.000000e+00 0.000000e+00 0.000000e+00 3.125000e+02
1121000 -4.977126e+04 3.093476e+02 2.335000e+02 5.550000e+01 1.800000e+01 3.500000e+00 1.500000e+00 1.000000e+00 0.000000e+00 0.000000e+00 0.000000e+00 0.000000e+00 3.130000e+02
1122000 -4.974651e+04 3.098198e+02 2.335000e+02 5.550000e+01 1.800000e+01 3.500000e+00 1.500000e+00 1.000000e+00 0.000000e+00 0.000000e+00 0.000000e+00 0.000000e+00 3.130000e+02
1123000 -4.975887e+04 3.096130e+02 2.335000e+02 5.550000e+01 1.800000e+01 3.500000e+00 1.500000e+00 1.000000e+00 0.000000e+00 0.000000e+00 0.000000e+00 0.000000e+00 3.130000e+02
1124000 -4.974729e+04 3.108987e+02 2.335000e+02 5.550000e+01 1.800000e+01 3.500000e+00 1.500000e+00 1.000000e+00 0.000000e+00 0.000000e+00 0.000000e+00 0.000000e+00 3.130000e+02
1125000 -4.974657e+04 3.105005e+02 2.335000e+02 5.550000e+01 1.800000e+01 3.500000e+00 1.500000e+00 1.000000e+00 0.000000e+00 0.000000e+00 0.000000e+00 0.000000e+00 3.130000e+02
1126000 -4.973227e+04 3.111599e+02 2.335000e+02 5.550000e+01 1.800000e+01 3.500000e+00 1.500000e+00 1.000000e+00 0.000000e+00 0.000000e+00 0.000000e+00 0.000000e+00 3.130000e+02
1127000 -4.965581e+04 3.086319e+02 2.335000e+02 5.550000e+01 1.800000e+01 3.500000e+00 1.500000e+00 1.000000e+00 0.000000e+00 0.000000e+00 0.000000e+00 0.000000e+00 3.130000e+02
1128000 -4.973336e+04 3.084399e+02 2.335000e+02 5.550000e+01 1.800000e+01 3.500000e+00 1.500000e+00 1.000000e+00 0.000000e+00 0.000000e+00 0.000000e+00 0.000000e+00 3.130000e+02
1129000 -4.979045e+04 3.122930e+02 2.340000e+02 5.550000e+01 1.800000e+01 3.500000e+00 1.500000e+00 1.000000e+00 0.000000e+00 0.000000e+00 0.000000e+00 0.000000e+00 3.135000e+02
1130000 -4.970775e+04 3.118449e+02 2.340000e+02 5.550000e+01 1.800000e+01 3.500000e+00 1.500000e+00 1.000000e+00 0.000000e+00 0.000000e+00 0.000000e+00 0.000000e+00 3.135000e+02
1131000 -4.976598e+04 3.117983e+02 2.340000e+02 5.550000e+01 1.800000e+01 3.500000e+00 1.500000e+00 1.000000e+00 0.000000e+00 0.000000e+00 0.000000e+00 0.000000e+00 3.135000e+02
1132000 -4.971446e+04 3.120239e+02 2.340000e+02 5.550000e+01 1.800000e+01 3.500000e+00 1.500000e+00 1.000000e+00 0.000000e+00 0.000000e+00 0.000000e+00 0.000000e+00 3.135000e+02
1133000 -4.978108e+04 3.085147e+02 2.345000e+02 5.550000e+01 1.800000e+01 3.500000e+00 1.500000e+00 1.000000e+00 0.000000e+00 0.000000e+00 0.000000e+00 0.000000e+00 3.140000e+02
1134000 -4.971341e+04 3.064940e+02 2.345000e+02 5.550000e+01 1.800000e+01 3.500000e+00 1.500000e+00 1.000000e+00 0.000000e+00 0.000000e+00 0.000000e+00 0.000000e+00 3.140000e+02
1135000 -4.979729e+04 3.143756e+02 2.345000e+02 5.550000e+01 1.800000e+01 3.500000e+00 1.500000e+00 1.000000e+00 0.000000e+00 0.000000e+00 0.000000e+00 0.000000e+00 3.140000e+02
1136000 -4.973973e+04 3.115391e+02 2.345000e+02 5.550000e+01 1.800000e+01 3.500000e+00 1.500000e+00 1.000000e+00 0.000000e+00 0.000000e+00 0.000000e+00 0.000000e+00 3.140000e+02
1137000 -4.982716e+04 3.107732e+02 2.345000e+02 5.550000e+01 1.800000e+01 3.500000e+00 1.500000e+00 1.000000e+00 0.000000e+00 0.000000e+00 0.000000e+00 0.000000e+00 3.140000e+02
1138000 -4.975646e+04 3.084892e+02 2.345000e+02 5.550000e+01 1.800000e+01 3.500000e+00 1.500000e+00 1.000000e+00 0.000000e+00 0.000000e+00 0.000000e+00 0.000000e+00 3.140000e+02
1139000 -4.974626e+04 3.060942e+02 2.345000e+02 5.550000e+01 1.800000e+01 3.500000e+00 1.500000e+00 1.000000e+00 0.000000e+00 0.000000e+00 0.000000e+00 0.000000e+00 3.140000e+02
1140000 -4.974624e+04 3.140827e+02 2.345000e+02 5.550000e+01 1.800000e+01 3.500000e+00 1.500000e+00 1.000000e+00 0.000000e+00 0.000000e+00 0.000000e+00 0.000000e+00 3.140000e+02
1141000 -4.975569e+04 3.110118e+02 2.345000e+02 5.550000e+01 1.800000e+01 3.500000e+00 1.500000e+00 1.000000e+00 0.000000e+00 0.000000e+00 0.000000e+00 0.000000e+00 3.140000e+02
1142000 -4.981218e+04 3.124313e+02 2.345000e+02 5.550000e+01 1.800000e+01 3.500000e+00 1.500000e+00 1.000000e+00 0.000000e+00 0.000000e+00 0.000000e+00 0.000000e+00 3.140000e+02
1143000 -4.978956e+04 3.123346e+02 2.345000e+02 5.550000e+01 1.800000e+01 3.500000e+00 1.500000e+00 1.000000e+00 0.000000e+00 0.000000e+00 0.000000e+00 0.000000e+00 3.140000e+02
1144000 -4.974667e+04 3.081518e+02 2.345000e+02 5.550000e+01 1.800000e+01 3.500000e+00 1.500000e+00 1.000000e+00 0.000000e+00 0.000000e+00 0.000000e+00 0.000000e+00 3.140000e+02
1145000 -4.974592e+04 3.098191e+02 2.345000e+02 5.550000e+01 1.850000e+01 3.500000e+00 1.500000e+00 1.000000e+00 0.000000e+00 0.000000e+00 0.000000e+00 0.000000e+00 3.145000e+02
1146000 -4.972038e+04 3.102373e+02 2.345000e+02 5.550000e+01 1.850000e+01 3.500000e+00 1.500000e+00 1.000000e+00 0.000000e+00 0.000000e+00 0.000000e+00 0.000000e+00 3.145000e+02
1147000 -4.970254e+04 3.109712e+02 2.345000e+02 5.550000e+01 1.850000e+01 3.500000e+00 1.500000e+00 1.000000e+00 0.000000e+00 0.000000e+00 0.000000e+00 0.000000e+00 3.145000e+02
1148000 -4.972790e+04 3.119168e+02 2.345000e+02 5.550000e+01 1.900000e+01 3.500000e+00 1.500000e+00 1.000000e+00 0.000000e+00 0.000000e+00 0.000000e+00 0.000000e+00 3.150000e+02
1149000 -4.976712e+04 3.121562e+02 2.345000e+02 5.550000e+01 1.900000e+01 3.500000e+00 1.500000e+00 1.000000e+00 0.000000e+00 0.000000e+00 0.000000e+00 0.000000e+00 3.150000e+02
1150000 -4.978333e+04 3.119918e+02 2.345000e+02 5.550000e+01 1.900000e+01 3.500000e+00 1.500000e+00 1.000000e+00 0.000000e+00 0.000000e+00 0.000000e+00 0.000000e+00 3.150000e+02
1151000 -4.975034e+04 3.098164e+02 2.345000e+02 5.550000e+01 1.900000e+01 3.500000e+00 1.500000e+00 1.000000e+00 0.000000e+00 0.000000e+00 0.000000e+00 0.000000e+00 3.150000e+02
1152000 -4.974729e+04 3.087194e+02 2.345000e+02 5.600000e+01 1.900000e+01 3.500000e+00 1.500000e+00 1.000000e+00 0.000000e+00 0.000000e+00 0.000000e+00 0.000000e+00 3.155000e+02
1153000 -4.974857e+04 3.098569e+02 2.345000e+02 5.600000e+01 1.900000e+01 3.500000e+00 1.500000e+00 1.000000e+00 0.000000e+00 0.000000e+00 0.000000e+00 0.000000e+00 3.155000e+02
1154000 -4.977684e+04 3.079931e+02 2.345000e+02 5.600000e+01 1.900000e+01 3.500000e+00 1.500000e+00 1.000000e+00 0.000000e+00 0.000000e+00 0.000000e+00 0.000000e+00 3.155000e+02
1155000 -4.976954e+04 3.105099e+02 2.345000e+02 5.600000e+01 1.900000e+01 3.500000e+00 1.500000e+00 1.000000e+00 0.000000e+00 0.000000e+00 0.000000e+00 0.000000e+00 3.155000e+02
1156000 -4.973628e+04 3.063316e+02 2.345000e+02 5.650000e+01 1.900000e+01 3.500000e+00 1.500000e+00 1.000000e+00 0.000000e+00 0.000000e+00 0.000000e+00 0.000000e+00 3.160000e+02
1157000 -4.974506e+04 3.049627e+02 2.345000e+02 5.650000e+01 1.900000e+01 3.500000e+00 1.500000e+00 1.000000e+00 0.000000e+00 0.000000e+00 0.000000e+00 0.000000e+00 3.160000e+02
1158000 -4.979976e+04 3.088294e+02 2.345000e+02 5.650000e+01 1.900000e+01 3.500000e+00 1.500000e+00 1.000000e+00 0.000000e+00 0.000000e+00 0.000000e+00 0.000000e+00 3.160000e+02
1159000 -4.973858e+04 3.094274e+02 2.345000e+02 5.700000e+01 1.900000e+01 3.500000e+00 1.500000e+00 1.000000e+00 0.000000e+00 0.000000e+00 0.000000e+00 0.000000e+00 3.160000e+02
1160000 -4.975980e+04 3.131845e+02 2.345000e+02 5.700000e+01 1.900000e+01 3.500000e+00 1.500000e+00 1.000000e+00 0.000000e+00 0.000000e+00 0.000000e+00 0.000000e+00 3.165000e+02
1161000 -4.974872e+04 3.097037e+02 2.345000e+02 5.700000e+01 1.900000e+01 3.500000e+00 1.500000e+00 1.000000e+00 0.000000e+00 0.000000e+00 0.000000e+00 0.000000e+00 3.165000e+02
1162000 -4.973059e+04 3.086538e+02 2.350000e+02 5.700000e+01 1.900000e+01 3.500000e+00 1.500000e+00 1.000000e+00 0.000000e+00 0.000000e+00 0.000000e+00 0.000000e+00 3.170000e+02
1163000 -4.979662e+04 3.107462e+02 2.350000e+02 5.700000e+01 1.900000e+01 3.500000e+00 1.500000e+00 1.000000e+00 0.000000e+00 0.000000e+00 0.000000e+00 0.000000e+00 3.170000e+02
1164000 -4.971222e+04 3.111986e+02 2.350000e+02 5.700000e+01 1.900000e+01 3.500000e+00 1.500000e+00 1.000000e+00 0.000000e+00 0.000000e+00 0.000000e+00 0.000000e+00 3.170000e+02
1165000 -4.971280e+04 3.062295e+02 2.350000e+02 5.700000e+01 1.900000e+01 4.000000e+00 1.500000e+00 1.000000e+00 0.000000e+00 0.000000e+00 0.000000e+00 0.000000e+00 3.175000e+02
1166000 -4.971904e+04 3.102633e+02 2.350000e+02 5.700000e+01 1.900000e+01 4.000000e+00 1.500000e+00 1.000000e+00 0.000000e+00 0.000000e+00 0.000000e+00 0.000000e+00 3.175000e+02
1167000 -4.973050e+04 3.096473e+02 2.350000e+02 5.700000e+01 1.900000e+01 4.000000e+00 1.500000e+00 1.000000e+00 0.000000e+00 0.000000e+00 0.000000e+00 0.000000e+00 3.175000e+02
1168000 -4.971498e+04 3.109881e+02 2.350000e+02 5.750000e+01 1.900000e+01 4.000000e+00 1.500000e+00 1.000000e+00 0.000000e+00 0.000000e+00 0.000000e+00 0.000000e+00 3.180000e+02
1169000 -4.972044e+04 3.140064e+02 2.350000e+02 5.750000e+01 1.900000e+01 4.000000e+00 1.500000e+00 1.000000e+00 0.000000e+00 0.000000e+00 0.000000e+00 0.000000e+00 3.180000e+02
1170000 -4.975993e+04 3.102831e+02 2.350000e+02 5.750000e+01 1.900000e+01 4.000000e+00 1.500000e+00 1.000000e+00 0.000000e+00 0.000000e+00 0.000000e+00 0.000000e+00 3.180000e+02
1171000 -4.972604e+04 3.109122e+02 2.350000e+02 5.750000e+01 1.900000e+01 4.000000e+00 1.500000e+00 1.000000e+00 0.000000e+00 0.000000e+00 0.000000e+00 0.000000e+00 3.180000e+02
1172000 -4.974608e+04 3.070215e+02 2.350000e+02 5.750000e+01 1.900000e+01 4.000000e+00 1.500000e+00 1.000000e+00 0.000000e+00 0.000000e+00 0.000000e+00 0.000000e+00 3.180000e+02
1173000 -4.978477e+04 3.137613e+02 2.350000e+02 5.750000e+01 1.900000e+01 4.000000e+00 1.500000e+00 1.000000e+00 0.000000e+00 0.000000e+00 0.000000e+00 0.000000e+00 3.180000e+02
1174000 -4.974298e+04 3.131696e+02 2.350000e+02 5.750000e+01 1.900000e+01 4.000000e+00 1.500000e+00 1.000000e+00 0.000000e+00 0.000000e+00 0.000000e+00 0.000000e+00 3.180000e+02
1175000 -4.976705e+04 3.124543e+02 2.350000e+02 5.750000e+01 1.950000e+01 4.000000e+00 1.500000e+00 1.000000e+00 0.000000e+00 0.000000e+00 0.000000e+00 0.000000e+00 3.185000e+02
1176000 -4.974582e+04 3.112014e+02 2.350000e+02 5.750000e+01 1.950000e+01 4.000000e+00 1.500000e+00 1.000000e+00 0.000000e+00 0.000000e+00 0.000000e+00 0.000000e+00 3.185000e+02
1177000 -4.976802e+04 3.088514e+02 2.350000e+02 5.800000e+01 1.950000e+01 4.000000e+00 1.500000e+00 1.000000e+00 0.000000e+00 0.000000e+00 0.000000e+00 0.000000e+00 3.190000e+02
1178000 -4.967981e+04 3.134906e+02 2.350000e+02 5.800000e+01 1.950000e+01 4.000000e+00 1.500000e+00 1.000000e+00 0.000000e+00 0.000000e+00 0.000000e+00 0.000000e+00 3.190000e+02
1179000 -4.975851e+04 3.103065e+02 2.350000e+02 5.800000e+01 1.950000e+01 4.000000e+00 1.500000e+00 1.000000e+00 0.000000e+00 0.000000e+00 0.000000e+00 0.000000e+00 3.190000e+02
1180000 -4.977503e+04 3.086230e+02 2.350000e+02 5.800000e+01 1.950000e+01 4.000000e+00 1.500000e+00 1.000000e+00 0.000000e+00 0.000000e+00 0.000000e+00 0.000000e+00 3.190000e+02
1181000 -4.977269e+04 3.090140e+02 2.350000e+02 5.800000e+01 1.950000e+01 4.000000e+00 1.500000e+00 1.000000e+00 0.000000e+00 0.000000e+00 0.000000e+00 0.000000e+00 3.190000e+02
1182000 -4.976635e+04 3.116780e+02 2.350000e+02 5.800000e+01 1.950000e+01 4.000000e+00 1.500000e+00 1.000000e+00 0.000000e+00 0.000000e+00 0.000000e+00 0.000000e+00 3.190000e+02
1183000 -4.977142e+04 3.100661e+02 2.350000e+02 5.850000e+01 1.950000e+01 4.000000e+00 1.500000e+00 1.000000e+00 0.000000e+00 0.000000e+00 0.000000e+00 0.000000e+00 3.195000e+02
1184000 -4.975802e+04 3.104821e+02 2.350000e+02 5.950000e+01 1.950000e+01 4.000000e+00 1.500000e+00 1.000000e+00 0.000000e+00 0.000000e+00 0.000000e+00 0.000000e+00 3.205000e+02
1185000 -4.971435e+04 3.117661e+02 2.350000e+02 5.950000e+01 1.950000e+01 4.000000e+00 1.500000e+00 1.000000e+00 0.000000e+00 0.000000e+00 0.000000e+00 0.000000e+00 3.205000e+02
1186000 -4.973461e+04 3.120615e+02 2.350000e+02 6.000000e+01 1.950000e+01 4.000000e+00 1.500000e+00 1.000000e+00 0.000000e+00 0.000000e+00 0.000000e+00 0.000000e+00 3.210000e+02
1187000 -4.972368e+04 3.104741e+02 2.350000e+02 6.050000e+01 1.950000e+01 4.000000e+00 1.500000e+00 1.000000e+00 0.000000e+00 0.000000e+00 0.000000e+00 0.000000e+00 3.215000e+02
1188000 -4.975557e+04 3.152109e+02 2.350000e+02 6.050000e+01 1.950000e+01 4.000000e+00 1.500000e+00 1.000000e+00 0.000000e+00 0.000000e+00 0.000000e+00 0.000000e+00 3.215000e+02
1189000 -4.970751e+04 3.103676e+02 2.350000e+02 6.050000e+01 1.950000e+01 4.000000e+00 1.500000e+00 1.000000e+00 0.000000e+00 0.000000e+00 0.000000e+00 0.000000e+00 3.215000e+02
1190000 -4.973394e+04 3.131847e+02 2.350000e+02 6.050000e+01 1.950000e+01 4.000000e+00 1.500000e+00 1.000000e+00 0.000000e+00 0.000000e+00 0.000000e+00 0.000000e+00 3.215000e+02
1191000 -4.974549e+04 3.125419e+02 2.350000e+02 6.050000e+01 1.950000e+01 4.000000e+00 1.500000e+00 1.000000e+00 0.000000e+00 0.000000e+00 0.000000e+00 0.000000e+00 3.215000e+02
1192000 -4.975751e+04 3.068616e+02 2.350000e+02 6.050000e+01 1.950000e+01 4.000000e+00 1.500000e+00 1.000000e+00 0.000000e+00 0.000000e+00 0.000000e+00 0.000000e+00 3.215000e+02
1193000 -4.967323e+04 3.085697e+02 2.350000e+02 6.100000e+01 1.950000e+01 4.000000e+00 1.500000e+00 1.000000e+00 0.000000e+00 0.000000e+00 0.000000e+00 0.000000e+00 3.220000e+02
1194000 -4.971660e+04 3.127450e+02 2.350000e+02 6.100000e+01 1.950000e+01 4.000000e+00 1.500000e+00 1.000000e+00 0.000000e+00 0.000000e+00 0.000000e+00 0.000000e+00 3.220000e+02
1195000 -4.974472e+04 3.108543e+02 2.350000e+02 6.100000e+01 1.950000e+01 4.000000e+00 1.500000e+00 1.000000e+00 0.000000e+00 0.000000e+00 0.000000e+00 0.000000e+00 3.220000e+02
1196000 -4.972506e+04 3.123967e+02 2.350000e+02 6.100000e+01 1.950000e+01 4.000000e+00 1.500000e+00 1.000000e+00 0.000000e+00 0.000000e+00 0.000000e+00 0.000000e+00 3.220000e+02
1197000 -4.970793e+04 3.087972e+02 2.350000e+02 6.150000e+01 1.950000e+01 4.000000e+00 1.500000e+00 1.000000e+00 0.000000e+00 0.000000e+00 0.000000e+00 0.000000e+00 3.225000e+02
1198000 -4.971885e+04 3.116222e+02 2.350000e+02 6.200000e+01 1.950000e+01 4.000000e+00 1.500000e+00 1.000000e+00 0.000000e+00 0.000000e+00 0.000000e+00 0.000000e+00 3.225000e+02
1199000 -4.969442e+04 3.104017e+02 2.350000e+02 6.250000e+01 1.950000e+01 4.000000e+00 1.500000e+00 1.000000e+00 0.000000e+00 0.000000e+00 0.000000e+00 0.000000e+00 3.235000e+02
1200000 -4.971699e+04 3.086215e+02 2.350000e+02 6.250000e+01 1.950000e+01 4.000000e+00 1.500000e+00 1.000000e+00 0.000000e+00 0.000000e+00 0.000000e+00 0.000000e+00 3.235000e+02
1201000 -4.973994e+04 3.148139e+02 2.350000e+02 6.250000e+01 1.950000e+01 4.000000e+00 1.500000e+00 1.000000e+00 0.000000e+00 0.000000e+00 0.000000e+00 0.000000e+00 3.235000e+02
1202000 -4.967552e+04 3.082559e+02 2.350000e+02 6.250000e+01 1.950000e+01 4.000000e+00 1.500000e+00 1.000000e+00 0.000000e+00 0.000000e+00 0.000000e+00 0.000000e+00 3.235000e+02
1203000 -4.971393e+04 3.095771e+02 2.355000e+02 6.300000e+01 1.950000e+01 4.000000e+00 1.500000e+00 1.000000e+00 0.000000e+00 0.000000e+00 0.000000e+00 0.000000e+00 3.245000e+02
1204000 -4.974272e+04 3.112595e+02 2.355000e+02 6.300000e+01 1.950000e+01 4.500000e+00 1.500000e+00 1.000000e+00 0.000000e+00 0.000000e+00 0.000000e+00 0.000000e+00 3.250000e+02
1205000 -4.976419e+04 3.111923e+02 2.355000e+02 6.300000e+01 1.950000e+01 4.500000e+00 1.500000e+00 1.000000e+00 0.000000e+00 0.000000e+00 0.000000e+00 0.000000e+00 3.250000e+02
1206000 -4.972319e+04 3.116090e+02 2.355000e+02 6.300000e+01 1.950000e+01 4.500000e+00 1.500000e+00 1.000000e+00 0.000000e+00 0.000000e+00 0.000000e+00 0.000000e+00 3.250000e+02
1207000 -4.971997e+04 3.097820e+02 2.355000e+02 6.300000e+01 1.950000e+01 4.500000e+00 1.500000e+00 1.000000e+00 0.000000e+00 0.000000e+00 0.000000e+00 0.000000e+00 3.250000e+02
1208000 -4.966205e+04 3.087415e+02 2.355000e+02 6.300000e+01 1.950000e+01 4.500000e+00 1.500000e+00 1.000000e+00 0.000000e+00 0.000000e+00 0.000000e+00 0.000000e+00 3.250000e+02
1209000 -4.971208e+04 3.113731e+02 2.360000e+02 6.300000e+01 1.950000e+01 4.500000e+00 1.500000e+00 1.000000e+00 0.000000e+00 0.000000e+00 0.000000e+00 0.000000e+00 3.255000e+02
1210000 -4.965798e+04 3.101686e+02 2.360000e+02 6.300000e+01 1.950000e+01 4.500000e+00 1.500000e+00 1.000000e+00 0.000000e+00 0.000000e+00 0.000000e+00 0.000000e+00 3.255000e+02
1211000 -4.968907e+04 3.089606e+02 2.360000e+02 6.350000e+01 1.950000e+01 4.500000e+00 1.500000e+00 1.000000e+00 0.000000e+00 0.000000e+00 0.000000e+00 0.000000e+00 3.260000e+02
1212000 -4.965107e+04 3.109060e+02 2.360000e+02 6.350000e+01 1.950000e+01 4.500000e+00 1.500000e+00 1.000000e+00 0.000000e+00 0.000000e+00 0.000000e+00 0.000000e+00 3.260000e+02
1213000 -4.966446e+04 3.084144e+02 2.360000e+02 6.350000e+01 1.950000e+01 4.500000e+00 1.500000e+00 1.000000e+00 0.000000e+00 0.000000e+00 0.000000e+00 0.000000e+00 3.260000e+02
1214000 -4.974181e+04 3.101922e+02 2.360000e+02 6.350000e+01 1.950000e+01 4.500000e+00 1.500000e+00 1.000000e+00 0.000000e+00 0.000000e+00 0.000000e+00 0.000000e+00 3.260000e+02
1215000 -4.973296e+04 3.151868e+02 2.360000e+02 6.400000e+01 1.950000e+01 4.500000e+00 1.500000e+00 1.000000e+00 0.000000e+00 0.000000e+00 0.000000e+00 0.000000e+00 3.265000e+02
1216000 -4.974433e+04 3.114566e+02 2.360000e+02 6.400000e+01 1.950000e+01 4.500000e+00 1.500000e+00 1.000000e+00 0.000000e+00 0.000000e+00 0.000000e+00 0.000000e+00 3.265000e+02
1217000 -4.974806e+04 3.132374e+02 2.360000e+02 6.400000e+01 1.950000e+01 4.500000e+00 1.500000e+00 1.000000e+00 0.000000e+00 0.000000e+00 0.000000e+00 0.000000e+00 3.265000e+02
1218000 -4.973910e+04 3.074882e+02 2.360000e+02 6.400000e+01 1.950000e+01 4.500000e+00 1.500000e+00 1.000000e+00 0.000000e+00 0.000000e+00 0.000000e+00 0.000000e+00 3.265000e+02
1219000 -4.968690e+04 3.122473e+02 2.360000e+02 6.400000e+01 1.950000e+01 4.500000e+00 1.500000e+00 1.000000e+00 0.000000e+00 0.000000e+00 0.000000e+00 0.000000e+00 3.265000e+02
1220000 -4.972311e+04 3.100615e+02 2.360000e+02 6.400000e+01 1.950000e+01 4.500000e+00 1.500000e+00 1.000000e+00 0.000000e+00 0.000000e+00 0.000000e+00 0.000000e+00 3.265000e+02
1221000 -4.972933e+04 3.066071e+02 2.360000e+02 6.400000e+01 1.950000e+01 4.500000e+00 1.500000e+00 1.000000e+00 0.000000e+00 0.000000e+00 0.000000e+00 0.000000e+00 3.265000e+02
1222000 -4.969831e+04 3.120859e+02 2.360000e+02 6.400000e+01 1.950000e+01 4.500000e+00 1.500000e+00 1.000000e+00 0.000000e+00 0.000000e+00 0.000000e+00 0.000000e+00 3.265000e+02
1223000 -4.971756e+04 3.093592e+02 2.360000e+02 6.400000e+01 2.000000e+01 4.500000e+00 1.500000e+00 1.000000e+00 0.000000e+00 0.000000e+00 0.000000e+00 0.000000e+00 3.270000e+02
1224000 -4.968248e+04 3.111384e+02 2.360000e+02 6.400000e+01 2.000000e+01 4.500000e+00 1.500000e+00 1.000000e+00 0.000000e+00 0.000000e+00 0.000000e+00 0.000000e+00 3.270000e+02
1225000 -4.964595e+04 3.132108e+02 2.360000e+02 6.400000e+01 2.000000e+01 4.500000e+00 1.500000e+00 1.000000e+00 0.000000e+00 0.000000e+00 0.000000e+00 0.000000e+00 3.270000e+02
1226000 -4.967231e+04 3.095821e+02 2.360000e+02 6.400000e+01 2.000000e+01 4.500000e+00 1.500000e+00 1.000000e+00 0.000000e+00 0.000000e+00 0.000000e+00 0.000000e+00 3.270000e+02
1227000 -4.961139e+04 3.097908e+02 2.360000e+02 6.450000e+01 2.000000e+01 4.500000e+00 1.500000e+00 1.000000e+00 0.000000e+00 0.000000e+00 0.000000e+00 0.000000e+00 3.275000e+02
1228000 -4.966693e+04 3.122823e+02 2.360000e+02 6.450000e+01 2.000000e+01 4.500000e+00 1.500000e+00 1.000000e+00 0.000000e+00 0.000000e+00 0.000000e+00 0.000000e+00 3.275000e+02
1229000 -4.965500e+04 3.118329e+02 2.360000e+02 6.450000e+01 2.000000e+01 4.500000e+00 1.500000e+00 1.000000e+00 0.000000e+00 0.000000e+00 0.000000e+00 0.000000e+00 3.275000e+02
1230000 -4.971262e+04 3.100943e+02 2.365000e+02 6.450000e+01 2.000000e+01 4.500000e+00 1.500000e+00 1.000000e+00 0.000000e+00 0.000000e+00 0.000000e+00 0.000000e+00 3.280000e+02
1231000 -4.966931e+04 3.115073e+02 2.365000e+02 6.450000e+01 2.000000e+01 4.500000e+00 1.500000e+00 1.000000e+00 0.000000e+00 0.000000e+00 0.000000e+00 0.000000e+00 3.280000e+02
1232000 -4.969370e+04 3.104543e+02 2.365000e+02 6.450000e+01 2.000000e+01 4.500000e+00 1.500000e+00 1.000000e+00 0.000000e+00 0.000000e+00 0.000000e+00 0.000000e+00 3.280000e+02
1233000 -4.970031e+04 3.082526e+02 2.365000e+02 6.450000e+01 2.000000e+01 4.500000e+00 1.500000e+00 1.000000e+00 0.000000e+00 0.000000e+00 0.000000e+00 0.000000e+00 3.280000e+02
1234000 -4.970742e+04 3.101063e+02 2.365000e+02 6.450000e+01 2.000000e+01 4.500000e+00 1.500000e+00 1.000000e+00 0.000000e+00 0.000000e+00 0.000000e+00 0.000000e+00 3.280000e+02
1235000 -4.964345e+04 3.120084e+02 2.365000e+02 6.450000e+01 2.000000e+01 4.500000e+00 1.500000e+00 1.000000e+00 0.000000e+00 0.000000e+00 0.000000e+00 0.000000e+00 3.280000e+02
1236000 -4.967928e+04 3.115423e+02 2.365000e+02 6.450000e+01 2.050000e+01 4.500000e+00 1.500000e+00 1.000000e+00 0.000000e+00 0.000000e+00 0.000000e+00 0.000000e+00 3.285000e+02
1237000 -4.967690e+04 3.110047e+02 2.365000e+02 6.450000e+01 2.050000e+01 4.500000e+00 1.500000e+00 1.000000e+00 0.000000e+00 0.000000e+00 0.000000e+00 0.000000e+00 3.285000e+02
1238000 -4.962576e+04 3.098046e+02 2.365000e+02 6.500000e+01 2.050000e+01 4.500000e+00 1.500000e+00 1.000000e+00 0.000000e+00 0.000000e+00 0.000000e+00 0.000000e+00 3.290000e+02
1239000 -4.965605e+04 3.084287e+02 2.365000e+02 6.500000e+01 2.050000e+01 4.500000e+00 1.500000e+00 1.000000e+00 0.000000e+00 0.000000e+00 0.000000e+00 0.000000e+00 3.290000e+02
1240000 -4.959525e+04 3.121846e+02 2.365000e+02 6.500000e+01 2.050000e+01 4.500000e+00 1.500000e+00 1.000000e+00 0.000000e+00 0.000000e+00 0.000000e+00 0.000000e+00 3.290000e+02
1241000 -4.965010e+04 3.102207e+02 2.365000e+02 6.500000e+01 2.050000e+01 4.500000e+00 1.500000e+00 1.000000e+00 0.000000e+00 0.000000e+00 0.000000e+00 0.000000e+00 3.290000e+02
1242000 -4.967025e+04 3.104227e+02 2.365000e+02 6.500000e+01 2.050000e+01 4.500000e+00 1.500000e+00 1.000000e+00 0.000000e+00 0.000000e+00 0.000000e+00 0.000000e+00 3.290000e+02
1243000 -4.964558e+04 3.112501e+02 2.365000e+02 6.500000e+01 2.050000e+01 4.500000e+00 1.500000e+00 1.000000e+00 0.000000e+00 0.000000e+00 0.000000e+00 0.000000e+00 3.290000e+02
1244000 -4.967358e+04 3.098558e+02 2.365000e+02 6.500000e+01 2.050000e+01 4.500000e+00 1.500000e+00 1.000000e+00 0.000000e+00 0.000000e+00 0.000000e+00 0.000000e+00 3.290000e+02
1245000 -4.966248e+04 3.106744e+02 2.365000e+02 6.500000e+01 2.050000e+01 4.500000e+00 1.500000e+00 1.000000e+00 0.000000e+00 0.000000e+00 0.000000e+00 0.000000e+00 3.290000e+02
1246000 -4.968780e+04 3.081491e+02 2.365000e+02 6.550000e+01 2.050000e+01 4.500000e+00 1.500000e+00 1.000000e+00 0.000000e+00 0.000000e+00 0.000000e+00 0.000000e+00 3.295000e+02
1247000 -4.965328e+04 3.147609e+02 2.365000e+02 6.550000e+01 2.050000e+01 4.500000e+00 1.500000e+00 1.000000e+00 0.000000e+00 0.000000e+00 0.000000e+00 0.000000e+00 3.295000e+02
1248000 -4.970852e+04 3.094095e+02 2.365000e+02 6.550000e+01 2.050000e+01 4.500000e+00 1.500000e+00 1.000000e+00 0.000000e+00 0.000000e+00 0.000000e+00 0.000000e+00 3.295000e+02
1249000 -4.971254e+04 3.113096e+02 2.365000e+02 6.550000e+01 2.050000e+01 4.500000e+00 1.500000e+00 1.000000e+00 0.000000e+00 0.000000e+00 0.000000e+00 0.000000e+00 3.295000e+02
1250000 -4.961340e+04 3.130383e+02 2.365000e+02 6.550000e+01 2.050000e+01 4.500000e+00 1.500000e+00 1.000000e+00 0.000000e+00 0.000000e+00 0.000000e+00 0.000000e+00 3.295000e+02
1251000 -4.971423e+04 3.111994e+02 2.365000e+02 6.650000e+01 2.050000e+01 4.500000e+00 1.500000e+00 1.000000e+00 0.000000e+00 0.000000e+00 0.000000e+00 0.000000e+00 3.305000e+02
1252000 -4.972961e+04 3.138530e+02 2.365000e+02 6.650000e+01 2.050000e+01 4.500000e+00 1.500000e+00 1.000000e+00 0.000000e+00 0.000000e+00 0.000000e+00 0.000000e+00 3.305000e+02
1253000 -4.969334e+04 3.150605e+02 2.370000e+02 6.650000e+01 2.100000e+01 4.500000e+00 1.500000e+00 1.000000e+00 0.000000e+00 0.000000e+00 0.000000e+00 0.000000e+00 3.315000e+02
1254000 -4.971669e+04 3.126320e+02 2.370000e+02 6.650000e+01 2.100000e+01 4.500000e+00 1.500000e+00 1.000000e+00 0.000000e+00 0.000000e+00 0.000000e+00 0.000000e+00 3.315000e+02
1255000 -4.965823e+04 3.099008e+02 2.370000e+02 6.650000e+01 2.100000e+01 4.500000e+00 1.500000e+00 1.000000e+00 0.000000e+00 0.000000e+00 0.000000e+00 0.000000e+00 3.315000e+02
1256000 -4.966306e+04 3.094066e+02 2.370000e+02 6.650000e+01 2.100000e+01 4.500000e+00 1.500000e+00 1.000000e+00 0.000000e+00 0.000000e+00 0.000000e+00 0.000000e+00 3.315000e+02
1257000 -4.964645e+04 3.119278e+02 2.370000e+02 6.650000e+01 2.150000e+01 4.500000e+00 1.500000e+00 1.000000e+00 0.000000e+00 0.000000e+00 0.000000e+00 0.000000e+00 3.320000e+02
1258000 -4.968901e+04 3.095909e+02 2.370000e+02 6.650000e+01 2.150000e+01 4.500000e+00 1.500000e+00 1.000000e+00 0.000000e+00 0.000000e+00 0.000000e+00 0.000000e+00 3.320000e+02
1259000 -4.967183e+04 3.103147e+02 2.370000e+02 6.650000e+01 2.150000e+01 4.500000e+00 1.500000e+00 1.000000e+00 0.000000e+00 0.000000e+00 0.000000e+00 0.000000e+00 3.320000e+02
1260000 -4.971185e+04 3.090721e+02 2.370000e+02 6.650000e+01 2.150000e+01 4.500000e+00 1.500000e+00 1.000000e+00 0.000000e+00 0.000000e+00 0.000000e+00 0.000000e+00 3.320000e+02
1261000 -4.975826e+04 3.065650e+02 2.370000e+02 6.650000e+01 2.150000e+01 4.500000e+00 1.500000e+00 1.000000e+00 0.000000e+00 0.000000e+00 0.000000e+00 0.000000e+00 3.320000e+02
1262000 -4.969321e+04 3.093596e+02 2.370000e+02 6.650000e+01 2.150000e+01 4.500000e+00 1.500000e+00 1.000000e+00 0.000000e+00 0.000000e+00 0.000000e+00 0.000000e+00 3.320000e+02
1263000 -4.963654e+04 3.068357e+02 2.370000e+02 6.650000e+01 2.150000e+01 4.500000e+00 1.500000e+00 1.000000e+00 0.000000e+00 0.000000e+00 0.000000e+00 0.000000e+00 3.320000e+02
1264000 -4.969002e+04 3.120638e+02 2.370000e+02 6.650000e+01 2.150000e+01 4.500000e+00 1.500000e+00 1.000000e+00 0.000000e+00 0.000000e+00 0.000000e+00 0.000000e+00 3.320000e+02
1265000 -4.973393e+04 3.082487e+02 2.370000e+02 6.650000e+01 2.150000e+01 4.500000e+00 1.500000e+00 1.000000e+00 0.000000e+00 0.000000e+00 0.000000e+00 0.000000e+00 3.320000e+02
1266000 -4.974677e+04 3.106691e+02 2.370000e+02 6.650000e+01 2.150000e+01 4.500000e+00 1.500000e+00 1.000000e+00 0.000000e+00 0.000000e+00 0.000000e+00 0.000000e+00 3.320000e+02
1267000 -4.977579e+04 3.107790e+02 2.370000e+02 6.650000e+01 2.150000e+01 4.500000e+00 1.500000e+00 1.000000e+00 0.000000e+00 0.000000e+00 0.000000e+00 0.000000e+00 3.320000e+02
1268000 -4.970148e+04 3.127006e+02 2.370000e+02 6.650000e+01 2.150000e+01 4.500000e+00 1.500000e+00 1.000000e+00 0.000000e+00 0.000000e+00 0.000000e+00 0.000000e+00 3.320000e+02
1269000 -4.972177e+04 3.104393e+02 2.370000e+02 6.650000e+01 2.150000e+01 4.500000e+00 1.500000e+00 1.000000e+00 0.000000e+00 0.000000e+00 0.000000e+00 0.000000e+00 3.320000e+02
1270000 -4.971847e+04 3.061357e+02 2.370000e+02 6.650000e+01 2.150000e+01 4.500000e+00 1.500000e+00 1.000000e+00 0.000000e+00 0.000000e+00 0.000000e+00 0.000000e+00 3.320000e+02
1271000 -4.972071e+04 3.124322e+02 2.370000e+02 6.650000e+01 2.150000e+01 4.500000e+00 1.500000e+00 1.000000e+00 0.000000e+00 0.000000e+00 0.000000e+00 0.000000e+00 3.320000e+02
1272000 -4.973715e+04 3.101180e+02 2.370000e+02 6.650000e+01 2.150000e+01 4.500000e+00 2.000000e+00 1.000000e+00 0.000000e+00 0.000000e+00 0.000000e+00 0.000000e+00 3.325000e+02
1273000 -4.972849e+04 3.104033e+02 2.370000e+02 6.650000e+01 2.150000e+01 4.500000e+00 2.000000e+00 1.000000e+00 0.000000e+00 0.000000e+00 0.000000e+00 0.000000e+00 3.325000e+02
1274000 -4.976121e+04 3.108195e+02 2.370000e+02 6.650000e+01 2.150000e+01 4.500000e+00 2.000000e+00 1.000000e+00 0.000000e+00 0.000000e+00 0.000000e+00 0.000000e+00 3.325000e+02
1275000 -4.974398e+04 3.137494e+02 2.370000e+02 6.650000e+01 2.200000e+01 4.500000e+00 2.000000e+00 1.000000e+00 0.000000e+00 0.000000e+00 0.000000e+00 0.000000e+00 3.330000e+02
1276000 -4.971999e+04 3.100835e+02 2.370000e+02 6.650000e+01 2.200000e+01 4.500000e+00 2.000000e+00 1.000000e+00 0.000000e+00 0.000000e+00 0.000000e+00 0.000000e+00 3.330000e+02
1277000 -4.978497e+04 3.108265e+02 2.370000e+02 6.650000e+01 2.200000e+01 4.500000e+00 2.000000e+00 1.000000e+00 0.000000e+00 0.000000e+00 0.000000e+00 0.000000e+00 3.330000e+02
1278000 -4.979291e+04 3.133876e+02 2.370000e+02 6.650000e+01 2.200000e+01 4.500000e+00 2.000000e+00 1.000000e+00 0.000000e+00 0.000000e+00 0.000000e+00 0.000000e+00 3.330000e+02
1279000 -4.968807e+04 3.114314e+02 2.370000e+02 6.650000e+01 2.200000e+01 4.500000e+00 2.000000e+00 1.000000e+00 0.000000e+00 0.000000e+00 0.000000e+00 0.000000e+00 3.330000e+02
1280000 -4.973505e+04 3.098676e+02 2.370000e+02 6.650000e+01 2.200000e+01 4.500000e+00 2.000000e+00 1.000000e+00 0.000000e+00 0.000000e+00 0.000000e+00 0.000000e+00 3.330000e+02
1281000 -4.977768e+04 3.116043e+02 2.370000e+02 6.650000e+01 2.200000e+01 4.500000e+00 2.000000e+00 1.000000e+00 0.000000e+00 0.000000e+00 0.000000e+00 0.000000e+00 3.330000e+02
1282000 -4.977902e+04 3.099590e+02 2.370000e+02 6.650000e+01 2.200000e+01 4.500000e+00 2.000000e+00 1.000000e+00 0.000000e+00 0.000000e+00 0.000000e+00 0.000000e+00 3.330000e+02
1283000 -4.980131e+04 3.133255e+02 2.370000e+02 6.650000e+01 2.250000e+01 4.500000e+00 2.000000e+00 1.000000e+00 0.000000e+00 0.000000e+00 0.000000e+00 0.000000e+00 3.335000e+02
1284000 -4.978007e+04 3.143087e+02 2.370000e+02 6.650000e+01 2.250000e+01 4.500000e+00 2.000000e+00 1.000000e+00 0.000000e+00 0.000000e+00 0.000000e+00 0.000000e+00 3.335000e+02
1285000 -4.977372e+04 3.115447e+02 2.370000e+02 6.650000e+01 2.250000e+01 4.500000e+00 2.000000e+00 1.000000e+00 0.000000e+00 0.000000e+00 0.000000e+00 0.000000e+00 3.335000e+02
1286000 -4.975691e+04 3.097233e+02 2.370000e+02 6.700000e+01 2.250000e+01 4.500000e+00 2.000000e+00 1.000000e+00 0.000000e+00 0.000000e+00 0.000000e+00 0.000000e+00 3.340000e+02
1287000 -4.978369e+04 3.102869e+02 2.370000e+02 6.700000e+01 2.250000e+01 4.500000e+00 2.000000e+00 1.000000e+00 0.000000e+00 0.000000e+00 0.000000e+00 0.000000e+00 3.340000e+02
1288000 -4.970172e+04 3.134389e+02 2.370000e+02 6.700000e+01 2.250000e+01 4.500000e+00 2.000000e+00 1.000000e+00 0.000000e+00 0.000000e+00 0.000000e+00 0.000000e+00 3.340000e+02
1289000 -4.974693e+04 3.104387e+02 2.370000e+02 6.750000e+01 2.250000e+01 4.500000e+00 2.000000e+00 1.000000e+00 0.000000e+00 0.000000e+00 0.000000e+00 0.000000e+00 3.345000e+02
1290000 -4.969860e+04 3.101332e+02 2.370000e+02 6.750000e+01 2.250000e+01 4.500000e+00 2.000000e+00 1.000000e+00 0.000000e+00 0.000000e+00 0.000000e+00 0.000000e+00 3.345000e+02
1291000 -4.973271e+04 3.092176e+02 2.370000e+02 6.750000e+01 2.250000e+01 4.500000e+00 2.000000e+00 1.000000e+00 0.000000e+00 0.000000e+00 0.000000e+00 0.000000e+00 3.345000e+02
1292000 -4.982599e+04 3.134344e+02 2.370000e+02 6.750000e+01 2.300000e+01 4.500000e+00 2.000000e+00 1.000000e+00 0.000000e+00 0.000000e+00 0.000000e+00 0.000000e+00 3.345000e+02
1293000 -4.970386e+04 3.116803e+02 2.370000e+02 6.750000e+01 2.300000e+01 4.500000e+00 2.000000e+00 1.000000e+00 0.000000e+00 0.000000e+00 0.000000e+00 0.000000e+00 3.350000e+02
1294000 -4.974629e+04 3.127771e+02 2.375000e+02 6.750000e+01 2.300000e+01 4.500000e+00 2.000000e+00 1.000000e+00 0.000000e+00 0.000000e+00 0.000000e+00 0.000000e+00 3.350000e+02
1295000 -4.967564e+04 3.119219e+02 2.375000e+02 6.750000e+01 2.300000e+01 4.500000e+00 2.000000e+00 1.000000e+00 0.000000e+00 0.000000e+00 0.000000e+00 0.000000e+00 3.355000e+02
1296000 -4.969658e+04 3.088033e+02 2.375000e+02 6.750000e+01 2.300000e+01 4.500000e+00 2.000000e+00 1.000000e+00 0.000000e+00 0.000000e+00 0.000000e+00 0.000000e+00 3.355000e+02
1297000 -4.975003e+04 3.101072e+02 2.375000e+02 6.750000e+01 2.300000e+01 4.500000e+00 2.000000e+00 1.000000e+00 0.000000e+00 0.000000e+00 0.000000e+00 0.000000e+00 3.355000e+02
1298000 -4.969525e+04 3.124138e+02 2.375000e+02 6.750000e+01 2.300000e+01 4.500000e+00 2.000000e+00 1.000000e+00 0.000000e+00 0.000000e+00 0.000000e+00 0.000000e+00 3.355000e+02
1299000 -4.967323e+04 3.082733e+02 2.375000e+02 6.750000e+01 2.300000e+01 4.500000e+00 2.000000e+00 1.000000e+00 0.000000e+00 0.000000e+00 0.000000e+00 0.000000e+00 3.355000e+02
1300000 -4.972713e+04 3.106883e+02 2.375000e+02 6.750000e+01 2.300000e+01 4.500000e+00 2.000000e+00 1.000000e+00 0.000000e+00 0.000000e+00 0.000000e+00 0.000000e+00 3.355000e+02
1301000 -4.971541e+04 3.093853e+02 2.375000e+02 6.750000e+01 2.300000e+01 4.500000e+00 2.000000e+00 1.000000e+00 0.000000e+00 0.000000e+00 0.000000e+00 0.000000e+00 3.355000e+02
1302000 -4.971261e+04 3.106094e+02 2.375000e+02 6.750000e+01 2.300000e+01 4.500000e+00 2.000000e+00 1.000000e+00 0.000000e+00 0.000000e+00 0.000000e+00 0.000000e+00 3.355000e+02
1303000 -4.971434e+04 3.083207e+02 2.375000e+02 6.750000e+01 2.300000e+01 4.500000e+00 2.000000e+00 1.000000e+00 0.000000e+00 0.000000e+00 0.000000e+00 0.000000e+00 3.355000e+02
1304000 -4.967570e+04 3.105676e+02 2.380000e+02 6.750000e+01 2.300000e+01 4.500000e+00 2.000000e+00 1.000000e+00 0.000000e+00 0.000000e+00 0.000000e+00 0.000000e+00 3.360000e+02
1305000 -4.966453e+04 3.077835e+02 2.380000e+02 6.750000e+01 2.350000e+01 4.500000e+00 2.000000e+00 1.000000e+00 0.000000e+00 0.000000e+00 0.000000e+00 0.000000e+00 3.365000e+02
1306000 -4.964883e+04 3.105460e+02 2.380000e+02 6.750000e+01 2.350000e+01 4.500000e+00 2.000000e+00 1.000000e+00 0.000000e+00 0.000000e+00 0.000000e+00 0.000000e+00 3.365000e+02
1307000 -4.967400e+04 3.112190e+02 2.380000e+02 6.750000e+01 2.350000e+01 4.500000e+00 2.000000e+00 1.000000e+00 0.000000e+00 0.000000e+00 0.000000e+00 0.000000e+00 3.365000e+02
1308000 -4.970753e+04 3.133485e+02 2.380000e+02 6.750000e+01 2.350000e+01 4.500000e+00 2.000000e+00 1.000000e+00 0.000000e+00 0.000000e+00 0.000000e+00 0.000000e+00 3.365000e+02
1309000 -4.970071e+04 3.111420e+02 2.380000e+02 6.750000e+01 2.350000e+01 4.500000e+00 2.000000e+00 1.000000e+00 0.000000e+00 0.000000e+00 0.000000e+00 0.000000e+00 3.365000e+02
1310000 -4.973711e+04 3.118232e+02 2.380000e+02 6.750000e+01 2.350000e+01 4.500000e+00 2.000000e+00 1.000000e+00 0.000000e+00 0.000000e+00 0.000000e+00 0.000000e+00 3.365000e+02
1311000 -4.973007e+04 3.095697e+02 2.380000e+02 6.750000e+01 2.350000e+01 4.500000e+00 2.000000e+00 1.000000e+00 0.000000e+00 0.000000e+00 0.000000e+00 0.000000e+00 3.365000e+02
1312000 -4.967317e+04 3.096613e+02 2.380000e+02 6.750000e+01 2.350000e+01 4.500000e+00 2.000000e+00 1.000000e+00 0.000000e+00 0.000000e+00 0.000000e+00 0.000000e+00 3.365000e+02
1313000 -4.976461e+04 3.113211e+02 2.380000e+02 6.750000e+01 2.350000e+01 4.500000e+00 2.000000e+00 1.000000e+00 0.000000e+00 0.000000e+00 0.000000e+00 0.000000e+00 3.365000e+02
1314000 -4.970322e+04 3.068626e+02 2.380000e+02 6.750000e+01 2.350000e+01 4.500000e+00 2.000000e+00 1.000000e+00 0.000000e+00 0.000000e+00 0.000000e+00 0.000000e+00 3.365000e+02
1315000 -4.973746e+04 3.074210e+02 2.380000e+02 6.800000e+01 2.350000e+01 4.500000e+00 2.000000e+00 1.000000e+00 0.000000e+00 0.000000e+00 0.000000e+00 0.000000e+00 3.370000e+02
1316000 -4.972708e+04 3.095475e+02 2.380000e+02 6.800000e+01 2.350000e+01 4.500000e+00 2.000000e+00 1.000000e+00 0.000000e+00 0.000000e+00 0.000000e+00 0.000000e+00 3.370000e+02
1317000 -4.968043e+04 3.085000e+02 2.380000e+02 6.800000e+01 2.350000e+01 4.500000e+00 2.000000e+00 1.000000e+00 0.000000e+00 0.000000e+00 0.000000e+00 0.000000e+00 3.370000e+02
1318000 -4.970056e+04 3.110578e+02 2.380000e+02 6.850000e+01 2.350000e+01 4.500000e+00 2.000000e+00 1.000000e+00 0.000000e+00 0.000000e+00 0.000000e+00 0.000000e+00 3.375000e+02
1319000 -4.969996e+04 3.106759e+02 2.380000e+02 6.850000e+01 2.350000e+01 4.500000e+00 2.000000e+00 1.000000e+00 0.000000e+00 0.000000e+00 0.000000e+00 0.000000e+00 3.375000e+02
1320000 -4.970101e+04 3.113212e+02 2.380000e+02 6.850000e+01 2.350000e+01 4.500000e+00 2.000000e+00 1.000000e+00 0.000000e+00 0.000000e+00 0.000000e+00 0.000000e+00 3.375000e+02
1321000 -4.972290e+04 3.120723e+02 2.380000e+02 6.850000e+01 2.350000e+01 4.500000e+00 2.000000e+00 1.000000e+00 0.000000e+00 0.000000e+00 0.000000e+00 0.000000e+00 3.375000e+02
1322000 -4.970935e+04 3.111900e+02 2.380000e+02 6.850000e+01 2.350000e+01 4.500000e+00 2.000000e+00 1.000000e+00 0.000000e+00 0.000000e+00 0.000000e+00 0.000000e+00 3.375000e+02
1323000 -4.965657e+04 3.116253e+02 2.380000e+02 6.850000e+01 2.400000e+01 4.500000e+00 2.000000e+00 1.000000e+00 0.000000e+00 0.000000e+00 0.000000e+00 0.000000e+00 3.380000e+02
1324000 -4.974773e+04 3.136397e+02 2.380000e+02 6.850000e+01 2.400000e+01 4.500000e+00 2.000000e+00 1.000000e+00 0.000000e+00 0.000000e+00 0.000000e+00 0.000000e+00 3.380000e+02
1325000 -4.970443e+04 3.138622e+02 2.380000e+02 6.850000e+01 2.450000e+01 4.500000e+00 2.000000e+00 1.000000e+00 0.000000e+00 0.000000e+00 0.000000e+00 0.000000e+00 3.385000e+02
1326000 -4.964277e+04 3.119941e+02 2.380000e+02 6.850000e+01 2.450000e+01 4.500000e+00 2.000000e+00 1.000000e+00 0.000000e+00 0.000000e+00 0.000000e+00 0.000000e+00 3.385000e+02
1327000 -4.965964e+04 3.136272e+02 2.385000e+02 6.850000e+01 2.450000e+01 4.500000e+00 2.000000e+00 1.000000e+00 0.000000e+00 0.000000e+00 0.000000e+00 0.000000e+00 3.390000e+02
1328000 -4.973271e+04 3.097641e+02 2.385000e+02 6.850000e+01 2.450000e+01 4.500000e+00 2.000000e+00 1.000000e+00 0.000000e+00 0.000000e+00 0.000000e+00 0.000000e+00 3.390000e+02
1329000 -4.968508e+04 3.108168e+02 2.385000e+02 6.850000e+01 2.450000e+01 4.500000e+00 2.000000e+00 1.000000e+00 0.000000e+00 0.000000e+00 0.000000e+00 0.000000e+00 3.390000e+02
1330000 -4.969695e+04 3.110921e+02 2.385000e+02 6.850000e+01 2.450000e+01 4.500000e+00 2.000000e+00 1.000000e+00 0.000000e+00 0.000000e+00 0.000000e+00 0.000000e+00 3.390000e+02
1331000 -4.972709e+04 3.092023e+02 2.385000e+02 6.850000e+01 2.450000e+01 4.500000e+00 2.000000e+00 1.000000e+00 0.000000e+00 0.000000e+00 0.000000e+00 0.000000e+00 3.390000e+02
1332000 -4.971647e+04 3.122929e+02 2.385000e+02 6.850000e+01 2.450000e+01 4.500000e+00 2.000000e+00 1.000000e+00 0.000000e+00 0.000000e+00 0.000000e+00 0.000000e+00 3.390000e+02
1333000 -4.965585e+04 3.124540e+02 2.385000e+02 6.850000e+01 2.450000e+01 4.500000e+00 2.000000e+00 1.000000e+00 0.000000e+00 0.000000e+00 0.000000e+00 0.000000e+00 3.390000e+02
1334000 -4.971533e+04 3.075945e+02 2.385000e+02 6.900000e+01 2.450000e+01 4.500000e+00 2.000000e+00 1.000000e+00 0.000000e+00 0.000000e+00 0.000000e+00 0.000000e+00 3.395000e+02
1335000 -4.973369e+04 3.097278e+02 2.385000e+02 6.900000e+01 2.450000e+01 4.500000e+00 2.000000e+00 1.000000e+00 0.000000e+00 0.000000e+00 0.000000e+00 0.000000e+00 3.395000e+02
1336000 -4.967111e+04 3.091782e+02 2.385000e+02 6.900000e+01 2.450000e+01 4.500000e+00 2.000000e+00 1.000000e+00 0.000000e+00 0.000000e+00 0.000000e+00 0.000000e+00 3.395000e+02
1337000 -4.965739e+04 3.105380e+02 2.385000e+02 6.900000e+01 2.450000e+01 4.500000e+00 2.000000e+00 1.000000e+00 0.000000e+00 0.000000e+00 0.000000e+00 0.000000e+00 3.395000e+02
1338000 -4.972954e+04 3.124866e+02 2.385000e+02 6.900000e+01 2.500000e+01 4.500000e+00 2.000000e+00 1.000000e+00 0.000000e+00 0.000000e+00 0.000000e+00 0.000000e+00 3.400000e+02
1339000 -4.968506e+04 3.133383e+02 2.385000e+02 6.950000e+01 2.500000e+01 4.500000e+00 2.000000e+00 1.000000e+00 0.000000e+00 0.000000e+00 0.000000e+00 0.000000e+00 3.405000e+02
1340000 -4.964218e+04 3.139267e+02 2.385000e+02 6.950000e+01 2.500000e+01 4.500000e+00 2.000000e+00 1.000000e+00 0.000000e+00 0.000000e+00 0.000000e+00 0.000000e+00 3.405000e+02
1341000 -4.972623e+04 3.137026e+02 2.390000e+02 7.000000e+01 2.500000e+01 4.500000e+00 2.000000e+00 1.000000e+00 0.000000e+00 0.000000e+00 0.000000e+00 0.000000e+00 3.415000e+02
1342000 -4.963911e+04 3.116994e+02 2.390000e+02 7.000000e+01 2.550000e+01 4.500000e+00 2.000000e+00 1.000000e+00 0.000000e+00 0.000000e+00 0.000000e+00 0.000000e+00 3.420000e+02
1343000 -4.964656e+04 3.103307e+02 2.390000e+02 7.000000e+01 2.550000e+01 4.500000e+00 2.000000e+00 1.000000e+00 0.000000e+00 0.000000e+00 0.000000e+00 0.000000e+00 3.420000e+02
1344000 -4.968966e+04 3.140522e+02 2.390000e+02 7.000000e+01 2.550000e+01 4.500000e+00 2.000000e+00 1.000000e+00 0.000000e+00 0.000000e+00 0.000000e+00 0.000000e+00 3.420000e+02
1345000 -4.965924e+04 3.115549e+02 2.390000e+02 7.000000e+01 2.550000e+01 4.500000e+00 2.000000e+00 1.000000e+00 0.000000e+00 0.000000e+00 0.000000e+00 0.000000e+00 3.420000e+02
1346000 -4.969308e+04 3.077970e+02 2.390000e+02 7.050000e+01 2.600000e+01 4.500000e+00 2.000000e+00 1.000000e+00 0.000000e+00 0.000000e+00 0.000000e+00 0.000000e+00 3.430000e+02
1347000 -4.970640e+04 3.127669e+02 2.390000e+02 7.050000e+01 2.600000e+01 4.500000e+00 2.000000e+00 1.000000e+00 0.000000e+00 0.000000e+00 0.000000e+00 0.000000e+00 3.430000e+02
1348000 -4.967907e+04 3.099207e+02 2.390000e+02 7.050000e+01 2.600000e+01 4.500000e+00 2.000000e+00 1.000000e+00 0.000000e+00 0.000000e+00 0.000000e+00 0.000000e+00 3.430000e+02
1349000 -4.968453e+04 3.124720e+02 2.390000e+02 7.050000e+01 2.600000e+01 4.500000e+00 2.000000e+00 1.000000e+00 0.000000e+00 0.000000e+00 0.000000e+00 0.000000e+00 3.430000e+02
1350000 -4.970658e+04 3.126071e+02 2.390000e+02 7.050000e+01 2.600000e+01 4.500000e+00 2.000000e+00 1.000000e+00 0.000000e+00 0.000000e+00 0.000000e+00 0.000000e+00 3.430000e+02
1351000 -4.968281e+04 3.105854e+02 2.390000e+02 7.050000e+01 2.600000e+01 4.500000e+00 2.000000e+00 1.000000e+00 0.000000e+00 0.000000e+00 0.000000e+00 0.000000e+00 3.430000e+02
1352000 -4.968717e+04 3.137576e+02 2.390000e+02 7.150000e+01 2.600000e+01 4.500000e+00 2.000000e+00 1.000000e+00 0.000000e+00 0.000000e+00 0.000000e+00 0.000000e+00 3.435000e+02
1353000 -4.968779e+04 3.093750e+02 2.390000e+02 7.150000e+01 2.600000e+01 4.500000e+00 2.000000e+00 1.000000e+00 0.000000e+00 0.000000e+00 0.000000e+00 0.000000e+00 3.440000e+02
1354000 -4.968034e+04 3.139257e+02 2.390000e+02 7.200000e+01 2.600000e+01 4.500000e+00 2.000000e+00 1.000000e+00 0.000000e+00 0.000000e+00 0.000000e+00 0.000000e+00 3.445000e+02
1355000 -4.972728e+04 3.125974e+02 2.390000e+02 7.200000e+01 2.600000e+01 4.500000e+00 2.000000e+00 1.000000e+00 0.000000e+00 0.000000e+00 0.000000e+00 0.000000e+00 3.445000e+02
1356000 -4.971368e+04 3.129718e+02 2.395000e+02 7.200000e+01 2.600000e+01 4.500000e+00 2.000000e+00 1.000000e+00 0.000000e+00 0.000000e+00 0.000000e+00 0.000000e+00 3.450000e+02
1357000 -4.965077e+04 3.122542e+02 2.395000e+02 7.250000e+01 2.600000e+01 4.500000e+00 2.000000e+00 1.000000e+00 0.000000e+00 0.000000e+00 0.000000e+00 0.000000e+00 3.455000e+02
1358000 -4.971530e+04 3.130449e+02 2.395000e+02 7.250000e+01 2.600000e+01 4.500000e+00 2.000000e+00 1.000000e+00 0.000000e+00 0.000000e+00 0.000000e+00 0.000000e+00 3.455000e+02
1359000 -4.967353e+04 3.110705e+02 2.395000e+02 7.250000e+01 2.600000e+01 4.500000e+00 2.000000e+00 1.000000e+00 0.000000e+00 0.000000e+00 0.000000e+00 0.000000e+00 3.455000e+02
1360000 -4.964730e+04 3.153286e+02 2.395000e+02 7.250000e+01 2.600000e+01 4.500000e+00 2.000000e+00 1.000000e+00 0.000000e+00 0.000000e+00 0.000000e+00 0.000000e+00 3.455000e+02
1361000 -4.967554e+04 3.129742e+02 2.395000e+02 7.250000e+01 2.600000e+01 4.500000e+00 2.000000e+00 1.000000e+00 0.000000e+00 0.000000e+00 0.000000e+00 0.000000e+00 3.455000e+02
1362000 -4.965846e+04 3.129886e+02 2.395000e+02 7.250000e+01 2.600000e+01 4.500000e+00 2.000000e+00 1.000000e+00 0.000000e+00 0.000000e+00 0.000000e+00 0.000000e+00 3.455000e+02
1363000 -4.964276e+04 3.122352e+02 2.395000e+02 7.250000e+01 2.600000e+01 4.500000e+00 2.000000e+00 1.000000e+00 0.000000e+00 0.000000e+00 0.000000e+00 0.000000e+00 3.455000e+02
1364000 -4.967662e+04 3.120353e+02 2.395000e+02 7.300000e+01 2.600000e+01 4.500000e+00 2.000000e+00 1.000000e+00 0.000000e+00 0.000000e+00 0.000000e+00 0.000000e+00 3.460000e+02
1365000 -4.970824e+04 3.096617e+02 2.395000e+02 7.300000e+01 2.600000e+01 4.500000e+00 2.000000e+00 1.000000e+00 0.000000e+00 0.000000e+00 0.000000e+00 0.000000e+00 3.460000e+02
1366000 -4.971220e+04 3.101528e+02 2.395000e+02 7.300000e+01 2.600000e+01 4.500000e+00 2.000000e+00 1.000000e+00 0.000000e+00 0.000000e+00 0.000000e+00 0.000000e+00 3.460000e+02
1367000 -4.971725e+04 3.117055e+02 2.395000e+02 7.300000e+01 2.600000e+01 4.500000e+00 2.000000e+00 1.000000e+00 0.000000e+00 0.000000e+00 0.000000e+00 0.000000e+00 3.460000e+02
1368000 -4.970483e+04 3.089581e+02 2.395000e+02 7.300000e+01 2.600000e+01 4.500000e+00 2.000000e+00 1.000000e+00 0.000000e+00 0.000000e+00 0.000000e+00 0.000000e+00 3.460000e+02
1369000 -4.969627e+04 3.090899e+02 2.395000e+02 7.300000e+01 2.600000e+01 4.500000e+00 2.000000e+00 1.000000e+00 0.000000e+00 0.000000e+00 0.000000e+00 0.000000e+00 3.460000e+02
1370000 -4.968336e+04 3.129712e+02 2.395000e+02 7.300000e+01 2.600000e+01 4.500000e+00 2.000000e+00 1.000000e+00 0.000000e+00 0.000000e+00 0.000000e+00 0.000000e+00 3.460000e+02
1371000 -4.966104e+04 3.137218e+02 2.395000e+02 7.300000e+01 2.600000e+01 4.500000e+00 2.000000e+00 1.000000e+00 0.000000e+00 0.000000e+00 0.000000e+00 0.000000e+00 3.460000e+02
1372000 -4.960545e+04 3.102238e+02 2.395000e+02 7.300000e+01 2.600000e+01 4.500000e+00 2.000000e+00 1.000000e+00 0.000000e+00 0.000000e+00 0.000000e+00 0.000000e+00 3.460000e+02
1373000 -4.953870e+04 3.096475e+02 2.395000e+02 7.300000e+01 2.600000e+01 4.500000e+00 2.000000e+00 1.000000e+00 0.000000e+00 0.000000e+00 0.000000e+00 0.000000e+00 3.460000e+02
1374000 -4.969467e+04 3.089214e+02 2.395000e+02 7.300000e+01 2.600000e+01 4.500000e+00 2.000000e+00 1.000000e+00 0.000000e+00 0.000000e+00 0.000000e+00 0.000000e+00 3.460000e+02
1375000 -4.964140e+04 3.113755e+02 2.395000e+02 7.350000e+01 2.600000e+01 4.500000e+00 2.000000e+00 1.000000e+00 0.000000e+00 0.000000e+00 0.000000e+00 0.000000e+00 3.465000e+02
1376000 -4.967438e+04 3.114145e+02 2.395000e+02 7.350000e+01 2.600000e+01 4.500000e+00 2.000000e+00 1.000000e+00 0.000000e+00 0.000000e+00 0.000000e+00 0.000000e+00 3.465000e+02
1377000 -4.961628e+04 3.076154e+02 2.395000e+02 7.350000e+01 2.600000e+01 4.500000e+00 2.000000e+00 1.000000e+00 0.000000e+00 0.000000e+00 0.000000e+00 0.000000e+00 3.465000e+02
1378000 -4.970205e+04 3.133835e+02 2.395000e+02 7.350000e+01 2.600000e+01 4.500000e+00 2.000000e+00 1.000000e+00 0.000000e+00 0.000000e+00 0.000000e+00 0.000000e+00 3.465000e+02
1379000 -4.967579e+04 3.117182e+02 2.395000e+02 7.350000e+01 2.600000e+01 4.500000e+00 2.000000e+00 1.000000e+00 0.000000e+00 0.000000e+00 0.000000e+00 0.000000e+00 3.465000e+02
1380000 -4.962349e+04 3.149638e+02 2.395000e+02 7.350000e+01 2.600000e+01 4.500000e+00 2.000000e+00 1.000000e+00 0.000000e+00 0.000000e+00 0.000000e+00 0.000000e+00 3.465000e+02
1381000 -4.961792e+04 3.142082e+02 2.395000e+02 7.350000e+01 2.600000e+01 4.500000e+00 2.000000e+00 1.000000e+00 0.000000e+00 0.000000e+00 0.000000e+00 0.000000e+00 3.465000e+02
1382000 -4.968979e+04 3.118197e+02 2.395000e+02 7.350000e+01 2.600000e+01 4.500000e+00 2.000000e+00 1.000000e+00 0.000000e+00 0.000000e+00 0.000000e+00 0.000000e+00 3.465000e+02
1383000 -4.966579e+04 3.115577e+02 2.395000e+02 7.350000e+01 2.600000e+01 4.500000e+00 2.000000e+00 1.000000e+00 0.000000e+00 0.000000e+00 0.000000e+00 0.000000e+00 3.465000e+02
1384000 -4.965479e+04 3.121734e+02 2.395000e+02 7.350000e+01 2.600000e+01 4.500000e+00 2.000000e+00 1.000000e+00 0.000000e+00 0.000000e+00 0.000000e+00 0.000000e+00 3.465000e+02
1385000 -4.966816e+04 3.105029e+02 2.395000e+02 7.350000e+01 2.600000e+01 4.500000e+00 2.000000e+00 1.000000e+00 0.000000e+00 0.000000e+00 0.000000e+00 0.000000e+00 3.465000e+02
1386000 -4.964591e+04 3.097497e+02 2.395000e+02 7.400000e+01 2.600000e+01 4.500000e+00 2.000000e+00 1.000000e+00 0.000000e+00 0.000000e+00 0.000000e+00 0.000000e+00 3.465000e+02
1387000 -4.960802e+04 3.130328e+02 2.395000e+02 7.400000e+01 2.600000e+01 4.500000e+00 2.000000e+00 1.000000e+00 0.000000e+00 0.000000e+00 0.000000e+00 0.000000e+00 3.470000e+02
1388000 -4.967161e+04 3.124450e+02 2.395000e+02 7.450000e+01 2.600000e+01 4.500000e+00 2.000000e+00 1.000000e+00 0.000000e+00 0.000000e+00 0.000000e+00 0.000000e+00 3.475000e+02
1389000 -4.966822e+04 3.081361e+02 2.395000e+02 7.450000e+01 2.600000e+01 4.500000e+00 2.000000e+00 1.000000e+00 0.000000e+00 0.000000e+00 0.000000e+00 0.000000e+00 3.475000e+02
1390000 -4.963832e+04 3.142130e+02 2.395000e+02 7.450000e+01 2.600000e+01 4.500000e+00 2.000000e+00 1.000000e+00 0.000000e+00 0.000000e+00 0.000000e+00 0.000000e+00 3.475000e+02
1391000 -4.960990e+04 3.128871e+02 2.395000e+02 7.450000e+01 2.600000e+01 4.500000e+00 2.000000e+00 1.000000e+00 0.000000e+00 0.000000e+00 0.000000e+00 0.000000e+00 3.475000e+02
1392000 -4.962607e+04 3.142320e+02 2.395000e+02 7.450000e+01 2.600000e+01 4.500000e+00 2.000000e+00 1.000000e+00 0.000000e+00 0.000000e+00 0.000000e+00 0.000000e+00 3.475000e+02
1393000 -4.957751e+04 3.140231e+02 2.395000e+02 7.450000e+01 2.650000e+01 4.500000e+00 2.000000e+00 1.000000e+00 0.000000e+00 0.000000e+00 0.000000e+00 0.000000e+00 3.475000e+02
1394000 -4.963326e+04 3.113377e+02 2.395000e+02 7.450000e+01 2.650000e+01 4.500000e+00 2.000000e+00 1.000000e+00 0.000000e+00 0.000000e+00 0.000000e+00 0.000000e+00 3.480000e+02
1395000 -4.957756e+04 3.089648e+02 2.395000e+02 7.450000e+01 2.650000e+01 4.500000e+00 2.000000e+00 1.000000e+00 0.000000e+00 0.000000e+00 0.000000e+00 0.000000e+00 3.480000e+02
1396000 -4.953368e+04 3.115234e+02 2.395000e+02 7.450000e+01 2.650000e+01 4.500000e+00 2.000000e+00 1.000000e+00 0.000000e+00 0.000000e+00 0.000000e+00 0.000000e+00 3.480000e+02
1397000 -4.951838e+04 3.108574e+02 2.395000e+02 7.450000e+01 2.650000e+01 4.500000e+00 2.000000e+00 1.000000e+00 0.000000e+00 0.000000e+00 0.000000e+00 0.000000e+00 3.480000e+02
1398000 -4.962713e+04 3.091043e+02 2.395000e+02 7.450000e+01 2.650000e+01 4.500000e+00 2.000000e+00 1.000000e+00 0.000000e+00 0.000000e+00 0.000000e+00 0.000000e+00 3.480000e+02
1399000 -4.960089e+04 3.104807e+02 2.395000e+02 7.450000e+01 2.650000e+01 4.500000e+00 2.000000e+00 1.000000e+00 0.000000e+00 0.000000e+00 0.000000e+00 0.000000e+00 3.480000e+02
1400000 -4.954221e+04 3.121983e+02 2.395000e+02 7.450000e+01 2.650000e+01 4.500000e+00 2.000000e+00 1.000000e+00 0.000000e+00 0.000000e+00 0.000000e+00 0.000000e+00 3.480000e+02
1401000 -4.961317e+04 3.132769e+02 2.395000e+02 7.450000e+01 2.650000e+01 4.500000e+00 2.000000e+00 1.000000e+00 0.000000e+00 0.000000e+00 0.000000e+00 0.000000e+00 3.480000e+02
1402000 -4.965664e+04 3.125747e+02 2.395000e+02 7.450000e+01 2.650000e+01 4.500000e+00 2.000000e+00 1.000000e+00 0.000000e+00 0.000000e+00 0.000000e+00 0.000000e+00 3.480000e+02
1403000 -4.962123e+04 3.119044e+02 2.395000e+02 7.450000e+01 2.650000e+01 4.500000e+00 2.000000e+00 1.000000e+00 0.000000e+00 0.000000e+00 0.000000e+00 0.000000e+00 3.480000e+02
1404000 -4.963858e+04 3.103249e+02 2.395000e+02 7.450000e+01 2.650000e+01 4.500000e+00 2.000000e+00 1.000000e+00 0.000000e+00 0.000000e+00 0.000000e+00 0.000000e+00 3.480000e+02
1405000 -4.959584e+04 3.095477e+02 2.395000e+02 7.450000e+01 2.650000e+01 4.500000e+00 2.000000e+00 1.000000e+00 0.000000e+00 0.000000e+00 0.000000e+00 0.000000e+00 3.480000e+02
1406000 -4.958935e+04 3.131224e+02 2.395000e+02 7.450000e+01 2.650000e+01 4.500000e+00 2.000000e+00 1.000000e+00 0.000000e+00 0.000000e+00 0.000000e+00 0.000000e+00 3.480000e+02
1407000 -4.962070e+04 3.120667e+02 2.395000e+02 7.450000e+01 2.650000e+01 4.500000e+00 2.000000e+00 1.000000e+00 0.000000e+00 0.000000e+00 0.000000e+00 0.000000e+00 3.480000e+02
1408000 -4.956232e+04 3.136243e+02 2.395000e+02 7.450000e+01 2.650000e+01 4.500000e+00 2.000000e+00 1.000000e+00 0.000000e+00 0.000000e+00 0.000000e+00 0.000000e+00 3.480000e+02
1409000 -4.958815e+04 3.099604e+02 2.395000e+02 7.450000e+01 2.650000e+01 4.500000e+00 2.000000e+00 1.000000e+00 0.000000e+00 0.000000e+00 0.000000e+00 0.000000e+00 3.480000e+02
1410000 -4.957246e+04 3.132940e+02 2.395000e+02 7.450000e+01 2.650000e+01 4.500000e+00 2.000000e+00 1.000000e+00 0.000000e+00 0.000000e+00 0.000000e+00 0.000000e+00 3.480000e+02
1411000 -4.964837e+04 3.107864e+02 2.395000e+02 7.450000e+01 2.700000e+01 4.500000e+00 2.000000e+00 1.000000e+00 0.000000e+00 0.000000e+00 0.000000e+00 0.000000e+00 3.485000e+02
1412000 -4.965609e+04 3.120234e+02 2.395000e+02 7.450000e+01 2.700000e+01 4.500000e+00 2.000000e+00 1.000000e+00 0.000000e+00 0.000000e+00 0.000000e+00 0.000000e+00 3.485000e+02
1413000 -4.967263e+04 3.124938e+02 2.395000e+02 7.500000e+01 2.700000e+01 4.500000e+00 2.000000e+00 1.000000e+00 0.000000e+00 0.000000e+00 0.000000e+00 0.000000e+00 3.490000e+02
1414000 -4.962202e+04 3.152826e+02 2.395000e+02 7.500000e+01 2.700000e+01 4.500000e+00 2.000000e+00 1.000000e+00 0.000000e+00 0.000000e+00 0.000000e+00 0.000000e+00 3.490000e+02
1415000 -4.959234e+04 3.109347e+02 2.395000e+02 7.500000e+01 2.750000e+01 4.500000e+00 2.000000e+00 1.000000e+00 0.000000e+00 0.000000e+00 0.000000e+00 0.000000e+00 3.495000e+02
1416000 -4.956772e+04 3.101779e+02 2.395000e+02 7.550000e+01 2.750000e+01 4.500000e+00 2.000000e+00 1.000000e+00 0.000000e+00 0.000000e+00 0.000000e+00 0.000000e+00 3.495000e+02
1417000 -4.963420e+04 3.114808e+02 2.395000e+02 7.550000e+01 2.750000e+01 4.500000e+00 2.000000e+00 1.000000e+00 0.000000e+00 0.000000e+00 0.000000e+00 0.000000e+00 3.500000e+02
1418000 -4.966154e+04 3.090001e+02 2.395000e+02 7.550000e+01 2.750000e+01 4.500000e+00 2.000000e+00 1.000000e+00 0.000000e+00 0.000000e+00 0.000000e+00 0.000000e+00 3.500000e+02
1419000 -4.963528e+04 3.095894e+02 2.395000e+02 7.550000e+01 2.750000e+01 4.500000e+00 2.000000e+00 1.000000e+00 0.000000e+00 0.000000e+00 0.000000e+00 0.000000e+00 3.500000e+02
1420000 -4.958691e+04 3.090692e+02 2.395000e+02 7.550000e+01 2.750000e+01 4.500000e+00 2.000000e+00 1.000000e+00 0.000000e+00 0.000000e+00 0.000000e+00 0.000000e+00 3.500000e+02
1421000 -4.958913e+04 3.082351e+02 2.395000e+02 7.600000e+01 2.750000e+01 4.500000e+00 2.000000e+00 1.000000e+00 0.000000e+00 0.000000e+00 0.000000e+00 0.000000e+00 3.505000e+02
1422000 -4.959283e+04 3.102845e+02 2.395000e+02 7.600000e+01 2.750000e+01 4.500000e+00 2.000000e+00 1.000000e+00 0.000000e+00 0.000000e+00 0.000000e+00 0.000000e+00 3.505000e+02
1423000 -4.962062e+04 3.128524e+02 2.395000e+02 7.600000e+01 2.750000e+01 5.000000e+00 2.000000e+00 1.000000e+00 0.000000e+00 0.000000e+00 0.000000e+00 0.000000e+00 3.510000e+02
1424000 -4.961846e+04 3.109981e+02 2.395000e+02 7.600000e+01 2.800000e+01 5.000000e+00 2.000000e+00 1.000000e+00 0.000000e+00 0.000000e+00 0.000000e+00 0.000000e+00 3.515000e+02
1425000 -4.962190e+04 3.106695e+02 2.395000e+02 7.600000e+01 2.800000e+01 5.000000e+00 2.000000e+00 1.000000e+00 0.000000e+00 0.000000e+00 0.000000e+00 0.000000e+00 3.515000e+02
1426000 -4.956367e+04 3.109864e+02 2.395000e+02 7.600000e+01 2.800000e+01 5.000000e+00 2.000000e+00 1.000000e+00 0.000000e+00 0.000000e+00 0.000000e+00 0.000000e+00 3.515000e+02
1427000 -4.958900e+04 3.150193e+02 2.395000e+02 7.600000e+01 2.800000e+01 5.000000e+00 2.000000e+00 1.000000e+00 0.000000e+00 0.000000e+00 0.000000e+00 0.000000e+00 3.515000e+02
1428000 -4.956142e+04 3.121200e+02 2.395000e+02 7.650000e+01 2.800000e+01 5.000000e+00 2.000000e+00 1.000000e+00 0.000000e+00 0.000000e+00 0.000000e+00 0.000000e+00 3.520000e+02
1429000 -4.961036e+04 3.085623e+02 2.395000e+02 7.650000e+01 2.850000e+01 5.000000e+00 2.000000e+00 1.000000e+00 0.000000e+00 0.000000e+00 0.000000e+00 0.000000e+00 3.525000e+02
1430000 -4.957431e+04 3.096545e+02 2.395000e+02 7.650000e+01 2.850000e+01 5.000000e+00 2.000000e+00 1.000000e+00 0.000000e+00 0.000000e+00 0.000000e+00 0.000000e+00 3.525000e+02
1431000 -4.964779e+04 3.100217e+02 2.395000e+02 7.650000e+01 2.850000e+01 5.000000e+00 2.000000e+00 1.000000e+00 0.000000e+00 0.000000e+00 0.000000e+00 0.000000e+00 3.525000e+02
1432000 -4.962764e+04 3.127557e+02 2.395000e+02 7.650000e+01 2.850000e+01 5.000000e+00 2.000000e+00 1.000000e+00 0.000000e+00 0.000000e+00 0.000000e+00 0.000000e+00 3.525000e+02
1433000 -4.963848e+04 3.110138e+02 2.395000e+02 7.650000e+01 2.850000e+01 5.000000e+00 2.000000e+00 1.000000e+00 0.000000e+00 0.000000e+00 0.000000e+00 0.000000e+00 3.525000e+02
1434000 -4.963217e+04 3.124375e+02 2.395000e+02 7.750000e+01 2.850000e+01 5.000000e+00 2.000000e+00 1.000000e+00 0.000000e+00 0.000000e+00 0.000000e+00 0.000000e+00 3.535000e+02
1435000 -4.963549e+04 3.136595e+02 2.395000e+02 7.750000e+01 2.850000e+01 5.000000e+00 2.000000e+00 1.000000e+00 0.000000e+00 0.000000e+00 0.000000e+00 0.000000e+00 3.535000e+02
1436000 -4.959177e+04 3.110215e+02 2.395000e+02 7.750000e+01 2.850000e+01 5.000000e+00 2.000000e+00 1.000000e+00 0.000000e+00 0.000000e+00 0.000000e+00 0.000000e+00 3.535000e+02
1437000 -4.965159e+04 3.130619e+02 2.400000e+02 7.750000e+01 2.850000e+01 5.500000e+00 2.000000e+00 1.000000e+00 0.000000e+00 0.000000e+00 0.000000e+00 0.000000e+00 3.545000e+02
1438000 -4.961585e+04 3.093762e+02 2.400000e+02 7.750000e+01 2.850000e+01 5.500000e+00 2.000000e+00 1.000000e+00 0.000000e+00 0.000000e+00 0.000000e+00 0.000000e+00 3.545000e+02
1439000 -4.958636e+04 3.109029e+02 2.405000e+02 7.750000e+01 2.850000e+01 5.500000e+00 2.000000e+00 1.000000e+00 0.000000e+00 0.000000e+00 0.000000e+00 0.000000e+00 3.550000e+02
1440000 -4.961582e+04 3.102935e+02 2.405000e+02 7.750000e+01 2.850000e+01 5.500000e+00 2.000000e+00 1.000000e+00 0.000000e+00 0.000000e+00 0.000000e+00 0.000000e+00 3.550000e+02
1441000 -4.963602e+04 3.095316e+02 2.405000e+02 7.750000e+01 2.850000e+01 5.500000e+00 2.000000e+00 1.000000e+00 0.000000e+00 0.000000e+00 0.000000e+00 0.000000e+00 3.550000e+02
1442000 -4.958476e+04 3.120929e+02 2.405000e+02 7.750000e+01 2.850000e+01 5.500000e+00 2.000000e+00 1.000000e+00 0.000000e+00 0.000000e+00 0.000000e+00 0.000000e+00 3.550000e+02
1443000 -4.967481e+04 3.107463e+02 2.405000e+02 7.750000e+01 2.850000e+01 5.500000e+00 2.000000e+00 1.000000e+00 0.000000e+00 0.000000e+00 0.000000e+00 0.000000e+00 3.550000e+02
1444000 -4.958974e+04 3.073554e+02 2.405000e+02 7.750000e+01 2.850000e+01 5.500000e+00 2.000000e+00 1.000000e+00 0.000000e+00 0.000000e+00 0.000000e+00 0.000000e+00 3.550000e+02
1445000 -4.958856e+04 3.114506e+02 2.405000e+02 7.750000e+01 2.900000e+01 5.500000e+00 2.000000e+00 1.000000e+00 0.000000e+00 0.000000e+00 0.000000e+00 0.000000e+00 3.555000e+02
1446000 -4.957274e+04 3.119327e+02 2.405000e+02 7.750000e+01 2.900000e+01 5.500000e+00 2.000000e+00 1.000000e+00 0.000000e+00 0.000000e+00 0.000000e+00 0.000000e+00 3.555000e+02
1447000 -4.959321e+04 3.118802e+02 2.405000e+02 7.750000e+01 2.900000e+01 5.500000e+00 2.000000e+00 1.000000e+00 0.000000e+00 0.000000e+00 0.000000e+00 0.000000e+00 3.555000e+02
1448000 -4.963526e+04 3.109998e+02 2.405000e+02 7.800000e+01 2.900000e+01 5.500000e+00 2.000000e+00 1.000000e+00 0.000000e+00 0.000000e+00 0.000000e+00 0.000000e+00 3.560000e+02
1449000 -4.967491e+04 3.091393e+02 2.405000e+02 7.800000e+01 2.900000e+01 5.500000e+00 2.000000e+00 1.000000e+00 0.000000e+00 0.000000e+00 0.000000e+00 0.000000e+00 3.560000e+02
1450000 -4.965849e+04 3.158946e+02 2.405000e+02 7.800000e+01 2.900000e+01 5.500000e+00 2.000000e+00 1.000000e+00 0.000000e+00 0.000000e+00 0.000000e+00 0.000000e+00 3.560000e+02
1451000 -4.967088e+04 3.098848e+02 2.405000e+02 7.800000e+01 2.900000e+01 5.500000e+00 2.000000e+00 1.000000e+00 0.000000e+00 0.000000e+00 0.000000e+00 0.000000e+00 3.560000e+02
1452000 -4.966957e+04 3.097489e+02 2.405000e+02 7.800000e+01 2.900000e+01 5.500000e+00 2.000000e+00 1.000000e+00 0.000000e+00 0.000000e+00 0.000000e+00 0.000000e+00 3.560000e+02
1453000 -4.960859e+04 3.070474e+02 2.405000e+02 7.800000e+01 2.900000e+01 5.500000e+00 2.000000e+00 1.000000e+00 0.000000e+00 0.000000e+00 0.000000e+00 0.000000e+00 3.560000e+02
1454000 -4.962667e+04 3.162727e+02 2.405000e+02 7.800000e+01 2.900000e+01 5.500000e+00 2.000000e+00 1.000000e+00 0.000000e+00 0.000000e+00 0.000000e+00 0.000000e+00 3.560000e+02
1455000 -4.961016e+04 3.092137e+02 2.405000e+02 7.800000e+01 2.900000e+01 5.500000e+00 2.000000e+00 1.000000e+00 0.000000e+00 0.000000e+00 0.000000e+00 0.000000e+00 3.560000e+02
1456000 -4.961135e+04 3.117242e+02 2.405000e+02 7.800000e+01 2.900000e+01 5.500000e+00 2.000000e+00 1.000000e+00 0.000000e+00 0.000000e+00 0.000000e+00 0.000000e+00 3.560000e+02
1457000 -4.956528e+04 3.097795e+02 2.405000e+02 7.800000e+01 2.900000e+01 5.500000e+00 2.000000e+00 1.000000e+00 0.000000e+00 0.000000e+00 0.000000e+00 0.000000e+00 3.560000e+02
1458000 -4.955662e+04 3.130153e+02 2.405000e+02 7.800000e+01 2.900000e+01 5.500000e+00 2.000000e+00 1.000000e+00 0.000000e+00 0.000000e+00 0.000000e+00 0.000000e+00 3.560000e+02
1459000 -4.958952e+04 3.104395e+02 2.405000e+02 7.800000e+01 2.900000e+01 5.500000e+00 2.000000e+00 1.000000e+00 0.000000e+00 0.000000e+00 0.000000e+00 0.000000e+00 3.560000e+02
1460000 -4.955970e+04 3.142109e+02 2.405000e+02 7.800000e+01 2.900000e+01 6.000000e+00 2.000000e+00 1.000000e+00 0.000000e+00 0.000000e+00 0.000000e+00 0.000000e+00 3.560000e+02
1461000 -4.957982e+04 3.148999e+02 2.405000e+02 7.800000e+01 2.900000e+01 6.000000e+00 2.000000e+00 1.000000e+00 0.000000e+00 0.000000e+00 0.000000e+00 0.000000e+00 3.565000e+02
1462000 -4.958844e+04 3.115521e+02 2.405000e+02 7.800000e+01 2.900000e+01 6.000000e+00 2.000000e+00 1.000000e+00 0.000000e+00 0.000000e+00 0.000000e+00 0.000000e+00 3.565000e+02
1463000 -4.958209e+04 3.117345e+02 2.405000e+02 7.800000e+01 2.900000e+01 6.000000e+00 2.000000e+00 1.000000e+00 0.000000e+00 0.000000e+00 0.000000e+00 0.000000e+00 3.565000e+02
1464000 -4.961600e+04 3.119431e+02 2.405000e+02 7.800000e+01 2.900000e+01 6.000000e+00 2.000000e+00 1.000000e+00 0.000000e+00 0.000000e+00 0.000000e+00 0.000000e+00 3.565000e+02
1465000 -4.956429e+04 3.107386e+02 2.405000e+02 7.900000e+01 2.900000e+01 6.000000e+00 2.000000e+00 1.000000e+00 0.000000e+00 0.000000e+00 0.000000e+00 0.000000e+00 3.570000e+02
1466000 -4.963134e+04 3.129994e+02 2.405000e+02 7.900000e+01 2.900000e+01 6.000000e+00 2.000000e+00 1.000000e+00 0.000000e+00 0.000000e+00 0.000000e+00 0.000000e+00 3.575000e+02
1467000 -4.964067e+04 3.134970e+02 2.405000e+02 7.900000e+01 2.900000e+01 6.000000e+00 2.000000e+00 1.000000e+00 0.000000e+00 0.000000e+00 0.000000e+00 0.000000e+00 3.575000e+02
1468000 -4.960171e+04 3.131148e+02 2.410000e+02 7.900000e+01 2.900000e+01 6.000000e+00 2.000000e+00 1.000000e+00 0.000000e+00 0.000000e+00 0.000000e+00 0.000000e+00 3.580000e+02
1469000 -4.954419e+04 3.096848e+02 2.410000e+02 7.900000e+01 2.900000e+01 6.000000e+00 2.000000e+00 1.000000e+00 0.000000e+00 0.000000e+00 0.000000e+00 0.000000e+00 3.580000e+02
1470000 -4.953081e+04 3.094537e+02 2.410000e+02 7.900000e+01 2.900000e+01 6.000000e+00 2.000000e+00 1.000000e+00 0.000000e+00 0.000000e+00 0.000000e+00 0.000000e+00 3.580000e+02
1471000 -4.957535e+04 3.088570e+02 2.410000e+02 7.900000e+01 2.900000e+01 6.000000e+00 2.000000e+00 1.000000e+00 0.000000e+00 0.000000e+00 0.000000e+00 0.000000e+00 3.580000e+02
1472000 -4.962510e+04 3.130670e+02 2.410000e+02 7.900000e+01 2.950000e+01 6.000000e+00 2.000000e+00 1.000000e+00 0.000000e+00 0.000000e+00 0.000000e+00 0.000000e+00 3.585000e+02
1473000 -4.959003e+04 3.072552e+02 2.410000e+02 7.900000e+01 2.950000e+01 6.000000e+00 2.000000e+00 1.000000e+00 0.000000e+00 0.000000e+00 0.000000e+00 0.000000e+00 3.585000e+02
1474000 -4.953517e+04 3.081457e+02 2.410000e+02 7.900000e+01 2.950000e+01 6.000000e+00 2.000000e+00 1.000000e+00 0.000000e+00 0.000000e+00 0.000000e+00 0.000000e+00 3.585000e+02
1475000 -4.958952e+04 3.148226e+02 2.410000e+02 7.900000e+01 2.950000e+01 6.000000e+00 2.000000e+00 1.000000e+00 0.000000e+00 0.000000e+00 0.000000e+00 0.000000e+00 3.585000e+02
1476000 -4.962577e+04 3.111279e+02 2.410000e+02 7.900000e+01 2.950000e+01 6.000000e+00 2.000000e+00 1.000000e+00 0.000000e+00 0.000000e+00 0.000000e+00 0.000000e+00 3.585000e+02
1477000 -4.963546e+04 3.141444e+02 2.410000e+02 7.900000e+01 2.950000e+01 6.000000e+00 2.000000e+00 1.000000e+00 0.000000e+00 0.000000e+00 0.000000e+00 0.000000e+00 3.585000e+02
1478000 -4.959100e+04 3.100112e+02 2.410000e+02 7.900000e+01 3.000000e+01 6.000000e+00 2.000000e+00 1.000000e+00 0.000000e+00 0.000000e+00 0.000000e+00 0.000000e+00 3.590000e+02
1479000 -4.958316e+04 3.110446e+02 2.410000e+02 7.950000e+01 3.000000e+01 6.000000e+00 2.000000e+00 1.000000e+00 0.000000e+00 0.000000e+00 0.000000e+00 0.000000e+00 3.595000e+02
1480000 -4.954138e+04 3.131207e+02 2.410000e+02 7.950000e+01 3.050000e+01 6.000000e+00 2.000000e+00 1.000000e+00 0.000000e+00 0.000000e+00 0.000000e+00 0.000000e+00 3.595000e+02
1481000 -4.952164e+04 3.083794e+02 2.410000e+02 7.950000e+01 3.050000e+01 6.000000e+00 2.000000e+00 1.000000e+00 0.000000e+00 0.000000e+00 0.000000e+00 0.000000e+00 3.600000e+02
1482000 -4.957577e+04 3.157026e+02 2.410000e+02 7.950000e+01 3.050000e+01 6.000000e+00 2.000000e+00 1.000000e+00 0.000000e+00 0.000000e+00 0.000000e+00 0.000000e+00 3.600000e+02
1483000 -4.946683e+04 3.096283e+02 2.410000e+02 7.950000e+01 3.050000e+01 6.000000e+00 2.000000e+00 1.000000e+00 0.000000e+00 0.000000e+00 0.000000e+00 0.000000e+00 3.600000e+02
1484000 -4.960244e+04 3.112155e+02 2.410000e+02 7.950000e+01 3.050000e+01 6.000000e+00 2.000000e+00 1.000000e+00 0.000000e+00 0.000000e+00 0.000000e+00 0.000000e+00 3.600000e+02
1485000 -4.957676e+04 3.118732e+02 2.410000e+02 7.950000e+01 3.050000e+01 6.000000e+00 2.000000e+00 1.000000e+00 0.000000e+00 0.000000e+00 0.000000e+00 0.000000e+00 3.600000e+02
1486000 -4.953113e+04 3.107747e+02 2.410000e+02 7.950000e+01 3.050000e+01 6.000000e+00 2.000000e+00 1.000000e+00 0.000000e+00 0.000000e+00 0.000000e+00 0.000000e+00 3.600000e+02
1487000 -4.956338e+04 3.133425e+02 2.415000e+02 7.950000e+01 3.050000e+01 6.000000e+00 2.000000e+00 1.000000e+00 0.000000e+00 0.000000e+00 0.000000e+00 0.000000e+00 3.605000e+02
1488000 -4.957029e+04 3.129922e+02 2.415000e+02 8.000000e+01 3.050000e+01 6.500000e+00 2.000000e+00 1.000000e+00 0.000000e+00 0.000000e+00 0.000000e+00 0.000000e+00 3.615000e+02
1489000 -4.959385e+04 3.083048e+02 2.415000e+02 8.000000e+01 3.050000e+01 6.500000e+00 2.000000e+00 1.000000e+00 0.000000e+00 0.000000e+00 0.000000e+00 0.000000e+00 3.615000e+02
1490000 -4.957092e+04 3.128031e+02 2.415000e+02 8.000000e+01 3.050000e+01 6.500000e+00 2.000000e+00 1.000000e+00 0.000000e+00 0.000000e+00 0.000000e+00 0.000000e+00 3.615000e+02
1491000 -4.954722e+04 3.119817e+02 2.415000e+02 8.000000e+01 3.050000e+01 6.500000e+00 2.000000e+00 1.000000e+00 0.000000e+00 0.000000e+00 0.000000e+00 0.000000e+00 3.615000e+02
1492000 -4.954254e+04 3.064500e+02 2.415000e+02 8.050000e+01 3.050000e+01 6.500000e+00 2.000000e+00 1.000000e+00 0.000000e+00 0.000000e+00 0.000000e+00 0.000000e+00 3.620000e+02
1493000 -4.957964e+04 3.121518e+02 2.415000e+02 8.050000e+01 3.050000e+01 6.500000e+00 2.000000e+00 1.000000e+00 0.000000e+00 0.000000e+00 0.000000e+00 0.000000e+00 3.620000e+02
1494000 -4.958047e+04 3.109736e+02 2.415000e+02 8.050000e+01 3.050000e+01 6.500000e+00 2.000000e+00 1.000000e+00 0.000000e+00 0.000000e+00 0.000000e+00 0.000000e+00 3.620000e+02
1495000 -4.958755e+04 3.081429e+02 2.415000e+02 8.050000e+01 3.050000e+01 6.500000e+00 2.000000e+00 1.000000e+00 0.000000e+00 0.000000e+00 0.000000e+00 0.000000e+00 3.620000e+02
1496000 -4.963936e+04 3.090409e+02 2.415000e+02 8.050000e+01 3.050000e+01 6.500000e+00 2.000000e+00 1.000000e+00 0.000000e+00 0.000000e+00 0.000000e+00 0.000000e+00 3.620000e+02
1497000 -4.962588e+04 3.150453e+02 2.415000e+02 8.050000e+01 3.050000e+01 6.500000e+00 2.000000e+00 1.000000e+00 0.000000e+00 0.000000e+00 0.000000e+00 0.000000e+00 3.620000e+02
1498000 -4.956925e+04 3.097991e+02 2.415000e+02 8.050000e+01 3.050000e+01 6.500000e+00 2.000000e+00 1.000000e+00 0.000000e+00 0.000000e+00 0.000000e+00 0.000000e+00 3.620000e+02
1499000 -4.955385e+04 3.087972e+02 2.415000e+02 8.100000e+01 3.050000e+01 6.500000e+00 2.000000e+00 1.000000e+00 0.000000e+00 0.000000e+00 0.000000e+00 0.000000e+00 3.625000e+02
1500000 -4.954794e+04 3.087591e+02 2.415000e+02 8.100000e+01 3.050000e+01 6.500000e+00 2.000000e+00 1.000000e+00 0.000000e+00 0.000000e+00 0.000000e+00 0.000000e+00 3.625000e+02
1501000 -4.958971e+04 3.097792e+02 2.415000e+02 8.100000e+01 3.050000e+01 6.500000e+00 2.000000e+00 1.000000e+00 0.000000e+00 0.000000e+00 0.000000e+00 0.000000e+00 3.625000e+02
1502000 -4.965272e+04 3.135093e+02 2.415000e+02 8.100000e+01 3.050000e+01 6.500000e+00 2.000000e+00 1.000000e+00 0.000000e+00 0.000000e+00 0.000000e+00 0.000000e+00 3.625000e+02
1503000 -4.962449e+04 3.120836e+02 2.415000e+02 8.100000e+01 3.100000e+01 6.500000e+00 2.000000e+00 1.000000e+00 0.000000e+00 0.000000e+00 0.000000e+00 0.000000e+00 3.630000e+02
1504000 -4.957526e+04 3.101563e+02 2.415000e+02 8.100000e+01 3.100000e+01 6.500000e+00 2.000000e+00 1.000000e+00 0.000000e+00 0.000000e+00 0.000000e+00 0.000000e+00 3.630000e+02
1505000 -4.959259e+04 3.110771e+02 2.415000e+02 8.100000e+01 3.150000e+01 6.500000e+00 2.000000e+00 1.000000e+00 0.000000e+00 0.000000e+00 0.000000e+00 0.000000e+00 3.635000e+02
1506000 -4.962376e+04 3.112853e+02 2.415000e+02 8.100000e+01 3.150000e+01 6.500000e+00 2.000000e+00 1.000000e+00 0.000000e+00 0.000000e+00 0.000000e+00 0.000000e+00 3.635000e+02
1507000 -4.956451e+04 3.081494e+02 2.415000e+02 8.100000e+01 3.150000e+01 6.500000e+00 2.000000e+00 1.000000e+00 0.000000e+00 0.000000e+00 0.000000e+00 0.000000e+00 3.635000e+02
1508000 -4.957451e+04 3.102859e+02 2.415000e+02 8.100000e+01 3.200000e+01 6.500000e+00 2.000000e+00 1.000000e+00 0.000000e+00 0.000000e+00 0.000000e+00 0.000000e+00 3.640000e+02
1509000 -4.965604e+04 3.122581e+02 2.415000e+02 8.100000e+01 3.200000e+01 6.500000e+00 2.000000e+00 1.000000e+00 0.000000e+00 0.000000e+00 0.000000e+00 0.000000e+00 3.640000e+02
1510000 -4.956100e+04 3.119296e+02 2.415000e+02 8.100000e+01 3.250000e+01 6.500000e+00 2.000000e+00 1.000000e+00 0.000000e+00 0.000000e+00 0.000000e+00 0.000000e+00 3.645000e+02
1511000 -4.960998e+04 3.117004e+02 2.415000e+02 8.150000e+01 3.250000e+01 6.500000e+00 2.000000e+00 1.000000e+00 0.000000e+00 0.000000e+00 0.000000e+00 0.000000e+00 3.650000e+02
1512000 -4.958569e+04 3.099368e+02 2.415000e+02 8.150000e+01 3.250000e+01 6.500000e+00 2.000000e+00 1.000000e+00 0.000000e+00 0.000000e+00 0.000000e+00 0.000000e+00 3.650000e+02
1513000 -4.956426e+04 3.134785e+02 2.415000e+02 8.150000e+01 3.250000e+01 6.500000e+00 2.000000e+00 1.000000e+00 0.000000e+00 0.000000e+00 0.000000e+00 0.000000e+00 3.650000e+02
1514000 -4.956210e+04 3.096844e+02 2.415000e+02 8.150000e+01 3.250000e+01 6.500000e+00 2.000000e+00 1.000000e+00 0.000000e+00 0.000000e+00 0.000000e+00 0.000000e+00 3.650000e+02
1515000 -4.953407e+04 3.111745e+02 2.415000e+02 8.150000e+01 3.250000e+01 6.500000e+00 2.000000e+00 1.000000e+00 0.000000e+00 0.000000e+00 0.000000e+00 0.000000e+00 3.650000e+02
1516000 -4.952273e+04 3.100541e+02 2.415000e+02 8.150000e+01 3.250000e+01 6.500000e+00 2.000000e+00 1.000000e+00 0.000000e+00 0.000000e+00 0.000000e+00 0.000000e+00 3.650000e+02
1517000 -4.957488e+04 3.099455e+02 2.415000e+02 8.150000e+01 3.300000e+01 6.500000e+00 2.000000e+00 1.000000e+00 0.000000e+00 0.000000e+00 0.000000e+00 0.000000e+00 3.655000e+02
1518000 -4.957461e+04 3.118788e+02 2.415000e+02 8.150000e+01 3.300000e+01 6.500000e+00 2.000000e+00 1.000000e+00 0.000000e+00 0.000000e+00 0.000000e+00 0.000000e+00 3.655000e+02
1519000 -4.953457e+04 3.120871e+02 2.415000e+02 8.150000e+01 3.300000e+01 6.500000e+00 2.000000e+00 1.000000e+00 0.000000e+00 0.000000e+00 0.000000e+00 0.000000e+00 3.655000e+02
1520000 -4.956164e+04 3.106734e+02 2.415000e+02 8.150000e+01 3.350000e+01 6.500000e+00 2.000000e+00 1.000000e+00 0.000000e+00 0.000000e+00 0.000000e+00 0.000000e+00 3.660000e+02
1521000 -4.956470e+04 3.107888e+02 2.415000e+02 8.150000e+01 3.350000e+01 6.500000e+00 2.000000e+00 1.000000e+00 0.000000e+00 0.000000e+00 0.000000e+00 0.000000e+00 3.660000e+02
1522000 -4.957199e+04 3.112587e+02 2.415000e+02 8.150000e+01 3.400000e+01 6.500000e+00 2.000000e+00 1.000000e+00 0.000000e+00 0.000000e+00 0.000000e+00 0.000000e+00 3.665000e+02
1523000 -4.952612e+04 3.179071e+02 2.415000e+02 8.150000e+01 3.400000e+01 6.500000e+00 2.000000e+00 1.000000e+00 0.000000e+00 0.000000e+00 0.000000e+00 0.000000e+00 3.665000e+02
1524000 -4.960116e+04 3.152649e+02 2.415000e+02 8.200000e+01 3.500000e+01 6.500000e+00 2.000000e+00 1.000000e+00 0.000000e+00 0.000000e+00 0.000000e+00 0.000000e+00 3.680000e+02
1525000 -4.959585e+04 3.123286e+02 2.415000e+02 8.250000e+01 3.500000e+01 6.500000e+00 2.000000e+00 1.000000e+00 0.000000e+00 0.000000e+00 0.000000e+00 0.000000e+00 3.685000e+02
1526000 -4.952320e+04 3.118933e+02 2.415000e+02 8.250000e+01 3.500000e+01 6.500000e+00 2.000000e+00 1.000000e+00 0.000000e+00 0.000000e+00 0.000000e+00 0.000000e+00 3.685000e+02
1527000 -4.956421e+04 3.081467e+02 2.415000e+02 8.250000e+01 3.500000e+01 6.500000e+00 2.000000e+00 1.000000e+00 0.000000e+00 0.000000e+00 0.000000e+00 0.000000e+00 3.685000e+02
1528000 -4.958041e+04 3.153173e+02 2.415000e+02 8.250000e+01 3.500000e+01 6.500000e+00 2.000000e+00 1.000000e+00 0.000000e+00 0.000000e+00 0.000000e+00 0.000000e+00 3.685000e+02
1529000 -4.958857e+04 3.119688e+02 2.415000e+02 8.250000e+01 3.500000e+01 6.500000e+00 2.000000e+00 1.000000e+00 0.000000e+00 0.000000e+00 0.000000e+00 0.000000e+00 3.685000e+02
1530000 -4.956533e+04 3.150320e+02 2.415000e+02 8.250000e+01 3.500000e+01 6.500000e+00 2.000000e+00 1.000000e+00 0.000000e+00 0.000000e+00 0.000000e+00 0.000000e+00 3.685000e+02
1531000 -4.962007e+04 3.085043e+02 2.415000e+02 8.250000e+01 3.500000e+01 6.500000e+00 2.000000e+00 1.000000e+00 0.000000e+00 0.000000e+00 0.000000e+00 0.000000e+00 3.685000e+02
1532000 -4.960879e+04 3.113625e+02 2.415000e+02 8.300000e+01 3.500000e+01 6.500000e+00 2.000000e+00 1.000000e+00 0.000000e+00 0.000000e+00 0.000000e+00 0.000000e+00 3.685000e+02
1533000 -4.958213e+04 3.099454e+02 2.415000e+02 8.300000e+01 3.500000e+01 6.500000e+00 2.000000e+00 1.000000e+00 0.000000e+00 0.000000e+00 0.000000e+00 0.000000e+00 3.690000e+02
1534000 -4.952531e+04 3.081918e+02 2.415000e+02 8.350000e+01 3.500000e+01 7.000000e+00 2.000000e+00 1.000000e+00 0.000000e+00 0.000000e+00 0.000000e+00 0.000000e+00 3.700000e+02
1535000 -4.951428e+04 3.078851e+02 2.415000e+02 8.350000e+01 3.550000e+01 7.000000e+00 2.000000e+00 1.000000e+00 0.000000e+00 0.000000e+00 0.000000e+00 0.000000e+00 3.705000e+02
1536000 -4.958311e+04 3.122190e+02 2.415000e+02 8.350000e+01 3.550000e+01 7.000000e+00 2.000000e+00 1.000000e+00 0.000000e+00 0.000000e+00 0.000000e+00 0.000000e+00 3.705000e+02
1537000 -4.960504e+04 3.129397e+02 2.415000e+02 8.350000e+01 3.550000e+01 7.000000e+00 2.000000e+00 1.000000e+00 0.000000e+00 0.000000e+00 0.000000e+00 0.000000e+00 3.705000e+02
1538000 -4.961750e+04 3.102572e+02 2.415000e+02 8.350000e+01 3.600000e+01 7.000000e+00 2.000000e+00 1.000000e+00 0.000000e+00 0.000000e+00 0.000000e+00 0.000000e+00 3.710000e+02
1539000 -4.956947e+04 3.126534e+02 2.415000e+02 8.350000e+01 3.600000e+01 7.000000e+00 2.000000e+00 1.000000e+00 0.000000e+00 0.000000e+00 0.000000e+00 0.000000e+00 3.710000e+02
1540000 -4.960676e+04 3.123528e+02 2.415000e+02 8.350000e+01 3.600000e+01 7.000000e+00 2.000000e+00 1.000000e+00 0.000000e+00 0.000000e+00 0.000000e+00 0.000000e+00 3.710000e+02
1541000 -4.960736e+04 3.140992e+02 2.415000e+02 8.350000e+01 3.600000e+01 7.000000e+00 2.000000e+00 1.000000e+00 0.000000e+00 0.000000e+00 0.000000e+00 0.000000e+00 3.710000e+02
1542000 -4.959400e+04 3.111316e+02 2.415000e+02 8.400000e+01 3.600000e+01 7.000000e+00 2.000000e+00 1.000000e+00 0.000000e+00 0.000000e+00 0.000000e+00 0.000000e+00 3.715000e+02
1543000 -4.960790e+04 3.125234e+02 2.415000e+02 8.400000e+01 3.600000e+01 7.000000e+00 2.000000e+00 1.000000e+00 0.000000e+00 0.000000e+00 0.000000e+00 0.000000e+00 3.715000e+02
1544000 -4.961007e+04 3.107081e+02 2.415000e+02 8.400000e+01 3.600000e+01 7.000000e+00 2.000000e+00 1.000000e+00 0.000000e+00 0.000000e+00 0.000000e+00 0.000000e+00 3.715000e+02
1545000 -4.955455e+04 3.118323e+02 2.415000e+02 8.400000e+01 3.600000e+01 7.000000e+00 2.000000e+00 1.000000e+00 0.000000e+00 0.000000e+00 0.000000e+00 0.000000e+00 3.715000e+02
1546000 -4.960813e+04 3.165205e+02 2.415000e+02 8.400000e+01 3.600000e+01 7.000000e+00 2.000000e+00 1.000000e+00 0.000000e+00 0.000000e+00 0.000000e+00 0.000000e+00 3.715000e+02
1547000 -4.960224e+04 3.092637e+02 2.415000e+02 8.400000e+01 3.600000e+01 7.000000e+00 2.000000e+00 1.000000e+00 0.000000e+00 0.000000e+00 0.000000e+00 0.000000e+00 3.715000e+02
1548000 -4.951804e+04 3.123192e+02 2.415000e+02 8.400000e+01 3.600000e+01 7.000000e+00 2.000000e+00 1.000000e+00 0.000000e+00 0.000000e+00 0.000000e+00 0.000000e+00 3.715000e+02
1549000 -4.957024e+04 3.103968e+02 2.415000e+02 8.400000e+01 3.600000e+01 7.000000e+00 2.000000e+00 1.000000e+00 0.000000e+00 0.000000e+00 0.000000e+00 0.000000e+00 3.715000e+02
1550000 -4.956776e+04 3.122461e+02 2.415000e+02 8.400000e+01 3.600000e+01 7.000000e+00 2.000000e+00 1.000000e+00 0.000000e+00 0.000000e+00 0.000000e+00 0.000000e+00 3.715000e+02
1551000 -4.957397e+04 3.130457e+02 2.415000e+02 8.400000e+01 3.600000e+01 7.000000e+00 2.000000e+00 1.000000e+00 0.000000e+00 0.000000e+00 0.000000e+00 0.000000e+00 3.715000e+02
1552000 -4.958082e+04 3.123725e+02 2.415000e+02 8.400000e+01 3.600000e+01 7.000000e+00 2.000000e+00 1.000000e+00 0.000000e+00 0.000000e+00 0.000000e+00 0.000000e+00 3.715000e+02
1553000 -4.960104e+04 3.107767e+02 2.415000e+02 8.450000e+01 3.650000e+01 7.000000e+00 2.000000e+00 1.000000e+00 0.000000e+00 0.000000e+00 0.000000e+00 0.000000e+00 3.725000e+02
1554000 -4.968433e+04 3.116414e+02 2.415000e+02 8.500000e+01 3.650000e+01 7.000000e+00 2.000000e+00 1.000000e+00 0.000000e+00 0.000000e+00 0.000000e+00 0.000000e+00 3.730000e+02
1555000 -4.958161e+04 3.141021e+02 2.415000e+02 8.500000e+01 3.650000e+01 7.000000e+00 2.000000e+00 1.000000e+00 0.000000e+00 0.000000e+00 0.000000e+00 0.000000e+00 3.730000e+02
1556000 -4.960961e+04 3.128161e+02 2.415000e+02 8.500000e+01 3.650000e+01 7.000000e+00 2.000000e+00 1.000000e+00 0.000000e+00 0.000000e+00 0.000000e+00 0.000000e+00 3.730000e+02
1557000 -4.964791e+04 3.140687e+02 2.415000e+02 8.500000e+01 3.650000e+01 7.000000e+00 2.000000e+00 1.000000e+00 0.000000e+00 0.000000e+00 0.000000e+00 0.000000e+00 3.730000e+02
1558000 -4.950920e+04 3.106118e+02 2.415000e+02 8.550000e+01 3.650000e+01 7.000000e+00 2.000000e+00 1.000000e+00 0.000000e+00 0.000000e+00 0.000000e+00 0.000000e+00 3.735000e+02
1559000 -4.952226e+04 3.127188e+02 2.415000e+02 8.550000e+01 3.650000e+01 7.000000e+00 2.000000e+00 1.000000e+00 0.000000e+00 0.000000e+00 0.000000e+00 0.000000e+00 3.735000e+02
1560000 -4.952170e+04 3.100909e+02 2.415000e+02 8.600000e+01 3.650000e+01 7.000000e+00 2.000000e+00 1.000000e+00 0.000000e+00 0.000000e+00 0.000000e+00 0.000000e+00 3.740000e+02
1561000 -4.959008e+04 3.128131e+02 2.415000e+02 8.600000e+01 3.650000e+01 7.000000e+00 2.000000e+00 1.000000e+00 0.000000e+00 0.000000e+00 0.000000e+00 0.000000e+00 3.740000e+02
1562000 -4.964398e+04 3.128102e+02 2.415000e+02 8.650000e+01 3.650000e+01 7.000000e+00 2.000000e+00 1.000000e+00 0.000000e+00 0.000000e+00 0.000000e+00 0.000000e+00 3.745000e+02
1563000 -4.954898e+04 3.128673e+02 2.415000e+02 8.700000e+01 3.650000e+01 7.000000e+00 2.000000e+00 1.000000e+00 0.000000e+00 0.000000e+00 0.000000e+00 0.000000e+00 3.750000e+02
1564000 -4.955389e+04 3.115986e+02 2.415000e+02 8.700000e+01 3.650000e+01 7.000000e+00 2.000000e+00 1.000000e+00 0.000000e+00 0.000000e+00 0.000000e+00 0.000000e+00 3.750000e+02
1565000 -4.955241e+04 3.091556e+02 2.415000e+02 8.700000e+01 3.650000e+01 7.000000e+00 2.000000e+00 1.000000e+00 0.000000e+00 0.000000e+00 0.000000e+00 0.000000e+00 3.750000e+02
1566000 -4.955621e+04 3.118270e+02 2.420000e+02 8.700000e+01 3.650000e+01 7.000000e+00 2.000000e+00 1.500000e+00 0.000000e+00 0.000000e+00 0.000000e+00 0.000000e+00 3.760000e+02
1567000 -4.956530e+04 3.127819e+02 2.420000e+02 8.700000e+01 3.650000e+01 7.000000e+00 2.000000e+00 1.500000e+00 0.000000e+00 0.000000e+00 0.000000e+00 0.000000e+00 3.760000e+02
1568000 -4.954509e+04 3.133015e+02 2.420000e+02 8.700000e+01 3.650000e+01 7.000000e+00 2.000000e+00 1.500000e+00 0.000000e+00 0.000000e+00 0.000000e+00 0.000000e+00 3.760000e+02
1569000 -4.949261e+04 3.123561e+02 2.420000e+02 8.700000e+01 3.650000e+01 7.000000e+00 2.000000e+00 1.500000e+00 0.000000e+00 0.000000e+00 0.000000e+00 0.000000e+00 3.760000e+02
1570000 -4.961827e+04 3.077623e+02 2.420000e+02 8.700000e+01 3.650000e+01 7.000000e+00 2.000000e+00 1.500000e+00 0.000000e+00 0.000000e+00 0.000000e+00 0.000000e+00 3.760000e+02
1571000 -4.962385e+04 3.104773e+02 2.420000e+02 8.700000e+01 3.650000e+01 7.000000e+00 2.000000e+00 1.500000e+00 0.000000e+00 0.000000e+00 0.000000e+00 0.000000e+00 3.760000e+02
1572000 -4.955226e+04 3.105674e+02 2.420000e+02 8.700000e+01 3.650000e+01 7.000000e+00 2.000000e+00 1.500000e+00 0.000000e+00 0.000000e+00 0.000000e+00 0.000000e+00 3.760000e+02
1573000 -4.958507e+04 3.152466e+02 2.420000e+02 8.700000e+01 3.650000e+01 7.000000e+00 2.000000e+00 1.500000e+00 0.000000e+00 0.000000e+00 0.000000e+00 0.000000e+00 3.760000e+02
1574000 -4.961262e+04 3.145984e+02 2.420000e+02 8.700000e+01 3.650000e+01 7.000000e+00 2.000000e+00 1.500000e+00 0.000000e+00 0.000000e+00 0.000000e+00 0.000000e+00 3.760000e+02
1575000 -4.963134e+04 3.119376e+02 2.420000e+02 8.700000e+01 3.650000e+01 7.000000e+00 2.000000e+00 1.500000e+00 0.000000e+00 0.000000e+00 0.000000e+00 0.000000e+00 3.760000e+02
1576000 -4.957013e+04 3.099587e+02 2.420000e+02 8.700000e+01 3.700000e+01 7.000000e+00 2.000000e+00 1.500000e+00 0.000000e+00 0.000000e+00 0.000000e+00 0.000000e+00 3.765000e+02
1577000 -4.950157e+04 3.096750e+02 2.420000e+02 8.750000e+01 3.700000e+01 7.000000e+00 2.000000e+00 1.500000e+00 0.000000e+00 0.000000e+00 0.000000e+00 0.000000e+00 3.765000e+02
1578000 -4.959287e+04 3.105858e+02 2.420000e+02 8.750000e+01 3.700000e+01 7.000000e+00 2.000000e+00 1.500000e+00 0.000000e+00 0.000000e+00 0.000000e+00 0.000000e+00 3.770000e+02
1579000 -4.959951e+04 3.109359e+02 2.425000e+02 8.750000e+01 3.700000e+01 7.000000e+00 2.000000e+00 1.500000e+00 0.000000e+00 0.000000e+00 0.000000e+00 0.000000e+00 3.775000e+02
1580000 -4.957739e+04 3.128465e+02 2.425000e+02 8.750000e+01 3.700000e+01 7.500000e+00 2.000000e+00 1.500000e+00 0.000000e+00 0.000000e+00 0.000000e+00 0.000000e+00 3.780000e+02
1581000 -4.958466e+04 3.115415e+02 2.425000e+02 8.750000e+01 3.700000e+01 7.500000e+00 2.000000e+00 1.500000e+00 0.000000e+00 0.000000e+00 0.000000e+00 0.000000e+00 3.780000e+02
1582000 -4.953821e+04 3.092759e+02 2.425000e+02 8.800000e+01 3.750000e+01 7.500000e+00 2.000000e+00 1.500000e+00 0.000000e+00 0.000000e+00 0.000000e+00 0.000000e+00 3.790000e+02
1583000 -4.954230e+04 3.081264e+02 2.425000e+02 8.800000e+01 3.750000e+01 7.500000e+00 2.000000e+00 1.500000e+00 0.000000e+00 0.000000e+00 0.000000e+00 0.000000e+00 3.790000e+02
1584000 -4.952896e+04 3.147323e+02 2.425000e+02 8.800000e+01 3.750000e+01 7.500000e+00 2.000000e+00 1.500000e+00 0.000000e+00 0.000000e+00 0.000000e+00 0.000000e+00 3.790000e+02
1585000 -4.947299e+04 3.151478e+02 2.425000e+02 8.800000e+01 3.750000e+01 7.500000e+00 2.000000e+00 1.500000e+00 0.000000e+00 0.000000e+00 0.000000e+00 0.000000e+00 3.790000e+02
1586000 -4.949027e+04 3.099858e+02 2.425000e+02 8.800000e+01 3.750000e+01 7.500000e+00 2.000000e+00 1.500000e+00 0.000000e+00 0.000000e+00 0.000000e+00 0.000000e+00 3.790000e+02
1587000 -4.954906e+04 3.134163e+02 2.425000e+02 8.800000e+01 3.800000e+01 7.500000e+00 2.000000e+00 1.500000e+00 0.000000e+00 0.000000e+00 0.000000e+00 0.000000e+00 3.790000e+02
1588000 -4.956322e+04 3.083690e+02 2.425000e+02 8.800000e+01 3.800000e+01 7.500000e+00 2.000000e+00 1.500000e+00 0.000000e+00 0.000000e+00 0.000000e+00 0.000000e+00 3.795000e+02
1589000 -4.956190e+04 3.139525e+02 2.425000e+02 8.800000e+01 3.800000e+01 7.500000e+00 2.000000e+00 1.500000e+00 0.000000e+00 0.000000e+00 0.000000e+00 0.000000e+00 3.795000e+02
1590000 -4.956935e+04 3.110114e+02 2.430000e+02 8.800000e+01 3.800000e+01 7.500000e+00 2.000000e+00 1.500000e+00 0.000000e+00 0.000000e+00 0.000000e+00 0.000000e+00 3.800000e+02
1591000 -4.953368e+04 3.094036e+02 2.430000e+02 8.800000e+01 3.800000e+01 7.500000e+00 2.000000e+00 1.500000e+00 0.000000e+00 0.000000e+00 0.000000e+00 0.000000e+00 3.800000e+02
1592000 -4.951269e+04 3.106463e+02 2.430000e+02 8.800000e+01 3.800000e+01 7.500000e+00 2.000000e+00 1.500000e+00 0.000000e+00 0.000000e+00 0.000000e+00 0.000000e+00 3.800000e+02
1593000 -4.950263e+04 3.116555e+02 2.430000e+02 8.800000e+01 3.800000e+01 7.500000e+00 2.000000e+00 1.500000e+00 0.000000e+00 0.000000e+00 0.000000e+00 0.000000e+00 3.800000e+02
1594000 -4.948290e+04 3.092016e+02 2.430000e+02 8.800000e+01 3.800000e+01 7.500000e+00 2.000000e+00 1.500000e+00 0.000000e+00 0.000000e+00 0.000000e+00 0.000000e+00 3.800000e+02
1595000 -4.951774e+04 3.119156e+02 2.430000e+02 8.800000e+01 3.800000e+01 7.500000e+00 2.000000e+00 1.500000e+00 0.000000e+00 0.000000e+00 0.000000e+00 0.000000e+00 3.800000e+02
1596000 -4.950662e+04 3.127320e+02 2.430000e+02 8.800000e+01 3.800000e+01 7.500000e+00 2.000000e+00 1.500000e+00 0.000000e+00 0.000000e+00 0.000000e+00 0.000000e+00 3.800000e+02
1597000 -4.955901e+04 3.110016e+02 2.430000e+02 8.800000e+01 3.800000e+01 7.500000e+00 2.000000e+00 1.500000e+00 0.000000e+00 0.000000e+00 0.000000e+00 0.000000e+00 3.800000e+02
1598000 -4.951548e+04 3.107364e+02 2.430000e+02 8.800000e+01 3.800000e+01 7.500000e+00 2.000000e+00 1.500000e+00 0.000000e+00 0.000000e+00 0.000000e+00 0.000000e+00 3.800000e+02
1599000 -4.953409e+04 3.121965e+02 2.430000e+02 8.800000e+01 3.800000e+01 7.500000e+00 2.000000e+00 1.500000e+00 0.000000e+00 0.000000e+00 0.000000e+00 0.000000e+00 3.800000e+02
1600000 -4.950601e+04 3.112860e+02 2.430000e+02 8.850000e+01 3.800000e+01 7.500000e+00 2.500000e+00 1.500000e+00 0.000000e+00 0.000000e+00 0.000000e+00 0.000000e+00 3.810000e+02
1601000 -4.950321e+04 3.101354e+02 2.430000e+02 8.850000e+01 3.800000e+01 7.500000e+00 2.500000e+00 1.500000e+00 0.000000e+00 0.000000e+00 0.000000e+00 0.000000e+00 3.810000e+02
1602000 -4.954264e+04 3.101933e+02 2.430000e+02 8.850000e+01 3.800000e+01 7.500000e+00 2.500000e+00 1.500000e+00 0.000000e+00 0.000000e+00 0.000000e+00 0.000000e+00 3.810000e+02
1603000 -4.951247e+04 3.127319e+02 2.430000e+02 8.850000e+01 3.800000e+01 7.500000e+00 2.500000e+00 1.500000e+00 0.000000e+00 0.000000e+00 0.000000e+00 0.000000e+00 3.810000e+02
1604000 -4.959616e+04 3.137860e+02 2.430000e+02 8.850000e+01 3.800000e+01 7.500000e+00 2.500000e+00 1.500000e+00 0.000000e+00 0.000000e+00 0.000000e+00 0.000000e+00 3.810000e+02
1605000 -4.953775e+04 3.123724e+02 2.430000e+02 8.850000e+01 3.800000e+01 7.500000e+00 2.500000e+00 1.500000e+00 0.000000e+00 0.000000e+00 0.000000e+00 0.000000e+00 3.810000e+02
1606000 -4.951384e+04 3.140452e+02 2.430000e+02 8.850000e+01 3.800000e+01 7.500000e+00 2.500000e+00 1.500000e+00 0.000000e+00 0.000000e+00 0.000000e+00 0.000000e+00 3.810000e+02
1607000 -4.950384e+04 3.095176e+02 2.430000e+02 8.850000e+01 3.800000e+01 7.500000e+00 2.500000e+00 1.500000e+00 0.000000e+00 0.000000e+00 0.000000e+00 0.000000e+00 3.810000e+02
1608000 -4.951789e+04 3.128720e+02 2.430000e+02 8.850000e+01 3.800000e+01 7.500000e+00 2.500000e+00 1.500000e+00 0.000000e+00 0.000000e+00 0.000000e+00 0.000000e+00 3.810000e+02
1609000 -4.951240e+04 3.145250e+02 2.430000e+02 8.900000e+01 3.800000e+01 7.500000e+00 2.500000e+00 1.500000e+00 0.000000e+00 0.000000e+00 0.000000e+00 0.000000e+00 3.815000e+02
1610000 -4.956054e+04 3.141740e+02 2.430000e+02 8.900000e+01 3.800000e+01 7.500000e+00 2.500000e+00 1.500000e+00 0.000000e+00 0.000000e+00 0.000000e+00 0.000000e+00 3.815000e+02
1611000 -4.962618e+04 3.110828e+02 2.430000e+02 8.900000e+01 3.800000e+01 7.500000e+00 2.500000e+00 1.500000e+00 0.000000e+00 0.000000e+00 0.000000e+00 0.000000e+00 3.815000e+02
1612000 -4.954281e+04 3.114647e+02 2.430000e+02 8.900000e+01 3.800000e+01 7.500000e+00 2.500000e+00 1.500000e+00 0.000000e+00 0.000000e+00 0.000000e+00 0.000000e+00 3.815000e+02
1613000 -4.954353e+04 3.136097e+02 2.435000e+02 8.900000e+01 3.800000e+01 7.500000e+00 2.500000e+00 1.500000e+00 0.000000e+00 0.000000e+00 0.000000e+00 0.000000e+00 3.820000e+02
1614000 -4.954428e+04 3.092359e+02 2.435000e+02 8.900000e+01 3.800000e+01 7.500000e+00 2.500000e+00 1.500000e+00 0.000000e+00 0.000000e+00 0.000000e+00 0.000000e+00 3.820000e+02
1615000 -4.955590e+04 3.129418e+02 2.435000e+02 8.900000e+01 3.800000e+01 7.500000e+00 2.500000e+00 1.500000e+00 0.000000e+00 0.000000e+00 0.000000e+00 0.000000e+00 3.820000e+02
1616000 -4.952539e+04 3.114710e+02 2.435000e+02 8.900000e+01 3.800000e+01 7.500000e+00 2.500000e+00 1.500000e+00 0.000000e+00 0.000000e+00 0.000000e+00 0.000000e+00 3.820000e+02
1617000 -4.953975e+04 3.108588e+02 2.435000e+02 8.950000e+01 3.800000e+01 7.500000e+00 2.500000e+00 1.500000e+00 0.000000e+00 0.000000e+00 0.000000e+00 0.000000e+00 3.825000e+02
1618000 -4.956071e+04 3.110317e+02 2.435000e+02 8.950000e+01 3.800000e+01 7.500000e+00 2.500000e+00 1.500000e+00 0.000000e+00 0.000000e+00 0.000000e+00 0.000000e+00 3.825000e+02
1619000 -4.954059e+04 3.126466e+02 2.435000e+02 8.950000e+01 3.850000e+01 7.500000e+00 2.500000e+00 1.500000e+00 0.000000e+00 0.000000e+00 0.000000e+00 0.000000e+00 3.830000e+02
1620000 -4.957758e+04 3.083181e+02 2.435000e+02 8.950000e+01 3.850000e+01 7.500000e+00 2.500000e+00 1.500000e+00 0.000000e+00 0.000000e+00 0.000000e+00 0.000000e+00 3.830000e+02
1621000 -4.960072e+04 3.101836e+02 2.435000e+02 8.950000e+01 3.850000e+01 7.500000e+00 2.500000e+00 1.500000e+00 0.000000e+00 0.000000e+00 0.000000e+00 0.000000e+00 3.830000e+02
1622000 -4.960910e+04 3.105827e+02 2.435000e+02 8.950000e+01 3.850000e+01 8.500000e+00 2.500000e+00 1.500000e+00 0.000000e+00 0.000000e+00 0.000000e+00 0.000000e+00 3.840000e+02
1623000 -4.956279e+04 3.105180e+02 2.435000e+02 8.950000e+01 3.850000e+01 8.500000e+00 2.500000e+00 1.500000e+00 0.000000e+00 0.000000e+00 0.000000e+00 0.000000e+00 3.840000e+02
1624000 -4.955358e+04 3.131010e+02 2.435000e+02 8.950000e+01 3.850000e+01 8.500000e+00 2.500000e+00 1.500000e+00 0.000000e+00 0.000000e+00 0.000000e+00 0.000000e+00 3.840000e+02
1625000 -4.962592e+04 3.113949e+02 2.435000e+02 8.950000e+01 3.850000e+01 8.500000e+00 2.500000e+00 1.500000e+00 0.000000e+00 0.000000e+00 0.000000e+00 0.000000e+00 3.840000e+02
1626000 -4.954803e+04 3.081477e+02 2.435000e+02 9.000000e+01 3.850000e+01 8.500000e+00 2.500000e+00 1.500000e+00 0.000000e+00 0.000000e+00 0.000000e+00 0.000000e+00 3.845000e+02
1627000 -4.956625e+04 3.091971e+02 2.435000e+02 9.050000e+01 3.850000e+01 8.500000e+00 2.500000e+00 1.500000e+00 0.000000e+00 0.000000e+00 0.000000e+00 0.000000e+00 3.850000e+02
1628000 -4.955763e+04 3.121425e+02 2.435000e+02 9.100000e+01 3.850000e+01 8.500000e+00 2.500000e+00 1.500000e+00 0.000000e+00 0.000000e+00 0.000000e+00 0.000000e+00 3.855000e+02
1629000 -4.965915e+04 3.145570e+02 2.435000e+02 9.100000e+01 3.850000e+01 8.500000e+00 2.500000e+00 1.500000e+00 0.000000e+00 0.000000e+00 0.000000e+00 0.000000e+00 3.855000e+02
1630000 -4.958587e+04 3.148581e+02 2.435000e+02 9.100000e+01 3.850000e+01 8.500000e+00 2.500000e+00 1.500000e+00 0.000000e+00 0.000000e+00 0.000000e+00 0.000000e+00 3.855000e+02
1631000 -4.955792e+04 3.132482e+02 2.435000e+02 9.100000e+01 3.900000e+01 8.500000e+00 2.500000e+00 1.500000e+00 0.000000e+00 0.000000e+00 0.000000e+00 0.000000e+00 3.860000e+02
1632000 -4.955972e+04 3.121252e+02 2.435000e+02 9.150000e+01 3.900000e+01 8.500000e+00 2.500000e+00 1.500000e+00 0.000000e+00 0.000000e+00 0.000000e+00 0.000000e+00 3.865000e+02
1633000 -4.961955e+04 3.103655e+02 2.435000e+02 9.200000e+01 3.900000e+01 8.500000e+00 2.500000e+00 1.500000e+00 0.000000e+00 0.000000e+00 0.000000e+00 0.000000e+00 3.870000e+02
1634000 -4.957389e+04 3.111628e+02 2.435000e+02 9.200000e+01 3.900000e+01 8.500000e+00 2.500000e+00 1.500000e+00 0.000000e+00 0.000000e+00 0.000000e+00 0.000000e+00 3.870000e+02
1635000 -4.956019e+04 3.127983e+02 2.435000e+02 9.200000e+01 3.900000e+01 8.500000e+00 2.500000e+00 1.500000e+00 0.000000e+00 0.000000e+00 0.000000e+00 0.000000e+00 3.870000e+02
1636000 -4.954998e+04 3.086378e+02 2.435000e+02 9.200000e+01 3.900000e+01 8.500000e+00 2.500000e+00 1.500000e+00 0.000000e+00 0.000000e+00 0.000000e+00 0.000000e+00 3.870000e+02
1637000 -4.957448e+04 3.101665e+02 2.435000e+02 9.250000e+01 3.900000e+01 8.500000e+00 2.500000e+00 1.500000e+00 0.000000e+00 0.000000e+00 0.000000e+00 0.000000e+00 3.870000e+02
1638000 -4.953169e+04 3.120778e+02 2.435000e+02 9.250000e+01 3.900000e+01 8.500000e+00 2.500000e+00 1.500000e+00 0.000000e+00 0.000000e+00 0.000000e+00 0.000000e+00 3.875000e+02
1639000 -4.954851e+04 3.113826e+02 2.435000e+02 9.300000e+01 3.900000e+01 8.500000e+00 2.500000e+00 1.500000e+00 0.000000e+00 0.000000e+00 0.000000e+00 0.000000e+00 3.880000e+02
1640000 -4.955920e+04 3.096998e+02 2.435000e+02 9.300000e+01 3.900000e+01 8.500000e+00 2.500000e+00 1.500000e+00 0.000000e+00 0.000000e+00 0.000000e+00 0.000000e+00 3.880000e+02
1641000 -4.951396e+04 3.110435e+02 2.435000e+02 9.300000e+01 3.900000e+01 8.500000e+00 2.500000e+00 1.500000e+00 0.000000e+00 0.000000e+00 0.000000e+00 0.000000e+00 3.880000e+02
1642000 -4.954719e+04 3.088582e+02 2.435000e+02 9.300000e+01 3.900000e+01 8.500000e+00 2.500000e+00 1.500000e+00 0.000000e+00 0.000000e+00 0.000000e+00 0.000000e+00 3.880000e+02
1643000 -4.956478e+04 3.088382e+02 2.440000e+02 9.300000e+01 3.900000e+01 8.500000e+00 2.500000e+00 1.500000e+00 0.000000e+00 0.000000e+00 0.000000e+00 0.000000e+00 3.885000e+02
1644000 -4.956860e+04 3.101331e+02 2.440000e+02 9.300000e+01 3.900000e+01 8.500000e+00 2.500000e+00 1.500000e+00 0.000000e+00 0.000000e+00 0.000000e+00 0.000000e+00 3.885000e+02
1645000 -4.957521e+04 3.111750e+02 2.440000e+02 9.300000e+01 3.900000e+01 8.500000e+00 2.500000e+00 1.500000e+00 0.000000e+00 0.000000e+00 0.000000e+00 0.000000e+00 3.885000e+02
1646000 -4.958071e+04 3.092812e+02 2.440000e+02 9.300000e+01 3.900000e+01 8.500000e+00 2.500000e+00 1.500000e+00 0.000000e+00 0.000000e+00 0.000000e+00 0.000000e+00 3.885000e+02
1647000 -4.958133e+04 3.110280e+02 2.440000e+02 9.350000e+01 3.900000e+01 8.500000e+00 2.500000e+00 1.500000e+00 0.000000e+00 0.000000e+00 0.000000e+00 0.000000e+00 3.890000e+02
1648000 -4.956229e+04 3.131035e+02 2.440000e+02 9.350000e+01 3.900000e+01 8.500000e+00 2.500000e+00 1.500000e+00 0.000000e+00 0.000000e+00 0.000000e+00 0.000000e+00 3.890000e+02
1649000 -4.954241e+04 3.120941e+02 2.440000e+02 9.350000e+01 3.900000e+01 8.500000e+00 2.500000e+00 1.500000e+00 0.000000e+00 0.000000e+00 0.000000e+00 0.000000e+00 3.890000e+02
1650000 -4.954470e+04 3.129739e+02 2.440000e+02 9.350000e+01 3.900000e+01 8.500000e+00 2.500000e+00 1.500000e+00 0.000000e+00 0.000000e+00 0.000000e+00 0.000000e+00 3.890000e+02
1651000 -4.955830e+04 3.109867e+02 2.440000e+02 9.350000e+01 3.900000e+01 8.500000e+00 2.500000e+00 1.500000e+00 0.000000e+00 0.000000e+00 0.000000e+00 0.000000e+00 3.890000e+02
1652000 -4.959188e+04 3.085932e+02 2.440000e+02 9.350000e+01 3.900000e+01 8.500000e+00 2.500000e+00 1.500000e+00 0.000000e+00 0.000000e+00 0.000000e+00 0.000000e+00 3.890000e+02
1653000 -4.955250e+04 3.112936e+02 2.440000e+02 9.350000e+01 3.900000e+01 8.500000e+00 2.500000e+00 1.500000e+00 0.000000e+00 0.000000e+00 0.000000e+00 0.000000e+00 3.890000e+02
1654000 -4.954684e+04 3.147880e+02 2.440000e+02 9.350000e+01 3.900000e+01 8.500000e+00 2.500000e+00 1.500000e+00 0.000000e+00 0.000000e+00 0.000000e+00 0.000000e+00 3.890000e+02
1655000 -4.957438e+04 3.112721e+02 2.440000e+02 9.350000e+01 3.900000e+01 8.500000e+00 2.500000e+00 1.500000e+00 0.000000e+00 0.000000e+00 0.000000e+00 0.000000e+00 3.890000e+02
1656000 -4.951071e+04 3.113357e+02 2.440000e+02 9.350000e+01 3.900000e+01 8.500000e+00 2.500000e+00 1.500000e+00 0.000000e+00 0.000000e+00 0.000000e+00 0.000000e+00 3.890000e+02
1657000 -4.958392e+04 3.129151e+02 2.440000e+02 9.350000e+01 3.900000e+01 8.500000e+00 2.500000e+00 1.500000e+00 0.000000e+00 0.000000e+00 0.000000e+00 0.000000e+00 3.890000e+02
1658000 -4.957998e+04 3.092861e+02 2.440000e+02 9.350000e+01 3.950000e+01 8.500000e+00 2.500000e+00 1.500000e+00 0.000000e+00 0.000000e+00 0.000000e+00 0.000000e+00 3.890000e+02
1659000 -4.954139e+04 3.125886e+02 2.440000e+02 9.350000e+01 3.950000e+01 8.500000e+00 2.500000e+00 1.500000e+00 0.000000e+00 0.000000e+00 0.000000e+00 0.000000e+00 3.895000e+02
1660000 -4.951780e+04 3.126076e+02 2.440000e+02 9.350000e+01 3.950000e+01 8.500000e+00 2.500000e+00 1.500000e+00 0.000000e+00 0.000000e+00 0.000000e+00 0.000000e+00 3.895000e+02
1661000 -4.954708e+04 3.133539e+02 2.440000e+02 9.350000e+01 3.950000e+01 8.500000e+00 2.500000e+00 1.500000e+00 0.000000e+00 0.000000e+00 0.000000e+00 0.000000e+00 3.895000e+02
1662000 -4.957168e+04 3.126704e+02 2.440000e+02 9.350000e+01 3.950000e+01 8.500000e+00 2.500000e+00 1.500000e+00 0.000000e+00 0.000000e+00 0.000000e+00 0.000000e+00 3.895000e+02
1663000 -4.955695e+04 3.060814e+02 2.440000e+02 9.350000e+01 4.000000e+01 8.500000e+00 2.500000e+00 1.500000e+00 0.000000e+00 0.000000e+00 0.000000e+00 0.000000e+00 3.900000e+02
1664000 -4.953418e+04 3.091969e+02 2.440000e+02 9.350000e+01 4.000000e+01 8.500000e+00 2.500000e+00 1.500000e+00 0.000000e+00 0.000000e+00 0.000000e+00 0.000000e+00 3.900000e+02
1665000 -4.953434e+04 3.101982e+02 2.440000e+02 9.350000e+01 4.000000e+01 8.500000e+00 2.500000e+00 1.500000e+00 0.000000e+00 0.000000e+00 0.000000e+00 0.000000e+00 3.900000e+02
1666000 -4.954500e+04 3.127826e+02 2.440000e+02 9.350000e+01 4.000000e+01 8.500000e+00 2.500000e+00 1.500000e+00 0.000000e+00 0.000000e+00 0.000000e+00 0.000000e+00 3.900000e+02
1667000 -4.951908e+04 3.102010e+02 2.440000e+02 9.350000e+01 4.000000e+01 8.500000e+00 2.500000e+00 1.500000e+00 0.000000e+00 0.000000e+00 0.000000e+00 0.000000e+00 3.900000e+02
1668000 -4.958146e+04 3.093846e+02 2.440000e+02 9.350000e+01 4.000000e+01 8.500000e+00 2.500000e+00 1.500000e+00 0.000000e+00 0.000000e+00 0.000000e+00 0.000000e+00 3.900000e+02
1669000 -4.956989e+04 3.140031e+02 2.440000e+02 9.350000e+01 4.050000e+01 9.000000e+00 2.500000e+00 1.500000e+00 0.000000e+00 0.000000e+00 0.000000e+00 0.000000e+00 3.910000e+02
1670000 -4.955543e+04 3.116944e+02 2.440000e+02 9.350000e+01 4.050000e+01 9.000000e+00 2.500000e+00 1.500000e+00 0.000000e+00 0.000000e+00 0.000000e+00 0.000000e+00 3.910000e+02
1671000 -4.954230e+04 3.096407e+02 2.440000e+02 9.350000e+01 4.050000e+01 9.000000e+00 2.500000e+00 1.500000e+00 0.000000e+00 0.000000e+00 0.000000e+00 0.000000e+00 3.910000e+02
1672000 -4.955203e+04 3.132183e+02 2.440000e+02 9.350000e+01 4.100000e+01 9.000000e+00 2.500000e+00 1.500000e+00 0.000000e+00 0.000000e+00 0.000000e+00 0.000000e+00 3.915000e+02
1673000 -4.955032e+04 3.134272e+02 2.440000e+02 9.350000e+01 4.100000e+01 9.000000e+00 2.500000e+00 1.500000e+00 0.000000e+00 0.000000e+00 0.000000e+00 0.000000e+00 3.915000e+02
1674000 -4.958500e+04 3.123514e+02 2.440000e+02 9.400000e+01 4.100000e+01 9.000000e+00 2.500000e+00 1.500000e+00 0.000000e+00 0.000000e+00 0.000000e+00 0.000000e+00 3.920000e+02
1675000 -4.953745e+04 3.133543e+02 2.440000e+02 9.400000e+01 4.100000e+01 9.000000e+00 2.500000e+00 1.500000e+00 0.000000e+00 0.000000e+00 0.000000e+00 0.000000e+00 3.920000e+02
1676000 -4.961046e+04 3.137241e+02 2.440000e+02 9.400000e+01 4.100000e+01 9.000000e+00 2.500000e+00 1.500000e+00 0.000000e+00 0.000000e+00 0.000000e+00 0.000000e+00 3.920000e+02
1677000 -4.963731e+04 3.087568e+02 2.445000e+02 9.400000e+01 4.100000e+01 9.000000e+00 2.500000e+00 1.500000e+00 0.000000e+00 0.000000e+00 0.000000e+00 0.000000e+00 3.925000e+02
1678000 -4.951618e+04 3.083337e+02 2.445000e+02 9.400000e+01 4.100000e+01 9.000000e+00 2.500000e+00 1.500000e+00 0.000000e+00 0.000000e+00 0.000000e+00 0.000000e+00 3.925000e+02
1679000 -4.956266e+04 3.105633e+02 2.445000e+02 9.400000e+01 4.100000e+01 9.000000e+00 2.500000e+00 1.500000e+00 0.000000e+00 0.000000e+00 0.000000e+00 0.000000e+00 3.925000e+02
1680000 -4.954286e+04 3.146662e+02 2.450000e+02 9.400000e+01 4.100000e+01 9.000000e+00 2.500000e+00 1.500000e+00 0.000000e+00 0.000000e+00 0.000000e+00 0.000000e+00 3.930000e+02
1681000 -4.954380e+04 3.099644e+02 2.450000e+02 9.400000e+01 4.100000e+01 9.000000e+00 2.500000e+00 1.500000e+00 0.000000e+00 0.000000e+00 0.000000e+00 0.000000e+00 3.930000e+02
1682000 -4.955488e+04 3.094339e+02 2.455000e+02 9.400000e+01 4.100000e+01 9.000000e+00 2.500000e+00 1.500000e+00 0.000000e+00 0.000000e+00 0.000000e+00 0.000000e+00 3.935000e+02
1683000 -4.954124e+04 3.116263e+02 2.455000e+02 9.400000e+01 4.150000e+01 9.000000e+00 2.500000e+00 1.500000e+00 0.000000e+00 0.000000e+00 0.000000e+00 0.000000e+00 3.940000e+02
1684000 -4.952357e+04 3.145074e+02 2.455000e+02 9.400000e+01 4.150000e+01 9.000000e+00 2.500000e+00 1.500000e+00 0.000000e+00 0.000000e+00 0.000000e+00 0.000000e+00 3.940000e+02
1685000 -4.948530e+04 3.121260e+02 2.460000e+02 9.400000e+01 4.150000e+01 9.000000e+00 2.500000e+00 1.500000e+00 0.000000e+00 0.000000e+00 0.000000e+00 0.000000e+00 3.945000e+02
1686000 -4.950973e+04 3.154045e+02 2.460000e+02 9.400000e+01 4.150000e+01 9.000000e+00 2.500000e+00 1.500000e+00 0.000000e+00 0.000000e+00 0.000000e+00 0.000000e+00 3.945000e+02
1687000 -4.954230e+04 3.099269e+02 2.460000e+02 9.400000e+01 4.150000e+01 9.000000e+00 2.500000e+00 1.500000e+00 0.000000e+00 0.000000e+00 0.000000e+00 0.000000e+00 3.945000e+02
1688000 -4.956300e+04 3.141113e+02 2.460000e+02 9.400000e+01 4.150000e+01 9.000000e+00 2.500000e+00 1.500000e+00 0.000000e+00 0.000000e+00 0.000000e+00 0.000000e+00 3.945000e+02
1689000 -4.956481e+04 3.133053e+02 2.460000e+02 9.400000e+01 4.150000e+01 9.000000e+00 2.500000e+00 2.000000e+00 0.000000e+00 0.000000e+00 0.000000e+00 0.000000e+00 3.950000e+02
1690000 -4.956983e+04 3.095572e+02 2.460000e+02 9.400000e+01 4.150000e+01 9.000000e+00 2.500000e+00 2.000000e+00 0.000000e+00 0.000000e+00 0.000000e+00 0.000000e+00 3.950000e+02
1691000 -4.955007e+04 3.121540e+02 2.460000e+02 9.400000e+01 4.150000e+01 9.000000e+00 2.500000e+00 2.000000e+00 0.000000e+00 0.000000e+00 0.000000e+00 0.000000e+00 3.950000e+02
1692000 -4.951271e+04 3.141034e+02 2.460000e+02 9.400000e+01 4.150000e+01 9.000000e+00 2.500000e+00 2.000000e+00 0.000000e+00 0.000000e+00 0.000000e+00 0.000000e+00 3.950000e+02
1693000 -4.955367e+04 3.115843e+02 2.460000e+02 9.400000e+01 4.150000e+01 9.000000e+00 2.500000e+00 2.000000e+00 0.000000e+00 0.000000e+00 0.000000e+00 0.000000e+00 3.950000e+02
1694000 -4.955943e+04 3.106467e+02 2.460000e+02 9.400000e+01 4.150000e+01 9.000000e+00 2.500000e+00 2.000000e+00 0.000000e+00 0.000000e+00 0.000000e+00 0.000000e+00 3.950000e+02
1695000 -4.949001e+04 3.116054e+02 2.465000e+02 9.400000e+01 4.150000e+01 9.000000e+00 2.500000e+00 2.000000e+00 0.000000e+00 0.000000e+00 0.000000e+00 0.000000e+00 3.955000e+02
1696000 -4.951797e+04 3.107509e+02 2.465000e+02 9.400000e+01 4.150000e+01 9.000000e+00 2.500000e+00 2.000000e+00 0.000000e+00 0.000000e+00 0.000000e+00 0.000000e+00 3.955000e+02
1697000 -4.951456e+04 3.141328e+02 2.465000e+02 9.400000e+01 4.150000e+01 9.000000e+00 2.500000e+00 2.000000e+00 0.000000e+00 0.000000e+00 0.000000e+00 0.000000e+00 3.955000e+02
1698000 -4.950047e+04 3.095590e+02 2.465000e+02 9.400000e+01 4.200000e+01 9.000000e+00 2.500000e+00 2.000000e+00 0.000000e+00 0.000000e+00 0.000000e+00 0.000000e+00 3.960000e+02
1699000 -4.947033e+04 3.088481e+02 2.465000e+02 9.400000e+01 4.200000e+01 9.000000e+00 2.500000e+00 2.000000e+00 0.000000e+00 0.000000e+00 0.000000e+00 0.000000e+00 3.960000e+02
1700000 -4.954805e+04 3.121571e+02 2.465000e+02 9.400000e+01 4.200000e+01 9.000000e+00 2.500000e+00 2.000000e+00 0.000000e+00 0.000000e+00 0.000000e+00 0.000000e+00 3.960000e+02
1701000 -4.947933e+04 3.083408e+02 2.465000e+02 9.450000e+01 4.200000e+01 9.000000e+00 2.500000e+00 2.000000e+00 0.000000e+00 0.000000e+00 0.000000e+00 0.000000e+00 3.965000e+02
1702000 -4.952776e+04 3.087021e+02 2.465000e+02 9.500000e+01 4.200000e+01 9.000000e+00 2.500000e+00 2.000000e+00 0.000000e+00 0.000000e+00 0.000000e+00 0.000000e+00 3.970000e+02
1703000 -4.948925e+04 3.128054e+02 2.470000e+02 9.500000e+01 4.200000e+01 9.000000e+00 2.500000e+00 2.000000e+00 0.000000e+00 0.000000e+00 0.000000e+00 0.000000e+00 3.975000e+02
1704000 -4.946566e+04 3.103727e+02 2.470000e+02 9.500000e+01 4.200000e+01 9.000000e+00 2.500000e+00 2.000000e+00 0.000000e+00 0.000000e+00 0.000000e+00 0.000000e+00 3.975000e+02
1705000 -4.957247e+04 3.116960e+02 2.470000e+02 9.500000e+01 4.200000e+01 9.000000e+00 2.500000e+00 2.000000e+00 0.000000e+00 0.000000e+00 0.000000e+00 0.000000e+00 3.975000e+02
1706000 -4.961424e+04 3.139194e+02 2.470000e+02 9.500000e+01 4.200000e+01 9.000000e+00 2.500000e+00 2.000000e+00 0.000000e+00 0.000000e+00 0.000000e+00 0.000000e+00 3.975000e+02
1707000 -4.953935e+04 3.083864e+02 2.470000e+02 9.500000e+01 4.200000e+01 9.000000e+00 2.500000e+00 2.000000e+00 0.000000e+00 0.000000e+00 0.000000e+00 0.000000e+00 3.975000e+02
1708000 -4.948114e+04 3.095071e+02 2.470000e+02 9.500000e+01 4.200000e+01 9.000000e+00 2.500000e+00 2.000000e+00 0.000000e+00 0.000000e+00 0.000000e+00 0.000000e+00 3.975000e+02
1709000 -4.946148e+04 3.112254e+02 2.470000e+02 9.550000e+01 4.200000e+01 9.000000e+00 2.500000e+00 2.000000e+00 0.000000e+00 0.000000e+00 0.000000e+00 0.000000e+00 3.980000e+02
1710000 -4.951722e+04 3.119440e+02 2.470000e+02 9.550000e+01 4.200000e+01 9.000000e+00 2.500000e+00 2.000000e+00 0.000000e+00 0.000000e+00 0.000000e+00 0.000000e+00 3.980000e+02
1711000 -4.952796e+04 3.146528e+02 2.470000e+02 9.550000e+01 4.200000e+01 9.000000e+00 2.500000e+00 2.000000e+00 0.000000e+00 0.000000e+00 0.000000e+00 0.000000e+00 3.980000e+02
1712000 -4.948423e+04 3.091334e+02 2.470000e+02 9.550000e+01 4.200000e+01 9.000000e+00 2.500000e+00 2.000000e+00 0.000000e+00 0.000000e+00 0.000000e+00 0.000000e+00 3.980000e+02
1713000 -4.948932e+04 3.141393e+02 2.470000e+02 9.550000e+01 4.200000e+01 9.000000e+00 2.500000e+00 2.000000e+00 0.000000e+00 0.000000e+00 0.000000e+00 0.000000e+00 3.980000e+02
1714000 -4.949408e+04 3.109742e+02 2.470000e+02 9.550000e+01 4.200000e+01 9.000000e+00 2.500000e+00 2.000000e+00 0.000000e+00 0.000000e+00 0.000000e+00 0.000000e+00 3.980000e+02
1715000 -4.948454e+04 3.162137e+02 2.470000e+02 9.650000e+01 4.200000e+01 9.000000e+00 2.500000e+00 2.000000e+00 0.000000e+00 0.000000e+00 0.000000e+00 0.000000e+00 3.985000e+02
1716000 -4.953571e+04 3.139784e+02 2.470000e+02 9.650000e+01 4.200000e+01 9.000000e+00 2.500000e+00 2.000000e+00 0.000000e+00 0.000000e+00 0.000000e+00 0.000000e+00 3.990000e+02
1717000 -4.949528e+04 3.117751e+02 2.470000e+02 9.650000e+01 4.200000e+01 9.000000e+00 2.500000e+00 2.000000e+00 0.000000e+00 0.000000e+00 0.000000e+00 0.000000e+00 3.990000e+02
1718000 -4.959711e+04 3.143622e+02 2.470000e+02 9.650000e+01 4.200000e+01 9.000000e+00 2.500000e+00 2.000000e+00 0.000000e+00 0.000000e+00 0.000000e+00 0.000000e+00 3.990000e+02
1719000 -4.954122e+04 3.112625e+02 2.470000e+02 9.650000e+01 4.200000e+01 9.000000e+00 2.500000e+00 2.000000e+00 0.000000e+00 0.000000e+00 0.000000e+00 0.000000e+00 3.990000e+02
1720000 -4.953389e+04 3.111984e+02 2.470000e+02 9.650000e+01 4.200000e+01 9.000000e+00 2.500000e+00 2.000000e+00 0.000000e+00 0.000000e+00 0.000000e+00 0.000000e+00 3.990000e+02
1721000 -4.946457e+04 3.129637e+02 2.470000e+02 9.650000e+01 4.200000e+01 9.000000e+00 2.500000e+00 2.000000e+00 0.000000e+00 0.000000e+00 0.000000e+00 0.000000e+00 3.990000e+02
1722000 -4.951550e+04 3.131898e+02 2.470000e+02 9.650000e+01 4.200000e+01 9.000000e+00 2.500000e+00 2.000000e+00 0.000000e+00 0.000000e+00 0.000000e+00 0.000000e+00 3.990000e+02
1723000 -4.952164e+04 3.107039e+02 2.470000e+02 9.650000e+01 4.200000e+01 9.000000e+00 2.500000e+00 2.000000e+00 0.000000e+00 0.000000e+00 0.000000e+00 0.000000e+00 3.990000e+02
1724000 -4.955188e+04 3.128657e+02 2.470000e+02 9.650000e+01 4.200000e+01 9.000000e+00 2.500000e+00 2.000000e+00 0.000000e+00 0.000000e+00 0.000000e+00 0.000000e+00 3.990000e+02
1725000 -4.949209e+04 3.130959e+02 2.470000e+02 9.650000e+01 4.200000e+01 9.000000e+00 2.500000e+00 2.000000e+00 0.000000e+00 0.000000e+00 0.000000e+00 0.000000e+00 3.990000e+02
1726000 -4.956430e+04 3.123519e+02 2.475000e+02 9.650000e+01 4.200000e+01 9.000000e+00 2.500000e+00 2.000000e+00 0.000000e+00 0.000000e+00 0.000000e+00 0.000000e+00 3.995000e+02
1727000 -4.955694e+04 3.099333e+02 2.475000e+02 9.650000e+01 4.200000e+01 9.000000e+00 2.500000e+00 2.000000e+00 0.000000e+00 0.000000e+00 0.000000e+00 0.000000e+00 3.995000e+02
1728000 -4.953400e+04 3.104825e+02 2.475000e+02 9.650000e+01 4.200000e+01 9.000000e+00 2.500000e+00 2.000000e+00 0.000000e+00 0.000000e+00 0.000000e+00 0.000000e+00 3.995000e+02
1729000 -4.955021e+04 3.124751e+02 2.475000e+02 9.650000e+01 4.250000e+01 9.000000e+00 2.500000e+00 2.000000e+00 0.000000e+00 0.000000e+00 0.000000e+00 0.000000e+00 4.000000e+02
1730000 -4.960721e+04 3.185170e+02 2.475000e+02 9.650000e+01 4.250000e+01 9.000000e+00 2.500000e+00 2.000000e+00 0.000000e+00 0.000000e+00 0.000000e+00 0.000000e+00 4.000000e+02
1731000 -4.953243e+04 3.135186e+02 2.475000e+02 9.650000e+01 4.250000e+01 9.000000e+00 2.500000e+00 2.000000e+00 0.000000e+00 0.000000e+00 0.000000e+00 0.000000e+00 4.000000e+02
1732000 -4.953077e+04 3.124977e+02 2.475000e+02 9.650000e+01 4.300000e+01 9.000000e+00 2.500000e+00 2.000000e+00 0.000000e+00 0.000000e+00 0.000000e+00 0.000000e+00 4.005000e+02
1733000 -4.948266e+04 3.138826e+02 2.475000e+02 9.650000e+01 4.350000e+01 9.000000e+00 2.500000e+00 2.000000e+00 0.000000e+00 0.000000e+00 0.000000e+00 0.000000e+00 4.005000e+02
1734000 -4.945453e+04 3.130410e+02 2.475000e+02 9.650000e+01 4.350000e+01 9.000000e+00 2.500000e+00 2.000000e+00 0.000000e+00 0.000000e+00 0.000000e+00 0.000000e+00 4.010000e+02
1735000 -4.951790e+04 3.143092e+02 2.475000e+02 9.700000e+01 4.350000e+01 9.000000e+00 2.500000e+00 2.000000e+00 0.000000e+00 0.000000e+00 0.000000e+00 0.000000e+00 4.015000e+02
1736000 -4.950048e+04 3.144366e+02 2.475000e+02 9.700000e+01 4.350000e+01 9.000000e+00 2.500000e+00 2.000000e+00 0.000000e+00 0.000000e+00 0.000000e+00 0.000000e+00 4.015000e+02
1737000 -4.951718e+04 3.156155e+02 2.475000e+02 9.700000e+01 4.450000e+01 9.000000e+00 2.500000e+00 2.000000e+00 0.000000e+00 0.000000e+00 0.000000e+00 0.000000e+00 4.020000e+02
1738000 -4.947752e+04 3.119043e+02 2.475000e+02 9.700000e+01 4.450000e+01 9.000000e+00 2.500000e+00 2.000000e+00 0.000000e+00 0.000000e+00 0.000000e+00 0.000000e+00 4.025000e+02
1739000 -4.950723e+04 3.108021e+02 2.475000e+02 9.700000e+01 4.450000e+01 9.000000e+00 2.500000e+00 2.000000e+00 0.000000e+00 0.000000e+00 0.000000e+00 0.000000e+00 4.025000e+02
1740000 -4.949271e+04 3.113814e+02 2.475000e+02 9.700000e+01 4.450000e+01 9.000000e+00 2.500000e+00 2.000000e+00 0.000000e+00 0.000000e+00 0.000000e+00 0.000000e+00 4.025000e+02
1741000 -4.951168e+04 3.118738e+02 2.475000e+02 9.700000e+01 4.450000e+01 9.000000e+00 2.500000e+00 2.000000e+00 0.000000e+00 0.000000e+00 0.000000e+00 0.000000e+00 4.025000e+02
1742000 -4.948615e+04 3.111445e+02 2.475000e+02 9.700000e+01 4.450000e+01 9.000000e+00 2.500000e+00 2.000000e+00 0.000000e+00 0.000000e+00 0.000000e+00 0.000000e+00 4.025000e+02
1743000 -4.955703e+04 3.111153e+02 2.475000e+02 9.750000e+01 4.450000e+01 9.000000e+00 2.500000e+00 2.000000e+00 0.000000e+00 0.000000e+00 0.000000e+00 0.000000e+00 4.030000e+02
1744000 -4.945480e+04 3.142971e+02 2.475000e+02 9.750000e+01 4.450000e+01 9.000000e+00 2.500000e+00 2.000000e+00 0.000000e+00 0.000000e+00 0.000000e+00 0.000000e+00 4.030000e+02
1745000 -4.952729e+04 3.097782e+02 2.480000e+02 9.750000e+01 4.450000e+01 9.000000e+00 2.500000e+00 2.000000e+00 0.000000e+00 0.000000e+00 0.000000e+00 0.000000e+00 4.035000e+02
1746000 -4.950077e+04 3.109879e+02 2.480000e+02 9.750000e+01 4.450000e+01 9.000000e+00 2.500000e+00 2.000000e+00 0.000000e+00 0.000000e+00 0.000000e+00 0.000000e+00 4.035000e+02
1747000 -4.950880e+04 3.131091e+02 2.480000e+02 9.800000e+01 4.450000e+01 9.000000e+00 2.500000e+00 2.000000e+00 0.000000e+00 0.000000e+00 0.000000e+00 0.000000e+00 4.040000e+02
1748000 -4.954271e+04 3.113714e+02 2.480000e+02 9.800000e+01 4.450000e+01 9.000000e+00 2.500000e+00 2.000000e+00 0.000000e+00 0.000000e+00 0.000000e+00 0.000000e+00 4.040000e+02
1749000 -4.946757e+04 3.135349e+02 2.480000e+02 9.850000e+01 4.500000e+01 9.000000e+00 2.500000e+00 2.000000e+00 0.000000e+00 0.000000e+00 0.000000e+00 0.000000e+00 4.050000e+02
1750000 -4.954013e+04 3.109759e+02 2.480000e+02 9.850000e+01 4.500000e+01 9.000000e+00 2.500000e+00 2.000000e+00 0.000000e+00 0.000000e+00 0.000000e+00 0.000000e+00 4.050000e+02
1751000 -4.950693e+04 3.142797e+02 2.480000e+02 9.850000e+01 4.500000e+01 9.000000e+00 2.500000e+00 2.000000e+00 0.000000e+00 0.000000e+00 0.000000e+00 0.000000e+00 4.050000e+02
1752000 -4.951255e+04 3.131889e+02 2.480000e+02 9.900000e+01 4.500000e+01 9.000000e+00 2.500000e+00 2.000000e+00 0.000000e+00 0.000000e+00 0.000000e+00 0.000000e+00 4.055000e+02
1753000 -4.952472e+04 3.112027e+02 2.480000e+02 9.900000e+01 4.500000e+01 9.000000e+00 2.500000e+00 2.000000e+00 0.000000e+00 0.000000e+00 0.000000e+00 0.000000e+00 4.055000e+02
1754000 -4.947234e+04 3.101460e+02 2.480000e+02 9.950000e+01 4.500000e+01 9.000000e+00 2.500000e+00 2.000000e+00 0.000000e+00 0.000000e+00 0.000000e+00 0.000000e+00 4.060000e+02
1755000 -4.946205e+04 3.072809e+02 2.480000e+02 9.950000e+01 4.500000e+01 9.000000e+00 2.500000e+00 2.000000e+00 0.000000e+00 0.000000e+00 0.000000e+00 0.000000e+00 4.060000e+02
1756000 -4.944465e+04 3.112144e+02 2.480000e+02 9.950000e+01 4.500000e+01 9.000000e+00 2.500000e+00 2.000000e+00 0.000000e+00 0.000000e+00 0.000000e+00 0.000000e+00 4.060000e+02
1757000 -4.949163e+04 3.116074e+02 2.480000e+02 9.950000e+01 4.500000e+01 9.000000e+00 2.500000e+00 2.000000e+00 0.000000e+00 0.000000e+00 0.000000e+00 0.000000e+00 4.060000e+02
1758000 -4.946893e+04 3.125606e+02 2.480000e+02 9.950000e+01 4.500000e+01 9.000000e+00 2.500000e+00 2.000000e+00 0.000000e+00 0.000000e+00 0.000000e+00 0.000000e+00 4.060000e+02
1759000 -4.950654e+04 3.079113e+02 2.480000e+02 9.950000e+01 4.500000e+01 9.000000e+00 2.500000e+00 2.000000e+00 0.000000e+00 0.000000e+00 0.000000e+00 0.000000e+00 4.060000e+02
1760000 -4.947850e+04 3.123329e+02 2.480000e+02 1.000000e+02 4.500000e+01 9.000000e+00 2.500000e+00 2.000000e+00 0.000000e+00 0.000000e+00 0.000000e+00 0.000000e+00 4.065000e+02
1761000 -4.949321e+04 3.132979e+02 2.480000e+02 1.000000e+02 4.500000e+01 9.000000e+00 2.500000e+00 2.000000e+00 0.000000e+00 0.000000e+00 0.000000e+00 0.000000e+00 4.065000e+02
1762000 -4.946027e+04 3.110285e+02 2.480000e+02 1.000000e+02 4.500000e+01 9.000000e+00 2.500000e+00 2.000000e+00 0.000000e+00 0.000000e+00 0.000000e+00 0.000000e+00 4.065000e+02
1763000 -4.949464e+04 3.071090e+02 2.480000e+02 1.000000e+02 4.500000e+01 9.000000e+00 2.500000e+00 2.000000e+00 0.000000e+00 0.000000e+00 0.000000e+00 0.000000e+00 4.065000e+02
1764000 -4.949796e+04 3.148665e+02 2.480000e+02 1.000000e+02 4.500000e+01 9.000000e+00 2.500000e+00 2.000000e+00 0.000000e+00 0.000000e+00 0.000000e+00 0.000000e+00 4.065000e+02
1765000 -4.946214e+04 3.122420e+02 2.480000e+02 1.000000e+02 4.500000e+01 9.000000e+00 2.500000e+00 2.000000e+00 0.000000e+00 0.000000e+00 0.000000e+00 0.000000e+00 4.065000e+02
1766000 -4.950274e+04 3.134586e+02 2.480000e+02 1.000000e+02 4.500000e+01 9.000000e+00 2.500000e+00 2.000000e+00 0.000000e+00 0.000000e+00 0.000000e+00 0.000000e+00 4.065000e+02
1767000 -4.949046e+04 3.115383e+02 2.480000e+02 1.000000e+02 4.500000e+01 9.000000e+00 2.500000e+00 2.000000e+00 0.000000e+00 0.000000e+00 0.000000e+00 0.000000e+00 4.065000e+02
1768000 -4.951449e+04 3.127492e+02 2.480000e+02 1.000000e+02 4.500000e+01 9.000000e+00 2.500000e+00 2.000000e+00 0.000000e+00 0.000000e+00 0.000000e+00 0.000000e+00 4.065000e+02
1769000 -4.948520e+04 3.113048e+02 2.480000e+02 1.000000e+02 4.500000e+01 9.000000e+00 2.500000e+00 2.000000e+00 0.000000e+00 0.000000e+00 0.000000e+00 0.000000e+00 4.065000e+02
1770000 -4.943813e+04 3.095893e+02 2.485000e+02 1.000000e+02 4.500000e+01 9.000000e+00 2.500000e+00 2.000000e+00 0.000000e+00 0.000000e+00 0.000000e+00 0.000000e+00 4.070000e+02
1771000 -4.944673e+04 3.131187e+02 2.485000e+02 1.000000e+02 4.500000e+01 9.000000e+00 2.500000e+00 2.000000e+00 0.000000e+00 0.000000e+00 0.000000e+00 0.000000e+00 4.070000e+02
1772000 -4.948093e+04 3.125903e+02 2.485000e+02 1.000000e+02 4.500000e+01 9.000000e+00 2.500000e+00 2.000000e+00 0.000000e+00 0.000000e+00 0.000000e+00 0.000000e+00 4.070000e+02
1773000 -4.945427e+04 3.121390e+02 2.485000e+02 1.000000e+02 4.500000e+01 9.000000e+00 2.500000e+00 2.000000e+00 0.000000e+00 0.000000e+00 0.000000e+00 0.000000e+00 4.070000e+02
1774000 -4.947384e+04 3.137299e+02 2.485000e+02 1.000000e+02 4.500000e+01 9.000000e+00 2.500000e+00 2.000000e+00 0.000000e+00 0.000000e+00 0.000000e+00 0.000000e+00 4.070000e+02
1775000 -4.944152e+04 3.126277e+02 2.490000e+02 1.000000e+02 4.500000e+01 9.000000e+00 2.500000e+00 2.000000e+00 0.000000e+00 0.000000e+00 0.000000e+00 0.000000e+00 4.075000e+02
1776000 -4.945216e+04 3.124770e+02 2.490000e+02 1.005000e+02 4.500000e+01 9.000000e+00 2.500000e+00 2.000000e+00 0.000000e+00 0.000000e+00 0.000000e+00 0.000000e+00 4.080000e+02
1777000 -4.948538e+04 3.135165e+02 2.490000e+02 1.005000e+02 4.500000e+01 9.000000e+00 2.500000e+00 2.000000e+00 0.000000e+00 0.000000e+00 0.000000e+00 0.000000e+00 4.080000e+02
1778000 -4.949767e+04 3.113915e+02 2.490000e+02 1.005000e+02 4.500000e+01 9.000000e+00 2.500000e+00 2.000000e+00 0.000000e+00 0.000000e+00 0.000000e+00 0.000000e+00 4.080000e+02
1779000 -4.947767e+04 3.135467e+02 2.490000e+02 1.005000e+02 4.500000e+01 9.000000e+00 2.500000e+00 2.000000e+00 0.000000e+00 0.000000e+00 0.000000e+00 0.000000e+00 4.080000e+02
1780000 -4.950404e+04 3.115046e+02 2.490000e+02 1.005000e+02 4.500000e+01 9.000000e+00 2.500000e+00 2.000000e+00 0.000000e+00 0.000000e+00 0.000000e+00 0.000000e+00 4.080000e+02
1781000 -4.952055e+04 3.151569e+02 2.490000e+02 1.005000e+02 4.500000e+01 9.000000e+00 2.500000e+00 2.000000e+00 0.000000e+00 0.000000e+00 0.000000e+00 0.000000e+00 4.080000e+02
1782000 -4.956938e+04 3.133614e+02 2.490000e+02 1.010000e+02 4.500000e+01 9.000000e+00 2.500000e+00 2.000000e+00 0.000000e+00 0.000000e+00 0.000000e+00 0.000000e+00 4.085000e+02
1783000 -4.948119e+04 3.123374e+02 2.490000e+02 1.010000e+02 4.500000e+01 9.000000e+00 2.500000e+00 2.000000e+00 0.000000e+00 0.000000e+00 0.000000e+00 0.000000e+00 4.085000e+02
1784000 -4.952157e+04 3.106193e+02 2.490000e+02 1.010000e+02 4.500000e+01 9.000000e+00 2.500000e+00 2.000000e+00 0.000000e+00 0.000000e+00 0.000000e+00 0.000000e+00 4.085000e+02
1785000 -4.952946e+04 3.112772e+02 2.490000e+02 1.010000e+02 4.500000e+01 9.000000e+00 2.500000e+00 2.000000e+00 0.000000e+00 0.000000e+00 0.000000e+00 0.000000e+00 4.085000e+02
1786000 -4.949679e+04 3.133276e+02 2.490000e+02 1.010000e+02 4.500000e+01 9.000000e+00 2.500000e+00 2.000000e+00 0.000000e+00 0.000000e+00 0.000000e+00 0.000000e+00 4.085000e+02
1787000 -4.948945e+04 3.136667e+02 2.490000e+02 1.010000e+02 4.500000e+01 9.000000e+00 2.500000e+00 2.000000e+00 0.000000e+00 0.000000e+00 0.000000e+00 0.000000e+00 4.085000e+02
1788000 -4.952644e+04 3.154120e+02 2.490000e+02 1.010000e+02 4.500000e+01 9.000000e+00 2.500000e+00 2.000000e+00 0.000000e+00 0.000000e+00 0.000000e+00 0.000000e+00 4.085000e+02
1789000 -4.953862e+04 3.096936e+02 2.490000e+02 1.010000e+02 4.500000e+01 9.000000e+00 2.500000e+00 2.000000e+00 0.000000e+00 0.000000e+00 0.000000e+00 0.000000e+00 4.085000e+02
1790000 -4.956624e+04 3.116345e+02 2.490000e+02 1.010000e+02 4.500000e+01 9.000000e+00 2.500000e+00 2.000000e+00 0.000000e+00 0.000000e+00 0.000000e+00 0.000000e+00 4.085000e+02
1791000 -4.951579e+04 3.117301e+02 2.490000e+02 1.010000e+02 4.500000e+01 9.000000e+00 2.500000e+00 2.000000e+00 0.000000e+00 0.000000e+00 0.000000e+00 0.000000e+00 4.085000e+02
1792000 -4.955795e+04 3.143145e+02 2.490000e+02 1.010000e+02 4.500000e+01 9.000000e+00 2.500000e+00 2.000000e+00 0.000000e+00 0.000000e+00 0.000000e+00 0.000000e+00 4.085000e+02
1793000 -4.952735e+04 3.143984e+02 2.490000e+02 1.010000e+02 4.500000e+01 9.000000e+00 2.500000e+00 2.000000e+00 0.000000e+00 0.000000e+00 0.000000e+00 0.000000e+00 4.085000e+02
1794000 -4.954847e+04 3.072659e+02 2.490000e+02 1.010000e+02 4.500000e+01 9.000000e+00 2.500000e+00 2.000000e+00 5.000000e-01 0.000000e+00 0.000000e+00 0.000000e+00 4.090000e+02
1795000 -4.953338e+04 3.155168e+02 2.490000e+02 1.010000e+02 4.500000e+01 9.000000e+00 2.500000e+00 2.000000e+00 5.000000e-01 0.000000e+00 0.000000e+00 0.000000e+00 4.090000e+02
1796000 -4.954374e+04 3.101114e+02 2.490000e+02 1.015000e+02 4.500000e+01 9.000000e+00 2.500000e+00 2.000000e+00 5.000000e-01 5.000000e-01 0.000000e+00 0.000000e+00 4.095000e+02
1797000 -4.951757e+04 3.119515e+02 2.490000e+02 1.015000e+02 4.500000e+01 9.000000e+00 2.500000e+00 2.000000e+00 5.000000e-01 5.000000e-01 0.000000e+00 0.000000e+00 4.100000e+02
1798000 -4.957034e+04 3.141112e+02 2.490000e+02 1.015000e+02 4.500000e+01 9.000000e+00 2.500000e+00 2.000000e+00 5.000000e-01 5.000000e-01 0.000000e+00 0.000000e+00 4.100000e+02
1799000 -4.951754e+04 3.105841e+02 2.490000e+02 1.020000e+02 4.500000e+01 9.000000e+00 2.500000e+00 2.000000e+00 5.000000e-01 5.000000e-01 0.000000e+00 0.000000e+00 4.105000e+02
1800000 -4.951396e+04 3.117623e+02 2.490000e+02 1.020000e+02 4.500000e+01 9.000000e+00 2.500000e+00 2.000000e+00 5.000000e-01 5.000000e-01 0.000000e+00 0.000000e+00 4.105000e+02
1801000 -4.952145e+04 3.129483e+02 2.490000e+02 1.020000e+02 4.500000e+01 9.000000e+00 2.500000e+00 2.000000e+00 5.000000e-01 5.000000e-01 0.000000e+00 0.000000e+00 4.105000e+02
1802000 -4.948540e+04 3.087582e+02 2.490000e+02 1.020000e+02 4.500000e+01 9.000000e+00 2.500000e+00 2.000000e+00 5.000000e-01 5.000000e-01 0.000000e+00 0.000000e+00 4.105000e+02
1803000 -4.948489e+04 3.105466e+02 2.490000e+02 1.020000e+02 4.500000e+01 9.000000e+00 2.500000e+00 2.000000e+00 5.000000e-01 5.000000e-01 0.000000e+00 0.000000e+00 4.105000e+02
1804000 -4.953791e+04 3.104849e+02 2.490000e+02 1.020000e+02 4.500000e+01 9.000000e+00 2.500000e+00 2.000000e+00 5.000000e-01 5.000000e-01 0.000000e+00 0.000000e+00 4.105000e+02
1805000 -4.948717e+04 3.116925e+02 2.490000e+02 1.020000e+02 4.550000e+01 9.000000e+00 2.500000e+00 2.000000e+00 5.000000e-01 5.000000e-01 0.000000e+00 0.000000e+00 4.110000e+02
1806000 -4.948966e+04 3.112178e+02 2.490000e+02 1.020000e+02 4.550000e+01 9.000000e+00 2.500000e+00 2.000000e+00 5.000000e-01 5.000000e-01 0.000000e+00 0.000000e+00 4.110000e+02
1807000 -4.950960e+04 3.119175e+02 2.490000e+02 1.020000e+02 4.550000e+01 9.000000e+00 2.500000e+00 2.000000e+00 5.000000e-01 5.000000e-01 0.000000e+00 0.000000e+00 4.110000e+02
1808000 -4.947819e+04 3.083801e+02 2.490000e+02 1.025000e+02 4.550000e+01 9.000000e+00 2.500000e+00 2.000000e+00 5.000000e-01 5.000000e-01 0.000000e+00 0.000000e+00 4.115000e+02
1809000 -4.950080e+04 3.152009e+02 2.490000e+02 1.025000e+02 4.600000e+01 9.000000e+00 2.500000e+00 2.000000e+00 5.000000e-01 5.000000e-01 0.000000e+00 0.000000e+00 4.120000e+02
1810000 -4.951244e+04 3.105185e+02 2.490000e+02 1.025000e+02 4.600000e+01 9.000000e+00 2.500000e+00 2.000000e+00 5.000000e-01 5.000000e-01 0.000000e+00 0.000000e+00 4.120000e+02
1811000 -4.951172e+04 3.125911e+02 2.490000e+02 1.025000e+02 4.600000e+01 9.000000e+00 2.500000e+00 2.000000e+00 5.000000e-01 5.000000e-01 0.000000e+00 0.000000e+00 4.120000e+02
1812000 -4.955246e+04 3.110059e+02 2.490000e+02 1.025000e+02 4.600000e+01 9.000000e+00 2.500000e+00 2.000000e+00 5.000000e-01 5.000000e-01 0.000000e+00 0.000000e+00 4.120000e+02
1813000 -4.955407e+04 3.098431e+02 2.490000e+02 1.025000e+02 4.600000e+01 9.000000e+00 2.500000e+00 2.000000e+00 5.000000e-01 5.000000e-01 0.000000e+00 0.000000e+00 4.120000e+02
1814000 -4.957685e+04 3.150320e+02 2.490000e+02 1.025000e+02 4.600000e+01 9.000000e+00 2.500000e+00 2.000000e+00 5.000000e-01 5.000000e-01 0.000000e+00 0.000000e+00 4.120000e+02
1815000 -4.954561e+04 3.140102e+02 2.490000e+02 1.025000e+02 4.650000e+01 9.000000e+00 2.500000e+00 2.000000e+00 5.000000e-01 5.000000e-01 0.000000e+00 0.000000e+00 4.125000e+02
1816000 -4.959892e+04 3.109481e+02 2.490000e+02 1.025000e+02 4.700000e+01 9.000000e+00 2.500000e+00 2.000000e+00 5.000000e-01 5.000000e-01 0.000000e+00 0.000000e+00 4.130000e+02
1817000 -4.961362e+04 3.118057e+02 2.490000e+02 1.025000e+02 4.700000e+01 9.000000e+00 2.500000e+00 2.000000e+00 5.000000e-01 5.000000e-01 0.000000e+00 0.000000e+00 4.130000e+02
1818000 -4.960266e+04 3.106055e+02 2.490000e+02 1.025000e+02 4.700000e+01 9.000000e+00 2.500000e+00 2.000000e+00 5.000000e-01 5.000000e-01 0.000000e+00 0.000000e+00 4.130000e+02
1819000 -4.954621e+04 3.118662e+02 2.490000e+02 1.025000e+02 4.700000e+01 9.000000e+00 2.500000e+00 2.000000e+00 5.000000e-01 5.000000e-01 0.000000e+00 0.000000e+00 4.130000e+02
1820000 -4.956111e+04 3.130252e+02 2.490000e+02 1.025000e+02 4.700000e+01 9.000000e+00 2.500000e+00 2.000000e+00 5.000000e-01 5.000000e-01 0.000000e+00 0.000000e+00 4.130000e+02
1821000 -4.952794e+04 3.094174e+02 2.490000e+02 1.025000e+02 4.700000e+01 9.000000e+00 2.500000e+00 2.000000e+00 5.000000e-01 5.000000e-01 0.000000e+00 0.000000e+00 4.130000e+02
1822000 -4.948914e+04 3.098982e+02 2.490000e+02 1.025000e+02 4.700000e+01 9.000000e+00 2.500000e+00 2.000000e+00 5.000000e-01 5.000000e-01 0.000000e+00 0.000000e+00 4.130000e+02
1823000 -4.949985e+04 3.103512e+02 2.490000e+02 1.025000e+02 4.700000e+01 9.000000e+00 2.500000e+00 2.000000e+00 5.000000e-01 5.000000e-01 0.000000e+00 0.000000e+00 4.130000e+02
1824000 -4.948289e+04 3.122650e+02 2.490000e+02 1.025000e+02 4.700000e+01 9.000000e+00 2.500000e+00 2.000000e+00 5.000000e-01 5.000000e-01 0.000000e+00 0.000000e+00 4.130000e+02
1825000 -4.951567e+04 3.120968e+02 2.490000e+02 1.025000e+02 4.700000e+01 9.000000e+00 2.500000e+00 2.000000e+00 5.000000e-01 5.000000e-01 0.000000e+00 0.000000e+00 4.130000e+02
1826000 -4.956506e+04 3.080584e+02 2.490000e+02 1.025000e+02 4.700000e+01 9.000000e+00 2.500000e+00 2.000000e+00 5.000000e-01 5.000000e-01 0.000000e+00 0.000000e+00 4.130000e+02
1827000 -4.950274e+04 3.114613e+02 2.490000e+02 1.025000e+02 4.700000e+01 9.000000e+00 2.500000e+00 2.000000e+00 5.000000e-01 5.000000e-01 0.000000e+00 0.000000e+00 4.130000e+02
1828000 -4.954280e+04 3.129709e+02 2.490000e+02 1.025000e+02 4.700000e+01 9.000000e+00 2.500000e+00 2.000000e+00 5.000000e-01 5.000000e-01 0.000000e+00 0.000000e+00 4.130000e+02
1829000 -4.950002e+04 3.095546e+02 2.495000e+02 1.025000e+02 4.700000e+01 9.000000e+00 2.500000e+00 2.000000e+00 5.000000e-01 5.000000e-01 0.000000e+00 0.000000e+00 4.135000e+02
1830000 -4.954274e+04 3.109594e+02 2.495000e+02 1.030000e+02 4.750000e+01 9.000000e+00 2.500000e+00 2.000000e+00 5.000000e-01 5.000000e-01 0.000000e+00 0.000000e+00 4.145000e+02
1831000 -4.948219e+04 3.119582e+02 2.495000e+02 1.030000e+02 4.750000e+01 9.000000e+00 2.500000e+00 2.000000e+00 5.000000e-01 5.000000e-01 0.000000e+00 0.000000e+00 4.145000e+02
1832000 -4.950134e+04 3.121058e+02 2.495000e+02 1.030000e+02 4.750000e+01 9.000000e+00 2.500000e+00 2.000000e+00 5.000000e-01 5.000000e-01 0.000000e+00 0.000000e+00 4.145000e+02
1833000 -4.949299e+04 3.097853e+02 2.495000e+02 1.030000e+02 4.750000e+01 9.000000e+00 2.500000e+00 2.000000e+00 5.000000e-01 5.000000e-01 0.000000e+00 0.000000e+00 4.145000e+02
1834000 -4.945307e+04 3.129583e+02 2.495000e+02 1.030000e+02 4.750000e+01 9.000000e+00 2.500000e+00 2.000000e+00 5.000000e-01 5.000000e-01 0.000000e+00 0.000000e+00 4.145000e+02
1835000 -4.950617e+04 3.134759e+02 2.495000e+02 1.030000e+02 4.750000e+01 9.000000e+00 2.500000e+00 2.000000e+00 5.000000e-01 5.000000e-01 0.000000e+00 0.000000e+00 4.145000e+02
1836000 -4.958020e+04 3.124536e+02 2.495000e+02 1.030000e+02 4.750000e+01 9.000000e+00 2.500000e+00 2.000000e+00 5.000000e-01 5.000000e-01 0.000000e+00 0.000000e+00 4.145000e+02
1837000 -4.955108e+04 3.103977e+02 2.495000e+02 1.030000e+02 4.750000e+01 9.000000e+00 2.500000e+00 2.000000e+00 5.000000e-01 5.000000e-01 0.000000e+00 0.000000e+00 4.145000e+02
1838000 -4.958778e+04 3.136948e+02 2.495000e+02 1.030000e+02 4.750000e+01 9.000000e+00 2.500000e+00 2.000000e+00 5.000000e-01 5.000000e-01 0.000000e+00 0.000000e+00 4.145000e+02
1839000 -4.955273e+04 3.096993e+02 2.495000e+02 1.030000e+02 4.750000e+01 9.000000e+00 2.500000e+00 2.000000e+00 5.000000e-01 5.000000e-01 0.000000e+00 0.000000e+00 4.145000e+02
1840000 -4.960405e+04 3.149571e+02 2.495000e+02 1.030000e+02 4.750000e+01 9.000000e+00 2.500000e+00 2.000000e+00 5.000000e-01 5.000000e-01 0.000000e+00 0.000000e+00 4.145000e+02
1841000 -4.957308e+04 3.106961e+02 2.495000e+02 1.035000e+02 4.750000e+01 9.000000e+00 2.500000e+00 2.000000e+00 5.000000e-01 5.000000e-01 0.000000e+00 0.000000e+00 4.150000e+02
1842000 -4.961029e+04 3.113190e+02 2.495000e+02 1.035000e+02 4.750000e+01 9.000000e+00 2.500000e+00 2.000000e+00 5.000000e-01 5.000000e-01 0.000000e+00 0.000000e+00 4.150000e+02
1843000 -4.955876e+04 3.099004e+02 2.495000e+02 1.035000e+02 4.750000e+01 9.000000e+00 2.500000e+00 2.000000e+00 5.000000e-01 5.000000e-01 0.000000e+00 0.000000e+00 4.150000e+02
1844000 -4.954652e+04 3.115888e+02 2.495000e+02 1.035000e+02 4.750000e+01 9.000000e+00 2.500000e+00 2.000000e+00 5.000000e-01 5.000000e-01 0.000000e+00 0.000000e+00 4.150000e+02
1845000 -4.962324e+04 3.132659e+02 2.495000e+02 1.035000e+02 4.750000e+01 9.000000e+00 2.500000e+00 2.000000e+00 5.000000e-01 5.000000e-01 0.000000e+00 0.000000e+00 4.150000e+02
1846000 -4.960808e+04 3.129101e+02 2.495000e+02 1.035000e+02 4.750000e+01 9.000000e+00 2.500000e+00 2.000000e+00 5.000000e-01 5.000000e-01 0.000000e+00 0.000000e+00 4.150000e+02
1847000 -4.954625e+04 3.087251e+02 2.495000e+02 1.035000e+02 4.750000e+01 9.000000e+00 2.500000e+00 2.000000e+00 5.000000e-01 5.000000e-01 0.000000e+00 0.000000e+00 4.150000e+02
1848000 -4.954206e+04 3.114646e+02 2.495000e+02 1.035000e+02 4.750000e+01 9.000000e+00 2.500000e+00 2.000000e+00 5.000000e-01 5.000000e-01 0.000000e+00 0.000000e+00 4.150000e+02
1849000 -4.952293e+04 3.094074e+02 2.495000e+02 1.040000e+02 4.750000e+01 9.000000e+00 2.500000e+00 2.000000e+00 5.000000e-01 5.000000e-01 0.000000e+00 0.000000e+00 4.155000e+02
1850000 -4.950037e+04 3.106224e+02 2.495000e+02 1.040000e+02 4.750000e+01 9.000000e+00 2.500000e+00 2.000000e+00 5.000000e-01 5.000000e-01 0.000000e+00 0.000000e+00 4.155000e+02
1851000 -4.952630e+04 3.120750e+02 2.495000e+02 1.040000e+02 4.750000e+01 9.000000e+00 2.500000e+00 2.000000e+00 5.000000e-01 5.000000e-01 0.000000e+00 0.000000e+00 4.155000e+02
1852000 -4.948204e+04 3.108965e+02 2.495000e+02 1.040000e+02 4.750000e+01 9.000000e+00 2.500000e+00 2.000000e+00 5.000000e-01 5.000000e-01 0.000000e+00 0.000000e+00 4.155000e+02
1853000 -4.950340e+04 3.116117e+02 2.495000e+02 1.040000e+02 4.750000e+01 9.000000e+00 2.500000e+00 2.000000e+00 5.000000e-01 5.000000e-01 0.000000e+00 0.000000e+00 4.155000e+02
1854000 -4.951624e+04 3.108730e+02 2.495000e+02 1.040000e+02 4.750000e+01 9.000000e+00 2.500000e+00 2.000000e+00 5.000000e-01 5.000000e-01 0.000000e+00 0.000000e+00 4.155000e+02
1855000 -4.959552e+04 3.110471e+02 2.495000e+02 1.040000e+02 4.750000e+01 9.000000e+00 2.500000e+00 2.000000e+00 5.000000e-01 5.000000e-01 0.000000e+00 0.000000e+00 4.155000e+02
1856000 -4.961398e+04 3.111068e+02 2.495000e+02 1.040000e+02 4.750000e+01 9.000000e+00 2.500000e+00 2.000000e+00 5.000000e-01 5.000000e-01 0.000000e+00 0.000000e+00 4.155000e+02
1857000 -4.948149e+04 3.099991e+02 2.500000e+02 1.040000e+02 4.750000e+01 9.000000e+00 2.500000e+00 2.000000e+00 5.000000e-01 5.000000e-01 0.000000e+00 0.000000e+00 4.155000e+02
1858000 -4.954010e+04 3.130812e+02 2.500000e+02 1.040000e+02 4.750000e+01 9.000000e+00 2.500000e+00 2.000000e+00 5.000000e-01 5.000000e-01 0.000000e+00 0.000000e+00 4.160000e+02
1859000 -4.953521e+04 3.123439e+02 2.500000e+02 1.040000e+02 4.750000e+01 9.000000e+00 3.000000e+00 2.000000e+00 5.000000e-01 5.000000e-01 0.000000e+00 0.000000e+00 4.165000e+02
1860000 -4.944609e+04 3.102638e+02 2.500000e+02 1.040000e+02 4.750000e+01 9.000000e+00 3.000000e+00 2.000000e+00 5.000000e-01 5.000000e-01 0.000000e+00 0.000000e+00 4.165000e+02
1861000 -4.951763e+04 3.111001e+02 2.500000e+02 1.040000e+02 4.750000e+01 9.000000e+00 3.000000e+00 2.000000e+00 5.000000e-01 5.000000e-01 0.000000e+00 0.000000e+00 4.165000e+02
1862000 -4.950036e+04 3.110101e+02 2.500000e+02 1.040000e+02 4.750000e+01 9.000000e+00 3.000000e+00 2.000000e+00 5.000000e-01 5.000000e-01 0.000000e+00 0.000000e+00 4.165000e+02
1863000 -4.950468e+04 3.094669e+02 2.500000e+02 1.040000e+02 4.750000e+01 9.000000e+00 3.000000e+00 2.000000e+00 5.000000e-01 5.000000e-01 0.000000e+00 0.000000e+00 4.165000e+02
1864000 -4.946789e+04 3.089157e+02 2.500000e+02 1.040000e+02 4.750000e+01 9.000000e+00 3.000000e+00 2.000000e+00 5.000000e-01 5.000000e-01 0.000000e+00 0.000000e+00 4.165000e+02
1865000 -4.947310e+04 3.078616e+02 2.500000e+02 1.040000e+02 4.750000e+01 9.000000e+00 3.000000e+00 2.000000e+00 5.000000e-01 5.000000e-01 0.000000e+00 0.000000e+00 4.165000e+02
1866000 -4.950174e+04 3.139246e+02 2.500000e+02 1.040000e+02 4.750000e+01 9.000000e+00 3.000000e+00 2.000000e+00 5.000000e-01 5.000000e-01 0.000000e+00 0.000000e+00 4.165000e+02
1867000 -4.947240e+04 3.125283e+02 2.500000e+02 1.040000e+02 4.750000e+01 9.000000e+00 3.000000e+00 2.000000e+00 5.000000e-01 5.000000e-01 0.000000e+00 0.000000e+00 4.165000e+02
1868000 -4.952940e+04 3.141869e+02 2.500000e+02 1.040000e+02 4.750000e+01 9.000000e+00 3.000000e+00 2.000000e+00 5.000000e-01 5.000000e-01 0.000000e+00 0.000000e+00 4.165000e+02
1869000 -4.947631e+04 3.137535e+02 2.500000e+02 1.040000e+02 4.750000e+01 9.000000e+00 3.000000e+00 2.000000e+00 5.000000e-01 5.000000e-01 0.000000e+00 0.000000e+00 4.165000e+02
1870000 -4.948168e+04 3.123516e+02 2.500000e+02 1.040000e+02 4.750000e+01 9.000000e+00 3.000000e+00 2.000000e+00 5.000000e-01 5.000000e-01 0.000000e+00 0.000000e+00 4.165000e+02
1871000 -4.952793e+04 3.114186e+02 2.500000e+02 1.040000e+02 4.750000e+01 9.000000e+00 3.000000e+00 2.000000e+00 5.000000e-01 5.000000e-01 0.000000e+00 0.000000e+00 4.165000e+02
1872000 -4.950880e+04 3.132596e+02 2.500000e+02 1.040000e+02 4.750000e+01 9.000000e+00 3.000000e+00 2.000000e+00 5.000000e-01 5.000000e-01 0.000000e+00 0.000000e+00 4.165000e+02
1873000 -4.943841e+04 3.135053e+02 2.500000e+02 1.040000e+02 4.750000e+01 9.000000e+00 3.000000e+00 2.000000e+00 5.000000e-01 5.000000e-01 0.000000e+00 0.000000e+00 4.165000e+02
1874000 -4.951512e+04 3.123507e+02 2.500000e+02 1.040000e+02 4.750000e+01 9.000000e+00 3.000000e+00 2.000000e+00 5.000000e-01 5.000000e-01 0.000000e+00 0.000000e+00 4.165000e+02
1875000 -4.953348e+04 3.124244e+02 2.500000e+02 1.040000e+02 4.750000e+01 9.000000e+00 3.000000e+00 2.000000e+00 5.000000e-01 5.000000e-01 0.000000e+00 0.000000e+00 4.165000e+02
1876000 -4.949671e+04 3.131329e+02 2.500000e+02 1.040000e+02 4.800000e+01 9.000000e+00 3.000000e+00 2.000000e+00 5.000000e-01 5.000000e-01 0.000000e+00 0.000000e+00 4.170000e+02
1877000 -4.952611e+04 3.106255e+02 2.500000e+02 1.040000e+02 4.800000e+01 9.000000e+00 3.000000e+00 2.000000e+00 5.000000e-01 5.000000e-01 0.000000e+00 0.000000e+00 4.170000e+02
1878000 -4.953051e+04 3.127119e+02 2.500000e+02 1.040000e+02 4.800000e+01 9.000000e+00 3.000000e+00 2.000000e+00 5.000000e-01 5.000000e-01 0.000000e+00 0.000000e+00 4.170000e+02
1879000 -4.946486e+04 3.114300e+02 2.500000e+02 1.040000e+02 4.800000e+01 9.000000e+00 3.000000e+00 2.000000e+00 5.000000e-01 5.000000e-01 0.000000e+00 0.000000e+00 4.170000e+02
1880000 -4.952810e+04 3.167282e+02 2.500000e+02 1.040000e+02 4.800000e+01 9.000000e+00 3.000000e+00 2.000000e+00 5.000000e-01 5.000000e-01 0.000000e+00 0.000000e+00 4.170000e+02
1881000 -4.954428e+04 3.175909e+02 2.500000e+02 1.040000e+02 4.800000e+01 9.000000e+00 3.000000e+00 2.000000e+00 5.000000e-01 5.000000e-01 0.000000e+00 0.000000e+00 4.170000e+02
1882000 -4.947921e+04 3.132752e+02 2.500000e+02 1.040000e+02 4.800000e+01 9.000000e+00 3.000000e+00 2.000000e+00 5.000000e-01 5.000000e-01 0.000000e+00 0.000000e+00 4.170000e+02
1883000 -4.956401e+04 3.138913e+02 2.500000e+02 1.040000e+02 4.800000e+01 9.000000e+00 3.000000e+00 2.000000e+00 5.000000e-01 5.000000e-01 0.000000e+00 0.000000e+00 4.170000e+02
1884000 -4.956149e+04 3.124670e+02 2.500000e+02 1.040000e+02 4.800000e+01 9.000000e+00 3.000000e+00 2.000000e+00 5.000000e-01 5.000000e-01 0.000000e+00 0.000000e+00 4.170000e+02
1885000 -4.947401e+04 3.109370e+02 2.500000e+02 1.040000e+02 4.800000e+01 9.000000e+00 3.000000e+00 2.000000e+00 5.000000e-01 5.000000e-01 0.000000e+00 0.000000e+00 4.170000e+02
1886000 -4.952803e+04 3.129557e+02 2.500000e+02 1.040000e+02 4.800000e+01 9.000000e+00 3.000000e+00 2.000000e+00 5.000000e-01 5.000000e-01 0.000000e+00 0.000000e+00 4.170000e+02
1887000 -4.951659e+04 3.130984e+02 2.500000e+02 1.040000e+02 4.850000e+01 9.000000e+00 3.000000e+00 2.000000e+00 5.000000e-01 5.000000e-01 0.000000e+00 0.000000e+00 4.175000e+02
1888000 -4.951789e+04 3.117291e+02 2.500000e+02 1.040000e+02 4.850000e+01 9.000000e+00 3.000000e+00 2.000000e+00 5.000000e-01 5.000000e-01 0.000000e+00 0.000000e+00 4.175000e+02
1889000 -4.953798e+04 3.131490e+02 2.500000e+02 1.040000e+02 4.850000e+01 9.000000e+00 3.000000e+00 2.000000e+00 5.000000e-01 5.000000e-01 0.000000e+00 0.000000e+00 4.175000e+02
1890000 -4.949826e+04 3.117675e+02 2.505000e+02 1.040000e+02 4.850000e+01 9.000000e+00 3.000000e+00 2.000000e+00 5.000000e-01 5.000000e-01 0.000000e+00 0.000000e+00 4.180000e+02
1891000 -4.955476e+04 3.132982e+02 2.505000e+02 1.040000e+02 4.850000e+01 9.000000e+00 3.000000e+00 2.000000e+00 5.000000e-01 5.000000e-01 0.000000e+00 0.000000e+00 4.180000e+02
1892000 -4.950933e+04 3.096058e+02 2.505000e+02 1.040000e+02 4.850000e+01 9.000000e+00 3.000000e+00 2.000000e+00 5.000000e-01 5.000000e-01 0.000000e+00 0.000000e+00 4.180000e+02
1893000 -4.952579e+04 3.139225e+02 2.505000e+02 1.040000e+02 4.850000e+01 9.000000e+00 3.000000e+00 2.000000e+00 5.000000e-01 5.000000e-01 0.000000e+00 0.000000e+00 4.180000e+02
1894000 -4.951530e+04 3.116524e+02 2.505000e+02 1.040000e+02 4.850000e+01 9.000000e+00 3.000000e+00 2.000000e+00 5.000000e-01 5.000000e-01 0.000000e+00 0.000000e+00 4.180000e+02
1895000 -4.950684e+04 3.156772e+02 2.510000e+02 1.040000e+02 4.850000e+01 9.000000e+00 3.000000e+00 2.000000e+00 5.000000e-01 5.000000e-01 0.000000e+00 0.000000e+00 4.185000e+02
1896000 -4.952488e+04 3.121567e+02 2.510000e+02 1.040000e+02 4.850000e+01 9.000000e+00 3.000000e+00 2.000000e+00 5.000000e-01 5.000000e-01 0.000000e+00 0.000000e+00 4.185000e+02
1897000 -4.951130e+04 3.127696e+02 2.510000e+02 1.040000e+02 4.850000e+01 9.000000e+00 3.000000e+00 2.000000e+00 5.000000e-01 5.000000e-01 0.000000e+00 0.000000e+00 4.185000e+02
1898000 -4.949748e+04 3.109234e+02 2.510000e+02 1.040000e+02 4.850000e+01 9.000000e+00 3.000000e+00 2.000000e+00 5.000000e-01 5.000000e-01 0.000000e+00 0.000000e+00 4.185000e+02
1899000 -4.950001e+04 3.115277e+02 2.510000e+02 1.040000e+02 4.900000e+01 9.000000e+00 3.000000e+00 2.000000e+00 5.000000e-01 5.000000e-01 0.000000e+00 0.000000e+00 4.185000e+02
1900000 -4.956062e+04 3.163962e+02 2.510000e+02 1.040000e+02 4.900000e+01 9.000000e+00 3.000000e+00 2.000000e+00 5.000000e-01 5.000000e-01 0.000000e+00 0.000000e+00 4.190000e+02
1901000 -4.954321e+04 3.165397e+02 2.510000e+02 1.045000e+02 4.900000e+01 9.000000e+00 3.000000e+00 2.000000e+00 5.000000e-01 5.000000e-01 0.000000e+00 0.000000e+00 4.195000e+02
1902000 -4.952681e+04 3.172923e+02 2.510000e+02 1.045000e+02 4.900000e+01 9.000000e+00 3.000000e+00 2.000000e+00 5.000000e-01 5.000000e-01 0.000000e+00 0.000000e+00 4.195000e+02
1903000 -4.955095e+04 3.114317e+02 2.510000e+02 1.045000e+02 4.900000e+01 9.000000e+00 3.000000e+00 2.000000e+00 5.000000e-01 5.000000e-01 0.000000e+00 0.000000e+00 4.195000e+02
1904000 -4.953552e+04 3.135682e+02 2.510000e+02 1.045000e+02 4.950000e+01 9.000000e+00 3.000000e+00 2.000000e+00 5.000000e-01 5.000000e-01 0.000000e+00 0.000000e+00 4.200000e+02
1905000 -4.955104e+04 3.135090e+02 2.510000e+02 1.045000e+02 4.950000e+01 9.000000e+00 3.000000e+00 2.000000e+00 5.000000e-01 5.000000e-01 0.000000e+00 0.000000e+00 4.200000e+02
1906000 -4.954970e+04 3.146624e+02 2.515000e+02 1.050000e+02 4.950000e+01 9.000000e+00 3.000000e+00 2.000000e+00 5.000000e-01 5.000000e-01 0.000000e+00 0.000000e+00 4.210000e+02
1907000 -4.951632e+04 3.135600e+02 2.515000e+02 1.050000e+02 5.050000e+01 9.000000e+00 3.000000e+00 2.000000e+00 5.000000e-01 5.000000e-01 0.000000e+00 0.000000e+00 4.215000e+02
1908000 -4.953456e+04 3.142263e+02 2.520000e+02 1.050000e+02 5.050000e+01 9.500000e+00 3.000000e+00 2.000000e+00 5.000000e-01 5.000000e-01 0.000000e+00 0.000000e+00 4.230000e+02
1909000 -4.950124e+04 3.105272e+02 2.520000e+02 1.050000e+02 5.050000e+01 9.500000e+00 3.000000e+00 2.000000e+00 5.000000e-01 5.000000e-01 0.000000e+00 0.000000e+00 4.230000e+02
1910000 -4.956239e+04 3.099141e+02 2.520000e+02 1.050000e+02 5.050000e+01 9.500000e+00 3.000000e+00 2.000000e+00 5.000000e-01 5.000000e-01 0.000000e+00 0.000000e+00 4.230000e+02
1911000 -4.955747e+04 3.116919e+02 2.520000e+02 1.055000e+02 5.050000e+01 9.500000e+00 3.000000e+00 2.000000e+00 5.000000e-01 5.000000e-01 0.000000e+00 0.000000e+00 4.235000e+02
1912000 -4.948767e+04 3.105874e+02 2.520000e+02 1.055000e+02 5.050000e+01 9.500000e+00 3.000000e+00 2.000000e+00 5.000000e-01 5.000000e-01 0.000000e+00 0.000000e+00 4.235000e+02
1913000 -4.951559e+04 3.123702e+02 2.520000e+02 1.055000e+02 5.050000e+01 9.500000e+00 3.000000e+00 2.000000e+00 5.000000e-01 5.000000e-01 0.000000e+00 0.000000e+00 4.235000e+02
1914000 -4.949310e+04 3.109539e+02 2.520000e+02 1.055000e+02 5.050000e+01 9.500000e+00 3.000000e+00 2.000000e+00 5.000000e-01 5.000000e-01 0.000000e+00 0.000000e+00 4.235000e+02
1915000 -4.952083e+04 3.115621e+02 2.520000e+02 1.055000e+02 5.050000e+01 9.500000e+00 3.000000e+00 2.000000e+00 5.000000e-01 5.000000e-01 0.000000e+00 0.000000e+00 4.235000e+02
1916000 -4.954868e+04 3.091301e+02 2.520000e+02 1.055000e+02 5.050000e+01 9.500000e+00 3.000000e+00 2.000000e+00 5.000000e-01 5.000000e-01 0.000000e+00 0.000000e+00 4.235000e+02
1917000 -4.953318e+04 3.096714e+02 2.525000e+02 1.055000e+02 5.050000e+01 9.500000e+00 3.000000e+00 2.000000e+00 5.000000e-01 5.000000e-01 0.000000e+00 0.000000e+00 4.240000e+02
1918000 -4.946017e+04 3.098978e+02 2.525000e+02 1.055000e+02 5.050000e+01 9.500000e+00 3.000000e+00 2.000000e+00 5.000000e-01 5.000000e-01 0.000000e+00 0.000000e+00 4.240000e+02
1919000 -4.952305e+04 3.189928e+02 2.525000e+02 1.055000e+02 5.050000e+01 9.500000e+00 3.000000e+00 2.000000e+00 5.000000e-01 5.000000e-01 0.000000e+00 0.000000e+00 4.240000e+02
1920000 -4.949477e+04 3.119574e+02 2.525000e+02 1.055000e+02 5.050000e+01 9.500000e+00 3.000000e+00 2.000000e+00 5.000000e-01 5.000000e-01 0.000000e+00 0.000000e+00 4.240000e+02
1921000 -4.951678e+04 3.142745e+02 2.525000e+02 1.055000e+02 5.050000e+01 9.500000e+00 3.000000e+00 2.000000e+00 5.000000e-01 5.000000e-01 0.000000e+00 0.000000e+00 4.240000e+02
1922000 -4.950919e+04 3.181672e+02 2.525000e+02 1.055000e+02 5.050000e+01 9.500000e+00 3.000000e+00 2.000000e+00 5.000000e-01 5.000000e-01 0.000000e+00 0.000000e+00 4.240000e+02
1923000 -4.950128e+04 3.120071e+02 2.525000e+02 1.055000e+02 5.050000e+01 9.500000e+00 3.000000e+00 2.000000e+00 5.000000e-01 5.000000e-01 0.000000e+00 0.000000e+00 4.240000e+02
1924000 -4.945356e+04 3.094143e+02 2.525000e+02 1.055000e+02 5.050000e+01 9.500000e+00 3.000000e+00 2.000000e+00 5.000000e-01 5.000000e-01 0.000000e+00 0.000000e+00 4.240000e+02
1925000 -4.951547e+04 3.095384e+02 2.525000e+02 1.055000e+02 5.050000e+01 9.500000e+00 3.000000e+00 2.000000e+00 5.000000e-01 5.000000e-01 0.000000e+00 0.000000e+00 4.240000e+02
1926000 -4.952102e+04 3.114765e+02 2.525000e+02 1.055000e+02 5.050000e+01 9.500000e+00 3.000000e+00 2.000000e+00 5.000000e-01 5.000000e-01 0.000000e+00 0.000000e+00 4.240000e+02
1927000 -4.950303e+04 3.098113e+02 2.525000e+02 1.055000e+02 5.050000e+01 9.500000e+00 3.000000e+00 2.000000e+00 5.000000e-01 5.000000e-01 0.000000e+00 0.000000e+00 4.240000e+02
1928000 -4.952471e+04 3.099751e+02 2.525000e+02 1.055000e+02 5.050000e+01 9.500000e+00 3.000000e+00 2.000000e+00 5.000000e-01 5.000000e-01 0.000000e+00 0.000000e+00 4.240000e+02
1929000 -4.952646e+04 3.145780e+02 2.525000e+02 1.055000e+02 5.050000e+01 9.500000e+00 3.000000e+00 2.000000e+00 5.000000e-01 5.000000e-01 0.000000e+00 0.000000e+00 4.240000e+02
1930000 -4.954517e+04 3.099254e+02 2.525000e+02 1.055000e+02 5.050000e+01 9.500000e+00 3.000000e+00 2.000000e+00 5.000000e-01 5.000000e-01 0.000000e+00 0.000000e+00 4.240000e+02
1931000 -4.949550e+04 3.125999e+02 2.525000e+02 1.055000e+02 5.050000e+01 9.500000e+00 3.000000e+00 2.000000e+00 5.000000e-01 5.000000e-01 0.000000e+00 0.000000e+00 4.240000e+02
1932000 -4.950645e+04 3.162912e+02 2.525000e+02 1.055000e+02 5.050000e+01 9.500000e+00 3.000000e+00 2.000000e+00 5.000000e-01 5.000000e-01 0.000000e+00 0.000000e+00 4.240000e+02
1933000 -4.949001e+04 3.122358e+02 2.525000e+02 1.055000e+02 5.050000e+01 9.500000e+00 3.000000e+00 2.000000e+00 5.000000e-01 5.000000e-01 0.000000e+00 0.000000e+00 4.240000e+02
1934000 -4.952209e+04 3.118307e+02 2.525000e+02 1.055000e+02 5.050000e+01 9.500000e+00 3.000000e+00 2.000000e+00 5.000000e-01 5.000000e-01 0.000000e+00 0.000000e+00 4.240000e+02
1935000 -4.949129e+04 3.132171e+02 2.525000e+02 1.060000e+02 5.050000e+01 9.500000e+00 3.000000e+00 2.000000e+00 5.000000e-01 5.000000e-01 0.000000e+00 0.000000e+00 4.245000e+02
1936000 -4.953157e+04 3.105519e+02 2.525000e+02 1.060000e+02 5.050000e+01 9.500000e+00 3.000000e+00 2.000000e+00 5.000000e-01 5.000000e-01 0.000000e+00 0.000000e+00 4.245000e+02
1937000 -4.948233e+04 3.147056e+02 2.525000e+02 1.060000e+02 5.050000e+01 9.500000e+00 3.000000e+00 2.000000e+00 5.000000e-01 5.000000e-01 0.000000e+00 0.000000e+00 4.245000e+02
1938000 -4.952812e+04 3.122090e+02 2.525000e+02 1.070000e+02 5.050000e+01 9.500000e+00 3.000000e+00 2.000000e+00 5.000000e-01 5.000000e-01 0.000000e+00 0.000000e+00 4.250000e+02
1939000 -4.950667e+04 3.128619e+02 2.525000e+02 1.070000e+02 5.050000e+01 9.500000e+00 3.000000e+00 2.000000e+00 5.000000e-01 5.000000e-01 0.000000e+00 0.000000e+00 4.255000e+02
1940000 -4.950880e+04 3.141433e+02 2.525000e+02 1.070000e+02 5.050000e+01 9.500000e+00 3.000000e+00 2.000000e+00 5.000000e-01 5.000000e-01 0.000000e+00 0.000000e+00 4.255000e+02
1941000 -4.949261e+04 3.129582e+02 2.525000e+02 1.070000e+02 5.050000e+01 9.500000e+00 3.000000e+00 2.000000e+00 5.000000e-01 5.000000e-01 0.000000e+00 0.000000e+00 4.255000e+02
1942000 -4.953731e+04 3.130466e+02 2.525000e+02 1.070000e+02 5.050000e+01 9.500000e+00 3.000000e+00 2.000000e+00 5.000000e-01 5.000000e-01 0.000000e+00 0.000000e+00 4.255000e+02
1943000 -4.943457e+04 3.155007e+02 2.525000e+02 1.070000e+02 5.050000e+01 9.500000e+00 3.000000e+00 2.000000e+00 5.000000e-01 5.000000e-01 0.000000e+00 0.000000e+00 4.255000e+02
1944000 -4.953033e+04 3.098321e+02 2.525000e+02 1.070000e+02 5.050000e+01 9.500000e+00 3.000000e+00 2.000000e+00 5.000000e-01 5.000000e-01 0.000000e+00 0.000000e+00 4.255000e+02
1945000 -4.948477e+04 3.105523e+02 2.525000e+02 1.070000e+02 5.050000e+01 9.500000e+00 3.000000e+00 2.000000e+00 5.000000e-01 5.000000e-01 0.000000e+00 0.000000e+00 4.255000e+02
1946000 -4.948440e+04 3.125650e+02 2.530000e+02 1.070000e+02 5.050000e+01 9.500000e+00 3.000000e+00 2.000000e+00 5.000000e-01 5.000000e-01 0.000000e+00 0.000000e+00 4.260000e+02
1947000 -4.947084e+04 3.152288e+02 2.530000e+02 1.070000e+02 5.050000e+01 9.500000e+00 3.000000e+00 2.000000e+00 5.000000e-01 5.000000e-01 0.000000e+00 0.000000e+00 4.260000e+02
1948000 -4.953519e+04 3.071669e+02 2.530000e+02 1.070000e+02 5.050000e+01 9.500000e+00 3.000000e+00 2.000000e+00 5.000000e-01 5.000000e-01 0.000000e+00 0.000000e+00 4.260000e+02
1949000 -4.947000e+04 3.128553e+02 2.530000e+02 1.070000e+02 5.050000e+01 9.500000e+00 3.000000e+00 2.000000e+00 5.000000e-01 5.000000e-01 0.000000e+00 0.000000e+00 4.260000e+02
1950000 -4.943995e+04 3.129133e+02 2.530000e+02 1.070000e+02 5.050000e+01 9.500000e+00 3.000000e+00 2.000000e+00 5.000000e-01 5.000000e-01 0.000000e+00 0.000000e+00 4.260000e+02
1951000 -4.945993e+04 3.135420e+02 2.530000e+02 1.070000e+02 5.050000e+01 9.500000e+00 3.000000e+00 2.000000e+00 5.000000e-01 5.000000e-01 0.000000e+00 0.000000e+00 4.260000e+02
1952000 -4.944245e+04 3.124999e+02 2.530000e+02 1.070000e+02 5.050000e+01 9.500000e+00 3.000000e+00 2.000000e+00 5.000000e-01 5.000000e-01 0.000000e+00 0.000000e+00 4.260000e+02
1953000 -4.946594e+04 3.145052e+02 2.530000e+02 1.070000e+02 5.050000e+01 9.500000e+00 3.000000e+00 2.000000e+00 5.000000e-01 5.000000e-01 0.000000e+00 0.000000e+00 4.260000e+02
1954000 -4.948365e+04 3.155648e+02 2.530000e+02 1.070000e+02 5.050000e+01 9.500000e+00 3.000000e+00 2.000000e+00 5.000000e-01 5.000000e-01 0.000000e+00 0.000000e+00 4.260000e+02
1955000 -4.948157e+04 3.074977e+02 2.530000e+02 1.075000e+02 5.050000e+01 9.500000e+00 3.000000e+00 2.000000e+00 5.000000e-01 5.000000e-01 0.000000e+00 0.000000e+00 4.265000e+02
1956000 -4.939626e+04 3.122736e+02 2.530000e+02 1.080000e+02 5.050000e+01 9.500000e+00 3.000000e+00 2.000000e+00 5.000000e-01 5.000000e-01 0.000000e+00 0.000000e+00 4.270000e+02
1957000 -4.950913e+04 3.151826e+02 2.530000e+02 1.080000e+02 5.050000e+01 9.500000e+00 3.000000e+00 2.000000e+00 5.000000e-01 5.000000e-01 0.000000e+00 0.000000e+00 4.270000e+02
1958000 -4.948820e+04 3.125771e+02 2.530000e+02 1.080000e+02 5.050000e+01 1.000000e+01 3.000000e+00 2.000000e+00 5.000000e-01 5.000000e-01 0.000000e+00 0.000000e+00 4.275000e+02
1959000 -4.948149e+04 3.127661e+02 2.530000e+02 1.080000e+02 5.050000e+01 1.000000e+01 3.000000e+00 2.000000e+00 5.000000e-01 5.000000e-01 0.000000e+00 0.000000e+00 4.275000e+02
1960000 -4.948472e+04 3.097418e+02 2.530000e+02 1.080000e+02 5.050000e+01 1.000000e+01 3.000000e+00 2.000000e+00 5.000000e-01 5.000000e-01 0.000000e+00 0.000000e+00 4.275000e+02
1961000 -4.952072e+04 3.119067e+02 2.530000e+02 1.080000e+02 5.050000e+01 1.000000e+01 3.000000e+00 2.000000e+00 5.000000e-01 5.000000e-01 0.000000e+00 0.000000e+00 4.275000e+02
1962000 -4.953501e+04 3.144986e+02 2.530000e+02 1.080000e+02 5.050000e+01 1.000000e+01 3.000000e+00 2.000000e+00 5.000000e-01 5.000000e-01 0.000000e+00 0.000000e+00 4.275000e+02
1963000 -4.948900e+04 3.109569e+02 2.530000e+02 1.080000e+02 5.050000e+01 1.000000e+01 3.000000e+00 2.000000e+00 5.000000e-01 5.000000e-01 0.000000e+00 0.000000e+00 4.275000e+02
1964000 -4.948665e+04 3.144151e+02 2.530000e+02 1.080000e+02 5.050000e+01 1.000000e+01 3.000000e+00 2.000000e+00 5.000000e-01 5.000000e-01 0.000000e+00 0.000000e+00 4.275000e+02
1965000 -4.950210e+04 3.144603e+02 2.530000e+02 1.080000e+02 5.050000e+01 1.000000e+01 3.000000e+00 2.000000e+00 5.000000e-01 5.000000e-01 0.000000e+00 0.000000e+00 4.275000e+02
1966000 -4.950027e+04 3.135449e+02 2.530000e+02 1.080000e+02 5.050000e+01 1.000000e+01 3.000000e+00 2.000000e+00 5.000000e-01 5.000000e-01 0.000000e+00 0.000000e+00 4.275000e+02
1967000 -4.958279e+04 3.148170e+02 2.530000e+02 1.080000e+02 5.050000e+01 1.000000e+01 3.500000e+00 2.000000e+00 5.000000e-01 5.000000e-01 0.000000e+00 0.000000e+00 4.280000e+02
1968000 -4.955178e+04 3.123431e+02 2.530000e+02 1.080000e+02 5.050000e+01 1.000000e+01 3.500000e+00 2.000000e+00 5.000000e-01 5.000000e-01 0.000000e+00 0.000000e+00 4.280000e+02
1969000 -4.951788e+04 3.127937e+02 2.530000e+02 1.080000e+02 5.050000e+01 1.000000e+01 3.500000e+00 2.000000e+00 5.000000e-01 5.000000e-01 0.000000e+00 0.000000e+00 4.280000e+02
1970000 -4.949954e+04 3.120941e+02 2.530000e+02 1.080000e+02 5.050000e+01 1.000000e+01 3.500000e+00 2.000000e+00 5.000000e-01 5.000000e-01 0.000000e+00 0.000000e+00 4.280000e+02
1971000 -4.948849e+04 3.140820e+02 2.530000e+02 1.080000e+02 5.050000e+01 1.000000e+01 3.500000e+00 2.000000e+00 5.000000e-01 5.000000e-01 0.000000e+00 0.000000e+00 4.280000e+02
1972000 -4.948714e+04 3.091292e+02 2.530000e+02 1.080000e+02 5.050000e+01 1.000000e+01 3.500000e+00 2.000000e+00 5.000000e-01 5.000000e-01 0.000000e+00 0.000000e+00 4.280000e+02
1973000 -4.952339e+04 3.136550e+02 2.530000e+02 1.080000e+02 5.050000e+01 1.000000e+01 3.500000e+00 2.000000e+00 5.000000e-01 5.000000e-01 0.000000e+00 0.000000e+00 4.280000e+02
1974000 -4.947743e+04 3.120038e+02 2.530000e+02 1.080000e+02 5.050000e+01 1.000000e+01 3.500000e+00 2.000000e+00 5.000000e-01 5.000000e-01 0.000000e+00 0.000000e+00 4.280000e+02
1975000 -4.949894e+04 3.153607e+02 2.530000e+02 1.080000e+02 5.050000e+01 1.000000e+01 3.500000e+00 2.000000e+00 5.000000e-01 5.000000e-01 0.000000e+00 0.000000e+00 4.280000e+02
1976000 -4.949632e+04 3.133889e+02 2.530000e+02 1.080000e+02 5.100000e+01 1.000000e+01 3.500000e+00 2.000000e+00 5.000000e-01 5.000000e-01 0.000000e+00 0.000000e+00 4.285000e+02
1977000 -4.950156e+04 3.080422e+02 2.530000e+02 1.080000e+02 5.100000e+01 1.050000e+01 3.500000e+00 2.000000e+00 5.000000e-01 5.000000e-01 0.000000e+00 0.000000e+00 4.290000e+02
1978000 -4.949730e+04 3.117044e+02 2.530000e+02 1.080000e+02 5.100000e+01 1.050000e+01 3.500000e+00 2.000000e+00 5.000000e-01 5.000000e-01 0.000000e+00 0.000000e+00 4.290000e+02
1979000 -4.945405e+04 3.089022e+02 2.530000e+02 1.080000e+02 5.100000e+01 1.100000e+01 3.500000e+00 2.000000e+00 5.000000e-01 5.000000e-01 0.000000e+00 0.000000e+00 4.290000e+02
1980000 -4.949156e+04 3.141990e+02 2.530000e+02 1.080000e+02 5.100000e+01 1.100000e+01 3.500000e+00 2.000000e+00 5.000000e-01 5.000000e-01 0.000000e+00 0.000000e+00 4.295000e+02
1981000 -4.949754e+04 3.118042e+02 2.530000e+02 1.080000e+02 5.100000e+01 1.100000e+01 3.500000e+00 2.000000e+00 5.000000e-01 5.000000e-01 0.000000e+00 0.000000e+00 4.295000e+02
1982000 -4.944648e+04 3.114244e+02 2.530000e+02 1.085000e+02 5.100000e+01 1.100000e+01 3.500000e+00 2.000000e+00 5.000000e-01 5.000000e-01 0.000000e+00 0.000000e+00 4.295000e+02
1983000 -4.944311e+04 3.166911e+02 2.535000e+02 1.085000e+02 5.100000e+01 1.100000e+01 3.500000e+00 2.000000e+00 5.000000e-01 5.000000e-01 0.000000e+00 0.000000e+00 4.305000e+02
1984000 -4.946962e+04 3.103657e+02 2.535000e+02 1.090000e+02 5.100000e+01 1.100000e+01 3.500000e+00 2.000000e+00 5.000000e-01 5.000000e-01 0.000000e+00 0.000000e+00 4.310000e+02
1985000 -4.947573e+04 3.128838e+02 2.535000e+02 1.095000e+02 5.100000e+01 1.100000e+01 3.500000e+00 2.000000e+00 5.000000e-01 5.000000e-01 0.000000e+00 0.000000e+00 4.315000e+02
1986000 -4.943436e+04 3.107675e+02 2.535000e+02 1.095000e+02 5.100000e+01 1.100000e+01 3.500000e+00 2.000000e+00 5.000000e-01 5.000000e-01 0.000000e+00 0.000000e+00 4.315000e+02
1987000 -4.941402e+04 3.153786e+02 2.535000e+02 1.095000e+02 5.100000e+01 1.100000e+01 3.500000e+00 2.000000e+00 5.000000e-01 5.000000e-01 0.000000e+00 0.000000e+00 4.315000e+02
1988000 -4.946787e+04 3.108542e+02 2.535000e+02 1.095000e+02 5.100000e+01 1.100000e+01 3.500000e+00 2.000000e+00 5.000000e-01 5.000000e-01 0.000000e+00 0.000000e+00 4.315000e+02
1989000 -4.949026e+04 3.136274e+02 2.535000e+02 1.095000e+02 5.100000e+01 1.100000e+01 3.500000e+00 2.000000e+00 5.000000e-01 5.000000e-01 0.000000e+00 0.000000e+00 4.315000e+02
1990000 -4.943724e+04 3.110159e+02 2.535000e+02 1.100000e+02 5.100000e+01 1.100000e+01 3.500000e+00 2.000000e+00 5.000000e-01 5.000000e-01 0.000000e+00 0.000000e+00 4.320000e+02
1991000 -4.944659e+04 3.072641e+02 2.535000e+02 1.100000e+02 5.100000e+01 1.150000e+01 3.500000e+00 2.000000e+00 5.000000e-01 5.000000e-01 0.000000e+00 0.000000e+00 4.325000e+02
1992000 -4.948886e+04 3.117289e+02 2.535000e+02 1.100000e+02 5.100000e+01 1.150000e+01 3.500000e+00 2.000000e+00 5.000000e-01 5.000000e-01 0.000000e+00 0.000000e+00 4.325000e+02
1993000 -4.943462e+04 3.077526e+02 2.535000e+02 1.100000e+02 5.100000e+01 1.150000e+01 3.500000e+00 2.000000e+00 5.000000e-01 5.000000e-01 0.000000e+00 0.000000e+00 4.325000e+02
1994000 -4.948557e+04 3.122411e+02 2.535000e+02 1.110000e+02 5.100000e+01 1.150000e+01 3.500000e+00 2.000000e+00 5.000000e-01 5.000000e-01 0.000000e+00 0.000000e+00 4.335000e+02
1995000 -4.949035e+04 3.112136e+02 2.540000e+02 1.110000e+02 5.100000e+01 1.150000e+01 3.500000e+00 2.000000e+00 5.000000e-01 5.000000e-01 0.000000e+00 0.000000e+00 4.340000e+02
1996000 -4.942849e+04 3.152538e+02 2.540000e+02 1.115000e+02 5.100000e+01 1.150000e+01 3.500000e+00 2.000000e+00 5.000000e-01 5.000000e-01 0.000000e+00 0.000000e+00 4.345000e+02
1997000 -4.949207e+04 3.137054e+02 2.540000e+02 1.115000e+02 5.100000e+01 1.150000e+01 3.500000e+00 2.000000e+00 5.000000e-01 5.000000e-01 0.000000e+00 0.000000e+00 4.345000e+02
1998000 -4.949719e+04 3.156903e+02 2.540000e+02 1.115000e+02 5.100000e+01 1.150000e+01 3.500000e+00 2.000000e+00 5.000000e-01 5.000000e-01 0.000000e+00 0.000000e+00 4.345000e+02
1999000 -4.943435e+04 3.121969e+02 2.540000e+02 1.115000e+02 5.100000e+01 1.150000e+01 3.500000e+00 2.000000e+00 5.000000e-01 5.000000e-01 0.000000e+00 0.000000e+00 4.345000e+02
2000000 -4.945628e+04 3.103617e+02 2.540000e+02 1.115000e+02 5.100000e+01 1.150000e+01 3.500000e+00 2.000000e+00 5.000000e-01 5.000000e-01 0.000000e+00 0.000000e+00 4.345000e+02
2001000 -4.940840e+04 3.124727e+02 2.540000e+02 1.120000e+02 5.100000e+01 1.150000e+01 3.500000e+00 2.000000e+00 5.000000e-01 5.000000e-01 0.000000e+00 0.000000e+00 4.350000e+02
2002000 -4.935295e+04 3.160781e+02 2.540000e+02 1.120000e+02 5.150000e+01 1.150000e+01 3.500000e+00 2.000000e+00 5.000000e-01 5.000000e-01 0.000000e+00 0.000000e+00 4.355000e+02
2003000 -4.939278e+04 3.162566e+02 2.540000e+02 1.120000e+02 5.150000e+01 1.200000e+01 3.500000e+00 2.000000e+00 5.000000e-01 5.000000e-01 0.000000e+00 0.000000e+00 4.360000e+02
2004000 -4.944789e+04 3.132701e+02 2.540000e+02 1.120000e+02 5.150000e+01 1.200000e+01 3.500000e+00 2.000000e+00 5.000000e-01 5.000000e-01 0.000000e+00 0.000000e+00 4.360000e+02
2005000 -4.944766e+04 3.168853e+02 2.540000e+02 1.120000e+02 5.150000e+01 1.200000e+01 3.500000e+00 2.000000e+00 5.000000e-01 5.000000e-01 0.000000e+00 0.000000e+00 4.360000e+02
2006000 -4.939168e+04 3.089736e+02 2.540000e+02 1.120000e+02 5.150000e+01 1.200000e+01 3.500000e+00 2.000000e+00 5.000000e-01 5.000000e-01 0.000000e+00 0.000000e+00 4.360000e+02
2007000 -4.943718e+04 3.114369e+02 2.540000e+02 1.120000e+02 5.150000e+01 1.200000e+01 3.500000e+00 2.000000e+00 5.000000e-01 5.000000e-01 0.000000e+00 0.000000e+00 4.360000e+02
2008000 -4.945534e+04 3.116991e+02 2.540000e+02 1.120000e+02 5.150000e+01 1.200000e+01 3.500000e+00 2.000000e+00 5.000000e-01 5.000000e-01 0.000000e+00 0.000000e+00 4.360000e+02
2009000 -4.946238e+04 3.138417e+02 2.540000e+02 1.125000e+02 5.150000e+01 1.200000e+01 3.500000e+00 2.000000e+00 5.000000e-01 5.000000e-01 0.000000e+00 0.000000e+00 4.365000e+02
2010000 -4.948620e+04 3.125995e+02 2.540000e+02 1.125000e+02 5.150000e+01 1.200000e+01 3.500000e+00 2.000000e+00 5.000000e-01 5.000000e-01 0.000000e+00 0.000000e+00 4.365000e+02
2011000 -4.945178e+04 3.137015e+02 2.545000e+02 1.125000e+02 5.150000e+01 1.200000e+01 3.500000e+00 2.000000e+00 5.000000e-01 5.000000e-01 0.000000e+00 0.000000e+00 4.370000e+02
2012000 -4.946639e+04 3.130488e+02 2.545000e+02 1.125000e+02 5.150000e+01 1.200000e+01 3.500000e+00 2.000000e+00 5.000000e-01 5.000000e-01 0.000000e+00 0.000000e+00 4.370000e+02
2013000 -4.953877e+04 3.077050e+02 2.545000e+02 1.125000e+02 5.150000e+01 1.200000e+01 3.500000e+00 2.000000e+00 5.000000e-01 5.000000e-01 0.000000e+00 0.000000e+00 4.370000e+02
2014000 -4.947403e+04 3.118574e+02 2.545000e+02 1.125000e+02 5.150000e+01 1.200000e+01 3.500000e+00 2.000000e+00 5.000000e-01 5.000000e-01 0.000000e+00 0.000000e+00 4.370000e+02
2015000 -4.948753e+04 3.090142e+02 2.545000e+02 1.130000e+02 5.150000e+01 1.200000e+01 3.500000e+00 2.000000e+00 5.000000e-01 5.000000e-01 0.000000e+00 0.000000e+00 4.370000e+02
2016000 -4.950931e+04 3.105349e+02 2.545000e+02 1.135000e+02 5.150000e+01 1.200000e+01 3.500000e+00 2.000000e+00 5.000000e-01 5.000000e-01 0.000000e+00 0.000000e+00 4.380000e+02
2017000 -4.943467e+04 3.134612e+02 2.545000e+02 1.135000e+02 5.150000e+01 1.200000e+01 3.500000e+00 2.000000e+00 5.000000e-01 5.000000e-01 0.000000e+00 0.000000e+00 4.380000e+02
2018000 -4.951487e+04 3.134811e+02 2.545000e+02 1.135000e+02 5.150000e+01 1.200000e+01 3.500000e+00 2.000000e+00 5.000000e-01 5.000000e-01 0.000000e+00 0.000000e+00 4.380000e+02
2019000 -4.950407e+04 3.153263e+02 2.545000e+02 1.140000e+02 5.150000e+01 1.200000e+01 3.500000e+00 2.000000e+00 5.000000e-01 5.000000e-01 0.000000e+00 0.000000e+00 4.385000e+02
2020000 -4.950000e+04 3.111466e+02 2.545000e+02 1.140000e+02 5.150000e+01 1.200000e+01 3.500000e+00 2.000000e+00 5.000000e-01 5.000000e-01 0.000000e+00 0.000000e+00 4.385000e+02
2021000 -4.948889e+04 3.132771e+02 2.545000e+02 1.140000e+02 5.150000e+01 1.200000e+01 3.500000e+00 2.000000e+00 5.000000e-01 5.000000e-01 0.000000e+00 0.000000e+00 4.385000e+02
2022000 -4.947857e+04 3.122154e+02 2.545000e+02 1.140000e+02 5.150000e+01 1.200000e+01 3.500000e+00 2.000000e+00 5.000000e-01 5.000000e-01 0.000000e+00 0.000000e+00 4.385000e+02
2023000 -4.942178e+04 3.136386e+02 2.545000e+02 1.140000e+02 5.150000e+01 1.200000e+01 3.500000e+00 2.000000e+00 5.000000e-01 5.000000e-01 0.000000e+00 0.000000e+00 4.385000e+02
2024000 -4.941821e+04 3.172035e+02 2.545000e+02 1.140000e+02 5.150000e+01 1.200000e+01 3.500000e+00 2.000000e+00 5.000000e-01 5.000000e-01 0.000000e+00 0.000000e+00 4.385000e+02
2025000 -4.941165e+04 3.155884e+02 2.545000e+02 1.140000e+02 5.150000e+01 1.200000e+01 3.500000e+00 2.000000e+00 5.000000e-01 5.000000e-01 0.000000e+00 0.000000e+00 4.385000e+02
2026000 -4.940883e+04 3.136864e+02 2.545000e+02 1.140000e+02 5.150000e+01 1.200000e+01 3.500000e+00 2.000000e+00 5.000000e-01 5.000000e-01 0.000000e+00 0.000000e+00 4.385000e+02
2027000 -4.947297e+04 3.120519e+02 2.545000e+02 1.140000e+02 5.150000e+01 1.200000e+01 3.500000e+00 2.000000e+00 5.000000e-01 5.000000e-01 0.000000e+00 0.000000e+00 4.385000e+02
2028000 -4.942642e+04 3.146400e+02 2.545000e+02 1.140000e+02 5.150000e+01 1.200000e+01 3.500000e+00 2.000000e+00 5.000000e-01 5.000000e-01 0.000000e+00 0.000000e+00 4.385000e+02
2029000 -4.935250e+04 3.141337e+02 2.545000e+02 1.145000e+02 5.150000e+01 1.200000e+01 3.500000e+00 2.000000e+00 5.000000e-01 5.000000e-01 0.000000e+00 0.000000e+00 4.390000e+02
2030000 -4.946403e+04 3.121056e+02 2.545000e+02 1.145000e+02 5.150000e+01 1.200000e+01 3.500000e+00 2.000000e+00 5.000000e-01 5.000000e-01 0.000000e+00 0.000000e+00 4.390000e+02
2031000 -4.937114e+04 3.143810e+02 2.545000e+02 1.145000e+02 5.150000e+01 1.200000e+01 3.500000e+00 2.000000e+00 5.000000e-01 5.000000e-01 0.000000e+00 0.000000e+00 4.390000e+02
2032000 -4.941601e+04 3.123494e+02 2.545000e+02 1.150000e+02 5.150000e+01 1.200000e+01 3.500000e+00 2.000000e+00 5.000000e-01 5.000000e-01 0.000000e+00 0.000000e+00 4.395000e+02
2033000 -4.938491e+04 3.139493e+02 2.545000e+02 1.150000e+02 5.150000e+01 1.200000e+01 3.500000e+00 2.000000e+00 5.000000e-01 5.000000e-01 0.000000e+00 0.000000e+00 4.395000e+02
2034000 -4.943935e+04 3.142967e+02 2.545000e+02 1.150000e+02 5.150000e+01 1.200000e+01 3.500000e+00 2.000000e+00 5.000000e-01 5.000000e-01 0.000000e+00 0.000000e+00 4.395000e+02
2035000 -4.939842e+04 3.167758e+02 2.545000e+02 1.150000e+02 5.150000e+01 1.200000e+01 3.500000e+00 2.000000e+00 5.000000e-01 5.000000e-01 0.000000e+00 0.000000e+00 4.395000e+02
2036000 -4.940267e+04 3.092278e+02 2.545000e+02 1.150000e+02 5.150000e+01 1.200000e+01 3.500000e+00 2.000000e+00 5.000000e-01 5.000000e-01 0.000000e+00 0.000000e+00 4.395000e+02
2037000 -4.937062e+04 3.105602e+02 2.545000e+02 1.150000e+02 5.150000e+01 1.200000e+01 3.500000e+00 2.000000e+00 5.000000e-01 5.000000e-01 0.000000e+00 0.000000e+00 4.395000e+02
2038000 -4.939203e+04 3.168031e+02 2.545000e+02 1.150000e+02 5.150000e+01 1.200000e+01 3.500000e+00 2.000000e+00 5.000000e-01 5.000000e-01 0.000000e+00 0.000000e+00 4.395000e+02
2039000 -4.940923e+04 3.143898e+02 2.545000e+02 1.150000e+02 5.150000e+01 1.200000e+01 3.500000e+00 2.000000e+00 5.000000e-01 5.000000e-01 0.000000e+00 0.000000e+00 4.395000e+02
2040000 -4.940948e+04 3.131534e+02 2.545000e+02 1.150000e+02 5.150000e+01 1.200000e+01 3.500000e+00 2.000000e+00 5.000000e-01 5.000000e-01 0.000000e+00 0.000000e+00 4.395000e+02
2041000 -4.940716e+04 3.133301e+02 2.545000e+02 1.150000e+02 5.150000e+01 1.200000e+01 3.500000e+00 2.000000e+00 5.000000e-01 5.000000e-01 0.000000e+00 0.000000e+00 4.395000e+02
2042000 -4.944629e+04 3.109132e+02 2.545000e+02 1.150000e+02 5.150000e+01 1.200000e+01 3.500000e+00 2.000000e+00 1.000000e+00 5.000000e-01 0.000000e+00 0.000000e+00 4.400000e+02
2043000 -4.941837e+04 3.133516e+02 2.545000e+02 1.155000e+02 5.150000e+01 1.200000e+01 3.500000e+00 2.000000e+00 1.000000e+00 5.000000e-01 0.000000e+00 0.000000e+00 4.405000e+02
2044000 -4.943084e+04 3.134859e+02 2.545000e+02 1.155000e+02 5.150000e+01 1.200000e+01 3.500000e+00 2.000000e+00 1.000000e+00 5.000000e-01 0.000000e+00 0.000000e+00 4.405000e+02
2045000 -4.939609e+04 3.128330e+02 2.545000e+02 1.155000e+02 5.150000e+01 1.200000e+01 3.500000e+00 2.000000e+00 1.000000e+00 5.000000e-01 0.000000e+00 0.000000e+00 4.405000e+02
2046000 -4.940997e+04 3.095960e+02 2.545000e+02 1.160000e+02 5.150000e+01 1.200000e+01 3.500000e+00 2.000000e+00 1.000000e+00 5.000000e-01 0.000000e+00 0.000000e+00 4.410000e+02
2047000 -4.946020e+04 3.120658e+02 2.545000e+02 1.160000e+02 5.150000e+01 1.200000e+01 3.500000e+00 2.000000e+00 1.000000e+00 5.000000e-01 0.000000e+00 0.000000e+00 4.410000e+02
2048000 -4.945382e+04 3.124514e+02 2.545000e+02 1.165000e+02 5.200000e+01 1.200000e+01 3.500000e+00 2.000000e+00 1.000000e+00 5.000000e-01 0.000000e+00 0.000000e+00 4.420000e+02
2049000 -4.943805e+04 3.124551e+02 2.545000e+02 1.165000e+02 5.200000e+01 1.200000e+01 3.500000e+00 2.000000e+00 1.000000e+00 5.000000e-01 0.000000e+00 0.000000e+00 4.420000e+02
2050000 -4.944348e+04 3.085341e+02 2.545000e+02 1.165000e+02 5.200000e+01 1.200000e+01 3.500000e+00 2.000000e+00 1.000000e+00 5.000000e-01 0.000000e+00 0.000000e+00 4.420000e+02
2051000 -4.949713e+04 3.120458e+02 2.545000e+02 1.165000e+02 5.300000e+01 1.200000e+01 3.500000e+00 2.000000e+00 1.000000e+00 5.000000e-01 0.000000e+00 0.000000e+00 4.425000e+02
2052000 -4.946357e+04 3.113180e+02 2.545000e+02 1.170000e+02 5.300000e+01 1.200000e+01 3.500000e+00 2.000000e+00 1.000000e+00 5.000000e-01 0.000000e+00 0.000000e+00 4.435000e+02
2053000 -4.942717e+04 3.135627e+02 2.545000e+02 1.170000e+02 5.300000e+01 1.200000e+01 3.500000e+00 2.000000e+00 1.000000e+00 5.000000e-01 0.000000e+00 0.000000e+00 4.435000e+02
2054000 -4.943968e+04 3.129799e+02 2.545000e+02 1.170000e+02 5.300000e+01 1.200000e+01 3.500000e+00 2.000000e+00 1.000000e+00 5.000000e-01 0.000000e+00 0.000000e+00 4.435000e+02
2055000 -4.943416e+04 3.071615e+02 2.545000e+02 1.170000e+02 5.300000e+01 1.200000e+01 3.500000e+00 2.000000e+00 1.000000e+00 5.000000e-01 0.000000e+00 0.000000e+00 4.435000e+02
2056000 -4.946372e+04 3.090888e+02 2.545000e+02 1.175000e+02 5.300000e+01 1.200000e+01 3.500000e+00 2.000000e+00 1.000000e+00 5.000000e-01 0.000000e+00 0.000000e+00 4.440000e+02
2057000 -4.944616e+04 3.129136e+02 2.545000e+02 1.175000e+02 5.300000e+01 1.200000e+01 3.500000e+00 2.000000e+00 1.000000e+00 5.000000e-01 0.000000e+00 0.000000e+00 4.440000e+02
2058000 -4.935523e+04 3.150945e+02 2.545000e+02 1.175000e+02 5.300000e+01 1.200000e+01 3.500000e+00 2.000000e+00 1.000000e+00 5.000000e-01 0.000000e+00 0.000000e+00 4.440000e+02
2059000 -4.945171e+04 3.131816e+02 2.545000e+02 1.175000e+02 5.300000e+01 1.250000e+01 3.500000e+00 2.000000e+00 1.000000e+00 5.000000e-01 0.000000e+00 0.000000e+00 4.445000e+02
2060000 -4.940683e+04 3.132782e+02 2.545000e+02 1.175000e+02 5.300000e+01 1.250000e+01 3.500000e+00 2.000000e+00 1.000000e+00 5.000000e-01 0.000000e+00 0.000000e+00 4.445000e+02
2061000 -4.942544e+04 3.123812e+02 2.545000e+02 1.175000e+02 5.300000e+01 1.250000e+01 3.500000e+00 2.000000e+00 1.000000e+00 5.000000e-01 0.000000e+00 0.000000e+00 4.445000e+02
2062000 -4.940765e+04 3.137888e+02 2.545000e+02 1.175000e+02 5.300000e+01 1.250000e+01 3.500000e+00 2.000000e+00 1.000000e+00 5.000000e-01 0.000000e+00 0.000000e+00 4.445000e+02
2063000 -4.934879e+04 3.129399e+02 2.545000e+02 1.175000e+02 5.300000e+01 1.250000e+01 3.500000e+00 2.000000e+00 1.000000e+00 5.000000e-01 0.000000e+00 0.000000e+00 4.445000e+02
2064000 -4.940224e+04 3.129843e+02 2.545000e+02 1.175000e+02 5.300000e+01 1.250000e+01 3.500000e+00 2.000000e+00 1.000000e+00 5.000000e-01 0.000000e+00 0.000000e+00 4.445000e+02
2065000 -4.946363e+04 3.132376e+02 2.545000e+02 1.175000e+02 5.300000e+01 1.250000e+01 3.500000e+00 2.000000e+00 1.000000e+00 5.000000e-01 0.000000e+00 0.000000e+00 4.445000e+02
2066000 -4.943994e+04 3.099139e+02 2.545000e+02 1.175000e+02 5.300000e+01 1.250000e+01 3.500000e+00 2.000000e+00 1.000000e+00 5.000000e-01 0.000000e+00 0.000000e+00 4.445000e+02
2067000 -4.943436e+04 3.123665e+02 2.545000e+02 1.175000e+02 5.300000e+01 1.250000e+01 3.500000e+00 2.000000e+00 1.000000e+00 5.000000e-01 0.000000e+00 0.000000e+00 4.445000e+02
2068000 -4.945972e+04 3.144823e+02 2.545000e+02 1.175000e+02 5.300000e+01 1.250000e+01 3.500000e+00 2.000000e+00 1.000000e+00 5.000000e-01 0.000000e+00 0.000000e+00 4.445000e+02
2069000 -4.945450e+04 3.121732e+02 2.545000e+02 1.175000e+02 5.300000e+01 1.250000e+01 3.500000e+00 2.000000e+00 1.000000e+00 5.000000e-01 0.000000e+00 0.000000e+00 4.445000e+02
2070000 -4.948459e+04 3.095155e+02 2.545000e+02 1.175000e+02 5.350000e+01 1.250000e+01 3.500000e+00 2.000000e+00 1.000000e+00 5.000000e-01 0.000000e+00 0.000000e+00 4.450000e+02
2071000 -4.945017e+04 3.145398e+02 2.545000e+02 1.175000e+02 5.350000e+01 1.250000e+01 3.500000e+00 2.000000e+00 1.000000e+00 5.000000e-01 0.000000e+00 0.000000e+00 4.450000e+02
2072000 -4.947917e+04 3.150141e+02 2.545000e+02 1.175000e+02 5.350000e+01 1.250000e+01 3.500000e+00 2.000000e+00 1.000000e+00 5.000000e-01 0.000000e+00 0.000000e+00 4.450000e+02
2073000 -4.937794e+04 3.152738e+02 2.545000e+02 1.175000e+02 5.350000e+01 1.250000e+01 3.500000e+00 2.000000e+00 1.000000e+00 5.000000e-01 0.000000e+00 0.000000e+00 4.450000e+02
2074000 -4.946565e+04 3.160286e+02 2.545000e+02 1.175000e+02 5.350000e+01 1.250000e+01 3.500000e+00 2.000000e+00 1.000000e+00 5.000000e-01 0.000000e+00 0.000000e+00 4.450000e+02
2075000 -4.939400e+04 3.163289e+02 2.545000e+02 1.175000e+02 5.400000e+01 1.250000e+01 3.500000e+00 2.000000e+00 1.000000e+00 5.000000e-01 0.000000e+00 0.000000e+00 4.450000e+02
2076000 -4.940996e+04 3.126490e+02 2.545000e+02 1.175000e+02 5.400000e+01 1.250000e+01 3.500000e+00 2.000000e+00 1.000000e+00 5.000000e-01 0.000000e+00 0.000000e+00 4.455000e+02
2077000 -4.938490e+04 3.131329e+02 2.545000e+02 1.175000e+02 5.400000e+01 1.250000e+01 3.500000e+00 2.000000e+00 1.000000e+00 5.000000e-01 0.000000e+00 0.000000e+00 4.455000e+02
2078000 -4.943568e+04 3.127853e+02 2.545000e+02 1.175000e+02 5.400000e+01 1.250000e+01 3.500000e+00 2.000000e+00 1.000000e+00 5.000000e-01 0.000000e+00 0.000000e+00 4.455000e+02
2079000 -4.941108e+04 3.128509e+02 2.545000e+02 1.175000e+02 5.400000e+01 1.250000e+01 3.500000e+00 2.000000e+00 1.000000e+00 5.000000e-01 0.000000e+00 0.000000e+00 4.455000e+02
2080000 -4.941323e+04 3.152183e+02 2.545000e+02 1.175000e+02 5.400000e+01 1.250000e+01 3.500000e+00 2.000000e+00 1.000000e+00 5.000000e-01 0.000000e+00 0.000000e+00 4.455000e+02
2081000 -4.938630e+04 3.154391e+02 2.545000e+02 1.175000e+02 5.500000e+01 1.250000e+01 3.500000e+00 2.000000e+00 1.000000e+00 5.000000e-01 0.000000e+00 0.000000e+00 4.465000e+02
2082000 -4.941738e+04 3.131977e+02 2.545000e+02 1.175000e+02 5.500000e+01 1.250000e+01 3.500000e+00 2.000000e+00 1.000000e+00 5.000000e-01 0.000000e+00 0.000000e+00 4.465000e+02
2083000 -4.950589e+04 3.149714e+02 2.545000e+02 1.175000e+02 5.500000e+01 1.250000e+01 3.500000e+00 2.000000e+00 1.000000e+00 5.000000e-01 0.000000e+00 0.000000e+00 4.465000e+02
2084000 -4.947936e+04 3.096458e+02 2.545000e+02 1.175000e+02 5.500000e+01 1.250000e+01 3.500000e+00 2.000000e+00 1.000000e+00 5.000000e-01 0.000000e+00 0.000000e+00 4.465000e+02
2085000 -4.943929e+04 3.160745e+02 2.545000e+02 1.175000e+02 5.500000e+01 1.250000e+01 3.500000e+00 2.000000e+00 1.000000e+00 5.000000e-01 0.000000e+00 0.000000e+00 4.465000e+02
2086000 -4.947356e+04 3.125347e+02 2.545000e+02 1.175000e+02 5.500000e+01 1.250000e+01 3.500000e+00 2.000000e+00 1.000000e+00 5.000000e-01 0.000000e+00 0.000000e+00 4.465000e+02
2087000 -4.942545e+04 3.117959e+02 2.545000e+02 1.175000e+02 5.500000e+01 1.250000e+01 3.500000e+00 2.000000e+00 1.000000e+00 5.000000e-01 0.000000e+00 0.000000e+00 4.465000e+02
2088000 -4.941608e+04 3.133576e+02 2.545000e+02 1.175000e+02 5.500000e+01 1.250000e+01 3.500000e+00 2.000000e+00 1.000000e+00 5.000000e-01 0.000000e+00 0.000000e+00 4.465000e+02
2089000 -4.940061e+04 3.140952e+02 2.545000e+02 1.175000e+02 5.500000e+01 1.250000e+01 3.500000e+00 2.000000e+00 1.000000e+00 5.000000e-01 0.000000e+00 0.000000e+00 4.465000e+02
2090000 -4.949568e+04 3.102964e+02 2.545000e+02 1.175000e+02 5.500000e+01 1.250000e+01 3.500000e+00 2.000000e+00 1.000000e+00 5.000000e-01 0.000000e+00 0.000000e+00 4.465000e+02
2091000 -4.942181e+04 3.095689e+02 2.545000e+02 1.175000e+02 5.500000e+01 1.250000e+01 3.500000e+00 2.000000e+00 1.000000e+00 5.000000e-01 0.000000e+00 0.000000e+00 4.465000e+02
2092000 -4.949124e+04 3.119387e+02 2.545000e+02 1.180000e+02 5.500000e+01 1.250000e+01 3.500000e+00 2.000000e+00 1.000000e+00 5.000000e-01 0.000000e+00 0.000000e+00 4.470000e+02
2093000 -4.943337e+04 3.136358e+02 2.545000e+02 1.180000e+02 5.500000e+01 1.250000e+01 3.500000e+00 2.000000e+00 1.000000e+00 5.000000e-01 0.000000e+00 0.000000e+00 4.470000e+02
2094000 -4.945059e+04 3.122061e+02 2.545000e+02 1.180000e+02 5.500000e+01 1.250000e+01 3.500000e+00 2.000000e+00 1.000000e+00 5.000000e-01 0.000000e+00 0.000000e+00 4.470000e+02
2095000 -4.945601e+04 3.124873e+02 2.545000e+02 1.180000e+02 5.500000e+01 1.250000e+01 3.500000e+00 2.000000e+00 1.000000e+00 5.000000e-01 0.000000e+00 0.000000e+00 4.470000e+02
2096000 -4.943319e+04 3.118182e+02 2.545000e+02 1.180000e+02 5.500000e+01 1.250000e+01 3.500000e+00 2.000000e+00 1.000000e+00 5.000000e-01 0.000000e+00 0.000000e+00 4.470000e+02
2097000 -4.948078e+04 3.131580e+02 2.545000e+02 1.185000e+02 5.500000e+01 1.250000e+01 3.500000e+00 2.000000e+00 1.000000e+00 5.000000e-01 0.000000e+00 0.000000e+00 4.475000e+02
2098000 -4.942520e+04 3.101008e+02 2.545000e+02 1.185000e+02 5.500000e+01 1.250000e+01 3.500000e+00 2.000000e+00 1.000000e+00 5.000000e-01 0.000000e+00 0.000000e+00 4.475000e+02
2099000 -4.948899e+04 3.123476e+02 2.545000e+02 1.185000e+02 5.500000e+01 1.250000e+01 3.500000e+00 2.000000e+00 1.000000e+00 5.000000e-01 0.000000e+00 0.000000e+00 4.475000e+02
2100000 -4.948978e+04 3.138749e+02 2.545000e+02 1.185000e+02 5.500000e+01 1.250000e+01 3.500000e+00 2.000000e+00 1.000000e+00 5.000000e-01 0.000000e+00 0.000000e+00 4.475000e+02
2101000 -4.945600e+04 3.132911e+02 2.545000e+02 1.185000e+02 5.500000e+01 1.250000e+01 3.500000e+00 2.000000e+00 1.000000e+00 5.000000e-01 0.000000e+00 0.000000e+00 4.475000e+02
2102000 -4.938921e+04 3.129640e+02 2.545000e+02 1.185000e+02 5.500000e+01 1.250000e+01 3.500000e+00 2.000000e+00 1.000000e+00 5.000000e-01 0.000000e+00 0.000000e+00 4.475000e+02
2103000 -4.947311e+04 3.129990e+02 2.545000e+02 1.185000e+02 5.500000e+01 1.250000e+01 3.500000e+00 2.000000e+00 1.000000e+00 5.000000e-01 0.000000e+00 0.000000e+00 4.475000e+02
2104000 -4.948196e+04 3.163065e+02 2.545000e+02 1.185000e+02 5.500000e+01 1.250000e+01 3.500000e+00 2.000000e+00 1.000000e+00 5.000000e-01 0.000000e+00 0.000000e+00 4.475000e+02
2105000 -4.944649e+04 3.112603e+02 2.545000e+02 1.185000e+02 5.500000e+01 1.250000e+01 3.500000e+00 2.000000e+00 1.000000e+00 5.000000e-01 0.000000e+00 0.000000e+00 4.475000e+02
2106000 -4.950249e+04 3.172807e+02 2.545000e+02 1.185000e+02 5.500000e+01 1.250000e+01 3.500000e+00 2.000000e+00 1.000000e+00 5.000000e-01 0.000000e+00 0.000000e+00 4.475000e+02
2107000 -4.942757e+04 3.139054e+02 2.545000e+02 1.185000e+02 5.500000e+01 1.250000e+01 3.500000e+00 2.000000e+00 1.000000e+00 5.000000e-01 0.000000e+00 0.000000e+00 4.475000e+02
2108000 -4.950681e+04 3.135340e+02 2.545000e+02 1.185000e+02 5.500000e+01 1.250000e+01 3.500000e+00 2.000000e+00 1.000000e+00 5.000000e-01 0.000000e+00 0.000000e+00 4.475000e+02
2109000 -4.943238e+04 3.115454e+02 2.545000e+02 1.185000e+02 5.500000e+01 1.250000e+01 3.500000e+00 2.000000e+00 1.000000e+00 5.000000e-01 0.000000e+00 0.000000e+00 4.475000e+02
2110000 -4.949081e+04 3.130672e+02 2.545000e+02 1.185000e+02 5.500000e+01 1.250000e+01 3.500000e+00 2.000000e+00 1.000000e+00 5.000000e-01 0.000000e+00 0.000000e+00 4.475000e+02
2111000 -4.946807e+04 3.150864e+02 2.545000e+02 1.190000e+02 5.500000e+01 1.250000e+01 3.500000e+00 2.000000e+00 1.000000e+00 5.000000e-01 0.000000e+00 0.000000e+00 4.480000e+02
2112000 -4.946345e+04 3.116517e+02 2.545000e+02 1.190000e+02 5.500000e+01 1.250000e+01 3.500000e+00 2.000000e+00 1.000000e+00 5.000000e-01 0.000000e+00 0.000000e+00 4.480000e+02
2113000 -4.951718e+04 3.123699e+02 2.545000e+02 1.190000e+02 5.500000e+01 1.250000e+01 3.500000e+00 2.000000e+00 1.000000e+00 5.000000e-01 0.000000e+00 0.000000e+00 4.480000e+02
2114000 -4.944142e+04 3.137232e+02 2.545000e+02 1.195000e+02 5.500000e+01 1.250000e+01 3.500000e+00 2.000000e+00 1.000000e+00 5.000000e-01 0.000000e+00 0.000000e+00 4.485000e+02
2115000 -4.949955e+04 3.179363e+02 2.545000e+02 1.205000e+02 5.500000e+01 1.250000e+01 3.500000e+00 2.000000e+00 1.000000e+00 5.000000e-01 0.000000e+00 0.000000e+00 4.490000e+02
2116000 -4.941079e+04 3.106237e+02 2.545000e+02 1.205000e+02 5.500000e+01 1.250000e+01 3.500000e+00 2.000000e+00 1.000000e+00 5.000000e-01 0.000000e+00 0.000000e+00 4.495000e+02
2117000 -4.946157e+04 3.147730e+02 2.545000e+02 1.205000e+02 5.500000e+01 1.250000e+01 3.500000e+00 2.000000e+00 1.000000e+00 5.000000e-01 0.000000e+00 0.000000e+00 4.495000e+02
2118000 -4.946148e+04 3.127844e+02 2.545000e+02 1.205000e+02 5.500000e+01 1.250000e+01 3.500000e+00 2.000000e+00 1.000000e+00 5.000000e-01 0.000000e+00 0.000000e+00 4.495000e+02
2119000 -4.950124e+04 3.122677e+02 2.545000e+02 1.205000e+02 5.500000e+01 1.250000e+01 3.500000e+00 2.000000e+00 1.000000e+00 5.000000e-01 0.000000e+00 0.000000e+00 4.495000e+02
2120000 -4.951313e+04 3.120053e+02 2.545000e+02 1.205000e+02 5.550000e+01 1.300000e+01 3.500000e+00 2.000000e+00 1.000000e+00 5.000000e-01 0.000000e+00 0.000000e+00 4.505000e+02
2121000 -4.944782e+04 3.102162e+02 2.545000e+02 1.205000e+02 5.550000e+01 1.300000e+01 3.500000e+00 2.000000e+00 1.000000e+00 5.000000e-01 0.000000e+00 0.000000e+00 4.505000e+02
2122000 -4.944679e+04 3.122449e+02 2.545000e+02 1.205000e+02 5.550000e+01 1.300000e+01 3.500000e+00 2.000000e+00 1.000000e+00 5.000000e-01 0.000000e+00 0.000000e+00 4.505000e+02
2123000 -4.936205e+04 3.125230e+02 2.545000e+02 1.205000e+02 5.600000e+01 1.300000e+01 3.500000e+00 2.000000e+00 1.000000e+00 5.000000e-01 0.000000e+00 0.000000e+00 4.510000e+02
2124000 -4.941105e+04 3.163268e+02 2.545000e+02 1.205000e+02 5.600000e+01 1.300000e+01 3.500000e+00 2.000000e+00 1.000000e+00 5.000000e-01 0.000000e+00 0.000000e+00 4.510000e+02
2125000 -4.938951e+04 3.110248e+02 2.545000e+02 1.205000e+02 5.600000e+01 1.300000e+01 3.500000e+00 2.000000e+00 1.000000e+00 5.000000e-01 0.000000e+00 0.000000e+00 4.510000e+02
2126000 -4.938155e+04 3.129586e+02 2.545000e+02 1.205000e+02 5.600000e+01 1.300000e+01 3.500000e+00 2.000000e+00 1.000000e+00 5.000000e-01 0.000000e+00 0.000000e+00 4.510000e+02
2127000 -4.937226e+04 3.173204e+02 2.545000e+02 1.205000e+02 5.600000e+01 1.300000e+01 3.500000e+00 2.000000e+00 1.000000e+00 5.000000e-01 0.000000e+00 0.000000e+00 4.510000e+02
2128000 -4.939056e+04 3.147218e+02 2.545000e+02 1.205000e+02 5.600000e+01 1.300000e+01 3.500000e+00 2.000000e+00 1.000000e+00 5.000000e-01 0.000000e+00 0.000000e+00 4.510000e+02
2129000 -4.936283e+04 3.127988e+02 2.545000e+02 1.205000e+02 5.600000e+01 1.300000e+01 3.500000e+00 2.000000e+00 1.000000e+00 5.000000e-01 0.000000e+00 0.000000e+00 4.510000e+02
2130000 -4.945061e+04 3.144806e+02 2.545000e+02 1.205000e+02 5.600000e+01 1.300000e+01 3.500000e+00 2.000000e+00 1.000000e+00 5.000000e-01 0.000000e+00 0.000000e+00 4.510000e+02
2131000 -4.937959e+04 3.112833e+02 2.545000e+02 1.205000e+02 5.600000e+01 1.300000e+01 3.500000e+00 2.000000e+00 1.000000e+00 5.000000e-01 0.000000e+00 0.000000e+00 4.510000e+02
2132000 -4.940636e+04 3.125011e+02 2.545000e+02 1.205000e+02 5.600000e+01 1.300000e+01 3.500000e+00 2.000000e+00 1.000000e+00 5.000000e-01 0.000000e+00 0.000000e+00 4.510000e+02
2133000 -4.938541e+04 3.123805e+02 2.545000e+02 1.205000e+02 5.650000e+01 1.300000e+01 3.500000e+00 2.000000e+00 1.000000e+00 5.000000e-01 0.000000e+00 0.000000e+00 4.515000e+02
2134000 -4.940412e+04 3.121177e+02 2.545000e+02 1.205000e+02 5.650000e+01 1.300000e+01 3.500000e+00 2.000000e+00 1.000000e+00 5.000000e-01 0.000000e+00 0.000000e+00 4.515000e+02
2135000 -4.937931e+04 3.111511e+02 2.545000e+02 1.205000e+02 5.650000e+01 1.300000e+01 3.500000e+00 2.000000e+00 1.000000e+00 5.000000e-01 0.000000e+00 0.000000e+00 4.515000e+02
2136000 -4.937747e+04 3.146699e+02 2.545000e+02 1.205000e+02 5.650000e+01 1.300000e+01 3.500000e+00 2.000000e+00 1.000000e+00 5.000000e-01 0.000000e+00 0.000000e+00 4.515000e+02
2137000 -4.940850e+04 3.195873e+02 2.545000e+02 1.205000e+02 5.650000e+01 1.300000e+01 3.500000e+00 2.000000e+00 1.000000e+00 5.000000e-01 0.000000e+00 0.000000e+00 4.515000e+02
2138000 -4.944911e+04 3.188661e+02 2.545000e+02 1.205000e+02 5.650000e+01 1.300000e+01 3.500000e+00 2.000000e+00 1.000000e+00 5.000000e-01 0.000000e+00 0.000000e+00 4.515000e+02
2139000 -4.942809e+04 3.141813e+02 2.545000e+02 1.205000e+02 5.650000e+01 1.300000e+01 3.500000e+00 2.000000e+00 1.000000e+00 5.000000e-01 0.000000e+00 0.000000e+00 4.515000e+02
2140000 -4.945016e+04 3.123178e+02 2.545000e+02 1.205000e+02 5.650000e+01 1.300000e+01 3.500000e+00 2.000000e+00 1.000000e+00 5.000000e-01 0.000000e+00 0.000000e+00 4.515000e+02
2141000 -4.935152e+04 3.118228e+02 2.545000e+02 1.210000e+02 5.700000e+01 1.300000e+01 3.500000e+00 2.000000e+00 1.000000e+00 5.000000e-01 0.000000e+00 0.000000e+00 4.525000e+02
2142000 -4.943027e+04 3.105254e+02 2.545000e+02 1.210000e+02 5.700000e+01 1.300000e+01 3.500000e+00 2.000000e+00 1.000000e+00 5.000000e-01 0.000000e+00 0.000000e+00 4.525000e+02
2143000 -4.942941e+04 3.181069e+02 2.545000e+02 1.210000e+02 5.700000e+01 1.300000e+01 3.500000e+00 2.000000e+00 1.000000e+00 5.000000e-01 0.000000e+00 0.000000e+00 4.525000e+02
2144000 -4.941414e+04 3.149299e+02 2.545000e+02 1.210000e+02 5.700000e+01 1.300000e+01 3.500000e+00 2.000000e+00 1.000000e+00 5.000000e-01 0.000000e+00 0.000000e+00 4.525000e+02
2145000 -4.941051e+04 3.096121e+02 2.545000e+02 1.210000e+02 5.700000e+01 1.300000e+01 3.500000e+00 2.000000e+00 1.000000e+00 5.000000e-01 0.000000e+00 0.000000e+00 4.525000e+02
2146000 -4.940151e+04 3.160253e+02 2.545000e+02 1.210000e+02 5.700000e+01 1.300000e+01 3.500000e+00 2.000000e+00 1.000000e+00 5.000000e-01 0.000000e+00 0.000000e+00 4.525000e+02
2147000 -4.944480e+04 3.115919e+02 2.545000e+02 1.210000e+02 5.700000e+01 1.300000e+01 3.500000e+00 2.000000e+00 1.000000e+00 5.000000e-01 0.000000e+00 0.000000e+00 4.525000e+02
2148000 -4.940930e+04 3.158735e+02 2.545000e+02 1.210000e+02 5.700000e+01 1.300000e+01 3.500000e+00 2.000000e+00 1.000000e+00 5.000000e-01 0.000000e+00 0.000000e+00 4.525000e+02
2149000 -4.946939e+04 3.124965e+02 2.545000e+02 1.210000e+02 5.700000e+01 1.300000e+01 3.500000e+00 2.000000e+00 1.000000e+00 5.000000e-01 0.000000e+00 0.000000e+00 4.525000e+02
2150000 -4.938381e+04 3.170853e+02 2.545000e+02 1.210000e+02 5.700000e+01 1.300000e+01 3.500000e+00 2.000000e+00 1.000000e+00 5.000000e-01 0.000000e+00 0.000000e+00 4.525000e+02
2151000 -4.942176e+04 3.124549e+02 2.545000e+02 1.210000e+02 5.700000e+01 1.300000e+01 3.500000e+00 2.000000e+00 1.000000e+00 5.000000e-01 0.000000e+00 0.000000e+00 4.525000e+02
2152000 -4.942789e+04 3.118675e+02 2.545000e+02 1.210000e+02 5.700000e+01 1.300000e+01 3.500000e+00 2.000000e+00 1.000000e+00 5.000000e-01 0.000000e+00 0.000000e+00 4.525000e+02
2153000 -4.937217e+04 3.120500e+02 2.545000e+02 1.210000e+02 5.700000e+01 1.300000e+01 3.500000e+00 2.000000e+00 1.000000e+00 5.000000e-01 0.000000e+00 0.000000e+00 4.525000e+02
2154000 -4.941776e+04 3.104193e+02 2.545000e+02 1.210000e+02 5.700000e+01 1.300000e+01 3.500000e+00 2.000000e+00 1.000000e+00 5.000000e-01 0.000000e+00 0.000000e+00 4.525000e+02
2155000 -4.945358e+04 3.131576e+02 2.545000e+02 1.210000e+02 5.700000e+01 1.300000e+01 3.500000e+00 2.000000e+00 1.000000e+00 5.000000e-01 0.000000e+00 0.000000e+00 4.525000e+02
2156000 -4.952205e+04 3.152257e+02 2.545000e+02 1.210000e+02 5.700000e+01 1.300000e+01 3.500000e+00 2.000000e+00 1.000000e+00 5.000000e-01 0.000000e+00 0.000000e+00 4.525000e+02
2157000 -4.946726e+04 3.120870e+02 2.545000e+02 1.210000e+02 5.700000e+01 1.300000e+01 3.500000e+00 2.000000e+00 1.000000e+00 5.000000e-01 0.000000e+00 0.000000e+00 4.525000e+02
2158000 -4.952269e+04 3.185503e+02 2.545000e+02 1.210000e+02 5.700000e+01 1.300000e+01 3.500000e+00 2.000000e+00 1.000000e+00 5.000000e-01 0.000000e+00 0.000000e+00 4.525000e+02
2159000 -4.943193e+04 3.171459e+02 2.545000e+02 1.210000e+02 5.700000e+01 1.300000e+01 3.500000e+00 2.000000e+00 1.000000e+00 5.000000e-01 0.000000e+00 0.000000e+00 4.525000e+02
2160000 -4.944221e+04 3.146487e+02 2.545000e+02 1.210000e+02 5.700000e+01 1.300000e+01 3.500000e+00 2.000000e+00 1.000000e+00 5.000000e-01 0.000000e+00 0.000000e+00 4.525000e+02
2161000 -4.948879e+04 3.134605e+02 2.545000e+02 1.210000e+02 5.700000e+01 1.300000e+01 3.500000e+00 2.000000e+00 1.000000e+00 5.000000e-01 0.000000e+00 0.000000e+00 4.525000e+02
2162000 -4.945661e+04 3.153407e+02 2.545000e+02 1.210000e+02 5.700000e+01 1.300000e+01 3.500000e+00 2.000000e+00 1.000000e+00 5.000000e-01 0.000000e+00 0.000000e+00 4.525000e+02
2163000 -4.946861e+04 3.120572e+02 2.545000e+02 1.210000e+02 5.750000e+01 1.300000e+01 3.500000e+00 2.000000e+00 1.000000e+00 5.000000e-01 0.000000e+00 0.000000e+00 4.530000e+02
2164000 -4.943141e+04 3.133765e+02 2.545000e+02 1.210000e+02 5.750000e+01 1.300000e+01 3.500000e+00 2.000000e+00 1.000000e+00 5.000000e-01 0.000000e+00 0.000000e+00 4.530000e+02
2165000 -4.945289e+04 3.162510e+02 2.545000e+02 1.210000e+02 5.750000e+01 1.300000e+01 3.500000e+00 2.000000e+00 1.000000e+00 5.000000e-01 0.000000e+00 0.000000e+00 4.530000e+02
2166000 -4.940691e+04 3.163910e+02 2.545000e+02 1.210000e+02 5.750000e+01 1.300000e+01 3.500000e+00 2.000000e+00 1.000000e+00 5.000000e-01 0.000000e+00 0.000000e+00 4.530000e+02
2167000 -4.942521e+04 3.151677e+02 2.545000e+02 1.210000e+02 5.750000e+01 1.300000e+01 4.000000e+00 2.000000e+00 1.000000e+00 5.000000e-01 0.000000e+00 0.000000e+00 4.535000e+02
2168000 -4.940561e+04 3.132288e+02 2.545000e+02 1.210000e+02 5.750000e+01 1.300000e+01 4.000000e+00 2.000000e+00 1.000000e+00 5.000000e-01 0.000000e+00 0.000000e+00 4.535000e+02
2169000 -4.943792e+04 3.116414e+02 2.545000e+02 1.210000e+02 5.750000e+01 1.300000e+01 4.000000e+00 2.000000e+00 1.000000e+00 5.000000e-01 0.000000e+00 0.000000e+00 4.535000e+02
2170000 -4.944476e+04 3.115384e+02 2.545000e+02 1.210000e+02 5.750000e+01 1.300000e+01 4.000000e+00 2.000000e+00 1.000000e+00 5.000000e-01 0.000000e+00 0.000000e+00 4.535000e+02
2171000 -4.947105e+04 3.125310e+02 2.545000e+02 1.210000e+02 5.750000e+01 1.300000e+01 4.000000e+00 2.000000e+00 1.000000e+00 5.000000e-01 0.000000e+00 0.000000e+00 4.535000e+02
2172000 -4.946813e+04 3.126375e+02 2.545000e+02 1.215000e+02 5.750000e+01 1.300000e+01 4.000000e+00 2.000000e+00 1.000000e+00 5.000000e-01 0.000000e+00 0.000000e+00 4.540000e+02
2173000 -4.944990e+04 3.156138e+02 2.545000e+02 1.215000e+02 5.750000e+01 1.300000e+01 4.000000e+00 2.000000e+00 1.000000e+00 5.000000e-01 0.000000e+00 0.000000e+00 4.540000e+02
2174000 -4.941983e+04 3.170834e+02 2.545000e+02 1.215000e+02 5.750000e+01 1.300000e+01 4.000000e+00 2.000000e+00 1.000000e+00 5.000000e-01 0.000000e+00 0.000000e+00 4.540000e+02
2175000 -4.942716e+04 3.137702e+02 2.545000e+02 1.215000e+02 5.750000e+01 1.300000e+01 4.000000e+00 2.000000e+00 1.000000e+00 5.000000e-01 0.000000e+00 0.000000e+00 4.540000e+02
2176000 -4.942216e+04 3.134269e+02 2.545000e+02 1.215000e+02 5.750000e+01 1.300000e+01 4.000000e+00 2.000000e+00 1.000000e+00 5.000000e-01 0.000000e+00 0.000000e+00 4.540000e+02
2177000 -4.944217e+04 3.134987e+02 2.545000e+02 1.215000e+02 5.750000e+01 1.300000e+01 4.000000e+00 2.000000e+00 1.000000e+00 5.000000e-01 0.000000e+00 0.000000e+00 4.540000e+02
2178000 -4.947135e+04 3.129923e+02 2.545000e+02 1.215000e+02 5.750000e+01 1.300000e+01 4.000000e+00 2.000000e+00 1.000000e+00 5.000000e-01 0.000000e+00 0.000000e+00 4.540000e+02
2179000 -4.940853e+04 3.145376e+02 2.545000e+02 1.215000e+02 5.750000e+01 1.300000e+01 4.000000e+00 2.000000e+00 1.000000e+00 5.000000e-01 0.000000e+00 0.000000e+00 4.540000e+02
2180000 -4.946523e+04 3.106452e+02 2.545000e+02 1.215000e+02 5.750000e+01 1.300000e+01 4.000000e+00 2.000000e+00 1.000000e+00 5.000000e-01 0.000000e+00 0.000000e+00 4.540000e+02
2181000 -4.949429e+04 3.106097e+02 2.545000e+02 1.215000e+02 5.750000e+01 1.300000e+01 4.000000e+00 2.000000e+00 1.000000e+00 5.000000e-01 0.000000e+00 0.000000e+00 4.540000e+02
2182000 -4.949929e+04 3.147464e+02 2.545000e+02 1.215000e+02 5.750000e+01 1.300000e+01 4.000000e+00 2.000000e+00 1.000000e+00 5.000000e-01 0.000000e+00 0.000000e+00 4.540000e+02
2183000 -4.947072e+04 3.121149e+02 2.545000e+02 1.215000e+02 5.750000e+01 1.300000e+01 4.000000e+00 2.000000e+00 1.000000e+00 5.000000e-01 0.000000e+00 0.000000e+00 4.540000e+02
2184000 -4.951568e+04 3.134633e+02 2.545000e+02 1.215000e+02 5.800000e+01 1.300000e+01 4.000000e+00 2.000000e+00 1.000000e+00 5.000000e-01 0.000000e+00 0.000000e+00 4.545000e+02
2185000 -4.944553e+04 3.130569e+02 2.545000e+02 1.215000e+02 5.800000e+01 1.300000e+01 4.000000e+00 2.000000e+00 1.000000e+00 5.000000e-01 0.000000e+00 0.000000e+00 4.545000e+02
2186000 -4.942927e+04 3.123214e+02 2.545000e+02 1.215000e+02 5.800000e+01 1.350000e+01 4.000000e+00 2.000000e+00 1.000000e+00 5.000000e-01 0.000000e+00 0.000000e+00 4.550000e+02
2187000 -4.943264e+04 3.130970e+02 2.545000e+02 1.215000e+02 5.800000e+01 1.350000e+01 4.000000e+00 2.000000e+00 1.000000e+00 5.000000e-01 0.000000e+00 0.000000e+00 4.550000e+02
2188000 -4.939160e+04 3.151846e+02 2.545000e+02 1.215000e+02 5.800000e+01 1.350000e+01 4.000000e+00 2.000000e+00 1.000000e+00 5.000000e-01 0.000000e+00 0.000000e+00 4.550000e+02
2189000 -4.941167e+04 3.157683e+02 2.545000e+02 1.215000e+02 5.800000e+01 1.350000e+01 4.000000e+00 2.000000e+00 1.000000e+00 5.000000e-01 0.000000e+00 0.000000e+00 4.550000e+02
2190000 -4.942220e+04 3.192404e+02 2.545000e+02 1.215000e+02 5.800000e+01 1.350000e+01 4.000000e+00 2.000000e+00 1.000000e+00 5.000000e-01 0.000000e+00 0.000000e+00 4.550000e+02
2191000 -4.944978e+04 3.117658e+02 2.545000e+02 1.215000e+02 5.800000e+01 1.350000e+01 4.000000e+00 2.000000e+00 1.000000e+00 5.000000e-01 0.000000e+00 0.000000e+00 4.550000e+02
2192000 -4.939960e+04 3.099805e+02 2.545000e+02 1.215000e+02 5.800000e+01 1.350000e+01 4.000000e+00 2.000000e+00 1.000000e+00 5.000000e-01 0.000000e+00 0.000000e+00 4.550000e+02
2193000 -4.947399e+04 3.154659e+02 2.545000e+02 1.215000e+02 5.800000e+01 1.350000e+01 4.000000e+00 2.000000e+00 1.000000e+00 5.000000e-01 0.000000e+00 0.000000e+00 4.550000e+02
2194000 -4.942605e+04 3.156611e+02 2.545000e+02 1.215000e+02 5.800000e+01 1.350000e+01 4.000000e+00 2.000000e+00 1.000000e+00 5.000000e-01 0.000000e+00 0.000000e+00 4.550000e+02
2195000 -4.942912e+04 3.123963e+02 2.545000e+02 1.215000e+02 5.800000e+01 1.350000e+01 4.000000e+00 2.000000e+00 1.000000e+00 5.000000e-01 0.000000e+00 0.000000e+00 4.550000e+02
2196000 -4.949156e+04 3.156272e+02 2.545000e+02 1.215000e+02 5.800000e+01 1.350000e+01 4.000000e+00 2.000000e+00 1.000000e+00 5.000000e-01 0.000000e+00 0.000000e+00 4.550000e+02
2197000 -4.946010e+04 3.155389e+02 2.545000e+02 1.215000e+02 5.800000e+01 1.400000e+01 4.000000e+00 2.000000e+00 1.000000e+00 5.000000e-01 0.000000e+00 0.000000e+00 4.555000e+02
2198000 -4.945436e+04 3.105653e+02 2.545000e+02 1.215000e+02 5.800000e+01 1.400000e+01 4.000000e+00 2.000000e+00 1.000000e+00 5.000000e-01 0.000000e+00 0.000000e+00 4.555000e+02
2199000 -4.951264e+04 3.172847e+02 2.545000e+02 1.215000e+02 5.800000e+01 1.400000e+01 4.000000e+00 2.000000e+00 1.000000e+00 5.000000e-01 0.000000e+00 0.000000e+00 4.555000e+02
2200000 -4.954154e+04 3.158244e+02 2.545000e+02 1.215000e+02 5.800000e+01 1.400000e+01 4.000000e+00 2.000000e+00 1.000000e+00 5.000000e-01 0.000000e+00 0.000000e+00 4.555000e+02
2201000 -4.947248e+04 3.146062e+02 2.545000e+02 1.215000e+02 5.800000e+01 1.400000e+01 4.000000e+00 2.000000e+00 1.000000e+00 5.000000e-01 0.000000e+00 0.000000e+00 4.555000e+02
2202000 -4.950750e+04 3.136927e+02 2.545000e+02 1.215000e+02 5.800000e+01 1.400000e+01 4.000000e+00 2.000000e+00 1.000000e+00 5.000000e-01 0.000000e+00 0.000000e+00 4.555000e+02
2203000 -4.955537e+04 3.141628e+02 2.545000e+02 1.215000e+02 5.800000e+01 1.400000e+01 4.000000e+00 2.000000e+00 1.000000e+00 5.000000e-01 0.000000e+00 0.000000e+00 4.555000e+02
2204000 -4.947604e+04 3.145017e+02 2.545000e+02 1.215000e+02 5.800000e+01 1.400000e+01 4.000000e+00 2.000000e+00 1.000000e+00 5.000000e-01 0.000000e+00 0.000000e+00 4.555000e+02
2205000 -4.945301e+04 3.159113e+02 2.545000e+02 1.215000e+02 5.800000e+01 1.400000e+01 4.000000e+00 2.000000e+00 1.000000e+00 5.000000e-01 0.000000e+00 0.000000e+00 4.555000e+02
2206000 -4.950428e+04 3.122082e+02 2.545000e+02 1.220000e+02 5.850000e+01 1.400000e+01 4.000000e+00 2.000000e+00 1.000000e+00 5.000000e-01 0.000000e+00 0.000000e+00 4.565000e+02
2207000 -4.939774e+04 3.157425e+02 2.545000e+02 1.220000e+02 5.850000e+01 1.400000e+01 4.000000e+00 2.000000e+00 1.000000e+00 5.000000e-01 0.000000e+00 0.000000e+00 4.565000e+02
2208000 -4.949917e+04 3.107902e+02 2.545000e+02 1.220000e+02 5.850000e+01 1.400000e+01 4.000000e+00 2.000000e+00 1.000000e+00 5.000000e-01 0.000000e+00 0.000000e+00 4.565000e+02
2209000 -4.948292e+04 3.153421e+02 2.545000e+02 1.220000e+02 5.850000e+01 1.400000e+01 4.000000e+00 2.000000e+00 1.000000e+00 5.000000e-01 0.000000e+00 0.000000e+00 4.565000e+02
2210000 -4.945886e+04 3.147073e+02 2.545000e+02 1.220000e+02 5.900000e+01 1.400000e+01 4.000000e+00 2.000000e+00 1.000000e+00 5.000000e-01 0.000000e+00 0.000000e+00 4.570000e+02
2211000 -4.947633e+04 3.121550e+02 2.545000e+02 1.220000e+02 5.900000e+01 1.400000e+01 4.000000e+00 2.000000e+00 1.000000e+00 5.000000e-01 0.000000e+00 0.000000e+00 4.570000e+02
2212000 -4.944310e+04 3.147646e+02 2.545000e+02 1.225000e+02 5.900000e+01 1.400000e+01 4.000000e+00 2.000000e+00 1.000000e+00 5.000000e-01 0.000000e+00 0.000000e+00 4.575000e+02
2213000 -4.950857e+04 3.128223e+02 2.545000e+02 1.225000e+02 5.900000e+01 1.400000e+01 4.000000e+00 2.000000e+00 1.000000e+00 5.000000e-01 0.000000e+00 0.000000e+00 4.575000e+02
2214000 -4.946862e+04 3.131551e+02 2.545000e+02 1.230000e+02 5.900000e+01 1.450000e+01 4.000000e+00 2.000000e+00 1.000000e+00 5.000000e-01 0.000000e+00 0.000000e+00 4.585000e+02
2215000 -4.941873e+04 3.123616e+02 2.545000e+02 1.230000e+02 5.900000e+01 1.450000e+01 4.000000e+00 2.000000e+00 1.000000e+00 5.000000e-01 0.000000e+00 0.000000e+00 4.585000e+02
2216000 -4.946603e+04 3.160098e+02 2.545000e+02 1.230000e+02 5.900000e+01 1.450000e+01 4.000000e+00 2.000000e+00 1.000000e+00 5.000000e-01 0.000000e+00 0.000000e+00 4.585000e+02
2217000 -4.948447e+04 3.121411e+02 2.545000e+02 1.230000e+02 5.900000e+01 1.450000e+01 4.000000e+00 2.000000e+00 1.000000e+00 5.000000e-01 0.000000e+00 0.000000e+00 4.585000e+02
2218000 -4.945504e+04 3.153639e+02 2.545000e+02 1.230000e+02 5.900000e+01 1.450000e+01 4.000000e+00 2.000000e+00 1.000000e+00 5.000000e-01 0.000000e+00 0.000000e+00 4.585000e+02
2219000 -4.944261e+04 3.129597e+02 2.545000e+02 1.230000e+02 5.900000e+01 1.450000e+01 4.000000e+00 2.000000e+00 1.000000e+00 5.000000e-01 0.000000e+00 0.000000e+00 4.585000e+02
2220000 -4.947465e+04 3.164939e+02 2.545000e+02 1.230000e+02 5.900000e+01 1.450000e+01 4.000000e+00 2.000000e+00 1.000000e+00 5.000000e-01 0.000000e+00 0.000000e+00 4.585000e+02
2221000 -4.951885e+04 3.115745e+02 2.545000e+02 1.230000e+02 5.900000e+01 1.450000e+01 4.000000e+00 2.000000e+00 1.000000e+00 5.000000e-01 0.000000e+00 0.000000e+00 4.585000e+02
2222000 -4.943010e+04 3.112931e+02 2.545000e+02 1.230000e+02 5.900000e+01 1.450000e+01 4.000000e+00 2.000000e+00 1.000000e+00 5.000000e-01 0.000000e+00 0.000000e+00 4.585000e+02
2223000 -4.948277e+04 3.142924e+02 2.545000e+02 1.230000e+02 5.900000e+01 1.450000e+01 4.000000e+00 2.000000e+00 1.000000e+00 5.000000e-01 0.000000e+00 0.000000e+00 4.585000e+02
2224000 -4.948148e+04 3.117842e+02 2.545000e+02 1.230000e+02 5.900000e+01 1.450000e+01 4.000000e+00 2.000000e+00 1.000000e+00 5.000000e-01 0.000000e+00 0.000000e+00 4.585000e+02
2225000 -4.948386e+04 3.137907e+02 2.545000e+02 1.230000e+02 5.900000e+01 1.500000e+01 4.000000e+00 2.000000e+00 1.000000e+00 5.000000e-01 0.000000e+00 0.000000e+00 4.590000e+02
2226000 -4.946849e+04 3.149482e+02 2.545000e+02 1.230000e+02 5.900000e+01 1.500000e+01 4.000000e+00 2.000000e+00 1.000000e+00 5.000000e-01 0.000000e+00 0.000000e+00 4.590000e+02
2227000 -4.947621e+04 3.130501e+02 2.545000e+02 1.230000e+02 5.900000e+01 1.500000e+01 4.000000e+00 2.000000e+00 1.000000e+00 5.000000e-01 0.000000e+00 0.000000e+00 4.590000e+02
2228000 -4.947206e+04 3.142999e+02 2.545000e+02 1.230000e+02 5.900000e+01 1.500000e+01 4.000000e+00 2.000000e+00 1.000000e+00 5.000000e-01 0.000000e+00 0.000000e+00 4.590000e+02
2229000 -4.945898e+04 3.102895e+02 2.545000e+02 1.230000e+02 5.900000e+01 1.500000e+01 4.000000e+00 2.000000e+00 1.000000e+00 5.000000e-01 0.000000e+00 0.000000e+00 4.590000e+02
2230000 -4.949091e+04 3.149267e+02 2.545000e+02 1.230000e+02 5.950000e+01 1.500000e+01 4.000000e+00 2.000000e+00 1.000000e+00 5.000000e-01 0.000000e+00 0.000000e+00 4.595000e+02
2231000 -4.943596e+04 3.123594e+02 2.545000e+02 1.230000e+02 5.950000e+01 1.500000e+01 4.000000e+00 2.000000e+00 1.000000e+00 5.000000e-01 0.000000e+00 0.000000e+00 4.595000e+02
2232000 -4.948402e+04 3.122314e+02 2.545000e+02 1.230000e+02 5.950000e+01 1.500000e+01 4.000000e+00 2.000000e+00 1.000000e+00 5.000000e-01 0.000000e+00 0.000000e+00 4.595000e+02
2233000 -4.944800e+04 3.158486e+02 2.545000e+02 1.230000e+02 5.950000e+01 1.500000e+01 4.000000e+00 2.000000e+00 1.000000e+00 5.000000e-01 0.000000e+00 0.000000e+00 4.595000e+02
2234000 -4.948216e+04 3.131002e+02 2.545000e+02 1.235000e+02 5.950000e+01 1.500000e+01 4.000000e+00 2.000000e+00 1.000000e+00 5.000000e-01 0.000000e+00 0.000000e+00 4.600000e+02
2235000 -4.940229e+04 3.124515e+02 2.545000e+02 1.235000e+02 6.000000e+01 1.550000e+01 4.000000e+00 2.000000e+00 1.000000e+00 5.000000e-01 0.000000e+00 0.000000e+00 4.610000e+02
2236000 -4.946538e+04 3.098189e+02 2.545000e+02 1.235000e+02 6.000000e+01 1.550000e+01 4.000000e+00 2.000000e+00 1.000000e+00 5.000000e-01 0.000000e+00 0.000000e+00 4.610000e+02
2237000 -4.942169e+04 3.166283e+02 2.550000e+02 1.235000e+02 6.000000e+01 1.550000e+01 4.000000e+00 2.000000e+00 1.000000e+00 5.000000e-01 0.000000e+00 0.000000e+00 4.615000e+02
2238000 -4.947529e+04 3.114153e+02 2.550000e+02 1.235000e+02 6.000000e+01 1.550000e+01 4.000000e+00 2.000000e+00 1.000000e+00 5.000000e-01 0.000000e+00 0.000000e+00 4.615000e+02
2239000 -4.945267e+04 3.091705e+02 2.550000e+02 1.235000e+02 6.000000e+01 1.600000e+01 4.000000e+00 2.000000e+00 1.000000e+00 5.000000e-01 0.000000e+00 0.000000e+00 4.615000e+02
2240000 -4.954726e+04 3.119516e+02 2.550000e+02 1.235000e+02 6.000000e+01 1.600000e+01 4.000000e+00 2.000000e+00 1.000000e+00 5.000000e-01 0.000000e+00 0.000000e+00 4.620000e+02
2241000 -4.952481e+04 3.150712e+02 2.550000e+02 1.235000e+02 6.000000e+01 1.600000e+01 4.000000e+00 2.000000e+00 1.000000e+00 5.000000e-01 0.000000e+00 0.000000e+00 4.620000e+02
2242000 -4.958113e+04 3.144727e+02 2.550000e+02 1.235000e+02 6.000000e+01 1.600000e+01 4.000000e+00 2.000000e+00 1.000000e+00 5.000000e-01 0.000000e+00 0.000000e+00 4.620000e+02
2243000 -4.946016e+04 3.154370e+02 2.550000e+02 1.235000e+02 6.000000e+01 1.600000e+01 4.000000e+00 2.000000e+00 1.000000e+00 5.000000e-01 0.000000e+00 0.000000e+00 4.620000e+02
2244000 -4.942112e+04 3.069488e+02 2.550000e+02 1.235000e+02 6.000000e+01 1.600000e+01 4.000000e+00 2.000000e+00 1.000000e+00 5.000000e-01 0.000000e+00 0.000000e+00 4.620000e+02
2245000 -4.943083e+04 3.135159e+02 2.550000e+02 1.240000e+02 6.000000e+01 1.600000e+01 4.000000e+00 2.000000e+00 1.000000e+00 5.000000e-01 0.000000e+00 0.000000e+00 4.625000e+02
2246000 -4.947139e+04 3.151241e+02 2.550000e+02 1.240000e+02 6.000000e+01 1.600000e+01 4.000000e+00 2.000000e+00 1.000000e+00 5.000000e-01 0.000000e+00 0.000000e+00 4.625000e+02
2247000 -4.942870e+04 3.128195e+02 2.550000e+02 1.240000e+02 6.000000e+01 1.600000e+01 4.000000e+00 2.000000e+00 1.000000e+00 5.000000e-01 0.000000e+00 0.000000e+00 4.625000e+02
2248000 -4.947960e+04 3.126331e+02 2.550000e+02 1.240000e+02 6.000000e+01 1.600000e+01 4.000000e+00 2.000000e+00 1.000000e+00 5.000000e-01 0.000000e+00 0.000000e+00 4.625000e+02
2249000 -4.943388e+04 3.103381e+02 2.550000e+02 1.240000e+02 6.000000e+01 1.600000e+01 4.000000e+00 2.000000e+00 1.000000e+00 5.000000e-01 0.000000e+00 0.000000e+00 4.625000e+02
2250000 -4.947469e+04 3.137200e+02 2.550000e+02 1.240000e+02 6.000000e+01 1.600000e+01 4.000000e+00 2.000000e+00 1.000000e+00 5.000000e-01 0.000000e+00 0.000000e+00 4.625000e+02
2251000 -4.952334e+04 3.107090e+02 2.550000e+02 1.240000e+02 6.000000e+01 1.600000e+01 4.000000e+00 2.000000e+00 1.000000e+00 5.000000e-01 0.000000e+00 0.000000e+00 4.625000e+02
[truncated: 53,489,325 more chars]
