# Supplementary material for: Conserved interfaces mediate multiple protein–protein interactions in a prokaryotic metabolon
Source: Mol Syst Biol. 2025 Sep 3;21(11):1490–521. doi: 10.1038/s44320-025-00139-9 (PMC12583656; doi:10.1038/s44320-025-00139-9)
Supplement: Supplementary file 13 — Source data Fig. 8 [file 44320_2025_139_MOESM13_ESM.zip › Figure8/Simulation_software_config_to_run_sim/Disassembled/plot-grid.py]

import numpy as np
import matplotlib.pyplot as plt

# Paths to your files
mono_path = 'averaged_output_monomer.dat'
meta_path = 'averaged_output_metabolon.dat'

dt = 0.03
tick_interval = 3 * dt
x_max = 7.5e6

# Load data
mono = np.loadtxt(mono_path, skiprows=1)
meta = np.loadtxt(meta_path, skiprows=1)

time_mono = mono[:,0] * dt
time_meta = meta[:,0] * dt
xticks = np.arange(0, x_max + tick_interval, tick_interval)

# Plot grid
fig, axes = plt.subplots(5, 2, figsize=(14, 20), sharex=True, sharey=True)
axes = axes.flatten()
for idx, ax in enumerate(axes[:10]):
    ax.plot(time_mono, mono[:, idx+3], label='Monomer', linewidth=2)
    ax.plot(time_meta, meta[:, idx+3], label='Metabolon', linewidth=2)
    ax.set_yscale('log')
    ax.set_xlim(0, x_max)
    ax.set_xticks(xticks)
    ax.set_title(f'Reaction {idx+1}')
    if idx % 2 == 0:
        ax.set_ylabel('Reaction Products')
    if idx >= 8:
        ax.set_xlabel('Time (ns)')

fig.legend(loc='upper center', ncol=2, bbox_to_anchor=(0.5, 0.98))
fig.tight_layout(rect=[0, 0, 1, 0.96])
plt.savefig('reactions_grid.png', dpi=300)
plt.show()
