# Supplementary material for: Conserved interfaces mediate multiple protein–protein interactions in a prokaryotic metabolon
Source: Mol Syst Biol. 2025 Sep 3;21(11):1490–521. doi: 10.1038/s44320-025-00139-9 (PMC12583656; doi:10.1038/s44320-025-00139-9)
Supplement: Supplementary file 13 — Source data Fig. 8 [file 44320_2025_139_MOESM13_ESM.zip › Figure8/Simulation_software_config_to_run_sim/Metabolon/plot-ppi-sim.py]

import numpy as np
import pandas as pd
import matplotlib.pyplot as plt

# Load the contact map data
file_path = "ppi_contact_map.txt"
raw_matrix = np.loadtxt(file_path)

# Enzyme labels
enzyme_labels = ["folE", "folM", "pabC", "folC", "pabA", "nudB", "folK", "folA", "glyA", "folD"]
num_enzymes = len(enzyme_labels)
num_copies = 300

# Total frames analyzed (extracted from previous message: 28973 to 57946 with stride 500)
num_frames = 251

# Create normalization matrix
norm_matrix = np.zeros_like(raw_matrix, dtype=float)
for i in range(num_enzymes):
    for j in range(num_enzymes):
        if i == j:
            possible_contacts = num_copies * (num_copies - 1) / 2  # avoid double-counting
        else:
            possible_contacts = num_copies * num_copies
        norm_matrix[i, j] = num_frames

# Normalize
normalized_matrix = raw_matrix / norm_matrix

# Plotting
fig, ax = plt.subplots(figsize=(8, 6))
cax = ax.imshow(normalized_matrix, cmap="viridis", origin='upper')
plt.colorbar(cax, label='#Contacts (per frame)')

# Axis settings
ax.set_xticks(np.arange(num_enzymes))
ax.set_yticks(np.arange(num_enzymes))
ax.set_xticklabels(enzyme_labels, rotation=45, ha='right')
ax.set_yticklabels(enzyme_labels)
ax.set_title("Normalized PPI Contact Map")

plt.tight_layout()
plt.savefig("ppi_contact_map.png", dpi=300, bbox_inches='tight')
plt.show()
