# Supplementary material for: Conserved interfaces mediate multiple protein–protein interactions in a prokaryotic metabolon
Source: Mol Syst Biol. 2025 Sep 3;21(11):1490–521. doi: 10.1038/s44320-025-00139-9 (PMC12583656; doi:10.1038/s44320-025-00139-9)
Supplement: Supplementary file 13 — Source data Fig. 8 [file 44320_2025_139_MOESM13_ESM.zip › Figure8/Simulation_software_config_to_run_sim/Metabolon/std_metabolon1.dat]

Step E_pair Temp f_bondc1[2] f_bondc2[2] f_bondc3[2] f_bondc4[2] f_bondc5[2] f_bondc6[2] f_bondc7[2] f_bondc8[2] f_bondc9[2] f_bondc10[2] f_bondbr1[2]
0 0.000000e+00 0.000000e+00 0.000000e+00 0.000000e+00 0.000000e+00 0.000000e+00 0.000000e+00 0.000000e+00 0.000000e+00 0.000000e+00 0.000000e+00 0.000000e+00 0.000000e+00
1000 1.443829e+01 5.388478e-01 3.741657e-01 0.000000e+00 0.000000e+00 0.000000e+00 0.000000e+00 0.000000e+00 0.000000e+00 0.000000e+00 0.000000e+00 0.000000e+00 2.449490e-01
2000 2.410557e+01 8.431183e-01 2.449490e-01 0.000000e+00 0.000000e+00 0.000000e+00 0.000000e+00 0.000000e+00 0.000000e+00 0.000000e+00 0.000000e+00 0.000000e+00 2.000000e-01
3000 2.111875e+01 1.196876e+00 2.000000e-01 0.000000e+00 0.000000e+00 0.000000e+00 0.000000e+00 0.000000e+00 0.000000e+00 0.000000e+00 0.000000e+00 0.000000e+00 2.000000e-01
4000 3.016047e+01 1.239564e+00 7.071068e-01 0.000000e+00 0.000000e+00 0.000000e+00 0.000000e+00 0.000000e+00 0.000000e+00 0.000000e+00 0.000000e+00 0.000000e+00 6.782330e-01
5000 1.690425e+01 1.039250e+00 7.348469e-01 0.000000e+00 0.000000e+00 0.000000e+00 0.000000e+00 0.000000e+00 0.000000e+00 0.000000e+00 0.000000e+00 0.000000e+00 7.348469e-01
6000 3.174972e+01 5.788196e-01 1.157584e+00 0.000000e+00 0.000000e+00 0.000000e+00 0.000000e+00 0.000000e+00 0.000000e+00 0.000000e+00 0.000000e+00 0.000000e+00 1.000000e+00
7000 1.582229e+01 1.481438e+00 1.612452e+00 0.000000e+00 0.000000e+00 0.000000e+00 0.000000e+00 0.000000e+00 0.000000e+00 0.000000e+00 0.000000e+00 0.000000e+00 1.462874e+00
8000 1.927786e+01 1.921221e+00 1.019804e+00 0.000000e+00 0.000000e+00 0.000000e+00 0.000000e+00 0.000000e+00 0.000000e+00 0.000000e+00 0.000000e+00 0.000000e+00 1.048809e+00
9000 1.305444e+01 4.185603e-01 1.435270e+00 0.000000e+00 0.000000e+00 0.000000e+00 0.000000e+00 0.000000e+00 0.000000e+00 0.000000e+00 0.000000e+00 0.000000e+00 1.503330e+00
10000 2.021852e+01 2.089786e+00 1.208305e+00 0.000000e+00 0.000000e+00 0.000000e+00 0.000000e+00 0.000000e+00 0.000000e+00 0.000000e+00 0.000000e+00 0.000000e+00 1.208305e+00
11000 3.484289e+01 1.793597e+00 1.435270e+00 0.000000e+00 0.000000e+00 0.000000e+00 0.000000e+00 0.000000e+00 0.000000e+00 0.000000e+00 0.000000e+00 0.000000e+00 1.303840e+00
12000 2.429708e+01 9.424359e-01 1.392839e+00 0.000000e+00 0.000000e+00 0.000000e+00 0.000000e+00 0.000000e+00 0.000000e+00 0.000000e+00 0.000000e+00 0.000000e+00 1.516575e+00
13000 3.039621e+01 5.452366e-01 1.166190e+00 0.000000e+00 0.000000e+00 0.000000e+00 0.000000e+00 0.000000e+00 0.000000e+00 0.000000e+00 0.000000e+00 0.000000e+00 1.122497e+00
14000 2.863158e+01 1.412622e+00 1.264911e+00 0.000000e+00 0.000000e+00 0.000000e+00 0.000000e+00 0.000000e+00 0.000000e+00 0.000000e+00 0.000000e+00 0.000000e+00 1.392839e+00
15000 2.636581e+01 7.315164e-01 8.944272e-01 0.000000e+00 0.000000e+00 0.000000e+00 0.000000e+00 0.000000e+00 0.000000e+00 0.000000e+00 0.000000e+00 0.000000e+00 1.019804e+00
16000 2.979924e+01 8.667872e-01 1.067708e+00 0.000000e+00 0.000000e+00 0.000000e+00 0.000000e+00 0.000000e+00 0.000000e+00 0.000000e+00 0.000000e+00 0.000000e+00 1.067708e+00
17000 2.941339e+01 1.031335e+00 9.486833e-01 0.000000e+00 0.000000e+00 0.000000e+00 0.000000e+00 0.000000e+00 0.000000e+00 0.000000e+00 0.000000e+00 0.000000e+00 1.208305e+00
18000 2.919813e+01 1.253626e+00 1.000000e+00 0.000000e+00 0.000000e+00 0.000000e+00 0.000000e+00 0.000000e+00 0.000000e+00 0.000000e+00 0.000000e+00 0.000000e+00 1.000000e+00
19000 4.134685e+01 1.356473e+00 9.797959e-01 0.000000e+00 0.000000e+00 0.000000e+00 0.000000e+00 0.000000e+00 0.000000e+00 0.000000e+00 0.000000e+00 0.000000e+00 9.797959e-01
20000 3.514088e+01 5.932331e-01 1.095445e+00 0.000000e+00 0.000000e+00 0.000000e+00 0.000000e+00 0.000000e+00 0.000000e+00 0.000000e+00 0.000000e+00 0.000000e+00 1.095445e+00
21000 4.731796e+01 8.499288e-01 8.944272e-01 0.000000e+00 0.000000e+00 0.000000e+00 0.000000e+00 0.000000e+00 0.000000e+00 0.000000e+00 0.000000e+00 0.000000e+00 1.067708e+00
22000 4.305584e+01 7.537019e-01 1.067708e+00 0.000000e+00 0.000000e+00 0.000000e+00 0.000000e+00 0.000000e+00 0.000000e+00 0.000000e+00 0.000000e+00 0.000000e+00 1.077033e+00
23000 5.841483e+01 1.080739e+00 1.356466e+00 0.000000e+00 0.000000e+00 0.000000e+00 0.000000e+00 0.000000e+00 0.000000e+00 0.000000e+00 0.000000e+00 0.000000e+00 1.303840e+00
24000 6.060805e+01 1.144230e+00 1.157584e+00 0.000000e+00 0.000000e+00 0.000000e+00 0.000000e+00 0.000000e+00 0.000000e+00 0.000000e+00 0.000000e+00 0.000000e+00 1.157584e+00
25000 5.069343e+01 8.491850e-01 1.593738e+00 0.000000e+00 0.000000e+00 0.000000e+00 0.000000e+00 0.000000e+00 0.000000e+00 0.000000e+00 0.000000e+00 0.000000e+00 1.435270e+00
26000 4.135689e+01 6.075621e-01 1.593738e+00 2.000000e-01 0.000000e+00 0.000000e+00 0.000000e+00 0.000000e+00 0.000000e+00 0.000000e+00 0.000000e+00 0.000000e+00 1.673320e+00
27000 6.376552e+01 8.841751e-01 1.743560e+00 2.000000e-01 0.000000e+00 0.000000e+00 0.000000e+00 0.000000e+00 0.000000e+00 0.000000e+00 0.000000e+00 0.000000e+00 1.800000e+00
28000 2.799342e+01 1.161850e+00 1.749286e+00 2.000000e-01 0.000000e+00 0.000000e+00 0.000000e+00 0.000000e+00 0.000000e+00 0.000000e+00 0.000000e+00 0.000000e+00 1.827567e+00
29000 4.893223e+01 1.722605e+00 1.749286e+00 2.000000e-01 0.000000e+00 0.000000e+00 0.000000e+00 0.000000e+00 0.000000e+00 0.000000e+00 0.000000e+00 0.000000e+00 1.777639e+00
30000 3.398509e+01 1.837692e+00 1.827567e+00 2.000000e-01 0.000000e+00 0.000000e+00 0.000000e+00 0.000000e+00 0.000000e+00 0.000000e+00 0.000000e+00 0.000000e+00 1.743560e+00
31000 3.513498e+01 1.173191e+00 1.777639e+00 2.000000e-01 0.000000e+00 0.000000e+00 0.000000e+00 0.000000e+00 0.000000e+00 0.000000e+00 0.000000e+00 0.000000e+00 1.913113e+00
32000 4.789756e+01 1.220584e+00 2.267157e+00 2.000000e-01 0.000000e+00 0.000000e+00 0.000000e+00 0.000000e+00 0.000000e+00 0.000000e+00 0.000000e+00 0.000000e+00 2.315167e+00
33000 5.740995e+01 1.393025e+00 1.913113e+00 2.000000e-01 0.000000e+00 0.000000e+00 0.000000e+00 0.000000e+00 0.000000e+00 0.000000e+00 0.000000e+00 0.000000e+00 1.964688e+00
34000 4.721982e+01 4.827937e-01 1.816590e+00 2.000000e-01 0.000000e+00 0.000000e+00 0.000000e+00 0.000000e+00 0.000000e+00 0.000000e+00 0.000000e+00 0.000000e+00 1.933908e+00
35000 3.606318e+01 1.446938e+00 1.568439e+00 2.000000e-01 0.000000e+00 0.000000e+00 0.000000e+00 0.000000e+00 0.000000e+00 0.000000e+00 0.000000e+00 0.000000e+00 1.685230e+00
36000 3.738513e+01 2.125560e+00 1.959592e+00 2.000000e-01 0.000000e+00 0.000000e+00 0.000000e+00 0.000000e+00 0.000000e+00 0.000000e+00 0.000000e+00 0.000000e+00 1.959592e+00
37000 5.009176e+01 1.041997e+00 2.222611e+00 2.000000e-01 0.000000e+00 0.000000e+00 0.000000e+00 0.000000e+00 0.000000e+00 0.000000e+00 0.000000e+00 0.000000e+00 2.395830e+00
38000 4.136992e+01 2.044873e+00 1.959592e+00 2.000000e-01 0.000000e+00 0.000000e+00 0.000000e+00 0.000000e+00 0.000000e+00 0.000000e+00 0.000000e+00 0.000000e+00 2.267157e+00
39000 5.113530e+01 1.266928e+00 1.923538e+00 2.000000e-01 0.000000e+00 0.000000e+00 0.000000e+00 0.000000e+00 0.000000e+00 0.000000e+00 0.000000e+00 0.000000e+00 2.107131e+00
40000 2.550599e+01 8.332350e-01 1.939072e+00 2.000000e-01 0.000000e+00 0.000000e+00 0.000000e+00 0.000000e+00 0.000000e+00 0.000000e+00 0.000000e+00 0.000000e+00 2.083267e+00
41000 5.715694e+01 5.686433e-01 2.107131e+00 2.000000e-01 0.000000e+00 0.000000e+00 0.000000e+00 0.000000e+00 0.000000e+00 0.000000e+00 0.000000e+00 0.000000e+00 2.213594e+00
42000 4.129282e+01 1.063542e+00 1.356466e+00 2.000000e-01 0.000000e+00 0.000000e+00 0.000000e+00 0.000000e+00 0.000000e+00 0.000000e+00 0.000000e+00 0.000000e+00 1.562050e+00
43000 4.269899e+01 9.641249e-01 1.208305e+00 2.449490e-01 0.000000e+00 0.000000e+00 0.000000e+00 0.000000e+00 0.000000e+00 0.000000e+00 0.000000e+00 0.000000e+00 1.303840e+00
44000 3.243703e+01 1.219020e+00 7.745967e-01 2.449490e-01 0.000000e+00 0.000000e+00 0.000000e+00 0.000000e+00 0.000000e+00 0.000000e+00 0.000000e+00 0.000000e+00 8.602325e-01
45000 4.422026e+01 1.265017e+00 7.483315e-01 2.000000e-01 0.000000e+00 0.000000e+00 0.000000e+00 0.000000e+00 0.000000e+00 0.000000e+00 0.000000e+00 0.000000e+00 9.273618e-01
46000 4.568081e+01 6.685750e-01 9.695360e-01 2.000000e-01 0.000000e+00 0.000000e+00 0.000000e+00 0.000000e+00 0.000000e+00 0.000000e+00 0.000000e+00 0.000000e+00 1.140175e+00
47000 2.720808e+01 2.054551e+00 1.067708e+00 2.000000e-01 0.000000e+00 0.000000e+00 0.000000e+00 0.000000e+00 0.000000e+00 0.000000e+00 0.000000e+00 0.000000e+00 1.249000e+00
48000 1.818379e+01 1.042397e+00 1.029563e+00 2.000000e-01 0.000000e+00 0.000000e+00 0.000000e+00 0.000000e+00 0.000000e+00 0.000000e+00 0.000000e+00 0.000000e+00 1.240967e+00
49000 4.821760e+01 8.418063e-01 1.048809e+00 2.000000e-01 0.000000e+00 0.000000e+00 0.000000e+00 0.000000e+00 0.000000e+00 0.000000e+00 0.000000e+00 0.000000e+00 1.240967e+00
50000 2.217066e+01 1.389193e+00 1.048809e+00 2.000000e-01 0.000000e+00 0.000000e+00 0.000000e+00 0.000000e+00 0.000000e+00 0.000000e+00 0.000000e+00 0.000000e+00 1.400000e+00
51000 2.363808e+01 1.353851e+00 9.695360e-01 2.000000e-01 0.000000e+00 0.000000e+00 0.000000e+00 0.000000e+00 0.000000e+00 0.000000e+00 0.000000e+00 0.000000e+00 1.140175e+00
52000 2.938010e+01 1.573411e+00 1.356466e+00 2.000000e-01 0.000000e+00 0.000000e+00 0.000000e+00 0.000000e+00 0.000000e+00 0.000000e+00 0.000000e+00 0.000000e+00 1.288410e+00
53000 2.451751e+01 1.377868e+00 1.691153e+00 2.000000e-01 0.000000e+00 0.000000e+00 0.000000e+00 0.000000e+00 0.000000e+00 0.000000e+00 0.000000e+00 0.000000e+00 1.854724e+00
54000 5.192749e+01 9.304601e-01 1.264911e+00 3.162278e-01 0.000000e+00 0.000000e+00 0.000000e+00 0.000000e+00 0.000000e+00 0.000000e+00 0.000000e+00 0.000000e+00 1.392839e+00
55000 4.805269e+01 8.714231e-01 1.392839e+00 3.162278e-01 0.000000e+00 0.000000e+00 0.000000e+00 0.000000e+00 0.000000e+00 0.000000e+00 0.000000e+00 0.000000e+00 1.496663e+00
56000 4.481241e+01 1.455899e+00 1.462874e+00 3.162278e-01 0.000000e+00 0.000000e+00 0.000000e+00 0.000000e+00 0.000000e+00 0.000000e+00 0.000000e+00 0.000000e+00 1.503330e+00
57000 3.889561e+01 5.272355e-01 1.720465e+00 3.162278e-01 0.000000e+00 0.000000e+00 0.000000e+00 0.000000e+00 0.000000e+00 0.000000e+00 0.000000e+00 0.000000e+00 1.800000e+00
58000 2.075252e+01 1.335507e+00 1.870829e+00 3.162278e-01 0.000000e+00 0.000000e+00 0.000000e+00 0.000000e+00 0.000000e+00 0.000000e+00 0.000000e+00 0.000000e+00 1.933908e+00
59000 2.734275e+01 9.141888e-01 1.593738e+00 3.162278e-01 0.000000e+00 0.000000e+00 0.000000e+00 0.000000e+00 0.000000e+00 0.000000e+00 0.000000e+00 0.000000e+00 1.743560e+00
60000 1.564956e+01 1.157456e+00 1.568439e+00 3.162278e-01 0.000000e+00 0.000000e+00 0.000000e+00 0.000000e+00 0.000000e+00 0.000000e+00 0.000000e+00 0.000000e+00 1.860108e+00
61000 1.678693e+01 4.522206e-01 1.288410e+00 3.162278e-01 0.000000e+00 0.000000e+00 0.000000e+00 0.000000e+00 0.000000e+00 0.000000e+00 0.000000e+00 0.000000e+00 1.435270e+00
62000 2.754165e+01 1.600124e+00 1.363818e+00 3.162278e-01 0.000000e+00 0.000000e+00 0.000000e+00 0.000000e+00 0.000000e+00 0.000000e+00 0.000000e+00 0.000000e+00 1.435270e+00
63000 3.298855e+01 1.641436e+00 1.655295e+00 3.162278e-01 0.000000e+00 0.000000e+00 0.000000e+00 0.000000e+00 0.000000e+00 0.000000e+00 0.000000e+00 0.000000e+00 1.643168e+00
64000 2.263774e+01 6.809154e-01 1.760682e+00 3.162278e-01 0.000000e+00 0.000000e+00 0.000000e+00 0.000000e+00 0.000000e+00 0.000000e+00 0.000000e+00 0.000000e+00 1.760682e+00
65000 3.225456e+01 9.355190e-01 1.788854e+00 3.162278e-01 0.000000e+00 0.000000e+00 0.000000e+00 0.000000e+00 0.000000e+00 0.000000e+00 0.000000e+00 0.000000e+00 1.788854e+00
66000 3.014832e+01 1.010930e+00 1.897367e+00 3.162278e-01 0.000000e+00 0.000000e+00 0.000000e+00 0.000000e+00 0.000000e+00 0.000000e+00 0.000000e+00 0.000000e+00 1.772005e+00
67000 4.872178e+01 1.778733e+00 1.860108e+00 3.162278e-01 0.000000e+00 0.000000e+00 0.000000e+00 0.000000e+00 0.000000e+00 0.000000e+00 0.000000e+00 0.000000e+00 1.854724e+00
68000 2.720944e+01 5.026853e-01 2.000000e+00 3.162278e-01 0.000000e+00 0.000000e+00 0.000000e+00 0.000000e+00 0.000000e+00 0.000000e+00 0.000000e+00 0.000000e+00 1.897367e+00
69000 5.522722e+01 3.719566e-01 2.332381e+00 3.162278e-01 0.000000e+00 0.000000e+00 0.000000e+00 0.000000e+00 0.000000e+00 0.000000e+00 0.000000e+00 0.000000e+00 2.200000e+00
70000 3.510138e+01 1.148832e+00 1.897367e+00 3.162278e-01 0.000000e+00 0.000000e+00 0.000000e+00 0.000000e+00 0.000000e+00 0.000000e+00 0.000000e+00 0.000000e+00 2.039608e+00
71000 2.652548e+01 1.261392e+00 1.503330e+00 3.162278e-01 0.000000e+00 0.000000e+00 0.000000e+00 0.000000e+00 0.000000e+00 0.000000e+00 0.000000e+00 0.000000e+00 1.630951e+00
72000 3.599587e+01 4.805813e-01 1.496663e+00 3.741657e-01 0.000000e+00 0.000000e+00 0.000000e+00 0.000000e+00 0.000000e+00 0.000000e+00 0.000000e+00 0.000000e+00 1.208305e+00
73000 3.437843e+01 1.046748e+00 1.600000e+00 3.741657e-01 0.000000e+00 0.000000e+00 0.000000e+00 0.000000e+00 0.000000e+00 0.000000e+00 0.000000e+00 0.000000e+00 1.435270e+00
74000 1.967594e+01 1.145685e+00 1.661325e+00 3.741657e-01 0.000000e+00 0.000000e+00 0.000000e+00 0.000000e+00 0.000000e+00 0.000000e+00 0.000000e+00 0.000000e+00 1.363818e+00
75000 4.909896e+01 1.186217e+00 2.039608e+00 3.741657e-01 0.000000e+00 0.000000e+00 0.000000e+00 0.000000e+00 0.000000e+00 0.000000e+00 0.000000e+00 0.000000e+00 1.600000e+00
76000 2.758169e+01 9.634371e-01 1.974842e+00 2.449490e-01 0.000000e+00 0.000000e+00 0.000000e+00 0.000000e+00 0.000000e+00 0.000000e+00 0.000000e+00 0.000000e+00 1.749286e+00
77000 4.523149e+01 1.412545e+00 1.881489e+00 2.449490e-01 0.000000e+00 0.000000e+00 0.000000e+00 0.000000e+00 0.000000e+00 0.000000e+00 0.000000e+00 0.000000e+00 1.549193e+00
78000 1.649298e+01 5.711140e-01 1.854724e+00 2.449490e-01 0.000000e+00 0.000000e+00 0.000000e+00 0.000000e+00 0.000000e+00 0.000000e+00 0.000000e+00 0.000000e+00 1.630951e+00
79000 3.991458e+01 1.256736e+00 1.805547e+00 2.449490e-01 0.000000e+00 0.000000e+00 0.000000e+00 0.000000e+00 0.000000e+00 0.000000e+00 0.000000e+00 0.000000e+00 1.593738e+00
80000 3.067904e+01 7.607840e-01 1.643168e+00 2.449490e-01 0.000000e+00 0.000000e+00 0.000000e+00 0.000000e+00 0.000000e+00 0.000000e+00 0.000000e+00 0.000000e+00 1.435270e+00
81000 7.165788e+01 1.139993e+00 1.341641e+00 2.449490e-01 0.000000e+00 0.000000e+00 0.000000e+00 0.000000e+00 0.000000e+00 0.000000e+00 0.000000e+00 0.000000e+00 1.319091e+00
82000 4.631403e+01 7.279212e-01 1.720465e+00 2.449490e-01 0.000000e+00 0.000000e+00 0.000000e+00 0.000000e+00 0.000000e+00 0.000000e+00 0.000000e+00 0.000000e+00 1.400000e+00
83000 5.585592e+01 3.850673e-01 1.854724e+00 2.449490e-01 0.000000e+00 0.000000e+00 0.000000e+00 0.000000e+00 0.000000e+00 0.000000e+00 0.000000e+00 0.000000e+00 1.655295e+00
84000 4.794179e+01 8.199017e-01 1.714643e+00 2.449490e-01 0.000000e+00 0.000000e+00 0.000000e+00 0.000000e+00 0.000000e+00 0.000000e+00 0.000000e+00 0.000000e+00 1.529706e+00
85000 3.689194e+01 1.097947e+00 1.720465e+00 2.449490e-01 0.000000e+00 0.000000e+00 0.000000e+00 0.000000e+00 0.000000e+00 0.000000e+00 0.000000e+00 0.000000e+00 1.568439e+00
86000 2.720002e+01 7.351348e-01 1.685230e+00 2.449490e-01 0.000000e+00 0.000000e+00 0.000000e+00 0.000000e+00 0.000000e+00 0.000000e+00 0.000000e+00 0.000000e+00 1.469694e+00
87000 3.720626e+01 1.294818e+00 1.720465e+00 2.449490e-01 0.000000e+00 0.000000e+00 0.000000e+00 0.000000e+00 0.000000e+00 0.000000e+00 0.000000e+00 0.000000e+00 1.529706e+00
88000 3.753847e+01 1.149654e+00 1.805547e+00 2.449490e-01 0.000000e+00 0.000000e+00 0.000000e+00 0.000000e+00 0.000000e+00 0.000000e+00 0.000000e+00 0.000000e+00 1.536229e+00
89000 3.605515e+01 1.325762e+00 1.483240e+00 2.449490e-01 0.000000e+00 0.000000e+00 0.000000e+00 0.000000e+00 0.000000e+00 0.000000e+00 0.000000e+00 0.000000e+00 1.516575e+00
90000 3.866039e+01 8.887704e-01 1.392839e+00 2.449490e-01 0.000000e+00 0.000000e+00 0.000000e+00 0.000000e+00 0.000000e+00 0.000000e+00 0.000000e+00 0.000000e+00 1.166190e+00
91000 3.694971e+01 9.195994e-01 1.067708e+00 2.449490e-01 0.000000e+00 0.000000e+00 0.000000e+00 0.000000e+00 0.000000e+00 0.000000e+00 0.000000e+00 0.000000e+00 9.486833e-01
92000 3.595946e+01 1.174543e+00 1.095445e+00 4.000000e-01 0.000000e+00 0.000000e+00 0.000000e+00 0.000000e+00 0.000000e+00 0.000000e+00 0.000000e+00 0.000000e+00 8.124038e-01
93000 3.707104e+01 1.709367e+00 1.029563e+00 4.000000e-01 0.000000e+00 0.000000e+00 0.000000e+00 0.000000e+00 0.000000e+00 0.000000e+00 0.000000e+00 0.000000e+00 7.071068e-01
94000 1.807496e+01 7.772096e-01 1.392839e+00 4.000000e-01 0.000000e+00 0.000000e+00 0.000000e+00 0.000000e+00 0.000000e+00 0.000000e+00 0.000000e+00 0.000000e+00 7.071068e-01
95000 3.961772e+01 4.043974e-01 1.612452e+00 3.741657e-01 0.000000e+00 0.000000e+00 0.000000e+00 0.000000e+00 0.000000e+00 0.000000e+00 0.000000e+00 0.000000e+00 1.288410e+00
96000 1.635266e+01 1.526401e+00 1.496663e+00 4.472136e-01 0.000000e+00 0.000000e+00 0.000000e+00 0.000000e+00 0.000000e+00 0.000000e+00 0.000000e+00 0.000000e+00 1.562050e+00
97000 2.356819e+01 9.191611e-01 1.378405e+00 3.741657e-01 0.000000e+00 0.000000e+00 0.000000e+00 0.000000e+00 0.000000e+00 0.000000e+00 0.000000e+00 0.000000e+00 1.462874e+00
98000 3.693970e+01 1.408014e+00 9.486833e-01 3.741657e-01 0.000000e+00 0.000000e+00 0.000000e+00 0.000000e+00 0.000000e+00 0.000000e+00 0.000000e+00 0.000000e+00 1.048809e+00
99000 2.403718e+01 6.360775e-01 8.124038e-01 3.741657e-01 0.000000e+00 0.000000e+00 0.000000e+00 0.000000e+00 0.000000e+00 0.000000e+00 0.000000e+00 0.000000e+00 1.029563e+00
100000 3.158302e+01 1.105437e+00 9.486833e-01 3.741657e-01 0.000000e+00 0.000000e+00 0.000000e+00 0.000000e+00 0.000000e+00 0.000000e+00 0.000000e+00 0.000000e+00 1.157584e+00
101000 2.310736e+01 1.976229e+00 1.019804e+00 5.099020e-01 0.000000e+00 0.000000e+00 0.000000e+00 0.000000e+00 0.000000e+00 0.000000e+00 0.000000e+00 0.000000e+00 1.224745e+00
102000 2.833494e+01 1.184182e+00 9.695360e-01 5.099020e-01 0.000000e+00 0.000000e+00 0.000000e+00 0.000000e+00 0.000000e+00 0.000000e+00 0.000000e+00 0.000000e+00 1.280625e+00
103000 2.699295e+01 1.151770e+00 9.486833e-01 5.099020e-01 0.000000e+00 0.000000e+00 0.000000e+00 0.000000e+00 0.000000e+00 0.000000e+00 0.000000e+00 0.000000e+00 1.288410e+00
104000 3.697070e+01 1.410577e+00 8.000000e-01 5.099020e-01 0.000000e+00 0.000000e+00 0.000000e+00 0.000000e+00 0.000000e+00 0.000000e+00 0.000000e+00 0.000000e+00 1.200000e+00
105000 3.724254e+01 1.583465e+00 9.165151e-01 5.099020e-01 0.000000e+00 0.000000e+00 0.000000e+00 0.000000e+00 0.000000e+00 0.000000e+00 0.000000e+00 0.000000e+00 1.157584e+00
106000 2.760251e+01 2.062947e+00 9.273618e-01 5.099020e-01 0.000000e+00 0.000000e+00 0.000000e+00 0.000000e+00 0.000000e+00 0.000000e+00 0.000000e+00 0.000000e+00 1.264911e+00
107000 5.062493e+01 8.504686e-01 8.944272e-01 5.099020e-01 0.000000e+00 0.000000e+00 0.000000e+00 0.000000e+00 0.000000e+00 0.000000e+00 0.000000e+00 0.000000e+00 1.249000e+00
108000 4.649002e+01 1.581527e+00 8.602325e-01 5.099020e-01 0.000000e+00 0.000000e+00 0.000000e+00 0.000000e+00 0.000000e+00 0.000000e+00 0.000000e+00 0.000000e+00 1.166190e+00
109000 3.600825e+01 1.111873e+00 9.797959e-01 5.099020e-01 0.000000e+00 0.000000e+00 0.000000e+00 0.000000e+00 0.000000e+00 0.000000e+00 0.000000e+00 0.000000e+00 1.200000e+00
110000 3.660099e+01 1.070094e+00 1.288410e+00 4.000000e-01 0.000000e+00 0.000000e+00 0.000000e+00 0.000000e+00 0.000000e+00 0.000000e+00 0.000000e+00 0.000000e+00 1.516575e+00
111000 2.998307e+01 7.083344e-01 1.319091e+00 3.741657e-01 0.000000e+00 0.000000e+00 0.000000e+00 0.000000e+00 0.000000e+00 0.000000e+00 0.000000e+00 0.000000e+00 1.516575e+00
112000 3.033151e+01 6.975535e-01 1.612452e+00 3.741657e-01 0.000000e+00 0.000000e+00 0.000000e+00 0.000000e+00 0.000000e+00 0.000000e+00 0.000000e+00 0.000000e+00 1.800000e+00
113000 4.933458e+01 1.752813e+00 1.897367e+00 3.741657e-01 0.000000e+00 0.000000e+00 0.000000e+00 0.000000e+00 0.000000e+00 0.000000e+00 0.000000e+00 0.000000e+00 2.059126e+00
114000 2.433710e+01 1.358257e+00 1.897367e+00 3.741657e-01 0.000000e+00 0.000000e+00 0.000000e+00 0.000000e+00 0.000000e+00 0.000000e+00 0.000000e+00 0.000000e+00 2.083267e+00
115000 3.152160e+01 1.771813e+00 1.854724e+00 3.741657e-01 0.000000e+00 0.000000e+00 0.000000e+00 0.000000e+00 0.000000e+00 0.000000e+00 0.000000e+00 0.000000e+00 2.024846e+00
116000 2.453087e+01 1.634511e+00 1.392839e+00 3.162278e-01 0.000000e+00 0.000000e+00 0.000000e+00 0.000000e+00 0.000000e+00 0.000000e+00 0.000000e+00 0.000000e+00 1.593738e+00
117000 1.628452e+01 7.015759e-01 1.122497e+00 3.162278e-01 0.000000e+00 0.000000e+00 0.000000e+00 0.000000e+00 0.000000e+00 0.000000e+00 0.000000e+00 0.000000e+00 1.593738e+00
118000 5.394940e+01 1.000363e+00 1.240967e+00 3.741657e-01 0.000000e+00 0.000000e+00 0.000000e+00 0.000000e+00 0.000000e+00 0.000000e+00 0.000000e+00 0.000000e+00 1.581139e+00
119000 3.273325e+01 3.370819e-01 1.363818e+00 3.741657e-01 0.000000e+00 0.000000e+00 0.000000e+00 0.000000e+00 0.000000e+00 0.000000e+00 0.000000e+00 0.000000e+00 1.462874e+00
120000 4.749750e+01 1.225572e+00 1.529706e+00 3.741657e-01 0.000000e+00 0.000000e+00 0.000000e+00 0.000000e+00 0.000000e+00 0.000000e+00 0.000000e+00 0.000000e+00 1.816590e+00
121000 3.861894e+01 9.868021e-01 1.503330e+00 3.741657e-01 0.000000e+00 0.000000e+00 0.000000e+00 0.000000e+00 0.000000e+00 0.000000e+00 0.000000e+00 0.000000e+00 1.827567e+00
122000 3.906412e+01 8.638576e-01 1.392839e+00 3.741657e-01 0.000000e+00 0.000000e+00 0.000000e+00 0.000000e+00 0.000000e+00 0.000000e+00 0.000000e+00 0.000000e+00 1.732051e+00
123000 5.089585e+01 1.050084e+00 1.208305e+00 3.741657e-01 0.000000e+00 0.000000e+00 0.000000e+00 0.000000e+00 0.000000e+00 0.000000e+00 0.000000e+00 0.000000e+00 1.503330e+00
124000 6.062445e+01 1.226202e+00 1.157584e+00 3.741657e-01 0.000000e+00 0.000000e+00 0.000000e+00 0.000000e+00 0.000000e+00 0.000000e+00 0.000000e+00 0.000000e+00 1.529706e+00
125000 2.814875e+01 8.926943e-01 1.166190e+00 3.741657e-01 0.000000e+00 0.000000e+00 0.000000e+00 0.000000e+00 0.000000e+00 0.000000e+00 0.000000e+00 0.000000e+00 1.435270e+00
126000 3.386236e+01 1.783962e+00 1.503330e+00 3.741657e-01 0.000000e+00 0.000000e+00 0.000000e+00 0.000000e+00 0.000000e+00 0.000000e+00 0.000000e+00 0.000000e+00 1.720465e+00
127000 4.631255e+01 1.272648e+00 1.581139e+00 3.741657e-01 0.000000e+00 0.000000e+00 0.000000e+00 0.000000e+00 0.000000e+00 0.000000e+00 0.000000e+00 0.000000e+00 1.643168e+00
128000 5.618944e+00 8.023095e-01 1.655295e+00 3.741657e-01 0.000000e+00 0.000000e+00 0.000000e+00 0.000000e+00 0.000000e+00 0.000000e+00 0.000000e+00 0.000000e+00 1.860108e+00
129000 2.784777e+01 1.147199e+00 1.303840e+00 3.741657e-01 0.000000e+00 0.000000e+00 0.000000e+00 0.000000e+00 0.000000e+00 0.000000e+00 0.000000e+00 0.000000e+00 1.562050e+00
130000 3.591449e+01 1.998564e+00 1.208305e+00 3.741657e-01 0.000000e+00 0.000000e+00 0.000000e+00 0.000000e+00 0.000000e+00 0.000000e+00 0.000000e+00 0.000000e+00 1.392839e+00
131000 2.074658e+01 1.037801e+00 1.562050e+00 3.741657e-01 0.000000e+00 0.000000e+00 0.000000e+00 0.000000e+00 0.000000e+00 0.000000e+00 0.000000e+00 0.000000e+00 1.720465e+00
132000 2.792741e+01 1.206708e+00 1.529706e+00 3.741657e-01 0.000000e+00 0.000000e+00 0.000000e+00 0.000000e+00 0.000000e+00 0.000000e+00 0.000000e+00 0.000000e+00 1.593738e+00
133000 1.646410e+01 1.361178e+00 1.392839e+00 3.741657e-01 0.000000e+00 0.000000e+00 0.000000e+00 0.000000e+00 0.000000e+00 0.000000e+00 0.000000e+00 0.000000e+00 1.630951e+00
134000 4.143407e+01 1.086455e+00 1.496663e+00 3.741657e-01 0.000000e+00 0.000000e+00 0.000000e+00 0.000000e+00 0.000000e+00 0.000000e+00 0.000000e+00 0.000000e+00 1.788854e+00
135000 4.552565e+01 1.577619e+00 1.496663e+00 3.741657e-01 0.000000e+00 0.000000e+00 0.000000e+00 0.000000e+00 0.000000e+00 0.000000e+00 0.000000e+00 0.000000e+00 1.788854e+00
136000 2.951931e+01 1.308334e+00 1.469694e+00 3.741657e-01 0.000000e+00 0.000000e+00 0.000000e+00 0.000000e+00 0.000000e+00 0.000000e+00 0.000000e+00 0.000000e+00 1.886796e+00
137000 2.490759e+01 1.508703e+00 1.469694e+00 3.741657e-01 0.000000e+00 0.000000e+00 0.000000e+00 0.000000e+00 0.000000e+00 0.000000e+00 0.000000e+00 0.000000e+00 1.805547e+00
138000 2.973257e+01 9.560496e-01 1.516575e+00 3.741657e-01 0.000000e+00 0.000000e+00 0.000000e+00 0.000000e+00 0.000000e+00 0.000000e+00 0.000000e+00 0.000000e+00 1.827567e+00
139000 3.887931e+01 5.915285e-01 1.860108e+00 3.741657e-01 0.000000e+00 0.000000e+00 0.000000e+00 0.000000e+00 0.000000e+00 0.000000e+00 0.000000e+00 0.000000e+00 2.154066e+00
140000 4.494954e+01 6.784177e-01 1.720465e+00 3.741657e-01 0.000000e+00 0.000000e+00 0.000000e+00 0.000000e+00 0.000000e+00 0.000000e+00 0.000000e+00 0.000000e+00 2.063977e+00
141000 3.108915e+01 1.186075e+00 1.600000e+00 3.741657e-01 0.000000e+00 0.000000e+00 0.000000e+00 0.000000e+00 0.000000e+00 0.000000e+00 0.000000e+00 0.000000e+00 1.854724e+00
142000 3.873933e+01 1.247730e+00 1.772005e+00 3.741657e-01 0.000000e+00 0.000000e+00 0.000000e+00 0.000000e+00 0.000000e+00 0.000000e+00 0.000000e+00 0.000000e+00 2.024846e+00
143000 4.975140e+01 9.788002e-01 1.702939e+00 5.099020e-01 0.000000e+00 0.000000e+00 0.000000e+00 0.000000e+00 0.000000e+00 0.000000e+00 0.000000e+00 0.000000e+00 1.939072e+00
144000 1.867592e+01 1.159281e+00 1.435270e+00 6.000000e-01 0.000000e+00 0.000000e+00 0.000000e+00 0.000000e+00 0.000000e+00 0.000000e+00 0.000000e+00 0.000000e+00 2.000000e+00
145000 4.040947e+01 1.475789e+00 1.240967e+00 6.000000e-01 0.000000e+00 0.000000e+00 0.000000e+00 0.000000e+00 0.000000e+00 0.000000e+00 0.000000e+00 0.000000e+00 1.805547e+00
146000 3.596094e+01 1.658657e+00 1.166190e+00 6.324555e-01 0.000000e+00 0.000000e+00 0.000000e+00 0.000000e+00 0.000000e+00 0.000000e+00 0.000000e+00 0.000000e+00 1.714643e+00
147000 3.687082e+01 1.020708e+00 1.077033e+00 6.324555e-01 0.000000e+00 0.000000e+00 0.000000e+00 0.000000e+00 0.000000e+00 0.000000e+00 0.000000e+00 0.000000e+00 1.600000e+00
148000 2.684108e+01 1.387220e+00 1.029563e+00 6.324555e-01 0.000000e+00 0.000000e+00 0.000000e+00 0.000000e+00 0.000000e+00 0.000000e+00 0.000000e+00 0.000000e+00 1.562050e+00
149000 2.082006e+01 5.681561e-01 1.122497e+00 6.324555e-01 0.000000e+00 0.000000e+00 0.000000e+00 0.000000e+00 0.000000e+00 0.000000e+00 0.000000e+00 0.000000e+00 1.630951e+00
150000 4.237124e+01 1.179404e+00 1.077033e+00 6.324555e-01 0.000000e+00 0.000000e+00 0.000000e+00 0.000000e+00 0.000000e+00 0.000000e+00 0.000000e+00 0.000000e+00 1.600000e+00
151000 1.756182e+01 1.111992e+00 1.166190e+00 5.830952e-01 0.000000e+00 0.000000e+00 0.000000e+00 0.000000e+00 0.000000e+00 0.000000e+00 0.000000e+00 0.000000e+00 1.691153e+00
152000 3.088245e+01 1.137555e+00 1.280625e+00 5.830952e-01 0.000000e+00 0.000000e+00 0.000000e+00 0.000000e+00 0.000000e+00 0.000000e+00 0.000000e+00 0.000000e+00 1.655295e+00
153000 1.332172e+01 8.632927e-01 1.363818e+00 5.830952e-01 0.000000e+00 0.000000e+00 0.000000e+00 0.000000e+00 0.000000e+00 0.000000e+00 0.000000e+00 0.000000e+00 1.886796e+00
154000 3.316792e+01 1.189005e+00 1.529706e+00 5.830952e-01 0.000000e+00 0.000000e+00 0.000000e+00 0.000000e+00 0.000000e+00 0.000000e+00 0.000000e+00 0.000000e+00 2.073644e+00
155000 2.779513e+01 1.563446e+00 1.378405e+00 5.830952e-01 0.000000e+00 0.000000e+00 0.000000e+00 0.000000e+00 0.000000e+00 0.000000e+00 0.000000e+00 0.000000e+00 1.907878e+00
156000 2.237629e+01 1.230515e+00 1.503330e+00 5.830952e-01 0.000000e+00 0.000000e+00 0.000000e+00 0.000000e+00 0.000000e+00 0.000000e+00 0.000000e+00 0.000000e+00 2.034699e+00
157000 3.932573e+01 1.348606e+00 1.593738e+00 5.830952e-01 0.000000e+00 0.000000e+00 0.000000e+00 0.000000e+00 0.000000e+00 0.000000e+00 0.000000e+00 0.000000e+00 2.135416e+00
158000 1.990065e+01 1.824284e+00 1.593738e+00 5.830952e-01 0.000000e+00 0.000000e+00 0.000000e+00 0.000000e+00 0.000000e+00 0.000000e+00 0.000000e+00 0.000000e+00 2.135416e+00
159000 3.654005e+01 8.887560e-01 1.435270e+00 5.830952e-01 0.000000e+00 0.000000e+00 0.000000e+00 0.000000e+00 0.000000e+00 0.000000e+00 0.000000e+00 0.000000e+00 1.964688e+00
160000 4.278199e+01 4.976585e-01 1.529706e+00 5.830952e-01 0.000000e+00 0.000000e+00 0.000000e+00 0.000000e+00 0.000000e+00 0.000000e+00 0.000000e+00 0.000000e+00 2.014944e+00
161000 3.663260e+01 2.605087e+00 1.933908e+00 5.830952e-01 0.000000e+00 0.000000e+00 0.000000e+00 0.000000e+00 0.000000e+00 0.000000e+00 0.000000e+00 0.000000e+00 2.420744e+00
162000 2.579242e+01 1.142718e+00 1.989975e+00 5.830952e-01 0.000000e+00 0.000000e+00 0.000000e+00 0.000000e+00 0.000000e+00 0.000000e+00 0.000000e+00 0.000000e+00 2.395830e+00
163000 4.936805e+01 8.756074e-01 1.939072e+00 5.830952e-01 0.000000e+00 0.000000e+00 0.000000e+00 0.000000e+00 0.000000e+00 0.000000e+00 0.000000e+00 0.000000e+00 2.437212e+00
164000 3.878682e+01 1.140969e+00 1.923538e+00 5.830952e-01 0.000000e+00 0.000000e+00 0.000000e+00 0.000000e+00 0.000000e+00 0.000000e+00 0.000000e+00 0.000000e+00 2.549510e+00
165000 6.007121e+01 1.593692e+00 1.805547e+00 6.782330e-01 2.000000e-01 0.000000e+00 0.000000e+00 0.000000e+00 0.000000e+00 0.000000e+00 0.000000e+00 0.000000e+00 2.310844e+00
166000 4.555775e+01 1.281999e+00 2.009975e+00 6.782330e-01 2.000000e-01 0.000000e+00 0.000000e+00 0.000000e+00 0.000000e+00 0.000000e+00 0.000000e+00 0.000000e+00 2.517936e+00
167000 1.988693e+01 1.280997e+00 2.258318e+00 6.782330e-01 2.000000e-01 0.000000e+00 0.000000e+00 0.000000e+00 0.000000e+00 0.000000e+00 0.000000e+00 0.000000e+00 2.745906e+00
168000 3.933660e+01 1.081091e+00 2.088061e+00 6.782330e-01 2.000000e-01 0.000000e+00 0.000000e+00 0.000000e+00 0.000000e+00 0.000000e+00 0.000000e+00 0.000000e+00 2.596151e+00
169000 2.790739e+01 1.228518e+00 2.014944e+00 8.124038e-01 2.000000e-01 0.000000e+00 0.000000e+00 0.000000e+00 0.000000e+00 0.000000e+00 0.000000e+00 0.000000e+00 2.517936e+00
170000 3.660226e+01 1.368049e+00 1.870829e+00 8.124038e-01 2.000000e-01 0.000000e+00 0.000000e+00 0.000000e+00 0.000000e+00 0.000000e+00 0.000000e+00 0.000000e+00 2.420744e+00
171000 2.898667e+01 7.539577e-01 1.860108e+00 8.124038e-01 2.000000e-01 0.000000e+00 0.000000e+00 0.000000e+00 0.000000e+00 0.000000e+00 0.000000e+00 0.000000e+00 2.437212e+00
172000 3.516814e+01 1.183025e+00 1.702939e+00 1.000000e+00 2.000000e-01 0.000000e+00 0.000000e+00 0.000000e+00 0.000000e+00 0.000000e+00 0.000000e+00 0.000000e+00 2.213594e+00
173000 3.004821e+01 1.251847e+00 1.777639e+00 1.000000e+00 2.000000e-01 0.000000e+00 0.000000e+00 0.000000e+00 0.000000e+00 0.000000e+00 0.000000e+00 0.000000e+00 2.009975e+00
174000 3.725247e+01 1.284631e+00 1.714643e+00 1.000000e+00 2.000000e-01 0.000000e+00 0.000000e+00 0.000000e+00 0.000000e+00 0.000000e+00 0.000000e+00 0.000000e+00 2.009975e+00
175000 2.573529e+01 1.571132e+00 1.860108e+00 1.000000e+00 2.000000e-01 0.000000e+00 0.000000e+00 0.000000e+00 0.000000e+00 0.000000e+00 0.000000e+00 0.000000e+00 2.111871e+00
176000 3.283151e+01 1.029020e+00 1.939072e+00 1.000000e+00 2.000000e-01 0.000000e+00 0.000000e+00 0.000000e+00 0.000000e+00 0.000000e+00 0.000000e+00 0.000000e+00 2.200000e+00
177000 2.154123e+01 1.082493e+00 2.083267e+00 9.695360e-01 2.000000e-01 0.000000e+00 0.000000e+00 0.000000e+00 0.000000e+00 0.000000e+00 0.000000e+00 0.000000e+00 2.097618e+00
178000 3.152748e+01 1.941615e+00 2.315167e+00 9.695360e-01 2.000000e-01 2.000000e-01 0.000000e+00 0.000000e+00 0.000000e+00 0.000000e+00 0.000000e+00 0.000000e+00 2.645751e+00
179000 4.129954e+01 1.114590e+00 2.177154e+00 9.695360e-01 2.000000e-01 2.000000e-01 0.000000e+00 0.000000e+00 0.000000e+00 0.000000e+00 0.000000e+00 0.000000e+00 2.501999e+00
180000 3.707382e+01 1.280506e+00 2.345208e+00 9.695360e-01 2.000000e-01 2.000000e-01 0.000000e+00 0.000000e+00 0.000000e+00 0.000000e+00 0.000000e+00 0.000000e+00 2.675818e+00
181000 5.223264e+01 8.403764e-01 2.332381e+00 9.695360e-01 2.000000e-01 2.000000e-01 0.000000e+00 0.000000e+00 0.000000e+00 0.000000e+00 0.000000e+00 0.000000e+00 2.596151e+00
182000 4.593875e+01 8.669231e-01 2.336664e+00 9.797959e-01 2.000000e-01 2.000000e-01 0.000000e+00 0.000000e+00 0.000000e+00 0.000000e+00 0.000000e+00 0.000000e+00 2.437212e+00
183000 3.329616e+01 9.833574e-01 2.336664e+00 9.797959e-01 2.000000e-01 2.000000e-01 0.000000e+00 0.000000e+00 0.000000e+00 0.000000e+00 0.000000e+00 0.000000e+00 2.437212e+00
184000 2.755739e+01 1.302082e+00 2.336664e+00 9.797959e-01 2.000000e-01 2.000000e-01 0.000000e+00 0.000000e+00 0.000000e+00 0.000000e+00 0.000000e+00 0.000000e+00 2.437212e+00
185000 4.703244e+01 9.687924e-01 2.249444e+00 9.797959e-01 2.000000e-01 2.000000e-01 0.000000e+00 0.000000e+00 0.000000e+00 0.000000e+00 0.000000e+00 0.000000e+00 2.357965e+00
186000 2.428851e+01 1.678510e+00 2.249444e+00 1.029563e+00 2.000000e-01 2.000000e-01 0.000000e+00 0.000000e+00 0.000000e+00 0.000000e+00 0.000000e+00 0.000000e+00 2.400000e+00
187000 3.205006e+01 1.340346e+00 2.267157e+00 1.029563e+00 2.000000e-01 2.000000e-01 0.000000e+00 0.000000e+00 0.000000e+00 0.000000e+00 0.000000e+00 0.000000e+00 2.332381e+00
188000 2.248606e+01 1.654546e+00 2.302173e+00 1.029563e+00 2.000000e-01 2.000000e-01 0.000000e+00 0.000000e+00 0.000000e+00 0.000000e+00 0.000000e+00 0.000000e+00 2.280351e+00
189000 2.558982e+01 1.398673e+00 1.964688e+00 1.029563e+00 2.000000e-01 2.000000e-01 0.000000e+00 0.000000e+00 0.000000e+00 0.000000e+00 0.000000e+00 0.000000e+00 2.039608e+00
190000 4.106697e+01 1.040885e+00 1.964688e+00 1.029563e+00 2.000000e-01 2.000000e-01 0.000000e+00 0.000000e+00 0.000000e+00 0.000000e+00 0.000000e+00 0.000000e+00 2.039608e+00
191000 2.710982e+01 1.480040e+00 2.014944e+00 1.029563e+00 2.000000e-01 2.000000e-01 0.000000e+00 0.000000e+00 0.000000e+00 0.000000e+00 0.000000e+00 0.000000e+00 2.107131e+00
192000 3.989836e+01 1.110509e+00 2.236068e+00 1.067708e+00 2.000000e-01 2.000000e-01 0.000000e+00 0.000000e+00 0.000000e+00 0.000000e+00 0.000000e+00 0.000000e+00 2.034699e+00
193000 3.503331e+01 7.937280e-01 2.310844e+00 1.067708e+00 2.000000e-01 2.000000e-01 0.000000e+00 0.000000e+00 0.000000e+00 0.000000e+00 0.000000e+00 0.000000e+00 2.014944e+00
194000 2.517467e+01 1.530643e+00 2.310844e+00 1.140175e+00 2.000000e-01 2.000000e-01 0.000000e+00 0.000000e+00 0.000000e+00 0.000000e+00 0.000000e+00 0.000000e+00 2.014944e+00
195000 3.319145e+01 1.862463e+00 2.379075e+00 1.140175e+00 2.000000e-01 2.000000e-01 0.000000e+00 0.000000e+00 0.000000e+00 0.000000e+00 0.000000e+00 0.000000e+00 2.121320e+00
196000 2.788421e+01 8.404700e-01 2.428992e+00 1.140175e+00 2.000000e-01 2.000000e-01 0.000000e+00 0.000000e+00 0.000000e+00 0.000000e+00 0.000000e+00 0.000000e+00 2.227106e+00
197000 2.534137e+01 7.138292e-01 2.395830e+00 1.140175e+00 2.000000e-01 2.000000e-01 0.000000e+00 0.000000e+00 0.000000e+00 0.000000e+00 0.000000e+00 0.000000e+00 2.227106e+00
198000 1.592583e+01 1.170367e+00 2.177154e+00 1.240967e+00 2.000000e-01 2.000000e-01 0.000000e+00 0.000000e+00 0.000000e+00 0.000000e+00 0.000000e+00 0.000000e+00 2.014944e+00
199000 2.393102e+01 1.153550e+00 2.088061e+00 1.240967e+00 2.000000e-01 2.000000e-01 0.000000e+00 0.000000e+00 0.000000e+00 0.000000e+00 0.000000e+00 0.000000e+00 1.881489e+00
200000 2.911020e+01 9.474861e-01 2.130728e+00 1.240967e+00 2.000000e-01 2.000000e-01 0.000000e+00 0.000000e+00 0.000000e+00 0.000000e+00 0.000000e+00 0.000000e+00 1.777639e+00
201000 3.321199e+01 6.236984e-01 2.154066e+00 1.240967e+00 2.000000e-01 2.000000e-01 0.000000e+00 0.000000e+00 0.000000e+00 0.000000e+00 0.000000e+00 0.000000e+00 1.749286e+00
202000 1.700881e+01 1.255102e+00 2.083267e+00 1.326650e+00 2.000000e-01 2.000000e-01 0.000000e+00 0.000000e+00 0.000000e+00 0.000000e+00 0.000000e+00 0.000000e+00 1.600000e+00
203000 2.906020e+01 1.244644e+00 2.213594e+00 1.326650e+00 2.000000e-01 2.000000e-01 0.000000e+00 0.000000e+00 0.000000e+00 0.000000e+00 0.000000e+00 0.000000e+00 1.772005e+00
204000 1.040484e+01 6.087841e-01 2.200000e+00 1.326650e+00 2.000000e-01 2.000000e-01 0.000000e+00 0.000000e+00 0.000000e+00 0.000000e+00 0.000000e+00 0.000000e+00 1.816590e+00
205000 4.652107e+01 1.545775e+00 2.158703e+00 1.326650e+00 2.000000e-01 2.000000e-01 0.000000e+00 0.000000e+00 0.000000e+00 0.000000e+00 0.000000e+00 0.000000e+00 1.691153e+00
206000 3.346872e+01 7.119403e-01 2.073644e+00 1.326650e+00 2.000000e-01 2.000000e-01 0.000000e+00 0.000000e+00 0.000000e+00 0.000000e+00 0.000000e+00 0.000000e+00 1.600000e+00
207000 3.862908e+01 1.667401e+00 2.073644e+00 1.326650e+00 2.000000e-01 2.000000e-01 0.000000e+00 0.000000e+00 0.000000e+00 0.000000e+00 0.000000e+00 0.000000e+00 1.655295e+00
208000 2.674259e+01 1.532600e+00 2.073644e+00 1.166190e+00 2.000000e-01 2.000000e-01 0.000000e+00 0.000000e+00 0.000000e+00 0.000000e+00 0.000000e+00 0.000000e+00 1.643168e+00
209000 5.381563e+01 7.558525e-01 2.083267e+00 1.166190e+00 2.000000e-01 2.000000e-01 0.000000e+00 0.000000e+00 0.000000e+00 0.000000e+00 0.000000e+00 0.000000e+00 1.714643e+00
210000 1.214657e+01 1.196742e+00 1.964688e+00 1.166190e+00 2.000000e-01 2.000000e-01 0.000000e+00 0.000000e+00 0.000000e+00 0.000000e+00 0.000000e+00 0.000000e+00 1.630951e+00
211000 4.537243e+01 1.103353e+00 1.800000e+00 1.166190e+00 2.000000e-01 2.000000e-01 0.000000e+00 0.000000e+00 0.000000e+00 0.000000e+00 0.000000e+00 0.000000e+00 1.428286e+00
212000 2.674540e+01 1.461633e+00 1.772005e+00 1.166190e+00 2.000000e-01 2.000000e-01 0.000000e+00 0.000000e+00 0.000000e+00 0.000000e+00 0.000000e+00 0.000000e+00 1.462874e+00
213000 2.566712e+01 1.101953e+00 1.827567e+00 1.166190e+00 2.000000e-01 2.000000e-01 0.000000e+00 0.000000e+00 0.000000e+00 0.000000e+00 0.000000e+00 0.000000e+00 1.400000e+00
214000 3.991085e+01 9.255885e-01 1.923538e+00 1.166190e+00 2.000000e-01 2.000000e-01 0.000000e+00 0.000000e+00 0.000000e+00 0.000000e+00 0.000000e+00 0.000000e+00 1.378405e+00
215000 2.504103e+01 1.305725e+00 1.923538e+00 1.280625e+00 2.000000e-01 2.000000e-01 0.000000e+00 0.000000e+00 0.000000e+00 0.000000e+00 0.000000e+00 0.000000e+00 1.200000e+00
216000 4.623589e+01 1.224057e+00 2.034699e+00 1.280625e+00 2.000000e-01 2.000000e-01 0.000000e+00 0.000000e+00 0.000000e+00 0.000000e+00 0.000000e+00 0.000000e+00 1.208305e+00
217000 2.731669e+01 9.823912e-01 2.111871e+00 1.280625e+00 2.000000e-01 2.000000e-01 0.000000e+00 0.000000e+00 0.000000e+00 0.000000e+00 0.000000e+00 0.000000e+00 1.326650e+00
218000 2.323250e+01 1.266512e+00 2.249444e+00 1.280625e+00 2.000000e-01 2.000000e-01 0.000000e+00 0.000000e+00 0.000000e+00 0.000000e+00 0.000000e+00 0.000000e+00 1.435270e+00
219000 2.536097e+01 1.117484e+00 2.353720e+00 1.280625e+00 2.000000e-01 2.000000e-01 0.000000e+00 0.000000e+00 0.000000e+00 0.000000e+00 0.000000e+00 0.000000e+00 1.581139e+00
220000 5.424936e+01 8.515694e-01 2.441311e+00 1.280625e+00 2.000000e-01 2.000000e-01 0.000000e+00 0.000000e+00 0.000000e+00 0.000000e+00 0.000000e+00 0.000000e+00 1.503330e+00
221000 3.990395e+01 1.324149e+00 2.416609e+00 1.280625e+00 2.000000e-01 2.000000e-01 0.000000e+00 0.000000e+00 0.000000e+00 0.000000e+00 0.000000e+00 0.000000e+00 1.549193e+00
222000 2.217214e+01 9.432207e-01 2.416609e+00 1.280625e+00 2.000000e-01 2.000000e-01 0.000000e+00 0.000000e+00 0.000000e+00 0.000000e+00 0.000000e+00 0.000000e+00 1.661325e+00
223000 2.263103e+01 1.256911e+00 2.416609e+00 1.280625e+00 2.000000e-01 2.000000e-01 0.000000e+00 0.000000e+00 0.000000e+00 0.000000e+00 0.000000e+00 0.000000e+00 1.661325e+00
224000 3.335199e+01 8.585755e-01 2.227106e+00 1.280625e+00 2.000000e-01 2.000000e-01 0.000000e+00 0.000000e+00 0.000000e+00 0.000000e+00 0.000000e+00 0.000000e+00 1.469694e+00
225000 4.557325e+01 1.354883e+00 1.881489e+00 1.280625e+00 2.000000e-01 2.000000e-01 0.000000e+00 0.000000e+00 0.000000e+00 0.000000e+00 0.000000e+00 0.000000e+00 1.392839e+00
226000 5.408294e+01 6.083519e-01 1.939072e+00 1.280625e+00 2.000000e-01 2.000000e-01 0.000000e+00 0.000000e+00 0.000000e+00 0.000000e+00 0.000000e+00 0.000000e+00 1.288410e+00
227000 5.580697e+01 8.883394e-01 1.854724e+00 1.280625e+00 2.000000e-01 2.000000e-01 0.000000e+00 0.000000e+00 0.000000e+00 0.000000e+00 0.000000e+00 0.000000e+00 1.095445e+00
228000 3.852014e+01 6.886509e-01 1.933908e+00 1.280625e+00 2.000000e-01 2.000000e-01 0.000000e+00 0.000000e+00 0.000000e+00 0.000000e+00 0.000000e+00 0.000000e+00 1.208305e+00
229000 5.964528e+01 6.971767e-01 1.749286e+00 1.280625e+00 2.000000e-01 2.000000e-01 0.000000e+00 0.000000e+00 0.000000e+00 0.000000e+00 0.000000e+00 0.000000e+00 1.208305e+00
230000 4.599337e+01 1.298374e+00 1.643168e+00 1.240967e+00 2.000000e-01 2.000000e-01 0.000000e+00 0.000000e+00 0.000000e+00 0.000000e+00 0.000000e+00 0.000000e+00 1.208305e+00
231000 6.537113e+01 7.787923e-01 1.854724e+00 1.077033e+00 2.000000e-01 2.000000e-01 0.000000e+00 0.000000e+00 0.000000e+00 0.000000e+00 0.000000e+00 0.000000e+00 1.503330e+00
232000 3.382674e+01 8.605135e-01 1.854724e+00 1.166190e+00 2.000000e-01 2.000000e-01 0.000000e+00 0.000000e+00 0.000000e+00 0.000000e+00 0.000000e+00 0.000000e+00 1.562050e+00
233000 5.836252e+01 1.278035e+00 1.854724e+00 1.166190e+00 2.000000e-01 2.000000e-01 0.000000e+00 0.000000e+00 0.000000e+00 0.000000e+00 0.000000e+00 0.000000e+00 1.562050e+00
234000 8.376070e+01 9.679711e-01 1.854724e+00 1.166190e+00 2.000000e-01 2.000000e-01 0.000000e+00 0.000000e+00 0.000000e+00 0.000000e+00 0.000000e+00 0.000000e+00 1.562050e+00
235000 4.199838e+01 1.287548e+00 1.568439e+00 1.166190e+00 2.000000e-01 2.000000e-01 0.000000e+00 0.000000e+00 0.000000e+00 0.000000e+00 0.000000e+00 0.000000e+00 1.208305e+00
236000 4.901299e+01 6.177135e-01 1.568439e+00 1.166190e+00 2.000000e-01 2.000000e-01 0.000000e+00 0.000000e+00 0.000000e+00 0.000000e+00 0.000000e+00 0.000000e+00 1.208305e+00
237000 5.405179e+01 1.644102e+00 1.772005e+00 1.166190e+00 2.000000e-01 2.000000e-01 0.000000e+00 0.000000e+00 0.000000e+00 0.000000e+00 0.000000e+00 0.000000e+00 1.319091e+00
238000 4.174077e+01 1.558869e+00 1.612452e+00 1.166190e+00 2.000000e-01 2.000000e-01 0.000000e+00 0.000000e+00 0.000000e+00 0.000000e+00 0.000000e+00 0.000000e+00 1.183216e+00
239000 6.101067e+01 8.361819e-01 1.326650e+00 1.280625e+00 2.000000e-01 2.000000e-01 0.000000e+00 0.000000e+00 0.000000e+00 0.000000e+00 0.000000e+00 0.000000e+00 9.797959e-01
240000 3.463489e+01 1.211644e+00 1.326650e+00 1.280625e+00 2.000000e-01 2.000000e-01 0.000000e+00 0.000000e+00 0.000000e+00 0.000000e+00 0.000000e+00 0.000000e+00 1.029563e+00
241000 5.123604e+01 5.369380e-01 1.428286e+00 1.280625e+00 2.000000e-01 2.000000e-01 0.000000e+00 0.000000e+00 0.000000e+00 0.000000e+00 0.000000e+00 0.000000e+00 1.200000e+00
242000 4.363332e+01 4.736660e-01 1.496663e+00 1.280625e+00 2.000000e-01 2.000000e-01 0.000000e+00 0.000000e+00 0.000000e+00 0.000000e+00 0.000000e+00 0.000000e+00 1.029563e+00
243000 4.356450e+01 9.579184e-01 1.435270e+00 1.378405e+00 2.000000e-01 2.000000e-01 0.000000e+00 0.000000e+00 0.000000e+00 0.000000e+00 0.000000e+00 0.000000e+00 9.695360e-01
244000 4.764457e+01 7.762843e-01 1.643168e+00 1.378405e+00 2.000000e-01 2.000000e-01 0.000000e+00 0.000000e+00 0.000000e+00 0.000000e+00 0.000000e+00 0.000000e+00 1.067708e+00
245000 2.607860e+01 1.048750e+00 1.496663e+00 1.326650e+00 2.000000e-01 2.000000e-01 0.000000e+00 0.000000e+00 0.000000e+00 0.000000e+00 0.000000e+00 0.000000e+00 1.095445e+00
246000 2.670741e+01 8.911672e-01 1.630951e+00 1.326650e+00 2.000000e-01 2.000000e-01 0.000000e+00 0.000000e+00 0.000000e+00 0.000000e+00 0.000000e+00 0.000000e+00 1.280625e+00
247000 2.595308e+01 1.915178e+00 1.428286e+00 1.326650e+00 2.000000e-01 2.000000e-01 0.000000e+00 0.000000e+00 0.000000e+00 0.000000e+00 0.000000e+00 0.000000e+00 1.224745e+00
248000 4.574211e+01 1.690435e+00 1.435270e+00 1.326650e+00 2.000000e-01 2.000000e-01 0.000000e+00 0.000000e+00 0.000000e+00 0.000000e+00 0.000000e+00 0.000000e+00 1.326650e+00
249000 3.669591e+01 7.805918e-01 1.462874e+00 1.326650e+00 2.000000e-01 2.000000e-01 0.000000e+00 0.000000e+00 0.000000e+00 0.000000e+00 0.000000e+00 0.000000e+00 1.363818e+00
250000 3.336209e+01 1.352382e+00 1.655295e+00 1.326650e+00 2.000000e-01 2.000000e-01 0.000000e+00 0.000000e+00 0.000000e+00 0.000000e+00 0.000000e+00 0.000000e+00 1.581139e+00
251000 2.062274e+01 1.092337e+00 1.655295e+00 1.326650e+00 2.000000e-01 2.000000e-01 0.000000e+00 0.000000e+00 0.000000e+00 0.000000e+00 0.000000e+00 0.000000e+00 1.581139e+00
252000 3.060219e+01 1.304943e+00 1.600000e+00 1.326650e+00 2.000000e-01 2.000000e-01 0.000000e+00 0.000000e+00 0.000000e+00 0.000000e+00 0.000000e+00 0.000000e+00 1.435270e+00
253000 2.735810e+01 3.463267e-01 1.655295e+00 1.326650e+00 2.000000e-01 2.000000e-01 0.000000e+00 0.000000e+00 0.000000e+00 0.000000e+00 0.000000e+00 0.000000e+00 1.503330e+00
254000 4.094463e+01 9.795982e-01 1.581139e+00 1.435270e+00 2.000000e-01 2.000000e-01 0.000000e+00 0.000000e+00 0.000000e+00 0.000000e+00 0.000000e+00 0.000000e+00 1.516575e+00
255000 3.807316e+01 1.539726e+00 1.860108e+00 1.435270e+00 2.000000e-01 2.000000e-01 0.000000e+00 0.000000e+00 0.000000e+00 0.000000e+00 0.000000e+00 0.000000e+00 1.805547e+00
256000 4.829470e+01 1.519910e+00 1.860108e+00 1.435270e+00 2.000000e-01 2.000000e-01 0.000000e+00 0.000000e+00 0.000000e+00 0.000000e+00 0.000000e+00 0.000000e+00 1.805547e+00
257000 3.699574e+01 1.084096e+00 1.860108e+00 1.435270e+00 2.000000e-01 2.000000e-01 0.000000e+00 0.000000e+00 0.000000e+00 0.000000e+00 0.000000e+00 0.000000e+00 1.805547e+00
258000 3.705358e+01 8.535804e-01 1.913113e+00 1.435270e+00 2.000000e-01 2.000000e-01 0.000000e+00 0.000000e+00 0.000000e+00 0.000000e+00 0.000000e+00 0.000000e+00 1.860108e+00
259000 3.360002e+01 1.179955e+00 1.913113e+00 1.414214e+00 2.000000e-01 2.000000e-01 0.000000e+00 0.000000e+00 0.000000e+00 0.000000e+00 0.000000e+00 0.000000e+00 1.760682e+00
260000 3.573125e+01 9.278953e-01 2.073644e+00 1.428286e+00 2.000000e-01 2.000000e-01 0.000000e+00 0.000000e+00 0.000000e+00 0.000000e+00 0.000000e+00 0.000000e+00 1.805547e+00
261000 3.209738e+01 1.520684e+00 1.933908e+00 1.428286e+00 2.000000e-01 2.000000e-01 0.000000e+00 0.000000e+00 0.000000e+00 0.000000e+00 0.000000e+00 0.000000e+00 1.860108e+00
262000 3.957880e+01 1.582843e+00 1.933908e+00 1.288410e+00 2.000000e-01 2.000000e-01 0.000000e+00 0.000000e+00 0.000000e+00 0.000000e+00 0.000000e+00 0.000000e+00 1.743560e+00
263000 5.259879e+01 7.624666e-01 1.881489e+00 1.288410e+00 2.000000e-01 2.000000e-01 0.000000e+00 0.000000e+00 0.000000e+00 0.000000e+00 0.000000e+00 0.000000e+00 1.503330e+00
264000 4.142063e+01 6.946575e-01 2.024846e+00 1.288410e+00 2.000000e-01 2.000000e-01 0.000000e+00 0.000000e+00 0.000000e+00 0.000000e+00 0.000000e+00 0.000000e+00 1.655295e+00
265000 2.806763e+01 1.640340e+00 2.059126e+00 1.288410e+00 2.000000e-01 2.000000e-01 0.000000e+00 0.000000e+00 0.000000e+00 0.000000e+00 0.000000e+00 0.000000e+00 1.581139e+00
266000 4.829137e+01 8.244900e-01 2.059126e+00 1.435270e+00 2.000000e-01 2.000000e-01 0.000000e+00 0.000000e+00 0.000000e+00 0.000000e+00 0.000000e+00 0.000000e+00 1.562050e+00
267000 5.303992e+01 1.683286e+00 2.059126e+00 1.435270e+00 2.000000e-01 2.000000e-01 0.000000e+00 0.000000e+00 0.000000e+00 0.000000e+00 0.000000e+00 0.000000e+00 1.562050e+00
268000 4.489083e+01 9.518745e-01 2.249444e+00 1.435270e+00 4.000000e-01 2.000000e-01 0.000000e+00 0.000000e+00 0.000000e+00 0.000000e+00 0.000000e+00 0.000000e+00 1.827567e+00
269000 4.628815e+01 1.581426e+00 2.249444e+00 1.435270e+00 4.000000e-01 4.000000e-01 0.000000e+00 0.000000e+00 0.000000e+00 0.000000e+00 0.000000e+00 0.000000e+00 2.000000e+00
270000 4.325723e+01 1.574300e+00 1.964688e+00 1.435270e+00 4.000000e-01 4.000000e-01 0.000000e+00 0.000000e+00 0.000000e+00 0.000000e+00 0.000000e+00 0.000000e+00 1.749286e+00
271000 4.191540e+01 7.180821e-01 2.009975e+00 1.435270e+00 4.000000e-01 4.000000e-01 0.000000e+00 0.000000e+00 0.000000e+00 0.000000e+00 0.000000e+00 0.000000e+00 1.772005e+00
272000 4.426449e+01 8.942233e-01 2.009975e+00 1.435270e+00 4.000000e-01 4.000000e-01 0.000000e+00 0.000000e+00 0.000000e+00 0.000000e+00 0.000000e+00 0.000000e+00 1.772005e+00
273000 5.035649e+01 8.606779e-01 1.959592e+00 1.435270e+00 4.000000e-01 4.000000e-01 0.000000e+00 0.000000e+00 0.000000e+00 0.000000e+00 0.000000e+00 0.000000e+00 1.691153e+00
274000 4.671355e+01 1.478618e+00 2.181742e+00 1.435270e+00 4.000000e-01 4.000000e-01 0.000000e+00 0.000000e+00 0.000000e+00 0.000000e+00 0.000000e+00 0.000000e+00 1.881489e+00
275000 4.556443e+01 1.570359e+00 2.181742e+00 1.435270e+00 4.000000e-01 4.000000e-01 0.000000e+00 0.000000e+00 0.000000e+00 0.000000e+00 0.000000e+00 0.000000e+00 1.843909e+00
276000 4.468190e+01 1.090604e+00 2.083267e+00 1.462874e+00 4.000000e-01 4.000000e-01 0.000000e+00 0.000000e+00 0.000000e+00 0.000000e+00 0.000000e+00 0.000000e+00 1.720465e+00
277000 5.061470e+01 1.507907e+00 2.167948e+00 1.462874e+00 4.000000e-01 4.000000e-01 0.000000e+00 0.000000e+00 0.000000e+00 0.000000e+00 0.000000e+00 0.000000e+00 1.691153e+00
278000 3.903545e+01 1.703048e+00 2.059126e+00 1.462874e+00 4.000000e-01 4.000000e-01 0.000000e+00 0.000000e+00 0.000000e+00 0.000000e+00 0.000000e+00 0.000000e+00 1.691153e+00
279000 3.417845e+01 7.451458e-01 2.039608e+00 1.516575e+00 4.000000e-01 4.000000e-01 0.000000e+00 0.000000e+00 0.000000e+00 0.000000e+00 0.000000e+00 0.000000e+00 1.655295e+00
280000 2.346018e+01 1.414708e+00 2.039608e+00 1.516575e+00 4.000000e-01 4.000000e-01 0.000000e+00 0.000000e+00 0.000000e+00 0.000000e+00 0.000000e+00 0.000000e+00 1.655295e+00
281000 4.416075e+01 1.497668e+00 2.135416e+00 1.428286e+00 4.000000e-01 4.000000e-01 0.000000e+00 0.000000e+00 0.000000e+00 0.000000e+00 0.000000e+00 0.000000e+00 1.833030e+00
282000 3.296010e+01 1.042269e+00 2.310844e+00 1.428286e+00 4.000000e-01 4.000000e-01 0.000000e+00 0.000000e+00 0.000000e+00 0.000000e+00 0.000000e+00 0.000000e+00 2.154066e+00
283000 4.677835e+01 1.337160e+00 2.310844e+00 1.568439e+00 4.000000e-01 4.000000e-01 0.000000e+00 0.000000e+00 0.000000e+00 0.000000e+00 0.000000e+00 0.000000e+00 1.989975e+00
284000 5.577019e+01 1.383219e+00 2.083267e+00 1.503330e+00 4.000000e-01 4.000000e-01 0.000000e+00 0.000000e+00 0.000000e+00 0.000000e+00 0.000000e+00 0.000000e+00 2.014944e+00
285000 4.830769e+01 1.350670e+00 2.073644e+00 1.503330e+00 4.000000e-01 4.000000e-01 0.000000e+00 0.000000e+00 0.000000e+00 0.000000e+00 0.000000e+00 0.000000e+00 2.014944e+00
286000 4.188699e+01 1.887109e+00 2.154066e+00 1.503330e+00 3.162278e-01 4.000000e-01 0.000000e+00 0.000000e+00 0.000000e+00 0.000000e+00 0.000000e+00 0.000000e+00 1.881489e+00
287000 2.806281e+01 1.158865e+00 2.158703e+00 1.503330e+00 3.162278e-01 4.000000e-01 0.000000e+00 0.000000e+00 0.000000e+00 0.000000e+00 0.000000e+00 0.000000e+00 1.913113e+00
288000 4.593320e+01 1.325039e+00 2.177154e+00 1.503330e+00 3.162278e-01 4.000000e-01 0.000000e+00 0.000000e+00 0.000000e+00 0.000000e+00 0.000000e+00 0.000000e+00 2.034699e+00
289000 2.185756e+01 1.937162e+00 2.323790e+00 1.503330e+00 3.162278e-01 4.000000e-01 0.000000e+00 0.000000e+00 0.000000e+00 0.000000e+00 0.000000e+00 0.000000e+00 2.213594e+00
290000 2.832797e+01 1.658788e+00 2.323790e+00 1.503330e+00 3.162278e-01 4.000000e-01 0.000000e+00 0.000000e+00 0.000000e+00 0.000000e+00 0.000000e+00 0.000000e+00 2.213594e+00
291000 3.833379e+01 9.660757e-01 2.111871e+00 1.503330e+00 3.162278e-01 4.000000e-01 0.000000e+00 0.000000e+00 0.000000e+00 0.000000e+00 0.000000e+00 0.000000e+00 2.063977e+00
292000 6.176113e+01 1.069453e+00 2.181742e+00 1.462874e+00 3.162278e-01 4.000000e-01 0.000000e+00 0.000000e+00 0.000000e+00 0.000000e+00 0.000000e+00 0.000000e+00 2.200000e+00
293000 5.563125e+01 1.753972e+00 2.083267e+00 1.462874e+00 3.162278e-01 4.000000e-01 0.000000e+00 0.000000e+00 0.000000e+00 0.000000e+00 0.000000e+00 0.000000e+00 2.167948e+00
294000 4.080757e+01 1.646389e+00 2.083267e+00 1.462874e+00 3.162278e-01 4.000000e-01 0.000000e+00 0.000000e+00 0.000000e+00 0.000000e+00 0.000000e+00 0.000000e+00 2.167948e+00
295000 3.399582e+01 1.416916e+00 2.083267e+00 1.516575e+00 3.162278e-01 4.000000e-01 0.000000e+00 0.000000e+00 0.000000e+00 0.000000e+00 0.000000e+00 0.000000e+00 2.177154e+00
296000 5.818399e+01 1.252411e+00 2.083267e+00 1.516575e+00 3.162278e-01 4.000000e-01 0.000000e+00 0.000000e+00 0.000000e+00 0.000000e+00 0.000000e+00 0.000000e+00 2.177154e+00
297000 4.621953e+01 1.352228e+00 2.083267e+00 1.516575e+00 3.162278e-01 4.000000e-01 0.000000e+00 0.000000e+00 0.000000e+00 0.000000e+00 0.000000e+00 0.000000e+00 2.177154e+00
298000 2.921104e+01 1.419709e+00 2.083267e+00 1.516575e+00 3.162278e-01 4.000000e-01 0.000000e+00 0.000000e+00 0.000000e+00 0.000000e+00 0.000000e+00 0.000000e+00 2.177154e+00
299000 3.132595e+01 8.448028e-01 2.083267e+00 1.516575e+00 3.162278e-01 4.000000e-01 0.000000e+00 0.000000e+00 0.000000e+00 0.000000e+00 0.000000e+00 0.000000e+00 2.177154e+00
300000 4.295646e+01 1.273759e+00 1.974842e+00 1.516575e+00 3.162278e-01 4.000000e-01 0.000000e+00 0.000000e+00 0.000000e+00 0.000000e+00 0.000000e+00 0.000000e+00 2.063977e+00
301000 3.980846e+01 6.201145e-01 2.039608e+00 1.516575e+00 3.162278e-01 4.000000e-01 0.000000e+00 0.000000e+00 0.000000e+00 0.000000e+00 0.000000e+00 0.000000e+00 2.154066e+00
302000 3.769241e+01 1.091417e+00 2.039608e+00 1.516575e+00 3.162278e-01 4.000000e-01 0.000000e+00 0.000000e+00 0.000000e+00 0.000000e+00 0.000000e+00 0.000000e+00 2.154066e+00
303000 4.975983e+01 1.750552e+00 1.854724e+00 1.516575e+00 3.162278e-01 4.000000e-01 0.000000e+00 0.000000e+00 0.000000e+00 0.000000e+00 0.000000e+00 0.000000e+00 2.034699e+00
304000 3.705908e+01 2.473954e+00 2.014944e+00 1.516575e+00 3.162278e-01 4.000000e-01 0.000000e+00 0.000000e+00 0.000000e+00 0.000000e+00 0.000000e+00 0.000000e+00 2.227106e+00
305000 6.137934e+01 1.197059e+00 2.014944e+00 1.516575e+00 3.162278e-01 4.000000e-01 0.000000e+00 0.000000e+00 0.000000e+00 0.000000e+00 0.000000e+00 0.000000e+00 2.167948e+00
306000 6.792342e+01 6.619153e-01 2.177154e+00 1.516575e+00 3.162278e-01 4.000000e-01 0.000000e+00 0.000000e+00 0.000000e+00 0.000000e+00 0.000000e+00 0.000000e+00 2.353720e+00
307000 3.764122e+01 1.380194e+00 2.167948e+00 1.516575e+00 3.162278e-01 4.000000e-01 0.000000e+00 0.000000e+00 0.000000e+00 0.000000e+00 0.000000e+00 0.000000e+00 2.353720e+00
308000 4.218299e+01 9.546289e-01 2.167948e+00 1.516575e+00 3.162278e-01 4.000000e-01 0.000000e+00 0.000000e+00 0.000000e+00 0.000000e+00 0.000000e+00 0.000000e+00 2.379075e+00
309000 4.583752e+01 1.663204e+00 2.167948e+00 1.529706e+00 3.162278e-01 4.000000e-01 0.000000e+00 0.000000e+00 0.000000e+00 0.000000e+00 0.000000e+00 0.000000e+00 2.293469e+00
310000 4.127773e+01 2.228195e+00 2.083267e+00 1.529706e+00 3.741657e-01 4.000000e-01 0.000000e+00 0.000000e+00 0.000000e+00 0.000000e+00 0.000000e+00 0.000000e+00 2.167948e+00
311000 5.961582e+01 1.981408e+00 2.083267e+00 1.529706e+00 3.741657e-01 4.000000e-01 0.000000e+00 0.000000e+00 0.000000e+00 0.000000e+00 0.000000e+00 0.000000e+00 2.167948e+00
312000 6.162945e+01 2.046053e+00 2.111871e+00 1.529706e+00 3.741657e-01 4.000000e-01 0.000000e+00 0.000000e+00 0.000000e+00 0.000000e+00 0.000000e+00 0.000000e+00 2.249444e+00
313000 4.655965e+01 1.515424e+00 2.111871e+00 1.529706e+00 3.741657e-01 4.000000e-01 0.000000e+00 0.000000e+00 0.000000e+00 0.000000e+00 0.000000e+00 0.000000e+00 2.249444e+00
314000 4.347338e+01 1.506883e+00 2.154066e+00 1.529706e+00 3.741657e-01 4.000000e-01 0.000000e+00 0.000000e+00 0.000000e+00 0.000000e+00 0.000000e+00 0.000000e+00 2.315167e+00
315000 4.675226e+01 1.507867e+00 2.154066e+00 1.503330e+00 3.741657e-01 4.000000e-01 0.000000e+00 0.000000e+00 0.000000e+00 0.000000e+00 0.000000e+00 0.000000e+00 2.477902e+00
316000 3.587381e+01 1.584857e+00 2.154066e+00 1.503330e+00 3.741657e-01 4.000000e-01 0.000000e+00 0.000000e+00 0.000000e+00 0.000000e+00 0.000000e+00 0.000000e+00 2.477902e+00
317000 6.610995e+01 1.033470e+00 2.154066e+00 1.503330e+00 3.741657e-01 4.000000e-01 0.000000e+00 0.000000e+00 0.000000e+00 0.000000e+00 0.000000e+00 0.000000e+00 2.477902e+00
318000 8.131012e+01 9.141212e-01 2.302173e+00 1.503330e+00 3.741657e-01 4.000000e-01 0.000000e+00 0.000000e+00 0.000000e+00 0.000000e+00 0.000000e+00 0.000000e+00 2.645751e+00
319000 5.319119e+01 1.669469e+00 2.222611e+00 1.392839e+00 3.741657e-01 4.000000e-01 0.000000e+00 0.000000e+00 0.000000e+00 0.000000e+00 0.000000e+00 0.000000e+00 2.561250e+00
320000 5.762134e+01 4.331518e-01 2.336664e+00 1.392839e+00 3.741657e-01 4.000000e-01 0.000000e+00 0.000000e+00 0.000000e+00 0.000000e+00 0.000000e+00 0.000000e+00 2.720294e+00
321000 6.061137e+01 9.411193e-01 2.353720e+00 1.392839e+00 3.741657e-01 4.000000e-01 0.000000e+00 0.000000e+00 0.000000e+00 0.000000e+00 0.000000e+00 0.000000e+00 2.634388e+00
322000 4.939616e+01 9.794662e-01 2.213594e+00 1.392839e+00 3.741657e-01 4.000000e-01 0.000000e+00 0.000000e+00 0.000000e+00 0.000000e+00 0.000000e+00 0.000000e+00 2.541653e+00
323000 6.768065e+01 8.799639e-01 1.989975e+00 1.392839e+00 3.741657e-01 4.000000e-01 0.000000e+00 0.000000e+00 0.000000e+00 0.000000e+00 0.000000e+00 0.000000e+00 2.481935e+00
324000 3.852588e+01 1.538255e+00 2.135416e+00 1.356466e+00 3.741657e-01 4.000000e-01 0.000000e+00 0.000000e+00 0.000000e+00 0.000000e+00 0.000000e+00 0.000000e+00 2.379075e+00
325000 4.581488e+01 1.522980e+00 2.154066e+00 1.326650e+00 3.741657e-01 4.000000e-01 0.000000e+00 0.000000e+00 0.000000e+00 0.000000e+00 0.000000e+00 0.000000e+00 2.379075e+00
326000 4.965424e+01 1.306122e+00 2.073644e+00 1.326650e+00 3.741657e-01 4.000000e-01 0.000000e+00 0.000000e+00 0.000000e+00 0.000000e+00 0.000000e+00 0.000000e+00 2.457641e+00
327000 5.008376e+01 1.832827e+00 2.107131e+00 1.326650e+00 3.741657e-01 4.000000e-01 0.000000e+00 0.000000e+00 0.000000e+00 0.000000e+00 0.000000e+00 0.000000e+00 2.249444e+00
328000 5.413352e+01 1.784619e+00 1.964688e+00 1.326650e+00 3.741657e-01 4.000000e-01 0.000000e+00 0.000000e+00 0.000000e+00 0.000000e+00 0.000000e+00 0.000000e+00 2.158703e+00
329000 3.874555e+01 1.932848e+00 2.059126e+00 1.326650e+00 3.741657e-01 4.000000e-01 0.000000e+00 0.000000e+00 0.000000e+00 0.000000e+00 0.000000e+00 0.000000e+00 2.144761e+00
330000 5.936512e+01 1.753278e+00 2.190890e+00 1.326650e+00 3.741657e-01 4.000000e-01 2.000000e-01 0.000000e+00 0.000000e+00 0.000000e+00 0.000000e+00 0.000000e+00 2.481935e+00
331000 4.488206e+01 1.091956e+00 2.190890e+00 1.326650e+00 3.741657e-01 4.000000e-01 2.000000e-01 0.000000e+00 0.000000e+00 0.000000e+00 0.000000e+00 0.000000e+00 2.481935e+00
332000 6.082017e+01 1.057686e+00 2.190890e+00 1.326650e+00 3.741657e-01 4.000000e-01 2.000000e-01 0.000000e+00 0.000000e+00 0.000000e+00 0.000000e+00 0.000000e+00 2.481935e+00
333000 5.709348e+01 1.006239e+00 2.293469e+00 1.326650e+00 3.741657e-01 4.000000e-01 2.000000e-01 0.000000e+00 0.000000e+00 0.000000e+00 0.000000e+00 0.000000e+00 2.477902e+00
334000 5.724832e+01 9.893459e-01 2.293469e+00 1.356466e+00 4.000000e-01 4.000000e-01 2.000000e-01 0.000000e+00 0.000000e+00 0.000000e+00 0.000000e+00 0.000000e+00 2.353720e+00
335000 4.955100e+01 1.441939e+00 2.293469e+00 1.356466e+00 4.000000e-01 4.000000e-01 2.000000e-01 0.000000e+00 0.000000e+00 0.000000e+00 0.000000e+00 0.000000e+00 2.353720e+00
336000 5.918772e+01 9.316573e-01 2.293469e+00 1.356466e+00 4.000000e-01 4.000000e-01 2.000000e-01 0.000000e+00 0.000000e+00 0.000000e+00 0.000000e+00 0.000000e+00 2.353720e+00
337000 5.509331e+01 1.073840e+00 2.293469e+00 1.356466e+00 4.000000e-01 4.000000e-01 2.000000e-01 0.000000e+00 0.000000e+00 0.000000e+00 0.000000e+00 0.000000e+00 2.353720e+00
338000 5.299310e+01 1.650894e+00 2.293469e+00 1.183216e+00 4.000000e-01 4.000000e-01 2.000000e-01 0.000000e+00 0.000000e+00 0.000000e+00 0.000000e+00 0.000000e+00 2.353720e+00
339000 4.021184e+01 1.117359e+00 2.357965e+00 1.183216e+00 4.000000e-01 4.000000e-01 2.000000e-01 0.000000e+00 0.000000e+00 0.000000e+00 0.000000e+00 0.000000e+00 2.293469e+00
340000 5.977091e+01 6.383881e-01 2.357965e+00 1.077033e+00 4.000000e-01 4.000000e-01 2.000000e-01 0.000000e+00 0.000000e+00 0.000000e+00 0.000000e+00 0.000000e+00 2.345208e+00
341000 5.726776e+01 8.305504e-01 2.357965e+00 1.166190e+00 4.000000e-01 4.000000e-01 2.000000e-01 0.000000e+00 0.000000e+00 0.000000e+00 0.000000e+00 0.000000e+00 2.416609e+00
342000 4.292536e+01 9.464371e-01 2.345208e+00 1.166190e+00 4.000000e-01 4.000000e-01 2.000000e-01 0.000000e+00 0.000000e+00 0.000000e+00 0.000000e+00 0.000000e+00 2.336664e+00
343000 2.787582e+01 1.489832e+00 2.461707e+00 1.166190e+00 2.000000e-01 4.000000e-01 2.000000e-01 0.000000e+00 0.000000e+00 0.000000e+00 0.000000e+00 0.000000e+00 2.481935e+00
344000 4.156259e+01 7.983070e-01 2.461707e+00 1.280625e+00 2.000000e-01 4.000000e-01 2.000000e-01 0.000000e+00 0.000000e+00 0.000000e+00 0.000000e+00 0.000000e+00 2.600000e+00
345000 4.105530e+01 1.335952e+00 2.701851e+00 1.280625e+00 2.000000e-01 4.000000e-01 2.000000e-01 0.000000e+00 0.000000e+00 0.000000e+00 0.000000e+00 0.000000e+00 2.853069e+00
346000 5.638835e+01 1.696954e+00 2.557342e+00 1.280625e+00 2.000000e-01 4.000000e-01 2.000000e-01 0.000000e+00 0.000000e+00 0.000000e+00 0.000000e+00 0.000000e+00 2.853069e+00
347000 4.189294e+01 3.191568e-01 2.521904e+00 1.280625e+00 2.000000e-01 4.000000e-01 2.000000e-01 0.000000e+00 0.000000e+00 0.000000e+00 0.000000e+00 0.000000e+00 2.764055e+00
348000 3.511398e+01 8.139516e-01 2.521904e+00 1.280625e+00 2.000000e-01 4.000000e-01 2.000000e-01 0.000000e+00 0.000000e+00 0.000000e+00 0.000000e+00 0.000000e+00 2.764055e+00
349000 2.642496e+01 1.320550e+00 2.416609e+00 1.319091e+00 2.000000e-01 4.000000e-01 2.000000e-01 0.000000e+00 0.000000e+00 0.000000e+00 0.000000e+00 0.000000e+00 2.745906e+00
350000 2.313735e+01 1.062493e+00 2.529822e+00 1.319091e+00 2.000000e-01 4.000000e-01 2.000000e-01 0.000000e+00 0.000000e+00 0.000000e+00 0.000000e+00 0.000000e+00 2.785678e+00
351000 5.058718e+01 7.802770e-01 2.529822e+00 1.319091e+00 2.000000e-01 4.000000e-01 2.000000e-01 0.000000e+00 0.000000e+00 0.000000e+00 0.000000e+00 0.000000e+00 2.785678e+00
352000 2.784608e+01 9.128489e-01 2.529822e+00 1.319091e+00 2.000000e-01 4.000000e-01 2.000000e-01 0.000000e+00 0.000000e+00 0.000000e+00 0.000000e+00 0.000000e+00 2.785678e+00
353000 4.886232e+01 1.461807e+00 2.653300e+00 1.319091e+00 2.000000e-01 4.000000e-01 2.000000e-01 0.000000e+00 0.000000e+00 0.000000e+00 0.000000e+00 0.000000e+00 2.939388e+00
354000 4.139258e+01 1.220691e+00 2.561250e+00 1.319091e+00 2.000000e-01 4.000000e-01 2.000000e-01 0.000000e+00 0.000000e+00 0.000000e+00 0.000000e+00 0.000000e+00 2.939388e+00
355000 3.550553e+01 4.557167e-01 2.561250e+00 1.319091e+00 2.000000e-01 4.000000e-01 2.000000e-01 0.000000e+00 0.000000e+00 0.000000e+00 0.000000e+00 0.000000e+00 2.846050e+00
356000 4.603004e+01 1.208657e+00 2.537716e+00 1.435270e+00 2.000000e-01 4.000000e-01 2.000000e-01 0.000000e+00 0.000000e+00 0.000000e+00 0.000000e+00 0.000000e+00 2.731300e+00
357000 2.504015e+01 1.775117e+00 2.537716e+00 1.435270e+00 2.000000e-01 4.000000e-01 2.000000e-01 0.000000e+00 0.000000e+00 0.000000e+00 0.000000e+00 0.000000e+00 2.891366e+00
358000 3.970077e+01 1.338674e+00 2.537716e+00 1.435270e+00 2.000000e-01 4.000000e-01 2.000000e-01 0.000000e+00 0.000000e+00 0.000000e+00 0.000000e+00 0.000000e+00 2.891366e+00
359000 3.217578e+01 1.222814e+00 2.537716e+00 1.435270e+00 2.000000e-01 4.000000e-01 2.000000e-01 0.000000e+00 0.000000e+00 0.000000e+00 0.000000e+00 0.000000e+00 2.891366e+00
360000 3.755010e+01 8.821923e-01 2.653300e+00 1.435270e+00 2.000000e-01 4.000000e-01 2.000000e-01 0.000000e+00 0.000000e+00 0.000000e+00 0.000000e+00 0.000000e+00 3.033150e+00
361000 4.575328e+01 9.841680e-01 2.653300e+00 1.435270e+00 2.000000e-01 4.000000e-01 2.000000e-01 0.000000e+00 0.000000e+00 0.000000e+00 0.000000e+00 0.000000e+00 2.956349e+00
362000 4.452076e+01 5.842554e-01 2.638181e+00 1.462874e+00 2.000000e-01 4.000000e-01 2.000000e-01 0.000000e+00 0.000000e+00 0.000000e+00 0.000000e+00 0.000000e+00 2.800000e+00
363000 4.167668e+01 8.213655e-01 2.529822e+00 1.462874e+00 2.000000e-01 4.000000e-01 2.000000e-01 0.000000e+00 0.000000e+00 0.000000e+00 0.000000e+00 0.000000e+00 2.694439e+00
364000 4.154973e+01 7.659269e-01 2.529822e+00 1.462874e+00 2.000000e-01 4.000000e-01 2.000000e-01 0.000000e+00 0.000000e+00 0.000000e+00 0.000000e+00 0.000000e+00 2.694439e+00
365000 2.764812e+01 1.699452e+00 2.529822e+00 1.240967e+00 2.000000e-01 4.000000e-01 2.000000e-01 0.000000e+00 0.000000e+00 0.000000e+00 0.000000e+00 0.000000e+00 2.745906e+00
366000 4.964457e+01 1.355187e+00 2.694439e+00 1.240967e+00 2.000000e-01 4.000000e-01 2.000000e-01 0.000000e+00 0.000000e+00 0.000000e+00 0.000000e+00 0.000000e+00 2.870540e+00
367000 3.539921e+01 1.949239e+00 2.694439e+00 1.240967e+00 2.000000e-01 4.000000e-01 2.000000e-01 0.000000e+00 0.000000e+00 0.000000e+00 0.000000e+00 0.000000e+00 2.870540e+00
368000 2.285198e+01 7.164346e-01 2.694439e+00 1.240967e+00 2.000000e-01 4.000000e-01 2.000000e-01 0.000000e+00 0.000000e+00 0.000000e+00 0.000000e+00 0.000000e+00 2.870540e+00
369000 3.048154e+01 1.316433e+00 2.477902e+00 1.240967e+00 2.000000e-01 4.000000e-01 2.000000e-01 0.000000e+00 0.000000e+00 0.000000e+00 0.000000e+00 0.000000e+00 2.839014e+00
370000 3.782516e+01 6.861398e-01 2.267157e+00 1.288410e+00 2.000000e-01 4.000000e-01 2.000000e-01 0.000000e+00 0.000000e+00 0.000000e+00 0.000000e+00 0.000000e+00 2.477902e+00
371000 2.339053e+01 6.744941e-01 2.267157e+00 1.288410e+00 2.000000e-01 4.000000e-01 2.000000e-01 0.000000e+00 0.000000e+00 0.000000e+00 0.000000e+00 0.000000e+00 2.477902e+00
372000 3.122124e+01 7.957437e-01 2.267157e+00 1.288410e+00 0.000000e+00 4.000000e-01 2.000000e-01 0.000000e+00 0.000000e+00 0.000000e+00 0.000000e+00 0.000000e+00 2.315167e+00
373000 2.758360e+01 1.817930e+00 2.315167e+00 1.288410e+00 0.000000e+00 4.000000e-01 2.000000e-01 0.000000e+00 0.000000e+00 0.000000e+00 0.000000e+00 0.000000e+00 2.379075e+00
374000 2.673885e+01 5.418756e-01 2.379075e+00 1.288410e+00 0.000000e+00 4.000000e-01 2.000000e-01 0.000000e+00 0.000000e+00 0.000000e+00 0.000000e+00 0.000000e+00 2.353720e+00
375000 3.407974e+01 1.501480e+00 2.379075e+00 1.288410e+00 0.000000e+00 4.000000e-01 2.000000e-01 0.000000e+00 0.000000e+00 0.000000e+00 0.000000e+00 0.000000e+00 2.353720e+00
376000 2.367662e+01 1.315537e+00 2.379075e+00 1.288410e+00 0.000000e+00 4.000000e-01 2.000000e-01 0.000000e+00 0.000000e+00 0.000000e+00 0.000000e+00 0.000000e+00 2.353720e+00
377000 6.339314e+01 1.585042e+00 2.379075e+00 1.249000e+00 0.000000e+00 4.000000e-01 2.000000e-01 0.000000e+00 0.000000e+00 0.000000e+00 0.000000e+00 0.000000e+00 2.428992e+00
378000 4.267080e+01 1.386337e+00 2.437212e+00 1.356466e+00 0.000000e+00 4.000000e-01 2.000000e-01 0.000000e+00 0.000000e+00 0.000000e+00 0.000000e+00 0.000000e+00 2.638181e+00
379000 3.688884e+01 1.492839e+00 2.258318e+00 1.356466e+00 0.000000e+00 4.000000e-01 2.000000e-01 0.000000e+00 0.000000e+00 0.000000e+00 0.000000e+00 0.000000e+00 2.481935e+00
380000 4.490473e+01 8.434240e-01 2.258318e+00 1.356466e+00 0.000000e+00 4.000000e-01 2.000000e-01 0.000000e+00 0.000000e+00 0.000000e+00 0.000000e+00 0.000000e+00 2.481935e+00
381000 4.219521e+01 1.724410e+00 2.258318e+00 1.356466e+00 0.000000e+00 4.000000e-01 2.000000e-01 0.000000e+00 0.000000e+00 0.000000e+00 0.000000e+00 0.000000e+00 2.481935e+00
382000 3.049464e+01 1.100419e+00 2.258318e+00 1.356466e+00 0.000000e+00 4.000000e-01 2.000000e-01 0.000000e+00 0.000000e+00 0.000000e+00 0.000000e+00 0.000000e+00 2.481935e+00
383000 4.535366e+01 7.260371e-01 2.258318e+00 1.356466e+00 0.000000e+00 4.000000e-01 2.000000e-01 0.000000e+00 0.000000e+00 0.000000e+00 0.000000e+00 0.000000e+00 2.481935e+00
384000 3.889885e+01 9.969459e-01 2.083267e+00 1.356466e+00 0.000000e+00 4.000000e-01 2.000000e-01 0.000000e+00 0.000000e+00 0.000000e+00 0.000000e+00 0.000000e+00 2.332381e+00
385000 3.941792e+01 1.408119e+00 2.083267e+00 1.356466e+00 0.000000e+00 4.000000e-01 2.000000e-01 0.000000e+00 0.000000e+00 0.000000e+00 0.000000e+00 0.000000e+00 2.332381e+00
386000 4.996082e+01 1.036932e+00 2.039608e+00 1.356466e+00 0.000000e+00 4.000000e-01 2.000000e-01 0.000000e+00 0.000000e+00 0.000000e+00 0.000000e+00 0.000000e+00 2.332381e+00
387000 4.342317e+01 1.249040e+00 2.039608e+00 1.356466e+00 0.000000e+00 4.000000e-01 2.000000e-01 0.000000e+00 0.000000e+00 0.000000e+00 0.000000e+00 0.000000e+00 2.302173e+00
388000 4.861786e+01 3.790561e-01 2.039608e+00 1.356466e+00 0.000000e+00 4.000000e-01 2.000000e-01 0.000000e+00 0.000000e+00 0.000000e+00 0.000000e+00 0.000000e+00 2.302173e+00
389000 3.136663e+01 1.545443e+00 2.111871e+00 1.356466e+00 0.000000e+00 4.000000e-01 2.000000e-01 0.000000e+00 0.000000e+00 0.000000e+00 0.000000e+00 0.000000e+00 2.267157e+00
390000 2.819609e+01 1.081341e+00 2.111871e+00 1.356466e+00 0.000000e+00 4.000000e-01 2.000000e-01 0.000000e+00 0.000000e+00 0.000000e+00 0.000000e+00 0.000000e+00 2.267157e+00
391000 3.090893e+01 1.916210e+00 2.200000e+00 1.356466e+00 0.000000e+00 4.000000e-01 2.000000e-01 0.000000e+00 0.000000e+00 0.000000e+00 0.000000e+00 0.000000e+00 2.267157e+00
392000 3.407243e+01 1.390295e+00 2.200000e+00 1.356466e+00 0.000000e+00 4.000000e-01 2.000000e-01 0.000000e+00 0.000000e+00 0.000000e+00 0.000000e+00 0.000000e+00 2.249444e+00
393000 3.615124e+01 1.225942e+00 2.024846e+00 1.356466e+00 0.000000e+00 4.000000e-01 2.000000e-01 0.000000e+00 0.000000e+00 0.000000e+00 0.000000e+00 0.000000e+00 2.088061e+00
394000 2.740431e+01 4.654003e-01 2.024846e+00 1.356466e+00 0.000000e+00 4.000000e-01 2.000000e-01 0.000000e+00 0.000000e+00 0.000000e+00 0.000000e+00 0.000000e+00 2.088061e+00
395000 3.260321e+01 1.026481e+00 1.854724e+00 1.356466e+00 0.000000e+00 4.000000e-01 2.000000e-01 0.000000e+00 0.000000e+00 0.000000e+00 0.000000e+00 0.000000e+00 1.933908e+00
396000 2.102805e+01 8.667828e-01 1.630951e+00 1.356466e+00 0.000000e+00 4.000000e-01 2.000000e-01 0.000000e+00 0.000000e+00 0.000000e+00 0.000000e+00 0.000000e+00 1.743560e+00
397000 3.453137e+01 9.294187e-01 1.593738e+00 1.356466e+00 0.000000e+00 4.000000e-01 2.000000e-01 0.000000e+00 0.000000e+00 0.000000e+00 0.000000e+00 0.000000e+00 1.720465e+00
398000 3.740393e+01 1.146703e+00 1.673320e+00 1.319091e+00 0.000000e+00 4.000000e-01 2.000000e-01 0.000000e+00 0.000000e+00 0.000000e+00 0.000000e+00 0.000000e+00 1.974842e+00
399000 1.951126e+01 1.447376e+00 1.673320e+00 1.319091e+00 2.000000e-01 4.000000e-01 2.000000e-01 0.000000e+00 0.000000e+00 0.000000e+00 0.000000e+00 0.000000e+00 2.034699e+00
400000 2.089762e+01 1.348181e+00 1.772005e+00 1.363818e+00 2.000000e-01 4.000000e-01 2.000000e-01 0.000000e+00 0.000000e+00 0.000000e+00 0.000000e+00 0.000000e+00 1.989975e+00
401000 2.943367e+01 1.175312e+00 1.749286e+00 1.363818e+00 2.000000e-01 4.000000e-01 2.000000e-01 0.000000e+00 0.000000e+00 0.000000e+00 0.000000e+00 0.000000e+00 1.984943e+00
402000 2.329423e+01 1.557931e+00 1.777639e+00 1.363818e+00 2.000000e-01 4.000000e-01 2.000000e-01 0.000000e+00 0.000000e+00 0.000000e+00 0.000000e+00 0.000000e+00 2.049390e+00
403000 3.704288e+01 1.225403e+00 1.593738e+00 1.363818e+00 2.449490e-01 4.000000e-01 2.000000e-01 0.000000e+00 0.000000e+00 0.000000e+00 0.000000e+00 0.000000e+00 2.014944e+00
404000 3.417119e+01 1.009819e+00 1.593738e+00 1.363818e+00 2.449490e-01 4.000000e-01 2.000000e-01 0.000000e+00 0.000000e+00 0.000000e+00 0.000000e+00 0.000000e+00 2.014944e+00
405000 4.899084e+01 1.082842e+00 1.581139e+00 1.363818e+00 2.449490e-01 4.000000e-01 2.000000e-01 0.000000e+00 0.000000e+00 0.000000e+00 0.000000e+00 0.000000e+00 2.014944e+00
406000 3.585094e+01 7.412004e-01 1.581139e+00 1.326650e+00 2.449490e-01 4.000000e-01 2.000000e-01 0.000000e+00 0.000000e+00 0.000000e+00 0.000000e+00 0.000000e+00 2.083267e+00
407000 4.606005e+01 1.635000e+00 1.581139e+00 1.157584e+00 2.449490e-01 4.000000e-01 2.000000e-01 0.000000e+00 0.000000e+00 0.000000e+00 0.000000e+00 0.000000e+00 2.049390e+00
408000 3.624546e+01 1.602679e+00 1.581139e+00 1.157584e+00 2.449490e-01 4.000000e-01 2.000000e-01 0.000000e+00 0.000000e+00 0.000000e+00 0.000000e+00 0.000000e+00 2.049390e+00
409000 5.283528e+01 1.009963e+00 1.581139e+00 1.183216e+00 2.449490e-01 4.000000e-01 2.000000e-01 0.000000e+00 0.000000e+00 0.000000e+00 0.000000e+00 0.000000e+00 1.881489e+00
410000 3.442483e+01 9.328067e-01 1.581139e+00 1.183216e+00 2.449490e-01 4.000000e-01 2.000000e-01 0.000000e+00 0.000000e+00 0.000000e+00 0.000000e+00 0.000000e+00 1.881489e+00
411000 3.660166e+01 8.835584e-01 1.685230e+00 1.183216e+00 4.000000e-01 4.000000e-01 2.000000e-01 0.000000e+00 0.000000e+00 0.000000e+00 0.000000e+00 0.000000e+00 1.964688e+00
412000 5.520151e+01 7.980443e-01 1.685230e+00 1.157584e+00 4.000000e-01 4.000000e-01 2.000000e-01 0.000000e+00 0.000000e+00 0.000000e+00 0.000000e+00 0.000000e+00 2.034699e+00
413000 4.142498e+01 5.428949e-01 1.749286e+00 1.326650e+00 4.000000e-01 4.000000e-01 2.000000e-01 0.000000e+00 0.000000e+00 0.000000e+00 0.000000e+00 0.000000e+00 1.984943e+00
414000 2.207920e+01 7.424944e-01 1.749286e+00 1.392839e+00 4.000000e-01 4.000000e-01 2.000000e-01 0.000000e+00 0.000000e+00 0.000000e+00 0.000000e+00 0.000000e+00 1.933908e+00
415000 2.706846e+01 1.244310e+00 1.923538e+00 1.483240e+00 4.000000e-01 4.000000e-01 2.000000e-01 0.000000e+00 0.000000e+00 0.000000e+00 0.000000e+00 0.000000e+00 2.088061e+00
416000 5.314403e+01 9.905195e-01 1.923538e+00 1.483240e+00 4.000000e-01 4.000000e-01 2.000000e-01 0.000000e+00 0.000000e+00 0.000000e+00 0.000000e+00 0.000000e+00 2.088061e+00
417000 3.286582e+01 5.320263e-01 1.923538e+00 1.593738e+00 4.000000e-01 4.000000e-01 2.000000e-01 0.000000e+00 0.000000e+00 0.000000e+00 0.000000e+00 0.000000e+00 2.249444e+00
418000 4.186369e+01 1.130959e+00 1.923538e+00 1.593738e+00 4.000000e-01 4.000000e-01 2.000000e-01 0.000000e+00 0.000000e+00 0.000000e+00 0.000000e+00 0.000000e+00 2.249444e+00
419000 5.779177e+01 5.997037e-01 1.923538e+00 1.593738e+00 4.000000e-01 4.000000e-01 2.000000e-01 0.000000e+00 0.000000e+00 0.000000e+00 0.000000e+00 0.000000e+00 2.249444e+00
420000 3.070679e+01 2.485721e-01 1.923538e+00 1.805547e+00 4.000000e-01 4.000000e-01 2.000000e-01 0.000000e+00 0.000000e+00 0.000000e+00 0.000000e+00 0.000000e+00 2.416609e+00
421000 2.019468e+01 7.874459e-01 1.923538e+00 1.805547e+00 4.000000e-01 4.000000e-01 2.000000e-01 0.000000e+00 0.000000e+00 0.000000e+00 0.000000e+00 0.000000e+00 2.302173e+00
422000 2.649453e+01 1.180764e+00 1.923538e+00 1.805547e+00 4.000000e-01 4.000000e-01 2.000000e-01 0.000000e+00 0.000000e+00 0.000000e+00 0.000000e+00 0.000000e+00 2.302173e+00
423000 3.246521e+01 6.611002e-01 1.923538e+00 1.805547e+00 4.000000e-01 4.000000e-01 2.000000e-01 0.000000e+00 0.000000e+00 0.000000e+00 0.000000e+00 0.000000e+00 2.302173e+00
424000 2.375948e+01 1.379010e+00 2.009975e+00 1.805547e+00 4.000000e-01 4.000000e-01 2.000000e-01 0.000000e+00 0.000000e+00 0.000000e+00 0.000000e+00 0.000000e+00 2.302173e+00
425000 2.845597e+01 1.080391e+00 1.939072e+00 1.805547e+00 4.000000e-01 4.000000e-01 2.000000e-01 0.000000e+00 0.000000e+00 0.000000e+00 0.000000e+00 0.000000e+00 2.135416e+00
426000 4.043607e+01 1.043546e+00 1.772005e+00 1.805547e+00 4.000000e-01 4.000000e-01 2.000000e-01 0.000000e+00 0.000000e+00 0.000000e+00 0.000000e+00 0.000000e+00 1.984943e+00
427000 4.744383e+01 1.577411e+00 1.772005e+00 1.907878e+00 4.000000e-01 4.000000e-01 2.000000e-01 0.000000e+00 0.000000e+00 0.000000e+00 0.000000e+00 0.000000e+00 1.897367e+00
428000 3.616068e+01 1.237698e+00 1.772005e+00 1.907878e+00 4.000000e-01 4.000000e-01 2.000000e-01 0.000000e+00 0.000000e+00 0.000000e+00 0.000000e+00 0.000000e+00 1.897367e+00
429000 4.349102e+01 1.501295e+00 1.772005e+00 1.907878e+00 4.000000e-01 3.741657e-01 2.000000e-01 0.000000e+00 0.000000e+00 0.000000e+00 0.000000e+00 0.000000e+00 2.083267e+00
430000 2.650528e+01 1.078151e+00 1.772005e+00 1.907878e+00 4.000000e-01 3.741657e-01 2.000000e-01 0.000000e+00 0.000000e+00 0.000000e+00 0.000000e+00 0.000000e+00 2.083267e+00
431000 2.268154e+01 1.809740e+00 1.772005e+00 1.907878e+00 4.000000e-01 3.741657e-01 2.000000e-01 0.000000e+00 0.000000e+00 0.000000e+00 0.000000e+00 0.000000e+00 2.083267e+00
432000 3.357097e+01 9.715428e-01 1.772005e+00 1.907878e+00 4.000000e-01 3.741657e-01 2.000000e-01 0.000000e+00 0.000000e+00 0.000000e+00 0.000000e+00 0.000000e+00 2.083267e+00
433000 4.088057e+01 2.134634e+00 1.612452e+00 1.907878e+00 4.000000e-01 3.741657e-01 2.000000e-01 0.000000e+00 0.000000e+00 0.000000e+00 0.000000e+00 0.000000e+00 2.014944e+00
434000 2.761800e+01 1.064949e+00 1.612452e+00 1.907878e+00 4.000000e-01 3.741657e-01 2.000000e-01 0.000000e+00 0.000000e+00 0.000000e+00 0.000000e+00 0.000000e+00 2.014944e+00
435000 3.816036e+01 1.046915e+00 1.600000e+00 1.907878e+00 4.000000e-01 3.741657e-01 2.000000e-01 0.000000e+00 0.000000e+00 0.000000e+00 0.000000e+00 0.000000e+00 1.964688e+00
436000 2.181127e+01 1.329421e+00 1.600000e+00 1.907878e+00 4.000000e-01 3.741657e-01 2.000000e-01 0.000000e+00 0.000000e+00 0.000000e+00 0.000000e+00 0.000000e+00 1.907878e+00
437000 3.631883e+01 1.078946e+00 1.600000e+00 2.024846e+00 4.000000e-01 3.741657e-01 2.000000e-01 0.000000e+00 0.000000e+00 0.000000e+00 0.000000e+00 0.000000e+00 1.907878e+00
438000 4.254842e+01 7.977997e-01 1.600000e+00 2.024846e+00 4.000000e-01 3.741657e-01 2.000000e-01 0.000000e+00 0.000000e+00 0.000000e+00 0.000000e+00 0.000000e+00 1.870829e+00
439000 3.302060e+01 1.173725e+00 1.600000e+00 2.024846e+00 4.000000e-01 3.741657e-01 2.000000e-01 0.000000e+00 0.000000e+00 0.000000e+00 0.000000e+00 0.000000e+00 1.870829e+00
440000 4.516202e+01 1.605429e+00 1.749286e+00 2.024846e+00 4.000000e-01 3.741657e-01 2.000000e-01 0.000000e+00 0.000000e+00 0.000000e+00 0.000000e+00 0.000000e+00 1.827567e+00
441000 2.259582e+01 1.085404e+00 1.749286e+00 1.881489e+00 4.000000e-01 3.741657e-01 2.000000e-01 0.000000e+00 0.000000e+00 0.000000e+00 0.000000e+00 0.000000e+00 1.805547e+00
442000 2.896069e+01 7.139422e-01 1.827567e+00 1.881489e+00 4.000000e-01 3.741657e-01 2.000000e-01 0.000000e+00 0.000000e+00 0.000000e+00 0.000000e+00 0.000000e+00 1.805547e+00
443000 3.520469e+01 1.752275e+00 1.827567e+00 1.881489e+00 4.000000e-01 3.741657e-01 2.000000e-01 0.000000e+00 0.000000e+00 0.000000e+00 0.000000e+00 0.000000e+00 1.989975e+00
444000 4.205619e+01 3.868870e-01 1.827567e+00 1.881489e+00 4.000000e-01 3.741657e-01 2.000000e-01 0.000000e+00 0.000000e+00 0.000000e+00 0.000000e+00 0.000000e+00 1.989975e+00
445000 3.983245e+01 6.473608e-01 1.827567e+00 1.881489e+00 4.000000e-01 3.741657e-01 2.000000e-01 0.000000e+00 0.000000e+00 0.000000e+00 0.000000e+00 0.000000e+00 1.989975e+00
446000 2.979481e+01 7.764849e-01 1.827567e+00 1.881489e+00 4.000000e-01 3.741657e-01 2.000000e-01 0.000000e+00 0.000000e+00 0.000000e+00 0.000000e+00 0.000000e+00 1.989975e+00
447000 3.390353e+01 1.135119e+00 1.827567e+00 1.881489e+00 4.000000e-01 3.741657e-01 2.000000e-01 0.000000e+00 0.000000e+00 0.000000e+00 0.000000e+00 0.000000e+00 1.989975e+00
448000 3.484642e+01 2.082196e+00 1.788854e+00 1.749286e+00 4.000000e-01 3.741657e-01 2.000000e-01 0.000000e+00 0.000000e+00 0.000000e+00 0.000000e+00 0.000000e+00 1.974842e+00
449000 4.880988e+01 8.612034e-01 1.933908e+00 1.749286e+00 4.000000e-01 3.741657e-01 2.000000e-01 0.000000e+00 0.000000e+00 0.000000e+00 0.000000e+00 0.000000e+00 1.984943e+00
450000 2.796524e+01 1.319120e+00 1.933908e+00 1.749286e+00 4.000000e-01 3.741657e-01 2.000000e-01 0.000000e+00 0.000000e+00 0.000000e+00 0.000000e+00 0.000000e+00 1.984943e+00
451000 1.912682e+01 9.887260e-01 1.933908e+00 1.860108e+00 4.000000e-01 3.741657e-01 2.000000e-01 0.000000e+00 0.000000e+00 0.000000e+00 0.000000e+00 0.000000e+00 2.158703e+00
452000 3.517767e+01 1.288711e+00 1.933908e+00 1.860108e+00 4.000000e-01 3.741657e-01 2.000000e-01 0.000000e+00 0.000000e+00 0.000000e+00 0.000000e+00 0.000000e+00 2.158703e+00
453000 2.530414e+01 9.090380e-01 1.933908e+00 1.860108e+00 4.000000e-01 3.741657e-01 2.000000e-01 0.000000e+00 0.000000e+00 0.000000e+00 0.000000e+00 0.000000e+00 2.158703e+00
454000 2.932411e+01 1.200889e+00 1.933908e+00 1.860108e+00 4.000000e-01 3.741657e-01 2.000000e-01 0.000000e+00 0.000000e+00 0.000000e+00 0.000000e+00 0.000000e+00 2.158703e+00
455000 2.244371e+01 6.334424e-01 1.933908e+00 1.800000e+00 4.000000e-01 3.741657e-01 2.000000e-01 0.000000e+00 0.000000e+00 0.000000e+00 0.000000e+00 0.000000e+00 2.158703e+00
456000 2.205271e+01 1.198092e+00 2.088061e+00 1.760682e+00 4.000000e-01 3.741657e-01 2.000000e-01 0.000000e+00 0.000000e+00 0.000000e+00 0.000000e+00 0.000000e+00 2.190890e+00
457000 1.287309e+01 5.024220e-01 2.088061e+00 1.760682e+00 3.741657e-01 3.741657e-01 2.000000e-01 0.000000e+00 0.000000e+00 0.000000e+00 0.000000e+00 0.000000e+00 2.222611e+00
458000 2.778135e+01 1.082540e+00 2.088061e+00 1.743560e+00 3.741657e-01 3.741657e-01 2.000000e-01 0.000000e+00 0.000000e+00 0.000000e+00 0.000000e+00 0.000000e+00 2.249444e+00
459000 2.684256e+01 2.217871e+00 1.964688e+00 1.743560e+00 3.741657e-01 3.741657e-01 2.000000e-01 0.000000e+00 0.000000e+00 0.000000e+00 0.000000e+00 0.000000e+00 2.181742e+00
460000 3.754832e+01 7.314000e-01 1.964688e+00 1.749286e+00 3.741657e-01 3.741657e-01 2.000000e-01 0.000000e+00 0.000000e+00 0.000000e+00 0.000000e+00 0.000000e+00 2.222611e+00
461000 3.116469e+01 8.409324e-01 1.974842e+00 1.749286e+00 3.741657e-01 3.741657e-01 2.000000e-01 0.000000e+00 0.000000e+00 0.000000e+00 0.000000e+00 0.000000e+00 2.222611e+00
462000 2.459166e+01 8.774287e-01 1.974842e+00 1.974842e+00 3.741657e-01 3.741657e-01 2.000000e-01 0.000000e+00 0.000000e+00 0.000000e+00 0.000000e+00 0.000000e+00 2.315167e+00
463000 3.540742e+01 5.458455e-01 1.974842e+00 1.974842e+00 3.741657e-01 3.741657e-01 2.000000e-01 0.000000e+00 0.000000e+00 0.000000e+00 0.000000e+00 0.000000e+00 2.353720e+00
464000 2.222936e+01 1.919779e+00 1.974842e+00 1.974842e+00 3.741657e-01 3.741657e-01 2.000000e-01 0.000000e+00 0.000000e+00 0.000000e+00 0.000000e+00 0.000000e+00 2.353720e+00
465000 2.194803e+01 1.910209e+00 2.014944e+00 1.974842e+00 3.741657e-01 3.741657e-01 2.000000e-01 0.000000e+00 0.000000e+00 0.000000e+00 0.000000e+00 0.000000e+00 2.310844e+00
466000 2.163965e+01 1.416511e+00 1.913113e+00 1.974842e+00 3.741657e-01 3.741657e-01 2.000000e-01 0.000000e+00 0.000000e+00 0.000000e+00 0.000000e+00 0.000000e+00 2.310844e+00
467000 2.917916e+01 7.789986e-01 1.760682e+00 2.083267e+00 3.741657e-01 3.741657e-01 2.000000e-01 0.000000e+00 0.000000e+00 0.000000e+00 0.000000e+00 0.000000e+00 2.428992e+00
468000 3.337435e+01 1.323551e+00 1.760682e+00 2.083267e+00 3.741657e-01 3.741657e-01 2.000000e-01 0.000000e+00 0.000000e+00 0.000000e+00 0.000000e+00 0.000000e+00 2.428992e+00
469000 2.580620e+01 8.484042e-01 1.760682e+00 2.083267e+00 3.741657e-01 3.741657e-01 2.000000e-01 0.000000e+00 0.000000e+00 0.000000e+00 0.000000e+00 0.000000e+00 2.428992e+00
470000 2.080173e+01 1.367937e+00 1.760682e+00 2.083267e+00 3.741657e-01 3.741657e-01 2.000000e-01 0.000000e+00 0.000000e+00 0.000000e+00 0.000000e+00 0.000000e+00 2.428992e+00
471000 1.590121e+01 1.349558e+00 1.760682e+00 2.083267e+00 3.741657e-01 3.741657e-01 2.000000e-01 0.000000e+00 0.000000e+00 0.000000e+00 0.000000e+00 0.000000e+00 2.428992e+00
472000 3.104485e+01 7.443490e-01 1.760682e+00 2.083267e+00 3.741657e-01 3.741657e-01 2.000000e-01 0.000000e+00 0.000000e+00 0.000000e+00 0.000000e+00 0.000000e+00 2.428992e+00
473000 1.964771e+01 1.053118e+00 1.685230e+00 2.083267e+00 3.741657e-01 3.741657e-01 2.000000e-01 0.000000e+00 0.000000e+00 0.000000e+00 0.000000e+00 0.000000e+00 2.416609e+00
474000 1.109101e+01 1.006368e+00 1.685230e+00 2.083267e+00 3.741657e-01 3.741657e-01 2.000000e-01 0.000000e+00 0.000000e+00 0.000000e+00 0.000000e+00 0.000000e+00 2.416609e+00
475000 1.554922e+01 6.790399e-01 1.685230e+00 2.083267e+00 3.741657e-01 3.741657e-01 2.000000e-01 0.000000e+00 0.000000e+00 0.000000e+00 0.000000e+00 0.000000e+00 2.416609e+00
476000 3.368496e+01 1.060146e+00 1.860108e+00 2.083267e+00 3.741657e-01 3.741657e-01 2.000000e-01 0.000000e+00 0.000000e+00 0.000000e+00 0.000000e+00 0.000000e+00 2.420744e+00
477000 1.815142e+01 7.864130e-01 1.860108e+00 2.083267e+00 3.741657e-01 3.741657e-01 2.000000e-01 0.000000e+00 0.000000e+00 0.000000e+00 0.000000e+00 0.000000e+00 2.420744e+00
478000 2.637882e+01 8.350643e-01 1.805547e+00 2.083267e+00 3.741657e-01 3.741657e-01 2.000000e-01 0.000000e+00 0.000000e+00 0.000000e+00 0.000000e+00 0.000000e+00 2.461707e+00
479000 2.526163e+01 1.012442e+00 1.805547e+00 2.111871e+00 3.741657e-01 3.741657e-01 2.000000e-01 0.000000e+00 0.000000e+00 0.000000e+00 0.000000e+00 0.000000e+00 2.517936e+00
480000 9.195295e+00 2.001220e+00 1.805547e+00 2.039608e+00 4.472136e-01 3.741657e-01 2.000000e-01 0.000000e+00 0.000000e+00 0.000000e+00 0.000000e+00 0.000000e+00 2.477902e+00
481000 3.806771e+01 9.244008e-01 1.772005e+00 2.039608e+00 4.472136e-01 3.741657e-01 2.000000e-01 0.000000e+00 0.000000e+00 0.000000e+00 0.000000e+00 0.000000e+00 2.541653e+00
482000 2.259641e+01 1.750472e+00 1.772005e+00 1.923538e+00 4.472136e-01 3.741657e-01 2.000000e-01 0.000000e+00 0.000000e+00 0.000000e+00 0.000000e+00 0.000000e+00 2.615339e+00
483000 2.416543e+01 1.103200e+00 1.772005e+00 1.923538e+00 5.830952e-01 3.741657e-01 2.000000e-01 0.000000e+00 0.000000e+00 0.000000e+00 0.000000e+00 0.000000e+00 2.738613e+00
484000 2.236306e+01 1.566774e+00 1.772005e+00 1.923538e+00 5.830952e-01 3.741657e-01 2.000000e-01 0.000000e+00 0.000000e+00 0.000000e+00 0.000000e+00 0.000000e+00 2.738613e+00
485000 3.698435e+01 1.013492e+00 1.772005e+00 1.923538e+00 5.830952e-01 3.741657e-01 2.000000e-01 0.000000e+00 0.000000e+00 0.000000e+00 0.000000e+00 0.000000e+00 2.738613e+00
486000 1.450231e+01 4.078423e-01 1.772005e+00 1.923538e+00 5.830952e-01 3.741657e-01 2.000000e-01 0.000000e+00 0.000000e+00 0.000000e+00 0.000000e+00 0.000000e+00 2.738613e+00
487000 1.500084e+01 1.190193e+00 1.760682e+00 1.923538e+00 5.830952e-01 3.741657e-01 2.000000e-01 0.000000e+00 0.000000e+00 0.000000e+00 0.000000e+00 0.000000e+00 2.817801e+00
488000 4.530187e+01 9.324130e-01 1.760682e+00 1.923538e+00 5.830952e-01 3.741657e-01 2.000000e-01 0.000000e+00 0.000000e+00 0.000000e+00 0.000000e+00 0.000000e+00 2.817801e+00
489000 2.665322e+01 2.143611e+00 1.760682e+00 1.984943e+00 6.000000e-01 3.741657e-01 2.000000e-01 0.000000e+00 0.000000e+00 0.000000e+00 0.000000e+00 0.000000e+00 2.908608e+00
490000 2.046285e+01 3.368117e-01 1.760682e+00 1.984943e+00 6.000000e-01 3.741657e-01 2.000000e-01 0.000000e+00 0.000000e+00 0.000000e+00 0.000000e+00 0.000000e+00 2.908608e+00
491000 3.504753e+01 8.490795e-01 1.760682e+00 1.984943e+00 6.000000e-01 3.741657e-01 2.000000e-01 0.000000e+00 0.000000e+00 0.000000e+00 0.000000e+00 0.000000e+00 2.908608e+00
492000 4.388043e+01 2.170674e+00 1.760682e+00 1.989975e+00 6.000000e-01 3.741657e-01 2.000000e-01 0.000000e+00 0.000000e+00 0.000000e+00 0.000000e+00 0.000000e+00 2.908608e+00
493000 3.033064e+01 9.704549e-01 1.800000e+00 1.989975e+00 6.000000e-01 3.741657e-01 2.000000e-01 0.000000e+00 0.000000e+00 0.000000e+00 0.000000e+00 0.000000e+00 2.956349e+00
494000 3.130454e+01 9.233399e-01 1.800000e+00 1.989975e+00 6.000000e-01 3.741657e-01 2.000000e-01 0.000000e+00 0.000000e+00 0.000000e+00 0.000000e+00 0.000000e+00 2.956349e+00
495000 2.306964e+01 1.562025e+00 1.800000e+00 2.059126e+00 6.000000e-01 3.741657e-01 2.000000e-01 0.000000e+00 0.000000e+00 0.000000e+00 0.000000e+00 0.000000e+00 2.908608e+00
496000 3.175598e+01 1.716896e+00 1.691153e+00 2.059126e+00 6.000000e-01 3.741657e-01 2.000000e-01 0.000000e+00 0.000000e+00 0.000000e+00 0.000000e+00 0.000000e+00 2.749545e+00
497000 2.982981e+01 8.855177e-01 1.691153e+00 2.059126e+00 6.000000e-01 3.741657e-01 2.000000e-01 0.000000e+00 0.000000e+00 0.000000e+00 0.000000e+00 0.000000e+00 2.749545e+00
498000 1.823078e+01 1.732533e+00 1.691153e+00 2.059126e+00 6.000000e-01 3.741657e-01 2.000000e-01 0.000000e+00 0.000000e+00 0.000000e+00 0.000000e+00 0.000000e+00 2.749545e+00
499000 6.809506e+00 1.405900e+00 1.691153e+00 2.059126e+00 6.000000e-01 3.741657e-01 2.000000e-01 0.000000e+00 0.000000e+00 0.000000e+00 0.000000e+00 0.000000e+00 2.749545e+00
500000 4.853650e+01 9.598699e-01 1.691153e+00 2.059126e+00 6.000000e-01 3.741657e-01 2.000000e-01 0.000000e+00 0.000000e+00 0.000000e+00 0.000000e+00 0.000000e+00 2.749545e+00
501000 3.588378e+01 1.144092e+00 1.691153e+00 2.059126e+00 6.000000e-01 3.741657e-01 2.000000e-01 0.000000e+00 0.000000e+00 0.000000e+00 0.000000e+00 0.000000e+00 2.749545e+00
502000 2.696481e+01 7.623853e-01 1.691153e+00 2.059126e+00 6.000000e-01 3.741657e-01 2.000000e-01 0.000000e+00 0.000000e+00 0.000000e+00 0.000000e+00 0.000000e+00 2.749545e+00
503000 1.397200e+01 7.548185e-01 1.691153e+00 1.897367e+00 6.782330e-01 3.741657e-01 2.000000e-01 0.000000e+00 0.000000e+00 0.000000e+00 0.000000e+00 0.000000e+00 2.745906e+00
504000 2.170326e+01 1.480450e+00 1.691153e+00 1.897367e+00 6.782330e-01 3.741657e-01 2.000000e-01 0.000000e+00 0.000000e+00 0.000000e+00 0.000000e+00 0.000000e+00 2.956349e+00
505000 2.119895e+01 8.426765e-01 1.593738e+00 1.913113e+00 6.782330e-01 3.741657e-01 2.000000e-01 0.000000e+00 0.000000e+00 0.000000e+00 0.000000e+00 0.000000e+00 2.853069e+00
506000 1.690478e+01 4.730807e-01 1.593738e+00 2.014944e+00 6.782330e-01 3.741657e-01 2.000000e-01 0.000000e+00 0.000000e+00 0.000000e+00 0.000000e+00 0.000000e+00 2.966479e+00
507000 2.971376e+01 1.634793e+00 1.643168e+00 2.014944e+00 6.782330e-01 3.741657e-01 2.000000e-01 0.000000e+00 0.000000e+00 0.000000e+00 0.000000e+00 0.000000e+00 3.088689e+00
508000 4.625648e+01 1.372864e+00 1.643168e+00 2.014944e+00 6.782330e-01 3.741657e-01 2.000000e-01 0.000000e+00 0.000000e+00 0.000000e+00 0.000000e+00 0.000000e+00 3.088689e+00
509000 2.467109e+01 2.065451e+00 1.562050e+00 2.014944e+00 6.782330e-01 3.741657e-01 2.000000e-01 0.000000e+00 0.000000e+00 0.000000e+00 0.000000e+00 0.000000e+00 3.043025e+00
510000 3.608265e+01 1.833830e+00 1.562050e+00 2.014944e+00 6.782330e-01 3.741657e-01 2.000000e-01 0.000000e+00 0.000000e+00 0.000000e+00 0.000000e+00 0.000000e+00 3.043025e+00
511000 2.987565e+01 7.257452e-01 1.562050e+00 2.014944e+00 6.782330e-01 3.741657e-01 2.000000e-01 0.000000e+00 0.000000e+00 0.000000e+00 0.000000e+00 0.000000e+00 3.043025e+00
512000 2.471505e+01 1.454422e+00 1.600000e+00 2.014944e+00 7.348469e-01 3.741657e-01 2.000000e-01 0.000000e+00 0.000000e+00 0.000000e+00 0.000000e+00 0.000000e+00 2.863564e+00
513000 2.204364e+01 1.533905e+00 1.600000e+00 2.014944e+00 7.348469e-01 3.741657e-01 2.000000e-01 0.000000e+00 0.000000e+00 0.000000e+00 0.000000e+00 0.000000e+00 2.863564e+00
514000 4.083262e+01 1.591037e+00 1.600000e+00 2.014944e+00 7.348469e-01 3.741657e-01 2.000000e-01 0.000000e+00 0.000000e+00 0.000000e+00 0.000000e+00 0.000000e+00 2.863564e+00
515000 2.761629e+01 3.422152e-01 1.600000e+00 2.190890e+00 7.348469e-01 3.741657e-01 2.000000e-01 0.000000e+00 0.000000e+00 0.000000e+00 0.000000e+00 0.000000e+00 2.863564e+00
516000 1.882150e+01 1.596763e+00 1.600000e+00 2.190890e+00 7.348469e-01 3.741657e-01 2.000000e-01 0.000000e+00 0.000000e+00 0.000000e+00 0.000000e+00 0.000000e+00 2.942788e+00
517000 2.266945e+01 1.059448e+00 1.600000e+00 2.190890e+00 8.366600e-01 3.741657e-01 2.000000e-01 0.000000e+00 0.000000e+00 0.000000e+00 0.000000e+00 0.000000e+00 3.075711e+00
518000 2.098496e+01 1.346393e+00 1.600000e+00 2.190890e+00 8.366600e-01 3.741657e-01 2.000000e-01 0.000000e+00 0.000000e+00 0.000000e+00 0.000000e+00 0.000000e+00 3.075711e+00
519000 2.648618e+01 8.390482e-01 1.600000e+00 2.190890e+00 8.366600e-01 3.741657e-01 2.000000e-01 0.000000e+00 0.000000e+00 0.000000e+00 0.000000e+00 0.000000e+00 3.075711e+00
520000 1.728156e+01 9.548639e-01 1.600000e+00 2.190890e+00 8.366600e-01 3.741657e-01 2.000000e-01 0.000000e+00 0.000000e+00 0.000000e+00 0.000000e+00 0.000000e+00 3.075711e+00
521000 1.935876e+01 4.765327e-01 1.593738e+00 2.190890e+00 8.366600e-01 3.741657e-01 2.000000e-01 0.000000e+00 0.000000e+00 0.000000e+00 0.000000e+00 0.000000e+00 3.075711e+00
522000 2.223735e+01 1.460497e+00 1.516575e+00 2.034699e+00 8.366600e-01 3.741657e-01 2.000000e-01 0.000000e+00 0.000000e+00 0.000000e+00 0.000000e+00 0.000000e+00 3.104835e+00
523000 2.910311e+01 1.557139e+00 1.516575e+00 2.088061e+00 8.366600e-01 3.741657e-01 2.000000e-01 0.000000e+00 0.000000e+00 0.000000e+00 0.000000e+00 0.000000e+00 3.187475e+00
524000 2.266222e+01 1.684655e+00 1.516575e+00 2.088061e+00 8.366600e-01 3.741657e-01 2.000000e-01 0.000000e+00 0.000000e+00 0.000000e+00 0.000000e+00 0.000000e+00 3.187475e+00
525000 4.281157e+01 1.583604e+00 1.516575e+00 2.088061e+00 8.366600e-01 3.741657e-01 2.000000e-01 0.000000e+00 0.000000e+00 0.000000e+00 0.000000e+00 0.000000e+00 3.187475e+00
526000 3.874471e+01 1.400658e+00 1.516575e+00 2.167948e+00 8.366600e-01 3.741657e-01 2.000000e-01 0.000000e+00 0.000000e+00 0.000000e+00 0.000000e+00 0.000000e+00 3.224903e+00
527000 2.853515e+01 1.413267e+00 1.516575e+00 2.167948e+00 8.366600e-01 3.741657e-01 2.000000e-01 0.000000e+00 0.000000e+00 0.000000e+00 0.000000e+00 0.000000e+00 3.224903e+00
528000 2.704825e+01 7.993036e-01 1.562050e+00 2.167948e+00 8.366600e-01 3.741657e-01 2.000000e-01 0.000000e+00 0.000000e+00 0.000000e+00 0.000000e+00 0.000000e+00 3.224903e+00
529000 2.921491e+01 1.887717e+00 1.562050e+00 2.167948e+00 8.366600e-01 3.741657e-01 2.000000e-01 0.000000e+00 0.000000e+00 0.000000e+00 0.000000e+00 0.000000e+00 3.337664e+00
530000 4.432341e+01 4.025996e-01 1.562050e+00 2.107131e+00 8.366600e-01 3.741657e-01 2.000000e-01 0.000000e+00 0.000000e+00 0.000000e+00 0.000000e+00 0.000000e+00 3.337664e+00
531000 3.915477e+01 1.042491e+00 1.503330e+00 2.107131e+00 8.366600e-01 3.741657e-01 2.000000e-01 0.000000e+00 0.000000e+00 0.000000e+00 0.000000e+00 0.000000e+00 3.140064e+00
532000 2.691160e+01 5.529199e-01 1.469694e+00 2.204541e+00 9.165151e-01 3.741657e-01 2.000000e-01 0.000000e+00 0.000000e+00 0.000000e+00 0.000000e+00 0.000000e+00 3.184337e+00
533000 2.665479e+01 8.985949e-01 1.469694e+00 2.204541e+00 9.165151e-01 3.741657e-01 2.000000e-01 0.000000e+00 0.000000e+00 0.000000e+00 0.000000e+00 0.000000e+00 3.184337e+00
534000 1.984364e+01 9.723432e-01 1.469694e+00 2.204541e+00 9.165151e-01 3.741657e-01 2.000000e-01 0.000000e+00 0.000000e+00 0.000000e+00 0.000000e+00 0.000000e+00 3.184337e+00
535000 3.186138e+01 1.171977e+00 1.469694e+00 2.204541e+00 9.165151e-01 3.741657e-01 2.000000e-01 0.000000e+00 0.000000e+00 0.000000e+00 0.000000e+00 0.000000e+00 3.184337e+00
536000 1.776156e+01 1.003272e+00 1.469694e+00 2.204541e+00 9.165151e-01 3.741657e-01 2.000000e-01 0.000000e+00 0.000000e+00 0.000000e+00 0.000000e+00 0.000000e+00 3.184337e+00
537000 2.554479e+01 3.426498e-01 1.469694e+00 2.204541e+00 9.165151e-01 3.741657e-01 2.000000e-01 0.000000e+00 0.000000e+00 0.000000e+00 0.000000e+00 0.000000e+00 3.184337e+00
538000 2.293691e+01 2.223799e+00 1.624808e+00 2.204541e+00 9.165151e-01 3.741657e-01 2.000000e-01 0.000000e+00 0.000000e+00 0.000000e+00 0.000000e+00 0.000000e+00 3.171750e+00
539000 1.251826e+01 1.846962e+00 1.624808e+00 2.204541e+00 9.165151e-01 3.741657e-01 2.000000e-01 0.000000e+00 0.000000e+00 0.000000e+00 0.000000e+00 0.000000e+00 3.171750e+00
540000 2.024626e+01 2.095066e+00 1.624808e+00 2.204541e+00 9.165151e-01 3.741657e-01 2.000000e-01 0.000000e+00 0.000000e+00 0.000000e+00 0.000000e+00 0.000000e+00 3.171750e+00
541000 3.128299e+01 9.715871e-01 1.624808e+00 2.204541e+00 9.165151e-01 3.741657e-01 2.000000e-01 0.000000e+00 0.000000e+00 0.000000e+00 0.000000e+00 0.000000e+00 3.171750e+00
542000 1.795862e+01 1.222570e+00 1.483240e+00 2.204541e+00 9.165151e-01 4.472136e-01 2.000000e-01 0.000000e+00 0.000000e+00 0.000000e+00 0.000000e+00 0.000000e+00 3.009983e+00
543000 1.924441e+01 6.279611e-01 1.483240e+00 2.204541e+00 9.165151e-01 4.472136e-01 2.000000e-01 0.000000e+00 0.000000e+00 0.000000e+00 0.000000e+00 0.000000e+00 3.006659e+00
544000 2.961435e+01 1.648224e+00 1.483240e+00 2.204541e+00 9.797959e-01 4.472136e-01 2.000000e-01 0.000000e+00 0.000000e+00 0.000000e+00 0.000000e+00 0.000000e+00 3.114482e+00
545000 1.596274e+01 1.251518e+00 1.483240e+00 2.204541e+00 9.797959e-01 4.472136e-01 2.000000e-01 0.000000e+00 0.000000e+00 0.000000e+00 0.000000e+00 0.000000e+00 3.114482e+00
546000 2.455212e+01 1.175508e+00 1.483240e+00 2.204541e+00 9.797959e-01 4.472136e-01 2.000000e-01 0.000000e+00 0.000000e+00 0.000000e+00 0.000000e+00 0.000000e+00 3.114482e+00
547000 1.470652e+01 1.763725e+00 1.483240e+00 2.428992e+00 9.797959e-01 4.472136e-01 2.000000e-01 0.000000e+00 0.000000e+00 0.000000e+00 0.000000e+00 0.000000e+00 3.280244e+00
548000 2.834741e+01 1.893697e+00 1.483240e+00 2.517936e+00 1.077033e+00 4.472136e-01 2.449490e-01 0.000000e+00 0.000000e+00 0.000000e+00 0.000000e+00 0.000000e+00 3.397058e+00
549000 2.944725e+01 1.068471e+00 1.483240e+00 2.619160e+00 1.077033e+00 4.472136e-01 2.449490e-01 0.000000e+00 0.000000e+00 0.000000e+00 0.000000e+00 0.000000e+00 3.600000e+00
550000 2.993608e+01 1.083129e+00 1.483240e+00 2.619160e+00 1.077033e+00 4.472136e-01 2.449490e-01 0.000000e+00 0.000000e+00 0.000000e+00 0.000000e+00 0.000000e+00 3.600000e+00
551000 1.604152e+01 8.947222e-01 1.483240e+00 2.764055e+00 1.077033e+00 4.472136e-01 2.449490e-01 0.000000e+00 0.000000e+00 0.000000e+00 0.000000e+00 0.000000e+00 3.558089e+00
552000 3.015650e+01 5.237076e-01 1.483240e+00 2.764055e+00 1.077033e+00 4.472136e-01 2.449490e-01 0.000000e+00 0.000000e+00 0.000000e+00 0.000000e+00 0.000000e+00 3.679674e+00
553000 3.568912e+01 1.508142e+00 1.483240e+00 2.880972e+00 1.077033e+00 4.472136e-01 2.449490e-01 0.000000e+00 0.000000e+00 0.000000e+00 0.000000e+00 0.000000e+00 3.807887e+00
554000 2.301125e+01 9.572962e-01 1.483240e+00 2.880972e+00 1.077033e+00 4.472136e-01 2.449490e-01 0.000000e+00 0.000000e+00 0.000000e+00 0.000000e+00 0.000000e+00 3.807887e+00
555000 1.246131e+01 1.932770e+00 1.691153e+00 2.880972e+00 9.695360e-01 4.472136e-01 2.449490e-01 0.000000e+00 0.000000e+00 0.000000e+00 0.000000e+00 0.000000e+00 3.880722e+00
556000 2.363677e+01 1.346985e+00 1.860108e+00 3.006659e+00 9.695360e-01 4.472136e-01 2.449490e-01 0.000000e+00 0.000000e+00 0.000000e+00 0.000000e+00 0.000000e+00 3.962323e+00
557000 1.401813e+01 1.269554e+00 1.860108e+00 2.942788e+00 9.695360e-01 4.472136e-01 2.449490e-01 0.000000e+00 0.000000e+00 0.000000e+00 0.000000e+00 0.000000e+00 3.962323e+00
558000 3.960925e+01 1.099518e+00 1.860108e+00 2.942788e+00 9.695360e-01 4.472136e-01 2.449490e-01 0.000000e+00 0.000000e+00 0.000000e+00 0.000000e+00 0.000000e+00 3.800000e+00
559000 2.529689e+01 1.383599e+00 1.860108e+00 2.942788e+00 9.695360e-01 4.472136e-01 2.449490e-01 0.000000e+00 0.000000e+00 0.000000e+00 0.000000e+00 0.000000e+00 3.800000e+00
560000 2.250923e+01 7.569740e-01 1.860108e+00 2.942788e+00 9.695360e-01 4.472136e-01 2.449490e-01 0.000000e+00 0.000000e+00 0.000000e+00 0.000000e+00 0.000000e+00 3.800000e+00
561000 3.171456e+01 1.150762e+00 1.860108e+00 3.009983e+00 9.695360e-01 4.472136e-01 2.449490e-01 0.000000e+00 0.000000e+00 0.000000e+00 0.000000e+00 0.000000e+00 3.880722e+00
562000 1.821325e+01 4.913183e-01 1.907878e+00 3.009983e+00 9.695360e-01 4.472136e-01 2.449490e-01 0.000000e+00 0.000000e+00 0.000000e+00 0.000000e+00 0.000000e+00 3.969887e+00
563000 2.733598e+01 1.707559e+00 1.907878e+00 3.009983e+00 9.695360e-01 4.472136e-01 2.449490e-01 0.000000e+00 0.000000e+00 0.000000e+00 0.000000e+00 0.000000e+00 3.969887e+00
564000 1.359417e+01 1.099499e+00 1.907878e+00 3.009983e+00 9.695360e-01 4.472136e-01 2.449490e-01 0.000000e+00 0.000000e+00 0.000000e+00 0.000000e+00 0.000000e+00 3.969887e+00
565000 1.771511e+01 1.020791e+00 1.907878e+00 3.009983e+00 9.695360e-01 4.472136e-01 2.449490e-01 0.000000e+00 0.000000e+00 0.000000e+00 0.000000e+00 0.000000e+00 3.969887e+00
566000 2.777884e+01 1.072741e+00 1.974842e+00 3.009983e+00 9.695360e-01 4.472136e-01 2.449490e-01 0.000000e+00 0.000000e+00 0.000000e+00 0.000000e+00 0.000000e+00 4.066940e+00
567000 3.365964e+01 1.315845e+00 1.974842e+00 3.009983e+00 9.695360e-01 4.472136e-01 2.449490e-01 0.000000e+00 0.000000e+00 0.000000e+00 0.000000e+00 0.000000e+00 4.066940e+00
568000 1.990933e+01 1.208682e+00 1.974842e+00 3.009983e+00 9.695360e-01 4.472136e-01 2.449490e-01 0.000000e+00 0.000000e+00 0.000000e+00 0.000000e+00 0.000000e+00 4.066940e+00
569000 1.737500e+01 8.191167e-01 1.974842e+00 3.009983e+00 9.695360e-01 4.472136e-01 2.449490e-01 0.000000e+00 0.000000e+00 0.000000e+00 0.000000e+00 0.000000e+00 4.066940e+00
570000 3.810973e+01 5.710351e-01 1.854724e+00 3.009983e+00 9.695360e-01 4.472136e-01 2.449490e-01 0.000000e+00 0.000000e+00 0.000000e+00 0.000000e+00 0.000000e+00 3.911521e+00
571000 2.530136e+01 7.983417e-01 2.014944e+00 3.009983e+00 9.695360e-01 4.472136e-01 2.449490e-01 0.000000e+00 0.000000e+00 0.000000e+00 0.000000e+00 0.000000e+00 3.903844e+00
572000 4.040276e+01 1.728685e+00 2.014944e+00 2.792848e+00 9.695360e-01 4.472136e-01 2.449490e-01 0.000000e+00 0.000000e+00 0.000000e+00 0.000000e+00 0.000000e+00 3.749667e+00
573000 3.746524e+01 1.146256e+00 2.014944e+00 2.922328e+00 9.695360e-01 4.472136e-01 2.449490e-01 0.000000e+00 0.000000e+00 0.000000e+00 0.000000e+00 0.000000e+00 3.865230e+00
574000 2.312590e+01 1.167106e+00 2.088061e+00 2.922328e+00 9.695360e-01 4.472136e-01 2.449490e-01 0.000000e+00 0.000000e+00 0.000000e+00 0.000000e+00 0.000000e+00 3.962323e+00
575000 1.874523e+01 9.170805e-01 2.088061e+00 2.922328e+00 9.695360e-01 4.472136e-01 2.449490e-01 0.000000e+00 0.000000e+00 0.000000e+00 0.000000e+00 0.000000e+00 3.962323e+00
576000 2.230566e+01 1.631306e+00 2.088061e+00 2.922328e+00 9.695360e-01 4.472136e-01 2.449490e-01 0.000000e+00 0.000000e+00 0.000000e+00 0.000000e+00 0.000000e+00 3.962323e+00
577000 3.227219e+01 7.322440e-01 2.088061e+00 2.922328e+00 9.695360e-01 4.472136e-01 2.449490e-01 0.000000e+00 0.000000e+00 0.000000e+00 0.000000e+00 0.000000e+00 3.962323e+00
578000 2.441636e+01 1.001013e+00 2.034699e+00 2.993326e+00 9.695360e-01 4.472136e-01 2.449490e-01 0.000000e+00 0.000000e+00 0.000000e+00 0.000000e+00 0.000000e+00 4.066940e+00
579000 3.173710e+01 1.136809e+00 2.034699e+00 2.993326e+00 8.366600e-01 4.472136e-01 2.449490e-01 0.000000e+00 0.000000e+00 0.000000e+00 0.000000e+00 0.000000e+00 4.032369e+00
580000 2.857442e+01 1.022197e+00 2.034699e+00 2.993326e+00 7.348469e-01 4.472136e-01 2.449490e-01 0.000000e+00 0.000000e+00 0.000000e+00 0.000000e+00 0.000000e+00 3.967367e+00
581000 2.589820e+01 9.493599e-01 2.034699e+00 2.993326e+00 7.348469e-01 4.472136e-01 2.449490e-01 0.000000e+00 0.000000e+00 0.000000e+00 0.000000e+00 0.000000e+00 3.967367e+00
582000 2.708006e+01 8.937861e-01 2.034699e+00 3.009983e+00 7.348469e-01 4.472136e-01 2.449490e-01 0.000000e+00 0.000000e+00 0.000000e+00 0.000000e+00 0.000000e+00 3.911521e+00
583000 2.694297e+01 6.256038e-01 2.034699e+00 2.853069e+00 7.348469e-01 4.472136e-01 2.449490e-01 0.000000e+00 0.000000e+00 0.000000e+00 0.000000e+00 0.000000e+00 3.911521e+00
584000 2.279012e+01 1.207917e+00 2.034699e+00 2.853069e+00 7.348469e-01 4.472136e-01 2.449490e-01 0.000000e+00 0.000000e+00 0.000000e+00 0.000000e+00 0.000000e+00 3.903844e+00
585000 2.563340e+01 9.888175e-01 2.000000e+00 2.853069e+00 7.348469e-01 4.472136e-01 2.449490e-01 0.000000e+00 0.000000e+00 0.000000e+00 0.000000e+00 0.000000e+00 3.903844e+00
586000 2.577450e+01 1.553961e+00 2.000000e+00 2.932576e+00 7.348469e-01 4.472136e-01 2.449490e-01 0.000000e+00 0.000000e+00 0.000000e+00 0.000000e+00 0.000000e+00 4.118252e+00
587000 1.981844e+01 6.067364e-01 1.933908e+00 2.932576e+00 7.348469e-01 4.472136e-01 2.449490e-01 0.000000e+00 0.000000e+00 0.000000e+00 0.000000e+00 0.000000e+00 4.066940e+00
588000 1.397049e+01 6.158541e-01 1.933908e+00 2.932576e+00 7.348469e-01 4.472136e-01 2.449490e-01 0.000000e+00 0.000000e+00 0.000000e+00 0.000000e+00 0.000000e+00 4.066940e+00
589000 2.396578e+01 9.649413e-01 1.933908e+00 2.932576e+00 7.348469e-01 4.472136e-01 2.449490e-01 0.000000e+00 0.000000e+00 0.000000e+00 0.000000e+00 0.000000e+00 4.066940e+00
590000 2.736133e+01 1.430793e+00 1.933908e+00 2.932576e+00 7.348469e-01 4.472136e-01 2.449490e-01 0.000000e+00 0.000000e+00 0.000000e+00 0.000000e+00 0.000000e+00 4.066940e+00
591000 1.588464e+01 1.480909e+00 1.933908e+00 2.956349e+00 7.348469e-01 4.472136e-01 2.449490e-01 0.000000e+00 0.000000e+00 0.000000e+00 0.000000e+00 0.000000e+00 4.024922e+00
592000 1.984861e+01 1.008180e+00 1.933908e+00 2.993326e+00 7.348469e-01 4.472136e-01 2.449490e-01 0.000000e+00 0.000000e+00 0.000000e+00 0.000000e+00 0.000000e+00 3.992493e+00
593000 3.401858e+01 1.612834e+00 1.933908e+00 2.993326e+00 7.348469e-01 4.472136e-01 2.449490e-01 0.000000e+00 0.000000e+00 0.000000e+00 0.000000e+00 0.000000e+00 3.992493e+00
594000 3.893170e+01 1.307616e+00 1.933908e+00 2.993326e+00 7.348469e-01 4.472136e-01 2.449490e-01 0.000000e+00 0.000000e+00 0.000000e+00 0.000000e+00 0.000000e+00 3.992493e+00
595000 1.711355e+01 2.027498e+00 2.088061e+00 2.993326e+00 7.348469e-01 4.472136e-01 2.449490e-01 0.000000e+00 0.000000e+00 0.000000e+00 0.000000e+00 0.000000e+00 3.982462e+00
596000 7.295155e+00 1.921599e+00 2.088061e+00 2.993326e+00 7.348469e-01 4.472136e-01 2.449490e-01 0.000000e+00 0.000000e+00 0.000000e+00 0.000000e+00 0.000000e+00 3.982462e+00
597000 2.825184e+01 1.532438e+00 2.088061e+00 3.108054e+00 7.348469e-01 4.472136e-01 2.449490e-01 0.000000e+00 0.000000e+00 0.000000e+00 0.000000e+00 0.000000e+00 3.982462e+00
598000 1.301496e+01 9.590984e-01 2.088061e+00 3.184337e+00 7.348469e-01 4.472136e-01 2.449490e-01 0.000000e+00 0.000000e+00 0.000000e+00 0.000000e+00 0.000000e+00 4.188078e+00
599000 1.146396e+01 6.325605e-01 1.964688e+00 3.184337e+00 7.348469e-01 4.472136e-01 2.449490e-01 0.000000e+00 0.000000e+00 0.000000e+00 0.000000e+00 0.000000e+00 4.188078e+00
600000 5.475685e+00 1.051849e+00 1.964688e+00 3.184337e+00 7.348469e-01 4.472136e-01 2.449490e-01 2.000000e-01 0.000000e+00 0.000000e+00 0.000000e+00 0.000000e+00 4.017462e+00
601000 1.521576e+01 1.585394e+00 1.964688e+00 3.033150e+00 7.348469e-01 4.472136e-01 2.449490e-01 2.000000e-01 0.000000e+00 0.000000e+00 0.000000e+00 0.000000e+00 4.019950e+00
602000 1.831448e+01 1.328347e+00 1.933908e+00 3.033150e+00 7.348469e-01 4.472136e-01 2.449490e-01 2.000000e-01 0.000000e+00 0.000000e+00 0.000000e+00 0.000000e+00 4.130375e+00
603000 1.126451e+01 1.448382e+00 1.933908e+00 3.033150e+00 7.348469e-01 4.472136e-01 2.449490e-01 2.000000e-01 0.000000e+00 0.000000e+00 0.000000e+00 0.000000e+00 4.130375e+00
604000 2.511488e+01 1.013087e+00 1.933908e+00 3.033150e+00 7.348469e-01 4.472136e-01 2.449490e-01 2.000000e-01 0.000000e+00 0.000000e+00 0.000000e+00 0.000000e+00 4.130375e+00
605000 1.290590e+01 5.487101e-01 1.933908e+00 3.033150e+00 7.348469e-01 4.472136e-01 2.449490e-01 2.000000e-01 0.000000e+00 0.000000e+00 0.000000e+00 0.000000e+00 4.130375e+00
606000 2.779578e+01 6.978318e-01 1.933908e+00 3.152777e+00 7.348469e-01 4.472136e-01 2.449490e-01 2.000000e-01 0.000000e+00 0.000000e+00 0.000000e+00 0.000000e+00 4.247352e+00
607000 3.929739e+01 1.372858e+00 1.933908e+00 3.152777e+00 7.348469e-01 4.472136e-01 2.449490e-01 2.000000e-01 0.000000e+00 0.000000e+00 0.000000e+00 0.000000e+00 4.247352e+00
608000 2.094903e+01 8.031617e-01 1.870829e+00 3.152777e+00 7.348469e-01 3.741657e-01 2.449490e-01 2.000000e-01 0.000000e+00 0.000000e+00 0.000000e+00 0.000000e+00 4.042277e+00
609000 1.866995e+01 1.341741e+00 1.870829e+00 3.152777e+00 6.782330e-01 3.741657e-01 2.449490e-01 2.000000e-01 0.000000e+00 0.000000e+00 0.000000e+00 0.000000e+00 4.007493e+00
610000 3.155851e+01 6.072419e-01 1.870829e+00 3.009983e+00 6.782330e-01 3.741657e-01 2.449490e-01 2.000000e-01 0.000000e+00 0.000000e+00 0.000000e+00 0.000000e+00 4.007493e+00
611000 2.098165e+01 4.485981e-01 1.870829e+00 3.009983e+00 6.782330e-01 3.741657e-01 2.449490e-01 2.000000e-01 0.000000e+00 0.000000e+00 0.000000e+00 0.000000e+00 4.007493e+00
612000 3.346638e+01 7.688300e-01 1.870829e+00 3.009983e+00 6.782330e-01 3.741657e-01 2.449490e-01 2.000000e-01 0.000000e+00 0.000000e+00 0.000000e+00 0.000000e+00 4.007493e+00
613000 2.129215e+01 6.023381e-01 1.854724e+00 2.905168e+00 6.782330e-01 3.741657e-01 2.449490e-01 2.000000e-01 0.000000e+00 0.000000e+00 0.000000e+00 0.000000e+00 4.103657e+00
614000 3.533165e+01 1.050422e+00 1.805547e+00 2.905168e+00 6.782330e-01 3.741657e-01 2.449490e-01 2.000000e-01 0.000000e+00 0.000000e+00 0.000000e+00 0.000000e+00 4.081666e+00
615000 4.030452e+01 6.650023e-01 1.805547e+00 2.810694e+00 6.782330e-01 3.741657e-01 2.449490e-01 2.000000e-01 0.000000e+00 0.000000e+00 0.000000e+00 0.000000e+00 4.081666e+00
616000 1.079019e+01 1.596229e+00 1.805547e+00 2.810694e+00 6.782330e-01 3.741657e-01 2.449490e-01 2.000000e-01 0.000000e+00 0.000000e+00 0.000000e+00 0.000000e+00 3.906405e+00
617000 2.266876e+01 1.383289e+00 1.661325e+00 2.727636e+00 6.782330e-01 3.741657e-01 2.449490e-01 2.000000e-01 0.000000e+00 0.000000e+00 0.000000e+00 0.000000e+00 3.563706e+00
618000 1.510160e+01 1.737576e+00 1.661325e+00 2.727636e+00 8.124038e-01 3.741657e-01 2.449490e-01 2.000000e-01 0.000000e+00 0.000000e+00 0.000000e+00 0.000000e+00 3.693237e+00
619000 3.268207e+01 8.213040e-01 1.661325e+00 2.727636e+00 8.124038e-01 3.741657e-01 2.449490e-01 2.000000e-01 0.000000e+00 0.000000e+00 0.000000e+00 0.000000e+00 3.693237e+00
620000 3.006347e+01 8.432654e-01 1.661325e+00 2.727636e+00 8.124038e-01 3.741657e-01 2.449490e-01 2.000000e-01 0.000000e+00 0.000000e+00 0.000000e+00 0.000000e+00 3.693237e+00
621000 2.368866e+01 1.371032e+00 1.661325e+00 2.727636e+00 8.124038e-01 3.741657e-01 2.449490e-01 2.000000e-01 0.000000e+00 0.000000e+00 0.000000e+00 0.000000e+00 3.693237e+00
622000 1.249408e+01 4.953956e-01 1.661325e+00 2.727636e+00 8.124038e-01 3.741657e-01 2.449490e-01 2.000000e-01 0.000000e+00 0.000000e+00 0.000000e+00 0.000000e+00 3.693237e+00
623000 1.539264e+01 1.005189e+00 1.661325e+00 2.767671e+00 8.124038e-01 3.741657e-01 2.449490e-01 2.000000e-01 0.000000e+00 0.000000e+00 0.000000e+00 0.000000e+00 3.668787e+00
624000 1.832121e+01 9.145229e-01 1.661325e+00 2.767671e+00 8.124038e-01 3.741657e-01 2.449490e-01 2.000000e-01 0.000000e+00 0.000000e+00 0.000000e+00 0.000000e+00 3.668787e+00
625000 2.078970e+01 8.932109e-01 1.661325e+00 2.767671e+00 8.124038e-01 3.741657e-01 2.449490e-01 2.000000e-01 0.000000e+00 0.000000e+00 0.000000e+00 0.000000e+00 3.668787e+00
626000 3.934482e+01 9.585501e-01 1.661325e+00 2.767671e+00 8.124038e-01 3.741657e-01 2.449490e-01 2.000000e-01 0.000000e+00 0.000000e+00 0.000000e+00 0.000000e+00 3.668787e+00
627000 3.266881e+01 1.127894e+00 1.714643e+00 2.767671e+00 8.124038e-01 3.741657e-01 2.449490e-01 2.000000e-01 0.000000e+00 0.000000e+00 0.000000e+00 0.000000e+00 3.736308e+00
628000 3.145946e+01 1.051465e+00 1.702939e+00 2.767671e+00 8.124038e-01 3.741657e-01 2.449490e-01 2.000000e-01 0.000000e+00 0.000000e+00 0.000000e+00 0.000000e+00 3.865230e+00
629000 2.067515e+01 8.172448e-01 1.714643e+00 2.767671e+00 8.124038e-01 3.741657e-01 2.449490e-01 2.000000e-01 0.000000e+00 0.000000e+00 0.000000e+00 0.000000e+00 4.000000e+00
630000 2.881001e+01 9.381625e-01 1.714643e+00 2.767671e+00 8.124038e-01 3.741657e-01 2.449490e-01 2.000000e-01 0.000000e+00 0.000000e+00 0.000000e+00 0.000000e+00 4.000000e+00
631000 4.363874e+01 9.314034e-01 1.714643e+00 2.821347e+00 8.124038e-01 3.741657e-01 2.449490e-01 2.000000e-01 0.000000e+00 0.000000e+00 0.000000e+00 0.000000e+00 3.979950e+00
632000 3.281748e+01 2.033339e+00 1.714643e+00 2.821347e+00 8.124038e-01 3.741657e-01 2.449490e-01 2.000000e-01 0.000000e+00 0.000000e+00 0.000000e+00 0.000000e+00 3.979950e+00
633000 1.073903e+01 1.398443e+00 1.720465e+00 2.745906e+00 8.124038e-01 3.741657e-01 2.449490e-01 2.000000e-01 0.000000e+00 0.000000e+00 0.000000e+00 0.000000e+00 3.865230e+00
634000 2.969468e+01 1.159954e+00 1.720465e+00 2.745906e+00 8.124038e-01 3.741657e-01 2.449490e-01 2.000000e-01 0.000000e+00 0.000000e+00 0.000000e+00 0.000000e+00 3.865230e+00
635000 1.907790e+01 1.148751e+00 1.720465e+00 2.745906e+00 8.124038e-01 3.741657e-01 2.449490e-01 2.000000e-01 0.000000e+00 0.000000e+00 0.000000e+00 0.000000e+00 3.865230e+00
636000 3.629180e+01 5.916560e-01 1.720465e+00 2.745906e+00 8.124038e-01 3.741657e-01 2.449490e-01 2.000000e-01 0.000000e+00 0.000000e+00 0.000000e+00 0.000000e+00 3.865230e+00
637000 1.643106e+01 8.196394e-01 1.854724e+00 2.683282e+00 8.124038e-01 3.741657e-01 2.449490e-01 2.000000e-01 0.000000e+00 0.000000e+00 0.000000e+00 0.000000e+00 3.701351e+00
638000 2.981080e+01 7.095419e-01 1.816590e+00 2.683282e+00 8.124038e-01 3.741657e-01 2.449490e-01 2.000000e-01 0.000000e+00 0.000000e+00 0.000000e+00 0.000000e+00 3.668787e+00
639000 1.551864e+01 1.269560e+00 1.816590e+00 2.683282e+00 8.124038e-01 3.741657e-01 2.449490e-01 2.000000e-01 0.000000e+00 0.000000e+00 0.000000e+00 0.000000e+00 3.668787e+00
640000 1.912175e+01 9.309156e-01 1.816590e+00 2.683282e+00 8.124038e-01 3.741657e-01 2.449490e-01 2.000000e-01 0.000000e+00 0.000000e+00 0.000000e+00 0.000000e+00 3.668787e+00
641000 2.466760e+01 2.015171e+00 1.816590e+00 2.683282e+00 8.000000e-01 3.741657e-01 2.449490e-01 2.000000e-01 0.000000e+00 0.000000e+00 0.000000e+00 0.000000e+00 3.668787e+00
642000 9.938559e+00 1.842819e+00 1.816590e+00 2.517936e+00 8.000000e-01 3.741657e-01 2.449490e-01 2.000000e-01 0.000000e+00 0.000000e+00 0.000000e+00 0.000000e+00 3.652396e+00
643000 2.780234e+01 1.478737e+00 1.816590e+00 2.517936e+00 8.000000e-01 3.741657e-01 2.449490e-01 2.000000e-01 0.000000e+00 0.000000e+00 0.000000e+00 0.000000e+00 3.652396e+00
644000 1.977182e+01 7.247081e-01 1.816590e+00 2.517936e+00 8.000000e-01 3.741657e-01 2.449490e-01 2.000000e-01 0.000000e+00 0.000000e+00 0.000000e+00 0.000000e+00 3.652396e+00
645000 2.444659e+01 1.173288e+00 1.816590e+00 2.517936e+00 8.000000e-01 3.741657e-01 2.449490e-01 2.000000e-01 0.000000e+00 0.000000e+00 0.000000e+00 0.000000e+00 3.652396e+00
646000 2.760991e+01 4.318822e-01 1.816590e+00 2.293469e+00 8.000000e-01 3.741657e-01 2.449490e-01 2.000000e-01 0.000000e+00 0.000000e+00 0.000000e+00 0.000000e+00 3.469870e+00
647000 2.323973e+01 1.134809e+00 1.816590e+00 2.293469e+00 8.000000e-01 3.741657e-01 2.449490e-01 2.000000e-01 0.000000e+00 0.000000e+00 0.000000e+00 0.000000e+00 3.469870e+00
648000 1.229001e+01 1.198249e+00 1.816590e+00 2.293469e+00 8.000000e-01 3.741657e-01 2.449490e-01 2.000000e-01 0.000000e+00 0.000000e+00 0.000000e+00 0.000000e+00 3.469870e+00
649000 2.404132e+01 1.153861e+00 1.816590e+00 2.353720e+00 9.486833e-01 3.741657e-01 2.449490e-01 2.000000e-01 0.000000e+00 0.000000e+00 0.000000e+00 0.000000e+00 3.600000e+00
650000 2.985658e+01 1.658494e+00 1.816590e+00 2.353720e+00 9.486833e-01 4.000000e-01 2.449490e-01 2.000000e-01 0.000000e+00 0.000000e+00 0.000000e+00 0.000000e+00 3.652396e+00
651000 1.845180e+01 9.202488e-01 1.800000e+00 2.353720e+00 9.695360e-01 4.000000e-01 2.449490e-01 2.000000e-01 0.000000e+00 0.000000e+00 0.000000e+00 0.000000e+00 3.679674e+00
652000 2.701071e+01 7.256505e-01 1.800000e+00 2.353720e+00 9.695360e-01 4.000000e-01 2.449490e-01 2.000000e-01 0.000000e+00 0.000000e+00 0.000000e+00 0.000000e+00 3.679674e+00
653000 2.578219e+01 6.424070e-01 1.800000e+00 2.353720e+00 9.695360e-01 4.000000e-01 2.449490e-01 2.000000e-01 0.000000e+00 0.000000e+00 0.000000e+00 0.000000e+00 3.679674e+00
654000 1.124631e+01 1.000908e+00 1.860108e+00 2.428992e+00 9.695360e-01 4.000000e-01 2.449490e-01 2.000000e-01 0.000000e+00 0.000000e+00 0.000000e+00 0.000000e+00 3.762978e+00
655000 2.634741e+01 1.168949e+00 1.860108e+00 2.477902e+00 9.695360e-01 4.000000e-01 2.449490e-01 2.000000e-01 0.000000e+00 0.000000e+00 0.000000e+00 0.000000e+00 3.826225e+00
656000 2.804692e+01 1.438238e+00 1.860108e+00 2.477902e+00 9.695360e-01 4.000000e-01 2.449490e-01 2.000000e-01 0.000000e+00 0.000000e+00 0.000000e+00 0.000000e+00 3.826225e+00
657000 3.954539e+01 1.899946e+00 1.860108e+00 2.477902e+00 9.695360e-01 4.000000e-01 2.449490e-01 2.000000e-01 0.000000e+00 0.000000e+00 0.000000e+00 0.000000e+00 3.826225e+00
658000 2.732683e+01 1.717555e+00 1.860108e+00 2.477902e+00 9.695360e-01 4.000000e-01 2.449490e-01 2.000000e-01 0.000000e+00 0.000000e+00 0.000000e+00 0.000000e+00 3.937004e+00
659000 4.958303e+01 2.413549e+00 1.881489e+00 2.315167e+00 9.695360e-01 4.000000e-01 2.449490e-01 2.000000e-01 0.000000e+00 0.000000e+00 0.000000e+00 0.000000e+00 4.054627e+00
660000 2.579225e+01 5.196842e-01 1.881489e+00 2.315167e+00 9.695360e-01 4.000000e-01 2.449490e-01 2.000000e-01 0.000000e+00 0.000000e+00 0.000000e+00 0.000000e+00 4.032369e+00
661000 3.843659e+01 1.748666e+00 1.923538e+00 2.315167e+00 9.695360e-01 4.000000e-01 2.449490e-01 2.000000e-01 0.000000e+00 0.000000e+00 0.000000e+00 0.000000e+00 4.154516e+00
662000 3.193537e+01 9.115022e-01 1.923538e+00 2.315167e+00 9.695360e-01 4.000000e-01 2.449490e-01 2.000000e-01 0.000000e+00 0.000000e+00 0.000000e+00 0.000000e+00 4.154516e+00
663000 2.933292e+01 1.887750e+00 1.743560e+00 2.420744e+00 9.695360e-01 4.000000e-01 2.449490e-01 2.000000e-01 0.000000e+00 0.000000e+00 0.000000e+00 0.000000e+00 4.282523e+00
664000 3.450814e+01 7.247211e-01 1.743560e+00 2.420744e+00 9.695360e-01 4.000000e-01 2.449490e-01 2.000000e-01 0.000000e+00 0.000000e+00 0.000000e+00 0.000000e+00 4.110961e+00
665000 3.325127e+01 1.447260e+00 1.743560e+00 2.353720e+00 9.695360e-01 4.000000e-01 2.449490e-01 2.000000e-01 0.000000e+00 0.000000e+00 0.000000e+00 0.000000e+00 3.942081e+00
666000 4.249935e+01 1.796754e+00 1.743560e+00 2.190890e+00 9.695360e-01 4.000000e-01 2.449490e-01 2.000000e-01 0.000000e+00 0.000000e+00 0.000000e+00 0.000000e+00 3.919184e+00
667000 4.117607e+01 2.173629e+00 1.743560e+00 2.190890e+00 9.695360e-01 4.000000e-01 2.449490e-01 2.000000e-01 0.000000e+00 0.000000e+00 0.000000e+00 0.000000e+00 3.919184e+00
668000 4.362813e+01 9.214431e-01 1.743560e+00 2.034699e+00 9.695360e-01 4.000000e-01 2.449490e-01 2.000000e-01 0.000000e+00 0.000000e+00 0.000000e+00 0.000000e+00 3.906405e+00
669000 2.682379e+01 8.980542e-01 1.743560e+00 2.034699e+00 9.797959e-01 4.000000e-01 2.449490e-01 2.000000e-01 0.000000e+00 0.000000e+00 0.000000e+00 0.000000e+00 3.954744e+00
670000 3.734996e+01 6.997526e-01 1.568439e+00 2.034699e+00 9.797959e-01 4.000000e-01 2.449490e-01 2.000000e-01 0.000000e+00 0.000000e+00 0.000000e+00 0.000000e+00 3.781534e+00
671000 4.083928e+01 9.556098e-01 1.568439e+00 2.034699e+00 9.797959e-01 4.000000e-01 2.449490e-01 2.000000e-01 0.000000e+00 0.000000e+00 0.000000e+00 0.000000e+00 3.781534e+00
672000 3.383278e+01 1.701116e+00 1.568439e+00 2.034699e+00 9.797959e-01 4.000000e-01 2.449490e-01 2.000000e-01 0.000000e+00 0.000000e+00 0.000000e+00 0.000000e+00 3.781534e+00
673000 2.183918e+01 6.701186e-01 1.630951e+00 2.034699e+00 9.797959e-01 4.000000e-01 2.449490e-01 2.000000e-01 0.000000e+00 0.000000e+00 0.000000e+00 0.000000e+00 3.839271e+00
674000 2.003317e+01 1.235448e+00 1.630951e+00 2.034699e+00 1.122497e+00 4.000000e-01 2.449490e-01 2.000000e-01 0.000000e+00 0.000000e+00 0.000000e+00 0.000000e+00 3.969887e+00
675000 2.792913e+01 9.164628e-01 1.630951e+00 1.964688e+00 1.122497e+00 4.000000e-01 2.449490e-01 2.000000e-01 0.000000e+00 0.000000e+00 0.000000e+00 0.000000e+00 3.969887e+00
676000 2.360188e+01 8.170818e-01 1.630951e+00 1.964688e+00 1.122497e+00 4.000000e-01 2.449490e-01 2.000000e-01 0.000000e+00 0.000000e+00 0.000000e+00 0.000000e+00 3.802631e+00
677000 3.270064e+01 5.451605e-01 1.630951e+00 1.964688e+00 1.122497e+00 4.000000e-01 2.449490e-01 2.000000e-01 0.000000e+00 0.000000e+00 0.000000e+00 0.000000e+00 3.802631e+00
678000 2.331675e+01 9.267256e-01 1.462874e+00 2.039608e+00 1.157584e+00 4.000000e-01 2.449490e-01 2.000000e-01 0.000000e+00 0.000000e+00 0.000000e+00 0.000000e+00 3.638681e+00
679000 4.524915e+01 7.746292e-01 1.549193e+00 2.039608e+00 1.157584e+00 4.000000e-01 2.449490e-01 2.000000e-01 0.000000e+00 0.000000e+00 0.000000e+00 0.000000e+00 3.695944e+00
680000 3.059440e+01 1.367880e+00 1.549193e+00 2.039608e+00 1.140175e+00 4.000000e-01 2.449490e-01 2.000000e-01 0.000000e+00 0.000000e+00 0.000000e+00 0.000000e+00 3.695944e+00
681000 2.521634e+01 9.800133e-01 1.549193e+00 2.039608e+00 1.140175e+00 4.000000e-01 2.449490e-01 2.000000e-01 0.000000e+00 0.000000e+00 0.000000e+00 0.000000e+00 3.668787e+00
682000 2.932110e+01 9.852734e-01 1.549193e+00 2.039608e+00 1.140175e+00 4.000000e-01 2.449490e-01 2.000000e-01 0.000000e+00 0.000000e+00 0.000000e+00 0.000000e+00 3.668787e+00
683000 3.596072e+01 1.636892e+00 1.549193e+00 2.039608e+00 1.140175e+00 4.000000e-01 2.449490e-01 2.000000e-01 0.000000e+00 0.000000e+00 0.000000e+00 0.000000e+00 3.668787e+00
684000 2.853323e+01 1.301091e+00 1.549193e+00 2.039608e+00 1.140175e+00 4.000000e-01 2.449490e-01 2.000000e-01 0.000000e+00 0.000000e+00 0.000000e+00 0.000000e+00 3.668787e+00
685000 3.788806e+01 8.948796e-01 1.549193e+00 1.923538e+00 1.140175e+00 4.000000e-01 2.449490e-01 2.000000e-01 0.000000e+00 0.000000e+00 0.000000e+00 0.000000e+00 3.714835e+00
686000 2.574262e+01 4.027269e-01 1.549193e+00 1.923538e+00 1.140175e+00 4.000000e-01 2.449490e-01 2.000000e-01 0.000000e+00 0.000000e+00 0.000000e+00 0.000000e+00 3.714835e+00
687000 2.710318e+01 1.443739e+00 1.593738e+00 1.923538e+00 1.140175e+00 4.000000e-01 2.449490e-01 2.000000e-01 0.000000e+00 0.000000e+00 0.000000e+00 0.000000e+00 3.839271e+00
688000 4.776678e+01 1.016656e+00 1.593738e+00 1.923538e+00 1.140175e+00 4.000000e-01 2.449490e-01 2.000000e-01 0.000000e+00 0.000000e+00 0.000000e+00 0.000000e+00 3.839271e+00
689000 2.967482e+01 8.018434e-01 1.593738e+00 1.923538e+00 1.140175e+00 4.000000e-01 2.449490e-01 2.000000e-01 0.000000e+00 0.000000e+00 0.000000e+00 0.000000e+00 3.839271e+00
690000 4.714430e+01 1.834643e+00 1.593738e+00 1.923538e+00 1.140175e+00 4.000000e-01 2.449490e-01 2.000000e-01 0.000000e+00 0.000000e+00 0.000000e+00 0.000000e+00 3.839271e+00
691000 3.965862e+01 9.704030e-01 1.593738e+00 2.009975e+00 1.140175e+00 4.000000e-01 2.449490e-01 2.000000e-01 0.000000e+00 0.000000e+00 0.000000e+00 0.000000e+00 3.841875e+00
692000 2.559686e+01 1.136178e+00 1.593738e+00 2.009975e+00 1.140175e+00 4.000000e-01 2.449490e-01 2.000000e-01 0.000000e+00 0.000000e+00 0.000000e+00 0.000000e+00 3.841875e+00
693000 2.688166e+01 1.031146e+00 1.593738e+00 2.009975e+00 1.140175e+00 4.000000e-01 2.449490e-01 2.000000e-01 0.000000e+00 0.000000e+00 0.000000e+00 0.000000e+00 3.841875e+00
694000 3.076137e+01 1.842737e+00 1.593738e+00 2.009975e+00 1.157584e+00 4.000000e-01 2.449490e-01 2.000000e-01 0.000000e+00 0.000000e+00 0.000000e+00 0.000000e+00 3.906405e+00
695000 3.690156e+01 1.340173e+00 1.593738e+00 2.009975e+00 1.157584e+00 4.000000e-01 2.449490e-01 2.000000e-01 0.000000e+00 0.000000e+00 0.000000e+00 0.000000e+00 3.906405e+00
696000 2.617704e+01 1.111783e+00 1.593738e+00 1.860108e+00 1.157584e+00 4.000000e-01 2.449490e-01 2.000000e-01 0.000000e+00 0.000000e+00 0.000000e+00 0.000000e+00 3.891015e+00
697000 1.919616e+01 1.230189e+00 1.593738e+00 1.860108e+00 1.157584e+00 4.000000e-01 2.449490e-01 2.000000e-01 0.000000e+00 0.000000e+00 0.000000e+00 0.000000e+00 3.891015e+00
698000 2.888111e+01 1.409477e+00 1.593738e+00 1.777639e+00 1.157584e+00 4.000000e-01 2.449490e-01 2.000000e-01 0.000000e+00 0.000000e+00 0.000000e+00 0.000000e+00 3.714835e+00
699000 2.969054e+01 1.644558e+00 1.593738e+00 1.777639e+00 1.157584e+00 4.000000e-01 2.449490e-01 2.000000e-01 0.000000e+00 0.000000e+00 0.000000e+00 0.000000e+00 3.714835e+00
700000 4.449532e+01 6.587112e-01 1.435270e+00 1.777639e+00 1.157584e+00 4.000000e-01 2.449490e-01 2.000000e-01 0.000000e+00 0.000000e+00 0.000000e+00 0.000000e+00 3.541186e+00
701000 3.127876e+01 5.757033e-01 1.435270e+00 1.777639e+00 1.157584e+00 4.000000e-01 2.449490e-01 2.000000e-01 0.000000e+00 0.000000e+00 0.000000e+00 0.000000e+00 3.541186e+00
702000 1.549599e+01 1.212980e+00 1.435270e+00 1.714643e+00 1.157584e+00 4.000000e-01 2.449490e-01 2.000000e-01 0.000000e+00 0.000000e+00 0.000000e+00 0.000000e+00 3.370460e+00
703000 3.186696e+01 1.560020e+00 1.435270e+00 1.714643e+00 1.157584e+00 4.000000e-01 2.449490e-01 2.000000e-01 0.000000e+00 0.000000e+00 0.000000e+00 0.000000e+00 3.370460e+00
704000 3.974694e+01 1.290975e+00 1.435270e+00 1.714643e+00 1.157584e+00 4.000000e-01 2.449490e-01 2.000000e-01 0.000000e+00 0.000000e+00 0.000000e+00 0.000000e+00 3.370460e+00
705000 1.980494e+01 9.185918e-01 1.288410e+00 1.714643e+00 1.157584e+00 4.000000e-01 2.449490e-01 2.000000e-01 0.000000e+00 0.000000e+00 0.000000e+00 0.000000e+00 3.370460e+00
706000 3.840830e+01 9.627370e-01 1.288410e+00 1.714643e+00 1.157584e+00 4.000000e-01 2.449490e-01 2.000000e-01 0.000000e+00 0.000000e+00 0.000000e+00 0.000000e+00 3.203123e+00
707000 2.720810e+01 9.851696e-01 1.288410e+00 1.714643e+00 1.157584e+00 4.000000e-01 2.449490e-01 2.000000e-01 0.000000e+00 0.000000e+00 0.000000e+00 0.000000e+00 3.203123e+00
708000 3.198376e+01 1.058997e+00 1.288410e+00 1.655295e+00 1.157584e+00 4.000000e-01 2.449490e-01 2.000000e-01 0.000000e+00 0.000000e+00 0.000000e+00 0.000000e+00 3.184337e+00
709000 9.933388e+00 6.612004e-01 1.288410e+00 1.600000e+00 1.157584e+00 4.000000e-01 2.449490e-01 2.000000e-01 0.000000e+00 0.000000e+00 0.000000e+00 0.000000e+00 3.006659e+00
710000 4.808722e+01 1.286766e+00 1.288410e+00 1.600000e+00 1.166190e+00 4.000000e-01 2.449490e-01 2.000000e-01 0.000000e+00 0.000000e+00 0.000000e+00 0.000000e+00 2.993326e+00
711000 3.521813e+01 1.182451e+00 1.288410e+00 1.435270e+00 1.166190e+00 4.000000e-01 2.449490e-01 2.000000e-01 0.000000e+00 0.000000e+00 0.000000e+00 0.000000e+00 2.993326e+00
712000 3.226125e+01 5.047223e-01 1.157584e+00 1.462874e+00 1.166190e+00 4.000000e-01 2.449490e-01 2.000000e-01 0.000000e+00 0.000000e+00 0.000000e+00 0.000000e+00 2.993326e+00
713000 4.311698e+01 2.548645e-01 1.157584e+00 1.516575e+00 1.166190e+00 4.000000e-01 2.449490e-01 2.000000e-01 0.000000e+00 0.000000e+00 0.000000e+00 0.000000e+00 2.956349e+00
714000 5.062405e+01 9.777365e-01 1.157584e+00 1.516575e+00 1.166190e+00 4.000000e-01 2.449490e-01 2.000000e-01 0.000000e+00 0.000000e+00 0.000000e+00 0.000000e+00 2.956349e+00
715000 4.467306e+01 4.861592e-01 1.157584e+00 1.356466e+00 1.166190e+00 4.000000e-01 2.449490e-01 2.000000e-01 0.000000e+00 0.000000e+00 0.000000e+00 0.000000e+00 2.959730e+00
716000 4.774051e+01 1.656818e+00 1.157584e+00 1.356466e+00 1.166190e+00 4.000000e-01 2.449490e-01 2.000000e-01 0.000000e+00 0.000000e+00 0.000000e+00 0.000000e+00 2.959730e+00
717000 3.618249e+01 7.980600e-01 1.048809e+00 1.435270e+00 1.166190e+00 4.000000e-01 2.449490e-01 2.000000e-01 0.000000e+00 0.000000e+00 0.000000e+00 0.000000e+00 2.905168e+00
718000 4.841115e+01 8.460692e-01 1.048809e+00 1.536229e+00 1.166190e+00 4.000000e-01 2.449490e-01 2.000000e-01 0.000000e+00 0.000000e+00 0.000000e+00 0.000000e+00 2.880972e+00
719000 4.813675e+01 1.232846e+00 1.113553e+00 1.593738e+00 1.208305e+00 4.000000e-01 2.449490e-01 2.000000e-01 0.000000e+00 0.000000e+00 0.000000e+00 0.000000e+00 3.155947e+00
720000 3.394994e+01 5.738822e-01 1.113553e+00 1.593738e+00 1.208305e+00 4.000000e-01 2.449490e-01 2.000000e-01 0.000000e+00 0.000000e+00 0.000000e+00 0.000000e+00 3.155947e+00
721000 3.438192e+01 1.280900e+00 1.208305e+00 1.593738e+00 1.208305e+00 5.099020e-01 2.449490e-01 2.000000e-01 0.000000e+00 0.000000e+00 0.000000e+00 0.000000e+00 3.405877e+00
722000 3.870726e+01 1.191264e+00 1.208305e+00 1.593738e+00 1.208305e+00 5.099020e-01 2.449490e-01 2.000000e-01 0.000000e+00 0.000000e+00 0.000000e+00 0.000000e+00 3.405877e+00
723000 2.968685e+01 1.567279e+00 1.208305e+00 1.593738e+00 1.208305e+00 5.099020e-01 2.449490e-01 2.000000e-01 0.000000e+00 0.000000e+00 0.000000e+00 0.000000e+00 3.405877e+00
724000 1.947214e+01 1.160187e+00 1.208305e+00 1.593738e+00 1.208305e+00 5.099020e-01 2.449490e-01 2.000000e-01 0.000000e+00 0.000000e+00 0.000000e+00 0.000000e+00 3.405877e+00
725000 4.986778e+01 1.729725e+00 1.208305e+00 1.702939e+00 1.208305e+00 5.099020e-01 2.449490e-01 2.000000e-01 0.000000e+00 0.000000e+00 0.000000e+00 0.000000e+00 3.382307e+00
726000 5.302839e+01 6.844412e-01 1.208305e+00 1.827567e+00 1.208305e+00 5.099020e-01 2.449490e-01 2.000000e-01 0.000000e+00 0.000000e+00 0.000000e+00 0.000000e+00 3.370460e+00
727000 3.572024e+01 7.774292e-01 1.208305e+00 1.827567e+00 1.208305e+00 5.099020e-01 2.449490e-01 2.000000e-01 0.000000e+00 0.000000e+00 0.000000e+00 0.000000e+00 3.370460e+00
728000 4.551445e+01 1.366847e+00 1.208305e+00 1.827567e+00 1.208305e+00 5.099020e-01 2.449490e-01 2.000000e-01 0.000000e+00 0.000000e+00 0.000000e+00 0.000000e+00 3.370460e+00
729000 2.664162e+01 1.518755e+00 1.208305e+00 1.805547e+00 1.208305e+00 5.099020e-01 2.449490e-01 2.000000e-01 0.000000e+00 0.000000e+00 0.000000e+00 0.000000e+00 3.337664e+00
730000 4.070144e+01 9.501249e-01 1.208305e+00 1.743560e+00 1.208305e+00 5.099020e-01 2.449490e-01 2.000000e-01 0.000000e+00 0.000000e+00 0.000000e+00 0.000000e+00 3.178050e+00
731000 4.807015e+01 1.480179e+00 1.208305e+00 1.743560e+00 1.208305e+00 5.099020e-01 2.449490e-01 2.000000e-01 0.000000e+00 0.000000e+00 0.000000e+00 0.000000e+00 3.178050e+00
732000 1.998775e+01 1.788889e+00 1.208305e+00 1.743560e+00 1.208305e+00 5.099020e-01 2.449490e-01 2.000000e-01 0.000000e+00 0.000000e+00 0.000000e+00 0.000000e+00 3.178050e+00
733000 3.664034e+01 1.481022e+00 1.208305e+00 1.743560e+00 1.208305e+00 5.099020e-01 2.449490e-01 2.000000e-01 0.000000e+00 0.000000e+00 0.000000e+00 0.000000e+00 3.178050e+00
734000 6.630238e+01 7.236850e-01 1.208305e+00 1.788854e+00 1.208305e+00 5.099020e-01 2.449490e-01 2.000000e-01 0.000000e+00 0.000000e+00 0.000000e+00 0.000000e+00 3.246537e+00
735000 4.367845e+01 1.076758e+00 1.208305e+00 1.854724e+00 1.208305e+00 5.099020e-01 2.449490e-01 2.000000e-01 0.000000e+00 0.000000e+00 0.000000e+00 0.000000e+00 3.385262e+00
736000 2.957930e+01 1.217826e+00 1.208305e+00 1.854724e+00 1.208305e+00 5.099020e-01 2.449490e-01 2.000000e-01 0.000000e+00 0.000000e+00 0.000000e+00 0.000000e+00 3.385262e+00
737000 3.286705e+01 7.930777e-01 1.208305e+00 1.854724e+00 1.208305e+00 4.898979e-01 2.449490e-01 2.000000e-01 0.000000e+00 0.000000e+00 0.000000e+00 0.000000e+00 3.234192e+00
738000 3.096128e+01 7.455434e-01 1.208305e+00 1.854724e+00 1.208305e+00 4.898979e-01 2.449490e-01 2.000000e-01 0.000000e+00 0.000000e+00 0.000000e+00 0.000000e+00 3.234192e+00
739000 2.784455e+01 1.031060e+00 1.208305e+00 1.964688e+00 1.208305e+00 4.898979e-01 2.449490e-01 2.000000e-01 0.000000e+00 0.000000e+00 0.000000e+00 0.000000e+00 3.215587e+00
740000 3.560722e+01 1.035723e+00 1.208305e+00 1.913113e+00 1.208305e+00 4.898979e-01 2.449490e-01 2.000000e-01 0.000000e+00 0.000000e+00 0.000000e+00 0.000000e+00 3.065942e+00
741000 4.244580e+01 1.802116e+00 1.208305e+00 1.913113e+00 1.208305e+00 4.898979e-01 2.449490e-01 2.000000e-01 0.000000e+00 0.000000e+00 0.000000e+00 0.000000e+00 3.065942e+00
742000 6.237293e+01 1.206583e+00 1.208305e+00 1.913113e+00 1.208305e+00 4.898979e-01 2.449490e-01 2.000000e-01 0.000000e+00 0.000000e+00 0.000000e+00 0.000000e+00 3.065942e+00
743000 3.385953e+01 1.115254e+00 1.208305e+00 1.913113e+00 1.303840e+00 4.898979e-01 2.449490e-01 2.000000e-01 0.000000e+00 0.000000e+00 0.000000e+00 0.000000e+00 3.091925e+00
744000 1.585516e+01 2.098796e+00 1.208305e+00 1.913113e+00 1.303840e+00 4.898979e-01 2.449490e-01 2.000000e-01 0.000000e+00 0.000000e+00 0.000000e+00 0.000000e+00 3.091925e+00
745000 3.270025e+01 1.440440e+00 1.208305e+00 1.913113e+00 1.303840e+00 4.898979e-01 2.449490e-01 2.000000e-01 0.000000e+00 0.000000e+00 0.000000e+00 0.000000e+00 3.091925e+00
746000 2.473389e+01 1.380634e+00 1.208305e+00 1.913113e+00 1.303840e+00 4.898979e-01 2.449490e-01 2.000000e-01 0.000000e+00 0.000000e+00 0.000000e+00 0.000000e+00 3.091925e+00
747000 3.764251e+01 1.155677e+00 1.208305e+00 1.913113e+00 1.303840e+00 4.898979e-01 2.449490e-01 2.000000e-01 0.000000e+00 0.000000e+00 0.000000e+00 0.000000e+00 3.091925e+00
748000 1.587113e+01 1.158347e+00 1.208305e+00 1.913113e+00 1.303840e+00 4.898979e-01 2.449490e-01 2.000000e-01 0.000000e+00 0.000000e+00 0.000000e+00 0.000000e+00 3.091925e+00
749000 2.821216e+01 7.591322e-01 1.208305e+00 1.913113e+00 1.303840e+00 4.898979e-01 2.449490e-01 2.000000e-01 0.000000e+00 0.000000e+00 0.000000e+00 0.000000e+00 3.091925e+00
750000 2.326911e+01 3.050936e-01 1.208305e+00 1.913113e+00 1.303840e+00 4.898979e-01 2.449490e-01 2.000000e-01 0.000000e+00 0.000000e+00 0.000000e+00 0.000000e+00 3.091925e+00
751000 1.924851e+01 1.505486e+00 1.208305e+00 1.913113e+00 1.303840e+00 4.898979e-01 2.449490e-01 2.000000e-01 0.000000e+00 0.000000e+00 0.000000e+00 0.000000e+00 3.091925e+00
752000 2.056708e+01 5.844148e-01 1.208305e+00 1.913113e+00 1.303840e+00 4.898979e-01 2.449490e-01 2.000000e-01 0.000000e+00 0.000000e+00 0.000000e+00 0.000000e+00 3.091925e+00
753000 2.471523e+01 5.264039e-01 1.326650e+00 1.913113e+00 1.303840e+00 4.898979e-01 2.449490e-01 2.000000e-01 0.000000e+00 0.000000e+00 0.000000e+00 0.000000e+00 3.234192e+00
754000 1.744706e+01 2.244899e+00 1.326650e+00 1.913113e+00 1.303840e+00 4.898979e-01 2.449490e-01 2.000000e-01 0.000000e+00 0.000000e+00 0.000000e+00 0.000000e+00 3.234192e+00
755000 3.253544e+01 1.235968e+00 1.326650e+00 1.913113e+00 1.303840e+00 4.898979e-01 2.449490e-01 2.000000e-01 0.000000e+00 0.000000e+00 0.000000e+00 0.000000e+00 3.234192e+00
756000 2.409085e+01 1.043055e+00 1.326650e+00 1.959592e+00 1.303840e+00 4.898979e-01 2.449490e-01 2.000000e-01 0.000000e+00 0.000000e+00 0.000000e+00 0.000000e+00 3.307567e+00
757000 3.619229e+01 2.150919e+00 1.326650e+00 1.959592e+00 1.303840e+00 4.898979e-01 2.449490e-01 2.000000e-01 0.000000e+00 0.000000e+00 0.000000e+00 0.000000e+00 3.307567e+00
758000 5.152450e+01 1.357700e+00 1.326650e+00 1.959592e+00 1.303840e+00 4.898979e-01 2.449490e-01 2.000000e-01 0.000000e+00 0.000000e+00 0.000000e+00 0.000000e+00 3.307567e+00
759000 2.841546e+01 7.752917e-01 1.326650e+00 2.024846e+00 1.303840e+00 4.898979e-01 2.449490e-01 2.000000e-01 0.000000e+00 0.000000e+00 0.000000e+00 0.000000e+00 3.449638e+00
760000 5.321845e+01 1.028806e+00 1.326650e+00 1.984943e+00 1.303840e+00 4.898979e-01 2.449490e-01 2.000000e-01 0.000000e+00 0.000000e+00 0.000000e+00 0.000000e+00 3.307567e+00
761000 5.037798e+01 4.051240e-01 1.200000e+00 1.984943e+00 1.303840e+00 4.898979e-01 2.449490e-01 2.000000e-01 0.000000e+00 0.000000e+00 0.000000e+00 0.000000e+00 3.307567e+00
762000 4.933153e+01 6.212403e-01 1.200000e+00 1.984943e+00 1.303840e+00 4.898979e-01 2.449490e-01 2.000000e-01 0.000000e+00 0.000000e+00 0.000000e+00 0.000000e+00 3.280244e+00
763000 5.982177e+01 1.359143e+00 1.264911e+00 1.984943e+00 1.303840e+00 5.477226e-01 2.449490e-01 2.000000e-01 0.000000e+00 0.000000e+00 0.000000e+00 0.000000e+00 3.234192e+00
764000 4.859158e+01 9.041867e-01 1.264911e+00 1.984943e+00 1.435270e+00 5.477226e-01 2.449490e-01 2.000000e-01 0.000000e+00 0.000000e+00 0.000000e+00 0.000000e+00 3.246537e+00
765000 4.370972e+01 1.150410e+00 1.264911e+00 1.984943e+00 1.435270e+00 5.477226e-01 2.449490e-01 2.000000e-01 0.000000e+00 0.000000e+00 0.000000e+00 0.000000e+00 3.246537e+00
766000 4.642281e+01 1.381599e+00 1.264911e+00 1.984943e+00 1.435270e+00 5.477226e-01 2.449490e-01 2.000000e-01 0.000000e+00 0.000000e+00 0.000000e+00 0.000000e+00 3.246537e+00
767000 5.924378e+01 4.503486e-01 1.264911e+00 1.984943e+00 1.435270e+00 5.477226e-01 2.449490e-01 2.000000e-01 0.000000e+00 0.000000e+00 0.000000e+00 0.000000e+00 3.246537e+00
768000 5.329459e+01 1.192346e+00 1.264911e+00 1.984943e+00 1.435270e+00 5.477226e-01 2.449490e-01 2.000000e-01 0.000000e+00 0.000000e+00 0.000000e+00 0.000000e+00 3.246537e+00
769000 5.745750e+01 1.224097e+00 1.356466e+00 1.984943e+00 1.435270e+00 5.477226e-01 2.449490e-01 2.000000e-01 0.000000e+00 0.000000e+00 0.000000e+00 0.000000e+00 3.234192e+00
770000 5.902384e+01 9.343794e-01 1.363818e+00 1.984943e+00 1.435270e+00 5.477226e-01 2.449490e-01 2.000000e-01 0.000000e+00 0.000000e+00 0.000000e+00 0.000000e+00 3.234192e+00
771000 2.321177e+01 2.049879e+00 1.363818e+00 2.039608e+00 1.435270e+00 5.477226e-01 2.449490e-01 2.000000e-01 0.000000e+00 0.000000e+00 0.000000e+00 0.000000e+00 3.146427e+00
772000 4.902899e+01 1.233887e+00 1.363818e+00 2.039608e+00 1.435270e+00 5.477226e-01 2.449490e-01 2.000000e-01 0.000000e+00 0.000000e+00 0.000000e+00 0.000000e+00 3.146427e+00
773000 2.449819e+01 1.361716e+00 1.496663e+00 2.039608e+00 1.435270e+00 5.477226e-01 2.449490e-01 2.000000e-01 0.000000e+00 0.000000e+00 0.000000e+00 0.000000e+00 3.152777e+00
774000 3.968716e+01 1.468275e+00 1.496663e+00 2.039608e+00 1.435270e+00 5.477226e-01 2.449490e-01 2.000000e-01 0.000000e+00 0.000000e+00 0.000000e+00 0.000000e+00 3.152777e+00
775000 3.745541e+01 5.712819e-01 1.496663e+00 1.860108e+00 1.435270e+00 5.477226e-01 2.449490e-01 2.000000e-01 0.000000e+00 0.000000e+00 0.000000e+00 0.000000e+00 3.171750e+00
776000 4.000991e+01 1.313573e+00 1.516575e+00 1.860108e+00 1.503330e+00 5.477226e-01 2.449490e-01 2.000000e-01 0.000000e+00 0.000000e+00 0.000000e+00 0.000000e+00 3.249615e+00
777000 4.727721e+01 1.057607e+00 1.516575e+00 1.860108e+00 1.503330e+00 5.477226e-01 2.449490e-01 2.000000e-01 0.000000e+00 0.000000e+00 0.000000e+00 0.000000e+00 3.367492e+00
778000 3.966652e+01 1.313617e+00 1.516575e+00 1.860108e+00 1.503330e+00 5.477226e-01 2.449490e-01 2.000000e-01 0.000000e+00 0.000000e+00 0.000000e+00 0.000000e+00 3.367492e+00
779000 2.690918e+01 1.070462e+00 1.516575e+00 1.860108e+00 1.503330e+00 5.477226e-01 2.449490e-01 2.000000e-01 0.000000e+00 0.000000e+00 0.000000e+00 0.000000e+00 3.367492e+00
780000 3.676586e+01 1.603501e+00 1.516575e+00 1.933908e+00 1.503330e+00 5.477226e-01 2.449490e-01 2.000000e-01 0.000000e+00 0.000000e+00 0.000000e+00 0.000000e+00 3.492850e+00
781000 3.994142e+01 1.332280e+00 1.516575e+00 1.933908e+00 1.503330e+00 5.477226e-01 2.449490e-01 2.000000e-01 0.000000e+00 0.000000e+00 0.000000e+00 0.000000e+00 3.492850e+00
782000 4.199142e+01 1.655262e+00 1.516575e+00 1.933908e+00 1.503330e+00 5.477226e-01 2.449490e-01 2.000000e-01 0.000000e+00 0.000000e+00 0.000000e+00 0.000000e+00 3.492850e+00
783000 4.406912e+01 9.176744e-01 1.516575e+00 1.933908e+00 1.503330e+00 5.477226e-01 2.449490e-01 2.000000e-01 0.000000e+00 0.000000e+00 0.000000e+00 0.000000e+00 3.492850e+00
784000 4.611602e+01 7.064471e-01 1.516575e+00 1.933908e+00 1.503330e+00 5.477226e-01 2.449490e-01 2.000000e-01 0.000000e+00 0.000000e+00 0.000000e+00 0.000000e+00 3.492850e+00
785000 4.665854e+01 1.699824e+00 1.516575e+00 1.933908e+00 1.503330e+00 5.477226e-01 2.449490e-01 2.000000e-01 0.000000e+00 0.000000e+00 0.000000e+00 0.000000e+00 3.492850e+00
786000 4.402492e+01 8.029044e-01 1.428286e+00 1.933908e+00 1.503330e+00 5.477226e-01 2.449490e-01 2.000000e-01 0.000000e+00 0.000000e+00 0.000000e+00 0.000000e+00 3.337664e+00
787000 5.180710e+01 1.389242e+00 1.428286e+00 1.897367e+00 1.503330e+00 5.477226e-01 2.449490e-01 2.000000e-01 0.000000e+00 0.000000e+00 0.000000e+00 0.000000e+00 3.187475e+00
788000 3.786865e+01 9.543698e-01 1.428286e+00 1.897367e+00 1.503330e+00 5.477226e-01 2.449490e-01 2.000000e-01 0.000000e+00 0.000000e+00 0.000000e+00 0.000000e+00 3.187475e+00
789000 7.576040e+01 1.351287e+00 1.428286e+00 1.897367e+00 1.503330e+00 5.477226e-01 2.449490e-01 2.000000e-01 0.000000e+00 0.000000e+00 0.000000e+00 0.000000e+00 3.187475e+00
790000 5.305628e+01 1.835848e+00 1.428286e+00 1.897367e+00 1.503330e+00 5.477226e-01 2.449490e-01 2.000000e-01 0.000000e+00 0.000000e+00 0.000000e+00 0.000000e+00 3.187475e+00
791000 2.971374e+01 1.455229e+00 1.428286e+00 1.959592e+00 1.503330e+00 5.477226e-01 2.449490e-01 2.000000e-01 0.000000e+00 0.000000e+00 0.000000e+00 0.000000e+00 3.264966e+00
792000 5.221844e+01 1.639086e+00 1.428286e+00 2.039608e+00 1.503330e+00 5.477226e-01 2.449490e-01 2.000000e-01 0.000000e+00 0.000000e+00 0.000000e+00 0.000000e+00 3.200000e+00
793000 5.161467e+01 6.235650e-01 1.568439e+00 2.135416e+00 1.503330e+00 5.477226e-01 2.449490e-01 2.000000e-01 0.000000e+00 0.000000e+00 0.000000e+00 0.000000e+00 3.152777e+00
794000 5.046665e+01 1.970915e+00 1.568439e+00 2.135416e+00 1.593738e+00 5.477226e-01 2.449490e-01 2.000000e-01 0.000000e+00 0.000000e+00 0.000000e+00 0.000000e+00 3.280244e+00
795000 5.018610e+01 1.456169e+00 1.720465e+00 2.135416e+00 1.593738e+00 5.477226e-01 2.449490e-01 2.000000e-01 0.000000e+00 0.000000e+00 0.000000e+00 0.000000e+00 3.295451e+00
796000 5.634096e+01 1.891251e+00 1.720465e+00 2.107131e+00 1.593738e+00 5.477226e-01 2.449490e-01 2.000000e-01 0.000000e+00 0.000000e+00 0.000000e+00 0.000000e+00 3.136877e+00
797000 5.186517e+01 1.626260e+00 1.655295e+00 2.107131e+00 1.593738e+00 5.477226e-01 2.449490e-01 2.000000e-01 0.000000e+00 0.000000e+00 0.000000e+00 0.000000e+00 2.983287e+00
798000 4.104566e+01 1.470935e+00 1.655295e+00 2.107131e+00 1.643168e+00 5.477226e-01 2.449490e-01 2.000000e-01 0.000000e+00 0.000000e+00 0.000000e+00 0.000000e+00 3.006659e+00
799000 3.658043e+01 8.950700e-01 1.655295e+00 2.107131e+00 1.643168e+00 5.477226e-01 2.449490e-01 2.000000e-01 0.000000e+00 0.000000e+00 0.000000e+00 0.000000e+00 3.006659e+00
800000 2.916017e+01 1.362027e+00 1.612452e+00 2.107131e+00 1.643168e+00 5.477226e-01 2.449490e-01 2.000000e-01 0.000000e+00 0.000000e+00 0.000000e+00 0.000000e+00 2.856571e+00
801000 4.029009e+01 9.954739e-01 1.612452e+00 2.097618e+00 1.643168e+00 5.477226e-01 2.449490e-01 2.000000e-01 0.000000e+00 0.000000e+00 0.000000e+00 0.000000e+00 2.712932e+00
802000 6.465579e+01 1.305879e+00 1.612452e+00 2.097618e+00 1.643168e+00 5.477226e-01 2.449490e-01 2.000000e-01 0.000000e+00 0.000000e+00 0.000000e+00 0.000000e+00 2.712932e+00
803000 5.678623e+01 1.450635e+00 1.612452e+00 2.097618e+00 1.643168e+00 5.477226e-01 2.449490e-01 2.000000e-01 0.000000e+00 0.000000e+00 0.000000e+00 0.000000e+00 2.712932e+00
804000 4.556047e+01 9.369747e-01 1.612452e+00 1.907878e+00 1.643168e+00 5.477226e-01 2.449490e-01 2.000000e-01 0.000000e+00 0.000000e+00 0.000000e+00 0.000000e+00 2.712932e+00
805000 3.656183e+01 1.547790e+00 1.612452e+00 1.907878e+00 1.743560e+00 5.477226e-01 2.449490e-01 2.000000e-01 0.000000e+00 0.000000e+00 0.000000e+00 0.000000e+00 2.880972e+00
806000 2.304051e+01 1.518384e+00 1.612452e+00 1.907878e+00 1.805547e+00 5.477226e-01 2.449490e-01 2.000000e-01 0.000000e+00 0.000000e+00 0.000000e+00 0.000000e+00 2.922328e+00
807000 3.788401e+01 7.544547e-01 1.612452e+00 1.907878e+00 1.805547e+00 5.477226e-01 2.449490e-01 2.000000e-01 0.000000e+00 0.000000e+00 0.000000e+00 0.000000e+00 2.922328e+00
808000 2.753482e+01 1.494434e+00 1.612452e+00 1.907878e+00 1.805547e+00 5.477226e-01 2.449490e-01 2.000000e-01 0.000000e+00 0.000000e+00 0.000000e+00 0.000000e+00 2.922328e+00
809000 3.831020e+01 1.628666e+00 1.593738e+00 1.907878e+00 1.805547e+00 5.477226e-01 2.449490e-01 2.000000e-01 0.000000e+00 0.000000e+00 0.000000e+00 0.000000e+00 2.785678e+00
810000 2.603754e+01 9.874968e-01 1.593738e+00 1.907878e+00 1.860108e+00 5.477226e-01 2.449490e-01 2.000000e-01 0.000000e+00 0.000000e+00 0.000000e+00 0.000000e+00 2.839014e+00
811000 2.630869e+01 1.942092e+00 1.593738e+00 1.907878e+00 1.860108e+00 5.477226e-01 2.449490e-01 2.000000e-01 0.000000e+00 0.000000e+00 0.000000e+00 0.000000e+00 2.839014e+00
812000 2.728633e+01 9.158915e-01 1.593738e+00 2.014944e+00 1.933908e+00 5.477226e-01 2.449490e-01 2.000000e-01 0.000000e+00 0.000000e+00 0.000000e+00 0.000000e+00 2.810694e+00
813000 1.944101e+01 6.219867e-01 1.593738e+00 2.014944e+00 1.933908e+00 5.477226e-01 2.449490e-01 2.000000e-01 0.000000e+00 0.000000e+00 0.000000e+00 0.000000e+00 2.810694e+00
814000 4.408047e+01 1.195426e+00 1.593738e+00 2.063977e+00 1.933908e+00 5.477226e-01 2.449490e-01 2.000000e-01 0.000000e+00 0.000000e+00 0.000000e+00 0.000000e+00 2.887906e+00
815000 2.718645e+01 1.591323e+00 1.593738e+00 2.063977e+00 1.933908e+00 5.477226e-01 2.449490e-01 2.000000e-01 0.000000e+00 0.000000e+00 0.000000e+00 0.000000e+00 2.887906e+00
816000 3.498480e+01 1.336754e+00 1.593738e+00 2.063977e+00 1.933908e+00 5.477226e-01 2.449490e-01 2.000000e-01 0.000000e+00 0.000000e+00 0.000000e+00 0.000000e+00 2.887906e+00
817000 4.471492e+01 1.563783e+00 1.593738e+00 2.063977e+00 1.760682e+00 5.477226e-01 2.449490e-01 2.000000e-01 0.000000e+00 0.000000e+00 0.000000e+00 0.000000e+00 2.749545e+00
818000 4.398102e+01 9.981978e-01 1.593738e+00 2.059126e+00 1.760682e+00 5.477226e-01 2.449490e-01 2.000000e-01 0.000000e+00 0.000000e+00 0.000000e+00 0.000000e+00 2.619160e+00
819000 2.614822e+01 1.169855e+00 1.600000e+00 2.154066e+00 1.760682e+00 5.477226e-01 2.449490e-01 2.000000e-01 0.000000e+00 0.000000e+00 0.000000e+00 0.000000e+00 2.709243e+00
820000 2.309255e+01 1.062887e+00 1.600000e+00 2.154066e+00 1.760682e+00 5.477226e-01 2.449490e-01 2.000000e-01 0.000000e+00 0.000000e+00 0.000000e+00 0.000000e+00 2.709243e+00
821000 3.973074e+01 1.146654e+00 1.749286e+00 2.154066e+00 1.760682e+00 5.477226e-01 2.449490e-01 2.000000e-01 0.000000e+00 0.000000e+00 0.000000e+00 0.000000e+00 2.731300e+00
822000 4.855382e+01 1.215586e+00 1.593738e+00 2.154066e+00 1.760682e+00 5.477226e-01 2.449490e-01 2.000000e-01 0.000000e+00 0.000000e+00 0.000000e+00 0.000000e+00 2.731300e+00
823000 2.963738e+01 1.012754e+00 1.593738e+00 2.204541e+00 1.760682e+00 5.477226e-01 2.449490e-01 2.000000e-01 0.000000e+00 0.000000e+00 0.000000e+00 0.000000e+00 2.745906e+00
824000 1.503513e+01 1.246993e+00 1.593738e+00 2.293469e+00 1.714643e+00 5.477226e-01 2.449490e-01 2.000000e-01 0.000000e+00 0.000000e+00 0.000000e+00 0.000000e+00 2.557342e+00
825000 3.669341e+01 7.279225e-01 1.593738e+00 2.293469e+00 1.714643e+00 5.477226e-01 2.449490e-01 2.000000e-01 0.000000e+00 0.000000e+00 0.000000e+00 0.000000e+00 2.557342e+00
826000 3.077483e+01 1.165181e+00 1.593738e+00 2.293469e+00 1.714643e+00 5.477226e-01 2.449490e-01 2.000000e-01 0.000000e+00 0.000000e+00 0.000000e+00 0.000000e+00 2.557342e+00
827000 4.352658e+01 1.386363e+00 1.593738e+00 2.353720e+00 1.714643e+00 5.477226e-01 2.449490e-01 2.000000e-01 0.000000e+00 0.000000e+00 0.000000e+00 0.000000e+00 2.694439e+00
828000 2.716643e+01 2.432630e+00 1.593738e+00 2.353720e+00 1.805547e+00 5.477226e-01 2.449490e-01 2.000000e-01 0.000000e+00 0.000000e+00 0.000000e+00 0.000000e+00 2.694439e+00
829000 4.118123e+01 4.717155e-01 1.612452e+00 2.353720e+00 1.805547e+00 5.477226e-01 2.449490e-01 2.000000e-01 0.000000e+00 0.000000e+00 0.000000e+00 0.000000e+00 2.634388e+00
830000 3.079467e+01 1.113562e+00 1.612452e+00 2.353720e+00 1.805547e+00 5.477226e-01 2.449490e-01 2.000000e-01 0.000000e+00 0.000000e+00 0.000000e+00 0.000000e+00 2.634388e+00
831000 3.797331e+01 6.274118e-01 1.612452e+00 2.353720e+00 1.805547e+00 5.477226e-01 2.449490e-01 2.000000e-01 0.000000e+00 0.000000e+00 0.000000e+00 0.000000e+00 2.634388e+00
832000 3.168141e+01 1.095198e+00 1.624808e+00 2.353720e+00 1.777639e+00 5.477226e-01 2.449490e-01 2.000000e-01 0.000000e+00 0.000000e+00 0.000000e+00 0.000000e+00 2.690725e+00
833000 2.459098e+01 1.035760e+00 1.624808e+00 2.449490e+00 1.777639e+00 5.477226e-01 2.449490e-01 2.000000e-01 0.000000e+00 0.000000e+00 0.000000e+00 0.000000e+00 2.690725e+00
834000 2.762298e+01 1.174190e+00 1.661325e+00 2.449490e+00 1.777639e+00 5.477226e-01 2.449490e-01 2.000000e-01 0.000000e+00 0.000000e+00 0.000000e+00 0.000000e+00 2.481935e+00
835000 3.856820e+01 1.349165e+00 1.661325e+00 2.449490e+00 1.772005e+00 5.477226e-01 2.449490e-01 2.000000e-01 0.000000e+00 0.000000e+00 0.000000e+00 0.000000e+00 2.416609e+00
836000 4.571725e+01 1.047263e+00 1.661325e+00 2.437212e+00 1.772005e+00 5.477226e-01 2.449490e-01 2.000000e-01 0.000000e+00 0.000000e+00 0.000000e+00 0.000000e+00 2.280351e+00
837000 2.974198e+01 1.897299e+00 1.661325e+00 2.437212e+00 1.772005e+00 5.477226e-01 2.449490e-01 2.000000e-01 0.000000e+00 0.000000e+00 0.000000e+00 0.000000e+00 2.280351e+00
838000 3.698615e+01 9.798134e-01 1.661325e+00 2.437212e+00 1.772005e+00 5.477226e-01 2.449490e-01 2.000000e-01 0.000000e+00 0.000000e+00 0.000000e+00 0.000000e+00 2.280351e+00
839000 2.445455e+01 4.758179e-01 1.661325e+00 2.437212e+00 1.772005e+00 5.477226e-01 2.449490e-01 2.000000e-01 0.000000e+00 0.000000e+00 0.000000e+00 0.000000e+00 2.280351e+00
840000 3.385588e+01 1.656527e+00 1.661325e+00 2.501999e+00 1.772005e+00 5.477226e-01 2.449490e-01 2.000000e-01 0.000000e+00 0.000000e+00 0.000000e+00 0.000000e+00 2.437212e+00
841000 3.463656e+01 1.169067e+00 1.661325e+00 2.541653e+00 1.772005e+00 5.477226e-01 2.449490e-01 2.000000e-01 0.000000e+00 0.000000e+00 0.000000e+00 0.000000e+00 2.501999e+00
842000 2.843014e+01 1.357967e+00 1.661325e+00 2.634388e+00 1.772005e+00 5.477226e-01 2.449490e-01 2.000000e-01 0.000000e+00 0.000000e+00 0.000000e+00 0.000000e+00 2.441311e+00
843000 5.194180e+01 1.103741e+00 1.661325e+00 2.634388e+00 1.772005e+00 5.477226e-01 2.449490e-01 2.000000e-01 0.000000e+00 0.000000e+00 0.000000e+00 0.000000e+00 2.441311e+00
844000 2.592547e+01 1.388504e+00 1.661325e+00 2.634388e+00 1.772005e+00 5.830952e-01 2.449490e-01 2.000000e-01 0.000000e+00 0.000000e+00 0.000000e+00 0.000000e+00 2.517936e+00
845000 3.058500e+01 1.283299e+00 1.661325e+00 2.738613e+00 1.772005e+00 5.830952e-01 2.449490e-01 2.000000e-01 0.000000e+00 0.000000e+00 0.000000e+00 0.000000e+00 2.469818e+00
846000 2.460247e+01 1.722951e+00 1.661325e+00 2.738613e+00 1.772005e+00 5.830952e-01 2.449490e-01 2.000000e-01 0.000000e+00 0.000000e+00 0.000000e+00 0.000000e+00 2.469818e+00
847000 1.876767e+01 5.490995e-01 1.661325e+00 2.782086e+00 1.581139e+00 5.830952e-01 2.449490e-01 2.000000e-01 0.000000e+00 0.000000e+00 0.000000e+00 0.000000e+00 2.420744e+00
848000 2.805350e+01 7.479104e-01 1.661325e+00 2.782086e+00 1.581139e+00 5.830952e-01 2.449490e-01 2.000000e-01 0.000000e+00 0.000000e+00 0.000000e+00 0.000000e+00 2.420744e+00
849000 3.108815e+01 9.734202e-01 1.661325e+00 2.782086e+00 1.581139e+00 5.830952e-01 2.449490e-01 2.000000e-01 0.000000e+00 0.000000e+00 0.000000e+00 0.000000e+00 2.420744e+00
850000 3.256854e+01 1.333715e+00 1.661325e+00 2.767671e+00 1.581139e+00 5.830952e-01 2.449490e-01 2.000000e-01 0.000000e+00 0.000000e+00 0.000000e+00 0.000000e+00 2.293469e+00
851000 5.004076e+00 8.082002e-01 1.661325e+00 2.767671e+00 1.655295e+00 5.830952e-01 2.449490e-01 2.000000e-01 0.000000e+00 0.000000e+00 0.000000e+00 0.000000e+00 2.437212e+00
852000 3.447568e+01 1.017018e+00 1.661325e+00 2.767671e+00 1.655295e+00 5.830952e-01 2.449490e-01 2.000000e-01 0.000000e+00 0.000000e+00 0.000000e+00 0.000000e+00 2.437212e+00
853000 2.229965e+01 2.385686e+00 1.661325e+00 2.580698e+00 1.655295e+00 5.830952e-01 2.449490e-01 2.000000e-01 0.000000e+00 0.000000e+00 0.000000e+00 0.000000e+00 2.437212e+00
854000 3.665015e+01 9.480416e-01 1.661325e+00 2.580698e+00 1.691153e+00 5.830952e-01 2.449490e-01 2.000000e-01 0.000000e+00 0.000000e+00 0.000000e+00 0.000000e+00 2.353720e+00
855000 2.369343e+01 1.007321e+00 1.720465e+00 2.580698e+00 1.691153e+00 5.830952e-01 2.449490e-01 2.000000e-01 0.000000e+00 0.000000e+00 0.000000e+00 0.000000e+00 2.227106e+00
856000 2.063868e+01 1.260067e+00 1.685230e+00 2.580698e+00 1.691153e+00 5.830952e-01 2.449490e-01 2.000000e-01 0.000000e+00 0.000000e+00 0.000000e+00 0.000000e+00 2.244994e+00
857000 2.219513e+01 1.778350e+00 1.685230e+00 2.580698e+00 1.691153e+00 5.830952e-01 2.449490e-01 2.000000e-01 0.000000e+00 0.000000e+00 0.000000e+00 0.000000e+00 2.244994e+00
858000 3.180045e+01 2.020257e+00 1.685230e+00 2.580698e+00 1.691153e+00 5.830952e-01 2.449490e-01 2.000000e-01 0.000000e+00 0.000000e+00 0.000000e+00 0.000000e+00 2.244994e+00
859000 3.476407e+01 7.088455e-01 1.685230e+00 2.576820e+00 1.691153e+00 5.830952e-01 2.449490e-01 2.000000e-01 0.000000e+00 0.000000e+00 0.000000e+00 0.000000e+00 2.121320e+00
860000 4.602023e+01 9.098862e-01 1.685230e+00 2.576820e+00 1.691153e+00 5.830952e-01 2.449490e-01 2.000000e-01 0.000000e+00 0.000000e+00 0.000000e+00 0.000000e+00 2.121320e+00
861000 2.058088e+01 3.222264e-01 1.685230e+00 2.387467e+00 1.743560e+00 5.830952e-01 2.449490e-01 2.000000e-01 0.000000e+00 0.000000e+00 0.000000e+00 0.000000e+00 2.083267e+00
862000 1.289000e+01 9.953007e-01 1.516575e+00 2.387467e+00 1.743560e+00 5.830952e-01 2.449490e-01 2.000000e-01 0.000000e+00 0.000000e+00 0.000000e+00 0.000000e+00 1.989975e+00
863000 2.015022e+01 1.345777e+00 1.516575e+00 2.387467e+00 1.743560e+00 5.830952e-01 2.449490e-01 2.000000e-01 0.000000e+00 0.000000e+00 0.000000e+00 0.000000e+00 1.989975e+00
864000 3.469476e+01 1.822010e+00 1.516575e+00 2.437212e+00 1.816590e+00 5.830952e-01 2.449490e-01 2.000000e-01 0.000000e+00 0.000000e+00 0.000000e+00 0.000000e+00 2.121320e+00
865000 2.974533e+01 2.210284e+00 1.516575e+00 2.437212e+00 1.816590e+00 5.830952e-01 2.449490e-01 2.000000e-01 0.000000e+00 0.000000e+00 0.000000e+00 0.000000e+00 2.121320e+00
866000 1.185189e+01 1.313811e+00 1.496663e+00 2.580698e+00 1.816590e+00 5.830952e-01 2.449490e-01 2.000000e-01 0.000000e+00 0.000000e+00 0.000000e+00 0.000000e+00 2.481935e+00
867000 3.035268e+01 6.962199e-01 1.496663e+00 2.580698e+00 1.816590e+00 5.830952e-01 2.449490e-01 2.000000e-01 0.000000e+00 0.000000e+00 0.000000e+00 0.000000e+00 2.481935e+00
868000 3.696734e+01 1.159492e+00 1.496663e+00 2.580698e+00 1.816590e+00 6.782330e-01 2.449490e-01 2.000000e-01 0.000000e+00 0.000000e+00 0.000000e+00 0.000000e+00 2.634388e+00
869000 1.543222e+01 1.105339e+00 1.496663e+00 2.580698e+00 1.816590e+00 6.782330e-01 2.449490e-01 2.000000e-01 0.000000e+00 0.000000e+00 0.000000e+00 0.000000e+00 2.701851e+00
870000 2.523326e+01 1.348291e+00 1.496663e+00 2.580698e+00 1.816590e+00 6.782330e-01 2.449490e-01 2.000000e-01 0.000000e+00 0.000000e+00 0.000000e+00 0.000000e+00 2.701851e+00
871000 2.454139e+01 6.337308e-01 1.496663e+00 2.580698e+00 1.827567e+00 6.782330e-01 2.449490e-01 2.000000e-01 0.000000e+00 0.000000e+00 0.000000e+00 0.000000e+00 2.634388e+00
872000 2.689994e+01 6.497439e-01 1.496663e+00 2.580698e+00 1.827567e+00 6.782330e-01 2.449490e-01 2.000000e-01 0.000000e+00 0.000000e+00 0.000000e+00 0.000000e+00 2.634388e+00
873000 2.522428e+01 9.912455e-01 1.496663e+00 2.576820e+00 1.827567e+00 6.782330e-01 2.449490e-01 2.000000e-01 0.000000e+00 0.000000e+00 0.000000e+00 0.000000e+00 2.501999e+00
874000 2.290109e+01 9.763402e-01 1.496663e+00 2.672078e+00 1.827567e+00 7.483315e-01 2.449490e-01 2.000000e-01 0.000000e+00 0.000000e+00 0.000000e+00 0.000000e+00 2.509980e+00
875000 3.741271e+01 1.544706e+00 1.496663e+00 2.749545e+00 1.827567e+00 5.830952e-01 2.449490e-01 2.000000e-01 0.000000e+00 0.000000e+00 0.000000e+00 0.000000e+00 2.379075e+00
876000 3.162967e+01 1.857922e+00 1.496663e+00 2.749545e+00 1.827567e+00 5.830952e-01 2.449490e-01 2.000000e-01 0.000000e+00 0.000000e+00 0.000000e+00 0.000000e+00 2.379075e+00
877000 3.002954e+01 1.305999e+00 1.496663e+00 2.749545e+00 1.886796e+00 5.830952e-01 2.449490e-01 2.000000e-01 0.000000e+00 0.000000e+00 0.000000e+00 0.000000e+00 2.541653e+00
878000 4.247296e+01 1.291285e+00 1.568439e+00 2.749545e+00 1.886796e+00 5.830952e-01 2.449490e-01 2.000000e-01 0.000000e+00 0.000000e+00 0.000000e+00 0.000000e+00 2.416609e+00
879000 1.666569e+01 1.503080e+00 1.691153e+00 2.749545e+00 1.886796e+00 7.071068e-01 2.449490e-01 2.000000e-01 0.000000e+00 0.000000e+00 0.000000e+00 0.000000e+00 2.557342e+00
880000 4.004844e+01 1.400835e+00 1.691153e+00 2.749545e+00 1.886796e+00 7.071068e-01 2.449490e-01 2.000000e-01 0.000000e+00 0.000000e+00 0.000000e+00 0.000000e+00 2.557342e+00
881000 6.332820e+01 1.466270e+00 1.827567e+00 2.749545e+00 1.886796e+00 7.071068e-01 3.741657e-01 2.000000e-01 0.000000e+00 0.000000e+00 0.000000e+00 0.000000e+00 2.580698e+00
882000 4.751503e+01 9.921706e-01 1.827567e+00 2.767671e+00 1.964688e+00 7.071068e-01 3.741657e-01 2.000000e-01 0.000000e+00 0.000000e+00 0.000000e+00 0.000000e+00 2.626785e+00
883000 7.326929e+01 1.956567e+00 1.897367e+00 2.767671e+00 1.964688e+00 7.348469e-01 3.741657e-01 2.000000e-01 0.000000e+00 0.000000e+00 0.000000e+00 0.000000e+00 2.561250e+00
884000 5.322764e+01 1.629582e+00 1.897367e+00 2.767671e+00 1.964688e+00 7.348469e-01 3.741657e-01 2.000000e-01 0.000000e+00 0.000000e+00 0.000000e+00 0.000000e+00 2.561250e+00
885000 4.444916e+01 8.655654e-01 1.897367e+00 2.853069e+00 1.964688e+00 7.348469e-01 3.741657e-01 2.000000e-01 0.000000e+00 0.000000e+00 0.000000e+00 0.000000e+00 2.481935e+00
886000 3.406773e+01 5.911883e-01 2.034699e+00 2.853069e+00 1.964688e+00 7.348469e-01 3.741657e-01 2.000000e-01 0.000000e+00 0.000000e+00 0.000000e+00 0.000000e+00 2.477902e+00
887000 3.446846e+01 6.176693e-01 2.034699e+00 2.853069e+00 1.964688e+00 7.348469e-01 3.741657e-01 2.000000e-01 0.000000e+00 0.000000e+00 0.000000e+00 0.000000e+00 2.477902e+00
888000 3.551661e+01 8.061554e-01 2.034699e+00 2.664583e+00 1.964688e+00 7.348469e-01 3.741657e-01 2.000000e-01 0.000000e+00 0.000000e+00 0.000000e+00 0.000000e+00 2.477902e+00
889000 2.852227e+01 7.335410e-01 2.034699e+00 2.764055e+00 1.964688e+00 7.348469e-01 3.741657e-01 2.000000e-01 0.000000e+00 0.000000e+00 0.000000e+00 0.000000e+00 2.416609e+00
890000 4.625186e+01 6.324241e-01 2.034699e+00 2.764055e+00 1.964688e+00 7.348469e-01 3.741657e-01 2.000000e-01 0.000000e+00 0.000000e+00 0.000000e+00 0.000000e+00 2.416609e+00
891000 4.603127e+01 8.454891e-01 2.034699e+00 2.767671e+00 1.964688e+00 7.348469e-01 3.741657e-01 2.000000e-01 0.000000e+00 0.000000e+00 0.000000e+00 0.000000e+00 2.416609e+00
892000 3.738544e+01 1.523605e+00 2.034699e+00 2.767671e+00 1.964688e+00 7.348469e-01 3.741657e-01 2.000000e-01 0.000000e+00 0.000000e+00 0.000000e+00 0.000000e+00 2.271563e+00
893000 2.772181e+01 4.869122e-01 2.034699e+00 2.767671e+00 1.964688e+00 7.348469e-01 4.472136e-01 2.000000e-01 0.000000e+00 0.000000e+00 0.000000e+00 0.000000e+00 2.293469e+00
894000 3.246718e+01 1.624543e+00 2.034699e+00 2.767671e+00 1.964688e+00 7.348469e-01 4.472136e-01 2.000000e-01 0.000000e+00 0.000000e+00 0.000000e+00 0.000000e+00 2.293469e+00
895000 2.662557e+01 1.325447e+00 2.034699e+00 2.767671e+00 1.964688e+00 7.348469e-01 4.472136e-01 2.000000e-01 0.000000e+00 0.000000e+00 0.000000e+00 0.000000e+00 2.293469e+00
896000 4.878948e+01 1.441202e+00 2.034699e+00 2.785678e+00 1.964688e+00 7.348469e-01 4.472136e-01 2.000000e-01 0.000000e+00 0.000000e+00 0.000000e+00 0.000000e+00 2.293469e+00
897000 3.792285e+01 8.962565e-01 2.034699e+00 2.785678e+00 1.964688e+00 7.348469e-01 4.472136e-01 2.000000e-01 0.000000e+00 0.000000e+00 0.000000e+00 0.000000e+00 2.353720e+00
898000 3.093054e+01 1.104177e+00 2.034699e+00 2.785678e+00 1.964688e+00 7.348469e-01 4.472136e-01 2.000000e-01 0.000000e+00 0.000000e+00 0.000000e+00 0.000000e+00 2.353720e+00
899000 6.008137e+01 1.394707e+00 2.034699e+00 2.785678e+00 2.059126e+00 7.348469e-01 4.472136e-01 2.000000e-01 0.000000e+00 0.000000e+00 0.000000e+00 0.000000e+00 2.387467e+00
900000 5.943528e+01 1.394538e+00 2.034699e+00 2.817801e+00 2.059126e+00 7.348469e-01 4.472136e-01 2.000000e-01 0.000000e+00 0.000000e+00 0.000000e+00 0.000000e+00 2.457641e+00
901000 2.801933e+01 5.944897e-01 2.181742e+00 2.817801e+00 2.059126e+00 7.348469e-01 4.472136e-01 2.000000e-01 0.000000e+00 0.000000e+00 0.000000e+00 0.000000e+00 2.501999e+00
902000 4.339362e+01 9.598137e-01 2.181742e+00 2.915476e+00 2.059126e+00 7.348469e-01 4.472136e-01 2.000000e-01 0.000000e+00 0.000000e+00 0.000000e+00 0.000000e+00 2.420744e+00
903000 4.686581e+01 1.081958e+00 2.181742e+00 2.915476e+00 2.059126e+00 7.348469e-01 4.472136e-01 2.000000e-01 0.000000e+00 0.000000e+00 0.000000e+00 0.000000e+00 2.420744e+00
904000 5.648851e+01 1.352743e+00 2.181742e+00 2.915476e+00 2.121320e+00 7.348469e-01 4.472136e-01 2.000000e-01 0.000000e+00 0.000000e+00 0.000000e+00 0.000000e+00 2.537716e+00
905000 4.346738e+01 1.017868e+00 2.181742e+00 2.915476e+00 2.121320e+00 7.348469e-01 4.472136e-01 2.000000e-01 0.000000e+00 0.000000e+00 0.000000e+00 0.000000e+00 2.537716e+00
906000 3.589950e+01 1.925613e+00 2.181742e+00 2.956349e+00 2.121320e+00 7.348469e-01 4.472136e-01 2.000000e-01 0.000000e+00 0.000000e+00 0.000000e+00 0.000000e+00 2.607681e+00
907000 2.851368e+01 1.733667e+00 2.181742e+00 2.956349e+00 2.121320e+00 7.348469e-01 4.472136e-01 2.000000e-01 0.000000e+00 0.000000e+00 0.000000e+00 0.000000e+00 2.607681e+00
908000 3.147688e+01 1.573946e+00 2.181742e+00 2.956349e+00 2.200000e+00 7.348469e-01 4.472136e-01 2.000000e-01 0.000000e+00 0.000000e+00 0.000000e+00 0.000000e+00 2.727636e+00
909000 3.389548e+01 1.508745e+00 2.181742e+00 2.956349e+00 2.014944e+00 7.348469e-01 4.472136e-01 2.449490e-01 0.000000e+00 0.000000e+00 0.000000e+00 0.000000e+00 2.580698e+00
910000 2.539398e+01 1.383590e+00 2.181742e+00 2.874022e+00 2.039608e+00 7.348469e-01 4.472136e-01 2.449490e-01 0.000000e+00 0.000000e+00 0.000000e+00 0.000000e+00 2.690725e+00
911000 6.259733e+01 8.350651e-01 2.181742e+00 2.874022e+00 2.039608e+00 7.348469e-01 4.472136e-01 2.449490e-01 0.000000e+00 0.000000e+00 0.000000e+00 0.000000e+00 2.690725e+00
912000 4.086998e+01 1.364464e+00 2.158703e+00 2.874022e+00 2.039608e+00 7.348469e-01 4.472136e-01 2.449490e-01 0.000000e+00 0.000000e+00 0.000000e+00 0.000000e+00 2.785678e+00
913000 5.342772e+01 1.430501e+00 2.158703e+00 2.874022e+00 2.039608e+00 7.348469e-01 4.472136e-01 2.449490e-01 0.000000e+00 0.000000e+00 0.000000e+00 0.000000e+00 2.785678e+00
914000 3.396243e+01 2.071541e+00 2.158703e+00 2.874022e+00 2.039608e+00 7.348469e-01 4.472136e-01 2.449490e-01 0.000000e+00 0.000000e+00 0.000000e+00 0.000000e+00 2.785678e+00
915000 4.707563e+01 6.781222e-01 2.222611e+00 2.989983e+00 2.039608e+00 7.348469e-01 4.472136e-01 2.449490e-01 0.000000e+00 0.000000e+00 0.000000e+00 0.000000e+00 2.557342e+00
916000 4.143481e+01 1.393234e+00 2.222611e+00 3.075711e+00 2.039608e+00 7.348469e-01 4.472136e-01 2.449490e-01 0.000000e+00 0.000000e+00 0.000000e+00 0.000000e+00 2.638181e+00
917000 2.587399e+01 1.039290e+00 2.222611e+00 3.187475e+00 2.039608e+00 7.348469e-01 4.472136e-01 2.449490e-01 0.000000e+00 0.000000e+00 0.000000e+00 0.000000e+00 2.638181e+00
918000 5.063109e+01 1.339783e+00 2.222611e+00 3.187475e+00 2.039608e+00 7.348469e-01 4.472136e-01 2.449490e-01 0.000000e+00 0.000000e+00 0.000000e+00 0.000000e+00 2.561250e+00
919000 5.215557e+01 1.505321e+00 2.222611e+00 3.187475e+00 2.039608e+00 7.348469e-01 4.472136e-01 2.449490e-01 0.000000e+00 0.000000e+00 0.000000e+00 0.000000e+00 2.561250e+00
920000 3.355768e+01 7.806566e-01 2.222611e+00 3.187475e+00 2.039608e+00 7.348469e-01 4.472136e-01 2.449490e-01 0.000000e+00 0.000000e+00 0.000000e+00 0.000000e+00 2.561250e+00
921000 4.632281e+01 1.053675e+00 2.222611e+00 3.006659e+00 2.034699e+00 7.348469e-01 4.472136e-01 2.449490e-01 0.000000e+00 0.000000e+00 0.000000e+00 0.000000e+00 2.509980e+00
922000 5.440677e+01 1.778730e+00 2.222611e+00 3.006659e+00 2.034699e+00 7.348469e-01 4.472136e-01 2.449490e-01 0.000000e+00 0.000000e+00 0.000000e+00 0.000000e+00 2.509980e+00
923000 6.206144e+01 1.614282e+00 2.222611e+00 3.130495e+00 2.034699e+00 7.348469e-01 4.472136e-01 2.449490e-01 0.000000e+00 0.000000e+00 0.000000e+00 0.000000e+00 2.457641e+00
924000 2.852841e+01 2.184087e+00 2.222611e+00 3.130495e+00 2.034699e+00 7.348469e-01 4.472136e-01 2.449490e-01 0.000000e+00 0.000000e+00 0.000000e+00 0.000000e+00 2.457641e+00
925000 4.462793e+01 2.496602e+00 2.366432e+00 3.130495e+00 2.034699e+00 7.348469e-01 4.472136e-01 2.449490e-01 0.000000e+00 0.000000e+00 0.000000e+00 0.000000e+00 2.481935e+00
926000 7.360194e+01 1.701911e+00 2.366432e+00 3.120897e+00 2.034699e+00 7.348469e-01 4.472136e-01 2.449490e-01 0.000000e+00 0.000000e+00 0.000000e+00 0.000000e+00 2.315167e+00
927000 3.665787e+01 6.719936e-01 2.366432e+00 3.171750e+00 2.034699e+00 7.348469e-01 4.472136e-01 2.449490e-01 0.000000e+00 0.000000e+00 0.000000e+00 0.000000e+00 2.437212e+00
928000 4.603718e+01 9.667256e-01 2.366432e+00 3.171750e+00 2.034699e+00 7.348469e-01 4.472136e-01 2.449490e-01 0.000000e+00 0.000000e+00 0.000000e+00 0.000000e+00 2.437212e+00
929000 2.028956e+01 1.035586e+00 2.366432e+00 3.171750e+00 2.034699e+00 7.348469e-01 4.472136e-01 2.449490e-01 0.000000e+00 0.000000e+00 0.000000e+00 0.000000e+00 2.437212e+00
930000 2.801247e+01 5.729141e-01 2.366432e+00 3.171750e+00 2.034699e+00 7.348469e-01 4.472136e-01 2.449490e-01 0.000000e+00 0.000000e+00 0.000000e+00 0.000000e+00 2.437212e+00
931000 4.540083e+01 1.055587e+00 2.366432e+00 3.292416e+00 2.034699e+00 7.348469e-01 4.472136e-01 2.449490e-01 0.000000e+00 0.000000e+00 0.000000e+00 0.000000e+00 2.222611e+00
932000 4.203842e+01 9.422536e-01 2.366432e+00 3.301515e+00 2.034699e+00 7.348469e-01 4.472136e-01 2.449490e-01 0.000000e+00 0.000000e+00 0.000000e+00 0.000000e+00 2.063977e+00
933000 6.051952e+01 1.562976e+00 2.366432e+00 3.301515e+00 2.034699e+00 7.348469e-01 4.472136e-01 2.449490e-01 0.000000e+00 0.000000e+00 0.000000e+00 0.000000e+00 2.063977e+00
934000 5.886768e+01 1.021916e+00 2.366432e+00 3.426368e+00 2.034699e+00 7.348469e-01 4.472136e-01 2.449490e-01 0.000000e+00 0.000000e+00 0.000000e+00 0.000000e+00 2.014944e+00
935000 4.478880e+01 1.110800e+00 2.366432e+00 3.426368e+00 2.034699e+00 7.348469e-01 4.472136e-01 2.449490e-01 0.000000e+00 0.000000e+00 0.000000e+00 0.000000e+00 2.014944e+00
936000 3.985049e+01 2.193248e+00 2.366432e+00 3.426368e+00 2.034699e+00 6.000000e-01 4.472136e-01 2.449490e-01 0.000000e+00 0.000000e+00 0.000000e+00 0.000000e+00 1.984943e+00
937000 4.413403e+01 9.194102e-01 2.222611e+00 3.426368e+00 2.034699e+00 6.000000e-01 4.472136e-01 2.449490e-01 0.000000e+00 0.000000e+00 0.000000e+00 0.000000e+00 1.974842e+00
938000 3.661192e+01 1.311693e+00 2.222611e+00 3.426368e+00 2.034699e+00 6.000000e-01 4.472136e-01 2.449490e-01 0.000000e+00 0.000000e+00 0.000000e+00 0.000000e+00 1.974842e+00
939000 4.859444e+01 1.306272e+00 2.222611e+00 3.426368e+00 2.034699e+00 6.000000e-01 4.472136e-01 2.449490e-01 0.000000e+00 0.000000e+00 0.000000e+00 0.000000e+00 1.974842e+00
940000 3.614857e+01 1.172888e+00 2.222611e+00 3.558089e+00 2.034699e+00 6.000000e-01 4.472136e-01 2.449490e-01 0.000000e+00 0.000000e+00 0.000000e+00 0.000000e+00 1.974842e+00
941000 4.001293e+01 1.226623e+00 2.204541e+00 3.558089e+00 2.034699e+00 6.000000e-01 4.472136e-01 2.449490e-01 0.000000e+00 0.000000e+00 0.000000e+00 0.000000e+00 2.111871e+00
942000 3.022913e+01 1.257888e+00 2.204541e+00 3.558089e+00 2.034699e+00 6.000000e-01 4.472136e-01 2.449490e-01 0.000000e+00 0.000000e+00 0.000000e+00 0.000000e+00 2.111871e+00
943000 3.534162e+01 1.967834e+00 2.204541e+00 3.397058e+00 2.034699e+00 6.000000e-01 4.472136e-01 2.449490e-01 0.000000e+00 0.000000e+00 0.000000e+00 0.000000e+00 1.933908e+00
944000 4.853292e+01 1.275021e+00 2.204541e+00 3.397058e+00 2.034699e+00 6.000000e-01 4.472136e-01 2.449490e-01 0.000000e+00 0.000000e+00 0.000000e+00 0.000000e+00 1.933908e+00
945000 4.418644e+01 1.307739e+00 2.204541e+00 3.397058e+00 2.121320e+00 6.000000e-01 4.472136e-01 2.449490e-01 0.000000e+00 0.000000e+00 0.000000e+00 0.000000e+00 1.933908e+00
946000 4.744763e+01 1.085596e+00 2.204541e+00 3.397058e+00 2.130728e+00 6.000000e-01 4.472136e-01 2.449490e-01 0.000000e+00 0.000000e+00 0.000000e+00 0.000000e+00 1.949359e+00
947000 4.217679e+01 5.584864e-01 2.204541e+00 3.397058e+00 2.130728e+00 6.000000e-01 4.472136e-01 2.449490e-01 0.000000e+00 0.000000e+00 0.000000e+00 0.000000e+00 1.959592e+00
948000 4.145620e+01 1.909820e+00 2.204541e+00 3.397058e+00 2.130728e+00 6.000000e-01 4.472136e-01 2.449490e-01 0.000000e+00 0.000000e+00 0.000000e+00 0.000000e+00 1.959592e+00
949000 5.488979e+01 1.156119e+00 2.204541e+00 3.397058e+00 2.204541e+00 6.000000e-01 4.472136e-01 2.449490e-01 0.000000e+00 0.000000e+00 0.000000e+00 0.000000e+00 1.989975e+00
950000 5.297469e+01 1.148751e+00 2.204541e+00 3.397058e+00 2.204541e+00 6.000000e-01 4.472136e-01 2.449490e-01 0.000000e+00 0.000000e+00 0.000000e+00 0.000000e+00 1.989975e+00
951000 1.187424e+01 5.932009e-01 2.204541e+00 3.397058e+00 2.293469e+00 6.782330e-01 4.472136e-01 2.449490e-01 0.000000e+00 0.000000e+00 0.000000e+00 0.000000e+00 2.059126e+00
952000 1.038657e+01 1.877304e+00 2.204541e+00 3.397058e+00 2.293469e+00 6.782330e-01 4.472136e-01 2.449490e-01 0.000000e+00 0.000000e+00 0.000000e+00 0.000000e+00 2.059126e+00
953000 3.842529e+01 8.271524e-01 2.158703e+00 3.420526e+00 2.293469e+00 6.782330e-01 4.472136e-01 2.449490e-01 0.000000e+00 0.000000e+00 0.000000e+00 0.000000e+00 1.933908e+00
954000 4.187877e+01 6.517533e-01 2.158703e+00 3.420526e+00 2.293469e+00 6.782330e-01 4.472136e-01 2.449490e-01 0.000000e+00 0.000000e+00 0.000000e+00 0.000000e+00 1.933908e+00
955000 4.976964e+01 5.738731e-01 2.158703e+00 3.420526e+00 2.293469e+00 6.782330e-01 4.472136e-01 2.449490e-01 0.000000e+00 0.000000e+00 0.000000e+00 0.000000e+00 1.933908e+00
956000 6.286742e+01 2.772047e+00 2.213594e+00 3.420526e+00 2.293469e+00 6.782330e-01 4.472136e-01 2.449490e-01 0.000000e+00 0.000000e+00 0.000000e+00 0.000000e+00 1.860108e+00
957000 3.504165e+01 8.733392e-01 2.213594e+00 3.420526e+00 2.310844e+00 6.782330e-01 4.472136e-01 2.449490e-01 0.000000e+00 0.000000e+00 0.000000e+00 0.000000e+00 1.860108e+00
958000 5.064800e+01 1.248497e+00 2.213594e+00 3.555278e+00 2.310844e+00 6.782330e-01 4.472136e-01 2.449490e-01 0.000000e+00 0.000000e+00 0.000000e+00 0.000000e+00 1.974842e+00
959000 5.827522e+01 1.544398e+00 2.213594e+00 3.555278e+00 2.310844e+00 6.782330e-01 4.472136e-01 2.449490e-01 0.000000e+00 0.000000e+00 0.000000e+00 0.000000e+00 1.974842e+00
960000 4.772813e+01 1.204659e+00 2.213594e+00 3.695944e+00 2.310844e+00 6.782330e-01 4.472136e-01 2.449490e-01 0.000000e+00 0.000000e+00 0.000000e+00 0.000000e+00 1.974842e+00
961000 2.183279e+01 1.877556e+00 2.213594e+00 3.695944e+00 2.345208e+00 6.782330e-01 4.472136e-01 2.449490e-01 0.000000e+00 0.000000e+00 0.000000e+00 0.000000e+00 2.111871e+00
962000 3.595755e+01 1.029656e+00 2.213594e+00 3.695944e+00 2.345208e+00 6.782330e-01 4.472136e-01 2.449490e-01 0.000000e+00 0.000000e+00 0.000000e+00 0.000000e+00 2.111871e+00
963000 4.950473e+01 5.411131e-01 2.213594e+00 3.695944e+00 2.395830e+00 6.782330e-01 4.472136e-01 2.449490e-01 0.000000e+00 0.000000e+00 0.000000e+00 0.000000e+00 2.249444e+00
964000 6.308742e+01 1.906479e+00 2.213594e+00 3.529873e+00 2.395830e+00 6.782330e-01 4.472136e-01 2.449490e-01 0.000000e+00 0.000000e+00 0.000000e+00 0.000000e+00 2.244994e+00
965000 4.577622e+01 1.420684e+00 2.213594e+00 3.529873e+00 2.395830e+00 6.782330e-01 4.472136e-01 2.449490e-01 0.000000e+00 0.000000e+00 0.000000e+00 0.000000e+00 2.244994e+00
966000 4.255147e+01 8.468164e-01 2.289105e+00 3.391165e+00 2.395830e+00 6.782330e-01 4.472136e-01 2.449490e-01 0.000000e+00 0.000000e+00 0.000000e+00 0.000000e+00 2.073644e+00
967000 3.631197e+01 7.798220e-01 2.289105e+00 3.391165e+00 2.204541e+00 5.830952e-01 4.472136e-01 2.449490e-01 0.000000e+00 0.000000e+00 0.000000e+00 0.000000e+00 2.063977e+00
968000 5.387114e+01 1.308435e+00 2.289105e+00 3.391165e+00 2.204541e+00 5.830952e-01 4.472136e-01 2.449490e-01 0.000000e+00 0.000000e+00 0.000000e+00 0.000000e+00 2.059126e+00
969000 4.146087e+01 1.753802e+00 2.289105e+00 3.391165e+00 2.204541e+00 5.830952e-01 4.472136e-01 2.449490e-01 0.000000e+00 0.000000e+00 0.000000e+00 0.000000e+00 2.059126e+00
970000 4.800866e+01 9.399815e-01 2.289105e+00 3.391165e+00 2.204541e+00 5.830952e-01 4.472136e-01 2.449490e-01 0.000000e+00 0.000000e+00 0.000000e+00 0.000000e+00 2.059126e+00
971000 4.265997e+01 1.408316e+00 2.289105e+00 3.400000e+00 2.204541e+00 5.830952e-01 4.472136e-01 2.449490e-01 0.000000e+00 0.000000e+00 0.000000e+00 0.000000e+00 2.222611e+00
972000 6.411635e+01 7.291459e-01 2.289105e+00 3.400000e+00 2.204541e+00 5.830952e-01 4.472136e-01 2.449490e-01 0.000000e+00 0.000000e+00 0.000000e+00 0.000000e+00 2.222611e+00
973000 4.924956e+01 1.256466e+00 2.289105e+00 3.544009e+00 2.204541e+00 5.830952e-01 4.472136e-01 2.449490e-01 0.000000e+00 0.000000e+00 0.000000e+00 0.000000e+00 2.227106e+00
974000 3.406613e+01 1.528040e+00 2.289105e+00 3.583295e+00 2.204541e+00 5.830952e-01 4.472136e-01 2.449490e-01 0.000000e+00 0.000000e+00 0.000000e+00 0.000000e+00 2.379075e+00
975000 5.862138e+01 2.085843e+00 2.289105e+00 3.728270e+00 2.204541e+00 5.830952e-01 4.472136e-01 2.449490e-01 0.000000e+00 0.000000e+00 0.000000e+00 0.000000e+00 2.395830e+00
976000 5.365919e+01 1.475175e+00 2.289105e+00 3.569314e+00 2.271563e+00 5.830952e-01 4.472136e-01 2.449490e-01 0.000000e+00 0.000000e+00 0.000000e+00 0.000000e+00 2.395830e+00
977000 4.602680e+01 2.277912e+00 2.289105e+00 3.569314e+00 2.271563e+00 5.830952e-01 4.472136e-01 2.449490e-01 0.000000e+00 0.000000e+00 0.000000e+00 0.000000e+00 2.395830e+00
978000 5.709906e+01 1.457778e+00 2.379075e+00 3.722902e+00 2.271563e+00 5.830952e-01 4.472136e-01 2.449490e-01 0.000000e+00 0.000000e+00 0.000000e+00 0.000000e+00 2.249444e+00
979000 5.374182e+01 7.449593e-01 2.379075e+00 3.722902e+00 2.271563e+00 5.830952e-01 4.472136e-01 2.449490e-01 0.000000e+00 0.000000e+00 0.000000e+00 0.000000e+00 2.249444e+00
980000 5.794901e+01 8.074830e-01 2.379075e+00 3.722902e+00 2.271563e+00 5.830952e-01 4.472136e-01 2.449490e-01 0.000000e+00 0.000000e+00 0.000000e+00 0.000000e+00 2.395830e+00
981000 6.431137e+01 1.162590e+00 2.379075e+00 3.722902e+00 2.271563e+00 5.830952e-01 4.472136e-01 2.449490e-01 0.000000e+00 0.000000e+00 0.000000e+00 0.000000e+00 2.395830e+00
982000 5.436242e+01 9.531574e-01 2.379075e+00 3.722902e+00 2.271563e+00 5.830952e-01 4.472136e-01 2.449490e-01 0.000000e+00 0.000000e+00 0.000000e+00 0.000000e+00 2.395830e+00
983000 4.155242e+01 5.110264e-01 2.379075e+00 3.722902e+00 2.271563e+00 5.830952e-01 4.472136e-01 2.449490e-01 0.000000e+00 0.000000e+00 0.000000e+00 0.000000e+00 2.395830e+00
984000 4.724826e+01 8.433289e-01 2.379075e+00 3.722902e+00 2.271563e+00 5.830952e-01 4.472136e-01 2.449490e-01 0.000000e+00 0.000000e+00 0.000000e+00 0.000000e+00 2.395830e+00
985000 5.340876e+01 8.027481e-01 2.379075e+00 3.762978e+00 2.271563e+00 5.830952e-01 4.472136e-01 2.449490e-01 0.000000e+00 0.000000e+00 0.000000e+00 0.000000e+00 2.549510e+00
986000 5.578475e+01 6.678767e-01 2.379075e+00 3.611094e+00 2.271563e+00 5.830952e-01 4.472136e-01 2.449490e-01 0.000000e+00 0.000000e+00 0.000000e+00 0.000000e+00 2.549510e+00
987000 5.202588e+01 1.614348e+00 2.379075e+00 3.611094e+00 2.271563e+00 5.830952e-01 4.472136e-01 2.449490e-01 0.000000e+00 0.000000e+00 0.000000e+00 0.000000e+00 2.557342e+00
988000 4.747777e+01 1.108010e+00 2.379075e+00 3.464102e+00 2.271563e+00 5.830952e-01 4.472136e-01 2.449490e-01 0.000000e+00 0.000000e+00 0.000000e+00 0.000000e+00 2.580698e+00
989000 3.255094e+01 1.152650e+00 2.379075e+00 3.464102e+00 2.323790e+00 5.830952e-01 4.472136e-01 2.449490e-01 0.000000e+00 0.000000e+00 0.000000e+00 0.000000e+00 2.745906e+00
990000 7.622121e+01 1.607883e+00 2.379075e+00 3.624914e+00 2.323790e+00 5.830952e-01 4.472136e-01 2.449490e-01 0.000000e+00 0.000000e+00 0.000000e+00 0.000000e+00 2.774887e+00
991000 6.455222e+01 1.727593e+00 2.379075e+00 3.624914e+00 2.323790e+00 5.830952e-01 4.472136e-01 2.449490e-01 0.000000e+00 0.000000e+00 0.000000e+00 0.000000e+00 2.774887e+00
992000 5.112667e+01 4.731899e-01 2.379075e+00 3.624914e+00 2.130728e+00 5.830952e-01 4.472136e-01 2.449490e-01 0.000000e+00 0.000000e+00 0.000000e+00 0.000000e+00 2.615339e+00
993000 5.123732e+01 1.407800e+00 2.379075e+00 3.624914e+00 2.130728e+00 5.830952e-01 4.472136e-01 2.449490e-01 0.000000e+00 0.000000e+00 0.000000e+00 0.000000e+00 2.615339e+00
994000 5.142093e+01 1.255597e+00 2.379075e+00 3.624914e+00 2.130728e+00 5.830952e-01 4.472136e-01 2.449490e-01 0.000000e+00 0.000000e+00 0.000000e+00 0.000000e+00 2.615339e+00
995000 4.448203e+01 1.436180e+00 2.379075e+00 3.624914e+00 2.130728e+00 5.830952e-01 4.472136e-01 2.449490e-01 0.000000e+00 0.000000e+00 0.000000e+00 0.000000e+00 2.615339e+00
996000 3.568201e+01 1.052365e+00 2.379075e+00 3.613862e+00 2.130728e+00 5.830952e-01 4.472136e-01 2.449490e-01 0.000000e+00 0.000000e+00 0.000000e+00 0.000000e+00 2.461707e+00
997000 4.992114e+01 2.178732e+00 2.379075e+00 3.813135e+00 2.130728e+00 5.830952e-01 4.472136e-01 2.449490e-01 0.000000e+00 0.000000e+00 0.000000e+00 0.000000e+00 2.461707e+00
998000 4.633655e+01 1.531938e+00 2.379075e+00 3.813135e+00 2.130728e+00 5.830952e-01 4.472136e-01 2.449490e-01 0.000000e+00 0.000000e+00 0.000000e+00 0.000000e+00 2.653300e+00
999000 4.055479e+01 2.155124e+00 2.379075e+00 3.813135e+00 2.135416e+00 5.830952e-01 4.472136e-01 2.449490e-01 0.000000e+00 0.000000e+00 0.000000e+00 0.000000e+00 2.701851e+00
1000000 4.988409e+01 9.577478e-01 2.379075e+00 3.807887e+00 2.135416e+00 5.830952e-01 4.472136e-01 2.449490e-01 0.000000e+00 0.000000e+00 0.000000e+00 0.000000e+00 2.557342e+00
1001000 3.425704e+01 7.641927e-01 2.379075e+00 3.852272e+00 2.135416e+00 5.830952e-01 4.472136e-01 2.449490e-01 0.000000e+00 0.000000e+00 0.000000e+00 0.000000e+00 2.712932e+00
1002000 4.293388e+01 1.799526e+00 2.332381e+00 3.852272e+00 2.135416e+00 5.830952e-01 4.472136e-01 2.449490e-01 0.000000e+00 0.000000e+00 0.000000e+00 0.000000e+00 2.657066e+00
1003000 3.293909e+01 7.586039e-01 2.302173e+00 3.852272e+00 1.939072e+00 5.830952e-01 4.472136e-01 2.449490e-01 0.000000e+00 0.000000e+00 0.000000e+00 0.000000e+00 2.517936e+00
1004000 3.310685e+01 6.841739e-01 2.130728e+00 3.852272e+00 1.939072e+00 5.830952e-01 4.472136e-01 2.449490e-01 0.000000e+00 0.000000e+00 0.000000e+00 0.000000e+00 2.469818e+00
1005000 2.577333e+01 1.150930e+00 2.130728e+00 3.852272e+00 1.939072e+00 5.830952e-01 4.472136e-01 2.449490e-01 0.000000e+00 0.000000e+00 0.000000e+00 0.000000e+00 2.517936e+00
1006000 4.572554e+01 9.966361e-01 2.130728e+00 3.852272e+00 1.939072e+00 5.830952e-01 4.472136e-01 2.449490e-01 0.000000e+00 0.000000e+00 0.000000e+00 0.000000e+00 2.517936e+00
1007000 3.419310e+01 1.096826e+00 2.130728e+00 3.906405e+00 1.939072e+00 5.830952e-01 4.472136e-01 2.449490e-01 0.000000e+00 0.000000e+00 0.000000e+00 0.000000e+00 2.675818e+00
1008000 6.117376e+01 2.163509e+00 2.130728e+00 3.906405e+00 1.939072e+00 5.830952e-01 4.472136e-01 2.449490e-01 0.000000e+00 0.000000e+00 0.000000e+00 0.000000e+00 2.675818e+00
1009000 3.493444e+01 2.423400e-01 2.130728e+00 3.906405e+00 1.939072e+00 5.830952e-01 4.472136e-01 2.449490e-01 0.000000e+00 0.000000e+00 0.000000e+00 0.000000e+00 2.675818e+00
1010000 4.687891e+01 1.209368e+00 2.135416e+00 3.906405e+00 1.939072e+00 5.830952e-01 4.472136e-01 2.449490e-01 0.000000e+00 0.000000e+00 0.000000e+00 0.000000e+00 2.675818e+00
1011000 3.384386e+01 1.482594e+00 2.135416e+00 3.906405e+00 1.939072e+00 5.830952e-01 4.472136e-01 2.449490e-01 0.000000e+00 0.000000e+00 0.000000e+00 0.000000e+00 2.839014e+00
1012000 6.109873e+01 1.716666e+00 2.135416e+00 3.906405e+00 2.083267e+00 5.830952e-01 4.472136e-01 2.449490e-01 0.000000e+00 0.000000e+00 0.000000e+00 0.000000e+00 2.863564e+00
1013000 3.946898e+01 9.443932e-01 1.964688e+00 3.854867e+00 2.083267e+00 5.830952e-01 4.472136e-01 2.449490e-01 0.000000e+00 0.000000e+00 0.000000e+00 0.000000e+00 3.026549e+00
1014000 3.796561e+01 1.566076e+00 1.964688e+00 3.854867e+00 2.083267e+00 5.830952e-01 4.472136e-01 2.449490e-01 0.000000e+00 0.000000e+00 0.000000e+00 0.000000e+00 3.026549e+00
1015000 1.768645e+01 1.694737e+00 1.933908e+00 3.854867e+00 2.083267e+00 5.830952e-01 4.472136e-01 2.449490e-01 0.000000e+00 0.000000e+00 0.000000e+00 0.000000e+00 3.026549e+00
1016000 3.692705e+01 1.155884e+00 1.933908e+00 3.854867e+00 2.135416e+00 5.830952e-01 4.472136e-01 2.449490e-01 0.000000e+00 0.000000e+00 0.000000e+00 0.000000e+00 2.966479e+00
1017000 3.433468e+01 8.119883e-01 1.933908e+00 3.854867e+00 2.135416e+00 5.830952e-01 4.472136e-01 2.449490e-01 0.000000e+00 0.000000e+00 0.000000e+00 0.000000e+00 2.966479e+00
1018000 2.933963e+01 1.124099e+00 1.949359e+00 3.854867e+00 2.135416e+00 5.830952e-01 4.472136e-01 2.449490e-01 0.000000e+00 0.000000e+00 0.000000e+00 0.000000e+00 3.120897e+00
1019000 4.133328e+01 7.119535e-01 1.949359e+00 3.854867e+00 2.135416e+00 5.830952e-01 4.472136e-01 2.449490e-01 0.000000e+00 0.000000e+00 0.000000e+00 0.000000e+00 3.120897e+00
1020000 6.617851e+01 2.340788e+00 1.949359e+00 3.854867e+00 2.135416e+00 5.830952e-01 4.472136e-01 2.449490e-01 0.000000e+00 0.000000e+00 0.000000e+00 0.000000e+00 3.120897e+00
1021000 6.088813e+01 1.242670e+00 1.949359e+00 3.854867e+00 2.135416e+00 5.830952e-01 4.472136e-01 2.449490e-01 0.000000e+00 0.000000e+00 0.000000e+00 0.000000e+00 3.120897e+00
1022000 5.665172e+01 1.844822e+00 1.949359e+00 3.854867e+00 2.135416e+00 5.830952e-01 4.472136e-01 2.449490e-01 0.000000e+00 0.000000e+00 0.000000e+00 0.000000e+00 3.120897e+00
1023000 4.296522e+01 1.472226e+00 1.772005e+00 3.916631e+00 2.204541e+00 5.830952e-01 4.472136e-01 2.449490e-01 0.000000e+00 0.000000e+00 0.000000e+00 0.000000e+00 3.292416e+00
1024000 2.680410e+01 1.039557e+00 1.772005e+00 3.839271e+00 2.204541e+00 5.830952e-01 4.472136e-01 2.449490e-01 0.000000e+00 0.000000e+00 0.000000e+00 0.000000e+00 3.261901e+00
1025000 4.243016e+01 1.077318e+00 1.772005e+00 3.839271e+00 2.204541e+00 5.830952e-01 4.472136e-01 2.449490e-01 0.000000e+00 0.000000e+00 0.000000e+00 0.000000e+00 3.261901e+00
1026000 4.578623e+01 1.153092e+00 1.772005e+00 3.839271e+00 2.204541e+00 5.830952e-01 4.472136e-01 2.449490e-01 0.000000e+00 0.000000e+00 0.000000e+00 0.000000e+00 3.261901e+00
1027000 5.391258e+01 8.092790e-01 1.772005e+00 3.839271e+00 2.204541e+00 5.830952e-01 4.472136e-01 2.449490e-01 0.000000e+00 0.000000e+00 0.000000e+00 0.000000e+00 3.261901e+00
1028000 5.254514e+01 1.095413e+00 1.772005e+00 3.839271e+00 2.204541e+00 5.830952e-01 4.472136e-01 2.449490e-01 0.000000e+00 0.000000e+00 0.000000e+00 0.000000e+00 3.261901e+00
1029000 4.317154e+01 1.691928e+00 1.860108e+00 3.839271e+00 2.204541e+00 5.830952e-01 4.472136e-01 2.449490e-01 0.000000e+00 0.000000e+00 0.000000e+00 0.000000e+00 3.234192e+00
1030000 3.391305e+01 1.851401e+00 1.860108e+00 3.839271e+00 2.204541e+00 5.830952e-01 4.472136e-01 2.449490e-01 0.000000e+00 0.000000e+00 0.000000e+00 0.000000e+00 3.234192e+00
1031000 5.555143e+01 1.345352e+00 1.860108e+00 3.839271e+00 2.204541e+00 5.830952e-01 4.472136e-01 2.449490e-01 0.000000e+00 0.000000e+00 0.000000e+00 0.000000e+00 3.234192e+00
1032000 4.800738e+01 6.979023e-01 1.860108e+00 3.839271e+00 2.204541e+00 5.830952e-01 4.472136e-01 2.449490e-01 0.000000e+00 0.000000e+00 0.000000e+00 0.000000e+00 3.234192e+00
1033000 4.715681e+01 1.282481e+00 1.860108e+00 3.839271e+00 2.280351e+00 5.830952e-01 4.472136e-01 2.449490e-01 0.000000e+00 0.000000e+00 0.000000e+00 0.000000e+00 3.420526e+00
1034000 2.705642e+01 6.806149e-01 1.860108e+00 3.839271e+00 2.280351e+00 5.830952e-01 4.472136e-01 2.449490e-01 0.000000e+00 0.000000e+00 0.000000e+00 0.000000e+00 3.420526e+00
1035000 3.823431e+01 7.121612e-01 1.860108e+00 3.839271e+00 2.280351e+00 5.830952e-01 4.472136e-01 2.449490e-01 0.000000e+00 0.000000e+00 0.000000e+00 0.000000e+00 3.420526e+00
1036000 5.098462e+01 1.136225e+00 1.860108e+00 3.839271e+00 2.353720e+00 5.830952e-01 4.472136e-01 2.449490e-01 0.000000e+00 0.000000e+00 0.000000e+00 0.000000e+00 3.569314e+00
1037000 4.312336e+01 1.196661e+00 1.860108e+00 3.839271e+00 2.441311e+00 5.830952e-01 4.472136e-01 2.449490e-01 0.000000e+00 0.000000e+00 0.000000e+00 0.000000e+00 3.586084e+00
1038000 4.988459e+01 1.234648e+00 1.860108e+00 3.982462e+00 2.441311e+00 5.830952e-01 4.472136e-01 2.449490e-01 0.000000e+00 0.000000e+00 0.000000e+00 0.000000e+00 3.586084e+00
1039000 2.338134e+01 1.612052e+00 1.860108e+00 4.130375e+00 2.441311e+00 5.830952e-01 4.472136e-01 2.449490e-01 0.000000e+00 0.000000e+00 0.000000e+00 0.000000e+00 3.701351e+00
1040000 3.812446e+01 1.239573e+00 1.860108e+00 4.037326e+00 2.441311e+00 5.830952e-01 4.472136e-01 2.449490e-01 0.000000e+00 0.000000e+00 0.000000e+00 0.000000e+00 3.815757e+00
1041000 3.719357e+01 2.092198e+00 1.860108e+00 3.891015e+00 2.441311e+00 5.830952e-01 4.472136e-01 2.449490e-01 0.000000e+00 0.000000e+00 0.000000e+00 0.000000e+00 3.815757e+00
1042000 3.507768e+01 6.227655e-01 1.860108e+00 3.891015e+00 2.441311e+00 5.830952e-01 4.472136e-01 2.449490e-01 0.000000e+00 0.000000e+00 0.000000e+00 0.000000e+00 3.802631e+00
1043000 3.644600e+01 9.083337e-01 1.860108e+00 3.891015e+00 2.441311e+00 5.830952e-01 4.472136e-01 2.449490e-01 0.000000e+00 0.000000e+00 0.000000e+00 0.000000e+00 3.802631e+00
1044000 4.669635e+01 1.132144e+00 1.860108e+00 3.891015e+00 2.441311e+00 5.830952e-01 4.472136e-01 2.449490e-01 0.000000e+00 0.000000e+00 0.000000e+00 0.000000e+00 3.802631e+00
1045000 3.187275e+01 1.902500e+00 1.860108e+00 3.891015e+00 2.441311e+00 5.830952e-01 4.472136e-01 2.449490e-01 0.000000e+00 0.000000e+00 0.000000e+00 0.000000e+00 3.802631e+00
1046000 3.778851e+01 1.352310e+00 1.860108e+00 3.891015e+00 2.441311e+00 5.830952e-01 4.472136e-01 2.449490e-01 0.000000e+00 0.000000e+00 0.000000e+00 0.000000e+00 3.802631e+00
1047000 4.713636e+01 9.340408e-01 1.860108e+00 3.891015e+00 2.517936e+00 5.830952e-01 4.472136e-01 2.449490e-01 0.000000e+00 0.000000e+00 0.000000e+00 0.000000e+00 3.942081e+00
1048000 4.818388e+01 9.587509e-01 1.860108e+00 3.891015e+00 2.517936e+00 5.830952e-01 4.472136e-01 2.449490e-01 0.000000e+00 0.000000e+00 0.000000e+00 0.000000e+00 3.942081e+00
1049000 3.131785e+01 1.138419e+00 1.860108e+00 3.891015e+00 2.323790e+00 5.830952e-01 4.472136e-01 2.449490e-01 0.000000e+00 0.000000e+00 0.000000e+00 0.000000e+00 3.942081e+00
1050000 4.405879e+01 1.077686e+00 1.860108e+00 3.722902e+00 2.323790e+00 5.830952e-01 4.472136e-01 2.449490e-01 0.000000e+00 0.000000e+00 0.000000e+00 0.000000e+00 3.613862e+00
1051000 4.134779e+01 1.346230e+00 1.685230e+00 3.722902e+00 2.416609e+00 5.830952e-01 5.830952e-01 2.449490e-01 0.000000e+00 0.000000e+00 0.000000e+00 0.000000e+00 3.807887e+00
1052000 5.359092e+01 6.763874e-01 1.685230e+00 3.722902e+00 2.416609e+00 5.830952e-01 5.830952e-01 2.449490e-01 0.000000e+00 0.000000e+00 0.000000e+00 0.000000e+00 3.807887e+00
1053000 4.479303e+01 9.685181e-01 1.685230e+00 3.722902e+00 2.416609e+00 5.830952e-01 5.830952e-01 2.449490e-01 0.000000e+00 0.000000e+00 0.000000e+00 0.000000e+00 3.807887e+00
1054000 4.249369e+01 1.492777e+00 1.685230e+00 3.722902e+00 2.416609e+00 6.324555e-01 5.830952e-01 2.449490e-01 0.000000e+00 0.000000e+00 0.000000e+00 0.000000e+00 3.954744e+00
1055000 4.870436e+01 1.082867e+00 1.685230e+00 3.722902e+00 2.416609e+00 6.324555e-01 5.830952e-01 2.449490e-01 0.000000e+00 0.000000e+00 0.000000e+00 0.000000e+00 3.954744e+00
1056000 1.253345e+01 5.005694e-01 1.685230e+00 3.722902e+00 2.416609e+00 7.348469e-01 5.830952e-01 2.449490e-01 0.000000e+00 0.000000e+00 0.000000e+00 0.000000e+00 3.919184e+00
1057000 5.311898e+01 6.079604e-01 1.685230e+00 3.722902e+00 2.416609e+00 7.348469e-01 5.830952e-01 2.449490e-01 0.000000e+00 0.000000e+00 0.000000e+00 0.000000e+00 3.919184e+00
1058000 4.911561e+01 1.010372e+00 1.685230e+00 3.722902e+00 2.416609e+00 7.348469e-01 5.830952e-01 2.449490e-01 0.000000e+00 0.000000e+00 0.000000e+00 0.000000e+00 3.919184e+00
1059000 3.890844e+01 8.940307e-01 1.685230e+00 3.722902e+00 2.481935e+00 7.348469e-01 5.830952e-01 2.449490e-01 0.000000e+00 0.000000e+00 0.000000e+00 0.000000e+00 3.919184e+00
1060000 4.437975e+01 1.483577e+00 1.685230e+00 3.722902e+00 2.293469e+00 7.348469e-01 5.830952e-01 2.449490e-01 0.000000e+00 0.000000e+00 0.000000e+00 0.000000e+00 3.919184e+00
1061000 3.094643e+01 1.287791e+00 1.516575e+00 3.786819e+00 2.310844e+00 7.348469e-01 5.830952e-01 2.449490e-01 0.000000e+00 0.000000e+00 0.000000e+00 0.000000e+00 4.007493e+00
1062000 4.798648e+01 1.290931e+00 1.516575e+00 3.786819e+00 2.345208e+00 7.348469e-01 5.830952e-01 2.449490e-01 0.000000e+00 0.000000e+00 0.000000e+00 0.000000e+00 4.069398e+00
1063000 4.660995e+01 9.572671e-01 1.516575e+00 3.786819e+00 2.345208e+00 7.348469e-01 5.830952e-01 2.449490e-01 0.000000e+00 0.000000e+00 0.000000e+00 0.000000e+00 4.069398e+00
1064000 2.647027e+01 1.096583e+00 1.516575e+00 3.706751e+00 2.345208e+00 7.348469e-01 5.830952e-01 2.449490e-01 0.000000e+00 0.000000e+00 0.000000e+00 0.000000e+00 4.029888e+00
1065000 1.538213e+01 1.647460e+00 1.516575e+00 3.706751e+00 2.345208e+00 7.348469e-01 5.830952e-01 2.449490e-01 0.000000e+00 0.000000e+00 0.000000e+00 0.000000e+00 4.000000e+00
1066000 4.787480e+01 1.234815e+00 1.516575e+00 3.854867e+00 2.345208e+00 7.348469e-01 5.830952e-01 2.449490e-01 0.000000e+00 0.000000e+00 0.000000e+00 0.000000e+00 4.066940e+00
1067000 2.814817e+01 2.209949e+00 1.593738e+00 3.828838e+00 2.345208e+00 7.348469e-01 5.830952e-01 2.449490e-01 0.000000e+00 0.000000e+00 0.000000e+00 0.000000e+00 3.749667e+00
1068000 3.044525e+01 1.162808e+00 1.435270e+00 3.828838e+00 2.345208e+00 7.348469e-01 5.830952e-01 2.449490e-01 0.000000e+00 0.000000e+00 0.000000e+00 0.000000e+00 3.749667e+00
1069000 4.883815e+01 9.310392e-01 1.435270e+00 3.828838e+00 2.345208e+00 7.348469e-01 5.830952e-01 2.449490e-01 0.000000e+00 0.000000e+00 0.000000e+00 0.000000e+00 3.826225e+00
1070000 3.252747e+01 9.949063e-01 1.536229e+00 3.828838e+00 2.345208e+00 6.782330e-01 5.830952e-01 2.449490e-01 0.000000e+00 0.000000e+00 0.000000e+00 0.000000e+00 3.760319e+00
1071000 6.273825e+01 9.822978e-01 1.536229e+00 3.828838e+00 2.345208e+00 6.782330e-01 5.830952e-01 2.449490e-01 0.000000e+00 0.000000e+00 0.000000e+00 0.000000e+00 3.760319e+00
1072000 3.883764e+01 1.353855e+00 1.536229e+00 3.891015e+00 2.345208e+00 6.782330e-01 5.830952e-01 2.449490e-01 0.000000e+00 0.000000e+00 0.000000e+00 0.000000e+00 3.893584e+00
1073000 4.963066e+01 1.632789e+00 1.536229e+00 3.860052e+00 2.345208e+00 6.782330e-01 5.830952e-01 2.449490e-01 0.000000e+00 0.000000e+00 0.000000e+00 0.000000e+00 3.854867e+00
1074000 6.964671e+01 5.668715e-01 1.536229e+00 3.860052e+00 2.345208e+00 6.782330e-01 5.830952e-01 2.449490e-01 0.000000e+00 0.000000e+00 0.000000e+00 0.000000e+00 3.854867e+00
1075000 4.644576e+01 1.178127e+00 1.655295e+00 3.860052e+00 2.345208e+00 6.782330e-01 5.830952e-01 2.449490e-01 0.000000e+00 0.000000e+00 0.000000e+00 0.000000e+00 3.706751e+00
1076000 3.994213e+01 9.652211e-01 1.655295e+00 3.828838e+00 2.345208e+00 6.782330e-01 5.830952e-01 4.000000e-01 0.000000e+00 0.000000e+00 0.000000e+00 0.000000e+00 3.813135e+00
1077000 4.488014e+01 1.311271e+00 1.655295e+00 3.828838e+00 2.345208e+00 6.782330e-01 5.830952e-01 4.000000e-01 0.000000e+00 0.000000e+00 0.000000e+00 0.000000e+00 3.789459e+00
1078000 4.535808e+01 1.001492e+00 1.655295e+00 3.828838e+00 2.345208e+00 6.782330e-01 5.830952e-01 4.000000e-01 0.000000e+00 0.000000e+00 0.000000e+00 0.000000e+00 3.789459e+00
1079000 4.800427e+01 1.470207e+00 1.655295e+00 3.828838e+00 2.345208e+00 7.483315e-01 5.830952e-01 4.000000e-01 0.000000e+00 0.000000e+00 0.000000e+00 0.000000e+00 3.931921e+00
1080000 5.503329e+01 8.418204e-01 1.655295e+00 3.828838e+00 2.345208e+00 7.483315e-01 5.830952e-01 4.000000e-01 0.000000e+00 0.000000e+00 0.000000e+00 0.000000e+00 3.916631e+00
1081000 5.418642e+01 1.161153e+00 1.516575e+00 3.828838e+00 2.345208e+00 7.483315e-01 5.830952e-01 4.000000e-01 0.000000e+00 0.000000e+00 0.000000e+00 0.000000e+00 3.987480e+00
1082000 5.964250e+01 9.040860e-02 1.516575e+00 3.828838e+00 2.379075e+00 7.483315e-01 5.830952e-01 4.000000e-01 0.000000e+00 0.000000e+00 0.000000e+00 0.000000e+00 3.979950e+00
1083000 3.998133e+01 4.734665e-01 1.516575e+00 3.828838e+00 2.379075e+00 7.483315e-01 5.830952e-01 4.000000e-01 0.000000e+00 0.000000e+00 0.000000e+00 0.000000e+00 3.982462e+00
1084000 4.104876e+01 9.253416e-01 1.462874e+00 3.828838e+00 2.379075e+00 7.483315e-01 5.830952e-01 4.000000e-01 0.000000e+00 0.000000e+00 0.000000e+00 0.000000e+00 3.994997e+00
1085000 4.761923e+01 8.475112e-01 1.568439e+00 3.839271e+00 2.379075e+00 7.483315e-01 5.830952e-01 4.898979e-01 0.000000e+00 0.000000e+00 0.000000e+00 0.000000e+00 3.962323e+00
1086000 5.444974e+01 1.960902e+00 1.568439e+00 3.898718e+00 2.420744e+00 7.483315e-01 5.830952e-01 4.898979e-01 0.000000e+00 0.000000e+00 0.000000e+00 0.000000e+00 4.069398e+00
1087000 3.025843e+01 1.369765e+00 1.536229e+00 3.898718e+00 2.420744e+00 7.483315e-01 5.830952e-01 4.898979e-01 0.000000e+00 0.000000e+00 0.000000e+00 0.000000e+00 4.103657e+00
1088000 4.581999e+01 7.288817e-01 1.536229e+00 3.898718e+00 2.420744e+00 7.483315e-01 5.830952e-01 4.898979e-01 0.000000e+00 0.000000e+00 0.000000e+00 0.000000e+00 4.103657e+00
1089000 3.213550e+01 1.787423e+00 1.536229e+00 3.733631e+00 2.420744e+00 7.483315e-01 5.830952e-01 4.898979e-01 0.000000e+00 0.000000e+00 0.000000e+00 0.000000e+00 4.062019e+00
1090000 3.778869e+01 1.127515e+00 1.392839e+00 3.733631e+00 2.420744e+00 7.483315e-01 5.830952e-01 4.898979e-01 0.000000e+00 0.000000e+00 0.000000e+00 0.000000e+00 4.115823e+00
1091000 3.154316e+01 5.661672e-01 1.392839e+00 3.733631e+00 2.420744e+00 7.483315e-01 5.830952e-01 4.898979e-01 0.000000e+00 0.000000e+00 0.000000e+00 0.000000e+00 4.115823e+00
1092000 3.717749e+01 1.788316e+00 1.392839e+00 3.733631e+00 2.420744e+00 7.483315e-01 5.830952e-01 4.898979e-01 0.000000e+00 0.000000e+00 0.000000e+00 0.000000e+00 4.115823e+00
1093000 2.373800e+01 4.712739e-01 1.392839e+00 3.733631e+00 2.420744e+00 7.483315e-01 5.830952e-01 4.898979e-01 0.000000e+00 0.000000e+00 0.000000e+00 0.000000e+00 4.115823e+00
1094000 3.778085e+01 9.520690e-01 1.392839e+00 3.733631e+00 2.420744e+00 7.483315e-01 5.830952e-01 4.898979e-01 0.000000e+00 0.000000e+00 0.000000e+00 0.000000e+00 4.115823e+00
1095000 6.553085e+01 7.196912e-01 1.392839e+00 3.733631e+00 2.420744e+00 7.483315e-01 5.830952e-01 4.898979e-01 0.000000e+00 0.000000e+00 0.000000e+00 0.000000e+00 4.115823e+00
1096000 4.542759e+01 1.107960e+00 1.392839e+00 3.733631e+00 2.420744e+00 7.483315e-01 5.830952e-01 4.898979e-01 0.000000e+00 0.000000e+00 0.000000e+00 0.000000e+00 4.115823e+00
1097000 2.531723e+01 9.896988e-01 1.392839e+00 3.733631e+00 2.420744e+00 7.483315e-01 5.830952e-01 4.898979e-01 0.000000e+00 0.000000e+00 0.000000e+00 0.000000e+00 4.115823e+00
1098000 2.725342e+01 7.612517e-01 1.392839e+00 3.733631e+00 2.420744e+00 7.483315e-01 5.830952e-01 4.898979e-01 0.000000e+00 0.000000e+00 0.000000e+00 0.000000e+00 4.115823e+00
1099000 1.689142e+01 1.179273e+00 1.341641e+00 3.733631e+00 2.420744e+00 7.483315e-01 5.830952e-01 4.898979e-01 0.000000e+00 0.000000e+00 0.000000e+00 0.000000e+00 4.237924e+00
1100000 3.419121e+01 1.158749e+00 1.341641e+00 3.733631e+00 2.477902e+00 8.602325e-01 5.830952e-01 4.898979e-01 0.000000e+00 0.000000e+00 0.000000e+00 0.000000e+00 4.235564e+00
1101000 1.505367e+01 7.087064e-01 1.341641e+00 3.733631e+00 2.477902e+00 8.602325e-01 5.830952e-01 4.898979e-01 0.000000e+00 0.000000e+00 0.000000e+00 0.000000e+00 4.235564e+00
1102000 2.923995e+01 8.393419e-01 1.341641e+00 3.733631e+00 2.477902e+00 8.602325e-01 5.830952e-01 4.898979e-01 0.000000e+00 0.000000e+00 0.000000e+00 0.000000e+00 4.235564e+00
1103000 3.708382e+01 9.389101e-01 1.341641e+00 3.572114e+00 2.477902e+00 8.602325e-01 5.830952e-01 4.898979e-01 0.000000e+00 0.000000e+00 0.000000e+00 0.000000e+00 4.235564e+00
1104000 2.765224e+01 1.438714e+00 1.341641e+00 3.572114e+00 2.477902e+00 1.000000e+00 5.830952e-01 4.898979e-01 0.000000e+00 0.000000e+00 0.000000e+00 0.000000e+00 4.247352e+00
1105000 2.603632e+01 1.300589e+00 1.341641e+00 3.586084e+00 2.477902e+00 1.000000e+00 5.830952e-01 4.898979e-01 0.000000e+00 0.000000e+00 0.000000e+00 0.000000e+00 4.247352e+00
1106000 2.352720e+01 2.035592e+00 1.341641e+00 3.586084e+00 2.477902e+00 1.067708e+00 5.830952e-01 4.898979e-01 0.000000e+00 0.000000e+00 0.000000e+00 0.000000e+00 4.296510e+00
1107000 4.481175e+01 4.700905e-01 1.341641e+00 3.586084e+00 2.477902e+00 1.067708e+00 5.830952e-01 4.898979e-01 0.000000e+00 0.000000e+00 0.000000e+00 0.000000e+00 4.411349e+00
1108000 4.311201e+01 1.030523e+00 1.319091e+00 3.586084e+00 2.477902e+00 1.067708e+00 5.830952e-01 4.898979e-01 0.000000e+00 0.000000e+00 0.000000e+00 0.000000e+00 4.532108e+00
1109000 3.224655e+01 7.796335e-01 1.326650e+00 3.586084e+00 2.477902e+00 1.067708e+00 5.830952e-01 4.898979e-01 0.000000e+00 0.000000e+00 0.000000e+00 0.000000e+00 4.532108e+00
1110000 2.911404e+01 1.209887e+00 1.326650e+00 3.586084e+00 2.477902e+00 1.067708e+00 5.830952e-01 4.898979e-01 0.000000e+00 0.000000e+00 0.000000e+00 0.000000e+00 4.658326e+00
1111000 3.298304e+01 2.079967e+00 1.326650e+00 3.674235e+00 2.477902e+00 1.067708e+00 5.830952e-01 4.898979e-01 0.000000e+00 0.000000e+00 0.000000e+00 0.000000e+00 4.789572e+00
1112000 2.413976e+01 7.901948e-01 1.326650e+00 3.674235e+00 2.477902e+00 1.067708e+00 5.830952e-01 4.898979e-01 0.000000e+00 0.000000e+00 0.000000e+00 0.000000e+00 4.833218e+00
1113000 3.073807e+01 1.294774e+00 1.326650e+00 3.706751e+00 2.477902e+00 1.067708e+00 5.830952e-01 4.898979e-01 0.000000e+00 0.000000e+00 0.000000e+00 0.000000e+00 4.884670e+00
1114000 1.954634e+01 8.686049e-01 1.326650e+00 3.828838e+00 2.477902e+00 1.067708e+00 5.830952e-01 4.898979e-01 0.000000e+00 0.000000e+00 0.000000e+00 0.000000e+00 4.884670e+00
1115000 1.988677e+01 1.527646e+00 1.326650e+00 3.828838e+00 2.477902e+00 1.067708e+00 5.830952e-01 4.898979e-01 0.000000e+00 0.000000e+00 0.000000e+00 0.000000e+00 4.913247e+00
1116000 3.530348e+01 1.345634e+00 1.326650e+00 3.828838e+00 2.477902e+00 1.067708e+00 5.830952e-01 4.898979e-01 0.000000e+00 0.000000e+00 0.000000e+00 0.000000e+00 4.913247e+00
1117000 3.107246e+01 7.729958e-02 1.326650e+00 3.828838e+00 2.529822e+00 1.067708e+00 5.830952e-01 4.898979e-01 0.000000e+00 0.000000e+00 0.000000e+00 0.000000e+00 4.969909e+00
1118000 3.141521e+01 1.440916e+00 1.435270e+00 3.828838e+00 2.529822e+00 1.067708e+00 5.830952e-01 4.898979e-01 0.000000e+00 0.000000e+00 0.000000e+00 0.000000e+00 4.800000e+00
1119000 1.135006e+01 1.675129e+00 1.435270e+00 3.893584e+00 2.529822e+00 1.067708e+00 5.830952e-01 4.898979e-01 0.000000e+00 0.000000e+00 0.000000e+00 0.000000e+00 4.800000e+00
1120000 3.751198e+01 1.796420e+00 1.435270e+00 3.893584e+00 2.332381e+00 1.067708e+00 5.830952e-01 4.898979e-01 0.000000e+00 0.000000e+00 0.000000e+00 0.000000e+00 4.760252e+00
1121000 4.656184e+01 1.404116e+00 1.435270e+00 3.733631e+00 2.332381e+00 1.067708e+00 5.830952e-01 4.898979e-01 0.000000e+00 0.000000e+00 0.000000e+00 0.000000e+00 4.715930e+00
1122000 3.407640e+01 9.692171e-01 1.435270e+00 3.807887e+00 2.357965e+00 1.067708e+00 5.830952e-01 4.898979e-01 0.000000e+00 0.000000e+00 0.000000e+00 0.000000e+00 4.872371e+00
1123000 3.182251e+01 1.342596e+00 1.435270e+00 3.957272e+00 2.357965e+00 1.067708e+00 5.830952e-01 4.898979e-01 0.000000e+00 0.000000e+00 0.000000e+00 0.000000e+00 4.955805e+00
1124000 2.338184e+01 1.305450e+00 1.280625e+00 3.957272e+00 2.357965e+00 1.067708e+00 5.830952e-01 4.898979e-01 0.000000e+00 0.000000e+00 0.000000e+00 0.000000e+00 4.993996e+00
1125000 1.795003e+01 8.198691e-01 1.280625e+00 4.115823e+00 2.357965e+00 1.067708e+00 5.830952e-01 4.898979e-01 0.000000e+00 0.000000e+00 0.000000e+00 0.000000e+00 5.093133e+00
1126000 3.136678e+01 1.291079e+00 1.280625e+00 4.115823e+00 2.357965e+00 1.067708e+00 5.830952e-01 4.898979e-01 0.000000e+00 0.000000e+00 0.000000e+00 0.000000e+00 5.093133e+00
1127000 4.273624e+01 1.313054e+00 1.280625e+00 4.115823e+00 2.357965e+00 1.067708e+00 5.830952e-01 4.898979e-01 0.000000e+00 0.000000e+00 0.000000e+00 0.000000e+00 5.093133e+00
1128000 4.416663e+01 1.455527e+00 1.280625e+00 4.115823e+00 2.420744e+00 1.067708e+00 5.830952e-01 4.898979e-01 0.000000e+00 0.000000e+00 0.000000e+00 0.000000e+00 5.211526e+00
1129000 3.914607e+01 1.217947e+00 1.378405e+00 4.115823e+00 2.497999e+00 1.067708e+00 5.830952e-01 4.898979e-01 0.000000e+00 0.000000e+00 0.000000e+00 0.000000e+00 5.285830e+00
1130000 3.267397e+01 1.837196e+00 1.378405e+00 4.115823e+00 2.497999e+00 1.067708e+00 5.830952e-01 4.898979e-01 0.000000e+00 0.000000e+00 0.000000e+00 0.000000e+00 5.285830e+00
1131000 3.939979e+01 9.235988e-01 1.378405e+00 4.115823e+00 2.497999e+00 1.067708e+00 5.830952e-01 4.898979e-01 0.000000e+00 0.000000e+00 0.000000e+00 0.000000e+00 5.285830e+00
1132000 4.994993e+01 1.499119e+00 1.378405e+00 4.115823e+00 2.497999e+00 1.067708e+00 5.830952e-01 4.898979e-01 0.000000e+00 0.000000e+00 0.000000e+00 0.000000e+00 5.285830e+00
1133000 4.730102e+01 1.279849e+00 1.496663e+00 4.115823e+00 2.497999e+00 1.067708e+00 5.830952e-01 4.898979e-01 0.000000e+00 0.000000e+00 0.000000e+00 0.000000e+00 5.244044e+00
1134000 3.616236e+01 1.411631e+00 1.496663e+00 4.115823e+00 2.497999e+00 1.067708e+00 5.830952e-01 4.898979e-01 0.000000e+00 0.000000e+00 0.000000e+00 0.000000e+00 5.244044e+00
1135000 4.795649e+01 1.037675e+00 1.496663e+00 4.242641e+00 2.497999e+00 1.067708e+00 5.830952e-01 4.898979e-01 0.000000e+00 0.000000e+00 0.000000e+00 0.000000e+00 5.285830e+00
1136000 3.737365e+01 1.083436e+00 1.496663e+00 4.242641e+00 2.497999e+00 1.067708e+00 5.830952e-01 4.898979e-01 0.000000e+00 0.000000e+00 0.000000e+00 0.000000e+00 5.285830e+00
1137000 5.514531e+01 6.587719e-01 1.496663e+00 4.305810e+00 2.588436e+00 1.067708e+00 5.830952e-01 4.898979e-01 0.000000e+00 0.000000e+00 0.000000e+00 0.000000e+00 5.537147e+00
1138000 4.855976e+01 1.028147e+00 1.496663e+00 4.305810e+00 2.588436e+00 1.067708e+00 5.830952e-01 4.898979e-01 0.000000e+00 0.000000e+00 0.000000e+00 0.000000e+00 5.537147e+00
1139000 2.662128e+01 1.882433e+00 1.496663e+00 4.305810e+00 2.588436e+00 1.067708e+00 5.830952e-01 4.898979e-01 0.000000e+00 0.000000e+00 0.000000e+00 0.000000e+00 5.537147e+00
1140000 4.234478e+01 1.432825e+00 1.496663e+00 4.305810e+00 2.634388e+00 1.067708e+00 5.830952e-01 4.898979e-01 0.000000e+00 0.000000e+00 0.000000e+00 0.000000e+00 5.580323e+00
1141000 4.249745e+01 7.707365e-01 1.496663e+00 4.305810e+00 2.634388e+00 1.067708e+00 5.830952e-01 4.898979e-01 0.000000e+00 0.000000e+00 0.000000e+00 0.000000e+00 5.580323e+00
1142000 4.553231e+01 7.980919e-01 1.496663e+00 4.305810e+00 2.634388e+00 1.067708e+00 5.830952e-01 4.898979e-01 0.000000e+00 0.000000e+00 0.000000e+00 0.000000e+00 5.580323e+00
1143000 4.155088e+01 1.567023e+00 1.496663e+00 4.305810e+00 2.634388e+00 1.067708e+00 5.830952e-01 4.898979e-01 0.000000e+00 0.000000e+00 0.000000e+00 0.000000e+00 5.580323e+00
1144000 2.360670e+01 1.808882e+00 1.496663e+00 4.305810e+00 2.634388e+00 1.067708e+00 5.830952e-01 4.898979e-01 0.000000e+00 0.000000e+00 0.000000e+00 0.000000e+00 5.580323e+00
1145000 3.414559e+01 1.447488e+00 1.496663e+00 4.377214e+00 2.675818e+00 1.067708e+00 5.830952e-01 4.898979e-01 0.000000e+00 0.000000e+00 0.000000e+00 0.000000e+00 5.669215e+00
1146000 3.658063e+01 9.518491e-01 1.496663e+00 4.377214e+00 2.675818e+00 1.067708e+00 5.830952e-01 4.898979e-01 0.000000e+00 0.000000e+00 0.000000e+00 0.000000e+00 5.669215e+00
1147000 5.735988e+01 9.878479e-01 1.496663e+00 4.377214e+00 2.675818e+00 1.067708e+00 5.830952e-01 4.898979e-01 0.000000e+00 0.000000e+00 0.000000e+00 0.000000e+00 5.669215e+00
1148000 3.576622e+01 1.148596e+00 1.496663e+00 4.377214e+00 2.481935e+00 1.067708e+00 5.830952e-01 4.898979e-01 0.000000e+00 0.000000e+00 0.000000e+00 0.000000e+00 5.500909e+00
1149000 2.527384e+01 6.055090e-01 1.496663e+00 4.377214e+00 2.481935e+00 1.067708e+00 5.830952e-01 4.898979e-01 0.000000e+00 0.000000e+00 0.000000e+00 0.000000e+00 5.500909e+00
1150000 3.554021e+01 9.979545e-01 1.496663e+00 4.377214e+00 2.481935e+00 1.067708e+00 5.830952e-01 4.898979e-01 0.000000e+00 0.000000e+00 0.000000e+00 0.000000e+00 5.500909e+00
1151000 2.978276e+01 1.721152e+00 1.363818e+00 4.377214e+00 2.481935e+00 1.166190e+00 5.830952e-01 4.898979e-01 0.000000e+00 0.000000e+00 0.000000e+00 0.000000e+00 5.669215e+00
1152000 2.146062e+01 6.858047e-01 1.363818e+00 4.308132e+00 2.481935e+00 1.166190e+00 5.830952e-01 4.898979e-01 0.000000e+00 0.000000e+00 0.000000e+00 0.000000e+00 5.504544e+00
1153000 3.173885e+01 1.464397e+00 1.363818e+00 4.308132e+00 2.481935e+00 1.166190e+00 5.830952e-01 4.898979e-01 0.000000e+00 0.000000e+00 0.000000e+00 0.000000e+00 5.504544e+00
1154000 3.241070e+01 7.586440e-01 1.363818e+00 4.308132e+00 2.481935e+00 1.166190e+00 5.830952e-01 4.898979e-01 0.000000e+00 0.000000e+00 0.000000e+00 0.000000e+00 5.504544e+00
1155000 2.158364e+01 7.964647e-01 1.363818e+00 4.308132e+00 2.481935e+00 1.166190e+00 5.830952e-01 4.898979e-01 0.000000e+00 0.000000e+00 0.000000e+00 0.000000e+00 5.504544e+00
1156000 1.797335e+01 1.087648e+00 1.363818e+00 4.152108e+00 2.481935e+00 1.166190e+00 5.830952e-01 4.898979e-01 0.000000e+00 0.000000e+00 0.000000e+00 0.000000e+00 5.462600e+00
1157000 1.984745e+01 1.882440e+00 1.363818e+00 4.152108e+00 2.481935e+00 1.288410e+00 5.830952e-01 4.898979e-01 0.000000e+00 0.000000e+00 0.000000e+00 0.000000e+00 5.500909e+00
1158000 4.852596e+01 9.687555e-01 1.363818e+00 4.152108e+00 2.481935e+00 1.288410e+00 5.830952e-01 4.898979e-01 0.000000e+00 0.000000e+00 0.000000e+00 0.000000e+00 5.500909e+00
1159000 4.015915e+01 8.230736e-01 1.363818e+00 4.086563e+00 2.481935e+00 1.288410e+00 5.830952e-01 4.898979e-01 0.000000e+00 0.000000e+00 0.000000e+00 0.000000e+00 5.500909e+00
1160000 3.276466e+01 4.605275e-01 1.363818e+00 4.086563e+00 2.481935e+00 1.288410e+00 5.830952e-01 4.898979e-01 0.000000e+00 0.000000e+00 0.000000e+00 0.000000e+00 5.334791e+00
1161000 3.252357e+01 1.360106e+00 1.363818e+00 4.086563e+00 2.537716e+00 1.288410e+00 5.830952e-01 4.898979e-01 0.000000e+00 0.000000e+00 0.000000e+00 0.000000e+00 5.379591e+00
1162000 3.209458e+01 7.552543e-01 1.503330e+00 4.086563e+00 2.537716e+00 1.288410e+00 5.830952e-01 4.898979e-01 0.000000e+00 0.000000e+00 0.000000e+00 0.000000e+00 5.338539e+00
1163000 5.118848e+01 1.295336e+00 1.503330e+00 4.086563e+00 2.537716e+00 1.288410e+00 5.830952e-01 4.898979e-01 0.000000e+00 0.000000e+00 0.000000e+00 0.000000e+00 5.338539e+00
1164000 3.575091e+01 1.105300e+00 1.503330e+00 4.086563e+00 2.537716e+00 1.428286e+00 5.830952e-01 4.898979e-01 0.000000e+00 0.000000e+00 0.000000e+00 0.000000e+00 5.388877e+00
1165000 3.542458e+01 1.507258e+00 1.503330e+00 4.086563e+00 2.537716e+00 1.414214e+00 5.830952e-01 4.898979e-01 0.000000e+00 0.000000e+00 0.000000e+00 0.000000e+00 5.353504e+00
1166000 5.066603e+01 1.756082e+00 1.503330e+00 4.086563e+00 2.537716e+00 1.414214e+00 5.830952e-01 4.898979e-01 0.000000e+00 0.000000e+00 0.000000e+00 0.000000e+00 5.353504e+00
1167000 6.300795e+01 1.441248e+00 1.503330e+00 4.086563e+00 2.537716e+00 1.414214e+00 5.830952e-01 4.898979e-01 0.000000e+00 0.000000e+00 0.000000e+00 0.000000e+00 5.353504e+00
1168000 3.529545e+01 1.892217e+00 1.428286e+00 3.929377e+00 2.537716e+00 1.414214e+00 5.830952e-01 4.898979e-01 0.000000e+00 0.000000e+00 0.000000e+00 0.000000e+00 5.325411e+00
1169000 4.996644e+01 1.811284e+00 1.428286e+00 3.929377e+00 2.537716e+00 1.414214e+00 5.830952e-01 4.898979e-01 0.000000e+00 0.000000e+00 0.000000e+00 0.000000e+00 5.379591e+00
1170000 6.092904e+01 9.880882e-01 1.428286e+00 3.929377e+00 2.537716e+00 1.414214e+00 5.830952e-01 4.898979e-01 0.000000e+00 0.000000e+00 0.000000e+00 0.000000e+00 5.379591e+00
1171000 5.966592e+01 1.259013e+00 1.428286e+00 3.929377e+00 2.537716e+00 1.414214e+00 5.830952e-01 4.898979e-01 0.000000e+00 0.000000e+00 0.000000e+00 0.000000e+00 5.379591e+00
1172000 5.655210e+01 1.362297e+00 1.428286e+00 3.929377e+00 2.537716e+00 1.414214e+00 5.830952e-01 4.898979e-01 0.000000e+00 0.000000e+00 0.000000e+00 0.000000e+00 5.379591e+00
1173000 5.215478e+01 1.056680e+00 1.428286e+00 3.929377e+00 2.537716e+00 1.414214e+00 5.830952e-01 4.898979e-01 0.000000e+00 0.000000e+00 0.000000e+00 0.000000e+00 5.379591e+00
1174000 5.474394e+01 9.569063e-01 1.378405e+00 3.929377e+00 2.537716e+00 1.414214e+00 5.830952e-01 4.898979e-01 0.000000e+00 0.000000e+00 0.000000e+00 0.000000e+00 5.440588e+00
1175000 5.010533e+01 1.447528e+00 1.240967e+00 3.929377e+00 2.672078e+00 1.414214e+00 5.830952e-01 4.898979e-01 0.000000e+00 0.000000e+00 0.000000e+00 0.000000e+00 5.555178e+00
1176000 4.369129e+01 1.098368e+00 1.240967e+00 3.929377e+00 2.731300e+00 1.414214e+00 5.830952e-01 4.898979e-01 0.000000e+00 0.000000e+00 0.000000e+00 0.000000e+00 5.616048e+00
1177000 5.501986e+01 1.069146e+00 1.240967e+00 3.776242e+00 2.731300e+00 1.414214e+00 5.830952e-01 4.898979e-01 0.000000e+00 0.000000e+00 0.000000e+00 0.000000e+00 5.594640e+00
1178000 3.303076e+01 8.545668e-01 1.240967e+00 3.854867e+00 2.731300e+00 1.414214e+00 5.830952e-01 4.898979e-01 0.000000e+00 0.000000e+00 0.000000e+00 0.000000e+00 5.713143e+00
1179000 3.221922e+01 1.104189e+00 1.240967e+00 3.942081e+00 2.731300e+00 1.414214e+00 5.830952e-01 4.898979e-01 0.000000e+00 0.000000e+00 0.000000e+00 0.000000e+00 5.836095e+00
1180000 3.323341e+01 2.752997e-01 1.240967e+00 3.942081e+00 2.731300e+00 1.414214e+00 5.830952e-01 4.898979e-01 0.000000e+00 0.000000e+00 0.000000e+00 0.000000e+00 5.836095e+00
1181000 3.331642e+01 1.271340e+00 1.240967e+00 3.962323e+00 2.731300e+00 1.414214e+00 5.830952e-01 4.898979e-01 0.000000e+00 0.000000e+00 0.000000e+00 0.000000e+00 5.895761e+00
1182000 2.328091e+01 9.546975e-01 1.240967e+00 4.190465e+00 2.731300e+00 1.414214e+00 5.830952e-01 4.898979e-01 0.000000e+00 0.000000e+00 0.000000e+00 0.000000e+00 6.094260e+00
1183000 1.740220e+01 1.025357e+00 1.240967e+00 4.115823e+00 2.731300e+00 1.356466e+00 5.830952e-01 4.898979e-01 0.000000e+00 0.000000e+00 0.000000e+00 0.000000e+00 5.938013e+00
1184000 3.330796e+01 5.499964e-01 1.240967e+00 3.891015e+00 2.731300e+00 1.356466e+00 5.830952e-01 4.898979e-01 0.000000e+00 0.000000e+00 0.000000e+00 0.000000e+00 5.756735e+00
1185000 2.274616e+01 7.992983e-01 1.240967e+00 3.982462e+00 2.731300e+00 1.356466e+00 5.830952e-01 4.898979e-01 0.000000e+00 0.000000e+00 0.000000e+00 0.000000e+00 5.756735e+00
1186000 3.498910e+01 5.295283e-01 1.240967e+00 3.828838e+00 2.731300e+00 1.356466e+00 5.830952e-01 4.898979e-01 0.000000e+00 0.000000e+00 0.000000e+00 0.000000e+00 5.853204e+00
1187000 3.678960e+01 1.706491e+00 1.240967e+00 3.679674e+00 2.731300e+00 1.356466e+00 5.830952e-01 4.898979e-01 0.000000e+00 0.000000e+00 0.000000e+00 0.000000e+00 5.834381e+00
1188000 3.281730e+01 1.546425e+00 1.240967e+00 3.679674e+00 2.731300e+00 1.356466e+00 5.830952e-01 4.898979e-01 0.000000e+00 0.000000e+00 0.000000e+00 0.000000e+00 5.834381e+00
1189000 2.270980e+01 4.115180e-01 1.240967e+00 3.891015e+00 2.745906e+00 1.356466e+00 5.830952e-01 4.898979e-01 0.000000e+00 0.000000e+00 0.000000e+00 0.000000e+00 5.978294e+00
1190000 4.481613e+01 1.236678e+00 1.240967e+00 3.994997e+00 2.745906e+00 1.356466e+00 5.830952e-01 4.898979e-01 0.000000e+00 0.000000e+00 0.000000e+00 0.000000e+00 6.004998e+00
1191000 3.512956e+01 8.660826e-01 1.240967e+00 3.994997e+00 2.745906e+00 1.356466e+00 5.830952e-01 4.898979e-01 0.000000e+00 0.000000e+00 0.000000e+00 0.000000e+00 6.128621e+00
1192000 5.009523e+01 1.051551e+00 1.240967e+00 3.994997e+00 2.745906e+00 1.356466e+00 5.830952e-01 4.898979e-01 0.000000e+00 0.000000e+00 0.000000e+00 0.000000e+00 6.128621e+00
1193000 6.957303e+01 1.417281e+00 1.240967e+00 3.919184e+00 2.745906e+00 1.356466e+00 5.830952e-01 4.898979e-01 0.000000e+00 0.000000e+00 0.000000e+00 0.000000e+00 5.953150e+00
1194000 5.802795e+01 1.712284e+00 1.240967e+00 3.929377e+00 2.745906e+00 1.356466e+00 5.830952e-01 4.898979e-01 0.000000e+00 0.000000e+00 0.000000e+00 0.000000e+00 5.953150e+00
1195000 4.636651e+01 1.650465e+00 1.240967e+00 3.929377e+00 2.745906e+00 1.356466e+00 5.830952e-01 4.898979e-01 0.000000e+00 0.000000e+00 0.000000e+00 0.000000e+00 6.000000e+00
1196000 4.415010e+01 9.675972e-01 1.240967e+00 4.037326e+00 2.745906e+00 1.356466e+00 5.830952e-01 4.898979e-01 0.000000e+00 0.000000e+00 0.000000e+00 0.000000e+00 6.126989e+00
1197000 1.608917e+01 1.687677e+00 1.240967e+00 3.891015e+00 2.745906e+00 1.356466e+00 5.830952e-01 4.898979e-01 0.000000e+00 0.000000e+00 0.000000e+00 0.000000e+00 6.104097e+00
1198000 2.307167e+01 7.536238e-01 1.240967e+00 3.749667e+00 2.745906e+00 1.356466e+00 5.830952e-01 4.898979e-01 0.000000e+00 0.000000e+00 0.000000e+00 0.000000e+00 6.104097e+00
1199000 1.301423e+01 8.241575e-01 1.240967e+00 3.613862e+00 2.745906e+00 1.356466e+00 5.830952e-01 4.898979e-01 0.000000e+00 0.000000e+00 0.000000e+00 0.000000e+00 6.077829e+00
1200000 3.746781e+01 1.363951e+00 1.240967e+00 3.613862e+00 2.828427e+00 1.356466e+00 5.830952e-01 4.898979e-01 0.000000e+00 0.000000e+00 0.000000e+00 0.000000e+00 6.204837e+00
1201000 3.875383e+01 2.822070e+00 1.240967e+00 3.613862e+00 2.828427e+00 1.356466e+00 5.830952e-01 4.898979e-01 0.000000e+00 0.000000e+00 0.000000e+00 0.000000e+00 6.204837e+00
1202000 2.768526e+01 1.185197e+00 1.240967e+00 3.613862e+00 2.828427e+00 1.356466e+00 5.830952e-01 4.898979e-01 0.000000e+00 0.000000e+00 0.000000e+00 0.000000e+00 6.204837e+00
1203000 3.248963e+01 2.017828e+00 1.400000e+00 3.527038e+00 2.828427e+00 1.356466e+00 5.830952e-01 4.898979e-01 0.000000e+00 0.000000e+00 0.000000e+00 0.000000e+00 6.021628e+00
1204000 2.356858e+01 1.501175e+00 1.400000e+00 3.527038e+00 2.922328e+00 1.208305e+00 5.830952e-01 4.898979e-01 0.000000e+00 0.000000e+00 0.000000e+00 0.000000e+00 5.978294e+00
1205000 3.620345e+01 9.354894e-01 1.400000e+00 3.527038e+00 2.922328e+00 1.208305e+00 5.830952e-01 4.898979e-01 0.000000e+00 0.000000e+00 0.000000e+00 0.000000e+00 5.978294e+00
1206000 3.289123e+01 5.683798e-01 1.400000e+00 3.527038e+00 2.922328e+00 1.208305e+00 5.830952e-01 4.898979e-01 0.000000e+00 0.000000e+00 0.000000e+00 0.000000e+00 5.978294e+00
1207000 3.253157e+01 1.429524e+00 1.400000e+00 3.527038e+00 2.922328e+00 1.208305e+00 5.830952e-01 4.898979e-01 0.000000e+00 0.000000e+00 0.000000e+00 0.000000e+00 5.978294e+00
1208000 2.458973e+01 1.293030e+00 1.400000e+00 3.527038e+00 2.922328e+00 1.208305e+00 5.830952e-01 4.898979e-01 0.000000e+00 0.000000e+00 0.000000e+00 0.000000e+00 5.978294e+00
1209000 3.399151e+01 1.397515e+00 1.568439e+00 3.527038e+00 2.922328e+00 1.208305e+00 5.830952e-01 4.898979e-01 0.000000e+00 0.000000e+00 0.000000e+00 0.000000e+00 5.974948e+00
1210000 3.030366e+01 1.206478e+00 1.568439e+00 3.527038e+00 2.922328e+00 1.208305e+00 5.830952e-01 4.898979e-01 0.000000e+00 0.000000e+00 0.000000e+00 0.000000e+00 5.974948e+00
1211000 1.730340e+01 8.658848e-01 1.568439e+00 3.391165e+00 2.922328e+00 1.208305e+00 5.830952e-01 4.898979e-01 0.000000e+00 0.000000e+00 0.000000e+00 0.000000e+00 5.978294e+00
1212000 3.032669e+01 1.228247e+00 1.568439e+00 3.391165e+00 2.922328e+00 1.208305e+00 5.830952e-01 4.898979e-01 0.000000e+00 0.000000e+00 0.000000e+00 0.000000e+00 5.978294e+00
1213000 2.512464e+01 1.591449e+00 1.568439e+00 3.397058e+00 2.922328e+00 1.208305e+00 5.830952e-01 4.898979e-01 0.000000e+00 0.000000e+00 0.000000e+00 0.000000e+00 6.013319e+00
1214000 2.218923e+01 1.323636e+00 1.568439e+00 3.397058e+00 2.922328e+00 1.208305e+00 5.830952e-01 4.898979e-01 0.000000e+00 0.000000e+00 0.000000e+00 0.000000e+00 6.013319e+00
1215000 2.655626e+01 9.886155e-01 1.568439e+00 3.310589e+00 2.922328e+00 1.208305e+00 5.830952e-01 4.898979e-01 0.000000e+00 0.000000e+00 0.000000e+00 0.000000e+00 5.836095e+00
1216000 3.825107e+01 7.285967e-01 1.568439e+00 3.310589e+00 2.922328e+00 1.208305e+00 5.830952e-01 4.898979e-01 0.000000e+00 0.000000e+00 0.000000e+00 0.000000e+00 5.836095e+00
1217000 4.416564e+01 2.914740e-01 1.568439e+00 3.310589e+00 2.922328e+00 1.208305e+00 5.830952e-01 4.898979e-01 0.000000e+00 0.000000e+00 0.000000e+00 0.000000e+00 5.836095e+00
1218000 3.360635e+01 1.471498e+00 1.568439e+00 3.310589e+00 2.922328e+00 1.208305e+00 5.830952e-01 4.898979e-01 0.000000e+00 0.000000e+00 0.000000e+00 0.000000e+00 5.836095e+00
1219000 1.848002e+01 1.090139e+00 1.568439e+00 3.429286e+00 2.922328e+00 1.208305e+00 5.830952e-01 4.898979e-01 0.000000e+00 0.000000e+00 0.000000e+00 0.000000e+00 5.969925e+00
1220000 2.938502e+01 8.917485e-01 1.568439e+00 3.429286e+00 2.922328e+00 1.208305e+00 5.830952e-01 4.898979e-01 0.000000e+00 0.000000e+00 0.000000e+00 0.000000e+00 5.969925e+00
1221000 7.154487e+01 1.055042e+00 1.568439e+00 3.429286e+00 2.922328e+00 1.208305e+00 6.782330e-01 4.898979e-01 0.000000e+00 0.000000e+00 0.000000e+00 0.000000e+00 6.107373e+00
1222000 5.646145e+01 1.714341e+00 1.568439e+00 3.440930e+00 2.922328e+00 1.208305e+00 6.782330e-01 4.898979e-01 0.000000e+00 0.000000e+00 0.000000e+00 0.000000e+00 6.143289e+00
1223000 4.403412e+01 1.229680e+00 1.568439e+00 3.440930e+00 2.731300e+00 1.208305e+00 6.782330e-01 4.898979e-01 0.000000e+00 0.000000e+00 0.000000e+00 0.000000e+00 5.971599e+00
1224000 4.353068e+01 5.995379e-01 1.568439e+00 3.440930e+00 2.731300e+00 1.208305e+00 6.782330e-01 4.898979e-01 0.000000e+00 0.000000e+00 0.000000e+00 0.000000e+00 5.971599e+00
1225000 2.220171e+01 8.619193e-01 1.568439e+00 3.464102e+00 2.731300e+00 1.208305e+00 6.782330e-01 4.898979e-01 0.000000e+00 0.000000e+00 0.000000e+00 0.000000e+00 6.013319e+00
1226000 1.422829e+01 7.515684e-01 1.568439e+00 3.464102e+00 2.731300e+00 1.208305e+00 6.782330e-01 4.898979e-01 0.000000e+00 0.000000e+00 0.000000e+00 0.000000e+00 6.013319e+00
1227000 4.089723e+01 1.113462e+00 1.568439e+00 3.382307e+00 2.731300e+00 1.208305e+00 6.782330e-01 4.898979e-01 0.000000e+00 0.000000e+00 0.000000e+00 0.000000e+00 5.842944e+00
1228000 2.629176e+01 1.776828e+00 1.568439e+00 3.382307e+00 2.731300e+00 1.208305e+00 6.782330e-01 4.898979e-01 0.000000e+00 0.000000e+00 0.000000e+00 0.000000e+00 5.842944e+00
1229000 1.842964e+01 2.109281e+00 1.568439e+00 3.382307e+00 2.731300e+00 1.208305e+00 6.782330e-01 4.898979e-01 0.000000e+00 0.000000e+00 0.000000e+00 0.000000e+00 5.842944e+00
1230000 9.240585e+00 1.335802e+00 1.624808e+00 3.382307e+00 2.731300e+00 1.208305e+00 6.782330e-01 4.898979e-01 0.000000e+00 0.000000e+00 0.000000e+00 0.000000e+00 5.674504e+00
1231000 1.640325e+01 9.589924e-01 1.624808e+00 3.382307e+00 2.731300e+00 1.208305e+00 6.782330e-01 4.898979e-01 0.000000e+00 0.000000e+00 0.000000e+00 0.000000e+00 5.674504e+00
1232000 3.409798e+01 5.122409e-01 1.624808e+00 3.382307e+00 2.731300e+00 1.208305e+00 6.782330e-01 4.898979e-01 0.000000e+00 0.000000e+00 0.000000e+00 0.000000e+00 5.674504e+00
1233000 3.998136e+01 1.840860e+00 1.624808e+00 3.382307e+00 2.731300e+00 1.208305e+00 6.782330e-01 4.898979e-01 0.000000e+00 0.000000e+00 0.000000e+00 0.000000e+00 5.674504e+00
1234000 3.746917e+01 1.809968e+00 1.624808e+00 3.382307e+00 2.731300e+00 1.208305e+00 6.782330e-01 4.898979e-01 2.000000e-01 0.000000e+00 0.000000e+00 0.000000e+00 5.817216e+00
1235000 3.422178e+01 9.104210e-01 1.624808e+00 3.382307e+00 2.839014e+00 1.208305e+00 6.782330e-01 4.898979e-01 2.000000e-01 0.000000e+00 0.000000e+00 0.000000e+00 5.963221e+00
1236000 3.143135e+01 2.167028e+00 1.624808e+00 3.382307e+00 2.653300e+00 1.208305e+00 6.782330e-01 4.898979e-01 2.000000e-01 0.000000e+00 0.000000e+00 0.000000e+00 5.801724e+00
1237000 1.033058e+01 2.272123e+00 1.562050e+00 3.382307e+00 2.653300e+00 1.288410e+00 6.782330e-01 4.898979e-01 2.000000e-01 0.000000e+00 0.000000e+00 0.000000e+00 6.036555e+00
1238000 1.088449e+01 1.815186e+00 1.562050e+00 3.310589e+00 2.653300e+00 1.288410e+00 6.782330e-01 4.898979e-01 2.000000e-01 0.000000e+00 0.000000e+00 0.000000e+00 5.878775e+00
1239000 4.234423e+01 1.774278e+00 1.562050e+00 3.310589e+00 2.653300e+00 1.288410e+00 6.782330e-01 4.898979e-01 2.000000e-01 0.000000e+00 0.000000e+00 0.000000e+00 5.878775e+00
1240000 3.489835e+01 2.086777e+00 1.562050e+00 3.310589e+00 2.653300e+00 1.288410e+00 6.782330e-01 4.898979e-01 2.000000e-01 0.000000e+00 0.000000e+00 0.000000e+00 5.878775e+00
1241000 3.504440e+01 1.660920e+00 1.562050e+00 3.310589e+00 2.653300e+00 1.288410e+00 6.782330e-01 4.898979e-01 2.000000e-01 0.000000e+00 0.000000e+00 0.000000e+00 5.878775e+00
1242000 2.192053e+01 1.232154e+00 1.562050e+00 3.310589e+00 2.653300e+00 1.288410e+00 6.782330e-01 4.898979e-01 2.000000e-01 0.000000e+00 0.000000e+00 0.000000e+00 5.878775e+00
1243000 3.346190e+01 2.038663e+00 1.562050e+00 3.310589e+00 2.653300e+00 1.288410e+00 6.782330e-01 4.898979e-01 2.000000e-01 0.000000e+00 0.000000e+00 0.000000e+00 5.878775e+00
1244000 2.077217e+01 8.438351e-01 1.562050e+00 3.310589e+00 2.653300e+00 1.288410e+00 6.782330e-01 4.898979e-01 2.000000e-01 0.000000e+00 0.000000e+00 0.000000e+00 5.878775e+00
1245000 2.591855e+01 1.273649e+00 1.562050e+00 3.310589e+00 2.653300e+00 1.288410e+00 6.782330e-01 4.898979e-01 2.000000e-01 0.000000e+00 0.000000e+00 0.000000e+00 5.878775e+00
1246000 2.326609e+01 4.906999e-01 1.562050e+00 3.155947e+00 2.653300e+00 1.288410e+00 6.782330e-01 4.898979e-01 2.000000e-01 2.000000e-01 0.000000e+00 0.000000e+00 6.011655e+00
1247000 3.841817e+01 1.764564e+00 1.562050e+00 3.155947e+00 2.653300e+00 1.288410e+00 6.782330e-01 4.898979e-01 2.000000e-01 2.000000e-01 0.000000e+00 0.000000e+00 6.011655e+00
1248000 2.749445e+01 4.241342e-01 1.562050e+00 3.155947e+00 2.653300e+00 1.288410e+00 6.782330e-01 4.898979e-01 2.000000e-01 2.000000e-01 0.000000e+00 0.000000e+00 6.011655e+00
1249000 1.613196e+01 5.357331e-01 1.562050e+00 3.277194e+00 2.653300e+00 1.288410e+00 6.782330e-01 4.898979e-01 2.000000e-01 2.000000e-01 0.000000e+00 0.000000e+00 6.164414e+00
1250000 2.751822e+01 1.590866e+00 1.562050e+00 3.277194e+00 2.653300e+00 1.288410e+00 6.782330e-01 4.898979e-01 2.000000e-01 2.000000e-01 0.000000e+00 0.000000e+00 6.164414e+00
1251000 2.457172e+01 8.325279e-01 1.562050e+00 3.056141e+00 2.774887e+00 1.288410e+00 6.782330e-01 4.898979e-01 2.000000e-01 2.000000e-01 0.000000e+00 0.000000e+00 6.153048e+00
1252000 2.088650e+01 1.232773e+00 1.562050e+00 3.056141e+00 2.774887e+00 1.392839e+00 6.782330e-01 6.324555e-01 2.000000e-01 2.000000e-01 0.000000e+00 0.000000e+00 6.473021e+00
1253000 3.730790e+01 8.646459e-01 1.630951e+00 3.056141e+00 2.839014e+00 1.392839e+00 6.782330e-01 6.324555e-01 2.000000e-01 2.000000e-01 0.000000e+00 0.000000e+00 6.382789e+00
1254000 2.376190e+01 1.026236e+00 1.630951e+00 3.056141e+00 2.839014e+00 1.392839e+00 6.782330e-01 6.324555e-01 2.000000e-01 2.000000e-01 0.000000e+00 0.000000e+00 6.382789e+00
1255000 2.152279e+01 7.566794e-01 1.630951e+00 3.056141e+00 2.839014e+00 1.392839e+00 6.782330e-01 6.324555e-01 2.000000e-01 2.000000e-01 0.000000e+00 0.000000e+00 6.382789e+00
1256000 3.698183e+01 1.384803e+00 1.630951e+00 3.056141e+00 2.839014e+00 1.392839e+00 6.782330e-01 6.324555e-01 2.000000e-01 2.000000e-01 0.000000e+00 0.000000e+00 6.382789e+00
1257000 3.751266e+01 1.395296e+00 1.630951e+00 3.187475e+00 2.874022e+00 1.392839e+00 6.782330e-01 6.324555e-01 2.000000e-01 2.000000e-01 0.000000e+00 0.000000e+00 6.529931e+00
1258000 3.078435e+01 8.187737e-01 1.630951e+00 3.203123e+00 2.874022e+00 1.392839e+00 6.782330e-01 6.324555e-01 2.000000e-01 2.000000e-01 0.000000e+00 0.000000e+00 6.569627e+00
1259000 2.918482e+01 1.490531e+00 1.630951e+00 3.203123e+00 2.874022e+00 1.392839e+00 6.782330e-01 6.324555e-01 2.000000e-01 2.000000e-01 0.000000e+00 0.000000e+00 6.569627e+00
1260000 2.283320e+01 1.450050e+00 1.630951e+00 3.203123e+00 2.874022e+00 1.392839e+00 6.782330e-01 6.324555e-01 2.000000e-01 2.000000e-01 0.000000e+00 0.000000e+00 6.569627e+00
1261000 3.336972e+01 1.273735e+00 1.630951e+00 3.203123e+00 2.874022e+00 1.392839e+00 8.000000e-01 6.324555e-01 2.000000e-01 2.000000e-01 0.000000e+00 0.000000e+00 6.727555e+00
1262000 5.425844e+01 1.297559e+00 1.630951e+00 3.203123e+00 2.870540e+00 1.392839e+00 8.000000e-01 6.324555e-01 2.000000e-01 2.000000e-01 0.000000e+00 0.000000e+00 6.688797e+00
1263000 3.022493e+01 2.169023e+00 1.630951e+00 3.203123e+00 2.870540e+00 1.392839e+00 8.000000e-01 6.324555e-01 2.000000e-01 2.000000e-01 0.000000e+00 0.000000e+00 6.688797e+00
1264000 1.544666e+01 8.838322e-01 1.630951e+00 3.203123e+00 2.870540e+00 1.392839e+00 8.000000e-01 6.324555e-01 2.000000e-01 2.000000e-01 0.000000e+00 0.000000e+00 6.688797e+00
1265000 4.018474e+01 1.217645e+00 1.630951e+00 3.203123e+00 2.870540e+00 1.392839e+00 8.000000e-01 6.324555e-01 2.000000e-01 2.000000e-01 0.000000e+00 0.000000e+00 6.688797e+00
1266000 3.573951e+01 1.401800e+00 1.630951e+00 3.203123e+00 2.870540e+00 1.392839e+00 8.000000e-01 6.324555e-01 2.000000e-01 2.000000e-01 0.000000e+00 0.000000e+00 6.688797e+00
1267000 4.359675e+01 1.256996e+00 1.630951e+00 3.203123e+00 2.870540e+00 1.392839e+00 8.000000e-01 6.324555e-01 2.000000e-01 2.000000e-01 0.000000e+00 0.000000e+00 6.688797e+00
1268000 3.724437e+01 9.148320e-01 1.630951e+00 3.203123e+00 2.870540e+00 1.392839e+00 8.000000e-01 6.324555e-01 2.000000e-01 2.000000e-01 0.000000e+00 0.000000e+00 6.688797e+00
1269000 4.882972e+01 1.584944e+00 1.630951e+00 3.231099e+00 2.870540e+00 1.392839e+00 8.000000e-01 6.324555e-01 2.000000e-01 2.000000e-01 0.000000e+00 0.000000e+00 6.730527e+00
1270000 2.981180e+01 1.581582e+00 1.630951e+00 3.271085e+00 2.870540e+00 1.392839e+00 8.000000e-01 6.324555e-01 2.000000e-01 2.000000e-01 0.000000e+00 0.000000e+00 6.777905e+00
1271000 2.743242e+01 8.694957e-01 1.630951e+00 3.271085e+00 2.870540e+00 1.392839e+00 8.000000e-01 6.324555e-01 2.000000e-01 2.000000e-01 0.000000e+00 0.000000e+00 6.777905e+00
1272000 3.871578e+01 7.114605e-01 1.630951e+00 3.271085e+00 2.983287e+00 1.392839e+00 8.944272e-01 6.324555e-01 2.000000e-01 2.000000e-01 0.000000e+00 0.000000e+00 6.918092e+00
1273000 3.926618e+01 1.282003e+00 1.630951e+00 3.271085e+00 2.983287e+00 1.392839e+00 8.944272e-01 6.324555e-01 2.000000e-01 2.000000e-01 0.000000e+00 0.000000e+00 6.918092e+00
1274000 2.349762e+01 1.421066e+00 1.630951e+00 3.271085e+00 2.983287e+00 1.392839e+00 8.944272e-01 6.324555e-01 2.000000e-01 2.000000e-01 0.000000e+00 0.000000e+00 6.918092e+00
1275000 4.687364e+01 1.382004e+00 1.630951e+00 3.271085e+00 2.800000e+00 1.392839e+00 8.944272e-01 6.324555e-01 2.000000e-01 2.000000e-01 0.000000e+00 0.000000e+00 6.770524e+00
1276000 3.659449e+01 7.496941e-01 1.630951e+00 3.271085e+00 2.800000e+00 1.392839e+00 8.944272e-01 6.324555e-01 2.000000e-01 2.000000e-01 0.000000e+00 0.000000e+00 6.770524e+00
1277000 2.833201e+01 7.626752e-01 1.630951e+00 3.322650e+00 2.803569e+00 1.392839e+00 8.944272e-01 6.324555e-01 2.000000e-01 2.000000e-01 0.000000e+00 0.000000e+00 6.730527e+00
1278000 4.562899e+01 1.266811e+00 1.630951e+00 3.322650e+00 2.803569e+00 1.392839e+00 8.944272e-01 6.324555e-01 2.000000e-01 2.000000e-01 0.000000e+00 0.000000e+00 6.730527e+00
1279000 2.568204e+01 1.050804e+00 1.630951e+00 3.322650e+00 2.803569e+00 1.392839e+00 8.944272e-01 6.324555e-01 2.000000e-01 2.000000e-01 0.000000e+00 0.000000e+00 6.777905e+00
1280000 2.303391e+01 1.041244e+00 1.630951e+00 3.322650e+00 2.803569e+00 1.392839e+00 8.944272e-01 6.324555e-01 2.000000e-01 2.000000e-01 0.000000e+00 0.000000e+00 6.777905e+00
1281000 4.874083e+01 5.174933e-01 1.630951e+00 3.322650e+00 2.803569e+00 1.392839e+00 8.944272e-01 6.324555e-01 2.000000e-01 2.000000e-01 0.000000e+00 0.000000e+00 6.777905e+00
1282000 4.460599e+01 3.012750e+00 1.630951e+00 3.322650e+00 2.803569e+00 1.392839e+00 8.944272e-01 6.324555e-01 2.000000e-01 2.000000e-01 0.000000e+00 0.000000e+00 6.777905e+00
1283000 3.963373e+01 2.514259e+00 1.630951e+00 3.443835e+00 2.619160e+00 1.392839e+00 8.944272e-01 6.324555e-01 2.000000e-01 2.000000e-01 0.000000e+00 0.000000e+00 6.630234e+00
1284000 4.413896e+01 1.480397e+00 1.630951e+00 3.443835e+00 2.619160e+00 1.392839e+00 8.944272e-01 6.324555e-01 2.000000e-01 2.000000e-01 0.000000e+00 0.000000e+00 6.786752e+00
1285000 3.800889e+01 1.134951e+00 1.630951e+00 3.501428e+00 2.619160e+00 1.392839e+00 8.944272e-01 6.324555e-01 2.000000e-01 2.000000e-01 0.000000e+00 0.000000e+00 6.836666e+00
1286000 3.764282e+01 1.087984e+00 1.630951e+00 3.426368e+00 2.619160e+00 1.392839e+00 8.944272e-01 6.324555e-01 2.000000e-01 2.000000e-01 0.000000e+00 0.000000e+00 6.693280e+00
1287000 3.053578e+01 1.571108e+00 1.630951e+00 3.426368e+00 2.619160e+00 1.392839e+00 8.944272e-01 6.324555e-01 2.000000e-01 2.000000e-01 0.000000e+00 0.000000e+00 6.693280e+00
1288000 7.540763e+00 1.389655e+00 1.630951e+00 3.426368e+00 2.653300e+00 1.392839e+00 8.944272e-01 6.324555e-01 2.000000e-01 2.000000e-01 0.000000e+00 0.000000e+00 6.748333e+00
1289000 2.730850e+01 1.375203e+00 1.630951e+00 3.271085e+00 2.653300e+00 1.516575e+00 8.944272e-01 6.324555e-01 2.000000e-01 2.000000e-01 0.000000e+00 0.000000e+00 6.786752e+00
1290000 2.384392e+01 1.181537e+00 1.630951e+00 3.271085e+00 2.653300e+00 1.516575e+00 8.944272e-01 6.324555e-01 2.000000e-01 2.000000e-01 0.000000e+00 0.000000e+00 6.786752e+00
1291000 3.323101e+01 1.018012e+00 1.630951e+00 3.271085e+00 2.664583e+00 1.516575e+00 8.944272e-01 6.324555e-01 2.000000e-01 2.000000e-01 0.000000e+00 0.000000e+00 6.740920e+00
1292000 3.312665e+01 1.309886e+00 1.630951e+00 3.271085e+00 2.619160e+00 1.516575e+00 8.944272e-01 6.324555e-01 2.000000e-01 2.000000e-01 0.000000e+00 0.000000e+00 6.851277e+00
1293000 1.597256e+01 1.104182e+00 1.630951e+00 3.271085e+00 2.619160e+00 1.516575e+00 8.944272e-01 6.324555e-01 2.000000e-01 2.000000e-01 0.000000e+00 0.000000e+00 6.705222e+00
1294000 3.038327e+01 1.474991e+00 1.777639e+00 3.271085e+00 2.619160e+00 1.516575e+00 8.944272e-01 6.324555e-01 2.000000e-01 2.000000e-01 0.000000e+00 0.000000e+00 6.705222e+00
1295000 1.546260e+01 1.392880e+00 1.777639e+00 3.271085e+00 2.619160e+00 1.516575e+00 8.944272e-01 6.324555e-01 2.000000e-01 2.000000e-01 0.000000e+00 0.000000e+00 6.682814e+00
1296000 1.876420e+01 5.542787e-01 1.777639e+00 3.322650e+00 2.619160e+00 1.516575e+00 8.944272e-01 6.324555e-01 2.000000e-01 2.000000e-01 0.000000e+00 0.000000e+00 6.643794e+00
1297000 2.882280e+01 6.710813e-01 1.777639e+00 3.385262e+00 2.619160e+00 1.516575e+00 8.944272e-01 6.324555e-01 2.000000e-01 2.000000e-01 0.000000e+00 0.000000e+00 6.643794e+00
1298000 3.005361e+01 1.069165e+00 1.777639e+00 3.385262e+00 2.619160e+00 1.516575e+00 8.944272e-01 6.324555e-01 2.000000e-01 2.000000e-01 0.000000e+00 0.000000e+00 6.700746e+00
1299000 1.676136e+01 1.137485e+00 1.777639e+00 3.385262e+00 2.619160e+00 1.516575e+00 8.944272e-01 6.324555e-01 2.000000e-01 2.000000e-01 0.000000e+00 0.000000e+00 6.700746e+00
1300000 2.390416e+01 1.282156e+00 1.777639e+00 3.385262e+00 2.619160e+00 1.516575e+00 8.944272e-01 6.324555e-01 2.000000e-01 2.000000e-01 0.000000e+00 0.000000e+00 6.700746e+00
1301000 1.219609e+01 6.217594e-01 1.777639e+00 3.385262e+00 2.619160e+00 1.462874e+00 8.944272e-01 6.324555e-01 2.000000e-01 2.000000e-01 0.000000e+00 0.000000e+00 6.666333e+00
1302000 3.998426e+01 1.389653e+00 1.777639e+00 3.385262e+00 2.619160e+00 1.462874e+00 8.944272e-01 6.324555e-01 2.000000e-01 2.000000e-01 0.000000e+00 0.000000e+00 6.666333e+00
1303000 2.398507e+01 2.421631e+00 1.777639e+00 3.385262e+00 2.653300e+00 1.462874e+00 8.944272e-01 6.324555e-01 2.000000e-01 2.000000e-01 0.000000e+00 0.000000e+00 6.727555e+00
1304000 2.859521e+01 6.207964e-01 1.854724e+00 3.385262e+00 2.774887e+00 1.462874e+00 8.944272e-01 6.324555e-01 2.000000e-01 2.000000e-01 0.000000e+00 0.000000e+00 6.726069e+00
1305000 3.511386e+01 1.735413e+00 1.854724e+00 3.385262e+00 2.596151e+00 1.462874e+00 8.944272e-01 6.324555e-01 2.000000e-01 2.000000e-01 0.000000e+00 0.000000e+00 6.580274e+00
1306000 3.080434e+01 2.682299e+00 1.854724e+00 3.443835e+00 2.596151e+00 1.462874e+00 8.944272e-01 6.324555e-01 2.000000e-01 2.000000e-01 0.000000e+00 0.000000e+00 6.545227e+00
1307000 4.983995e+01 1.217663e+00 1.854724e+00 3.443835e+00 2.638181e+00 1.462874e+00 8.944272e-01 6.324555e-01 2.000000e-01 2.000000e-01 0.000000e+00 0.000000e+00 6.607571e+00
1308000 3.138829e+01 2.294428e+00 1.854724e+00 3.555278e+00 2.694439e+00 1.462874e+00 8.944272e-01 6.324555e-01 2.000000e-01 2.000000e-01 0.000000e+00 0.000000e+00 6.675328e+00
1309000 4.400585e+01 8.829159e-01 1.854724e+00 3.555278e+00 2.694439e+00 1.462874e+00 8.944272e-01 6.324555e-01 2.000000e-01 2.000000e-01 0.000000e+00 0.000000e+00 6.822023e+00
1310000 4.823051e+01 1.047805e+00 1.854724e+00 3.555278e+00 2.694439e+00 1.462874e+00 8.944272e-01 6.324555e-01 2.000000e-01 2.000000e-01 0.000000e+00 0.000000e+00 6.822023e+00
1311000 4.706781e+01 1.363372e+00 1.854724e+00 3.619392e+00 2.694439e+00 1.462874e+00 8.944272e-01 6.324555e-01 2.000000e-01 2.000000e-01 0.000000e+00 0.000000e+00 6.892024e+00
1312000 3.093391e+01 1.033748e+00 1.854724e+00 3.619392e+00 2.694439e+00 1.462874e+00 8.944272e-01 6.324555e-01 2.000000e-01 2.000000e-01 0.000000e+00 0.000000e+00 6.892024e+00
1313000 4.615175e+01 1.599908e+00 1.854724e+00 3.619392e+00 2.694439e+00 1.462874e+00 8.944272e-01 6.324555e-01 2.000000e-01 2.000000e-01 0.000000e+00 0.000000e+00 6.892024e+00
1314000 4.385594e+01 1.658533e+00 1.854724e+00 3.619392e+00 2.694439e+00 1.462874e+00 8.944272e-01 6.324555e-01 2.000000e-01 2.000000e-01 0.000000e+00 0.000000e+00 6.892024e+00
1315000 2.842124e+01 1.553818e+00 1.854724e+00 3.469870e+00 2.694439e+00 1.462874e+00 1.019804e+00 6.324555e-01 2.000000e-01 2.000000e-01 0.000000e+00 0.000000e+00 7.004284e+00
1316000 4.573872e+01 2.012767e+00 1.854724e+00 3.469870e+00 2.694439e+00 1.462874e+00 1.019804e+00 6.324555e-01 2.000000e-01 2.000000e-01 0.000000e+00 0.000000e+00 7.004284e+00
1317000 2.057032e+01 2.824566e+00 1.854724e+00 3.469870e+00 2.764055e+00 1.462874e+00 1.019804e+00 6.324555e-01 2.000000e-01 2.000000e-01 0.000000e+00 0.000000e+00 7.075309e+00
1318000 2.779489e+01 1.387825e+00 1.854724e+00 3.385262e+00 2.764055e+00 1.462874e+00 1.019804e+00 6.324555e-01 2.000000e-01 2.000000e-01 0.000000e+00 0.000000e+00 6.931089e+00
1319000 5.255916e+01 1.220374e+00 1.854724e+00 3.385262e+00 2.764055e+00 1.462874e+00 1.019804e+00 6.324555e-01 2.000000e-01 2.000000e-01 0.000000e+00 0.000000e+00 6.931089e+00
1320000 4.264725e+01 1.127958e+00 1.854724e+00 3.443835e+00 2.764055e+00 1.462874e+00 1.019804e+00 6.324555e-01 2.000000e-01 2.000000e-01 0.000000e+00 0.000000e+00 6.892024e+00
1321000 4.955081e+01 9.259155e-01 1.854724e+00 3.443835e+00 2.764055e+00 1.462874e+00 1.019804e+00 6.324555e-01 2.000000e-01 2.000000e-01 0.000000e+00 0.000000e+00 6.892024e+00
1322000 2.375249e+01 6.667071e-01 1.854724e+00 3.443835e+00 2.880972e+00 1.462874e+00 1.019804e+00 6.324555e-01 2.000000e-01 2.000000e-01 0.000000e+00 0.000000e+00 7.038466e+00
1323000 2.479013e+01 1.018831e+00 1.854724e+00 3.443835e+00 2.870540e+00 1.462874e+00 1.019804e+00 6.324555e-01 2.000000e-01 2.000000e-01 0.000000e+00 0.000000e+00 7.004284e+00
1324000 3.434551e+01 1.101304e+00 1.854724e+00 3.443835e+00 2.870540e+00 1.435270e+00 1.019804e+00 6.324555e-01 2.000000e-01 2.000000e-01 0.000000e+00 0.000000e+00 6.968501e+00
1325000 3.380701e+01 1.151570e+00 1.854724e+00 3.443835e+00 2.874022e+00 1.435270e+00 1.019804e+00 6.324555e-01 2.000000e-01 2.000000e-01 0.000000e+00 0.000000e+00 6.938300e+00
1326000 1.109343e+01 7.403949e-01 1.854724e+00 3.443835e+00 2.874022e+00 1.435270e+00 1.019804e+00 6.324555e-01 2.000000e-01 2.000000e-01 0.000000e+00 0.000000e+00 6.938300e+00
1327000 3.061502e+01 1.037396e+00 2.000000e+00 3.443835e+00 2.874022e+00 1.435270e+00 1.166190e+00 6.324555e-01 2.000000e-01 2.000000e-01 0.000000e+00 0.000000e+00 7.059745e+00
1328000 5.144713e+01 1.021276e+00 2.000000e+00 3.443835e+00 2.874022e+00 1.435270e+00 1.166190e+00 6.324555e-01 2.000000e-01 2.000000e-01 0.000000e+00 0.000000e+00 7.059745e+00
1329000 2.607302e+01 1.799821e+00 2.000000e+00 3.443835e+00 2.874022e+00 1.435270e+00 1.166190e+00 6.324555e-01 2.000000e-01 2.000000e-01 0.000000e+00 0.000000e+00 7.059745e+00
1330000 2.944616e+01 1.795349e+00 2.000000e+00 3.443835e+00 2.874022e+00 1.435270e+00 1.166190e+00 6.324555e-01 2.000000e-01 2.000000e-01 0.000000e+00 0.000000e+00 7.025667e+00
1331000 6.102460e+01 1.164793e+00 2.000000e+00 3.443835e+00 2.874022e+00 1.435270e+00 1.166190e+00 6.324555e-01 2.000000e-01 2.000000e-01 0.000000e+00 0.000000e+00 7.025667e+00
1332000 2.796381e+01 8.239037e-01 2.000000e+00 3.619392e+00 2.874022e+00 1.435270e+00 1.166190e+00 6.324555e-01 2.000000e-01 2.000000e-01 0.000000e+00 0.000000e+00 7.234639e+00
1333000 4.104864e+01 7.945390e-01 2.000000e+00 3.619392e+00 2.874022e+00 1.435270e+00 1.166190e+00 6.324555e-01 2.000000e-01 2.000000e-01 0.000000e+00 0.000000e+00 7.234639e+00
1334000 3.747333e+01 1.906791e+00 2.000000e+00 3.541186e+00 2.874022e+00 1.435270e+00 1.166190e+00 6.324555e-01 2.000000e-01 2.000000e-01 0.000000e+00 0.000000e+00 7.085196e+00
1335000 3.171645e+01 1.337878e+00 1.933908e+00 3.541186e+00 2.874022e+00 1.435270e+00 1.166190e+00 6.324555e-01 2.000000e-01 2.000000e-01 0.000000e+00 0.000000e+00 7.234639e+00
1336000 4.023284e+01 4.627937e-01 1.933908e+00 3.541186e+00 2.887906e+00 1.435270e+00 1.166190e+00 6.324555e-01 2.000000e-01 2.000000e-01 0.000000e+00 0.000000e+00 7.201389e+00
1337000 3.513884e+01 8.110190e-01 1.933908e+00 3.600000e+00 2.915476e+00 1.435270e+00 1.166190e+00 6.324555e-01 2.000000e-01 2.000000e-01 0.000000e+00 0.000000e+00 7.151224e+00
1338000 1.641237e+01 1.553444e+00 1.933908e+00 3.600000e+00 2.922328e+00 1.435270e+00 1.166190e+00 6.324555e-01 2.000000e-01 2.000000e-01 0.000000e+00 0.000000e+00 7.102112e+00
1339000 2.596621e+01 1.812959e+00 1.933908e+00 3.443835e+00 2.922328e+00 1.435270e+00 1.166190e+00 6.324555e-01 2.000000e-01 2.000000e-01 0.000000e+00 0.000000e+00 7.075309e+00
1340000 1.962236e+01 1.254943e+00 1.933908e+00 3.443835e+00 2.922328e+00 1.435270e+00 1.166190e+00 6.324555e-01 2.000000e-01 2.000000e-01 0.000000e+00 0.000000e+00 7.075309e+00
1341000 3.610438e+01 1.319042e+00 2.088061e+00 3.367492e+00 2.922328e+00 1.435270e+00 1.166190e+00 6.324555e-01 2.000000e-01 2.000000e-01 0.000000e+00 0.000000e+00 6.894926e+00
1342000 3.225377e+01 1.664885e+00 2.088061e+00 3.367492e+00 2.731300e+00 1.435270e+00 1.166190e+00 6.324555e-01 2.000000e-01 2.000000e-01 0.000000e+00 0.000000e+00 6.737952e+00
1343000 2.013830e+01 6.174727e-01 2.088061e+00 3.367492e+00 2.731300e+00 1.435270e+00 1.166190e+00 6.324555e-01 2.000000e-01 2.000000e-01 0.000000e+00 0.000000e+00 6.737952e+00
1344000 3.167003e+01 1.991866e+00 2.088061e+00 3.367492e+00 2.731300e+00 1.435270e+00 1.166190e+00 6.324555e-01 2.000000e-01 2.000000e-01 0.000000e+00 0.000000e+00 6.737952e+00
1345000 3.293049e+01 1.143159e+00 2.088061e+00 3.367492e+00 2.731300e+00 1.435270e+00 1.166190e+00 6.324555e-01 2.000000e-01 2.000000e-01 0.000000e+00 0.000000e+00 6.737952e+00
1346000 2.996825e+01 1.008828e+00 2.088061e+00 3.301515e+00 2.749545e+00 1.435270e+00 1.166190e+00 6.324555e-01 2.000000e-01 2.000000e-01 0.000000e+00 0.000000e+00 6.562012e+00
1347000 3.126627e+01 9.082804e-01 2.088061e+00 3.301515e+00 2.800000e+00 1.435270e+00 1.166190e+00 6.324555e-01 2.000000e-01 2.000000e-01 0.000000e+00 0.000000e+00 6.562012e+00
1348000 1.210543e+01 8.957579e-01 2.088061e+00 3.301515e+00 2.800000e+00 1.435270e+00 1.166190e+00 6.324555e-01 2.000000e-01 2.000000e-01 0.000000e+00 0.000000e+00 6.615134e+00
1349000 4.525674e+01 1.824251e+00 2.088061e+00 3.301515e+00 2.800000e+00 1.435270e+00 1.166190e+00 6.324555e-01 2.000000e-01 2.000000e-01 0.000000e+00 0.000000e+00 6.615134e+00
1350000 4.630096e+01 1.617271e+00 2.088061e+00 3.301515e+00 2.800000e+00 1.435270e+00 1.166190e+00 6.324555e-01 2.000000e-01 2.000000e-01 0.000000e+00 0.000000e+00 6.615134e+00
1351000 3.897370e+01 1.321660e+00 2.088061e+00 3.301515e+00 2.800000e+00 1.435270e+00 1.166190e+00 8.000000e-01 2.000000e-01 2.000000e-01 0.000000e+00 0.000000e+00 6.763135e+00
1352000 2.235625e+01 1.053502e+00 2.088061e+00 3.310589e+00 2.800000e+00 1.435270e+00 1.166190e+00 8.000000e-01 2.000000e-01 2.000000e-01 0.000000e+00 0.000000e+00 6.763135e+00
1353000 4.195658e+01 1.735840e+00 2.088061e+00 3.310589e+00 2.898275e+00 1.435270e+00 1.166190e+00 8.000000e-01 2.000000e-01 2.000000e-01 0.000000e+00 0.000000e+00 6.772001e+00
1354000 2.936160e+01 1.489440e+00 2.088061e+00 3.277194e+00 2.898275e+00 1.435270e+00 1.166190e+00 8.000000e-01 2.000000e-01 2.000000e-01 0.000000e+00 0.000000e+00 6.628725e+00
1355000 2.909153e+01 1.005319e+00 2.088061e+00 3.277194e+00 2.898275e+00 1.435270e+00 1.166190e+00 8.000000e-01 2.000000e-01 2.000000e-01 0.000000e+00 0.000000e+00 6.628725e+00
1356000 3.082220e+01 1.877928e+00 2.158703e+00 3.277194e+00 2.898275e+00 1.435270e+00 1.166190e+00 8.000000e-01 2.000000e-01 2.000000e-01 0.000000e+00 0.000000e+00 6.488451e+00
1357000 2.632196e+01 1.002912e+00 2.158703e+00 3.255764e+00 2.898275e+00 1.435270e+00 1.166190e+00 8.000000e-01 2.000000e-01 2.000000e-01 0.000000e+00 0.000000e+00 6.351378e+00
1358000 2.770610e+01 9.893635e-01 2.158703e+00 3.255764e+00 2.898275e+00 1.435270e+00 1.166190e+00 8.000000e-01 2.000000e-01 2.000000e-01 0.000000e+00 0.000000e+00 6.351378e+00
1359000 1.534536e+01 1.238573e+00 2.158703e+00 3.255764e+00 2.898275e+00 1.435270e+00 1.166190e+00 8.000000e-01 2.000000e-01 2.000000e-01 0.000000e+00 0.000000e+00 6.351378e+00
1360000 1.927246e+01 1.034215e+00 2.158703e+00 3.255764e+00 2.898275e+00 1.435270e+00 1.166190e+00 8.000000e-01 2.000000e-01 2.000000e-01 0.000000e+00 0.000000e+00 6.351378e+00
1361000 2.922640e+01 9.544191e-01 2.158703e+00 3.255764e+00 2.898275e+00 1.435270e+00 1.166190e+00 8.000000e-01 2.000000e-01 2.000000e-01 0.000000e+00 0.000000e+00 6.351378e+00
1362000 1.389598e+01 1.351813e+00 2.158703e+00 3.255764e+00 2.898275e+00 1.435270e+00 1.166190e+00 8.000000e-01 2.000000e-01 2.000000e-01 0.000000e+00 0.000000e+00 6.351378e+00
1363000 2.770624e+01 1.990024e+00 2.158703e+00 3.255764e+00 2.898275e+00 1.435270e+00 1.166190e+00 8.000000e-01 2.000000e-01 2.000000e-01 0.000000e+00 0.000000e+00 6.351378e+00
1364000 1.854362e+01 2.095690e+00 2.158703e+00 3.072458e+00 2.922328e+00 1.435270e+00 1.166190e+00 8.000000e-01 2.000000e-01 2.000000e-01 0.000000e+00 0.000000e+00 6.281720e+00
1365000 1.965853e+01 9.081182e-01 2.158703e+00 3.072458e+00 2.922328e+00 1.435270e+00 1.166190e+00 8.000000e-01 2.000000e-01 2.000000e-01 0.000000e+00 0.000000e+00 6.281720e+00
1366000 2.147594e+01 1.008947e+00 2.158703e+00 3.072458e+00 2.922328e+00 1.435270e+00 1.166190e+00 8.000000e-01 2.000000e-01 2.000000e-01 0.000000e+00 0.000000e+00 6.281720e+00
1367000 1.652388e+01 1.255261e+00 2.158703e+00 3.072458e+00 2.922328e+00 1.435270e+00 1.166190e+00 8.000000e-01 2.000000e-01 2.000000e-01 0.000000e+00 0.000000e+00 6.281720e+00
1368000 2.805795e+01 1.115915e+00 2.130728e+00 3.072458e+00 2.922328e+00 1.435270e+00 1.166190e+00 8.000000e-01 2.000000e-01 2.000000e-01 0.000000e+00 0.000000e+00 6.327717e+00
1369000 3.709465e+01 1.135282e+00 2.130728e+00 3.072458e+00 2.922328e+00 1.435270e+00 1.166190e+00 8.000000e-01 2.000000e-01 2.000000e-01 0.000000e+00 0.000000e+00 6.327717e+00
1370000 1.079630e+01 1.447221e+00 2.130728e+00 3.171750e+00 2.922328e+00 1.435270e+00 1.166190e+00 8.000000e-01 2.000000e-01 2.000000e-01 0.000000e+00 0.000000e+00 6.343501e+00
1371000 3.260642e+01 7.620259e-01 2.130728e+00 3.171750e+00 2.922328e+00 1.435270e+00 1.166190e+00 8.000000e-01 2.000000e-01 2.000000e-01 0.000000e+00 0.000000e+00 6.343501e+00
1372000 2.873619e+01 9.292836e-01 2.130728e+00 3.171750e+00 2.922328e+00 1.435270e+00 1.166190e+00 8.000000e-01 2.000000e-01 2.000000e-01 0.000000e+00 0.000000e+00 6.343501e+00
1373000 3.863269e+01 8.849713e-01 2.130728e+00 3.171750e+00 2.976575e+00 1.435270e+00 1.166190e+00 8.000000e-01 2.000000e-01 2.000000e-01 0.000000e+00 0.000000e+00 6.343501e+00
1374000 1.463168e+01 6.556265e-01 2.130728e+00 3.171750e+00 3.043025e+00 1.435270e+00 1.166190e+00 8.000000e-01 2.000000e-01 2.000000e-01 0.000000e+00 0.000000e+00 6.462198e+00
1375000 8.197982e+00 1.055420e+00 2.130728e+00 3.098387e+00 3.043025e+00 1.435270e+00 1.166190e+00 8.000000e-01 2.000000e-01 2.000000e-01 0.000000e+00 0.000000e+00 6.580274e+00
1376000 8.733956e+00 1.676337e+00 2.130728e+00 3.098387e+00 3.043025e+00 1.435270e+00 1.166190e+00 8.000000e-01 2.000000e-01 2.000000e-01 0.000000e+00 0.000000e+00 6.580274e+00
1377000 2.265763e+01 1.314469e+00 2.130728e+00 3.098387e+00 3.043025e+00 1.435270e+00 1.166190e+00 8.000000e-01 2.000000e-01 2.000000e-01 0.000000e+00 0.000000e+00 6.580274e+00
1378000 3.959898e+01 2.075200e+00 2.130728e+00 3.098387e+00 3.043025e+00 1.435270e+00 1.166190e+00 8.000000e-01 2.000000e-01 2.000000e-01 0.000000e+00 0.000000e+00 6.580274e+00
1379000 2.931026e+01 1.169537e+00 2.130728e+00 3.098387e+00 3.043025e+00 1.435270e+00 1.166190e+00 8.000000e-01 2.000000e-01 2.000000e-01 0.000000e+00 0.000000e+00 6.580274e+00
1380000 1.467235e+01 1.958806e+00 2.130728e+00 3.098387e+00 3.043025e+00 1.435270e+00 1.166190e+00 8.000000e-01 2.000000e-01 2.000000e-01 0.000000e+00 0.000000e+00 6.580274e+00
1381000 1.847555e+01 1.313347e+00 2.130728e+00 3.215587e+00 3.043025e+00 1.435270e+00 1.166190e+00 8.000000e-01 2.000000e-01 2.000000e-01 0.000000e+00 0.000000e+00 6.733498e+00
1382000 2.988997e+01 1.350000e+00 2.130728e+00 3.215587e+00 3.043025e+00 1.435270e+00 1.166190e+00 8.000000e-01 2.000000e-01 2.000000e-01 0.000000e+00 0.000000e+00 6.733498e+00
1383000 1.622857e+01 7.496903e-01 2.073644e+00 3.215587e+00 3.043025e+00 1.435270e+00 1.166190e+00 8.000000e-01 2.000000e-01 2.000000e-01 0.000000e+00 0.000000e+00 6.889122e+00
1384000 2.605057e+01 1.202047e+00 2.073644e+00 3.215587e+00 3.043025e+00 1.435270e+00 1.166190e+00 8.000000e-01 2.000000e-01 2.000000e-01 0.000000e+00 0.000000e+00 6.889122e+00
1385000 8.752989e+00 8.056107e-01 2.073644e+00 3.215587e+00 3.043025e+00 1.435270e+00 1.166190e+00 8.000000e-01 2.000000e-01 2.000000e-01 0.000000e+00 0.000000e+00 6.889122e+00
1386000 1.790831e+01 5.085535e-01 2.073644e+00 3.043025e+00 3.043025e+00 1.435270e+00 1.166190e+00 8.000000e-01 2.000000e-01 2.000000e-01 0.000000e+00 0.000000e+00 6.889122e+00
1387000 2.219747e+01 7.726177e-01 2.073644e+00 3.043025e+00 3.043025e+00 1.435270e+00 1.166190e+00 8.000000e-01 2.000000e-01 2.000000e-01 0.000000e+00 0.000000e+00 6.860029e+00
1388000 3.407547e+01 9.292029e-01 2.073644e+00 3.009983e+00 3.043025e+00 1.435270e+00 1.166190e+00 8.000000e-01 2.000000e-01 2.000000e-01 0.000000e+00 0.000000e+00 6.718631e+00
1389000 3.037010e+01 6.321571e-01 2.073644e+00 3.056141e+00 3.043025e+00 1.435270e+00 1.166190e+00 8.000000e-01 2.000000e-01 2.000000e-01 0.000000e+00 0.000000e+00 6.718631e+00
1390000 2.309426e+01 1.109780e+00 2.073644e+00 3.056141e+00 3.043025e+00 1.435270e+00 1.166190e+00 8.000000e-01 2.000000e-01 2.000000e-01 0.000000e+00 0.000000e+00 6.678323e+00
1391000 3.498418e+01 9.276873e-01 2.073644e+00 3.056141e+00 3.136877e+00 1.435270e+00 1.166190e+00 8.000000e-01 2.000000e-01 2.000000e-01 0.000000e+00 0.000000e+00 6.678323e+00
1392000 1.854774e+01 6.282828e-01 2.073644e+00 3.114482e+00 3.136877e+00 1.435270e+00 1.166190e+00 8.000000e-01 2.000000e-01 2.000000e-01 0.000000e+00 0.000000e+00 6.801470e+00
1393000 4.402401e+01 1.201114e+00 2.073644e+00 3.114482e+00 2.949576e+00 1.435270e+00 1.166190e+00 8.000000e-01 2.000000e-01 2.000000e-01 0.000000e+00 0.000000e+00 6.801470e+00
1394000 2.921960e+01 1.445134e+00 2.073644e+00 3.114482e+00 2.949576e+00 1.435270e+00 1.166190e+00 8.000000e-01 2.000000e-01 2.000000e-01 0.000000e+00 0.000000e+00 6.660330e+00
1395000 2.917502e+01 2.900636e-01 2.073644e+00 3.114482e+00 2.949576e+00 1.435270e+00 1.166190e+00 8.000000e-01 2.000000e-01 2.000000e-01 0.000000e+00 0.000000e+00 6.660330e+00
1396000 4.143512e+01 8.281758e-01 2.073644e+00 3.114482e+00 2.949576e+00 1.435270e+00 1.166190e+00 8.000000e-01 2.000000e-01 2.000000e-01 0.000000e+00 0.000000e+00 6.660330e+00
1397000 4.554134e+01 1.564429e+00 2.073644e+00 3.114482e+00 2.949576e+00 1.435270e+00 1.166190e+00 8.000000e-01 2.000000e-01 2.000000e-01 0.000000e+00 0.000000e+00 6.660330e+00
1398000 2.132795e+01 8.847205e-01 2.073644e+00 3.114482e+00 2.949576e+00 1.435270e+00 1.166190e+00 8.000000e-01 2.000000e-01 2.000000e-01 0.000000e+00 0.000000e+00 6.660330e+00
1399000 2.550197e+01 1.883909e+00 2.073644e+00 3.114482e+00 2.949576e+00 1.435270e+00 1.166190e+00 8.000000e-01 2.000000e-01 2.000000e-01 0.000000e+00 0.000000e+00 6.660330e+00
1400000 5.544186e+01 1.353025e+00 2.073644e+00 3.114482e+00 2.949576e+00 1.435270e+00 1.166190e+00 8.000000e-01 2.000000e-01 2.000000e-01 0.000000e+00 0.000000e+00 6.660330e+00
1401000 3.415613e+01 9.417941e-01 2.073644e+00 3.114482e+00 2.949576e+00 1.435270e+00 1.166190e+00 8.000000e-01 2.000000e-01 2.000000e-01 0.000000e+00 0.000000e+00 6.660330e+00
1402000 2.408755e+01 9.758909e-01 2.073644e+00 3.114482e+00 2.949576e+00 1.435270e+00 1.166190e+00 8.000000e-01 2.000000e-01 2.000000e-01 0.000000e+00 0.000000e+00 6.660330e+00
1403000 2.880238e+01 1.245083e+00 2.073644e+00 3.114482e+00 2.949576e+00 1.529706e+00 1.166190e+00 8.000000e-01 2.000000e-01 2.000000e-01 0.000000e+00 0.000000e+00 6.822023e+00
1404000 2.312227e+01 1.169139e+00 2.073644e+00 3.114482e+00 2.949576e+00 1.529706e+00 1.166190e+00 8.000000e-01 2.000000e-01 2.000000e-01 0.000000e+00 0.000000e+00 6.822023e+00
1405000 4.075908e+01 1.463511e+00 2.073644e+00 3.114482e+00 2.949576e+00 1.529706e+00 1.166190e+00 8.000000e-01 2.000000e-01 2.000000e-01 0.000000e+00 0.000000e+00 6.822023e+00
1406000 2.286466e+01 1.754602e+00 2.073644e+00 3.114482e+00 2.949576e+00 1.529706e+00 1.166190e+00 8.000000e-01 2.000000e-01 2.000000e-01 0.000000e+00 0.000000e+00 6.822023e+00
1407000 2.731123e+01 2.019509e+00 2.073644e+00 3.231099e+00 2.949576e+00 1.529706e+00 1.166190e+00 8.000000e-01 2.000000e-01 2.000000e-01 0.000000e+00 0.000000e+00 6.985700e+00
1408000 3.258285e+01 1.666454e+00 2.073644e+00 3.231099e+00 2.949576e+00 1.529706e+00 1.166190e+00 8.000000e-01 2.000000e-01 2.000000e-01 0.000000e+00 0.000000e+00 6.985700e+00
1409000 5.596032e+01 5.360446e-01 2.073644e+00 3.231099e+00 2.949576e+00 1.529706e+00 1.166190e+00 8.000000e-01 2.000000e-01 2.000000e-01 0.000000e+00 0.000000e+00 6.985700e+00
1410000 2.463533e+01 2.031087e+00 2.073644e+00 3.231099e+00 2.949576e+00 1.529706e+00 1.166190e+00 8.000000e-01 2.000000e-01 2.000000e-01 0.000000e+00 0.000000e+00 6.985700e+00
1411000 4.067129e+01 1.269898e+00 2.073644e+00 3.231099e+00 3.026549e+00 1.529706e+00 1.166190e+00 8.000000e-01 2.000000e-01 2.000000e-01 0.000000e+00 0.000000e+00 6.997142e+00
1412000 3.119590e+01 1.348829e+00 2.073644e+00 3.231099e+00 3.124100e+00 1.529706e+00 1.166190e+00 8.000000e-01 2.000000e-01 2.000000e-01 0.000000e+00 0.000000e+00 7.159609e+00
1413000 5.477194e+01 1.051063e+00 2.073644e+00 3.059412e+00 3.136877e+00 1.529706e+00 1.166190e+00 8.000000e-01 2.000000e-01 2.000000e-01 0.000000e+00 0.000000e+00 7.092249e+00
1414000 3.944073e+01 1.774043e+00 2.073644e+00 3.059412e+00 3.136877e+00 1.529706e+00 1.166190e+00 8.000000e-01 2.000000e-01 2.000000e-01 0.000000e+00 0.000000e+00 7.092249e+00
1415000 2.508409e+01 5.010669e-01 2.073644e+00 3.059412e+00 2.949576e+00 1.529706e+00 1.166190e+00 8.000000e-01 2.000000e-01 2.000000e-01 0.000000e+00 0.000000e+00 6.952697e+00
1416000 2.963375e+01 8.879735e-01 2.073644e+00 3.026549e+00 2.949576e+00 1.529706e+00 1.166190e+00 8.000000e-01 2.000000e-01 2.000000e-01 0.000000e+00 0.000000e+00 6.952697e+00
1417000 2.443354e+01 1.227122e+00 2.073644e+00 3.026549e+00 2.949576e+00 1.529706e+00 1.166190e+00 8.000000e-01 2.000000e-01 2.000000e-01 0.000000e+00 0.000000e+00 6.816157e+00
1418000 1.435652e+01 1.300162e+00 2.073644e+00 3.026549e+00 2.949576e+00 1.529706e+00 1.166190e+00 8.000000e-01 2.000000e-01 2.000000e-01 0.000000e+00 0.000000e+00 6.816157e+00
1419000 4.757110e+01 1.162587e+00 2.073644e+00 3.026549e+00 2.949576e+00 1.529706e+00 1.166190e+00 8.000000e-01 2.000000e-01 2.000000e-01 0.000000e+00 0.000000e+00 6.816157e+00
1420000 2.374526e+01 1.255763e+00 2.073644e+00 3.026549e+00 2.949576e+00 1.529706e+00 1.166190e+00 8.000000e-01 2.000000e-01 2.000000e-01 0.000000e+00 0.000000e+00 6.816157e+00
1421000 2.692544e+01 1.456672e+00 2.073644e+00 3.006659e+00 2.949576e+00 1.529706e+00 1.166190e+00 8.000000e-01 2.000000e-01 2.000000e-01 0.000000e+00 0.000000e+00 6.682814e+00
1422000 3.199972e+01 8.842837e-01 2.073644e+00 3.006659e+00 2.949576e+00 1.529706e+00 1.166190e+00 8.000000e-01 2.000000e-01 2.000000e-01 0.000000e+00 0.000000e+00 6.682814e+00
1423000 2.195085e+01 1.514144e+00 2.073644e+00 3.006659e+00 2.949576e+00 1.378405e+00 1.166190e+00 8.000000e-01 2.000000e-01 2.000000e-01 0.000000e+00 0.000000e+00 6.552862e+00
1424000 4.253901e+01 1.975705e+00 2.073644e+00 3.006659e+00 2.785678e+00 1.378405e+00 1.166190e+00 8.000000e-01 2.000000e-01 2.000000e-01 0.000000e+00 0.000000e+00 6.426508e+00
1425000 2.677382e+01 4.741843e-01 2.073644e+00 3.065942e+00 2.785678e+00 1.378405e+00 1.166190e+00 8.000000e-01 2.000000e-01 2.000000e-01 0.000000e+00 0.000000e+00 6.345077e+00
1426000 4.785230e+01 4.517647e-01 2.073644e+00 3.065942e+00 2.785678e+00 1.378405e+00 1.166190e+00 8.000000e-01 2.000000e-01 2.000000e-01 0.000000e+00 0.000000e+00 6.345077e+00
1427000 3.467113e+01 1.051575e+00 2.073644e+00 3.065942e+00 2.785678e+00 1.378405e+00 1.166190e+00 8.000000e-01 2.000000e-01 2.000000e-01 0.000000e+00 0.000000e+00 6.345077e+00
1428000 2.177095e+01 1.691578e+00 2.073644e+00 3.056141e+00 2.785678e+00 1.378405e+00 1.166190e+00 8.000000e-01 2.000000e-01 2.000000e-01 0.000000e+00 0.000000e+00 6.217717e+00
1429000 2.411482e+01 1.187775e+00 2.073644e+00 3.056141e+00 2.600000e+00 1.378405e+00 1.166190e+00 8.000000e-01 2.000000e-01 2.000000e-01 0.000000e+00 0.000000e+00 6.094260e+00
1430000 3.647612e+01 4.157281e-01 2.073644e+00 3.056141e+00 2.600000e+00 1.378405e+00 1.166190e+00 8.000000e-01 2.000000e-01 2.000000e-01 0.000000e+00 0.000000e+00 6.094260e+00
1431000 4.121131e+01 1.463635e+00 2.073644e+00 3.056141e+00 2.600000e+00 1.378405e+00 1.166190e+00 8.000000e-01 2.000000e-01 2.000000e-01 0.000000e+00 0.000000e+00 6.094260e+00
1432000 2.322185e+01 1.021112e+00 2.073644e+00 3.056141e+00 2.600000e+00 1.378405e+00 1.166190e+00 8.000000e-01 2.000000e-01 2.000000e-01 0.000000e+00 0.000000e+00 6.094260e+00
1433000 4.001413e+01 1.091513e+00 2.073644e+00 3.056141e+00 2.672078e+00 1.378405e+00 1.166190e+00 8.000000e-01 2.000000e-01 2.000000e-01 0.000000e+00 0.000000e+00 6.131884e+00
1434000 4.031622e+01 1.207215e+00 2.073644e+00 3.184337e+00 2.672078e+00 1.378405e+00 1.166190e+00 8.000000e-01 2.000000e-01 2.000000e-01 0.000000e+00 0.000000e+00 6.071244e+00
1435000 4.134926e+01 9.612741e-01 2.073644e+00 3.184337e+00 2.672078e+00 1.378405e+00 1.166190e+00 8.000000e-01 2.000000e-01 2.000000e-01 0.000000e+00 0.000000e+00 6.071244e+00
1436000 4.396575e+01 1.497097e+00 2.073644e+00 3.426368e+00 2.701851e+00 1.378405e+00 1.166190e+00 8.000000e-01 2.000000e-01 2.000000e-01 0.000000e+00 0.000000e+00 6.204837e+00
1437000 3.227425e+01 2.808946e-01 2.222611e+00 3.472751e+00 2.701851e+00 1.319091e+00 1.166190e+00 8.000000e-01 2.000000e-01 2.000000e-01 0.000000e+00 0.000000e+00 6.240192e+00
1438000 3.567407e+01 5.380560e-01 2.222611e+00 3.472751e+00 2.701851e+00 1.319091e+00 1.166190e+00 8.000000e-01 2.000000e-01 2.000000e-01 0.000000e+00 0.000000e+00 6.240192e+00
1439000 3.189949e+01 9.606253e-01 2.379075e+00 3.472751e+00 2.701851e+00 1.319091e+00 1.166190e+00 8.000000e-01 2.000000e-01 2.000000e-01 0.000000e+00 0.000000e+00 6.196773e+00
1440000 2.933928e+01 1.062226e+00 2.336664e+00 3.472751e+00 2.701851e+00 1.319091e+00 1.166190e+00 8.000000e-01 2.000000e-01 2.000000e-01 0.000000e+00 0.000000e+00 6.374951e+00
1441000 2.968434e+01 8.028857e-01 2.336664e+00 3.472751e+00 2.701851e+00 1.319091e+00 1.166190e+00 8.000000e-01 2.000000e-01 2.000000e-01 0.000000e+00 0.000000e+00 6.374951e+00
1442000 3.530324e+01 9.747760e-01 2.336664e+00 3.472751e+00 2.701851e+00 1.319091e+00 1.166190e+00 8.000000e-01 2.000000e-01 2.000000e-01 0.000000e+00 0.000000e+00 6.374951e+00
1443000 3.451315e+01 1.413681e+00 2.336664e+00 3.472751e+00 2.701851e+00 1.319091e+00 1.166190e+00 8.000000e-01 2.000000e-01 2.000000e-01 0.000000e+00 0.000000e+00 6.400000e+00
1444000 3.611579e+01 1.472729e+00 2.336664e+00 3.472751e+00 2.701851e+00 1.319091e+00 1.166190e+00 8.000000e-01 2.000000e-01 2.000000e-01 0.000000e+00 0.000000e+00 6.400000e+00
1445000 5.147264e+01 5.406961e-01 2.200000e+00 3.472751e+00 2.517936e+00 1.319091e+00 1.166190e+00 8.000000e-01 2.000000e-01 2.000000e-01 0.000000e+00 0.000000e+00 6.281720e+00
1446000 4.225006e+01 1.243188e+00 2.200000e+00 3.472751e+00 2.517936e+00 1.319091e+00 1.166190e+00 8.000000e-01 2.000000e-01 2.000000e-01 0.000000e+00 0.000000e+00 6.240192e+00
1447000 1.916403e+01 6.670845e-01 2.200000e+00 3.472751e+00 2.517936e+00 1.319091e+00 1.166190e+00 8.000000e-01 2.000000e-01 2.000000e-01 0.000000e+00 0.000000e+00 6.240192e+00
1448000 3.207680e+01 1.599461e+00 2.200000e+00 3.484250e+00 2.517936e+00 1.319091e+00 1.166190e+00 8.000000e-01 2.000000e-01 2.000000e-01 0.000000e+00 0.000000e+00 6.123724e+00
1449000 2.630094e+01 1.679688e+00 2.200000e+00 3.484250e+00 2.517936e+00 1.319091e+00 1.166190e+00 8.000000e-01 2.000000e-01 2.000000e-01 0.000000e+00 0.000000e+00 6.123724e+00
1450000 2.776019e+01 1.193244e+00 2.200000e+00 3.605551e+00 2.619160e+00 1.319091e+00 1.166190e+00 8.000000e-01 2.000000e-01 2.000000e-01 0.000000e+00 0.000000e+00 6.265780e+00
1451000 1.963866e+01 1.598076e+00 2.200000e+00 3.611094e+00 2.619160e+00 1.319091e+00 1.166190e+00 9.797959e-01 2.000000e-01 2.000000e-01 0.000000e+00 0.000000e+00 6.434283e+00
1452000 3.368594e+01 2.299988e-01 2.200000e+00 3.611094e+00 2.619160e+00 1.319091e+00 1.166190e+00 9.797959e-01 2.000000e-01 2.000000e-01 0.000000e+00 0.000000e+00 6.434283e+00
1453000 2.373716e+01 1.262783e+00 2.200000e+00 3.611094e+00 2.619160e+00 1.319091e+00 1.166190e+00 9.797959e-01 2.000000e-01 2.000000e-01 0.000000e+00 0.000000e+00 6.434283e+00
1454000 2.535052e+01 1.764095e+00 2.200000e+00 3.611094e+00 2.690725e+00 1.319091e+00 1.166190e+00 9.797959e-01 2.000000e-01 2.000000e-01 0.000000e+00 0.000000e+00 6.460650e+00
1455000 4.305532e+01 8.733519e-01 2.200000e+00 3.611094e+00 2.690725e+00 1.319091e+00 1.166190e+00 9.797959e-01 2.000000e-01 2.000000e-01 0.000000e+00 0.000000e+00 6.460650e+00
1456000 2.487202e+01 1.122034e+00 2.200000e+00 3.611094e+00 2.690725e+00 1.319091e+00 1.166190e+00 9.797959e-01 2.000000e-01 2.000000e-01 0.000000e+00 0.000000e+00 6.460650e+00
1457000 3.092759e+01 8.908130e-01 2.200000e+00 3.611094e+00 2.690725e+00 1.319091e+00 1.166190e+00 9.797959e-01 2.000000e-01 2.000000e-01 0.000000e+00 0.000000e+00 6.460650e+00
1458000 2.948331e+01 6.978103e-01 2.200000e+00 3.736308e+00 2.756810e+00 1.319091e+00 1.166190e+00 9.797959e-01 2.000000e-01 2.000000e-01 0.000000e+00 0.000000e+00 6.607571e+00
1459000 2.275940e+01 1.324155e+00 2.200000e+00 3.736308e+00 2.756810e+00 1.319091e+00 1.166190e+00 9.797959e-01 2.000000e-01 2.000000e-01 0.000000e+00 0.000000e+00 6.607571e+00
1460000 4.543378e+01 1.545373e+00 2.200000e+00 3.736308e+00 2.756810e+00 1.166190e+00 1.166190e+00 9.797959e-01 2.000000e-01 2.000000e-01 0.000000e+00 0.000000e+00 6.607571e+00
1461000 3.005658e+01 1.525793e+00 2.200000e+00 3.736308e+00 2.756810e+00 1.166190e+00 1.166190e+00 9.797959e-01 2.000000e-01 2.000000e-01 0.000000e+00 0.000000e+00 6.491533e+00
1462000 2.257582e+01 8.106783e-01 2.200000e+00 3.736308e+00 2.756810e+00 1.166190e+00 1.166190e+00 9.797959e-01 2.000000e-01 2.000000e-01 0.000000e+00 0.000000e+00 6.491533e+00
1463000 3.369762e+01 1.370121e+00 2.200000e+00 3.736308e+00 2.835489e+00 1.166190e+00 1.166190e+00 9.797959e-01 2.000000e-01 2.000000e-01 0.000000e+00 0.000000e+00 6.491533e+00
1464000 2.672530e+01 5.863333e-01 2.200000e+00 3.736308e+00 2.835489e+00 1.166190e+00 1.166190e+00 9.797959e-01 2.000000e-01 2.000000e-01 0.000000e+00 0.000000e+00 6.519202e+00
1465000 2.261473e+01 1.126982e+00 2.200000e+00 3.773592e+00 2.835489e+00 1.166190e+00 1.166190e+00 9.797959e-01 2.000000e-01 2.000000e-01 0.000000e+00 0.000000e+00 6.406247e+00
1466000 2.417219e+01 1.239831e+00 2.200000e+00 3.773592e+00 2.835489e+00 1.166190e+00 1.166190e+00 9.797959e-01 2.000000e-01 2.000000e-01 0.000000e+00 0.000000e+00 6.297619e+00
1467000 1.420445e+01 2.004932e+00 2.200000e+00 3.807887e+00 2.835489e+00 1.166190e+00 1.166190e+00 9.797959e-01 2.000000e-01 2.000000e-01 0.000000e+00 0.000000e+00 6.265780e+00
1468000 2.046174e+01 1.373701e+00 2.258318e+00 3.807887e+00 2.835489e+00 1.166190e+00 1.166190e+00 9.797959e-01 2.000000e-01 2.000000e-01 0.000000e+00 0.000000e+00 6.159545e+00
1469000 2.768858e+01 1.783624e+00 2.258318e+00 3.807887e+00 2.835489e+00 1.166190e+00 1.166190e+00 9.797959e-01 2.000000e-01 2.000000e-01 0.000000e+00 0.000000e+00 6.159545e+00
1470000 2.961717e+01 1.310747e+00 2.258318e+00 3.807887e+00 2.835489e+00 1.288410e+00 1.166190e+00 9.797959e-01 2.000000e-01 2.000000e-01 0.000000e+00 0.000000e+00 6.188699e+00
1471000 3.014059e+01 5.373839e-01 2.258318e+00 3.807887e+00 2.835489e+00 1.288410e+00 1.166190e+00 9.797959e-01 2.000000e-01 2.000000e-01 0.000000e+00 0.000000e+00 6.188699e+00
1472000 2.808249e+01 9.763566e-01 2.258318e+00 3.813135e+00 2.731300e+00 1.288410e+00 1.166190e+00 9.797959e-01 2.000000e-01 2.000000e-01 0.000000e+00 0.000000e+00 6.120457e+00
1473000 3.309534e+01 1.544785e+00 2.258318e+00 3.813135e+00 2.731300e+00 1.288410e+00 1.166190e+00 9.797959e-01 2.000000e-01 2.000000e-01 0.000000e+00 0.000000e+00 6.297619e+00
1474000 3.214920e+01 1.560563e+00 2.258318e+00 3.813135e+00 2.817801e+00 1.288410e+00 1.166190e+00 9.797959e-01 2.000000e-01 2.000000e-01 0.000000e+00 0.000000e+00 6.335614e+00
1475000 3.501237e+01 1.501494e+00 2.258318e+00 3.813135e+00 2.817801e+00 1.288410e+00 1.166190e+00 9.797959e-01 2.000000e-01 2.000000e-01 0.000000e+00 0.000000e+00 6.335614e+00
1476000 2.667471e+01 8.476075e-01 2.258318e+00 3.813135e+00 2.817801e+00 1.288410e+00 1.166190e+00 9.797959e-01 2.000000e-01 2.000000e-01 0.000000e+00 0.000000e+00 6.335614e+00
1477000 3.886232e+01 1.047928e+00 2.258318e+00 3.854867e+00 2.817801e+00 1.288410e+00 1.166190e+00 9.797959e-01 2.000000e-01 2.000000e-01 0.000000e+00 0.000000e+00 6.300794e+00
1478000 2.976292e+01 1.308548e+00 2.258318e+00 3.854867e+00 2.645751e+00 1.288410e+00 1.166190e+00 9.797959e-01 2.000000e-01 2.000000e-01 0.000000e+00 0.000000e+00 6.200000e+00
1479000 2.531358e+01 1.634403e+00 2.258318e+00 3.880722e+00 2.645751e+00 1.288410e+00 1.166190e+00 9.797959e-01 2.000000e-01 2.000000e-01 0.000000e+00 0.000000e+00 6.104097e+00
1480000 2.442354e+01 1.159356e+00 2.258318e+00 3.880722e+00 2.477902e+00 1.288410e+00 1.166190e+00 9.797959e-01 2.000000e-01 2.000000e-01 0.000000e+00 0.000000e+00 6.104097e+00
1481000 4.044551e+01 1.922947e+00 2.258318e+00 3.880722e+00 2.477902e+00 1.288410e+00 1.166190e+00 9.797959e-01 2.000000e-01 2.000000e-01 0.000000e+00 0.000000e+00 6.013319e+00
1482000 3.162644e+01 1.089076e+00 2.258318e+00 3.880722e+00 2.477902e+00 1.288410e+00 1.166190e+00 9.797959e-01 2.000000e-01 2.000000e-01 0.000000e+00 0.000000e+00 6.013319e+00
1483000 7.277963e+01 1.147631e+00 2.258318e+00 3.880722e+00 2.477902e+00 1.288410e+00 1.166190e+00 9.797959e-01 4.000000e-01 2.000000e-01 0.000000e+00 0.000000e+00 6.191930e+00
1484000 2.688467e+01 9.856195e-01 2.258318e+00 3.880722e+00 2.477902e+00 1.288410e+00 1.166190e+00 9.797959e-01 4.000000e-01 2.000000e-01 0.000000e+00 0.000000e+00 6.191930e+00
1485000 1.711162e+01 1.239275e+00 2.258318e+00 3.880722e+00 2.477902e+00 1.288410e+00 1.166190e+00 9.797959e-01 4.000000e-01 2.000000e-01 0.000000e+00 0.000000e+00 6.191930e+00
1486000 3.911632e+01 1.315066e+00 2.258318e+00 3.880722e+00 2.477902e+00 1.288410e+00 1.166190e+00 9.797959e-01 4.000000e-01 2.000000e-01 0.000000e+00 0.000000e+00 6.191930e+00
1487000 2.510226e+01 7.240164e-01 2.416609e+00 3.880722e+00 2.477902e+00 1.288410e+00 1.166190e+00 9.797959e-01 4.000000e-01 2.000000e-01 0.000000e+00 0.000000e+00 6.107373e+00
1488000 4.023361e+01 1.109965e+00 2.416609e+00 3.852272e+00 2.477902e+00 1.157584e+00 1.166190e+00 9.797959e-01 4.000000e-01 2.000000e-01 0.000000e+00 0.000000e+00 6.077829e+00
1489000 2.780636e+01 5.936583e-01 2.416609e+00 3.852272e+00 2.477902e+00 1.157584e+00 1.166190e+00 9.797959e-01 4.000000e-01 2.000000e-01 0.000000e+00 0.000000e+00 6.077829e+00
1490000 4.272889e+01 1.478078e+00 2.416609e+00 3.852272e+00 2.477902e+00 1.157584e+00 1.166190e+00 9.797959e-01 4.000000e-01 4.000000e-01 0.000000e+00 0.000000e+00 6.260990e+00
1491000 3.367944e+01 1.135849e+00 2.416609e+00 3.852272e+00 2.477902e+00 1.157584e+00 1.166190e+00 9.797959e-01 4.000000e-01 4.000000e-01 0.000000e+00 0.000000e+00 6.260990e+00
1492000 3.546472e+01 1.105474e+00 2.416609e+00 3.789459e+00 2.477902e+00 1.157584e+00 1.166190e+00 9.797959e-01 4.000000e-01 4.000000e-01 0.000000e+00 0.000000e+00 6.368673e+00
1493000 2.817398e+01 7.980952e-01 2.416609e+00 3.789459e+00 2.477902e+00 1.157584e+00 1.166190e+00 9.797959e-01 4.000000e-01 4.000000e-01 0.000000e+00 0.000000e+00 6.368673e+00
1494000 3.138152e+01 1.128243e+00 2.416609e+00 3.789459e+00 2.561250e+00 1.157584e+00 1.166190e+00 9.797959e-01 4.000000e-01 4.000000e-01 0.000000e+00 0.000000e+00 6.554388e+00
1495000 3.915913e+01 1.108059e+00 2.416609e+00 3.789459e+00 2.561250e+00 1.157584e+00 1.166190e+00 9.797959e-01 4.000000e-01 4.000000e-01 0.000000e+00 0.000000e+00 6.554388e+00
1496000 3.131662e+01 1.618590e+00 2.416609e+00 3.789459e+00 2.561250e+00 1.157584e+00 1.166190e+00 9.797959e-01 4.000000e-01 4.000000e-01 0.000000e+00 0.000000e+00 6.554388e+00
1497000 3.117176e+01 2.333177e+00 2.416609e+00 3.786819e+00 2.561250e+00 1.157584e+00 1.166190e+00 9.797959e-01 4.000000e-01 4.000000e-01 0.000000e+00 0.000000e+00 6.575713e+00
1498000 2.501003e+01 1.065302e+00 2.416609e+00 3.786819e+00 2.561250e+00 1.157584e+00 1.166190e+00 9.797959e-01 4.000000e-01 4.000000e-01 0.000000e+00 0.000000e+00 6.575713e+00
1499000 4.845126e+01 1.354956e+00 2.416609e+00 3.605551e+00 2.561250e+00 1.157584e+00 1.326650e+00 9.797959e-01 4.000000e-01 4.000000e-01 0.000000e+00 0.000000e+00 6.503845e+00
1500000 3.421104e+01 1.415770e+00 2.416609e+00 3.605551e+00 2.561250e+00 1.157584e+00 1.326650e+00 9.797959e-01 4.000000e-01 4.000000e-01 0.000000e+00 0.000000e+00 6.688797e+00
1501000 2.379207e+01 8.894520e-01 2.416609e+00 3.611094e+00 2.561250e+00 1.157584e+00 1.326650e+00 9.797959e-01 4.000000e-01 4.000000e-01 0.000000e+00 0.000000e+00 6.712675e+00
1502000 2.783095e+01 8.732536e-01 2.416609e+00 3.611094e+00 2.561250e+00 1.157584e+00 1.326650e+00 9.797959e-01 4.000000e-01 4.000000e-01 0.000000e+00 0.000000e+00 6.712675e+00
1503000 2.574220e+01 1.595214e+00 2.416609e+00 3.611094e+00 2.400000e+00 1.157584e+00 1.326650e+00 9.797959e-01 4.000000e-01 4.000000e-01 0.000000e+00 0.000000e+00 6.622688e+00
1504000 4.470727e+01 1.769784e+00 2.416609e+00 3.611094e+00 2.400000e+00 1.157584e+00 1.496663e+00 9.797959e-01 4.000000e-01 4.000000e-01 0.000000e+00 0.000000e+00 6.807349e+00
1505000 1.731580e+01 8.692271e-01 2.416609e+00 3.736308e+00 2.244994e+00 1.157584e+00 1.496663e+00 9.797959e-01 4.000000e-01 4.000000e-01 0.000000e+00 0.000000e+00 6.723095e+00
1506000 2.950917e+01 1.524368e+00 2.416609e+00 3.736308e+00 2.244994e+00 1.157584e+00 1.496663e+00 9.797959e-01 4.000000e-01 4.000000e-01 0.000000e+00 0.000000e+00 6.909414e+00
1507000 4.206958e+01 1.723138e+00 2.416609e+00 3.736308e+00 2.244994e+00 1.157584e+00 1.496663e+00 9.797959e-01 4.000000e-01 4.000000e-01 0.000000e+00 0.000000e+00 6.909414e+00
1508000 3.849756e+01 6.994466e-01 2.416609e+00 3.736308e+00 2.097618e+00 1.157584e+00 1.496663e+00 9.797959e-01 4.000000e-01 4.000000e-01 0.000000e+00 0.000000e+00 6.830813e+00
1509000 3.730500e+01 8.831180e-01 2.416609e+00 3.736308e+00 2.097618e+00 1.157584e+00 1.496663e+00 9.797959e-01 4.000000e-01 4.000000e-01 0.000000e+00 0.000000e+00 6.830813e+00
1510000 4.912924e+01 8.689212e-01 2.416609e+00 3.736308e+00 1.959592e+00 1.157584e+00 1.496663e+00 9.797959e-01 4.000000e-01 4.000000e-01 0.000000e+00 0.000000e+00 6.757218e+00
1511000 2.984985e+01 8.137934e-01 2.416609e+00 3.749667e+00 2.014944e+00 1.157584e+00 1.496663e+00 9.797959e-01 4.000000e-01 4.000000e-01 0.000000e+00 0.000000e+00 6.633250e+00
1512000 4.495946e+01 5.909374e-01 2.416609e+00 3.749667e+00 2.014944e+00 1.157584e+00 1.496663e+00 9.797959e-01 4.000000e-01 4.000000e-01 0.000000e+00 0.000000e+00 6.633250e+00
1513000 3.544350e+01 6.464049e-01 2.416609e+00 3.749667e+00 2.111871e+00 1.157584e+00 1.496663e+00 9.797959e-01 4.000000e-01 4.000000e-01 0.000000e+00 0.000000e+00 6.633250e+00
1514000 3.640237e+01 1.033675e+00 2.379075e+00 3.749667e+00 2.111871e+00 1.157584e+00 1.496663e+00 9.797959e-01 4.000000e-01 4.000000e-01 0.000000e+00 0.000000e+00 6.838128e+00
1515000 4.645425e+01 1.036665e+00 2.379075e+00 3.749667e+00 2.111871e+00 1.157584e+00 1.496663e+00 9.797959e-01 4.000000e-01 4.000000e-01 0.000000e+00 0.000000e+00 6.838128e+00
1516000 5.291600e+01 9.418761e-01 2.379075e+00 3.749667e+00 2.111871e+00 1.157584e+00 1.496663e+00 9.797959e-01 4.000000e-01 4.000000e-01 0.000000e+00 0.000000e+00 6.838128e+00
1517000 4.469112e+01 1.431420e+00 2.379075e+00 3.749667e+00 1.984943e+00 1.157584e+00 1.496663e+00 9.797959e-01 4.000000e-01 4.000000e-01 0.000000e+00 0.000000e+00 6.772001e+00
1518000 4.445090e+01 7.680174e-01 2.379075e+00 3.749667e+00 2.049390e+00 1.157584e+00 1.496663e+00 9.797959e-01 4.000000e-01 4.000000e-01 0.000000e+00 0.000000e+00 6.718631e+00
1519000 5.072380e+01 1.011645e+00 2.379075e+00 3.749667e+00 2.049390e+00 1.157584e+00 1.496663e+00 9.797959e-01 4.000000e-01 4.000000e-01 0.000000e+00 0.000000e+00 6.718631e+00
1520000 3.425039e+01 5.075755e-01 2.379075e+00 3.749667e+00 1.933908e+00 1.157584e+00 1.496663e+00 9.797959e-01 4.000000e-01 4.000000e-01 0.000000e+00 0.000000e+00 6.655825e+00
1521000 3.787052e+01 1.262469e+00 2.379075e+00 3.749667e+00 1.933908e+00 1.157584e+00 1.496663e+00 9.797959e-01 4.000000e-01 4.000000e-01 0.000000e+00 0.000000e+00 6.655825e+00
1522000 5.384883e+01 1.412763e+00 2.379075e+00 3.749667e+00 1.833030e+00 1.157584e+00 1.496663e+00 9.797959e-01 4.000000e-01 4.000000e-01 0.000000e+00 0.000000e+00 6.598485e+00
1523000 5.007111e+01 2.232545e+00 2.379075e+00 3.749667e+00 1.833030e+00 1.157584e+00 1.496663e+00 9.797959e-01 4.000000e-01 4.000000e-01 0.000000e+00 0.000000e+00 6.598485e+00
1524000 3.385303e+01 9.510602e-01 2.379075e+00 3.569314e+00 1.562050e+00 1.157584e+00 1.496663e+00 9.797959e-01 4.000000e-01 4.000000e-01 0.000000e+00 0.000000e+00 6.343501e+00
1525000 1.644466e+01 8.274045e-01 2.379075e+00 3.391165e+00 1.643168e+00 1.157584e+00 1.496663e+00 9.797959e-01 4.000000e-01 4.000000e-01 0.000000e+00 0.000000e+00 6.208059e+00
1526000 3.424334e+01 2.300739e+00 2.379075e+00 3.391165e+00 1.643168e+00 1.157584e+00 1.496663e+00 9.797959e-01 4.000000e-01 4.000000e-01 0.000000e+00 0.000000e+00 6.208059e+00
1527000 3.448370e+01 1.704407e+00 2.379075e+00 3.391165e+00 1.643168e+00 1.157584e+00 1.496663e+00 9.797959e-01 4.000000e-01 4.000000e-01 0.000000e+00 0.000000e+00 6.208059e+00
1528000 3.818113e+01 1.000241e+00 2.249444e+00 3.391165e+00 1.643168e+00 1.157584e+00 1.496663e+00 9.797959e-01 4.000000e-01 4.000000e-01 0.000000e+00 0.000000e+00 6.153048e+00
1529000 2.303146e+01 1.264043e+00 2.249444e+00 3.391165e+00 1.643168e+00 1.157584e+00 1.496663e+00 9.797959e-01 4.000000e-01 4.000000e-01 0.000000e+00 0.000000e+00 6.153048e+00
1530000 2.359665e+01 1.644117e+00 2.249444e+00 3.391165e+00 1.643168e+00 1.157584e+00 1.496663e+00 9.797959e-01 4.000000e-01 4.000000e-01 0.000000e+00 0.000000e+00 6.153048e+00
1531000 2.907407e+01 7.748178e-01 2.249444e+00 3.544009e+00 1.643168e+00 1.157584e+00 1.496663e+00 9.797959e-01 4.000000e-01 4.000000e-01 0.000000e+00 0.000000e+00 6.351378e+00
1532000 3.628933e+01 9.489965e-01 2.249444e+00 3.367492e+00 1.643168e+00 1.157584e+00 1.496663e+00 9.797959e-01 4.000000e-01 4.000000e-01 0.000000e+00 0.000000e+00 6.363961e+00
1533000 3.813587e+01 9.822885e-01 2.249444e+00 3.367492e+00 1.643168e+00 1.157584e+00 1.496663e+00 9.797959e-01 4.000000e-01 4.000000e-01 0.000000e+00 0.000000e+00 6.288084e+00
1534000 5.227617e+01 8.278356e-01 2.249444e+00 3.193744e+00 1.643168e+00 1.095445e+00 1.496663e+00 9.797959e-01 4.000000e-01 4.000000e-01 0.000000e+00 0.000000e+00 6.153048e+00
1535000 4.517706e+01 1.489516e+00 2.249444e+00 3.337664e+00 1.529706e+00 1.095445e+00 1.496663e+00 9.797959e-01 4.000000e-01 4.000000e-01 0.000000e+00 0.000000e+00 6.268971e+00
1536000 3.635952e+01 9.335524e-01 2.249444e+00 3.337664e+00 1.529706e+00 1.095445e+00 1.496663e+00 9.797959e-01 4.000000e-01 4.000000e-01 0.000000e+00 0.000000e+00 6.268971e+00
1537000 2.904576e+01 8.183981e-01 2.249444e+00 3.337664e+00 1.691153e+00 1.095445e+00 1.496663e+00 9.797959e-01 4.000000e-01 4.000000e-01 0.000000e+00 0.000000e+00 6.297619e+00
1538000 3.417209e+01 1.557010e+00 2.130728e+00 3.337664e+00 1.593738e+00 1.095445e+00 1.496663e+00 9.797959e-01 4.000000e-01 4.000000e-01 0.000000e+00 0.000000e+00 6.159545e+00
1539000 4.160157e+01 1.188798e+00 2.130728e+00 3.337664e+00 1.593738e+00 1.095445e+00 1.496663e+00 9.797959e-01 4.000000e-01 4.000000e-01 0.000000e+00 0.000000e+00 6.159545e+00
1540000 3.442240e+01 1.517101e+00 2.130728e+00 3.337664e+00 1.593738e+00 1.095445e+00 1.496663e+00 9.797959e-01 4.000000e-01 4.000000e-01 0.000000e+00 0.000000e+00 6.159545e+00
1541000 4.177316e+01 1.996326e+00 2.130728e+00 3.337664e+00 1.593738e+00 1.095445e+00 1.496663e+00 9.797959e-01 4.000000e-01 4.000000e-01 0.000000e+00 0.000000e+00 6.159545e+00
1542000 5.014656e+01 1.223436e+00 2.130728e+00 3.340659e+00 1.593738e+00 1.095445e+00 1.496663e+00 9.797959e-01 4.000000e-01 4.000000e-01 0.000000e+00 0.000000e+00 6.090977e+00
1543000 2.393039e+01 9.111271e-01 2.130728e+00 3.340659e+00 1.593738e+00 1.095445e+00 1.496663e+00 9.797959e-01 4.000000e-01 4.000000e-01 0.000000e+00 0.000000e+00 6.090977e+00
1544000 3.440482e+01 1.376577e+00 2.130728e+00 3.340659e+00 1.673320e+00 1.095445e+00 1.496663e+00 9.797959e-01 4.000000e-01 4.000000e-01 0.000000e+00 0.000000e+00 6.090977e+00
1545000 5.552982e+01 8.786463e-01 2.130728e+00 3.340659e+00 1.673320e+00 1.095445e+00 1.483240e+00 9.797959e-01 4.000000e-01 4.000000e-01 0.000000e+00 0.000000e+00 6.297619e+00
1546000 4.115661e+01 2.271451e+00 2.130728e+00 3.340659e+00 1.673320e+00 1.095445e+00 1.483240e+00 9.797959e-01 4.000000e-01 4.000000e-01 0.000000e+00 0.000000e+00 6.297619e+00
1547000 4.298450e+01 1.364145e+00 2.130728e+00 3.340659e+00 1.673320e+00 1.095445e+00 1.483240e+00 9.797959e-01 4.000000e-01 4.000000e-01 0.000000e+00 0.000000e+00 6.297619e+00
1548000 6.899931e+01 5.693203e-01 2.130728e+00 3.340659e+00 1.673320e+00 1.095445e+00 1.483240e+00 9.797959e-01 4.000000e-01 4.000000e-01 0.000000e+00 0.000000e+00 6.297619e+00
1549000 4.731813e+01 1.396157e+00 2.130728e+00 3.340659e+00 1.673320e+00 1.095445e+00 1.483240e+00 9.797959e-01 4.000000e-01 4.000000e-01 0.000000e+00 0.000000e+00 6.297619e+00
1550000 3.525797e+01 1.552166e+00 2.130728e+00 3.340659e+00 1.673320e+00 1.095445e+00 1.483240e+00 9.797959e-01 4.000000e-01 4.000000e-01 0.000000e+00 0.000000e+00 6.297619e+00
1551000 4.687089e+01 1.030059e+00 2.130728e+00 3.340659e+00 1.673320e+00 1.095445e+00 1.483240e+00 9.797959e-01 4.000000e-01 4.000000e-01 0.000000e+00 0.000000e+00 6.297619e+00
1552000 3.842297e+01 1.744084e+00 2.130728e+00 3.340659e+00 1.673320e+00 1.095445e+00 1.483240e+00 9.797959e-01 4.000000e-01 4.000000e-01 0.000000e+00 0.000000e+00 6.297619e+00
1553000 2.428548e+01 9.129284e-01 2.130728e+00 3.171750e+00 1.529706e+00 1.095445e+00 1.483240e+00 9.797959e-01 4.000000e-01 4.000000e-01 0.000000e+00 0.000000e+00 6.159545e+00
1554000 3.191016e+01 1.277608e+00 2.130728e+00 3.184337e+00 1.529706e+00 1.095445e+00 1.483240e+00 9.797959e-01 4.000000e-01 4.000000e-01 0.000000e+00 0.000000e+00 6.090977e+00
1555000 3.135384e+01 1.586995e+00 2.130728e+00 3.184337e+00 1.529706e+00 1.095445e+00 1.483240e+00 9.797959e-01 4.000000e-01 4.000000e-01 0.000000e+00 0.000000e+00 6.090977e+00
1556000 2.658447e+01 1.126921e+00 2.130728e+00 3.184337e+00 1.529706e+00 1.095445e+00 1.483240e+00 9.797959e-01 4.000000e-01 4.000000e-01 0.000000e+00 0.000000e+00 6.090977e+00
1557000 3.727110e+01 9.259534e-01 2.130728e+00 3.184337e+00 1.630951e+00 1.095445e+00 1.483240e+00 9.797959e-01 4.000000e-01 4.000000e-01 0.000000e+00 0.000000e+00 6.280127e+00
1558000 5.703192e+01 7.963345e-01 2.130728e+00 3.016621e+00 1.630951e+00 1.095445e+00 1.483240e+00 9.797959e-01 4.000000e-01 4.000000e-01 0.000000e+00 0.000000e+00 6.217717e+00
1559000 5.001268e+01 1.343779e+00 2.130728e+00 3.016621e+00 1.630951e+00 1.095445e+00 1.483240e+00 9.797959e-01 4.000000e-01 4.000000e-01 0.000000e+00 0.000000e+00 6.217717e+00
1560000 4.819049e+01 6.021411e-01 2.097618e+00 2.853069e+00 1.691153e+00 1.095445e+00 1.483240e+00 9.797959e-01 4.000000e-01 4.000000e-01 0.000000e+00 0.000000e+00 6.099180e+00
1561000 5.238321e+01 1.415971e+00 2.097618e+00 2.853069e+00 1.691153e+00 1.095445e+00 1.483240e+00 9.797959e-01 4.000000e-01 4.000000e-01 0.000000e+00 0.000000e+00 6.099180e+00
1562000 4.491809e+01 1.900560e+00 2.097618e+00 2.694439e+00 1.691153e+00 1.095445e+00 1.483240e+00 9.797959e-01 4.000000e-01 4.000000e-01 0.000000e+00 0.000000e+00 6.044833e+00
1563000 3.841199e+01 1.372517e+00 2.097618e+00 2.541653e+00 1.691153e+00 1.095445e+00 1.483240e+00 9.797959e-01 4.000000e-01 4.000000e-01 0.000000e+00 0.000000e+00 5.996666e+00
1564000 4.851364e+01 1.042071e+00 2.097618e+00 2.541653e+00 1.691153e+00 1.095445e+00 1.483240e+00 9.797959e-01 4.000000e-01 4.000000e-01 0.000000e+00 0.000000e+00 5.996666e+00
1565000 3.687464e+01 7.083016e-01 2.097618e+00 2.537716e+00 1.691153e+00 1.095445e+00 1.483240e+00 9.797959e-01 4.000000e-01 4.000000e-01 0.000000e+00 0.000000e+00 6.013319e+00
1566000 3.236953e+01 1.069712e+00 2.267157e+00 2.537716e+00 1.691153e+00 1.095445e+00 1.483240e+00 1.029563e+00 4.000000e-01 4.000000e-01 0.000000e+00 0.000000e+00 5.932959e+00
1567000 3.196746e+01 1.452103e+00 2.267157e+00 2.537716e+00 1.691153e+00 1.095445e+00 1.483240e+00 1.029563e+00 4.000000e-01 4.000000e-01 0.000000e+00 0.000000e+00 5.932959e+00
1568000 4.487971e+01 9.543057e-01 2.267157e+00 2.549510e+00 1.691153e+00 1.095445e+00 1.483240e+00 1.029563e+00 4.000000e-01 4.000000e-01 0.000000e+00 0.000000e+00 5.953150e+00
1569000 7.162272e+01 1.148934e+00 2.267157e+00 2.576820e+00 1.691153e+00 1.095445e+00 1.483240e+00 1.029563e+00 4.000000e-01 4.000000e-01 0.000000e+00 0.000000e+00 5.979967e+00
1570000 3.225415e+01 1.813764e+00 2.267157e+00 2.576820e+00 1.691153e+00 1.095445e+00 1.483240e+00 1.029563e+00 4.000000e-01 4.000000e-01 0.000000e+00 0.000000e+00 5.979967e+00
1571000 2.036800e+01 1.385481e+00 2.267157e+00 2.576820e+00 1.800000e+00 1.095445e+00 1.483240e+00 1.029563e+00 4.000000e-01 4.000000e-01 0.000000e+00 0.000000e+00 6.161169e+00
1572000 3.647530e+01 1.595693e+00 2.267157e+00 2.576820e+00 1.800000e+00 1.095445e+00 1.483240e+00 1.029563e+00 4.000000e-01 4.000000e-01 0.000000e+00 0.000000e+00 6.161169e+00
1573000 4.712470e+01 1.078206e+00 2.267157e+00 2.576820e+00 1.800000e+00 1.095445e+00 1.483240e+00 1.029563e+00 4.000000e-01 4.000000e-01 0.000000e+00 0.000000e+00 6.161169e+00
1574000 5.002732e+01 1.474282e+00 2.267157e+00 2.576820e+00 1.800000e+00 1.095445e+00 1.483240e+00 1.029563e+00 4.000000e-01 4.000000e-01 0.000000e+00 0.000000e+00 6.161169e+00
1575000 2.539843e+01 1.244936e+00 2.267157e+00 2.561250e+00 1.800000e+00 1.095445e+00 1.483240e+00 1.029563e+00 4.000000e-01 4.000000e-01 0.000000e+00 0.000000e+00 6.077829e+00
1576000 3.840917e+01 9.384047e-01 2.267157e+00 2.561250e+00 1.673320e+00 1.095445e+00 1.483240e+00 1.029563e+00 4.000000e-01 4.000000e-01 0.000000e+00 0.000000e+00 6.041523e+00
1577000 5.877409e+01 1.013231e+00 2.267157e+00 2.400000e+00 1.673320e+00 1.095445e+00 1.483240e+00 1.029563e+00 4.000000e-01 4.000000e-01 0.000000e+00 0.000000e+00 6.041523e+00
1578000 4.030287e+01 4.856493e-01 2.267157e+00 2.400000e+00 1.673320e+00 1.095445e+00 1.483240e+00 1.029563e+00 4.000000e-01 4.000000e-01 0.000000e+00 0.000000e+00 6.011655e+00
1579000 3.720044e+01 6.321104e-01 2.315167e+00 2.400000e+00 1.673320e+00 1.095445e+00 1.483240e+00 1.029563e+00 4.000000e-01 4.000000e-01 0.000000e+00 0.000000e+00 5.921149e+00
1580000 2.619501e+01 6.627397e-01 2.315167e+00 2.557342e+00 1.673320e+00 1.067708e+00 1.483240e+00 1.029563e+00 4.000000e-01 4.000000e-01 0.000000e+00 0.000000e+00 5.895761e+00
1581000 3.411577e+01 1.043112e+00 2.315167e+00 2.557342e+00 1.673320e+00 1.067708e+00 1.483240e+00 1.029563e+00 4.000000e-01 4.000000e-01 0.000000e+00 0.000000e+00 6.077829e+00
1582000 3.478091e+01 1.294207e+00 2.315167e+00 2.408319e+00 1.562050e+00 1.067708e+00 1.483240e+00 1.029563e+00 4.000000e-01 4.000000e-01 0.000000e+00 0.000000e+00 5.969925e+00
1583000 5.473787e+01 1.883259e+00 2.315167e+00 2.408319e+00 1.562050e+00 1.067708e+00 1.483240e+00 1.029563e+00 4.000000e-01 4.000000e-01 0.000000e+00 0.000000e+00 5.969925e+00
1584000 4.527899e+01 1.981695e+00 2.315167e+00 2.408319e+00 1.562050e+00 1.208305e+00 1.483240e+00 1.029563e+00 4.000000e-01 4.000000e-01 0.000000e+00 0.000000e+00 5.988322e+00
1585000 4.140586e+01 1.418375e+00 2.315167e+00 2.408319e+00 1.562050e+00 1.208305e+00 1.483240e+00 1.029563e+00 4.000000e-01 4.000000e-01 0.000000e+00 0.000000e+00 5.988322e+00
1586000 6.267737e+01 9.522587e-01 2.315167e+00 2.408319e+00 1.562050e+00 1.208305e+00 1.483240e+00 1.200000e+00 4.000000e-01 4.000000e-01 0.000000e+00 0.000000e+00 6.169279e+00
1587000 4.531812e+01 8.028819e-01 2.315167e+00 2.408319e+00 1.469694e+00 1.208305e+00 1.483240e+00 1.200000e+00 4.000000e-01 4.000000e-01 0.000000e+00 0.000000e+00 6.169279e+00
1588000 3.141378e+01 1.818404e+00 2.315167e+00 2.408319e+00 1.600000e+00 1.208305e+00 1.483240e+00 1.200000e+00 4.000000e-01 4.000000e-01 0.000000e+00 0.000000e+00 6.268971e+00
1589000 5.327520e+01 8.955723e-01 2.315167e+00 2.408319e+00 1.600000e+00 1.208305e+00 1.483240e+00 1.200000e+00 4.000000e-01 4.000000e-01 0.000000e+00 0.000000e+00 6.268971e+00
1590000 3.750571e+01 1.186364e+00 2.379075e+00 2.408319e+00 1.600000e+00 1.208305e+00 1.483240e+00 1.200000e+00 4.000000e-01 4.000000e-01 0.000000e+00 0.000000e+00 6.191930e+00
1591000 2.996281e+01 9.742525e-01 2.379075e+00 2.408319e+00 1.600000e+00 1.208305e+00 1.483240e+00 1.200000e+00 4.000000e-01 4.000000e-01 0.000000e+00 0.000000e+00 6.191930e+00
1592000 4.013334e+01 1.054590e+00 2.379075e+00 2.408319e+00 1.655295e+00 1.208305e+00 1.483240e+00 1.200000e+00 4.000000e-01 4.000000e-01 0.000000e+00 0.000000e+00 6.095900e+00
1593000 4.011686e+01 8.497593e-01 2.379075e+00 2.408319e+00 1.655295e+00 1.208305e+00 1.483240e+00 1.200000e+00 4.000000e-01 4.000000e-01 0.000000e+00 0.000000e+00 6.095900e+00
1594000 4.613875e+01 1.457809e+00 2.379075e+00 2.576820e+00 1.655295e+00 1.208305e+00 1.483240e+00 1.200000e+00 4.000000e-01 4.000000e-01 0.000000e+00 0.000000e+00 6.281720e+00
1595000 4.767811e+01 1.211958e+00 2.379075e+00 2.576820e+00 1.655295e+00 1.208305e+00 1.483240e+00 1.200000e+00 4.000000e-01 4.000000e-01 0.000000e+00 0.000000e+00 6.281720e+00
1596000 3.611369e+01 1.539276e+00 2.379075e+00 2.576820e+00 1.702939e+00 1.208305e+00 1.483240e+00 1.200000e+00 4.000000e-01 4.000000e-01 0.000000e+00 0.000000e+00 6.296030e+00
1597000 3.332508e+01 2.469902e+00 2.379075e+00 2.576820e+00 1.702939e+00 1.208305e+00 1.483240e+00 1.200000e+00 4.000000e-01 4.000000e-01 0.000000e+00 0.000000e+00 6.296030e+00
1598000 4.965809e+01 1.524499e+00 2.267157e+00 2.561250e+00 1.772005e+00 1.208305e+00 1.483240e+00 1.200000e+00 4.000000e-01 4.000000e-01 0.000000e+00 0.000000e+00 6.136774e+00
1599000 4.652149e+01 1.343263e+00 2.267157e+00 2.561250e+00 1.772005e+00 1.208305e+00 1.483240e+00 1.200000e+00 4.000000e-01 4.000000e-01 0.000000e+00 0.000000e+00 6.136774e+00
1600000 5.308226e+01 9.826478e-01 2.267157e+00 2.541653e+00 1.772005e+00 1.208305e+00 1.392839e+00 1.200000e+00 4.000000e-01 4.000000e-01 0.000000e+00 0.000000e+00 5.978294e+00
1601000 5.861786e+01 6.887952e-01 2.190890e+00 2.541653e+00 1.772005e+00 1.208305e+00 1.392839e+00 1.200000e+00 4.000000e-01 4.000000e-01 0.000000e+00 0.000000e+00 6.164414e+00
1602000 5.957112e+01 1.179557e+00 2.190890e+00 2.709243e+00 1.772005e+00 1.208305e+00 1.392839e+00 1.200000e+00 4.000000e-01 4.000000e-01 0.000000e+00 0.000000e+00 6.351378e+00
1603000 4.682580e+01 1.133348e+00 2.190890e+00 2.709243e+00 1.772005e+00 1.208305e+00 1.392839e+00 1.200000e+00 4.000000e-01 4.000000e-01 0.000000e+00 0.000000e+00 6.351378e+00
1604000 4.494810e+01 1.518330e+00 2.154066e+00 2.709243e+00 1.772005e+00 1.208305e+00 1.392839e+00 1.200000e+00 4.000000e-01 4.000000e-01 0.000000e+00 0.000000e+00 6.368673e+00
1605000 6.256802e+01 8.482126e-01 2.154066e+00 2.709243e+00 1.772005e+00 1.208305e+00 1.392839e+00 1.200000e+00 4.000000e-01 4.000000e-01 0.000000e+00 0.000000e+00 6.368673e+00
1606000 6.604625e+01 1.672390e+00 2.154066e+00 2.709243e+00 1.772005e+00 1.208305e+00 1.392839e+00 1.200000e+00 4.000000e-01 4.000000e-01 0.000000e+00 0.000000e+00 6.368673e+00
1607000 4.660229e+01 1.425903e+00 2.154066e+00 2.709243e+00 1.772005e+00 1.208305e+00 1.392839e+00 1.200000e+00 4.000000e-01 4.000000e-01 0.000000e+00 0.000000e+00 6.368673e+00
1608000 6.199990e+01 6.983235e-01 2.154066e+00 2.709243e+00 1.772005e+00 1.208305e+00 1.392839e+00 1.200000e+00 4.000000e-01 4.000000e-01 0.000000e+00 0.000000e+00 6.368673e+00
1609000 4.715874e+01 1.139988e+00 2.088061e+00 2.701851e+00 1.772005e+00 1.208305e+00 1.392839e+00 1.200000e+00 4.000000e-01 4.000000e-01 0.000000e+00 0.000000e+00 6.483826e+00
1610000 4.580090e+01 1.823509e+00 2.088061e+00 2.701851e+00 1.772005e+00 1.208305e+00 1.392839e+00 1.200000e+00 4.000000e-01 4.000000e-01 0.000000e+00 0.000000e+00 6.483826e+00
1611000 4.330287e+01 9.159399e-01 2.088061e+00 2.701851e+00 1.772005e+00 1.208305e+00 1.392839e+00 1.200000e+00 4.000000e-01 4.000000e-01 0.000000e+00 0.000000e+00 6.483826e+00
1612000 3.978476e+01 9.663771e-01 2.088061e+00 2.701851e+00 1.772005e+00 1.208305e+00 1.392839e+00 1.200000e+00 4.000000e-01 4.000000e-01 0.000000e+00 0.000000e+00 6.483826e+00
1613000 3.545096e+01 1.163118e+00 2.249444e+00 2.709243e+00 1.886796e+00 1.208305e+00 1.392839e+00 1.200000e+00 4.000000e-01 4.000000e-01 0.000000e+00 0.000000e+00 6.645299e+00
1614000 4.157235e+01 1.456172e+00 2.249444e+00 2.709243e+00 1.886796e+00 1.208305e+00 1.392839e+00 1.200000e+00 4.000000e-01 4.000000e-01 0.000000e+00 0.000000e+00 6.645299e+00
1615000 3.565874e+01 1.397086e+00 2.249444e+00 2.731300e+00 1.886796e+00 1.208305e+00 1.392839e+00 1.200000e+00 4.000000e-01 4.000000e-01 0.000000e+00 0.000000e+00 6.645299e+00
1616000 5.472564e+01 1.400888e+00 2.249444e+00 2.731300e+00 1.939072e+00 1.166190e+00 1.392839e+00 1.200000e+00 4.000000e-01 4.000000e-01 0.000000e+00 0.000000e+00 6.575713e+00
1617000 4.203846e+01 1.402531e+00 2.249444e+00 2.731300e+00 1.939072e+00 1.166190e+00 1.392839e+00 1.200000e+00 4.000000e-01 4.000000e-01 0.000000e+00 0.000000e+00 6.414047e+00
1618000 4.309318e+01 1.228387e+00 2.249444e+00 2.731300e+00 1.939072e+00 1.166190e+00 1.392839e+00 1.200000e+00 4.000000e-01 4.000000e-01 0.000000e+00 0.000000e+00 6.414047e+00
1619000 5.021951e+01 7.681741e-01 2.249444e+00 2.731300e+00 1.854724e+00 1.166190e+00 1.392839e+00 1.200000e+00 4.000000e-01 4.000000e-01 0.000000e+00 0.000000e+00 6.345077e+00
1620000 3.585671e+01 8.169840e-01 2.200000e+00 2.731300e+00 1.854724e+00 1.166190e+00 1.392839e+00 1.200000e+00 4.000000e-01 4.000000e-01 0.000000e+00 0.000000e+00 6.531462e+00
1621000 3.549666e+01 7.165772e-01 2.200000e+00 2.731300e+00 1.854724e+00 1.166190e+00 1.288410e+00 1.200000e+00 4.000000e-01 4.000000e-01 0.000000e+00 0.000000e+00 6.445153e+00
1622000 4.034040e+01 2.821755e-01 2.200000e+00 2.731300e+00 1.854724e+00 8.944272e-01 1.288410e+00 1.200000e+00 4.000000e-01 4.000000e-01 0.000000e+00 0.000000e+00 6.319810e+00
1623000 4.217840e+01 7.353136e-01 2.200000e+00 2.764055e+00 1.854724e+00 8.944272e-01 1.288410e+00 1.200000e+00 4.000000e-01 4.000000e-01 0.000000e+00 0.000000e+00 6.337192e+00
1624000 4.170341e+01 1.336033e+00 2.200000e+00 2.764055e+00 1.854724e+00 8.944272e-01 1.288410e+00 1.200000e+00 4.000000e-01 4.000000e-01 0.000000e+00 0.000000e+00 6.337192e+00
1625000 4.858493e+01 1.643722e+00 2.200000e+00 2.764055e+00 1.923538e+00 8.944272e-01 1.288410e+00 1.200000e+00 4.000000e-01 4.000000e-01 0.000000e+00 0.000000e+00 6.360818e+00
1626000 5.257154e+01 1.303733e+00 2.200000e+00 2.774887e+00 1.923538e+00 8.944272e-01 1.288410e+00 1.200000e+00 4.000000e-01 4.000000e-01 0.000000e+00 0.000000e+00 6.303967e+00
1627000 3.864863e+01 1.367365e+00 2.200000e+00 2.800000e+00 1.923538e+00 8.944272e-01 1.288410e+00 1.200000e+00 4.000000e-01 4.000000e-01 0.000000e+00 0.000000e+00 6.252999e+00
1628000 5.138020e+01 1.037409e+00 2.200000e+00 2.839014e+00 1.923538e+00 8.944272e-01 1.288410e+00 1.200000e+00 4.000000e-01 4.000000e-01 0.000000e+00 0.000000e+00 6.208059e+00
1629000 3.668823e+01 1.663431e+00 2.200000e+00 2.839014e+00 1.923538e+00 8.944272e-01 1.288410e+00 1.200000e+00 4.000000e-01 4.000000e-01 0.000000e+00 0.000000e+00 6.208059e+00
1630000 2.117702e+01 1.700048e+00 2.200000e+00 2.839014e+00 2.009975e+00 8.944272e-01 1.288410e+00 1.200000e+00 4.000000e-01 4.000000e-01 0.000000e+00 0.000000e+00 6.233779e+00
1631000 3.459767e+01 1.249758e+00 2.200000e+00 2.839014e+00 1.939072e+00 8.944272e-01 1.288410e+00 1.200000e+00 4.000000e-01 4.000000e-01 0.000000e+00 0.000000e+00 6.193545e+00
1632000 4.876334e+01 7.968860e-01 2.200000e+00 2.675818e+00 1.939072e+00 8.944272e-01 1.288410e+00 1.200000e+00 4.000000e-01 4.000000e-01 0.000000e+00 0.000000e+00 6.126989e+00
1633000 3.412109e+01 1.045860e+00 2.200000e+00 2.517936e+00 1.939072e+00 8.944272e-01 1.288410e+00 1.200000e+00 4.000000e-01 4.000000e-01 0.000000e+00 0.000000e+00 6.066300e+00
1634000 4.507298e+01 5.621264e-01 2.200000e+00 2.517936e+00 1.939072e+00 8.944272e-01 1.288410e+00 1.200000e+00 4.000000e-01 4.000000e-01 0.000000e+00 0.000000e+00 6.066300e+00
1635000 5.128177e+01 1.378518e+00 2.200000e+00 2.517936e+00 1.939072e+00 8.944272e-01 1.288410e+00 1.200000e+00 4.000000e-01 4.000000e-01 0.000000e+00 0.000000e+00 6.066300e+00
1636000 3.959805e+01 1.120285e+00 2.200000e+00 2.664583e+00 1.939072e+00 8.944272e-01 1.288410e+00 1.200000e+00 4.000000e-01 4.000000e-01 0.000000e+00 0.000000e+00 6.066300e+00
1637000 3.095465e+01 1.377673e+00 2.200000e+00 2.517936e+00 1.939072e+00 8.944272e-01 1.288410e+00 1.200000e+00 4.000000e-01 4.000000e-01 0.000000e+00 0.000000e+00 6.248200e+00
1638000 3.840119e+01 5.044148e-01 2.200000e+00 2.517936e+00 1.939072e+00 8.944272e-01 1.288410e+00 1.200000e+00 4.000000e-01 4.000000e-01 0.000000e+00 0.000000e+00 6.193545e+00
1639000 4.622354e+01 5.308887e-01 2.200000e+00 2.561250e+00 2.039608e+00 8.944272e-01 1.288410e+00 1.200000e+00 4.000000e-01 4.000000e-01 0.000000e+00 0.000000e+00 6.335614e+00
1640000 3.694665e+01 1.454339e+00 2.200000e+00 2.501999e+00 2.039608e+00 1.067708e+00 1.288410e+00 1.200000e+00 4.000000e-01 4.000000e-01 0.000000e+00 0.000000e+00 6.228965e+00
1641000 5.287677e+01 1.252601e+00 2.200000e+00 2.501999e+00 2.039608e+00 1.067708e+00 1.288410e+00 1.200000e+00 4.000000e-01 4.000000e-01 0.000000e+00 0.000000e+00 6.248200e+00
1642000 4.901797e+01 2.050598e+00 2.200000e+00 2.501999e+00 2.039608e+00 1.067708e+00 1.288410e+00 1.200000e+00 4.000000e-01 4.000000e-01 0.000000e+00 0.000000e+00 6.248200e+00
1643000 3.211999e+01 1.954809e+00 2.258318e+00 2.517936e+00 2.083267e+00 1.067708e+00 1.288410e+00 1.200000e+00 4.000000e-01 4.000000e-01 0.000000e+00 0.000000e+00 6.126989e+00
1644000 4.372706e+01 1.520349e+00 2.258318e+00 2.517936e+00 2.083267e+00 1.067708e+00 1.288410e+00 1.200000e+00 4.000000e-01 4.000000e-01 0.000000e+00 0.000000e+00 6.126989e+00
1645000 3.949054e+01 8.739220e-01 2.258318e+00 2.517936e+00 2.083267e+00 1.067708e+00 1.288410e+00 1.200000e+00 4.000000e-01 4.000000e-01 0.000000e+00 0.000000e+00 6.126989e+00
1646000 4.348121e+01 1.127057e+00 2.258318e+00 2.549510e+00 2.083267e+00 1.067708e+00 1.288410e+00 1.200000e+00 4.000000e-01 4.000000e-01 0.000000e+00 0.000000e+00 6.156298e+00
1647000 4.438013e+01 1.626610e+00 2.258318e+00 2.395830e+00 2.083267e+00 1.067708e+00 1.288410e+00 1.200000e+00 4.000000e-01 4.000000e-01 0.000000e+00 0.000000e+00 6.094260e+00
1648000 5.226040e+01 1.280304e+00 2.258318e+00 2.395830e+00 2.083267e+00 1.067708e+00 1.288410e+00 1.200000e+00 4.000000e-01 4.000000e-01 0.000000e+00 0.000000e+00 6.094260e+00
1649000 4.050140e+01 1.942354e+00 2.258318e+00 2.395830e+00 2.083267e+00 1.249000e+00 1.288410e+00 1.200000e+00 4.000000e-01 4.000000e-01 0.000000e+00 0.000000e+00 6.128621e+00
1650000 4.847214e+01 5.142220e-01 2.258318e+00 2.395830e+00 2.083267e+00 1.249000e+00 1.288410e+00 1.200000e+00 4.000000e-01 4.000000e-01 0.000000e+00 0.000000e+00 6.128621e+00
1651000 4.795314e+01 1.300156e+00 2.258318e+00 2.395830e+00 2.083267e+00 1.624808e+00 1.288410e+00 1.200000e+00 4.000000e-01 4.000000e-01 0.000000e+00 0.000000e+00 6.216108e+00
1652000 2.679520e+01 1.456089e+00 2.258318e+00 2.395830e+00 2.083267e+00 1.624808e+00 1.288410e+00 1.200000e+00 4.000000e-01 4.000000e-01 0.000000e+00 0.000000e+00 6.216108e+00
1653000 3.697376e+01 8.787255e-01 2.258318e+00 2.395830e+00 2.083267e+00 1.624808e+00 1.288410e+00 1.200000e+00 4.000000e-01 4.000000e-01 0.000000e+00 0.000000e+00 6.216108e+00
1654000 3.167418e+01 1.319590e+00 2.258318e+00 2.395830e+00 2.083267e+00 1.624808e+00 1.288410e+00 1.200000e+00 4.000000e-01 4.000000e-01 0.000000e+00 0.000000e+00 6.216108e+00
1655000 2.959630e+01 1.008232e+00 2.258318e+00 2.395830e+00 2.083267e+00 1.624808e+00 1.288410e+00 1.200000e+00 4.000000e-01 4.000000e-01 0.000000e+00 0.000000e+00 6.216108e+00
1656000 5.068000e+01 1.254982e+00 2.258318e+00 2.395830e+00 2.083267e+00 1.624808e+00 1.288410e+00 1.200000e+00 4.000000e-01 4.000000e-01 0.000000e+00 0.000000e+00 6.268971e+00
1657000 5.159592e+01 1.898042e+00 2.258318e+00 2.395830e+00 2.083267e+00 1.624808e+00 1.288410e+00 1.200000e+00 4.000000e-01 4.000000e-01 0.000000e+00 0.000000e+00 6.268971e+00
1658000 4.019957e+01 1.419460e+00 2.258318e+00 2.395830e+00 2.024846e+00 1.624808e+00 1.288410e+00 1.200000e+00 4.000000e-01 4.000000e-01 0.000000e+00 0.000000e+00 6.268971e+00
1659000 5.864565e+01 1.194966e+00 2.258318e+00 2.336664e+00 2.083267e+00 1.624808e+00 1.288410e+00 1.200000e+00 4.000000e-01 4.000000e-01 0.000000e+00 0.000000e+00 6.004998e+00
1660000 5.136778e+01 2.135329e-01 2.258318e+00 2.481935e+00 2.083267e+00 1.624808e+00 1.288410e+00 1.200000e+00 4.000000e-01 4.000000e-01 0.000000e+00 0.000000e+00 6.175759e+00
1661000 4.861251e+01 7.350937e-01 2.258318e+00 2.481935e+00 2.083267e+00 1.624808e+00 1.288410e+00 1.200000e+00 4.000000e-01 4.000000e-01 0.000000e+00 0.000000e+00 6.175759e+00
1662000 3.658018e+01 1.252522e+00 2.258318e+00 2.481935e+00 2.083267e+00 1.624808e+00 1.288410e+00 1.200000e+00 4.000000e-01 4.000000e-01 0.000000e+00 0.000000e+00 6.175759e+00
1663000 4.895981e+01 8.912544e-01 2.258318e+00 2.481935e+00 1.913113e+00 1.624808e+00 1.288410e+00 1.200000e+00 4.000000e-01 4.000000e-01 0.000000e+00 0.000000e+00 6.107373e+00
1664000 5.261183e+01 9.017285e-01 2.258318e+00 2.481935e+00 1.913113e+00 1.624808e+00 1.288410e+00 1.200000e+00 4.000000e-01 4.000000e-01 0.000000e+00 0.000000e+00 6.107373e+00
1665000 4.803554e+01 1.006162e+00 2.258318e+00 2.437212e+00 1.913113e+00 1.643168e+00 1.288410e+00 1.200000e+00 4.000000e-01 4.000000e-01 0.000000e+00 0.000000e+00 6.177378e+00
1666000 3.690404e+01 1.264442e+00 2.258318e+00 2.437212e+00 1.913113e+00 1.643168e+00 1.288410e+00 1.200000e+00 4.000000e-01 4.000000e-01 0.000000e+00 0.000000e+00 6.177378e+00
1667000 4.234806e+01 8.444028e-01 2.258318e+00 2.437212e+00 1.913113e+00 1.643168e+00 1.288410e+00 1.200000e+00 4.000000e-01 4.000000e-01 0.000000e+00 0.000000e+00 6.177378e+00
1668000 3.650201e+01 1.563869e+00 2.258318e+00 2.437212e+00 1.913113e+00 1.593738e+00 1.288410e+00 1.200000e+00 4.000000e-01 4.000000e-01 0.000000e+00 0.000000e+00 6.079474e+00
1669000 4.133715e+01 1.035925e+00 2.258318e+00 2.437212e+00 1.749286e+00 1.536229e+00 1.288410e+00 1.200000e+00 4.000000e-01 4.000000e-01 0.000000e+00 0.000000e+00 5.949790e+00
1670000 5.660379e+01 2.401791e+00 2.258318e+00 2.437212e+00 1.749286e+00 1.536229e+00 1.288410e+00 1.200000e+00 4.000000e-01 4.000000e-01 0.000000e+00 0.000000e+00 5.949790e+00
1671000 4.447131e+01 9.680584e-01 2.258318e+00 2.437212e+00 1.749286e+00 1.536229e+00 1.288410e+00 1.200000e+00 4.000000e-01 4.000000e-01 0.000000e+00 0.000000e+00 5.949790e+00
1672000 4.296633e+01 6.944178e-01 2.258318e+00 2.437212e+00 1.685230e+00 1.536229e+00 1.288410e+00 1.200000e+00 4.000000e-01 4.000000e-01 0.000000e+00 0.000000e+00 5.894065e+00
1673000 4.152346e+01 1.724551e+00 2.258318e+00 2.437212e+00 1.685230e+00 1.536229e+00 1.288410e+00 1.200000e+00 4.000000e-01 4.000000e-01 0.000000e+00 0.000000e+00 5.894065e+00
1674000 3.492792e+01 1.559024e+00 2.258318e+00 2.469818e+00 1.685230e+00 1.536229e+00 1.288410e+00 1.200000e+00 4.000000e-01 4.000000e-01 0.000000e+00 0.000000e+00 5.844656e+00
1675000 4.061828e+01 1.783613e+00 2.258318e+00 2.469818e+00 1.685230e+00 1.536229e+00 1.288410e+00 1.200000e+00 4.000000e-01 4.000000e-01 0.000000e+00 0.000000e+00 5.844656e+00
1676000 2.840049e+01 1.495003e+00 2.258318e+00 2.469818e+00 1.685230e+00 1.536229e+00 1.288410e+00 1.200000e+00 4.000000e-01 4.000000e-01 0.000000e+00 0.000000e+00 5.844656e+00
1677000 3.919057e+01 4.221516e-01 2.332381e+00 2.469818e+00 1.685230e+00 1.536229e+00 1.288410e+00 1.200000e+00 4.000000e-01 4.000000e-01 0.000000e+00 0.000000e+00 5.801724e+00
1678000 3.853995e+01 1.190529e+00 2.332381e+00 2.469818e+00 1.685230e+00 1.536229e+00 1.288410e+00 1.200000e+00 4.000000e-01 4.000000e-01 0.000000e+00 0.000000e+00 5.801724e+00
1679000 4.099583e+01 8.426433e-01 2.332381e+00 2.469818e+00 1.788854e+00 1.536229e+00 1.288410e+00 1.200000e+00 4.000000e-01 4.000000e-01 0.000000e+00 0.000000e+00 5.801724e+00
1680000 2.410386e+01 1.643211e+00 2.481935e+00 2.469818e+00 1.788854e+00 1.536229e+00 1.288410e+00 1.200000e+00 4.000000e-01 4.000000e-01 0.000000e+00 0.000000e+00 5.916080e+00
1681000 5.631808e+01 7.217011e-01 2.481935e+00 2.469818e+00 1.788854e+00 1.536229e+00 1.288410e+00 1.200000e+00 4.000000e-01 4.000000e-01 0.000000e+00 0.000000e+00 5.916080e+00
1682000 4.385109e+01 1.753431e+00 2.561250e+00 2.469818e+00 1.788854e+00 1.536229e+00 1.288410e+00 1.200000e+00 4.000000e-01 4.000000e-01 0.000000e+00 0.000000e+00 5.877074e+00
1683000 5.534007e+01 1.509945e+00 2.561250e+00 2.469818e+00 1.624808e+00 1.536229e+00 1.288410e+00 1.200000e+00 4.000000e-01 4.000000e-01 0.000000e+00 0.000000e+00 5.818935e+00
1684000 6.064092e+01 9.712125e-01 2.561250e+00 2.469818e+00 1.624808e+00 1.536229e+00 1.288410e+00 1.200000e+00 4.000000e-01 4.000000e-01 0.000000e+00 0.000000e+00 5.818935e+00
1685000 5.892137e+01 7.013817e-01 2.653300e+00 2.469818e+00 1.624808e+00 1.536229e+00 1.288410e+00 1.200000e+00 4.000000e-01 4.000000e-01 0.000000e+00 0.000000e+00 5.784462e+00
1686000 5.004324e+01 1.280111e+00 2.653300e+00 2.469818e+00 1.691153e+00 1.536229e+00 1.288410e+00 1.200000e+00 4.000000e-01 4.000000e-01 0.000000e+00 0.000000e+00 5.817216e+00
1687000 4.165070e+01 2.806582e-01 2.607681e+00 2.469818e+00 1.691153e+00 1.536229e+00 1.288410e+00 1.200000e+00 4.000000e-01 4.000000e-01 0.000000e+00 0.000000e+00 5.991661e+00
1688000 4.088065e+01 1.427002e+00 2.607681e+00 2.469818e+00 1.691153e+00 1.536229e+00 1.288410e+00 1.200000e+00 4.000000e-01 4.000000e-01 0.000000e+00 0.000000e+00 5.991661e+00
1689000 5.242129e+01 7.629076e-01 2.607681e+00 2.469818e+00 1.691153e+00 1.536229e+00 1.288410e+00 1.140175e+00 4.000000e-01 4.000000e-01 0.000000e+00 0.000000e+00 5.961543e+00
1690000 5.339927e+01 8.836672e-01 2.607681e+00 2.469818e+00 1.691153e+00 1.536229e+00 1.288410e+00 1.140175e+00 4.000000e-01 4.000000e-01 0.000000e+00 0.000000e+00 5.961543e+00
1691000 5.119664e+01 5.465342e-01 2.607681e+00 2.469818e+00 1.691153e+00 1.536229e+00 1.288410e+00 1.140175e+00 4.000000e-01 4.000000e-01 0.000000e+00 0.000000e+00 5.961543e+00
1692000 3.794980e+01 9.871857e-01 2.607681e+00 2.469818e+00 1.805547e+00 1.536229e+00 1.288410e+00 1.140175e+00 4.000000e-01 4.000000e-01 0.000000e+00 0.000000e+00 6.136774e+00
1693000 5.631304e+01 7.743662e-01 2.607681e+00 2.469818e+00 1.805547e+00 1.536229e+00 1.288410e+00 1.140175e+00 4.000000e-01 4.000000e-01 0.000000e+00 0.000000e+00 6.136774e+00
1694000 4.227007e+01 1.341614e+00 2.557342e+00 2.469818e+00 1.805547e+00 1.536229e+00 1.288410e+00 1.140175e+00 4.000000e-01 4.000000e-01 0.000000e+00 0.000000e+00 6.169279e+00
1695000 6.621929e+01 4.312974e-01 2.657066e+00 2.469818e+00 1.805547e+00 1.536229e+00 1.288410e+00 1.140175e+00 4.000000e-01 4.000000e-01 0.000000e+00 0.000000e+00 6.143289e+00
1696000 5.707268e+01 1.028255e+00 2.657066e+00 2.469818e+00 1.805547e+00 1.536229e+00 1.288410e+00 1.140175e+00 4.000000e-01 4.000000e-01 0.000000e+00 0.000000e+00 6.143289e+00
1697000 4.805072e+01 1.325263e+00 2.657066e+00 2.497999e+00 1.805547e+00 1.536229e+00 1.288410e+00 1.140175e+00 4.000000e-01 4.000000e-01 0.000000e+00 0.000000e+00 6.180615e+00
1698000 5.531576e+01 7.344879e-01 2.657066e+00 2.497999e+00 1.655295e+00 1.536229e+00 1.288410e+00 1.140175e+00 4.000000e-01 4.000000e-01 0.000000e+00 0.000000e+00 6.118823e+00
1699000 4.520673e+01 1.548732e+00 2.657066e+00 2.497999e+00 1.655295e+00 1.568439e+00 1.288410e+00 1.140175e+00 4.000000e-01 4.000000e-01 0.000000e+00 0.000000e+00 6.289674e+00
1700000 5.949393e+01 1.442529e+00 2.657066e+00 2.497999e+00 1.702939e+00 1.568439e+00 1.288410e+00 1.140175e+00 4.000000e-01 4.000000e-01 0.000000e+00 0.000000e+00 6.289674e+00
1701000 5.401886e+01 1.240609e+00 2.657066e+00 2.541653e+00 1.772005e+00 1.568439e+00 1.288410e+00 1.140175e+00 4.000000e-01 4.000000e-01 0.000000e+00 0.000000e+00 6.180615e+00
1702000 3.859732e+01 1.205151e+00 2.657066e+00 2.379075e+00 1.886796e+00 1.568439e+00 1.288410e+00 1.140175e+00 4.000000e-01 4.000000e-01 0.000000e+00 0.000000e+00 6.118823e+00
1703000 4.787663e+01 1.160972e+00 2.785678e+00 2.379075e+00 1.886796e+00 1.568439e+00 1.288410e+00 1.140175e+00 4.000000e-01 4.000000e-01 0.000000e+00 0.000000e+00 6.233779e+00
1704000 4.825737e+01 1.443055e+00 2.785678e+00 2.379075e+00 1.886796e+00 1.568439e+00 1.288410e+00 1.140175e+00 4.000000e-01 4.000000e-01 0.000000e+00 0.000000e+00 6.233779e+00
1705000 2.744407e+01 1.309835e+00 2.785678e+00 2.416609e+00 1.886796e+00 1.568439e+00 1.288410e+00 1.140175e+00 4.000000e-01 4.000000e-01 0.000000e+00 0.000000e+00 6.233779e+00
1706000 4.580256e+01 5.209243e-01 2.785678e+00 2.416609e+00 1.939072e+00 1.568439e+00 1.288410e+00 1.140175e+00 4.000000e-01 4.000000e-01 0.000000e+00 0.000000e+00 6.272161e+00
1707000 6.634497e+01 1.032540e+00 2.785678e+00 2.416609e+00 1.939072e+00 1.568439e+00 1.288410e+00 1.140175e+00 4.000000e-01 4.000000e-01 0.000000e+00 0.000000e+00 6.148170e+00
1708000 5.344098e+01 1.878372e+00 2.785678e+00 2.416609e+00 1.939072e+00 1.568439e+00 1.288410e+00 1.140175e+00 4.000000e-01 4.000000e-01 0.000000e+00 0.000000e+00 6.148170e+00
1709000 5.658949e+01 8.885809e-01 2.785678e+00 2.258318e+00 1.939072e+00 1.568439e+00 1.288410e+00 1.140175e+00 4.000000e-01 4.000000e-01 0.000000e+00 0.000000e+00 6.094260e+00
1710000 4.994045e+01 1.313398e+00 2.785678e+00 2.258318e+00 1.939072e+00 1.568439e+00 1.288410e+00 1.140175e+00 4.000000e-01 4.000000e-01 0.000000e+00 0.000000e+00 6.094260e+00
1711000 5.710012e+01 8.880802e-01 2.785678e+00 2.258318e+00 2.009975e+00 1.568439e+00 1.288410e+00 1.140175e+00 4.000000e-01 4.000000e-01 0.000000e+00 0.000000e+00 5.971599e+00
1712000 5.180366e+01 1.116300e+00 2.785678e+00 2.258318e+00 2.009975e+00 1.568439e+00 1.288410e+00 1.140175e+00 4.000000e-01 4.000000e-01 0.000000e+00 0.000000e+00 5.971599e+00
1713000 4.529413e+01 1.187901e+00 2.785678e+00 2.258318e+00 2.009975e+00 1.568439e+00 1.288410e+00 1.140175e+00 4.000000e-01 4.000000e-01 0.000000e+00 0.000000e+00 5.971599e+00
1714000 4.884910e+01 1.335616e+00 2.785678e+00 2.258318e+00 2.009975e+00 1.568439e+00 1.288410e+00 1.140175e+00 4.000000e-01 4.000000e-01 0.000000e+00 0.000000e+00 5.971599e+00
1715000 2.904354e+01 2.241511e+00 2.785678e+00 2.158703e+00 2.009975e+00 1.568439e+00 1.288410e+00 1.140175e+00 4.000000e-01 4.000000e-01 0.000000e+00 0.000000e+00 5.938013e+00
1716000 2.654791e+01 7.403950e-01 2.785678e+00 2.158703e+00 2.009975e+00 1.568439e+00 1.288410e+00 1.140175e+00 4.000000e-01 4.000000e-01 0.000000e+00 0.000000e+00 5.885576e+00
1717000 4.832244e+01 1.315598e+00 2.785678e+00 2.158703e+00 2.009975e+00 1.568439e+00 1.288410e+00 1.140175e+00 4.000000e-01 4.000000e-01 0.000000e+00 0.000000e+00 5.885576e+00
1718000 4.252378e+01 1.119979e+00 2.785678e+00 2.158703e+00 2.009975e+00 1.568439e+00 1.288410e+00 1.140175e+00 4.000000e-01 4.000000e-01 0.000000e+00 0.000000e+00 5.885576e+00
1719000 4.388388e+01 1.367465e+00 2.785678e+00 2.158703e+00 2.009975e+00 1.529706e+00 1.288410e+00 1.140175e+00 4.000000e-01 4.000000e-01 0.000000e+00 0.000000e+00 5.761944e+00
1720000 3.595255e+01 1.188136e+00 2.785678e+00 2.158703e+00 2.009975e+00 1.529706e+00 1.288410e+00 1.140175e+00 4.000000e-01 4.000000e-01 0.000000e+00 0.000000e+00 5.761944e+00
1721000 5.693570e+01 3.868942e-01 2.785678e+00 2.158703e+00 2.009975e+00 1.529706e+00 1.288410e+00 1.140175e+00 4.000000e-01 4.000000e-01 0.000000e+00 0.000000e+00 5.761944e+00
1722000 3.855445e+01 8.202370e-01 2.785678e+00 2.158703e+00 2.009975e+00 1.529706e+00 1.288410e+00 1.140175e+00 4.000000e-01 4.000000e-01 0.000000e+00 0.000000e+00 5.761944e+00
1723000 3.611664e+01 7.986708e-01 2.785678e+00 2.158703e+00 2.009975e+00 1.529706e+00 1.288410e+00 1.140175e+00 4.000000e-01 4.000000e-01 0.000000e+00 0.000000e+00 5.761944e+00
1724000 2.892163e+01 1.260204e+00 2.785678e+00 2.158703e+00 2.009975e+00 1.529706e+00 1.288410e+00 1.140175e+00 4.000000e-01 4.000000e-01 0.000000e+00 0.000000e+00 5.761944e+00
1725000 6.369223e+01 5.901538e-01 2.785678e+00 2.158703e+00 2.009975e+00 1.529706e+00 1.288410e+00 1.140175e+00 4.000000e-01 4.000000e-01 0.000000e+00 0.000000e+00 5.761944e+00
1726000 3.623067e+01 1.200547e+00 2.922328e+00 2.158703e+00 2.009975e+00 1.529706e+00 1.288410e+00 1.140175e+00 4.000000e-01 4.000000e-01 0.000000e+00 0.000000e+00 5.713143e+00
1727000 5.576357e+01 1.428468e+00 2.922328e+00 2.158703e+00 2.009975e+00 1.529706e+00 1.288410e+00 1.140175e+00 4.000000e-01 4.000000e-01 0.000000e+00 0.000000e+00 5.713143e+00
1728000 6.043252e+01 1.742959e+00 2.922328e+00 2.158703e+00 2.097618e+00 1.529706e+00 1.288410e+00 1.140175e+00 6.000000e-01 4.000000e-01 0.000000e+00 0.000000e+00 5.767148e+00
1729000 4.889469e+01 1.759398e+00 2.922328e+00 2.158703e+00 1.959592e+00 1.529706e+00 1.288410e+00 1.140175e+00 6.000000e-01 4.000000e-01 0.000000e+00 0.000000e+00 5.721888e+00
1730000 5.024509e+01 1.985891e+00 2.922328e+00 2.158703e+00 1.959592e+00 1.529706e+00 1.288410e+00 1.140175e+00 6.000000e-01 4.000000e-01 0.000000e+00 0.000000e+00 5.721888e+00
1731000 4.123059e+01 1.328516e+00 2.922328e+00 2.158703e+00 1.959592e+00 1.529706e+00 1.288410e+00 1.140175e+00 6.000000e-01 4.000000e-01 0.000000e+00 0.000000e+00 5.721888e+00
1732000 4.674798e+01 1.068646e+00 2.922328e+00 2.158703e+00 1.833030e+00 1.529706e+00 1.288410e+00 1.140175e+00 6.000000e-01 4.000000e-01 0.000000e+00 0.000000e+00 5.683309e+00
1733000 6.093683e+01 1.439448e+00 2.922328e+00 2.293469e+00 1.720465e+00 1.529706e+00 1.288410e+00 1.140175e+00 6.000000e-01 4.000000e-01 0.000000e+00 0.000000e+00 5.860034e+00
1734000 6.788606e+01 1.073205e+00 2.922328e+00 2.293469e+00 1.720465e+00 1.529706e+00 1.288410e+00 1.140175e+00 6.000000e-01 4.000000e-01 0.000000e+00 0.000000e+00 5.827521e+00
1735000 6.107596e+01 1.404884e+00 2.922328e+00 2.353720e+00 1.720465e+00 1.529706e+00 1.288410e+00 1.140175e+00 6.000000e-01 4.000000e-01 0.000000e+00 0.000000e+00 5.784462e+00
1736000 4.828567e+01 1.666647e+00 2.922328e+00 2.353720e+00 1.720465e+00 1.529706e+00 1.288410e+00 1.140175e+00 6.000000e-01 4.000000e-01 0.000000e+00 0.000000e+00 5.784462e+00
1737000 3.352523e+01 7.198287e-01 2.922328e+00 2.353720e+00 1.549193e+00 1.529706e+00 1.288410e+00 1.140175e+00 6.000000e-01 4.000000e-01 0.000000e+00 0.000000e+00 5.756735e+00
1738000 6.145392e+01 9.903687e-01 2.922328e+00 2.353720e+00 1.549193e+00 1.529706e+00 1.462874e+00 1.319091e+00 6.000000e-01 4.000000e-01 0.000000e+00 0.000000e+00 6.087693e+00
1739000 4.623731e+01 7.842963e-01 2.922328e+00 2.353720e+00 1.549193e+00 1.529706e+00 1.462874e+00 1.319091e+00 6.000000e-01 4.000000e-01 0.000000e+00 0.000000e+00 6.087693e+00
1740000 5.557031e+01 9.128903e-01 2.922328e+00 2.387467e+00 1.549193e+00 1.529706e+00 1.462874e+00 1.319091e+00 6.000000e-01 4.000000e-01 0.000000e+00 0.000000e+00 6.104097e+00
1741000 6.721742e+01 1.974329e+00 2.922328e+00 2.387467e+00 1.549193e+00 1.529706e+00 1.462874e+00 1.319091e+00 6.000000e-01 4.000000e-01 0.000000e+00 0.000000e+00 6.104097e+00
1742000 4.949117e+01 7.715715e-01 2.922328e+00 2.387467e+00 1.655295e+00 1.529706e+00 1.462874e+00 1.319091e+00 6.000000e-01 4.000000e-01 0.000000e+00 0.000000e+00 5.978294e+00
1743000 2.519109e+01 1.143559e+00 2.922328e+00 2.580698e+00 1.655295e+00 1.529706e+00 1.462874e+00 1.319091e+00 6.000000e-01 4.000000e-01 0.000000e+00 0.000000e+00 6.110646e+00
1744000 5.388749e+01 1.190058e+00 2.922328e+00 2.501999e+00 1.655295e+00 1.529706e+00 1.462874e+00 1.319091e+00 6.000000e-01 4.000000e-01 0.000000e+00 0.000000e+00 5.988322e+00
1745000 6.225677e+01 1.955206e+00 3.016621e+00 2.501999e+00 1.655295e+00 1.529706e+00 1.462874e+00 1.319091e+00 6.000000e-01 4.000000e-01 0.000000e+00 0.000000e+00 5.946427e+00
1746000 5.779379e+01 7.926467e-01 3.016621e+00 2.501999e+00 1.655295e+00 1.529706e+00 1.462874e+00 1.319091e+00 6.000000e-01 4.000000e-01 0.000000e+00 0.000000e+00 5.946427e+00
1747000 4.238976e+01 1.551919e+00 3.016621e+00 2.353720e+00 1.655295e+00 1.529706e+00 1.462874e+00 1.319091e+00 6.000000e-01 4.000000e-01 0.000000e+00 0.000000e+00 5.919459e+00
1748000 4.978970e+01 1.083841e+00 3.016621e+00 2.353720e+00 1.655295e+00 1.529706e+00 1.462874e+00 1.319091e+00 6.000000e-01 4.000000e-01 0.000000e+00 0.000000e+00 5.919459e+00
1749000 5.091444e+01 8.764002e-01 3.016621e+00 2.353720e+00 1.600000e+00 1.529706e+00 1.462874e+00 1.319091e+00 6.000000e-01 4.000000e-01 0.000000e+00 0.000000e+00 6.063003e+00
1750000 3.628310e+01 9.325885e-01 2.973214e+00 2.353720e+00 1.720465e+00 1.529706e+00 1.462874e+00 1.249000e+00 6.000000e-01 4.000000e-01 0.000000e+00 0.000000e+00 6.000000e+00
1751000 4.670923e+01 1.527541e+00 2.973214e+00 2.353720e+00 1.720465e+00 1.529706e+00 1.462874e+00 1.249000e+00 6.000000e-01 4.000000e-01 0.000000e+00 0.000000e+00 6.000000e+00
1752000 5.286283e+01 1.171791e+00 2.973214e+00 2.227106e+00 1.720465e+00 1.702939e+00 1.462874e+00 1.249000e+00 6.000000e-01 4.000000e-01 0.000000e+00 0.000000e+00 5.988322e+00
1753000 5.939512e+01 7.506037e-01 2.973214e+00 2.227106e+00 1.720465e+00 1.702939e+00 1.462874e+00 1.249000e+00 6.000000e-01 4.000000e-01 0.000000e+00 0.000000e+00 5.988322e+00
1754000 5.907835e+01 1.057143e+00 2.973214e+00 2.293469e+00 1.720465e+00 1.702939e+00 1.462874e+00 1.249000e+00 6.000000e-01 4.000000e-01 0.000000e+00 0.000000e+00 5.938013e+00
1755000 6.072660e+01 1.910216e+00 2.973214e+00 2.293469e+00 1.720465e+00 1.702939e+00 1.462874e+00 1.249000e+00 6.000000e-01 4.000000e-01 0.000000e+00 0.000000e+00 5.938013e+00
1756000 5.038860e+01 1.189285e+00 2.973214e+00 2.293469e+00 1.720465e+00 1.702939e+00 1.462874e+00 1.249000e+00 6.000000e-01 4.000000e-01 0.000000e+00 0.000000e+00 5.938013e+00
1757000 5.130834e+01 8.703764e-01 2.973214e+00 2.293469e+00 1.720465e+00 1.702939e+00 1.462874e+00 1.249000e+00 6.000000e-01 4.000000e-01 0.000000e+00 0.000000e+00 5.938013e+00
1758000 6.262295e+01 2.306340e+00 2.973214e+00 2.293469e+00 1.720465e+00 1.702939e+00 1.462874e+00 1.249000e+00 6.000000e-01 4.000000e-01 0.000000e+00 0.000000e+00 5.938013e+00
1759000 5.287307e+01 1.590238e+00 2.973214e+00 2.293469e+00 1.720465e+00 1.702939e+00 1.462874e+00 1.249000e+00 6.000000e-01 4.000000e-01 0.000000e+00 0.000000e+00 5.938013e+00
1760000 5.732303e+01 7.595497e-01 2.973214e+00 2.177154e+00 1.720465e+00 1.702939e+00 1.462874e+00 1.249000e+00 6.000000e-01 4.000000e-01 0.000000e+00 0.000000e+00 5.927900e+00
1761000 4.962016e+01 7.215005e-01 2.973214e+00 2.177154e+00 1.720465e+00 1.702939e+00 1.462874e+00 1.249000e+00 6.000000e-01 4.000000e-01 0.000000e+00 0.000000e+00 5.927900e+00
1762000 4.938934e+01 5.300541e-01 2.973214e+00 2.177154e+00 1.720465e+00 1.702939e+00 1.462874e+00 1.249000e+00 6.000000e-01 4.000000e-01 0.000000e+00 0.000000e+00 5.927900e+00
1763000 3.289892e+01 1.539591e+00 2.973214e+00 2.177154e+00 1.720465e+00 1.702939e+00 1.462874e+00 1.249000e+00 6.000000e-01 4.000000e-01 0.000000e+00 0.000000e+00 5.927900e+00
1764000 5.210663e+01 1.589536e+00 2.973214e+00 2.177154e+00 1.720465e+00 1.702939e+00 1.462874e+00 1.249000e+00 6.000000e-01 4.000000e-01 0.000000e+00 0.000000e+00 5.927900e+00
1765000 6.665890e+01 1.416624e+00 2.973214e+00 2.177154e+00 1.720465e+00 1.702939e+00 1.462874e+00 1.249000e+00 6.000000e-01 4.000000e-01 0.000000e+00 0.000000e+00 5.927900e+00
1766000 6.063147e+01 1.257296e+00 2.973214e+00 2.177154e+00 1.720465e+00 1.702939e+00 1.462874e+00 1.249000e+00 6.000000e-01 4.000000e-01 0.000000e+00 0.000000e+00 5.927900e+00
1767000 6.352697e+01 6.843107e-01 2.973214e+00 2.177154e+00 1.720465e+00 1.881489e+00 1.462874e+00 1.249000e+00 6.000000e-01 4.000000e-01 0.000000e+00 0.000000e+00 5.932959e+00
1768000 5.503524e+01 1.190931e+00 2.973214e+00 2.177154e+00 1.720465e+00 1.881489e+00 1.462874e+00 1.435270e+00 6.000000e-01 4.000000e-01 0.000000e+00 0.000000e+00 6.110646e+00
1769000 4.881348e+01 7.740894e-01 2.973214e+00 2.177154e+00 1.720465e+00 1.881489e+00 1.462874e+00 1.435270e+00 6.000000e-01 4.000000e-01 0.000000e+00 0.000000e+00 6.110646e+00
1770000 7.006878e+01 1.027828e+00 3.075711e+00 2.177154e+00 1.720465e+00 1.881489e+00 1.462874e+00 1.435270e+00 6.000000e-01 4.000000e-01 0.000000e+00 0.000000e+00 6.063003e+00
1771000 5.645354e+01 1.143478e+00 3.075711e+00 2.177154e+00 1.720465e+00 1.881489e+00 1.462874e+00 1.435270e+00 6.000000e-01 4.000000e-01 0.000000e+00 0.000000e+00 6.063003e+00
1772000 5.764755e+01 2.161622e+00 3.075711e+00 2.177154e+00 1.720465e+00 1.881489e+00 1.462874e+00 1.435270e+00 6.000000e-01 4.000000e-01 0.000000e+00 0.000000e+00 6.063003e+00
1773000 7.019895e+01 7.950950e-01 3.075711e+00 2.177154e+00 1.720465e+00 1.881489e+00 1.462874e+00 1.435270e+00 6.000000e-01 4.000000e-01 0.000000e+00 0.000000e+00 6.063003e+00
1774000 5.151760e+01 1.753626e+00 3.075711e+00 2.177154e+00 1.720465e+00 1.881489e+00 1.462874e+00 1.435270e+00 6.000000e-01 4.000000e-01 0.000000e+00 0.000000e+00 6.063003e+00
1775000 5.738803e+01 5.801398e-01 3.203123e+00 2.177154e+00 1.800000e+00 1.881489e+00 1.462874e+00 1.435270e+00 6.000000e-01 4.000000e-01 0.000000e+00 0.000000e+00 6.054750e+00
1776000 5.410595e+01 6.698690e-01 3.203123e+00 2.258318e+00 1.800000e+00 1.881489e+00 1.462874e+00 1.435270e+00 6.000000e-01 4.000000e-01 0.000000e+00 0.000000e+00 6.188699e+00
1777000 3.997392e+01 8.062294e-01 3.203123e+00 2.258318e+00 1.800000e+00 1.881489e+00 1.462874e+00 1.435270e+00 6.000000e-01 4.000000e-01 0.000000e+00 0.000000e+00 6.188699e+00
1778000 5.072625e+01 8.049130e-01 3.203123e+00 2.258318e+00 1.800000e+00 1.881489e+00 1.462874e+00 1.435270e+00 6.000000e-01 4.000000e-01 0.000000e+00 0.000000e+00 6.188699e+00
1779000 6.262040e+01 2.289405e-01 3.203123e+00 2.258318e+00 1.800000e+00 1.881489e+00 1.462874e+00 1.435270e+00 6.000000e-01 4.000000e-01 0.000000e+00 0.000000e+00 6.188699e+00
1780000 4.270302e+01 1.497187e+00 3.203123e+00 2.258318e+00 1.800000e+00 1.881489e+00 1.462874e+00 1.435270e+00 6.000000e-01 4.000000e-01 0.000000e+00 0.000000e+00 6.188699e+00
1781000 5.512323e+01 1.123500e+00 3.203123e+00 2.258318e+00 1.800000e+00 1.881489e+00 1.462874e+00 1.435270e+00 6.000000e-01 4.000000e-01 0.000000e+00 0.000000e+00 6.188699e+00
1782000 3.472798e+01 7.183437e-01 3.203123e+00 2.154066e+00 1.897367e+00 1.881489e+00 1.462874e+00 1.435270e+00 6.000000e-01 4.000000e-01 0.000000e+00 0.000000e+00 6.360818e+00
1783000 5.107653e+01 1.774508e-01 3.203123e+00 2.154066e+00 1.897367e+00 1.881489e+00 1.462874e+00 1.435270e+00 6.000000e-01 4.000000e-01 0.000000e+00 0.000000e+00 6.360818e+00
1784000 4.593358e+01 1.585008e+00 3.203123e+00 2.154066e+00 2.009975e+00 1.881489e+00 1.462874e+00 1.435270e+00 6.000000e-01 4.000000e-01 0.000000e+00 0.000000e+00 6.233779e+00
1785000 3.593480e+01 6.056203e-01 3.203123e+00 2.154066e+00 2.009975e+00 1.881489e+00 1.462874e+00 1.435270e+00 6.000000e-01 4.000000e-01 0.000000e+00 0.000000e+00 6.233779e+00
1786000 4.696122e+01 3.912790e-01 3.203123e+00 2.154066e+00 2.009975e+00 1.881489e+00 1.462874e+00 1.435270e+00 6.000000e-01 4.000000e-01 0.000000e+00 0.000000e+00 6.233779e+00
1787000 6.278229e+01 1.177363e+00 3.203123e+00 2.158703e+00 2.009975e+00 1.881489e+00 1.462874e+00 1.356466e+00 6.000000e-01 4.000000e-01 0.000000e+00 0.000000e+00 6.236986e+00
1788000 3.268231e+01 8.034612e-01 3.203123e+00 2.158703e+00 2.009975e+00 1.881489e+00 1.462874e+00 1.356466e+00 6.000000e-01 4.000000e-01 0.000000e+00 0.000000e+00 6.236986e+00
1789000 5.154191e+01 1.995063e+00 3.203123e+00 2.158703e+00 2.009975e+00 1.881489e+00 1.462874e+00 1.356466e+00 6.000000e-01 4.000000e-01 0.000000e+00 0.000000e+00 6.236986e+00
1790000 3.265901e+01 1.264567e+00 3.203123e+00 2.039608e+00 2.009975e+00 1.881489e+00 1.462874e+00 1.356466e+00 6.000000e-01 4.000000e-01 0.000000e+00 0.000000e+00 6.110646e+00
1791000 3.525822e+01 6.413610e-01 3.203123e+00 2.039608e+00 2.009975e+00 1.881489e+00 1.462874e+00 1.356466e+00 6.000000e-01 4.000000e-01 0.000000e+00 0.000000e+00 6.110646e+00
1792000 3.157123e+01 1.925146e+00 3.203123e+00 2.039608e+00 2.009975e+00 1.881489e+00 1.462874e+00 1.356466e+00 6.000000e-01 4.000000e-01 0.000000e+00 0.000000e+00 6.110646e+00
1793000 4.388372e+01 1.235719e+00 3.203123e+00 2.039608e+00 2.009975e+00 1.881489e+00 1.462874e+00 1.356466e+00 6.000000e-01 4.000000e-01 0.000000e+00 0.000000e+00 6.110646e+00
1794000 2.974881e+01 1.402958e+00 3.203123e+00 2.039608e+00 2.009975e+00 1.881489e+00 1.462874e+00 1.356466e+00 5.830952e-01 4.000000e-01 0.000000e+00 0.000000e+00 6.104097e+00
1795000 2.889882e+01 1.672371e+00 3.203123e+00 2.039608e+00 2.009975e+00 1.881489e+00 1.462874e+00 1.356466e+00 5.830952e-01 4.000000e-01 0.000000e+00 0.000000e+00 6.104097e+00
1796000 3.679447e+01 1.979489e+00 3.203123e+00 1.933908e+00 2.009975e+00 1.881489e+00 1.462874e+00 1.356466e+00 5.830952e-01 4.000000e-01 0.000000e+00 0.000000e+00 6.104097e+00
1797000 4.206657e+01 1.867263e+00 3.203123e+00 1.933908e+00 2.009975e+00 1.881489e+00 1.462874e+00 1.356466e+00 5.830952e-01 4.000000e-01 0.000000e+00 0.000000e+00 6.110646e+00
1798000 2.726991e+01 2.381206e+00 3.203123e+00 1.933908e+00 2.009975e+00 1.881489e+00 1.462874e+00 1.356466e+00 5.830952e-01 4.000000e-01 0.000000e+00 0.000000e+00 6.110646e+00
1799000 3.472510e+01 1.783348e+00 3.203123e+00 1.843909e+00 2.009975e+00 1.881489e+00 1.462874e+00 1.356466e+00 5.830952e-01 4.000000e-01 0.000000e+00 0.000000e+00 6.123724e+00
1800000 3.303219e+01 1.698199e+00 3.203123e+00 1.843909e+00 2.009975e+00 1.881489e+00 1.462874e+00 1.356466e+00 5.830952e-01 4.000000e-01 0.000000e+00 0.000000e+00 6.123724e+00
1801000 4.718625e+01 1.072732e+00 3.203123e+00 1.984943e+00 2.009975e+00 1.881489e+00 1.462874e+00 1.356466e+00 5.830952e-01 4.000000e-01 0.000000e+00 0.000000e+00 6.296030e+00
1802000 5.705858e+01 1.091507e+00 3.072458e+00 1.984943e+00 2.009975e+00 1.881489e+00 1.462874e+00 1.356466e+00 5.830952e-01 4.000000e-01 0.000000e+00 0.000000e+00 6.169279e+00
1803000 6.570337e+01 1.547360e+00 3.072458e+00 1.860108e+00 2.009975e+00 1.913113e+00 1.462874e+00 1.356466e+00 5.830952e-01 4.000000e-01 0.000000e+00 0.000000e+00 6.046487e+00
1804000 3.704178e+01 2.017686e+00 3.072458e+00 1.860108e+00 2.009975e+00 1.913113e+00 1.462874e+00 1.356466e+00 5.830952e-01 4.000000e-01 0.000000e+00 0.000000e+00 6.224147e+00
1805000 5.810272e+01 7.876958e-01 3.072458e+00 1.860108e+00 1.860108e+00 1.913113e+00 1.462874e+00 1.356466e+00 5.830952e-01 4.000000e-01 0.000000e+00 0.000000e+00 6.164414e+00
1806000 3.966133e+01 1.424263e+00 3.072458e+00 1.860108e+00 1.860108e+00 1.913113e+00 1.462874e+00 1.356466e+00 5.830952e-01 4.000000e-01 0.000000e+00 0.000000e+00 6.164414e+00
1807000 4.545795e+01 9.022362e-01 3.072458e+00 1.860108e+00 1.860108e+00 1.913113e+00 1.462874e+00 1.356466e+00 5.830952e-01 4.000000e-01 0.000000e+00 0.000000e+00 6.164414e+00
1808000 4.578143e+01 1.190521e+00 3.072458e+00 1.777639e+00 2.130728e+00 1.913113e+00 1.462874e+00 1.356466e+00 5.830952e-01 4.000000e-01 0.000000e+00 0.000000e+00 5.938013e+00
1809000 4.145641e+01 1.972229e+00 3.072458e+00 1.777639e+00 1.984943e+00 1.913113e+00 1.462874e+00 1.356466e+00 5.830952e-01 4.000000e-01 0.000000e+00 0.000000e+00 5.865151e+00
1810000 4.048511e+01 8.504192e-01 3.072458e+00 1.777639e+00 1.984943e+00 1.913113e+00 1.462874e+00 1.356466e+00 5.830952e-01 4.000000e-01 0.000000e+00 0.000000e+00 5.865151e+00
1811000 4.251128e+01 1.221934e+00 3.072458e+00 1.777639e+00 1.984943e+00 1.913113e+00 1.462874e+00 1.356466e+00 5.830952e-01 4.000000e-01 0.000000e+00 0.000000e+00 5.865151e+00
1812000 2.318146e+01 9.590951e-01 3.072458e+00 1.777639e+00 1.984943e+00 1.913113e+00 1.462874e+00 1.356466e+00 5.830952e-01 4.000000e-01 0.000000e+00 0.000000e+00 5.865151e+00
1813000 3.372360e+01 1.240805e+00 3.072458e+00 1.772005e+00 1.984943e+00 1.913113e+00 1.462874e+00 1.356466e+00 5.830952e-01 4.000000e-01 0.000000e+00 0.000000e+00 5.860034e+00
1814000 3.385966e+01 2.570611e+00 3.072458e+00 1.772005e+00 2.135416e+00 1.964688e+00 1.462874e+00 1.356466e+00 5.830952e-01 4.000000e-01 0.000000e+00 0.000000e+00 5.860034e+00
1815000 4.726862e+01 1.253817e+00 3.072458e+00 1.772005e+00 2.063977e+00 1.964688e+00 1.462874e+00 1.356466e+00 5.830952e-01 4.000000e-01 0.000000e+00 0.000000e+00 5.927900e+00
1816000 2.121705e+01 1.920151e+00 3.072458e+00 1.772005e+00 2.009975e+00 1.964688e+00 1.462874e+00 1.356466e+00 5.830952e-01 4.000000e-01 0.000000e+00 0.000000e+00 5.941380e+00
1817000 2.102860e+01 1.868896e+00 3.072458e+00 1.772005e+00 2.009975e+00 1.964688e+00 1.462874e+00 1.356466e+00 5.830952e-01 4.000000e-01 0.000000e+00 0.000000e+00 5.941380e+00
1818000 1.756165e+01 9.843960e-01 3.072458e+00 1.772005e+00 2.009975e+00 1.933908e+00 1.462874e+00 1.356466e+00 5.830952e-01 4.000000e-01 0.000000e+00 0.000000e+00 5.825805e+00
1819000 4.033457e+01 1.232610e+00 3.072458e+00 1.772005e+00 2.167948e+00 1.933908e+00 1.462874e+00 1.356466e+00 5.830952e-01 4.000000e-01 0.000000e+00 0.000000e+00 5.714893e+00
1820000 3.989889e+01 9.454034e-01 3.072458e+00 1.772005e+00 2.167948e+00 1.933908e+00 1.462874e+00 1.356466e+00 5.830952e-01 4.000000e-01 0.000000e+00 0.000000e+00 5.714893e+00
1821000 4.192420e+01 1.046154e+00 3.072458e+00 1.772005e+00 2.167948e+00 1.923538e+00 1.462874e+00 1.356466e+00 5.830952e-01 4.000000e-01 0.000000e+00 0.000000e+00 5.608921e+00
1822000 5.332031e+01 2.005939e+00 3.072458e+00 1.772005e+00 2.167948e+00 1.923538e+00 1.462874e+00 1.356466e+00 5.830952e-01 4.000000e-01 0.000000e+00 0.000000e+00 5.608921e+00
1823000 5.641947e+01 5.317974e-01 3.072458e+00 1.772005e+00 2.158703e+00 1.923538e+00 1.462874e+00 1.356466e+00 5.830952e-01 4.000000e-01 0.000000e+00 0.000000e+00 5.598214e+00
1824000 5.415152e+01 1.672838e+00 3.072458e+00 1.772005e+00 2.158703e+00 1.923538e+00 1.462874e+00 1.356466e+00 5.830952e-01 4.000000e-01 0.000000e+00 0.000000e+00 5.594640e+00
1825000 4.629290e+01 1.315441e+00 3.072458e+00 1.772005e+00 2.158703e+00 1.923538e+00 1.462874e+00 1.356466e+00 5.830952e-01 4.000000e-01 0.000000e+00 0.000000e+00 5.594640e+00
1826000 3.696224e+01 1.312804e+00 3.072458e+00 1.772005e+00 2.204541e+00 1.923538e+00 1.462874e+00 1.356466e+00 5.830952e-01 4.000000e-01 0.000000e+00 0.000000e+00 5.774080e+00
1827000 6.091731e+01 7.386835e-01 3.072458e+00 1.772005e+00 2.204541e+00 1.923538e+00 1.483240e+00 1.356466e+00 5.830952e-01 4.000000e-01 0.000000e+00 0.000000e+00 5.775812e+00
1828000 4.532994e+01 8.530351e-01 3.072458e+00 1.772005e+00 2.204541e+00 1.923538e+00 1.483240e+00 1.356466e+00 5.830952e-01 4.000000e-01 0.000000e+00 0.000000e+00 5.775812e+00
1829000 2.732667e+01 1.409838e+00 3.178050e+00 1.772005e+00 2.204541e+00 1.923538e+00 1.483240e+00 1.356466e+00 5.830952e-01 4.000000e-01 0.000000e+00 0.000000e+00 5.697368e+00
1830000 6.271042e+01 4.795969e-01 3.178050e+00 1.702939e+00 2.059126e+00 1.923538e+00 1.483240e+00 1.356466e+00 5.830952e-01 4.000000e-01 0.000000e+00 0.000000e+00 5.630275e+00
1831000 4.976087e+01 1.449704e+00 3.178050e+00 1.702939e+00 2.059126e+00 1.923538e+00 1.483240e+00 1.356466e+00 5.830952e-01 4.000000e-01 0.000000e+00 0.000000e+00 5.630275e+00
1832000 4.432699e+01 1.544133e+00 3.178050e+00 1.702939e+00 2.059126e+00 1.923538e+00 1.483240e+00 1.356466e+00 5.830952e-01 4.000000e-01 0.000000e+00 0.000000e+00 5.630275e+00
1833000 5.153852e+01 1.100109e+00 3.178050e+00 1.702939e+00 2.059126e+00 1.923538e+00 1.483240e+00 1.356466e+00 5.830952e-01 4.000000e-01 0.000000e+00 0.000000e+00 5.630275e+00
1834000 4.684565e+01 9.662039e-01 3.178050e+00 1.702939e+00 2.073644e+00 1.923538e+00 1.326650e+00 1.356466e+00 5.830952e-01 4.000000e-01 0.000000e+00 0.000000e+00 5.519058e+00
1835000 4.079647e+01 1.434773e+00 3.178050e+00 1.702939e+00 2.073644e+00 1.923538e+00 1.326650e+00 1.356466e+00 5.830952e-01 4.000000e-01 0.000000e+00 0.000000e+00 5.409251e+00
1836000 2.337531e+01 1.519427e+00 3.178050e+00 1.702939e+00 2.073644e+00 1.923538e+00 1.326650e+00 1.356466e+00 5.830952e-01 4.000000e-01 0.000000e+00 0.000000e+00 5.409251e+00
1837000 4.349298e+01 7.476549e-01 3.178050e+00 1.702939e+00 2.107131e+00 1.923538e+00 1.326650e+00 1.356466e+00 5.830952e-01 4.000000e-01 0.000000e+00 0.000000e+00 5.416641e+00
1838000 3.299784e+01 1.397356e+00 3.178050e+00 1.702939e+00 2.107131e+00 1.923538e+00 1.326650e+00 1.356466e+00 5.830952e-01 4.000000e-01 0.000000e+00 0.000000e+00 5.416641e+00
1839000 3.224982e+01 1.115517e+00 3.178050e+00 1.702939e+00 2.107131e+00 1.923538e+00 1.326650e+00 1.356466e+00 5.830952e-01 4.000000e-01 0.000000e+00 0.000000e+00 5.416641e+00
1840000 3.584364e+01 9.576716e-01 3.178050e+00 1.702939e+00 2.107131e+00 1.923538e+00 1.326650e+00 1.356466e+00 5.830952e-01 4.000000e-01 0.000000e+00 0.000000e+00 5.416641e+00
1841000 2.681676e+01 1.187428e+00 3.178050e+00 1.772005e+00 2.107131e+00 1.923538e+00 1.326650e+00 1.356466e+00 5.830952e-01 4.000000e-01 0.000000e+00 0.000000e+00 5.338539e+00
1842000 3.037944e+01 9.787235e-01 3.178050e+00 1.777639e+00 2.107131e+00 1.923538e+00 1.326650e+00 1.356466e+00 5.830952e-01 4.000000e-01 0.000000e+00 0.000000e+00 5.351635e+00
1843000 1.867948e+01 1.500439e+00 3.178050e+00 1.630951e+00 2.107131e+00 1.923538e+00 1.326650e+00 1.356466e+00 5.830952e-01 4.000000e-01 0.000000e+00 0.000000e+00 5.240229e+00
1844000 4.780329e+01 7.124597e-01 3.178050e+00 1.772005e+00 2.107131e+00 1.923538e+00 1.326650e+00 1.356466e+00 5.830952e-01 4.000000e-01 0.000000e+00 0.000000e+00 5.418487e+00
1845000 3.730127e+01 1.103749e+00 3.178050e+00 1.772005e+00 2.107131e+00 1.923538e+00 1.326650e+00 1.356466e+00 5.830952e-01 4.000000e-01 0.000000e+00 0.000000e+00 5.418487e+00
1846000 3.920670e+01 6.201004e-01 3.178050e+00 1.772005e+00 2.107131e+00 1.923538e+00 1.326650e+00 1.356466e+00 5.830952e-01 4.000000e-01 0.000000e+00 0.000000e+00 5.418487e+00
1847000 3.129804e+01 1.136093e+00 3.178050e+00 1.772005e+00 2.107131e+00 1.923538e+00 1.326650e+00 1.356466e+00 5.830952e-01 4.000000e-01 0.000000e+00 0.000000e+00 5.418487e+00
1848000 4.119005e+01 1.777996e+00 3.178050e+00 1.772005e+00 2.107131e+00 1.923538e+00 1.326650e+00 1.356466e+00 5.830952e-01 4.000000e-01 0.000000e+00 0.000000e+00 5.418487e+00
1849000 4.274287e+01 9.720512e-01 3.178050e+00 1.702939e+00 2.107131e+00 1.923538e+00 1.326650e+00 1.356466e+00 5.830952e-01 4.000000e-01 0.000000e+00 0.000000e+00 5.416641e+00
1850000 3.830546e+01 1.592203e+00 3.178050e+00 1.702939e+00 2.107131e+00 1.923538e+00 1.326650e+00 1.356466e+00 5.830952e-01 4.000000e-01 0.000000e+00 0.000000e+00 5.416641e+00
1851000 3.306758e+01 1.260048e+00 3.178050e+00 1.562050e+00 2.107131e+00 1.923538e+00 1.326650e+00 1.356466e+00 5.830952e-01 4.000000e-01 0.000000e+00 0.000000e+00 5.416641e+00
1852000 4.121238e+01 1.760928e+00 3.178050e+00 1.720465e+00 2.107131e+00 1.923538e+00 1.326650e+00 1.356466e+00 5.830952e-01 4.000000e-01 0.000000e+00 0.000000e+00 5.489991e+00
1853000 3.404483e+01 1.052955e+00 3.178050e+00 1.720465e+00 2.107131e+00 1.923538e+00 1.326650e+00 1.356466e+00 5.830952e-01 4.000000e-01 0.000000e+00 0.000000e+00 5.489991e+00
1854000 3.706495e+01 1.306321e+00 3.178050e+00 1.600000e+00 2.107131e+00 1.923538e+00 1.326650e+00 1.356466e+00 5.830952e-01 4.000000e-01 0.000000e+00 0.000000e+00 5.489991e+00
1855000 1.232926e+01 1.345782e+00 3.178050e+00 1.600000e+00 2.107131e+00 1.923538e+00 1.326650e+00 1.356466e+00 5.830952e-01 4.000000e-01 0.000000e+00 0.000000e+00 5.390733e+00
1856000 1.201094e+01 8.243566e-01 3.178050e+00 1.600000e+00 2.107131e+00 1.923538e+00 1.326650e+00 1.356466e+00 5.830952e-01 4.000000e-01 0.000000e+00 0.000000e+00 5.390733e+00
1857000 4.686997e+01 7.068178e-01 3.292416e+00 1.600000e+00 2.107131e+00 1.923538e+00 1.326650e+00 1.356466e+00 5.830952e-01 4.000000e-01 0.000000e+00 0.000000e+00 5.390733e+00
1858000 2.921613e+01 9.740735e-01 3.292416e+00 1.600000e+00 2.107131e+00 1.923538e+00 1.326650e+00 1.356466e+00 5.830952e-01 4.000000e-01 0.000000e+00 0.000000e+00 5.306600e+00
1859000 3.946494e+01 1.728652e+00 3.292416e+00 1.600000e+00 2.107131e+00 1.923538e+00 1.208305e+00 1.356466e+00 5.830952e-01 4.000000e-01 0.000000e+00 0.000000e+00 5.228767e+00
1860000 5.564608e+01 1.143871e+00 3.292416e+00 1.600000e+00 2.107131e+00 1.923538e+00 1.208305e+00 1.356466e+00 5.830952e-01 4.000000e-01 0.000000e+00 0.000000e+00 5.228767e+00
1861000 4.175123e+01 1.475817e+00 3.292416e+00 1.600000e+00 2.107131e+00 1.923538e+00 1.208305e+00 1.356466e+00 5.830952e-01 4.000000e-01 0.000000e+00 0.000000e+00 5.228767e+00
1862000 4.487011e+01 7.982559e-01 3.292416e+00 1.600000e+00 2.107131e+00 1.923538e+00 1.208305e+00 1.356466e+00 5.830952e-01 4.000000e-01 0.000000e+00 0.000000e+00 5.228767e+00
1863000 4.557757e+01 1.667629e+00 3.292416e+00 1.600000e+00 2.107131e+00 1.984943e+00 1.208305e+00 1.356466e+00 5.830952e-01 4.000000e-01 0.000000e+00 0.000000e+00 5.412947e+00
1864000 4.750318e+01 1.392203e+00 3.292416e+00 1.593738e+00 2.107131e+00 1.984943e+00 1.208305e+00 1.356466e+00 5.830952e-01 4.000000e-01 0.000000e+00 0.000000e+00 5.416641e+00
1865000 5.439208e+01 1.588631e+00 3.292416e+00 1.593738e+00 2.107131e+00 1.984943e+00 1.208305e+00 1.356466e+00 5.830952e-01 4.000000e-01 0.000000e+00 0.000000e+00 5.416641e+00
1866000 4.533518e+01 8.661687e-01 3.292416e+00 1.612452e+00 2.107131e+00 1.984943e+00 1.208305e+00 1.356466e+00 5.830952e-01 4.000000e-01 0.000000e+00 0.000000e+00 5.427707e+00
1867000 4.375828e+01 5.459155e-01 3.292416e+00 1.655295e+00 2.249444e+00 1.984943e+00 1.208305e+00 1.356466e+00 5.830952e-01 4.000000e-01 0.000000e+00 0.000000e+00 5.342284e+00
1868000 2.702024e+01 1.633899e+00 3.292416e+00 1.655295e+00 2.249444e+00 1.984943e+00 1.208305e+00 1.356466e+00 5.830952e-01 4.000000e-01 0.000000e+00 0.000000e+00 5.342284e+00
1869000 4.113592e+01 1.222690e+00 3.292416e+00 1.655295e+00 2.249444e+00 1.984943e+00 1.208305e+00 1.356466e+00 5.830952e-01 4.000000e-01 0.000000e+00 0.000000e+00 5.342284e+00
1870000 5.041609e+01 5.690519e-01 3.292416e+00 1.655295e+00 2.249444e+00 1.984943e+00 1.208305e+00 1.356466e+00 5.830952e-01 4.000000e-01 0.000000e+00 0.000000e+00 5.342284e+00
1871000 4.732943e+01 1.802214e+00 3.292416e+00 1.655295e+00 2.249444e+00 1.984943e+00 1.208305e+00 1.356466e+00 5.830952e-01 4.000000e-01 0.000000e+00 0.000000e+00 5.342284e+00
1872000 4.184754e+01 1.608523e+00 3.292416e+00 1.655295e+00 2.293469e+00 1.984943e+00 1.208305e+00 1.356466e+00 5.830952e-01 4.000000e-01 0.000000e+00 0.000000e+00 5.522681e+00
1873000 6.043477e+01 1.341314e+00 3.292416e+00 1.655295e+00 2.293469e+00 1.984943e+00 1.208305e+00 1.356466e+00 5.830952e-01 4.000000e-01 0.000000e+00 0.000000e+00 5.522681e+00
1874000 3.198389e+01 7.492016e-01 3.292416e+00 1.655295e+00 2.293469e+00 1.984943e+00 1.208305e+00 1.356466e+00 5.830952e-01 4.000000e-01 0.000000e+00 0.000000e+00 5.522681e+00
1875000 2.733204e+01 3.799314e-01 3.292416e+00 1.655295e+00 2.293469e+00 1.984943e+00 1.208305e+00 1.356466e+00 5.830952e-01 4.000000e-01 0.000000e+00 0.000000e+00 5.522681e+00
1876000 5.019756e+01 1.152208e+00 3.292416e+00 1.655295e+00 2.154066e+00 1.984943e+00 1.208305e+00 1.356466e+00 5.830952e-01 4.000000e-01 0.000000e+00 0.000000e+00 5.444263e+00
1877000 4.143278e+01 1.805735e+00 3.292416e+00 1.655295e+00 2.154066e+00 1.984943e+00 1.208305e+00 1.356466e+00 5.830952e-01 4.000000e-01 0.000000e+00 0.000000e+00 5.444263e+00
1878000 4.820493e+01 7.044166e-01 3.292416e+00 1.655295e+00 2.154066e+00 1.984943e+00 1.208305e+00 1.356466e+00 5.830952e-01 4.000000e-01 0.000000e+00 0.000000e+00 5.444263e+00
1879000 5.360602e+01 7.440160e-01 3.292416e+00 1.805547e+00 2.154066e+00 1.984943e+00 1.208305e+00 1.356466e+00 5.830952e-01 4.000000e-01 0.000000e+00 0.000000e+00 5.444263e+00
1880000 5.151485e+01 2.774860e+00 3.292416e+00 1.805547e+00 2.154066e+00 1.984943e+00 1.208305e+00 1.356466e+00 5.830952e-01 4.000000e-01 0.000000e+00 0.000000e+00 5.626722e+00
1881000 4.198441e+01 2.318742e+00 3.171750e+00 1.805547e+00 2.154066e+00 1.984943e+00 1.208305e+00 1.356466e+00 5.830952e-01 4.000000e-01 0.000000e+00 0.000000e+00 5.528110e+00
1882000 6.209471e+01 1.124501e+00 3.171750e+00 1.805547e+00 2.154066e+00 2.135416e+00 1.208305e+00 1.356466e+00 5.830952e-01 4.000000e-01 0.000000e+00 0.000000e+00 5.544367e+00
1883000 2.838953e+01 1.658174e+00 3.171750e+00 1.805547e+00 2.154066e+00 2.135416e+00 1.208305e+00 1.356466e+00 5.830952e-01 4.000000e-01 0.000000e+00 0.000000e+00 5.544367e+00
1884000 3.389394e+01 1.202588e+00 3.171750e+00 1.805547e+00 2.154066e+00 2.135416e+00 1.240967e+00 1.356466e+00 5.830952e-01 4.000000e-01 0.000000e+00 0.000000e+00 5.567764e+00
1885000 4.292962e+01 8.327122e-01 3.171750e+00 1.805547e+00 2.154066e+00 2.135416e+00 1.240967e+00 1.356466e+00 5.830952e-01 4.000000e-01 0.000000e+00 0.000000e+00 5.567764e+00
1886000 2.451354e+01 9.488207e-01 3.171750e+00 1.805547e+00 2.154066e+00 2.135416e+00 1.240967e+00 1.356466e+00 5.830952e-01 4.000000e-01 0.000000e+00 0.000000e+00 5.567764e+00
1887000 3.455343e+01 1.662232e+00 3.171750e+00 1.805547e+00 2.073644e+00 2.135416e+00 1.240967e+00 1.356466e+00 5.830952e-01 4.000000e-01 2.000000e-01 0.000000e+00 5.723635e+00
1888000 3.636586e+01 1.316235e+00 3.171750e+00 1.805547e+00 2.222611e+00 2.135416e+00 1.240967e+00 1.356466e+00 5.830952e-01 4.000000e-01 2.000000e-01 0.000000e+00 5.626722e+00
1889000 2.644362e+01 1.285493e+00 3.171750e+00 1.805547e+00 2.222611e+00 2.135416e+00 1.240967e+00 1.356466e+00 5.830952e-01 4.000000e-01 2.000000e-01 0.000000e+00 5.626722e+00
1890000 5.195694e+01 2.156611e+00 3.295451e+00 1.805547e+00 2.271563e+00 2.135416e+00 1.240967e+00 1.356466e+00 5.830952e-01 4.000000e-01 2.000000e-01 0.000000e+00 5.787918e+00
1891000 2.572735e+01 1.458459e+00 3.295451e+00 1.805547e+00 2.271563e+00 2.135416e+00 1.240967e+00 1.356466e+00 5.830952e-01 4.000000e-01 2.000000e-01 0.000000e+00 5.787918e+00
1892000 4.329729e+01 2.143766e+00 3.295451e+00 1.805547e+00 2.271563e+00 2.135416e+00 1.240967e+00 1.356466e+00 5.830952e-01 4.000000e-01 2.000000e-01 0.000000e+00 5.787918e+00
1893000 4.760290e+01 9.668538e-01 3.295451e+00 1.860108e+00 2.420744e+00 2.135416e+00 1.240967e+00 1.356466e+00 5.830952e-01 4.000000e-01 2.000000e-01 0.000000e+00 5.714893e+00
1894000 3.208253e+01 1.356560e+00 3.295451e+00 1.860108e+00 2.420744e+00 2.135416e+00 1.240967e+00 1.356466e+00 5.830952e-01 4.000000e-01 2.000000e-01 0.000000e+00 5.714893e+00
1895000 3.614738e+01 1.353642e+00 3.411744e+00 1.860108e+00 2.420744e+00 2.135416e+00 1.240967e+00 1.356466e+00 5.830952e-01 4.000000e-01 2.000000e-01 0.000000e+00 5.626722e+00
1896000 3.253968e+01 1.693076e+00 3.411744e+00 1.860108e+00 2.437212e+00 2.135416e+00 1.240967e+00 1.356466e+00 5.830952e-01 4.000000e-01 2.000000e-01 0.000000e+00 5.651548e+00
1897000 4.884467e+01 1.714882e+00 3.411744e+00 1.933908e+00 2.437212e+00 2.293469e+00 1.240967e+00 1.356466e+00 5.830952e-01 4.000000e-01 2.000000e-01 0.000000e+00 5.721888e+00
1898000 4.146266e+01 3.377582e-01 3.411744e+00 1.933908e+00 2.437212e+00 2.293469e+00 1.240967e+00 1.356466e+00 5.830952e-01 4.000000e-01 2.000000e-01 0.000000e+00 5.721888e+00
1899000 4.144596e+01 9.687299e-01 3.301515e+00 1.933908e+00 2.302173e+00 2.293469e+00 1.240967e+00 1.356466e+00 5.830952e-01 4.000000e-01 2.000000e-01 0.000000e+00 5.626722e+00
1900000 3.173550e+01 1.373409e+00 3.301515e+00 2.024846e+00 2.302173e+00 2.293469e+00 1.240967e+00 1.356466e+00 5.830952e-01 4.000000e-01 2.000000e-01 0.000000e+00 5.580323e+00
1901000 2.340787e+01 1.778714e+00 3.301515e+00 2.034699e+00 2.302173e+00 2.293469e+00 1.240967e+00 1.356466e+00 5.830952e-01 4.000000e-01 2.000000e-01 0.000000e+00 5.495453e+00
1902000 3.949469e+01 1.153095e+00 3.301515e+00 2.034699e+00 2.302173e+00 2.293469e+00 1.240967e+00 1.356466e+00 5.830952e-01 4.000000e-01 2.000000e-01 0.000000e+00 5.495453e+00
1903000 3.402065e+01 9.077183e-01 3.301515e+00 2.034699e+00 2.457641e+00 2.293469e+00 1.240967e+00 1.356466e+00 5.830952e-01 4.000000e-01 2.000000e-01 0.000000e+00 5.398148e+00
1904000 3.699471e+01 9.305815e-01 3.301515e+00 2.034699e+00 2.379075e+00 2.293469e+00 1.240967e+00 1.356466e+00 5.830952e-01 4.000000e-01 2.000000e-01 0.000000e+00 5.362835e+00
1905000 1.169663e+01 1.182972e+00 3.301515e+00 2.034699e+00 2.379075e+00 2.293469e+00 1.240967e+00 1.356466e+00 5.830952e-01 4.000000e-01 2.000000e-01 0.000000e+00 5.362835e+00
1906000 3.594346e+01 1.261678e+00 3.426368e+00 1.939072e+00 2.379075e+00 2.293469e+00 1.240967e+00 1.356466e+00 5.830952e-01 4.000000e-01 2.000000e-01 0.000000e+00 5.314132e+00
1907000 2.377890e+01 2.126022e+00 3.426368e+00 1.939072e+00 2.177154e+00 2.293469e+00 1.240967e+00 1.356466e+00 5.830952e-01 4.000000e-01 2.000000e-01 0.000000e+00 5.300943e+00
1908000 3.488695e+01 1.080623e+00 3.544009e+00 1.939072e+00 2.177154e+00 2.222611e+00 1.240967e+00 1.356466e+00 5.830952e-01 4.000000e-01 2.000000e-01 0.000000e+00 5.114685e+00
1909000 4.376202e+01 1.035567e+00 3.544009e+00 1.939072e+00 2.177154e+00 2.222611e+00 1.240967e+00 1.356466e+00 5.830952e-01 4.000000e-01 2.000000e-01 0.000000e+00 5.114685e+00
1910000 2.795352e+01 1.318361e+00 3.443835e+00 1.939072e+00 2.177154e+00 2.222611e+00 1.240967e+00 1.356466e+00 5.830952e-01 4.000000e-01 2.000000e-01 0.000000e+00 5.003998e+00
1911000 2.483535e+01 1.427794e+00 3.443835e+00 1.860108e+00 2.177154e+00 2.222611e+00 1.240967e+00 1.356466e+00 5.830952e-01 4.000000e-01 2.000000e-01 0.000000e+00 5.000000e+00
1912000 3.888525e+01 1.444526e+00 3.443835e+00 1.714643e+00 2.177154e+00 2.222611e+00 1.240967e+00 1.356466e+00 5.830952e-01 4.000000e-01 2.000000e-01 0.000000e+00 4.892852e+00
1913000 2.863360e+01 1.128484e+00 3.443835e+00 1.714643e+00 2.177154e+00 2.222611e+00 1.240967e+00 1.356466e+00 5.830952e-01 4.000000e-01 2.000000e-01 0.000000e+00 4.892852e+00
1914000 4.286500e+01 1.098461e+00 3.443835e+00 1.714643e+00 2.177154e+00 2.222611e+00 1.240967e+00 1.356466e+00 5.830952e-01 4.000000e-01 2.000000e-01 0.000000e+00 4.892852e+00
1915000 2.856730e+01 1.359166e+00 3.443835e+00 1.714643e+00 2.190890e+00 2.222611e+00 1.240967e+00 1.356466e+00 5.830952e-01 4.000000e-01 2.000000e-01 0.000000e+00 4.925444e+00
1916000 2.774024e+01 1.627299e+00 3.443835e+00 1.714643e+00 2.190890e+00 2.222611e+00 1.240967e+00 1.356466e+00 5.830952e-01 4.000000e-01 2.000000e-01 0.000000e+00 4.925444e+00
1917000 1.920051e+01 9.244561e-01 3.569314e+00 1.714643e+00 2.190890e+00 2.222611e+00 1.240967e+00 1.356466e+00 5.830952e-01 4.000000e-01 2.000000e-01 0.000000e+00 4.833218e+00
1918000 4.462569e+01 4.232472e-01 3.569314e+00 1.714643e+00 2.190890e+00 2.222611e+00 1.240967e+00 1.356466e+00 5.830952e-01 4.000000e-01 2.000000e-01 0.000000e+00 4.833218e+00
1919000 2.503918e+01 2.664673e+00 3.569314e+00 1.714643e+00 2.190890e+00 2.222611e+00 1.240967e+00 1.356466e+00 5.830952e-01 4.000000e-01 2.000000e-01 0.000000e+00 4.833218e+00
1920000 2.701079e+01 1.245080e+00 3.569314e+00 1.714643e+00 2.190890e+00 2.222611e+00 1.240967e+00 1.356466e+00 5.830952e-01 4.000000e-01 2.000000e-01 0.000000e+00 4.833218e+00
1921000 3.185282e+01 1.693534e+00 3.569314e+00 1.714643e+00 2.190890e+00 2.222611e+00 1.240967e+00 1.356466e+00 5.830952e-01 4.000000e-01 2.000000e-01 0.000000e+00 4.833218e+00
1922000 2.906718e+01 1.257895e+00 3.569314e+00 1.714643e+00 2.190890e+00 2.222611e+00 1.240967e+00 1.356466e+00 5.830952e-01 4.000000e-01 2.000000e-01 0.000000e+00 4.833218e+00
1923000 2.951846e+01 1.428103e+00 3.569314e+00 1.714643e+00 2.190890e+00 2.222611e+00 1.240967e+00 1.356466e+00 5.830952e-01 4.000000e-01 2.000000e-01 0.000000e+00 4.833218e+00
1924000 4.582772e+01 1.561010e+00 3.569314e+00 1.714643e+00 2.190890e+00 2.222611e+00 1.240967e+00 1.356466e+00 5.830952e-01 4.000000e-01 2.000000e-01 0.000000e+00 4.833218e+00
1925000 3.138530e+01 1.770047e+00 3.569314e+00 1.714643e+00 2.190890e+00 2.222611e+00 1.240967e+00 1.356466e+00 5.830952e-01 4.000000e-01 2.000000e-01 0.000000e+00 4.833218e+00
1926000 3.657581e+01 1.122104e+00 3.569314e+00 1.714643e+00 2.190890e+00 2.222611e+00 1.240967e+00 1.356466e+00 5.830952e-01 4.000000e-01 2.000000e-01 0.000000e+00 4.833218e+00
1927000 3.287681e+01 1.033088e+00 3.569314e+00 1.714643e+00 2.353720e+00 2.222611e+00 1.240967e+00 1.356466e+00 5.830952e-01 4.000000e-01 2.000000e-01 0.000000e+00 4.726521e+00
1928000 3.339197e+01 1.778288e+00 3.569314e+00 1.714643e+00 2.353720e+00 2.222611e+00 1.240967e+00 1.356466e+00 5.830952e-01 4.000000e-01 2.000000e-01 0.000000e+00 4.726521e+00
1929000 2.525566e+01 1.021659e+00 3.569314e+00 1.714643e+00 2.353720e+00 2.222611e+00 1.240967e+00 1.356466e+00 5.830952e-01 4.000000e-01 2.000000e-01 0.000000e+00 4.726521e+00
1930000 2.619077e+01 7.820216e-01 3.569314e+00 1.816590e+00 2.353720e+00 2.222611e+00 1.240967e+00 1.356466e+00 5.830952e-01 4.000000e-01 2.000000e-01 0.000000e+00 4.764452e+00
1931000 1.877301e+01 1.097519e+00 3.569314e+00 1.816590e+00 2.353720e+00 2.222611e+00 1.240967e+00 1.356466e+00 5.830952e-01 4.000000e-01 2.000000e-01 0.000000e+00 4.764452e+00
1932000 3.073069e+01 1.648292e+00 3.569314e+00 1.816590e+00 2.353720e+00 2.222611e+00 1.240967e+00 1.356466e+00 5.830952e-01 4.000000e-01 2.000000e-01 0.000000e+00 4.764452e+00
1933000 2.844181e+01 1.399380e+00 3.569314e+00 1.816590e+00 2.353720e+00 2.222611e+00 1.240967e+00 1.356466e+00 5.830952e-01 4.000000e-01 2.000000e-01 0.000000e+00 4.764452e+00
1934000 2.923718e+01 8.068508e-01 3.569314e+00 1.816590e+00 2.353720e+00 2.222611e+00 1.240967e+00 1.356466e+00 5.830952e-01 4.000000e-01 2.000000e-01 0.000000e+00 4.764452e+00
1935000 3.031137e+01 8.965963e-01 3.569314e+00 1.600000e+00 2.353720e+00 2.222611e+00 1.240967e+00 1.356466e+00 5.830952e-01 4.000000e-01 2.000000e-01 0.000000e+00 4.654031e+00
1936000 3.585896e+01 1.004314e+00 3.478505e+00 1.600000e+00 2.353720e+00 2.222611e+00 1.240967e+00 1.356466e+00 5.830952e-01 4.000000e-01 2.000000e-01 0.000000e+00 4.556314e+00
1937000 3.801332e+01 1.169081e+00 3.478505e+00 1.600000e+00 2.353720e+00 2.222611e+00 1.240967e+00 1.356466e+00 5.830952e-01 4.000000e-01 2.000000e-01 0.000000e+00 4.556314e+00
1938000 1.436742e+01 1.033716e+00 3.478505e+00 1.529706e+00 2.353720e+00 2.222611e+00 1.240967e+00 1.356466e+00 5.830952e-01 4.000000e-01 2.000000e-01 0.000000e+00 4.554119e+00
1939000 3.615465e+01 1.008965e+00 3.478505e+00 1.529706e+00 2.353720e+00 2.222611e+00 1.240967e+00 1.356466e+00 5.830952e-01 4.000000e-01 2.000000e-01 0.000000e+00 4.449719e+00
1940000 2.774353e+01 6.221088e-01 3.478505e+00 1.529706e+00 2.353720e+00 2.222611e+00 1.240967e+00 1.356466e+00 5.830952e-01 4.000000e-01 2.000000e-01 0.000000e+00 4.449719e+00
1941000 3.832458e+01 1.878849e+00 3.478505e+00 1.529706e+00 2.353720e+00 2.222611e+00 1.240967e+00 1.356466e+00 5.830952e-01 4.000000e-01 2.000000e-01 0.000000e+00 4.449719e+00
1942000 2.489610e+01 9.256702e-01 3.478505e+00 1.529706e+00 2.353720e+00 2.222611e+00 1.240967e+00 1.356466e+00 5.830952e-01 4.000000e-01 2.000000e-01 0.000000e+00 4.449719e+00
1943000 3.894215e+01 1.347094e+00 3.478505e+00 1.529706e+00 2.353720e+00 2.222611e+00 1.240967e+00 1.356466e+00 5.830952e-01 4.000000e-01 2.000000e-01 0.000000e+00 4.449719e+00
1944000 4.400560e+01 1.814129e+00 3.478505e+00 1.529706e+00 2.353720e+00 2.222611e+00 1.240967e+00 1.356466e+00 5.830952e-01 4.000000e-01 2.000000e-01 0.000000e+00 4.449719e+00
1945000 2.835532e+01 1.895524e+00 3.478505e+00 1.529706e+00 2.353720e+00 2.222611e+00 1.240967e+00 1.356466e+00 5.830952e-01 4.000000e-01 2.000000e-01 0.000000e+00 4.449719e+00
1946000 3.003328e+01 7.755358e-01 3.611094e+00 1.643168e+00 2.379075e+00 2.222611e+00 1.240967e+00 1.356466e+00 5.830952e-01 4.000000e-01 2.000000e-01 0.000000e+00 4.556314e+00
1947000 2.722163e+01 1.556391e+00 3.611094e+00 1.643168e+00 2.379075e+00 2.222611e+00 1.240967e+00 1.356466e+00 5.830952e-01 4.000000e-01 2.000000e-01 0.000000e+00 4.556314e+00
1948000 1.597041e+01 2.034967e+00 3.611094e+00 1.643168e+00 2.379075e+00 2.222611e+00 1.240967e+00 1.356466e+00 5.830952e-01 4.000000e-01 2.000000e-01 0.000000e+00 4.556314e+00
1949000 2.007475e+01 5.662686e-01 3.611094e+00 1.643168e+00 2.379075e+00 2.222611e+00 1.240967e+00 1.356466e+00 5.830952e-01 4.000000e-01 2.000000e-01 0.000000e+00 4.556314e+00
1950000 4.346991e+01 1.369506e+00 3.611094e+00 1.643168e+00 2.400000e+00 2.222611e+00 1.240967e+00 1.356466e+00 5.830952e-01 4.000000e-01 2.000000e-01 0.000000e+00 4.726521e+00
1951000 3.057376e+01 9.801241e-01 3.611094e+00 1.643168e+00 2.437212e+00 2.222611e+00 1.240967e+00 1.356466e+00 5.830952e-01 4.000000e-01 2.000000e-01 0.000000e+00 4.898979e+00
1952000 4.278404e+01 1.090273e+00 3.611094e+00 1.643168e+00 2.588436e+00 2.222611e+00 1.240967e+00 1.356466e+00 5.830952e-01 4.000000e-01 2.000000e-01 0.000000e+00 4.800000e+00
1953000 2.931533e+01 9.163895e-01 3.611094e+00 1.643168e+00 2.588436e+00 2.222611e+00 1.240967e+00 1.356466e+00 5.830952e-01 4.000000e-01 2.000000e-01 0.000000e+00 4.800000e+00
1954000 3.936491e+01 2.056048e+00 3.611094e+00 1.643168e+00 2.588436e+00 2.213594e+00 1.240967e+00 1.356466e+00 5.830952e-01 4.000000e-01 2.000000e-01 0.000000e+00 4.707441e+00
1955000 3.324029e+01 1.560166e+00 3.544009e+00 1.655295e+00 2.588436e+00 2.213594e+00 1.240967e+00 1.356466e+00 5.830952e-01 4.000000e-01 2.000000e-01 0.000000e+00 4.789572e+00
1956000 7.443003e+01 4.941831e-01 3.544009e+00 1.600000e+00 2.588436e+00 2.213594e+00 1.240967e+00 1.356466e+00 5.830952e-01 4.000000e-01 2.000000e-01 0.000000e+00 4.774935e+00
1957000 2.122023e+01 1.735062e+00 3.544009e+00 1.435270e+00 2.745906e+00 2.213594e+00 1.240967e+00 1.356466e+00 5.830952e-01 4.000000e-01 2.000000e-01 0.000000e+00 4.600000e+00
1958000 3.306614e+01 4.733733e-01 3.544009e+00 1.435270e+00 2.745906e+00 2.154066e+00 1.240967e+00 1.356466e+00 5.830952e-01 4.000000e-01 2.000000e-01 0.000000e+00 4.589118e+00
1959000 3.240279e+01 1.513368e+00 3.544009e+00 1.435270e+00 2.745906e+00 2.154066e+00 1.240967e+00 1.356466e+00 5.830952e-01 4.000000e-01 2.000000e-01 0.000000e+00 4.589118e+00
1960000 3.619461e+01 1.112231e+00 3.544009e+00 1.435270e+00 2.745906e+00 2.315167e+00 1.240967e+00 1.356466e+00 5.830952e-01 4.000000e-01 2.000000e-01 0.000000e+00 4.608687e+00
1961000 3.136009e+01 1.173235e+00 3.544009e+00 1.435270e+00 2.745906e+00 2.315167e+00 1.240967e+00 1.356466e+00 5.830952e-01 4.000000e-01 2.000000e-01 0.000000e+00 4.608687e+00
1962000 2.449776e+01 3.139887e-01 3.544009e+00 1.280625e+00 2.745906e+00 2.315167e+00 1.240967e+00 1.356466e+00 5.830952e-01 4.000000e-01 2.000000e-01 0.000000e+00 4.527693e+00
1963000 4.124778e+01 1.674406e+00 3.544009e+00 1.280625e+00 2.745906e+00 2.315167e+00 1.240967e+00 1.356466e+00 5.830952e-01 4.000000e-01 2.000000e-01 0.000000e+00 4.527693e+00
1964000 3.352714e+01 5.747276e-01 3.544009e+00 1.280625e+00 2.745906e+00 2.315167e+00 1.240967e+00 1.356466e+00 5.830952e-01 4.000000e-01 2.000000e-01 0.000000e+00 4.527693e+00
1965000 2.840145e+01 6.338440e-01 3.544009e+00 1.280625e+00 2.745906e+00 2.315167e+00 1.240967e+00 1.356466e+00 5.830952e-01 4.000000e-01 2.000000e-01 0.000000e+00 4.527693e+00
1966000 3.627778e+01 8.091669e-01 3.544009e+00 1.280625e+00 2.745906e+00 2.315167e+00 1.240967e+00 1.356466e+00 5.830952e-01 4.000000e-01 2.000000e-01 0.000000e+00 4.527693e+00
1967000 2.058807e+01 1.452375e+00 3.487119e+00 1.280625e+00 2.745906e+00 2.315167e+00 1.140175e+00 1.356466e+00 5.830952e-01 4.000000e-01 2.000000e-01 0.000000e+00 4.600000e+00
1968000 2.997196e+01 4.737347e-01 3.487119e+00 1.280625e+00 2.745906e+00 2.315167e+00 1.140175e+00 1.356466e+00 5.830952e-01 4.000000e-01 2.000000e-01 0.000000e+00 4.600000e+00
1969000 3.266477e+01 8.116579e-01 3.487119e+00 1.280625e+00 2.745906e+00 2.481935e+00 1.140175e+00 1.356466e+00 5.830952e-01 4.000000e-01 2.000000e-01 0.000000e+00 4.600000e+00
1970000 5.165174e+01 9.126928e-01 3.487119e+00 1.280625e+00 2.745906e+00 2.481935e+00 1.140175e+00 1.356466e+00 5.830952e-01 4.000000e-01 2.000000e-01 0.000000e+00 4.621688e+00
1971000 2.731528e+01 8.302823e-01 3.487119e+00 1.280625e+00 2.745906e+00 2.481935e+00 1.140175e+00 1.356466e+00 5.830952e-01 4.000000e-01 2.000000e-01 0.000000e+00 4.621688e+00
1972000 4.571660e+01 1.198645e+00 3.487119e+00 1.280625e+00 2.745906e+00 2.481935e+00 1.140175e+00 1.356466e+00 5.830952e-01 4.000000e-01 2.000000e-01 0.000000e+00 4.621688e+00
1973000 4.732806e+01 1.509918e+00 3.487119e+00 1.280625e+00 2.745906e+00 2.481935e+00 1.140175e+00 1.356466e+00 5.830952e-01 4.000000e-01 2.000000e-01 0.000000e+00 4.621688e+00
1974000 5.713234e+01 1.160199e+00 3.487119e+00 1.280625e+00 2.745906e+00 2.481935e+00 1.140175e+00 1.356466e+00 5.830952e-01 4.000000e-01 2.000000e-01 0.000000e+00 4.621688e+00
1975000 2.842206e+01 6.891723e-01 3.487119e+00 1.280625e+00 2.745906e+00 2.481935e+00 1.140175e+00 1.356466e+00 5.830952e-01 4.000000e-01 2.000000e-01 0.000000e+00 4.621688e+00
1976000 3.388519e+01 1.453699e+00 3.487119e+00 1.280625e+00 2.619160e+00 2.481935e+00 1.140175e+00 1.356466e+00 5.830952e-01 4.000000e-01 2.000000e-01 0.000000e+00 4.521062e+00
1977000 4.782064e+01 1.964531e+00 3.487119e+00 1.280625e+00 2.619160e+00 2.469818e+00 1.140175e+00 1.356466e+00 5.830952e-01 4.000000e-01 2.000000e-01 0.000000e+00 4.684015e+00
1978000 4.564808e+01 9.592326e-01 3.487119e+00 1.280625e+00 2.619160e+00 2.469818e+00 1.140175e+00 1.356466e+00 5.830952e-01 4.000000e-01 2.000000e-01 0.000000e+00 4.684015e+00
1979000 4.902288e+01 1.792194e+00 3.487119e+00 1.280625e+00 2.657066e+00 2.437212e+00 1.140175e+00 1.356466e+00 5.830952e-01 4.000000e-01 2.000000e-01 0.000000e+00 4.864155e+00
1980000 3.074348e+01 1.515421e+00 3.487119e+00 1.280625e+00 2.709243e+00 2.437212e+00 1.140175e+00 1.356466e+00 5.830952e-01 4.000000e-01 2.000000e-01 0.000000e+00 5.033885e+00
1981000 3.806727e+01 1.127208e+00 3.487119e+00 1.280625e+00 2.709243e+00 2.437212e+00 1.140175e+00 1.356466e+00 5.830952e-01 4.000000e-01 2.000000e-01 0.000000e+00 5.033885e+00
1982000 4.471030e+01 6.108940e-01 3.487119e+00 1.224745e+00 2.709243e+00 2.437212e+00 1.200000e+00 1.356466e+00 5.830952e-01 4.000000e-01 2.000000e-01 0.000000e+00 5.033885e+00
1983000 5.351461e+01 1.841515e+00 3.597221e+00 1.224745e+00 2.709243e+00 2.437212e+00 1.200000e+00 1.356466e+00 5.830952e-01 4.000000e-01 2.000000e-01 0.000000e+00 5.045790e+00
1984000 2.057383e+01 1.258031e+00 3.597221e+00 1.240967e+00 2.774887e+00 2.437212e+00 1.200000e+00 1.356466e+00 5.830952e-01 4.000000e-01 2.000000e-01 0.000000e+00 5.122499e+00
1985000 4.482094e+01 1.068162e+00 3.597221e+00 1.029563e+00 2.774887e+00 2.437212e+00 1.200000e+00 1.356466e+00 5.830952e-01 4.000000e-01 2.000000e-01 0.000000e+00 5.033885e+00
1986000 4.527447e+01 2.687945e+00 3.597221e+00 1.029563e+00 2.774887e+00 2.437212e+00 1.200000e+00 1.356466e+00 5.830952e-01 4.000000e-01 2.000000e-01 0.000000e+00 5.033885e+00
1987000 5.247800e+01 7.037795e-01 3.597221e+00 1.029563e+00 2.774887e+00 2.437212e+00 1.200000e+00 1.356466e+00 5.830952e-01 4.000000e-01 2.000000e-01 0.000000e+00 5.033885e+00
1988000 4.178069e+01 7.288282e-01 3.597221e+00 1.029563e+00 2.853069e+00 2.437212e+00 1.200000e+00 1.356466e+00 5.830952e-01 4.000000e-01 2.000000e-01 0.000000e+00 5.211526e+00
1989000 2.393250e+01 7.184294e-01 3.597221e+00 1.157584e+00 2.853069e+00 2.437212e+00 1.200000e+00 1.356466e+00 5.830952e-01 4.000000e-01 2.000000e-01 0.000000e+00 5.390733e+00
1990000 4.337798e+01 1.025959e+00 3.597221e+00 1.183216e+00 2.853069e+00 2.437212e+00 1.200000e+00 1.356466e+00 5.830952e-01 4.000000e-01 2.000000e-01 0.000000e+00 5.295281e+00
1991000 4.297157e+01 1.385343e+00 3.597221e+00 1.183216e+00 2.853069e+00 2.420744e+00 1.200000e+00 1.356466e+00 5.830952e-01 4.000000e-01 2.000000e-01 0.000000e+00 5.300943e+00
1992000 5.000019e+01 1.570875e+00 3.597221e+00 1.183216e+00 2.942788e+00 2.420744e+00 1.200000e+00 1.356466e+00 5.830952e-01 4.000000e-01 2.000000e-01 0.000000e+00 5.480876e+00
1993000 5.554368e+01 1.612521e+00 3.597221e+00 1.183216e+00 2.942788e+00 2.420744e+00 1.200000e+00 1.356466e+00 5.830952e-01 4.000000e-01 2.000000e-01 0.000000e+00 5.480876e+00
1994000 3.991806e+01 7.114675e-01 3.597221e+00 1.208305e+00 2.942788e+00 2.420744e+00 1.200000e+00 1.356466e+00 5.830952e-01 4.000000e-01 2.000000e-01 0.000000e+00 5.400000e+00
1995000 3.852738e+01 7.410566e-01 3.714835e+00 1.208305e+00 2.942788e+00 2.580698e+00 1.200000e+00 1.356466e+00 5.830952e-01 4.000000e-01 2.000000e-01 0.000000e+00 5.412947e+00
1996000 6.501053e+01 1.261712e+00 3.714835e+00 1.240967e+00 2.942788e+00 2.580698e+00 1.200000e+00 1.356466e+00 5.830952e-01 4.000000e-01 2.000000e-01 0.000000e+00 5.436911e+00
1997000 3.733983e+01 8.667997e-01 3.714835e+00 1.240967e+00 2.942788e+00 2.580698e+00 1.200000e+00 1.356466e+00 5.830952e-01 4.000000e-01 2.000000e-01 0.000000e+00 5.436911e+00
1998000 4.474721e+01 2.067958e+00 3.666061e+00 1.240967e+00 2.942788e+00 2.580698e+00 1.200000e+00 1.356466e+00 5.830952e-01 4.000000e-01 2.000000e-01 0.000000e+00 5.608921e+00
1999000 6.130380e+01 1.779122e+00 3.666061e+00 1.240967e+00 2.942788e+00 2.580698e+00 1.200000e+00 1.356466e+00 5.830952e-01 4.000000e-01 2.000000e-01 0.000000e+00 5.608921e+00
2000000 5.656822e+01 1.127825e+00 3.666061e+00 1.240967e+00 3.075711e+00 2.580698e+00 1.200000e+00 1.356466e+00 5.830952e-01 4.000000e-01 2.000000e-01 0.000000e+00 5.508176e+00
2001000 5.830964e+01 1.178607e+00 3.666061e+00 1.264911e+00 3.075711e+00 2.580698e+00 1.200000e+00 1.356466e+00 5.830952e-01 4.000000e-01 2.000000e-01 0.000000e+00 5.531727e+00
2002000 7.267364e+01 1.432126e+00 3.666061e+00 1.264911e+00 2.956349e+00 2.580698e+00 1.200000e+00 1.356466e+00 5.830952e-01 4.000000e-01 2.000000e-01 0.000000e+00 5.435071e+00
2003000 5.104521e+01 1.415695e+00 3.666061e+00 1.264911e+00 2.956349e+00 2.576820e+00 1.200000e+00 1.356466e+00 5.830952e-01 4.000000e-01 2.000000e-01 0.000000e+00 5.464430e+00
2004000 4.634094e+01 1.440072e+00 3.666061e+00 1.264911e+00 3.049590e+00 2.607681e+00 1.200000e+00 1.356466e+00 5.830952e-01 4.000000e-01 2.000000e-01 0.000000e+00 5.808614e+00
2005000 4.552086e+01 1.880073e+00 3.666061e+00 1.264911e+00 3.049590e+00 2.607681e+00 1.200000e+00 1.356466e+00 5.830952e-01 4.000000e-01 2.000000e-01 0.000000e+00 5.808614e+00
2006000 5.785167e+01 1.911675e+00 3.666061e+00 1.264911e+00 3.049590e+00 2.607681e+00 1.200000e+00 1.356466e+00 5.830952e-01 4.000000e-01 2.000000e-01 0.000000e+00 5.808614e+00
2007000 4.781355e+01 9.788249e-01 3.666061e+00 1.264911e+00 3.049590e+00 2.607681e+00 1.200000e+00 1.356466e+00 5.830952e-01 4.000000e-01 2.000000e-01 0.000000e+00 5.808614e+00
2008000 4.246467e+01 7.561816e-01 3.666061e+00 1.264911e+00 3.049590e+00 2.607681e+00 1.200000e+00 1.356466e+00 5.830952e-01 4.000000e-01 2.000000e-01 0.000000e+00 5.808614e+00
2009000 2.016418e+01 1.924306e+00 3.666061e+00 1.319091e+00 3.049590e+00 2.607681e+00 1.200000e+00 1.303840e+00 5.830952e-01 4.000000e-01 2.000000e-01 0.000000e+00 5.834381e+00
2010000 2.276694e+01 4.542868e-01 3.666061e+00 1.319091e+00 3.049590e+00 2.607681e+00 1.200000e+00 1.303840e+00 5.830952e-01 4.000000e-01 2.000000e-01 0.000000e+00 5.834381e+00
2011000 4.105540e+01 1.546284e+00 3.789459e+00 1.319091e+00 3.049590e+00 2.607681e+00 1.200000e+00 1.303840e+00 5.830952e-01 4.000000e-01 2.000000e-01 0.000000e+00 5.870264e+00
2012000 4.303764e+01 2.247248e+00 3.789459e+00 1.319091e+00 3.049590e+00 2.607681e+00 1.200000e+00 1.303840e+00 5.830952e-01 4.000000e-01 2.000000e-01 0.000000e+00 5.870264e+00
2013000 1.085481e+01 1.332374e+00 3.695944e+00 1.319091e+00 3.049590e+00 2.607681e+00 1.200000e+00 1.303840e+00 5.830952e-01 4.000000e-01 2.000000e-01 0.000000e+00 5.767148e+00
2014000 4.652037e+01 1.308932e+00 3.695944e+00 1.319091e+00 3.049590e+00 2.607681e+00 1.200000e+00 1.303840e+00 5.830952e-01 4.000000e-01 2.000000e-01 0.000000e+00 5.767148e+00
2015000 3.882695e+01 1.159357e+00 3.695944e+00 1.363818e+00 3.049590e+00 2.607681e+00 1.200000e+00 1.303840e+00 5.830952e-01 4.000000e-01 2.000000e-01 0.000000e+00 5.767148e+00
2016000 3.570087e+01 1.440467e+00 3.695944e+00 1.435270e+00 3.049590e+00 2.607681e+00 1.200000e+00 1.303840e+00 5.830952e-01 4.000000e-01 2.000000e-01 0.000000e+00 5.709641e+00
2017000 4.606463e+01 8.431138e-01 3.695944e+00 1.435270e+00 3.049590e+00 2.607681e+00 1.200000e+00 1.303840e+00 5.830952e-01 4.000000e-01 2.000000e-01 0.000000e+00 5.709641e+00
2018000 2.462747e+01 1.908136e+00 3.695944e+00 1.435270e+00 3.049590e+00 2.607681e+00 1.200000e+00 1.303840e+00 5.830952e-01 4.000000e-01 2.000000e-01 0.000000e+00 5.709641e+00
2019000 2.947692e+01 1.706686e+00 3.695944e+00 1.496663e+00 3.049590e+00 2.607681e+00 1.200000e+00 1.303840e+00 5.830952e-01 4.000000e-01 2.000000e-01 0.000000e+00 5.616048e+00
2020000 2.669659e+01 4.596071e-01 3.695944e+00 1.496663e+00 3.049590e+00 2.607681e+00 1.200000e+00 1.303840e+00 5.830952e-01 4.000000e-01 2.000000e-01 0.000000e+00 5.616048e+00
2021000 2.833186e+01 1.428930e+00 3.695944e+00 1.496663e+00 3.049590e+00 2.607681e+00 1.200000e+00 1.303840e+00 5.830952e-01 4.000000e-01 2.000000e-01 0.000000e+00 5.616048e+00
2022000 3.456701e+01 1.239828e+00 3.695944e+00 1.496663e+00 3.049590e+00 2.607681e+00 1.200000e+00 1.303840e+00 5.830952e-01 4.000000e-01 2.000000e-01 0.000000e+00 5.616048e+00
2023000 5.662210e+01 1.608259e+00 3.695944e+00 1.496663e+00 3.049590e+00 2.607681e+00 1.200000e+00 1.303840e+00 5.830952e-01 4.000000e-01 2.000000e-01 0.000000e+00 5.616048e+00
2024000 5.462037e+01 1.436214e+00 3.695944e+00 1.303840e+00 3.049590e+00 2.607681e+00 1.200000e+00 1.303840e+00 5.830952e-01 4.000000e-01 2.000000e-01 0.000000e+00 5.509991e+00
2025000 4.602853e+01 9.451839e-01 3.695944e+00 1.303840e+00 3.049590e+00 2.607681e+00 1.200000e+00 1.303840e+00 5.830952e-01 4.000000e-01 2.000000e-01 0.000000e+00 5.509991e+00
2026000 4.707914e+01 5.872770e-01 3.695944e+00 1.303840e+00 3.049590e+00 2.607681e+00 1.200000e+00 1.303840e+00 5.830952e-01 4.000000e-01 2.000000e-01 0.000000e+00 5.509991e+00
2027000 3.322774e+01 2.048525e+00 3.695944e+00 1.303840e+00 3.049590e+00 2.607681e+00 1.200000e+00 1.303840e+00 5.830952e-01 4.000000e-01 2.000000e-01 0.000000e+00 5.509991e+00
2028000 3.736980e+01 1.319112e+00 3.695944e+00 1.303840e+00 3.049590e+00 2.607681e+00 1.288410e+00 1.303840e+00 5.830952e-01 4.000000e-01 2.000000e-01 0.000000e+00 5.500909e+00
2029000 4.899404e+01 9.028628e-01 3.695944e+00 1.392839e+00 3.184337e+00 2.607681e+00 1.288410e+00 1.303840e+00 5.830952e-01 4.000000e-01 2.000000e-01 0.000000e+00 5.300943e+00
2030000 4.117209e+01 1.204292e+00 3.695944e+00 1.392839e+00 3.184337e+00 2.607681e+00 1.288410e+00 1.303840e+00 5.830952e-01 4.000000e-01 2.000000e-01 0.000000e+00 5.300943e+00
2031000 6.133852e+01 9.195337e-01 3.695944e+00 1.392839e+00 3.184337e+00 2.607681e+00 1.288410e+00 1.303840e+00 5.830952e-01 4.000000e-01 2.000000e-01 0.000000e+00 5.300943e+00
2032000 5.186854e+01 1.007521e+00 3.695944e+00 1.503330e+00 3.184337e+00 2.607681e+00 1.288410e+00 1.303840e+00 5.830952e-01 4.000000e-01 2.000000e-01 0.000000e+00 5.209607e+00
2033000 4.578494e+01 1.271469e+00 3.695944e+00 1.503330e+00 3.184337e+00 2.607681e+00 1.288410e+00 1.303840e+00 5.830952e-01 4.000000e-01 2.000000e-01 0.000000e+00 5.209607e+00
2034000 4.237850e+01 1.282923e+00 3.695944e+00 1.326650e+00 3.184337e+00 2.607681e+00 1.288410e+00 1.303840e+00 5.830952e-01 4.000000e-01 2.000000e-01 0.000000e+00 5.104900e+00
2035000 4.416132e+01 1.719380e+00 3.695944e+00 1.319091e+00 3.184337e+00 2.607681e+00 1.288410e+00 1.303840e+00 5.830952e-01 4.000000e-01 2.000000e-01 0.000000e+00 5.095096e+00
2036000 4.675352e+01 2.032067e+00 3.695944e+00 1.319091e+00 3.184337e+00 2.607681e+00 1.288410e+00 1.303840e+00 5.830952e-01 4.000000e-01 2.000000e-01 0.000000e+00 5.095096e+00
2037000 5.974695e+01 1.364106e+00 3.695944e+00 1.319091e+00 3.184337e+00 2.607681e+00 1.288410e+00 1.303840e+00 5.830952e-01 4.000000e-01 2.000000e-01 0.000000e+00 5.095096e+00
2038000 5.488325e+01 2.023773e+00 3.695944e+00 1.319091e+00 3.184337e+00 2.607681e+00 1.288410e+00 1.303840e+00 5.830952e-01 4.000000e-01 2.000000e-01 0.000000e+00 5.095096e+00
2039000 5.805988e+01 9.695657e-01 3.695944e+00 1.319091e+00 3.184337e+00 2.607681e+00 1.288410e+00 1.303840e+00 5.830952e-01 4.000000e-01 2.000000e-01 0.000000e+00 5.095096e+00
2040000 5.583130e+01 1.050391e+00 3.695944e+00 1.319091e+00 3.184337e+00 2.607681e+00 1.288410e+00 1.303840e+00 5.830952e-01 4.000000e-01 2.000000e-01 0.000000e+00 5.095096e+00
2041000 4.266657e+01 8.351243e-01 3.695944e+00 1.319091e+00 3.184337e+00 2.607681e+00 1.288410e+00 1.303840e+00 5.830952e-01 4.000000e-01 2.000000e-01 0.000000e+00 5.095096e+00
2042000 4.083312e+01 1.156397e+00 3.695944e+00 1.319091e+00 3.184337e+00 2.607681e+00 1.288410e+00 1.303840e+00 5.477226e-01 4.000000e-01 2.000000e-01 0.000000e+00 5.003998e+00
2043000 4.726403e+01 7.130777e-01 3.695944e+00 1.449138e+00 3.184337e+00 2.607681e+00 1.288410e+00 1.303840e+00 5.477226e-01 4.000000e-01 2.000000e-01 0.000000e+00 4.919350e+00
2044000 4.781986e+01 9.470902e-01 3.695944e+00 1.449138e+00 3.171750e+00 2.607681e+00 1.288410e+00 1.303840e+00 5.477226e-01 4.000000e-01 2.000000e-01 0.000000e+00 4.919350e+00
2045000 5.003695e+01 7.587180e-01 3.695944e+00 1.449138e+00 3.171750e+00 2.607681e+00 1.288410e+00 1.303840e+00 5.477226e-01 4.000000e-01 2.000000e-01 0.000000e+00 4.915282e+00
2046000 4.506899e+01 1.665803e+00 3.695944e+00 1.435270e+00 3.171750e+00 2.607681e+00 1.288410e+00 1.303840e+00 5.477226e-01 4.000000e-01 2.000000e-01 0.000000e+00 4.715930e+00
2047000 4.911728e+01 3.448923e-01 3.695944e+00 1.435270e+00 3.171750e+00 2.576820e+00 1.288410e+00 1.303840e+00 5.477226e-01 4.000000e-01 2.000000e-01 0.000000e+00 4.715930e+00
2048000 4.308222e+01 1.397383e+00 3.597221e+00 1.600000e+00 3.056141e+00 2.576820e+00 1.288410e+00 1.303840e+00 5.477226e-01 4.000000e-01 2.000000e-01 0.000000e+00 4.445222e+00
2049000 4.206940e+01 1.040866e+00 3.597221e+00 1.600000e+00 3.056141e+00 2.576820e+00 1.288410e+00 1.303840e+00 5.477226e-01 4.000000e-01 2.000000e-01 0.000000e+00 4.445222e+00
2050000 5.368535e+01 3.017902e+00 3.597221e+00 1.593738e+00 3.056141e+00 2.619160e+00 1.288410e+00 1.303840e+00 5.477226e-01 4.000000e-01 2.000000e-01 0.000000e+00 4.795832e+00
2051000 4.425120e+01 3.461741e+00 3.597221e+00 1.593738e+00 2.853069e+00 2.619160e+00 1.288410e+00 1.303840e+00 5.477226e-01 4.000000e-01 2.000000e-01 0.000000e+00 4.810405e+00
2052000 5.830574e+01 1.023914e+00 3.597221e+00 1.612452e+00 2.853069e+00 2.619160e+00 1.288410e+00 1.303840e+00 5.477226e-01 4.000000e-01 2.000000e-01 0.000000e+00 4.864155e+00
2053000 4.283194e+01 6.266492e-01 3.597221e+00 1.612452e+00 2.853069e+00 2.675818e+00 1.288410e+00 1.303840e+00 5.477226e-01 4.000000e-01 2.000000e-01 0.000000e+00 5.033885e+00
2054000 4.948360e+01 1.867972e+00 3.597221e+00 1.612452e+00 2.853069e+00 2.675818e+00 1.288410e+00 1.303840e+00 5.477226e-01 4.000000e-01 2.000000e-01 0.000000e+00 5.033885e+00
2055000 4.693244e+01 1.656331e+00 3.597221e+00 1.612452e+00 2.853069e+00 2.675818e+00 1.288410e+00 1.303840e+00 5.477226e-01 4.000000e-01 2.000000e-01 0.000000e+00 5.033885e+00
2056000 4.968750e+01 6.306535e-01 3.597221e+00 1.772005e+00 2.853069e+00 2.675818e+00 1.288410e+00 1.303840e+00 5.477226e-01 4.000000e-01 2.000000e-01 0.000000e+00 4.959839e+00
2057000 5.208850e+01 1.410969e+00 3.597221e+00 1.772005e+00 2.853069e+00 2.675818e+00 1.288410e+00 1.303840e+00 5.477226e-01 4.000000e-01 2.000000e-01 0.000000e+00 4.959839e+00
2058000 6.126536e+01 2.010324e+00 3.597221e+00 1.772005e+00 2.853069e+00 2.675818e+00 1.288410e+00 1.303840e+00 5.477226e-01 4.000000e-01 2.000000e-01 0.000000e+00 4.959839e+00
2059000 3.699951e+01 3.843201e-01 3.597221e+00 1.749286e+00 2.853069e+00 2.672078e+00 1.288410e+00 1.303840e+00 5.477226e-01 4.000000e-01 2.000000e-01 0.000000e+00 4.985980e+00
2060000 6.045294e+01 9.031433e-01 3.597221e+00 1.749286e+00 2.853069e+00 2.672078e+00 1.288410e+00 1.303840e+00 5.477226e-01 4.000000e-01 2.000000e-01 0.000000e+00 4.985980e+00
2061000 4.375797e+01 1.674308e+00 3.597221e+00 1.749286e+00 2.853069e+00 2.672078e+00 1.288410e+00 1.303840e+00 5.477226e-01 4.000000e-01 2.000000e-01 0.000000e+00 4.985980e+00
2062000 5.493759e+01 8.606951e-01 3.597221e+00 1.749286e+00 2.853069e+00 2.672078e+00 1.288410e+00 1.303840e+00 5.477226e-01 4.000000e-01 2.000000e-01 0.000000e+00 4.985980e+00
2063000 7.523600e+01 1.266272e+00 3.597221e+00 1.749286e+00 2.853069e+00 2.672078e+00 1.288410e+00 1.303840e+00 5.477226e-01 4.000000e-01 2.000000e-01 0.000000e+00 4.985980e+00
2064000 5.036344e+01 7.044966e-01 3.597221e+00 1.749286e+00 2.853069e+00 2.672078e+00 1.288410e+00 1.303840e+00 5.477226e-01 4.000000e-01 2.000000e-01 0.000000e+00 4.985980e+00
2065000 4.307169e+01 1.502108e+00 3.597221e+00 1.749286e+00 2.853069e+00 2.672078e+00 1.288410e+00 1.303840e+00 5.477226e-01 4.000000e-01 2.000000e-01 0.000000e+00 4.985980e+00
2066000 3.511581e+01 1.023515e+00 3.507136e+00 1.749286e+00 2.853069e+00 2.645751e+00 1.288410e+00 1.303840e+00 5.477226e-01 4.000000e-01 2.000000e-01 0.000000e+00 4.868265e+00
2067000 4.794179e+01 7.385305e-01 3.507136e+00 1.749286e+00 2.853069e+00 2.645751e+00 1.400000e+00 1.303840e+00 5.477226e-01 4.000000e-01 2.000000e-01 0.000000e+00 4.882622e+00
2068000 3.548742e+01 1.554179e+00 3.507136e+00 1.749286e+00 2.853069e+00 2.645751e+00 1.400000e+00 1.303840e+00 5.477226e-01 4.000000e-01 2.000000e-01 0.000000e+00 4.882622e+00
2069000 5.199392e+01 1.101937e+00 3.507136e+00 1.593738e+00 2.853069e+00 2.645751e+00 1.400000e+00 1.303840e+00 5.477226e-01 4.000000e-01 2.000000e-01 0.000000e+00 4.760252e+00
2070000 2.844530e+01 2.733777e+00 3.507136e+00 1.593738e+00 2.767671e+00 2.645751e+00 1.400000e+00 1.303840e+00 5.477226e-01 4.000000e-01 2.000000e-01 0.000000e+00 4.791659e+00
2071000 5.627719e+01 2.111930e+00 3.507136e+00 1.593738e+00 2.767671e+00 2.645751e+00 1.400000e+00 1.303840e+00 5.477226e-01 4.000000e-01 2.000000e-01 0.000000e+00 4.791659e+00
2072000 3.672008e+01 1.181051e+00 3.507136e+00 1.593738e+00 2.767671e+00 2.634388e+00 1.400000e+00 1.303840e+00 5.477226e-01 4.000000e-01 2.000000e-01 0.000000e+00 4.673329e+00
2073000 5.662363e+01 1.872196e+00 3.507136e+00 1.593738e+00 2.767671e+00 2.634388e+00 1.400000e+00 1.303840e+00 5.477226e-01 4.000000e-01 2.000000e-01 0.000000e+00 4.673329e+00
2074000 2.542598e+01 2.692965e+00 3.507136e+00 1.449138e+00 2.767671e+00 2.634388e+00 1.400000e+00 1.303840e+00 5.477226e-01 4.000000e-01 2.000000e-01 0.000000e+00 4.560702e+00
2075000 7.067090e+01 1.317646e+00 3.507136e+00 1.449138e+00 2.694439e+00 2.634388e+00 1.400000e+00 1.303840e+00 5.477226e-01 4.000000e-01 2.000000e-01 0.000000e+00 4.560702e+00
2076000 4.691268e+01 1.110353e+00 3.507136e+00 1.449138e+00 2.694439e+00 2.634388e+00 1.400000e+00 1.280625e+00 5.477226e-01 4.000000e-01 2.000000e-01 0.000000e+00 4.610857e+00
2077000 5.347858e+01 1.350954e+00 3.507136e+00 1.449138e+00 2.694439e+00 2.634388e+00 1.400000e+00 1.280625e+00 5.477226e-01 4.000000e-01 2.000000e-01 0.000000e+00 4.610857e+00
2078000 5.204030e+01 9.752576e-01 3.507136e+00 1.449138e+00 2.694439e+00 2.634388e+00 1.400000e+00 1.280625e+00 5.477226e-01 4.000000e-01 2.000000e-01 0.000000e+00 4.610857e+00
2079000 5.244102e+01 7.243988e-01 3.507136e+00 1.449138e+00 2.694439e+00 2.634388e+00 1.400000e+00 1.280625e+00 5.477226e-01 4.000000e-01 2.000000e-01 0.000000e+00 4.610857e+00
2080000 6.291376e+01 2.068500e+00 3.507136e+00 1.449138e+00 2.694439e+00 2.634388e+00 1.400000e+00 1.280625e+00 5.477226e-01 4.000000e-01 2.000000e-01 0.000000e+00 4.610857e+00
2081000 6.682172e+01 1.543625e+00 3.507136e+00 1.449138e+00 2.489980e+00 2.634388e+00 1.400000e+00 1.280625e+00 5.477226e-01 4.000000e-01 2.000000e-01 0.000000e+00 4.554119e+00
2082000 5.291894e+01 1.089917e+00 3.507136e+00 1.462874e+00 2.489980e+00 2.634388e+00 1.400000e+00 1.280625e+00 5.477226e-01 4.000000e-01 2.000000e-01 0.000000e+00 4.571652e+00
2083000 3.791505e+01 2.061089e+00 3.507136e+00 1.462874e+00 2.489980e+00 2.634388e+00 1.400000e+00 1.280625e+00 5.477226e-01 4.000000e-01 2.000000e-01 0.000000e+00 4.571652e+00
2084000 5.032260e+01 9.944031e-01 3.507136e+00 1.462874e+00 2.489980e+00 2.634388e+00 1.400000e+00 1.280625e+00 5.477226e-01 4.000000e-01 2.000000e-01 0.000000e+00 4.571652e+00
2085000 5.423618e+01 1.941510e+00 3.507136e+00 1.326650e+00 2.489980e+00 2.634388e+00 1.400000e+00 1.280625e+00 5.477226e-01 4.000000e-01 2.000000e-01 0.000000e+00 4.454211e+00
2086000 4.163124e+01 8.668385e-01 3.507136e+00 1.326650e+00 2.634388e+00 2.634388e+00 1.400000e+00 1.280625e+00 5.477226e-01 4.000000e-01 2.000000e-01 0.000000e+00 4.342810e+00
2087000 4.395961e+01 1.633732e+00 3.507136e+00 1.326650e+00 2.634388e+00 2.634388e+00 1.529706e+00 1.280625e+00 5.477226e-01 4.000000e-01 2.000000e-01 0.000000e+00 4.342810e+00
2088000 4.179086e+01 1.547321e+00 3.507136e+00 1.326650e+00 2.712932e+00 2.634388e+00 1.529706e+00 1.280625e+00 5.477226e-01 4.000000e-01 2.000000e-01 0.000000e+00 4.662617e+00
2089000 5.082412e+01 1.810947e+00 3.507136e+00 1.326650e+00 2.712932e+00 2.634388e+00 1.529706e+00 1.280625e+00 5.477226e-01 4.000000e-01 2.000000e-01 0.000000e+00 4.662617e+00
2090000 2.866701e+01 1.308839e+00 3.507136e+00 1.326650e+00 2.712932e+00 2.634388e+00 1.529706e+00 1.280625e+00 5.477226e-01 4.000000e-01 2.000000e-01 0.000000e+00 4.662617e+00
2091000 3.160744e+01 1.014134e+00 3.507136e+00 1.326650e+00 2.712932e+00 2.634388e+00 1.529706e+00 1.280625e+00 5.477226e-01 4.000000e-01 2.000000e-01 0.000000e+00 4.662617e+00
2092000 3.865538e+01 9.222307e-01 3.507136e+00 1.503330e+00 2.712932e+00 2.634388e+00 1.529706e+00 1.280625e+00 5.477226e-01 4.000000e-01 2.000000e-01 2.000000e-01 4.726521e+00
2093000 5.640515e+01 2.193050e+00 3.507136e+00 1.503330e+00 2.712932e+00 2.634388e+00 1.529706e+00 1.280625e+00 5.477226e-01 4.000000e-01 2.000000e-01 2.000000e-01 4.726521e+00
2094000 4.127155e+01 2.473790e+00 3.507136e+00 1.503330e+00 2.712932e+00 2.634388e+00 1.529706e+00 1.280625e+00 5.477226e-01 4.000000e-01 2.000000e-01 2.000000e-01 4.726521e+00
2095000 3.908851e+01 1.330990e+00 3.507136e+00 1.503330e+00 2.712932e+00 2.634388e+00 1.529706e+00 1.280625e+00 5.477226e-01 4.000000e-01 2.000000e-01 2.000000e-01 4.726521e+00
2096000 5.254138e+01 1.461939e+00 3.507136e+00 1.503330e+00 2.712932e+00 2.634388e+00 1.449138e+00 1.280625e+00 5.477226e-01 4.000000e-01 2.000000e-01 2.000000e-01 4.621688e+00
2097000 4.455274e+01 1.092282e+00 3.507136e+00 1.496663e+00 2.712932e+00 2.634388e+00 1.449138e+00 1.280625e+00 5.477226e-01 4.000000e-01 2.000000e-01 2.000000e-01 4.654031e+00
2098000 4.953107e+01 1.118733e+00 3.507136e+00 1.496663e+00 2.712932e+00 2.634388e+00 1.449138e+00 1.280625e+00 5.477226e-01 4.000000e-01 2.000000e-01 2.000000e-01 4.654031e+00
2099000 3.025029e+01 1.098632e+00 3.507136e+00 1.449138e+00 2.712932e+00 2.634388e+00 1.449138e+00 1.280625e+00 5.477226e-01 4.000000e-01 2.000000e-01 2.000000e-01 4.820788e+00
2100000 1.796926e+01 1.934219e+00 3.507136e+00 1.449138e+00 2.712932e+00 2.634388e+00 1.449138e+00 1.280625e+00 5.477226e-01 4.000000e-01 2.000000e-01 2.000000e-01 4.820788e+00
2101000 4.094859e+01 6.598308e-01 3.507136e+00 1.449138e+00 2.712932e+00 2.634388e+00 1.449138e+00 1.280625e+00 5.477226e-01 4.000000e-01 2.000000e-01 2.000000e-01 4.820788e+00
2102000 5.591436e+01 1.725696e+00 3.507136e+00 1.449138e+00 2.712932e+00 2.634388e+00 1.449138e+00 1.280625e+00 5.477226e-01 4.000000e-01 2.000000e-01 2.000000e-01 4.820788e+00
2103000 3.307288e+01 2.237076e+00 3.507136e+00 1.462874e+00 2.712932e+00 2.634388e+00 1.449138e+00 1.280625e+00 5.477226e-01 4.000000e-01 2.000000e-01 2.000000e-01 4.827007e+00
2104000 3.227030e+01 8.022407e-01 3.507136e+00 1.462874e+00 2.712932e+00 2.634388e+00 1.449138e+00 1.280625e+00 5.477226e-01 4.000000e-01 2.000000e-01 2.000000e-01 4.827007e+00
2105000 2.280000e+01 7.868665e-01 3.507136e+00 1.462874e+00 2.712932e+00 2.634388e+00 1.449138e+00 1.280625e+00 5.477226e-01 4.000000e-01 2.000000e-01 2.000000e-01 4.827007e+00
2106000 1.664123e+01 1.207886e+00 3.507136e+00 1.462874e+00 2.712932e+00 2.634388e+00 1.449138e+00 1.280625e+00 5.477226e-01 4.000000e-01 2.000000e-01 2.000000e-01 4.827007e+00
2107000 3.930004e+01 1.360466e+00 3.507136e+00 1.462874e+00 2.712932e+00 2.634388e+00 1.449138e+00 1.280625e+00 5.477226e-01 4.000000e-01 2.000000e-01 2.000000e-01 4.827007e+00
2108000 2.863601e+01 1.718040e+00 3.507136e+00 1.462874e+00 2.712932e+00 2.634388e+00 1.449138e+00 1.280625e+00 5.477226e-01 4.000000e-01 2.000000e-01 2.000000e-01 4.827007e+00
2109000 4.901670e+01 1.196715e+00 3.507136e+00 1.462874e+00 2.712932e+00 2.634388e+00 1.449138e+00 1.280625e+00 5.477226e-01 4.000000e-01 2.000000e-01 2.000000e-01 4.827007e+00
2110000 3.635976e+01 1.511482e+00 3.507136e+00 1.462874e+00 2.712932e+00 2.634388e+00 1.449138e+00 1.280625e+00 5.477226e-01 4.000000e-01 2.000000e-01 2.000000e-01 4.827007e+00
2111000 3.605721e+01 1.150382e+00 3.507136e+00 1.469694e+00 2.712932e+00 2.634388e+00 1.449138e+00 1.280625e+00 5.477226e-01 4.000000e-01 2.000000e-01 2.000000e-01 4.862098e+00
2112000 3.561086e+01 1.129601e+00 3.507136e+00 1.469694e+00 2.712932e+00 2.634388e+00 1.449138e+00 1.280625e+00 5.477226e-01 4.000000e-01 2.000000e-01 2.000000e-01 4.862098e+00
2113000 2.781691e+01 1.734161e+00 3.507136e+00 1.469694e+00 2.712932e+00 2.634388e+00 1.449138e+00 1.280625e+00 5.477226e-01 4.000000e-01 2.000000e-01 2.000000e-01 4.862098e+00
2114000 4.029227e+01 9.628848e-01 3.507136e+00 1.496663e+00 2.712932e+00 2.634388e+00 1.449138e+00 1.280625e+00 5.477226e-01 4.000000e-01 2.000000e-01 2.000000e-01 4.654031e+00
2115000 2.629383e+01 2.253062e+00 3.507136e+00 1.568439e+00 2.803569e+00 2.634388e+00 1.449138e+00 1.280625e+00 5.477226e-01 4.000000e-01 2.000000e-01 2.000000e-01 4.857983e+00
2116000 5.637729e+01 1.167439e+00 3.507136e+00 1.568439e+00 2.905168e+00 2.634388e+00 1.449138e+00 1.280625e+00 5.477226e-01 4.000000e-01 2.000000e-01 2.000000e-01 5.065570e+00
2117000 4.451130e+01 1.406584e+00 3.507136e+00 1.568439e+00 2.905168e+00 2.634388e+00 1.449138e+00 1.280625e+00 5.477226e-01 4.000000e-01 2.000000e-01 2.000000e-01 5.065570e+00
2118000 2.384867e+01 2.097212e+00 3.507136e+00 1.568439e+00 2.905168e+00 2.634388e+00 1.449138e+00 1.280625e+00 5.477226e-01 4.000000e-01 2.000000e-01 2.000000e-01 5.065570e+00
2119000 2.742802e+01 1.495419e+00 3.507136e+00 1.568439e+00 2.905168e+00 2.634388e+00 1.449138e+00 1.280625e+00 5.477226e-01 4.000000e-01 2.000000e-01 2.000000e-01 5.065570e+00
2120000 2.822598e+01 1.613433e+00 3.507136e+00 1.503330e+00 2.774887e+00 2.461707e+00 1.449138e+00 1.280625e+00 5.477226e-01 4.000000e-01 2.000000e-01 2.000000e-01 5.033885e+00
2121000 3.586115e+01 1.256125e+00 3.507136e+00 1.503330e+00 2.774887e+00 2.461707e+00 1.449138e+00 1.280625e+00 5.477226e-01 4.000000e-01 2.000000e-01 2.000000e-01 5.033885e+00
2122000 3.587982e+01 1.109706e+00 3.507136e+00 1.503330e+00 2.774887e+00 2.461707e+00 1.449138e+00 1.280625e+00 5.477226e-01 4.000000e-01 2.000000e-01 2.000000e-01 4.925444e+00
2123000 6.857350e+01 1.482055e+00 3.507136e+00 1.503330e+00 2.653300e+00 2.461707e+00 1.449138e+00 1.280625e+00 5.477226e-01 4.000000e-01 2.000000e-01 2.000000e-01 4.833218e+00
2124000 4.056164e+01 7.114675e-01 3.507136e+00 1.378405e+00 2.653300e+00 2.461707e+00 1.449138e+00 1.280625e+00 5.477226e-01 4.000000e-01 2.000000e-01 2.000000e-01 4.722288e+00
2125000 3.144370e+01 1.257719e+00 3.507136e+00 1.378405e+00 2.653300e+00 2.461707e+00 1.449138e+00 1.280625e+00 5.477226e-01 4.000000e-01 2.000000e-01 2.000000e-01 4.722288e+00
2126000 4.669085e+01 9.692217e-01 3.507136e+00 1.378405e+00 2.653300e+00 2.461707e+00 1.449138e+00 1.280625e+00 5.477226e-01 4.000000e-01 2.000000e-01 2.000000e-01 4.722288e+00
2127000 5.448568e+01 2.177731e+00 3.507136e+00 1.378405e+00 2.653300e+00 2.461707e+00 1.449138e+00 1.280625e+00 5.477226e-01 4.000000e-01 2.000000e-01 2.000000e-01 4.722288e+00
2128000 4.485114e+01 1.274374e+00 3.507136e+00 1.378405e+00 2.653300e+00 2.461707e+00 1.449138e+00 1.280625e+00 5.477226e-01 4.000000e-01 2.000000e-01 2.000000e-01 4.722288e+00
2129000 5.747789e+01 1.076487e+00 3.507136e+00 1.428286e+00 2.653300e+00 2.461707e+00 1.449138e+00 1.280625e+00 5.477226e-01 4.000000e-01 2.000000e-01 2.000000e-01 4.726521e+00
2130000 2.966987e+01 1.648135e+00 3.507136e+00 1.428286e+00 2.653300e+00 2.461707e+00 1.449138e+00 1.280625e+00 5.477226e-01 4.000000e-01 2.000000e-01 2.000000e-01 4.726521e+00
2131000 5.184344e+01 1.055776e+00 3.507136e+00 1.288410e+00 2.653300e+00 2.461707e+00 1.449138e+00 1.280625e+00 5.477226e-01 4.000000e-01 2.000000e-01 2.000000e-01 4.621688e+00
2132000 4.102700e+01 2.029829e+00 3.507136e+00 1.288410e+00 2.653300e+00 2.461707e+00 1.449138e+00 1.280625e+00 5.477226e-01 4.000000e-01 2.000000e-01 2.000000e-01 4.621688e+00
2133000 5.931256e+01 5.252846e-01 3.507136e+00 1.288410e+00 2.580698e+00 2.461707e+00 1.449138e+00 1.280625e+00 5.477226e-01 4.000000e-01 2.000000e-01 2.000000e-01 4.654031e+00
2134000 4.230172e+01 1.187490e+00 3.507136e+00 1.288410e+00 2.712932e+00 2.461707e+00 1.449138e+00 1.280625e+00 5.477226e-01 4.000000e-01 2.000000e-01 2.000000e-01 4.554119e+00
2135000 4.872252e+01 1.114190e+00 3.507136e+00 1.288410e+00 2.712932e+00 2.461707e+00 1.593738e+00 1.280625e+00 5.477226e-01 4.000000e-01 2.000000e-01 2.000000e-01 4.554119e+00
2136000 6.640939e+01 2.111688e+00 3.507136e+00 1.288410e+00 2.712932e+00 2.461707e+00 1.593738e+00 1.280625e+00 5.477226e-01 4.000000e-01 2.000000e-01 2.000000e-01 4.722288e+00
2137000 5.319914e+01 3.717985e+00 3.507136e+00 1.288410e+00 2.712932e+00 2.461707e+00 1.593738e+00 1.280625e+00 5.477226e-01 4.000000e-01 2.000000e-01 2.000000e-01 4.722288e+00
2138000 4.730013e+01 1.712384e+00 3.507136e+00 1.288410e+00 2.712932e+00 2.461707e+00 1.593738e+00 1.280625e+00 5.477226e-01 4.000000e-01 2.000000e-01 2.000000e-01 4.722288e+00
2139000 4.422403e+01 2.385791e+00 3.507136e+00 1.288410e+00 2.712932e+00 2.461707e+00 1.593738e+00 1.280625e+00 5.477226e-01 4.000000e-01 2.000000e-01 2.000000e-01 4.722288e+00
2140000 2.353401e+01 1.515695e+00 3.507136e+00 1.288410e+00 2.712932e+00 2.461707e+00 1.593738e+00 1.280625e+00 5.477226e-01 4.000000e-01 2.000000e-01 2.000000e-01 4.722288e+00
2141000 6.139888e+01 1.249723e+00 3.507136e+00 1.200000e+00 2.596151e+00 2.461707e+00 1.593738e+00 1.280625e+00 5.477226e-01 4.000000e-01 2.000000e-01 2.000000e-01 4.556314e+00
2142000 3.829168e+01 7.582061e-01 3.507136e+00 1.200000e+00 2.596151e+00 2.461707e+00 1.593738e+00 1.280625e+00 5.477226e-01 4.000000e-01 2.000000e-01 2.000000e-01 4.556314e+00
2143000 4.677617e+01 1.044034e+00 3.507136e+00 1.200000e+00 2.596151e+00 2.461707e+00 1.593738e+00 1.280625e+00 5.477226e-01 4.000000e-01 2.000000e-01 2.000000e-01 4.556314e+00
2144000 5.969860e+01 9.134563e-01 3.507136e+00 1.200000e+00 2.596151e+00 2.461707e+00 1.593738e+00 1.280625e+00 5.477226e-01 4.000000e-01 2.000000e-01 2.000000e-01 4.556314e+00
2145000 4.587376e+01 1.709665e+00 3.507136e+00 1.095445e+00 2.596151e+00 2.461707e+00 1.593738e+00 1.280625e+00 5.477226e-01 4.000000e-01 2.000000e-01 2.000000e-01 4.726521e+00
2146000 5.388670e+01 1.119007e+00 3.507136e+00 1.095445e+00 2.596151e+00 2.461707e+00 1.593738e+00 1.280625e+00 5.477226e-01 4.000000e-01 2.000000e-01 2.000000e-01 4.726521e+00
2147000 3.562956e+01 1.292817e+00 3.507136e+00 1.095445e+00 2.596151e+00 2.461707e+00 1.593738e+00 1.280625e+00 5.477226e-01 4.000000e-01 2.000000e-01 2.000000e-01 4.726521e+00
2148000 4.533541e+01 1.009149e+00 3.507136e+00 1.095445e+00 2.596151e+00 2.461707e+00 1.593738e+00 1.280625e+00 5.477226e-01 4.000000e-01 2.000000e-01 2.000000e-01 4.726521e+00
2149000 1.857406e+01 1.421457e+00 3.455431e+00 1.095445e+00 2.596151e+00 2.461707e+00 1.593738e+00 1.280625e+00 5.477226e-01 4.000000e-01 2.000000e-01 2.000000e-01 4.726521e+00
2150000 5.048435e+01 2.007296e+00 3.455431e+00 1.095445e+00 2.596151e+00 2.461707e+00 1.593738e+00 1.280625e+00 5.477226e-01 4.000000e-01 2.000000e-01 2.000000e-01 4.898979e+00
2151000 5.041416e+01 1.485869e+00 3.455431e+00 1.095445e+00 2.596151e+00 2.461707e+00 1.593738e+00 1.280625e+00 5.477226e-01 4.000000e-01 2.000000e-01 2.000000e-01 4.898979e+00
2152000 4.142417e+01 4.480098e-01 3.455431e+00 1.095445e+00 2.596151e+00 2.461707e+00 1.593738e+00 1.280625e+00 5.477226e-01 4.000000e-01 2.000000e-01 2.000000e-01 4.898979e+00
2153000 4.646611e+01 8.791199e-01 3.455431e+00 1.095445e+00 2.596151e+00 2.461707e+00 1.593738e+00 1.280625e+00 5.477226e-01 4.000000e-01 2.000000e-01 2.000000e-01 4.898979e+00
2154000 4.989167e+01 1.144857e+00 3.455431e+00 1.095445e+00 2.596151e+00 2.461707e+00 1.593738e+00 1.208305e+00 5.477226e-01 4.000000e-01 2.000000e-01 2.000000e-01 4.810405e+00
2155000 4.098141e+01 1.493566e+00 3.455431e+00 1.095445e+00 2.596151e+00 2.461707e+00 1.593738e+00 1.208305e+00 7.348469e-01 4.000000e-01 2.000000e-01 2.000000e-01 4.810405e+00
2156000 2.350211e+01 9.239747e-01 3.455431e+00 1.095445e+00 2.596151e+00 2.461707e+00 1.593738e+00 1.208305e+00 7.348469e-01 4.000000e-01 2.000000e-01 2.000000e-01 4.985980e+00
2157000 4.342849e+01 1.356949e+00 3.455431e+00 1.095445e+00 2.596151e+00 2.461707e+00 1.593738e+00 1.208305e+00 7.348469e-01 4.000000e-01 2.000000e-01 2.000000e-01 4.985980e+00
2158000 3.153242e+01 1.843735e+00 3.455431e+00 1.095445e+00 2.596151e+00 2.461707e+00 1.593738e+00 1.208305e+00 7.348469e-01 4.000000e-01 2.000000e-01 2.000000e-01 4.985980e+00
2159000 3.711599e+01 1.657096e+00 3.455431e+00 1.095445e+00 2.596151e+00 2.461707e+00 1.593738e+00 1.208305e+00 7.348469e-01 4.000000e-01 2.000000e-01 2.000000e-01 4.985980e+00
2160000 4.422568e+01 2.009440e+00 3.455431e+00 1.095445e+00 2.596151e+00 2.461707e+00 1.593738e+00 1.208305e+00 7.348469e-01 4.000000e-01 2.000000e-01 2.000000e-01 4.985980e+00
2161000 4.857299e+01 2.236248e+00 3.455431e+00 1.095445e+00 2.596151e+00 2.461707e+00 1.593738e+00 1.208305e+00 7.348469e-01 4.000000e-01 2.000000e-01 2.000000e-01 4.985980e+00
2162000 3.750287e+01 1.251804e+00 3.455431e+00 1.095445e+00 2.596151e+00 2.461707e+00 1.593738e+00 1.208305e+00 7.348469e-01 4.000000e-01 2.000000e-01 2.000000e-01 4.985980e+00
2163000 2.252844e+01 1.194552e+00 3.455431e+00 1.095445e+00 2.489980e+00 2.461707e+00 1.593738e+00 1.208305e+00 7.348469e-01 4.000000e-01 2.000000e-01 2.000000e-01 4.884670e+00
2164000 3.907306e+01 1.461283e+00 3.455431e+00 1.095445e+00 2.489980e+00 2.517936e+00 1.593738e+00 1.208305e+00 7.348469e-01 4.000000e-01 2.000000e-01 2.000000e-01 5.063596e+00
2165000 2.202016e+01 1.741791e+00 3.455431e+00 1.095445e+00 2.489980e+00 2.517936e+00 1.593738e+00 1.208305e+00 7.348469e-01 4.000000e-01 2.000000e-01 2.000000e-01 5.063596e+00
2166000 5.531583e+01 2.674229e+00 3.455431e+00 1.095445e+00 2.489980e+00 2.517936e+00 1.593738e+00 1.208305e+00 7.348469e-01 4.000000e-01 2.000000e-01 2.000000e-01 5.063596e+00
2167000 4.210158e+01 1.084706e+00 3.455431e+00 1.095445e+00 2.489980e+00 2.517936e+00 1.536229e+00 1.208305e+00 7.348469e-01 4.000000e-01 2.000000e-01 2.000000e-01 5.089204e+00
2168000 5.358682e+01 4.501706e-01 3.455431e+00 1.095445e+00 2.489980e+00 2.517936e+00 1.536229e+00 1.208305e+00 7.348469e-01 4.000000e-01 2.000000e-01 2.000000e-01 5.089204e+00
2169000 4.222430e+01 1.681349e+00 3.455431e+00 1.095445e+00 2.489980e+00 2.517936e+00 1.536229e+00 1.208305e+00 7.348469e-01 4.000000e-01 2.000000e-01 2.000000e-01 5.089204e+00
2170000 4.780105e+01 1.155313e+00 3.455431e+00 1.095445e+00 2.489980e+00 2.517936e+00 1.536229e+00 1.208305e+00 7.348469e-01 4.000000e-01 2.000000e-01 2.000000e-01 5.089204e+00
2171000 3.597053e+01 1.329846e+00 3.455431e+00 1.095445e+00 2.489980e+00 2.517936e+00 1.536229e+00 1.208305e+00 7.348469e-01 4.000000e-01 2.000000e-01 2.000000e-01 5.089204e+00
2172000 4.183484e+01 9.620518e-01 3.455431e+00 1.157584e+00 2.489980e+00 2.517936e+00 1.536229e+00 1.208305e+00 7.348469e-01 4.000000e-01 2.000000e-01 2.000000e-01 5.122499e+00
2173000 5.008865e+01 8.490721e-01 3.455431e+00 1.157584e+00 2.489980e+00 2.517936e+00 1.536229e+00 1.208305e+00 7.348469e-01 4.000000e-01 2.000000e-01 2.000000e-01 5.122499e+00
2174000 5.618747e+01 1.940584e+00 3.455431e+00 1.157584e+00 2.489980e+00 2.588436e+00 1.536229e+00 1.208305e+00 7.348469e-01 4.000000e-01 2.000000e-01 2.000000e-01 5.297169e+00
2175000 5.538938e+01 1.790623e+00 3.455431e+00 1.157584e+00 2.437212e+00 2.588436e+00 1.536229e+00 1.208305e+00 7.348469e-01 4.000000e-01 2.000000e-01 2.000000e-01 5.278257e+00
2176000 4.447669e+01 1.099516e+00 3.455431e+00 1.157584e+00 2.437212e+00 2.588436e+00 1.536229e+00 1.208305e+00 7.348469e-01 4.000000e-01 2.000000e-01 2.000000e-01 5.278257e+00
2177000 3.809964e+01 1.404673e+00 3.455431e+00 1.157584e+00 2.437212e+00 2.588436e+00 1.536229e+00 1.208305e+00 7.348469e-01 4.000000e-01 2.000000e-01 2.000000e-01 5.278257e+00
2178000 3.829470e+01 1.528220e+00 3.455431e+00 1.157584e+00 2.437212e+00 2.588436e+00 1.536229e+00 1.208305e+00 7.348469e-01 4.000000e-01 2.000000e-01 2.000000e-01 5.278257e+00
2179000 4.604425e+01 1.060881e+00 3.370460e+00 1.157584e+00 2.437212e+00 2.588436e+00 1.536229e+00 1.208305e+00 7.348469e-01 4.000000e-01 2.000000e-01 2.000000e-01 5.266878e+00
2180000 2.823176e+01 1.586971e+00 3.370460e+00 1.157584e+00 2.437212e+00 2.588436e+00 1.536229e+00 1.208305e+00 7.348469e-01 4.000000e-01 2.000000e-01 2.000000e-01 5.266878e+00
2181000 3.479013e+01 1.747371e+00 3.370460e+00 1.157584e+00 2.437212e+00 2.588436e+00 1.536229e+00 1.208305e+00 7.348469e-01 4.000000e-01 2.000000e-01 2.000000e-01 5.266878e+00
2182000 3.427586e+01 8.686357e-01 3.370460e+00 1.157584e+00 2.437212e+00 2.588436e+00 1.536229e+00 1.208305e+00 7.348469e-01 4.000000e-01 2.000000e-01 2.000000e-01 5.266878e+00
2183000 5.424820e+01 5.635075e-01 3.370460e+00 1.157584e+00 2.437212e+00 2.588436e+00 1.536229e+00 1.208305e+00 7.348469e-01 4.000000e-01 2.000000e-01 2.000000e-01 5.266878e+00
2184000 5.504103e+01 1.011600e+00 3.370460e+00 1.157584e+00 2.336664e+00 2.588436e+00 1.536229e+00 1.208305e+00 7.348469e-01 4.000000e-01 2.000000e-01 2.000000e-01 5.167204e+00
2185000 4.080976e+01 1.663852e+00 3.370460e+00 1.157584e+00 2.336664e+00 2.588436e+00 1.536229e+00 1.208305e+00 7.348469e-01 4.000000e-01 2.000000e-01 2.000000e-01 5.167204e+00
2186000 4.164616e+01 1.595914e+00 3.370460e+00 1.157584e+00 2.336664e+00 2.416609e+00 1.536229e+00 1.400000e+00 7.348469e-01 4.000000e-01 2.000000e-01 2.000000e-01 5.249762e+00
2187000 3.447159e+01 8.083946e-01 3.370460e+00 1.157584e+00 2.336664e+00 2.416609e+00 1.536229e+00 1.400000e+00 7.348469e-01 4.000000e-01 2.000000e-01 2.000000e-01 5.249762e+00
2188000 4.558967e+01 6.243228e-01 3.370460e+00 1.157584e+00 2.336664e+00 2.541653e+00 1.536229e+00 1.400000e+00 7.348469e-01 4.000000e-01 2.000000e-01 2.000000e-01 5.240229e+00
2189000 4.533985e+01 1.059007e+00 3.370460e+00 1.157584e+00 2.336664e+00 2.541653e+00 1.536229e+00 1.400000e+00 7.348469e-01 4.000000e-01 2.000000e-01 2.000000e-01 5.240229e+00
2190000 5.501634e+01 1.609695e+00 3.370460e+00 1.157584e+00 2.336664e+00 2.541653e+00 1.536229e+00 1.400000e+00 7.348469e-01 4.000000e-01 2.000000e-01 2.000000e-01 5.240229e+00
2191000 4.789564e+01 1.006078e+00 3.370460e+00 1.157584e+00 2.336664e+00 2.541653e+00 1.536229e+00 1.400000e+00 7.348469e-01 4.000000e-01 2.000000e-01 2.000000e-01 5.240229e+00
2192000 3.805615e+01 2.126657e+00 3.370460e+00 1.077033e+00 2.336664e+00 2.541653e+00 1.536229e+00 1.400000e+00 7.348469e-01 4.000000e-01 2.000000e-01 2.000000e-01 5.416641e+00
2193000 3.121130e+01 2.574809e+00 3.370460e+00 1.077033e+00 2.336664e+00 2.541653e+00 1.536229e+00 1.400000e+00 7.348469e-01 4.000000e-01 2.000000e-01 2.000000e-01 5.416641e+00
2194000 6.559151e+01 7.340246e-01 3.370460e+00 1.077033e+00 2.336664e+00 2.541653e+00 1.536229e+00 1.400000e+00 7.348469e-01 4.000000e-01 2.000000e-01 2.000000e-01 5.416641e+00
2195000 5.001902e+01 1.120984e+00 3.370460e+00 1.029563e+00 2.336664e+00 2.541653e+00 1.536229e+00 1.400000e+00 7.348469e-01 4.000000e-01 2.000000e-01 2.000000e-01 5.594640e+00
2196000 3.689826e+01 1.803619e+00 3.370460e+00 1.029563e+00 2.336664e+00 2.541653e+00 1.536229e+00 1.400000e+00 7.348469e-01 4.000000e-01 2.000000e-01 2.000000e-01 5.594640e+00
2197000 5.456359e+01 1.267187e+00 3.370460e+00 1.029563e+00 2.336664e+00 2.379075e+00 1.536229e+00 1.400000e+00 7.348469e-01 4.000000e-01 2.000000e-01 2.000000e-01 5.508176e+00
2198000 3.268475e+01 1.963846e+00 3.370460e+00 1.029563e+00 2.336664e+00 2.379075e+00 1.536229e+00 1.400000e+00 7.348469e-01 4.000000e-01 2.000000e-01 2.000000e-01 5.508176e+00
2199000 4.209448e+01 2.094611e+00 3.370460e+00 1.019804e+00 2.441311e+00 2.379075e+00 1.536229e+00 1.400000e+00 7.348469e-01 4.000000e-01 2.000000e-01 2.000000e-01 5.870264e+00
2200000 2.180484e+01 1.233860e+00 3.370460e+00 1.019804e+00 2.557342e+00 2.379075e+00 1.536229e+00 1.400000e+00 7.348469e-01 4.000000e-01 2.000000e-01 2.000000e-01 6.053098e+00
2201000 4.980785e+01 1.234021e+00 3.370460e+00 1.019804e+00 2.557342e+00 2.379075e+00 1.536229e+00 1.400000e+00 7.348469e-01 4.000000e-01 2.000000e-01 2.000000e-01 6.053098e+00
2202000 3.419791e+01 1.193537e+00 3.370460e+00 1.019804e+00 2.557342e+00 2.379075e+00 1.536229e+00 1.400000e+00 7.348469e-01 5.830952e-01 2.000000e-01 2.000000e-01 6.053098e+00
2203000 9.124539e+00 1.004020e+00 3.370460e+00 1.048809e+00 2.557342e+00 2.379075e+00 1.536229e+00 1.400000e+00 7.348469e-01 5.830952e-01 2.000000e-01 2.000000e-01 6.236986e+00
2204000 3.590458e+01 1.913865e+00 3.370460e+00 1.067708e+00 2.557342e+00 2.379075e+00 1.536229e+00 1.400000e+00 7.348469e-01 5.830952e-01 2.000000e-01 2.000000e-01 6.407808e+00
2205000 4.567780e+01 1.340737e+00 3.370460e+00 1.067708e+00 2.557342e+00 2.379075e+00 1.536229e+00 1.400000e+00 7.348469e-01 5.830952e-01 2.000000e-01 2.000000e-01 6.407808e+00
2206000 4.387372e+01 7.444735e-01 3.325658e+00 1.208305e+00 2.469818e+00 2.379075e+00 1.536229e+00 1.400000e+00 7.348469e-01 5.830952e-01 2.000000e-01 2.000000e-01 6.442049e+00
2207000 5.092622e+01 1.003160e+00 3.325658e+00 1.208305e+00 2.469818e+00 2.379075e+00 1.536229e+00 1.400000e+00 7.348469e-01 5.830952e-01 2.000000e-01 2.000000e-01 6.429619e+00
2208000 1.939470e+01 1.781280e+00 3.325658e+00 1.208305e+00 2.469818e+00 2.374868e+00 1.536229e+00 1.400000e+00 7.348469e-01 5.830952e-01 2.000000e-01 2.000000e-01 6.329297e+00
2209000 3.909205e+01 9.410548e-01 3.325658e+00 1.208305e+00 2.469818e+00 2.374868e+00 1.536229e+00 1.400000e+00 7.348469e-01 5.830952e-01 2.000000e-01 2.000000e-01 6.329297e+00
2210000 4.964271e+01 1.955401e+00 3.325658e+00 1.240967e+00 2.395830e+00 2.374868e+00 1.536229e+00 1.400000e+00 7.348469e-01 5.830952e-01 4.000000e-01 2.000000e-01 6.445153e+00
2211000 3.075906e+01 1.544061e+00 3.325658e+00 1.240967e+00 2.395830e+00 2.374868e+00 1.536229e+00 1.400000e+00 7.348469e-01 5.830952e-01 4.000000e-01 2.000000e-01 6.633250e+00
2212000 4.587541e+01 1.615344e+00 3.325658e+00 1.341641e+00 2.521904e+00 2.374868e+00 1.536229e+00 1.400000e+00 7.348469e-01 5.830952e-01 4.000000e-01 2.000000e-01 6.469930e+00
2213000 4.428111e+01 1.354863e+00 3.325658e+00 1.341641e+00 2.521904e+00 2.374868e+00 1.536229e+00 1.400000e+00 7.348469e-01 5.830952e-01 4.000000e-01 2.000000e-01 6.469930e+00
2214000 5.196049e+01 7.477633e-01 3.325658e+00 1.356466e+00 2.657066e+00 2.213594e+00 1.536229e+00 1.400000e+00 7.348469e-01 5.830952e-01 4.000000e-01 2.000000e-01 6.398437e+00
2215000 4.847087e+01 1.072459e+00 3.325658e+00 1.400000e+00 2.657066e+00 2.213594e+00 1.536229e+00 1.400000e+00 7.348469e-01 5.830952e-01 4.000000e-01 2.000000e-01 6.280127e+00
2216000 3.376540e+01 2.625543e+00 3.325658e+00 1.400000e+00 2.657066e+00 2.213594e+00 1.536229e+00 1.400000e+00 7.348469e-01 5.830952e-01 4.000000e-01 2.000000e-01 6.280127e+00
2217000 2.453651e+01 1.559910e+00 3.325658e+00 1.208305e+00 2.657066e+00 2.213594e+00 1.536229e+00 1.400000e+00 7.348469e-01 5.830952e-01 4.000000e-01 2.000000e-01 6.280127e+00
2218000 5.364473e+01 1.843353e+00 3.325658e+00 1.019804e+00 2.657066e+00 2.213594e+00 1.536229e+00 1.400000e+00 7.348469e-01 5.830952e-01 4.000000e-01 2.000000e-01 6.095900e+00
2219000 4.754893e+01 1.113267e+00 3.325658e+00 1.019804e+00 2.657066e+00 2.213594e+00 1.536229e+00 1.400000e+00 7.348469e-01 5.830952e-01 4.000000e-01 2.000000e-01 6.095900e+00
2220000 4.330755e+01 1.456670e+00 3.325658e+00 1.019804e+00 2.657066e+00 2.213594e+00 1.536229e+00 1.400000e+00 7.348469e-01 5.830952e-01 4.000000e-01 2.000000e-01 6.095900e+00
2221000 3.698555e+01 1.241807e+00 3.325658e+00 1.019804e+00 2.657066e+00 2.213594e+00 1.536229e+00 1.400000e+00 7.348469e-01 5.830952e-01 4.000000e-01 2.000000e-01 6.095900e+00
2222000 3.829444e+01 1.676047e+00 3.325658e+00 1.019804e+00 2.657066e+00 2.213594e+00 1.536229e+00 1.400000e+00 7.348469e-01 5.830952e-01 4.000000e-01 2.000000e-01 6.095900e+00
2223000 4.093181e+01 1.267033e+00 3.325658e+00 8.366600e-01 2.657066e+00 2.213594e+00 1.536229e+00 1.400000e+00 7.348469e-01 5.830952e-01 4.000000e-01 2.000000e-01 6.011655e+00
2224000 3.296160e+01 1.230025e+00 3.325658e+00 8.366600e-01 2.596151e+00 2.213594e+00 1.536229e+00 1.400000e+00 7.348469e-01 5.830952e-01 4.000000e-01 2.000000e-01 5.991661e+00
2225000 4.125175e+01 1.119513e+00 3.325658e+00 8.366600e-01 2.596151e+00 2.059126e+00 1.536229e+00 1.400000e+00 7.348469e-01 5.830952e-01 4.000000e-01 2.000000e-01 5.919459e+00
2226000 2.454881e+01 1.271151e+00 3.325658e+00 8.366600e-01 2.596151e+00 2.059126e+00 1.536229e+00 1.400000e+00 7.348469e-01 5.830952e-01 4.000000e-01 2.000000e-01 5.919459e+00
2227000 4.875650e+01 7.951909e-01 3.325658e+00 8.366600e-01 2.596151e+00 2.059126e+00 1.536229e+00 1.400000e+00 7.348469e-01 5.830952e-01 4.000000e-01 2.000000e-01 5.919459e+00
2228000 3.685634e+01 2.074730e+00 3.325658e+00 8.366600e-01 2.596151e+00 2.059126e+00 1.536229e+00 1.400000e+00 7.348469e-01 5.830952e-01 4.000000e-01 2.000000e-01 5.919459e+00
2229000 3.255589e+01 1.758898e+00 3.325658e+00 8.366600e-01 2.596151e+00 2.059126e+00 1.536229e+00 1.400000e+00 7.348469e-01 5.830952e-01 4.000000e-01 2.000000e-01 5.919459e+00
2230000 3.982335e+01 6.918112e-01 3.325658e+00 6.633250e-01 2.529822e+00 2.059126e+00 1.536229e+00 1.400000e+00 7.348469e-01 5.830952e-01 4.000000e-01 2.000000e-01 5.767148e+00
2231000 4.006352e+01 1.225263e+00 3.325658e+00 6.633250e-01 2.529822e+00 2.059126e+00 1.536229e+00 1.400000e+00 7.348469e-01 5.830952e-01 4.000000e-01 2.000000e-01 5.767148e+00
2232000 2.124927e+01 6.648286e-01 3.325658e+00 6.633250e-01 2.529822e+00 2.059126e+00 1.536229e+00 1.400000e+00 7.348469e-01 5.830952e-01 4.000000e-01 2.000000e-01 5.767148e+00
2233000 3.412924e+01 1.501411e+00 3.325658e+00 6.633250e-01 2.529822e+00 2.059126e+00 1.536229e+00 1.400000e+00 7.348469e-01 5.830952e-01 4.000000e-01 2.000000e-01 5.767148e+00
2234000 3.550780e+01 3.819905e-01 3.325658e+00 6.782330e-01 2.529822e+00 2.059126e+00 1.536229e+00 1.400000e+00 7.348469e-01 5.830952e-01 4.000000e-01 2.000000e-01 5.748043e+00
2235000 5.483277e+01 7.860829e-01 3.325658e+00 6.782330e-01 2.477902e+00 1.913113e+00 1.536229e+00 1.400000e+00 7.348469e-01 5.830952e-01 4.000000e-01 2.000000e-01 5.624944e+00
2236000 1.316979e+01 1.386104e+00 3.292416e+00 6.782330e-01 2.477902e+00 1.913113e+00 1.536229e+00 1.400000e+00 7.348469e-01 5.830952e-01 4.000000e-01 2.000000e-01 5.818935e+00
2237000 3.197412e+01 1.006014e+00 3.405877e+00 6.782330e-01 2.477902e+00 1.913113e+00 1.536229e+00 1.400000e+00 7.348469e-01 5.830952e-01 4.000000e-01 2.000000e-01 5.767148e+00
2238000 3.853301e+01 2.108487e+00 3.405877e+00 6.782330e-01 2.477902e+00 1.913113e+00 1.536229e+00 1.400000e+00 7.348469e-01 5.830952e-01 4.000000e-01 2.000000e-01 5.767148e+00
2239000 2.642351e+01 1.934056e+00 3.405877e+00 6.782330e-01 2.477902e+00 1.860108e+00 1.536229e+00 1.400000e+00 7.348469e-01 5.830952e-01 4.000000e-01 2.000000e-01 5.767148e+00
2240000 2.451024e+01 1.076127e+00 3.405877e+00 6.782330e-01 2.477902e+00 1.860108e+00 1.536229e+00 1.400000e+00 7.348469e-01 5.830952e-01 4.000000e-01 2.000000e-01 5.748043e+00
2241000 2.521799e+01 5.823667e-01 3.405877e+00 6.782330e-01 2.477902e+00 1.860108e+00 1.536229e+00 1.400000e+00 7.348469e-01 5.830952e-01 4.000000e-01 2.000000e-01 5.941380e+00
2242000 2.447754e+01 6.168710e-01 3.405877e+00 6.782330e-01 2.477902e+00 1.860108e+00 1.536229e+00 1.400000e+00 7.348469e-01 5.830952e-01 4.000000e-01 2.000000e-01 5.941380e+00
2243000 5.107942e+01 1.176535e+00 3.405877e+00 6.782330e-01 2.477902e+00 1.860108e+00 1.536229e+00 1.400000e+00 7.348469e-01 5.830952e-01 4.000000e-01 2.000000e-01 5.941380e+00
2244000 3.170851e+01 1.450047e+00 3.405877e+00 6.782330e-01 2.477902e+00 1.860108e+00 1.536229e+00 1.400000e+00 7.348469e-01 5.830952e-01 4.000000e-01 2.000000e-01 5.941380e+00
2245000 2.993388e+01 1.223083e+00 3.405877e+00 7.348469e-01 2.477902e+00 1.860108e+00 1.536229e+00 1.400000e+00 6.782330e-01 5.830952e-01 4.000000e-01 2.000000e-01 5.927900e+00
2246000 3.962587e+01 8.975065e-01 3.405877e+00 7.348469e-01 2.477902e+00 1.860108e+00 1.536229e+00 1.400000e+00 6.782330e-01 5.830952e-01 4.000000e-01 2.000000e-01 5.836095e+00
2247000 3.558527e+01 1.827407e+00 3.405877e+00 7.348469e-01 2.477902e+00 1.860108e+00 1.536229e+00 1.400000e+00 6.782330e-01 5.830952e-01 4.000000e-01 2.000000e-01 5.836095e+00
2248000 2.720015e+01 1.318642e+00 3.405877e+00 7.348469e-01 2.477902e+00 1.860108e+00 1.536229e+00 1.400000e+00 6.782330e-01 5.477226e-01 4.000000e-01 2.000000e-01 5.749783e+00
2249000 5.421724e+01 1.633887e+00 3.405877e+00 7.348469e-01 2.767671e+00 1.860108e+00 1.536229e+00 1.400000e+00 6.782330e-01 5.477226e-01 4.000000e-01 2.000000e-01 5.594640e+00
2250000 3.135100e+01 1.175593e+00 3.405877e+00 7.348469e-01 2.709243e+00 1.854724e+00 1.536229e+00 1.400000e+00 6.782330e-01 5.477226e-01 4.000000e-01 2.000000e-01 5.482700e+00
2251000 3.648960e+01 1.709117e+00 3.405877e+00 7.348469e-01 2.709243e+00 1.854724e+00 1.536229e+00 1.400000e+00 6.782330e-01 5.477226e-01 4.000000e-01 2.000000e-01 5.482700e+00
2252000 2.442301e+01 1.463622e+00 3.405877e+00 7.348469e-01 2.792848e+00 1.854724e+00 1.536229e+00 1.400000e+00 6.782330e-01 5.477226e-01 4.000000e-01 2.000000e-01 5.679789e+00
2253000 3.093051e+01 9.603733e-01 3.405877e+00 7.348469e-01 2.745906e+00 1.854724e+00 1.536229e+00 1.400000e+00 6.782330e-01 5.477226e-01 4.000000e-01 2.000000e-01 5.616048e+00
2254000 2.689001e+01 4.043930e-01 3.405877e+00 7.348469e-01 2.694439e+00 1.854724e+00 1.536229e+00 1.400000e+00 6.782330e-01 5.477226e-01 4.000000e-01 2.000000e-01 5.576737e+00
2255000 2.173836e+01 1.166458e+00 3.405877e+00 8.366600e-01 2.694439e+00 1.854724e+00 1.536229e+00 1.400000e+00 6.782330e-01 5.477226e-01 4.000000e-01 2.000000e-01 5.517246e+00
2256000 3.798180e+01 1.494638e+00 3.405877e+00 8.717798e-01 2.657066e+00 1.854724e+00 1.536229e+00 1.400000e+00 6.782330e-01 5.477226e-01 4.000000e-01 2.000000e-01 5.679789e+00
2257000 2.104712e+01 1.636776e+00 3.405877e+00 8.717798e-01 2.657066e+00 1.854724e+00 1.536229e+00 1.400000e+00 6.782330e-01 5.477226e-01 4.000000e-01 2.000000e-01 5.651548e+00
2258000 4.529598e+01 5.665167e-01 3.405877e+00 6.782330e-01 2.517936e+00 1.854724e+00 1.536229e+00 1.400000e+00 6.782330e-01 5.477226e-01 4.000000e-01 2.000000e-01 5.621388e+00
2259000 4.569230e+01 2.215782e+00 3.405877e+00 6.782330e-01 2.387467e+00 1.854724e+00 1.435270e+00 1.400000e+00 6.782330e-01 5.477226e-01 4.000000e-01 2.000000e-01 5.455273e+00
2260000 3.058189e+01 1.391141e+00 3.405877e+00 6.782330e-01 2.619160e+00 1.854724e+00 1.435270e+00 1.400000e+00 6.782330e-01 5.477226e-01 4.000000e-01 2.000000e-01 5.576737e+00
2261000 3.508054e+01 1.164544e+00 3.405877e+00 6.782330e-01 2.619160e+00 1.854724e+00 1.435270e+00 1.400000e+00 6.782330e-01 5.477226e-01 4.000000e-01 2.000000e-01 5.576737e+00
2262000 4.484675e+01 8.106888e-01 3.405877e+00 6.782330e-01 2.619160e+00 1.854724e+00 1.435270e+00 1.400000e+00 6.782330e-01 5.477226e-01 4.000000e-01 2.000000e-01 5.576737e+00
2263000 4.563641e+01 1.476613e+00 3.405877e+00 6.782330e-01 2.619160e+00 1.854724e+00 1.435270e+00 1.400000e+00 6.782330e-01 5.477226e-01 4.000000e-01 2.000000e-01 5.576737e+00
2264000 3.057739e+01 6.723642e-01 3.405877e+00 6.782330e-01 2.619160e+00 1.854724e+00 1.435270e+00 1.400000e+00 6.782330e-01 5.477226e-01 4.000000e-01 2.000000e-01 5.576737e+00
[truncated: 53,189,275 more chars]
