# Supplementary material for: Conserved interfaces mediate multiple protein–protein interactions in a prokaryotic metabolon
Source: Mol Syst Biol. 2025 Sep 3;21(11):1490–521. doi: 10.1038/s44320-025-00139-9 (PMC12583656; doi:10.1038/s44320-025-00139-9)
Supplement: Supplementary file 13 — Source data Fig. 8 [file 44320_2025_139_MOESM13_ESM.zip › Figure8/Simulation_software_config_to_run_sim/Metabolon/log.lammps]

LAMMPS (5 Jun 2019)
#######################Init Section######################
units           real
boundary p p p
atom_style      full
bond_style      harmonic
#bond_style      harmonic
angle_style     cosine

read_data sphere_post_equi.data extra/special/per/atom 10
  orthogonal box = (0 0 0) to (2711 2711 2711)
  3 by 2 by 4 MPI processor grid
  reading atoms ...
  12000 atoms
  reading velocities ...
  12000 velocities
  scanning bonds ...
  22 = max bonds/atom
  reading bonds ...
  6000 bonds
  2 = max # of 1-2 neighbors
  1 = max # of 1-3 neighbors
  1 = max # of 1-4 neighbors
  12 = max # of special neighbors
  special bonds CPU = 0.135381 secs
  read_data CPU = 0.168522 secs

pair_style hybrid lj/cut 50 morse 22
bond_coeff  *  1 10.0001

#Hard-sphere Interactions
#angle_coeff  * 1

# PPI patch-patch with morse
pair_coeff 2  2  morse 7.6 0.7447  17.056   20.0
pair_coeff 2  4  morse 6.1 0.7447  17.056   20.0
pair_coeff 2  6  morse 2  0.7447  17.056   20.0
pair_coeff 2  8  morse 2  0.7447  17.056   20.0
pair_coeff 2  10  morse 2  0.7447  17.056   20.0
pair_coeff 2  12  morse 2  0.7447  17.056   20.0
pair_coeff 2  14  morse 2  0.7447  17.056   20.0
pair_coeff 2  16  morse 6.1 0.7447  17.056   20.0
pair_coeff 2  18  morse 2  0.7447  17.056   20.0
pair_coeff 2  20  morse 2  0.7447  17.056   20.0
pair_coeff 4  4  morse 2  0.7447  17.056   20.0
pair_coeff 4  6  morse 2  0.7447  17.056   20.0
pair_coeff 4  8  morse 2  0.7447  17.056   20.0
pair_coeff 4  10  morse 2  0.7447  17.056   20.0
pair_coeff 4  12  morse 6.1 0.7447  17.056   20.0
pair_coeff 4  14  morse 6.1 0.7447  17.056   20.0
pair_coeff 4  16  morse 6.1 0.7447  17.056   20.0
pair_coeff 4  18  morse 2  0.7447  17.056   20.0
pair_coeff 4  20  morse 2  0.7447  17.056   20.0
pair_coeff 6  6  morse 6.1 0.7447  17.056   20.0
pair_coeff 6  8  morse 2  0.7447  17.056   20.0
pair_coeff 6  10  morse 2  0.7447  17.056   20.0
pair_coeff 6  12  morse 2  0.7447  17.056   20.0
pair_coeff 6  14  morse 6.1 0.7447  17.056   20.0
pair_coeff 6  16  morse 2  0.7447  17.056   20.0
pair_coeff 6  18  morse 7.6 0.7447  17.056   20.0
pair_coeff 6  20  morse 2  0.7447  17.056   20.0
pair_coeff 8  8  morse 2  0.7447  17.056   20.0
pair_coeff 8  10  morse 2  0.7447  17.056   20.0
pair_coeff 8  12  morse 2  0.7447  17.056   20.0
pair_coeff 8  14  morse 6.1 0.7447  17.056   20.0
pair_coeff 8  16  morse 2  0.7447  17.056   20.0
pair_coeff 8  18  morse 2  0.7447  17.056   20.0
pair_coeff 8  20  morse 2  0.7447  17.056   20.0
pair_coeff 10  10  morse 2  0.7447  17.056   20.0
pair_coeff 10  12  morse 2  0.7447  17.056   20.0
pair_coeff 10  14  morse 2  0.7447  17.056   20.0
pair_coeff 10  16  morse 7.6 0.7447  17.056   20.0
pair_coeff 10  18  morse 6.1 0.7447  17.056   20.0
pair_coeff 10  20  morse 2  0.7447  17.056   20.0
pair_coeff 12  12  morse 2  0.7447  17.056   20.0
pair_coeff 12  14  morse 2  0.7447  17.056   20.0
pair_coeff 12  16  morse 8.8 0.7447  17.056   20.0
pair_coeff 12  18  morse 2  0.7447  17.056   20.0
pair_coeff 12  20  morse 2  0.7447  17.056   20.0
pair_coeff 14  14  morse 2  0.7447  17.056   20.0
pair_coeff 14  16  morse 8.8 0.7447  17.056   20.0
pair_coeff 14  18  morse 8.8 0.7447  17.056   20.0
pair_coeff 14  20  morse 2  0.7447  17.056   20.0
pair_coeff 16  16  morse 2  0.7447  17.056   20.0
pair_coeff 16  18  morse 7.6 0.7447  17.056   20.0
pair_coeff 16  20  morse 7.6 0.7447  17.056   20.0
pair_coeff 18  18  morse 8.8 0.7447  17.056   20.0
pair_coeff 18  20  morse 8.8 0.7447  17.056   20.0
pair_coeff 20  20  morse 6.1 0.7447  17.056   20.0

# Ligand patch interactions
pair_coeff 3 3 lj/cut 0.2 12  12
pair_coeff 3 5 lj/cut 0.2 12  12
pair_coeff 3 7 lj/cut 0.2 12  12
pair_coeff 3 9 lj/cut 0.2 12  12
pair_coeff 3 11 lj/cut 0.2 12  12
pair_coeff 3 13 lj/cut 0.2 12  12
pair_coeff 3 15 lj/cut 0.2 12  12
pair_coeff 3 17 lj/cut 0.2 12  12
pair_coeff 3 19 lj/cut 0.2 12  12
pair_coeff 3 21 lj/cut 0.2 12  12
pair_coeff 5 5 lj/cut 0.2 12  12
pair_coeff 5 7 lj/cut 0.2 12  12
pair_coeff 5 9 lj/cut 0.2 12  12
pair_coeff 5 11 lj/cut 0.2 12  12
pair_coeff 5 13 lj/cut 0.2 12  12
pair_coeff 5 15 lj/cut 0.2 12  12
pair_coeff 5 17 lj/cut 0.2 12  12
pair_coeff 5 19 lj/cut 0.2 12  12
pair_coeff 5 21 lj/cut 0.2 12  12
pair_coeff 7 7 lj/cut 0.2 12  12
pair_coeff 7 9 lj/cut 0.2 12  12
pair_coeff 7 11 lj/cut 0.2 12  12
pair_coeff 7 13 lj/cut 0.2 12  12
pair_coeff 7 15 lj/cut 0.2 12  12
pair_coeff 7 17 lj/cut 0.2 12  12
pair_coeff 7 19 lj/cut 0.2 12  12
pair_coeff 7 21 lj/cut 0.2 12  12
pair_coeff 9 9 lj/cut 0.2 12  12
pair_coeff 9 11 lj/cut 0.2 12  12
pair_coeff 9 13 lj/cut 0.2 12  12
pair_coeff 9 15 lj/cut 0.2 12  12
pair_coeff 9 17 lj/cut 0.2 12  12
pair_coeff 9 19 lj/cut 0.2 12  12
pair_coeff 9 21 lj/cut 0.2 12  12
pair_coeff 11 11 lj/cut 0.2 12  12
pair_coeff 11 13 lj/cut 0.2 12  12
pair_coeff 11 15 lj/cut 0.2 12  12
pair_coeff 11 17 lj/cut 0.2 12  12
pair_coeff 11 19 lj/cut 0.2 12  12
pair_coeff 11 21 lj/cut 0.2 12  12
pair_coeff 13 13 lj/cut 0.2 12  12
pair_coeff 13 15 lj/cut 0.2 12  12
pair_coeff 13 17 lj/cut 0.2 12  12
pair_coeff 13 19 lj/cut 0.2 12  12
pair_coeff 13 21 lj/cut 0.2 12  12
pair_coeff 15 15 lj/cut 0.2 12  12
pair_coeff 15 17 lj/cut 0.2 12  12
pair_coeff 15 19 lj/cut 0.2 12  12
pair_coeff 15 21 lj/cut 0.2 12  12
pair_coeff 17 17 lj/cut 0.2 12  12
pair_coeff 17 19 lj/cut 0.2 12  12
pair_coeff 17 21 lj/cut 0.2 12  12
pair_coeff 19 19 lj/cut 0.2 12  12
pair_coeff 19 21 lj/cut 0.2 12  12
pair_coeff 21 21 lj/cut 0.2 12  12

# Ligand patch with ppi-patch interactions
pair_coeff 2 3 lj/cut 0.2 14  14
pair_coeff 3 4 lj/cut 0.2 14  14
pair_coeff 3 6 lj/cut 0.2 14  14
pair_coeff 3 8 lj/cut 0.2 14  14
pair_coeff 3 10 lj/cut 0.2 14  14
pair_coeff 3 12 lj/cut 0.2 14  14
pair_coeff 3 14 lj/cut 0.2 14  14
pair_coeff 3 16 lj/cut 0.2 14  14
pair_coeff 3 18 lj/cut 0.2 14  14
pair_coeff 3 20 lj/cut 0.2 14  14
pair_coeff 2 5 lj/cut 0.2 14  14
pair_coeff 4 5 lj/cut 0.2 14  14
pair_coeff 5 6 lj/cut 0.2 14  14
pair_coeff 5 8 lj/cut 0.2 14  14
pair_coeff 5 10 lj/cut 0.2 14  14
pair_coeff 5 12 lj/cut 0.2 14  14
pair_coeff 5 14 lj/cut 0.2 14  14
pair_coeff 5 16 lj/cut 0.2 14  14
pair_coeff 5 18 lj/cut 0.2 14  14
pair_coeff 5 20 lj/cut 0.2 14  14
pair_coeff 2 7 lj/cut 0.2 14  14
pair_coeff 4 7 lj/cut 0.2 14  14
pair_coeff 6 7 lj/cut 0.2 14  14
pair_coeff 7 8 lj/cut 0.2 14  14
pair_coeff 7 10 lj/cut 0.2 14  14
pair_coeff 7 12 lj/cut 0.2 14  14
pair_coeff 7 14 lj/cut 0.2 14  14
pair_coeff 7 16 lj/cut 0.2 14  14
pair_coeff 7 18 lj/cut 0.2 14  14
pair_coeff 7 20 lj/cut 0.2 14  14
pair_coeff 2 9 lj/cut 0.2 14  14
pair_coeff 4 9 lj/cut 0.2 14  14
pair_coeff 6 9 lj/cut 0.2 14  14
pair_coeff 8 9 lj/cut 0.2 14  14
pair_coeff 9 10 lj/cut 0.2 14  14
pair_coeff 9 12 lj/cut 0.2 14  14
pair_coeff 9 14 lj/cut 0.2 14  14
pair_coeff 9 16 lj/cut 0.2 14  14
pair_coeff 9 18 lj/cut 0.2 14  14
pair_coeff 9 20 lj/cut 0.2 14  14
pair_coeff 2 11 lj/cut 0.2 14  14
pair_coeff 4 11 lj/cut 0.2 14  14
pair_coeff 6 11 lj/cut 0.2 14  14
pair_coeff 8 11 lj/cut 0.2 14  14
pair_coeff 10 11 lj/cut 0.2 14  14
pair_coeff 11 12 lj/cut 0.2 14  14
pair_coeff 11 14 lj/cut 0.2 14  14
pair_coeff 11 16 lj/cut 0.2 14  14
pair_coeff 11 18 lj/cut 0.2 14  14
pair_coeff 11 20 lj/cut 0.2 14  14
pair_coeff 2 13 lj/cut 0.2 14  14
pair_coeff 4 13 lj/cut 0.2 14  14
pair_coeff 6 13 lj/cut 0.2 14  14
pair_coeff 8 13 lj/cut 0.2 14  14
pair_coeff 10 13 lj/cut 0.2 14  14
pair_coeff 12 13 lj/cut 0.2 14  14
pair_coeff 13 14 lj/cut 0.2 14  14
pair_coeff 13 16 lj/cut 0.2 14  14
pair_coeff 13 18 lj/cut 0.2 14  14
pair_coeff 13 20 lj/cut 0.2 14  14
pair_coeff 2 15 lj/cut 0.2 14  14
pair_coeff 4 15 lj/cut 0.2 14  14
pair_coeff 6 15 lj/cut 0.2 14  14
pair_coeff 8 15 lj/cut 0.2 14  14
pair_coeff 10 15 lj/cut 0.2 14  14
pair_coeff 12 15 lj/cut 0.2 14  14
pair_coeff 14 15 lj/cut 0.2 14  14
pair_coeff 15 16 lj/cut 0.2 14  14
pair_coeff 15 18 lj/cut 0.2 14  14
pair_coeff 15 20 lj/cut 0.2 14  14
pair_coeff 2 17 lj/cut 0.2 14  14
pair_coeff 4 17 lj/cut 0.2 14  14
pair_coeff 6 17 lj/cut 0.2 14  14
pair_coeff 8 17 lj/cut 0.2 14  14
pair_coeff 10 17 lj/cut 0.2 14  14
pair_coeff 12 17 lj/cut 0.2 14  14
pair_coeff 14 17 lj/cut 0.2 14  14
pair_coeff 16 17 lj/cut 0.2 14  14
pair_coeff 17 18 lj/cut 0.2 14  14
pair_coeff 17 20 lj/cut 0.2 14  14
pair_coeff 2 19 lj/cut 0.2 14  14
pair_coeff 4 19 lj/cut 0.2 14  14
pair_coeff 6 19 lj/cut 0.2 14  14
pair_coeff 8 19 lj/cut 0.2 14  14
pair_coeff 10 19 lj/cut 0.2 14  14
pair_coeff 12 19 lj/cut 0.2 14  14
pair_coeff 14 19 lj/cut 0.2 14  14
pair_coeff 16 19 lj/cut 0.2 14  14
pair_coeff 18 19 lj/cut 0.2 14  14
pair_coeff 19 20 lj/cut 0.2 14  14
pair_coeff 2 21 lj/cut 0.2 14  14
pair_coeff 4 21 lj/cut 0.2 14  14
pair_coeff 6 21 lj/cut 0.2 14  14
pair_coeff 8 21 lj/cut 0.2 14  14
pair_coeff 10 21 lj/cut 0.2 14  14
pair_coeff 12 21 lj/cut 0.2 14  14
pair_coeff 14 21 lj/cut 0.2 14  14
pair_coeff 16 21 lj/cut 0.2 14  14
pair_coeff 18 21 lj/cut 0.2 14  14
pair_coeff 20 21 lj/cut 0.2 14  14

# Body interactions
pair_coeff 1 1 lj/cut 0.25 20  50
pair_coeff 1 2 lj/cut 0.1 18  18
pair_coeff 1 4 lj/cut 0.1 18  18
pair_coeff 1 6 lj/cut 0.1 18  18
pair_coeff 1 8 lj/cut 0.1 18  18
pair_coeff 1 10 lj/cut 0.1 18  18
pair_coeff 1 12 lj/cut 0.1 18  18
pair_coeff 1 14 lj/cut 0.1 18  18
pair_coeff 1 16 lj/cut 0.1 18  18
pair_coeff 1 18 lj/cut 0.1 18  18
pair_coeff 1 20 lj/cut 0.1 18  18
pair_coeff 1 3 lj/cut 0.1 16  16
pair_coeff 1 5 lj/cut 0.1 16  16
pair_coeff 1 7 lj/cut 0.1 16  16
pair_coeff 1 9 lj/cut 0.1 16  16
pair_coeff 1 11 lj/cut 0.1 16  16
pair_coeff 1 13 lj/cut 0.1 16  16
pair_coeff 1 15 lj/cut 0.1 16  16
pair_coeff 1 17 lj/cut 0.1 16  16
pair_coeff 1 19 lj/cut 0.1 16  16
pair_coeff 1 21 lj/cut 0.1 16  16
##############################################Ligand-Interactions########################################
pair_coeff * 22  lj/cut 0.5 12 25
pair_coeff * 23  lj/cut 0.5 12 25
pair_coeff * 24  lj/cut 0.5 12 25
pair_coeff * 25  lj/cut 0.5 12 25
pair_coeff * 26  lj/cut 0.5 12 25
pair_coeff * 27  lj/cut 0.5 12 25
pair_coeff * 28  lj/cut 0.5 12 25
pair_coeff * 29  lj/cut 0.25 12 25
pair_coeff * 30  lj/cut 0.5 12 25
pair_coeff * 31  lj/cut 0.5 12 25
pair_coeff * 32  lj/cut 0.5 12 25

pair_coeff 22 * lj/cut 0.1 12 25
pair_coeff 23 * lj/cut 0.1 12 25
pair_coeff 24 * lj/cut 0.1 12 25
pair_coeff 25 * lj/cut 0.1 12 25
pair_coeff 26 * lj/cut 0.1 12 25
pair_coeff 27 * lj/cut 0.1 12 25
pair_coeff 28 * lj/cut 0.1 12 25
pair_coeff 29 * lj/cut 0.1 12 25
pair_coeff 30 * lj/cut 0.1 12 25
pair_coeff 31 * lj/cut 0.1 12 25
pair_coeff 32 * lj/cut 0.1 12 25
pair_coeff 1 22 lj/cut 0.8 16 32
pair_coeff 1 23 lj/cut 0.8 16 32
pair_coeff 1 24 lj/cut 0.8 16 32
pair_coeff 1 25 lj/cut 0.8 16 32
pair_coeff 1 26 lj/cut 0.8 16 32
pair_coeff 1 27 lj/cut 0.8 16 32
pair_coeff 1 28 lj/cut 0.8 16 32
pair_coeff 1 29 lj/cut 0.8 16 32
pair_coeff 1 30 lj/cut 0.8 16 32
pair_coeff 1 31 lj/cut 0.8 16 32
pair_coeff 1 32 lj/cut 0.8 16 32
##############################Specific Interactions Ligand-Binding Site#################################
pair_coeff 3 22 morse 4.50 0.993  12.792    15.0
pair_coeff 5 23 morse 4.50 0.993  12.792    15.0
pair_coeff 7 24 morse 4.50 0.993  12.792    15.0
pair_coeff 9 25 morse 4.50 0.993  12.792    15.0
pair_coeff 11 26 morse 4.5 0.993 12.792    15.0
pair_coeff 13 27 morse 4.5 0.993 12.792    15.0
pair_coeff 15 28 morse 4.5 0.993 12.792    15.0
pair_coeff 17 29 morse 4.5 0.993 12.792    15.0
pair_coeff 19 30 morse 4.50 0.993  12.792    15.0
pair_coeff 21 31 morse 4.50 0.993  12.792    15.0

#########################################Define Groups for Calculations, Neigh Modify Commands, Minimizes etc################################
group sticker type 3 5 7 9 11 13 15 17 19 21 22 23 24 25 26 27 28 29 30 31 32
6000 atoms in group sticker
group ligand type 22 23 24 25 26 27 28 29 30 31 32
3000 atoms in group ligand
group enzyme type 1 2 3 4 5 6 7 8 9 10 11 12 13 14 15 16 17 18 19 20 21
9000 atoms in group enzyme
special_bonds lj 0.1 0.3 1 angle yes
  2 = max # of 1-2 neighbors
  1 = max # of 1-3 neighbors
  1 = max # of 1-4 neighbors
  6000 = # of 1-3 neighbors before angle trim
  0 = # of 1-3 neighbors after angle trim
  12 = max # of special neighbors
  special bonds CPU = 0.000813834 secs
compute 1 all temp
neigh_modify exclude molecule/intra all
#minimize 1.0e-5 1.0e-7 100000 100000

###################################Implement Rigid Body and Langevin Thermostat Fix########################################
fix fxrig enzyme rigid/small molecule langevin 310 310.0 2000.0 428984
  create bodies CPU = 0.00119532 secs
3000 rigid bodies with 9000 atoms
  10 = max distance from body owner to body atom
fix fxlan ligand langevin 310 310 500 478984
fix fxnve ligand nve
thermo 1000
thermo_style custom step temp epair ebond
log sim_output.log
