# Supplementary material for: Conserved interfaces mediate multiple protein–protein interactions in a prokaryotic metabolon
Source: Mol Syst Biol. 2025 Sep 3;21(11):1490–521. doi: 10.1038/s44320-025-00139-9 (PMC12583656; doi:10.1038/s44320-025-00139-9)
Supplement: Supplementary file 13 — Source data Fig. 8 [file 44320_2025_139_MOESM13_ESM.zip › Figure8/Simulation_software_config_to_run_sim/Metabolon/sphere_rigid.data]

LAMMPS data file via write_data, version 5 Jun 2019, timestep = 0

12000 atoms
32 atom types
6000 bonds
11 bond types

0.0000000000000000e+00 2.7110000000000000e+03 xlo xhi
0.0000000000000000e+00 2.7110000000000000e+03 ylo yhi
0.0000000000000000e+00 2.7110000000000000e+03 zlo zhi

Masses

1 15000
2 1000
3 1000
4 1000
5 1000
6 1000
7 1000
8 1000
9 1000
10 1000
11 1000
12 1000
13 1000
14 1000
15 1000
16 1000
17 1000
18 1000
19 1000
20 1000
21 1000
22 1000
23 1000
24 1000
25 1000
26 1000
27 1000
28 1000
29 1000
30 1000
31 1000
32 1000

Bond Coeffs # harmonic

1 1 10.0001
2 1 10.0001
3 1 10.0001
4 1 10.0001
5 1 10.0001
6 1 10.0001
7 1 10.0001
8 1 10.0001
9 1 10.0001
10 1 10.0001
11 1 10.0001

Atoms # full

9803 3803 22 0.0000000000000000e+00 3.7496387796078028e+02 1.4299667340779712e+02 2.8274457200644854e+00 1 0 1
11243 5243 22 0.0000000000000000e+00 1.2458717563640786e+01 3.7692292695274779e+02 3.5607893096840102e+00 1 0 1
10974 4974 22 0.0000000000000000e+00 7.7334646043443411e+02 4.6550127330007427e+02 2.8477500016194384e+00 0 0 0
11201 5201 22 0.0000000000000000e+00 4.0738911585224707e+02 6.4395761748032498e+02 2.3520533711646298e+01 0 1 1
10477 4477 22 0.0000000000000000e+00 5.4739663054734115e+02 9.3956961128815362e+02 9.0808457916141485e+00 0 0 0
11106 5106 22 0.0000000000000000e+00 3.6522803439482982e+02 9.6295531133332452e+02 1.5209992973944297e+01 0 1 0
10134 4134 22 0.0000000000000000e+00 5.3755401384093409e+02 1.1416859180447816e+03 9.7907905226250556e+00 0 1 0
10825 4825 22 0.0000000000000000e+00 1.7200697751430963e+02 1.3031692959298693e+03 1.8659427828508640e+01 1 0 1
10144 4144 22 0.0000000000000000e+00 4.8805517984215322e+02 4.1672829378852875e+01 3.0248055274893392e+01 0 1 0
9649 3649 22 0.0000000000000000e+00 7.1806006636876771e+02 2.9840000608961770e+01 3.0223753048038745e+01 0 0 0
11291 5291 22 0.0000000000000000e+00 3.0208315020818071e+02 1.6531616397782591e+02 3.4265433856307062e+01 1 0 1
11253 5253 22 0.0000000000000000e+00 2.3953997392309230e+02 2.8078206458252032e+02 3.6230631306200252e+01 1 0 1
10845 4845 22 0.0000000000000000e+00 6.2179550296614991e+02 3.1706930630304356e+02 3.7448977103170321e+01 0 1 -1
11918 5918 22 0.0000000000000000e+00 6.9782005563162932e+02 7.2929509920343685e+02 4.5058366099697523e+01 0 0 1
10244 4244 22 0.0000000000000000e+00 1.0504174950878915e+02 1.0098150278617319e+03 3.8058465589902568e+01 1 1 0
9713 3713 22 0.0000000000000000e+00 7.4419132834123207e+02 1.0724908270405688e+03 3.5351292334823043e+01 0 0 0
9681 3681 22 0.0000000000000000e+00 8.0276489084942421e+02 1.3059405221083671e+03 3.2638314093038510e+01 0 0 1
10715 4715 22 0.0000000000000000e+00 8.0640953809108589e+02 1.9073209303091025e+02 6.8256624262768554e+01 0 0 2
10399 4399 22 0.0000000000000000e+00 1.3914994915864131e+02 8.0165017823464302e+02 7.5326424472740882e+01 0 1 1
9581 3581 22 0.0000000000000000e+00 4.7360016901489894e+02 1.2011992266480580e+02 8.6781835376759702e+01 0 1 1
9159 3159 22 0.0000000000000000e+00 7.7725222442684230e+02 6.7308802236969564e+02 9.9247153300622855e+01 0 0 0
10055 4055 22 0.0000000000000000e+00 4.5995608198423974e+02 1.0339627484599389e+03 8.1237030588863320e+01 0 0 1
10393 4393 22 0.0000000000000000e+00 4.8375752063261268e+02 4.8270146054926084e+02 1.1905360486015334e+02 -1 -1 0
9345 3345 22 0.0000000000000000e+00 2.6896600672492758e+02 5.3588469453626158e+02 1.0420118473277462e+02 1 1 0
9883 3883 22 0.0000000000000000e+00 1.0968506071758389e+02 6.3217957583012731e+02 1.1114313445672767e+02 1 0 0
10591 4591 22 0.0000000000000000e+00 4.5890914391440413e+02 9.1139379661673934e+02 1.1116767647519669e+02 1 0 1
10128 4128 22 0.0000000000000000e+00 1.7906511760389822e+01 1.3356663342949048e+02 1.4111037881280052e+02 0 0 1
11593 5593 22 0.0000000000000000e+00 6.5103061488107664e+02 2.3036995947646403e+02 1.4886891777013989e+02 1 0 1
10044 4044 22 0.0000000000000000e+00 7.0958198513608022e+02 8.6243486873724817e+02 1.4786368492203437e+02 0 1 0
9526 3526 22 0.0000000000000000e+00 1.0845870977753836e+02 1.1625875621613397e+03 1.5391072835612846e+02 0 -1 1
9601 3601 22 0.0000000000000000e+00 1.6429880539231434e+02 4.7815065404696560e+02 1.8048177067092516e+02 0 0 0
11822 5822 22 0.0000000000000000e+00 6.4485852257592774e+02 6.5313410825947153e+02 1.6167787943168673e+02 1 0 1
10569 4569 22 0.0000000000000000e+00 8.5754532133661144e+01 7.0875286457428399e+02 1.7746315434431170e+02 0 0 1
10170 4170 22 0.0000000000000000e+00 8.2571132007779477e+02 7.2888132867508762e+02 1.8114773250477288e+02 0 0 0
10960 4960 22 0.0000000000000000e+00 3.8401381499841068e+02 7.3754075504974674e+02 1.7464286136319359e+02 1 0 1
9984 3984 22 0.0000000000000000e+00 5.4014660898258171e+02 1.0224524946047588e+03 1.7031863881370219e+02 0 0 0
11742 5742 22 0.0000000000000000e+00 1.3318168865655159e+02 1.1271394987644615e+03 1.7807184239779164e+02 0 0 0
11707 5707 22 0.0000000000000000e+00 7.3257353906341473e+02 1.1273200602569798e+03 1.5872822847728511e+02 1 1 0
10796 4796 22 0.0000000000000000e+00 6.4693450516122607e+02 1.1699545424860662e+03 1.7195679836984104e+02 0 0 0
10740 4740 22 0.0000000000000000e+00 7.6074181282574750e+02 1.2949090823017261e+03 1.6192991248297332e+02 0 0 0
9915 3915 22 0.0000000000000000e+00 2.3633643406408930e+02 1.3087378168112141e+02 1.9250196916270028e+02 -1 1 1
11102 5102 22 0.0000000000000000e+00 5.1641841679982804e+02 1.2626648127685861e+02 2.0744328193105693e+02 1 1 0
10656 4656 22 0.0000000000000000e+00 3.5163598549226720e+02 1.9731319708047039e+02 2.0508193165334976e+02 0 1 0
10401 4401 22 0.0000000000000000e+00 8.7543052177261370e+02 3.2009279355690887e+02 1.8854731513550524e+02 1 1 0
10164 4164 22 0.0000000000000000e+00 6.9397339455881752e+02 5.7278813419410710e+02 2.0427845173370071e+02 1 0 1
11936 5936 22 0.0000000000000000e+00 3.1178559868915187e+02 6.6912636222669551e+02 1.9847900418131820e+02 1 0 1
11176 5176 22 0.0000000000000000e+00 3.6277329652920866e+02 1.1948317538859781e+03 1.9676065712576238e+02 1 0 1
11743 5743 22 0.0000000000000000e+00 6.7952236069813708e+01 1.2816593350064097e+03 1.9353158371900497e+02 0 0 0
9207 3207 22 0.0000000000000000e+00 1.1641818380426803e+02 1.2750853653235274e+03 1.8390520293810167e+02 0 0 1
9180 3180 22 0.0000000000000000e+00 6.7507344643213605e+02 2.7825474760162180e+01 2.1646289627529984e+02 1 0 0
11635 5635 22 0.0000000000000000e+00 1.8946061750592000e+02 1.2319912344156675e+02 2.2157941618517060e+02 0 0 0
11468 5468 22 0.0000000000000000e+00 3.6819142201295369e+02 3.1427190543329857e+02 2.2542989560193331e+02 -1 1 0
9835 3835 22 0.0000000000000000e+00 6.4986997575588407e+02 4.7765662889359265e+02 2.3044561996346016e+02 1 1 1
9445 3445 22 0.0000000000000000e+00 1.6795313280470063e+02 8.5503767911210662e+02 2.0967260557041473e+02 0 0 1
9893 3893 22 0.0000000000000000e+00 2.4309720592275923e+02 1.1519708645728426e+03 2.2599055873625389e+02 1 0 1
10893 4893 22 0.0000000000000000e+00 7.0401359466898589e+02 1.1567631956795271e+03 2.3189416214646627e+02 0 0 0
9798 3798 22 0.0000000000000000e+00 2.3294155762834109e+02 6.1748574003244107e+02 2.4691832468786936e+02 1 0 0
9351 3351 22 0.0000000000000000e+00 5.3331771801292746e+02 6.3703959174682507e+02 2.3888497720994690e+02 0 0 0
10132 4132 22 0.0000000000000000e+00 5.7143271329289166e+02 7.0958758832321962e+02 2.4284755343320177e+02 1 0 0
10267 4267 22 0.0000000000000000e+00 8.7087413737577037e+02 9.4122549345188531e+02 2.5507502658039974e+02 0 0 1
10458 4458 22 0.0000000000000000e+00 2.7090871766113372e+02 4.0576977953688655e+01 2.6077670726530818e+02 1 1 0
11482 5482 22 0.0000000000000000e+00 8.3355131340911862e+02 1.2124175995457350e+02 2.7066899301927072e+02 0 0 0
11586 5586 22 0.0000000000000000e+00 4.9826437670959331e+02 3.4322073765791913e+02 2.8050465914785406e+02 0 1 1
9022 3022 22 0.0000000000000000e+00 2.0299572642730931e+02 8.9348663505334775e+02 2.6998719134814007e+02 1 0 0
9744 3744 22 0.0000000000000000e+00 7.9234181885417365e+02 1.2055113796027993e+03 2.6015001266251454e+02 0 0 1
9592 3592 22 0.0000000000000000e+00 8.9037890544706215e+02 1.2136833769092323e+03 2.7603225393453613e+02 1 0 1
11378 5378 22 0.0000000000000000e+00 5.7472152815664390e+02 1.2784615889430884e+03 2.7808697322963530e+02 1 0 -1
11856 5856 22 0.0000000000000000e+00 4.9986062498837975e+02 1.1607132055472231e+02 2.9684790305606788e+02 0 0 1
11360 5360 22 0.0000000000000000e+00 8.0880379959170034e+02 7.3899397412632368e+02 2.9854224116937263e+02 1 0 1
10655 4655 22 0.0000000000000000e+00 4.2782239751501118e+02 8.0497300181671540e+02 3.1083842666197694e+02 0 0 1
11153 5153 22 0.0000000000000000e+00 3.9714090043573390e+02 1.2705583725635475e+02 3.3065268427211726e+02 1 1 0
9629 3629 22 0.0000000000000000e+00 4.1733468782746634e+01 2.8847871726177868e+02 3.1581380573169616e+02 0 0 1
11851 5851 22 0.0000000000000000e+00 3.1370783521512845e+02 5.5998706333802954e+02 3.3391381907180227e+02 0 1 1
9464 3464 22 0.0000000000000000e+00 7.5064696055432285e+02 9.2924143919285473e+02 3.2535605897306516e+02 0 1 0
11497 5497 22 0.0000000000000000e+00 4.7599410760960154e+02 2.8758891810066238e+01 3.4779706506958223e+02 1 0 0
9757 3757 22 0.0000000000000000e+00 5.3165353272956042e+02 3.1432017874010459e+01 3.3945990188183009e+02 1 0 0
9431 3431 22 0.0000000000000000e+00 2.7643347239181941e+02 3.4373117721062977e+02 3.4215980338063520e+02 0 0 -1
11254 5254 22 0.0000000000000000e+00 4.2603685642845346e+02 5.2326007103398945e+02 3.4361009369623184e+02 0 0 0
9216 3216 22 0.0000000000000000e+00 4.6593901061311286e+01 1.1430216113623796e+03 3.4828585154658100e+02 0 -1 0
11349 5349 22 0.0000000000000000e+00 2.8806932521876411e+02 1.2549079553662677e+03 3.4685386136647088e+02 1 0 1
11202 5202 22 0.0000000000000000e+00 4.9812538280742928e+02 7.5917707894195280e+02 4.0756722663133371e+02 -1 0 0
10211 4211 22 0.0000000000000000e+00 5.2799352856684095e+02 1.0771123054217892e+03 3.9306876807399340e+02 0 0 0
10603 4603 22 0.0000000000000000e+00 2.3253334043496122e+02 6.2345015726203750e+00 4.1770230146250930e+02 0 0 0
10091 4091 22 0.0000000000000000e+00 7.9195272328067134e+01 4.6307249864878656e+02 4.1905952967762153e+02 1 0 1
11663 5663 22 0.0000000000000000e+00 3.3519674969107814e+02 6.6580590326867707e+02 4.3649761889203654e+02 1 1 1
10748 4748 22 0.0000000000000000e+00 6.4387193011163811e+02 1.0070969309372248e+03 4.5046174443839220e+02 -1 0 0
11402 5402 22 0.0000000000000000e+00 8.8717568051779801e+02 1.0234763683829889e+03 4.5540304945592055e+02 0 0 0
9789 3789 22 0.0000000000000000e+00 1.5433354982023349e+02 1.0916721347254036e+03 4.5305667686998459e+02 1 1 0
11323 5323 22 0.0000000000000000e+00 4.1801160374200826e+01 1.1431082636283650e+03 4.4730756687854637e+02 0 -1 0
9710 3710 22 0.0000000000000000e+00 4.9318568719311099e+02 1.3036144752860062e+03 4.5923595680258421e+02 0 0 0
9569 3569 22 0.0000000000000000e+00 6.6665510479993497e+02 7.1771435115066859e+00 4.7214854587972656e+02 0 0 1
10589 4589 22 0.0000000000000000e+00 7.6963960926542779e+02 6.7500159584475955e+02 4.7471645153595910e+02 1 1 1
9052 3052 22 0.0000000000000000e+00 8.1402646678919393e+02 1.0577178606295040e+03 4.9063556265189931e+02 0 0 1
11992 5992 22 0.0000000000000000e+00 6.1442587227626359e+02 1.0952632080123626e+03 4.7021204629811649e+02 0 1 0
9985 3985 22 0.0000000000000000e+00 8.2249711609528777e+02 9.7731141677419444e+00 5.1124468737757024e+02 0 0 1
11802 5802 22 0.0000000000000000e+00 2.6132187360613182e+02 1.6650492941292768e+02 5.0136137455706648e+02 1 0 1
11950 5950 22 0.0000000000000000e+00 1.9956983154631783e+02 2.7155980478959674e+02 5.1523011930527889e+02 0 0 1
10371 4371 22 0.0000000000000000e+00 8.5424801201921844e+02 7.1182473441369143e+02 5.0755757496060551e+02 -1 0 1
9494 3494 22 0.0000000000000000e+00 6.3886462363224359e+02 9.4122053503757593e+02 5.1843825412617468e+02 0 0 1
10047 4047 22 0.0000000000000000e+00 7.7377165024310102e+02 1.0470318060315851e+03 5.1623097001173437e+02 1 0 0
11089 5089 22 0.0000000000000000e+00 2.4914816412493774e+01 1.1351053696311230e+03 5.1402962673403329e+02 0 0 1
10726 4726 22 0.0000000000000000e+00 6.0835854810143087e+02 5.1017180286742217e+01 5.2334952650865216e+02 1 0 1
9894 3894 22 0.0000000000000000e+00 7.7574229406713800e+02 1.0117360524816965e+02 5.3981443345066066e+02 0 1 0
9071 3071 22 0.0000000000000000e+00 7.0583116582071341e+02 5.1274420891385103e+02 5.3085830070186080e+02 0 1 0
11138 5138 22 0.0000000000000000e+00 3.1881139609685880e+02 7.3010196486750942e+02 5.3385286772360996e+02 1 1 0
9753 3753 22 0.0000000000000000e+00 3.7921341280366840e+02 7.1109943306330683e+02 5.3188954108418432e+02 0 0 0
10490 4490 22 0.0000000000000000e+00 4.0183986115208131e+02 1.1175286808705584e+03 5.2201617652124764e+02 0 0 1
10079 4079 22 0.0000000000000000e+00 6.9618806844037181e+02 5.9117141162324977e+01 5.4890100579405714e+02 1 0 0
10376 4376 22 0.0000000000000000e+00 2.0450939423378409e+02 5.9428531260883074e+02 5.5400576345446132e+02 0 -1 0
10871 4871 22 0.0000000000000000e+00 4.9630386816784119e+02 9.5845858390811918e+02 5.6983983366128962e+02 1 0 0
10407 4407 22 0.0000000000000000e+00 8.5014510522073442e+02 1.0420341323491282e+03 5.4766910671932919e+02 1 1 0
10239 4239 22 0.0000000000000000e+00 9.9569236253301497e+01 3.3920157703711436e+02 5.9608280022392250e+02 1 1 0
10353 4353 22 0.0000000000000000e+00 1.7436755331324306e+02 7.9197844263176466e+02 5.7799210580224531e+02 1 1 0
11776 5776 22 0.0000000000000000e+00 5.1970214775523999e+01 1.6602505734475275e+02 6.0074683249086354e+02 0 1 0
10617 4617 22 0.0000000000000000e+00 2.3665753871192311e+02 1.9656326583469109e+02 6.0031420922476946e+02 1 0 0
11035 5035 22 0.0000000000000000e+00 6.7523337008175099e+02 1.8584343544484065e+02 6.2215110099070694e+02 0 0 0
11403 5403 22 0.0000000000000000e+00 2.0660523019827633e+02 6.5058409922201406e+02 6.2146734353001102e+02 1 1 0
10425 4425 22 0.0000000000000000e+00 1.4020068652275464e+02 7.3101747757042017e+02 6.0589069318908491e+02 1 0 0
11869 5869 22 0.0000000000000000e+00 3.9957737608117162e+02 7.4425449490795017e+02 6.0236420343787972e+02 0 1 0
3780 1260 11 0.0000000000000000e+00 8.3105291985363885e+02 1.2003601032819884e+03 6.1929163304303427e+02 0 0 0
3778 1260 1 0.0000000000000000e+00 8.4071050698987096e+02 1.2007680626582617e+03 6.2185377900825165e+02 0 0 0
11769 5769 22 0.0000000000000000e+00 1.3817688735932327e+02 1.9152688864954635e+02 6.4426945665895539e+02 0 1 0
11157 5157 22 0.0000000000000000e+00 1.5963834822082273e+02 3.0845034926022447e+02 6.2877314967803898e+02 1 0 1
11417 5417 22 0.0000000000000000e+00 6.7718259259057425e+02 3.4296661337465093e+02 6.4053626202833016e+02 0 0 0
10080 4080 22 0.0000000000000000e+00 7.3620911610155133e+02 4.6676169782175242e+02 6.4508689048195629e+02 0 0 1
11960 5960 22 0.0000000000000000e+00 6.9397155709626691e+02 5.9580520955929126e+02 6.4846969215686079e+02 0 0 0
3779 1260 10 0.0000000000000000e+00 8.5036809279626993e+02 1.2011760225138016e+03 6.2441592501643765e+02 0 0 0
10046 4046 22 0.0000000000000000e+00 7.8463724284213379e+02 6.9716561115633237e+02 6.5353843687099027e+02 1 0 0
10757 4757 22 0.0000000000000000e+00 1.2034240357647443e+03 1.1290881153528958e+03 6.0176537377392935e+02 -1 1 1
3282 1094 9 0.0000000000000000e+00 1.0856526969609067e+03 1.1533751274357483e+03 6.1859176655842441e+02 0 0 0
3280 1094 1 0.0000000000000000e+00 1.0912247154667346e+03 1.1451438678532008e+03 6.1968674873964460e+02 0 0 0
10978 4978 22 0.0000000000000000e+00 1.0221233608814987e+03 1.5528147699041313e+02 1.4125483830727736e+00 0 1 0
10368 4368 22 0.0000000000000000e+00 9.9389745343413949e+02 1.0802776775629527e+03 2.4656007696633882e+01 0 1 1
11883 5883 22 0.0000000000000000e+00 1.1899160170371167e+03 1.2592451192059102e+03 1.8085266789146328e+01 0 0 0
10314 4314 22 0.0000000000000000e+00 1.0650444544604341e+03 3.2418342718832122e+02 2.8804619387454565e+01 0 0 1
10909 4909 22 0.0000000000000000e+00 9.1470777209063795e+02 1.0216745415189004e+03 4.5471126739912989e+01 0 0 1
11007 5007 22 0.0000000000000000e+00 1.1115534593145399e+03 2.7113538149352286e+02 6.1665482982243574e+01 0 1 0
11828 5828 22 0.0000000000000000e+00 1.0515925287598332e+03 1.0734183518226810e+03 6.7494588034324238e+01 0 0 0
10421 4421 22 0.0000000000000000e+00 1.0146979098923388e+03 1.1712196690269126e+02 1.2914390723395834e+02 1 0 1
11299 5299 22 0.0000000000000000e+00 1.1444792806573287e+03 7.7568704105865481e+02 1.3265414952927969e+02 0 1 0
9148 3148 22 0.0000000000000000e+00 1.2030880875109765e+03 2.5677447481551764e+02 1.5676137949524602e+02 0 1 0
9203 3203 22 0.0000000000000000e+00 9.2134591480984011e+02 4.0811116062088679e+01 1.8711952657485216e+02 1 0 0
9766 3766 22 0.0000000000000000e+00 1.0437664192125039e+03 1.0790435518586223e+03 1.9042017881912713e+02 0 1 0
11585 5585 22 0.0000000000000000e+00 9.8615293969229015e+02 3.6470070742475662e+02 2.1786203971074880e+02 1 1 1
10661 4661 22 0.0000000000000000e+00 1.1813502575575390e+03 8.4497966703948873e+02 2.2665102229123775e+02 1 0 0
11196 5196 22 0.0000000000000000e+00 1.1693172879059898e+03 1.1266783561617242e+03 2.1228493995866580e+02 0 0 1
9353 3353 22 0.0000000000000000e+00 1.1214447850721922e+03 4.1578546724953604e+01 2.7520812593417884e+02 0 0 1
9267 3267 22 0.0000000000000000e+00 1.0568420811082799e+03 3.3668912820817212e+02 2.7211166795527936e+02 0 1 0
10727 4727 22 0.0000000000000000e+00 9.7294157604841519e+02 9.4794061111880887e+02 2.8074885749902285e+02 0 0 0
11250 5250 22 0.0000000000000000e+00 9.5995852264003463e+02 8.0915901377780131e+01 2.9501004319862255e+02 0 0 1
10273 4273 22 0.0000000000000000e+00 1.1700816777997845e+03 5.8028469711425168e+02 2.9259110522057387e+02 0 0 0
10716 4716 22 0.0000000000000000e+00 1.0896505399336438e+03 1.2724966250571263e+03 3.0759364626029952e+02 0 0 0
2969 990 8 0.0000000000000000e+00 1.0884623679174217e+03 8.1671770917149297e+02 3.5667327096797982e+02 0 0 0
11878 5878 22 0.0000000000000000e+00 9.9159368611128866e+02 1.1261574474482902e+03 3.4522582352350440e+02 0 -1 1
10386 4386 22 0.0000000000000000e+00 1.0233862096179371e+03 6.5021020416696365e+02 3.8484170066151654e+02 1 1 1
2970 990 9 0.0000000000000000e+00 1.0826463445478171e+03 8.2107920515429248e+02 3.7530526597179056e+02 0 0 0
2968 990 1 0.0000000000000000e+00 1.0855543563889835e+03 8.1889845764452014e+02 3.6598926797634164e+02 0 0 0
9530 3530 22 0.0000000000000000e+00 1.1438730362718350e+03 1.2621258584652223e+03 3.6843088721511396e+02 -1 0 0
10980 4980 22 0.0000000000000000e+00 9.6298096139125664e+02 1.1800372712943204e+03 4.1139703196813667e+02 0 0 0
11354 5354 22 0.0000000000000000e+00 1.1989143285353186e+03 1.6076628363327450e+02 4.7968658356767014e+02 0 1 0
9029 3029 22 0.0000000000000000e+00 9.4024146334917691e+02 6.7861314604883796e+02 4.7710527032672911e+02 0 0 0
9263 3263 22 0.0000000000000000e+00 1.0200889020490686e+03 8.8808791105883779e+02 4.8478618323762993e+02 0 0 1
11519 5519 22 0.0000000000000000e+00 1.1988654500714151e+03 4.2039349552453155e+02 5.1244447920506195e+02 -1 1 -1
9111 3111 22 0.0000000000000000e+00 1.1177454044832537e+03 1.2902569799002611e+03 4.9961869155321017e+02 0 0 0
11678 5678 22 0.0000000000000000e+00 1.2088210962190485e+03 6.0537851981865413e+02 5.3803640924213539e+02 0 0 0
11309 5309 22 0.0000000000000000e+00 9.5932151872538350e+02 2.2723404260021593e+02 6.0550875014997098e+02 0 0 0
10319 4319 22 0.0000000000000000e+00 1.0823909393815450e+03 5.6160141656701182e+02 6.0367120934392301e+02 0 0 0
3281 1094 8 0.0000000000000000e+00 1.0967967332546177e+03 1.1369126089667413e+03 6.2078173092494251e+02 0 0 0
3591 1197 9 0.0000000000000000e+00 1.0809916331559295e+03 1.0151229190706022e+03 6.5659705107116440e+02 0 0 0
3589 1197 1 0.0000000000000000e+00 1.0776405599092780e+03 1.0060168395810922e+03 6.5901565119276472e+02 0 0 0
3590 1197 8 0.0000000000000000e+00 1.0742894866626264e+03 9.9691076009158246e+02 6.6143425131436561e+02 0 0 0
9420 3420 22 0.0000000000000000e+00 9.5295315448729468e+02 9.0746447236061420e+02 6.6263445194135602e+02 1 0 0
11966 5966 22 0.0000000000000000e+00 1.0298351540923913e+03 8.4362797714099167e+02 6.5654185406234592e+02 0 1 0
11411 5411 22 0.0000000000000000e+00 1.0702976049504559e+03 6.4167578708039798e+02 6.7382369031696646e+02 0 0 -1
11070 5070 22 0.0000000000000000e+00 1.1150028746167727e+03 5.8167349784575140e+02 6.6273025401074142e+02 0 0 1
11558 5558 22 0.0000000000000000e+00 4.6094730277083977e+02 5.7308786559226576e+02 6.9911516590203394e+02 1 0 0
11341 5341 22 0.0000000000000000e+00 1.2448390754769352e+02 8.5246324746722712e+02 6.8822147730107065e+02 1 0 0
10743 4743 22 0.0000000000000000e+00 5.7974389980588819e+02 1.0163015308849411e+03 7.0195794725634914e+02 1 -1 0
11010 5010 22 0.0000000000000000e+00 2.6992900111965361e+02 1.2927352396364681e+03 6.8933086984519275e+02 0 0 0
10494 4494 22 0.0000000000000000e+00 6.2607937446923665e+02 1.2948444563573610e+03 6.9743649364618818e+02 0 1 1
11912 5912 22 0.0000000000000000e+00 1.1507229956990091e+02 1.3231964892148756e+03 6.9145180265752629e+02 0 0 0
10426 4426 22 0.0000000000000000e+00 5.7786663076698301e+02 2.9457140154285179e+02 7.0326387487374143e+02 1 0 0
11805 5805 22 0.0000000000000000e+00 1.0830620288797907e+02 5.8650025086306073e+02 7.2792296764628361e+02 1 0 0
9771 3771 22 0.0000000000000000e+00 2.6462753898562482e+02 1.0965962788305976e+03 7.1400837097762803e+02 0 0 1
10011 4011 22 0.0000000000000000e+00 7.6261958254276931e+02 1.2511879714457091e+03 7.2508066314471876e+02 0 0 0
11124 5124 22 0.0000000000000000e+00 6.7535086241485953e+02 6.5494539614844200e+01 7.4079877041178963e+02 0 0 0
10038 4038 22 0.0000000000000000e+00 1.4726485083820526e+02 1.3367020389887687e+03 7.3684716403156233e+02 0 0 1
9245 3245 22 0.0000000000000000e+00 3.8314594739715574e+02 1.3351696092031432e+03 7.2900194760925388e+02 1 0 1
10014 4014 22 0.0000000000000000e+00 8.0329820926415130e+02 3.5115470661018480e+02 7.5523812854368657e+02 0 1 0
10056 4056 22 0.0000000000000000e+00 5.9160230616095953e+02 4.8974072738546596e+02 7.6429617532230213e+02 0 0 1
11382 5382 22 0.0000000000000000e+00 7.7500842734647142e+02 9.7441497079148019e+02 7.7969967210586822e+02 0 0 0
10222 4222 22 0.0000000000000000e+00 3.9799244559094753e+01 1.1402470470093633e+03 7.7394372148075308e+02 1 1 0
10581 4581 22 0.0000000000000000e+00 4.9656970000869990e+02 1.1722527134003526e+03 7.6300408932118899e+02 1 0 0
9507 3507 22 0.0000000000000000e+00 2.8441513963091177e+02 5.5648984022372326e+02 8.0364540491753462e+02 0 1 0
9371 3371 22 0.0000000000000000e+00 5.1217255664642926e+02 6.0951513268437179e+02 7.9890818960891590e+02 0 1 0
9810 3810 22 0.0000000000000000e+00 2.6563338965018130e+02 7.5557456478179654e+02 7.8681280197981425e+02 1 0 0
11319 5319 22 0.0000000000000000e+00 1.4904125841491344e+02 4.7902414304553741e+02 8.2630967772051099e+02 0 0 0
11352 5352 22 0.0000000000000000e+00 3.1799438527280870e+02 8.2193700792356742e+02 8.1421408971062942e+02 1 0 0
3149 1050 8 0.0000000000000000e+00 3.9439580196800711e+02 9.3706158972759113e+02 8.1061888950939112e+02 0 0 0
3148 1050 1 0.0000000000000000e+00 3.9682484773621434e+02 9.3319787120958006e+02 8.1951672168204198e+02 0 0 0
3150 1050 9 0.0000000000000000e+00 3.9925389441361671e+02 9.2933415297838587e+02 8.2841455355286644e+02 0 0 0
9677 3677 22 0.0000000000000000e+00 7.4454990932208887e+02 9.2873180510613247e+02 8.1353686889891981e+02 1 0 1
10772 4772 22 0.0000000000000000e+00 5.3110453182003837e+01 8.9498167556207775e+01 8.5442350036152720e+02 0 0 0
9425 3425 22 0.0000000000000000e+00 8.6221914856597664e+02 4.4448350813142690e+02 8.4809233009733339e+02 0 1 0
11389 5389 22 0.0000000000000000e+00 4.2750008208877404e+02 6.6335444045607153e+02 8.5802379357170776e+02 0 0 0
9336 3336 22 0.0000000000000000e+00 8.5445176884732541e+02 7.3111911651179321e+02 8.4212453919961604e+02 0 0 1
10571 4571 22 0.0000000000000000e+00 2.8409121105820606e+02 1.1355071890945976e+03 8.4859812112287204e+02 0 0 1
9122 3122 22 0.0000000000000000e+00 4.9038332289740953e+02 1.4879032183944392e+02 8.7056940656666984e+02 0 0 0
11219 5219 22 0.0000000000000000e+00 4.9452159138391005e+02 4.7370905226918768e+02 8.6716593346262005e+02 0 0 0
11726 5726 22 0.0000000000000000e+00 6.9420330752875907e+02 5.6993148383686014e+02 8.7609482521644316e+02 0 0 0
9618 3618 22 0.0000000000000000e+00 2.0130760789115368e+02 9.7662080051416876e+02 8.8183852634253265e+02 0 1 0
11268 5268 22 0.0000000000000000e+00 3.0143315889410186e+01 1.0644168417546632e+03 8.7108616420652697e+02 -1 -1 1
10653 4653 22 0.0000000000000000e+00 8.4226720784967824e+02 1.1588647194674606e+03 8.8291100082011735e+02 0 0 0
11418 5418 22 0.0000000000000000e+00 1.8058340089163656e+02 3.2801771117058756e+01 9.0224611104350618e+02 1 0 0
10107 4107 22 0.0000000000000000e+00 8.0722807510677001e+02 7.3196164950575030e+02 8.9519217878644065e+02 0 1 0
9633 3633 22 0.0000000000000000e+00 4.7498110335984768e+02 7.8788959464983361e+02 8.9866998426012299e+02 0 0 0
11122 5122 22 0.0000000000000000e+00 8.9151544198857516e+02 9.5176435926297859e+02 8.9061895024474165e+02 0 0 0
11613 5613 22 0.0000000000000000e+00 4.4775019053322478e+02 1.1339688345591010e+03 9.0999416523042078e+02 0 0 0
10641 4641 22 0.0000000000000000e+00 5.0706943042480469e+02 1.2649455244235471e+03 8.9346580761578014e+02 1 0 0
10590 4590 22 0.0000000000000000e+00 7.9988226812170569e+02 4.0033076171132097e+02 9.1690537163227646e+02 1 0 0
10575 4575 22 0.0000000000000000e+00 7.7633830265556901e+02 4.8714700772101440e+02 9.2539877450511904e+02 1 0 0
10106 4106 22 0.0000000000000000e+00 1.0647240115055214e+02 8.9983514459147193e+02 9.1562024142639848e+02 1 1 1
10133 4133 22 0.0000000000000000e+00 4.1495413139715714e+02 5.1572944925721208e+02 9.3840051000976598e+02 1 0 0
9361 3361 22 0.0000000000000000e+00 8.0099311379268045e+02 5.7602560169261028e+02 9.4857527702652544e+02 0 1 0
9811 3811 22 0.0000000000000000e+00 6.6476883974636644e+02 5.8064732963414463e+02 9.4173161196183264e+02 0 0 0
9532 3532 22 0.0000000000000000e+00 7.2769332422955256e+02 1.0384111574413173e+03 9.4393094868697153e+02 1 0 1
9704 3704 22 0.0000000000000000e+00 4.7912008539932071e+02 1.0787437765547409e+03 9.4587981787132696e+02 0 0 0
11947 5947 22 0.0000000000000000e+00 1.8711449585345500e+02 8.6294689141293759e+01 9.7273688807582198e+02 0 0 1
10917 4917 22 0.0000000000000000e+00 9.0255378409044170e+02 3.8562955837094717e+02 9.6843590654865523e+02 0 1 0
9934 3934 22 0.0000000000000000e+00 4.5474947081514659e+02 5.5410538644728638e+02 9.7915259088418873e+02 0 0 1
11016 5016 22 0.0000000000000000e+00 6.4691500840104584e+02 1.2538234895921803e+03 9.8524996718913508e+02 0 0 1
10998 4998 22 0.0000000000000000e+00 3.8453105545645559e+02 1.3224753070505369e+03 9.7597905292123028e+02 0 -1 1
10049 4049 22 0.0000000000000000e+00 5.2678151883231783e+02 1.3322046703791368e+03 9.8737489950642021e+02 0 0 0
9132 3132 22 0.0000000000000000e+00 2.0677984319934168e+02 8.2708931870892798e+02 1.0120489456171857e+03 1 0 0
11438 5438 22 0.0000000000000000e+00 4.9655914006511750e+02 1.0026812773842004e+03 9.9053948496328132e+02 0 1 0
9552 3552 22 0.0000000000000000e+00 5.8278408632129481e+02 1.1593993486700977e+03 9.9305212562296424e+02 0 0 0
10517 4517 22 0.0000000000000000e+00 7.9848282811025240e+02 1.8482813719593366e+02 1.0317904331828693e+03 1 1 -1
11945 5945 22 0.0000000000000000e+00 1.1650720384279337e+02 5.8041919672843244e+02 1.0243643934149604e+03 1 2 0
11615 5615 22 0.0000000000000000e+00 4.1438323817661563e+02 7.6137553620288315e+02 1.0301536152995536e+03 1 0 0
10531 4531 22 0.0000000000000000e+00 3.3001325654963310e+01 8.2554781960303137e+02 1.0155695260422061e+03 0 0 1
11521 5521 22 0.0000000000000000e+00 9.0709991625493700e+01 1.1133477750231732e+03 1.0361839900170460e+03 1 1 0
11045 5045 22 0.0000000000000000e+00 7.9990239419279385e+02 1.2811905532987930e+03 1.0208190985044067e+03 0 0 1
10952 4952 22 0.0000000000000000e+00 3.5723077414567842e+02 2.0617600766129559e+01 1.0491690434311847e+03 0 0 1
9209 3209 22 0.0000000000000000e+00 3.5732004335776173e+02 3.0071277238629608e+02 1.0549232561568351e+03 0 1 1
10502 4502 22 0.0000000000000000e+00 2.9653971405174354e+02 7.8530003177564311e+02 1.0477083400075933e+03 1 0 0
10583 4583 22 0.0000000000000000e+00 7.6267184414450787e+02 1.0850499436956152e+03 1.0520435950094356e+03 0 0 1
10608 4608 22 0.0000000000000000e+00 3.4100127615285646e+02 3.9531044390963879e+00 1.0753635863262321e+03 0 0 0
10782 4782 22 0.0000000000000000e+00 6.0989480103908681e+02 4.4665427124826846e+02 1.0801533044563969e+03 1 0 -1
9416 3416 22 0.0000000000000000e+00 7.6628541110895469e+02 4.2859099180946839e+02 1.0817899767607405e+03 1 0 1
11406 5406 22 0.0000000000000000e+00 4.7479196189469337e+02 7.9600300689099242e+02 1.0821090120577664e+03 0 0 0
10146 4146 22 0.0000000000000000e+00 4.1726474287537911e+02 1.0378733860525808e+03 1.0801704126181353e+03 0 0 0
9605 3605 22 0.0000000000000000e+00 2.5557325997017762e+02 1.0658673371310854e+03 1.0887770628117380e+03 0 0 0
4385 1462 10 0.0000000000000000e+00 5.6817864312968629e+02 1.0569521830515730e+03 1.0817093710394354e+03 0 0 0
4384 1462 1 0.0000000000000000e+00 5.7217663224226533e+02 1.0657731310758493e+03 1.0842007450922140e+03 0 0 0
4386 1462 11 0.0000000000000000e+00 5.7617462153305542e+02 1.0745940805011578e+03 1.0866921190718460e+03 0 0 0
10398 4398 22 0.0000000000000000e+00 6.8521865877385679e+01 1.1359836837522639e+03 1.0692658747883163e+03 1 0 0
11752 5752 22 0.0000000000000000e+00 2.3940231018476123e+02 1.2767001807199979e+03 1.0903937620882543e+03 0 0 0
9254 3254 22 0.0000000000000000e+00 3.3369228286253173e+02 1.3321273626317611e+02 1.1163527920298548e+03 1 0 0
11666 5666 22 0.0000000000000000e+00 3.8101920410847072e+02 3.3404679857817234e+02 1.1080150349544847e+03 1 1 0
11109 5109 22 0.0000000000000000e+00 2.7574174296973956e+02 4.7726719519792124e+02 1.0947016783638885e+03 0 0 0
11054 5054 22 0.0000000000000000e+00 2.3589649033676142e+01 6.1517121064796277e+02 1.1109747907180292e+03 1 0 0
3048 1016 9 0.0000000000000000e+00 8.2019072200010282e+02 9.7178439978098584e+02 1.1171627536450662e+03 0 0 0
10432 4432 22 0.0000000000000000e+00 8.7923327546148198e+02 9.9405945593033107e+02 1.0984007713571241e+03 0 0 0
11888 5888 22 0.0000000000000000e+00 8.2045476542379117e+02 1.2193127221945190e+03 1.1108717441849108e+03 0 1 1
10547 4547 22 0.0000000000000000e+00 7.6224187979923147e+02 1.2592350039110129e+03 1.1165306834537882e+03 0 0 0
11276 5276 22 0.0000000000000000e+00 7.1392576619137060e+02 3.4072997907814101e+02 1.1250930533533647e+03 1 1 0
10137 4137 22 0.0000000000000000e+00 6.7470277919743739e+02 3.8297482219195496e+02 1.1422753804039344e+03 0 0 -1
9928 3928 22 0.0000000000000000e+00 6.6484373241992455e+02 5.7411582610784706e+02 1.1390306178015001e+03 0 0 0
9728 3728 22 0.0000000000000000e+00 1.1652357312277090e+02 7.1870718033053288e+02 1.1391499297726498e+03 1 0 1
9990 3990 22 0.0000000000000000e+00 7.5023583995714250e+02 8.2245444751093919e+02 1.1232057451518008e+03 0 0 0
10674 4674 22 0.0000000000000000e+00 3.1101522637607673e+02 9.2073070346045188e+02 1.1310761536098096e+03 0 0 0
3046 1016 1 0.0000000000000000e+00 8.1986138926670185e+02 9.8122766718351863e+02 1.1204363216858160e+03 0 0 0
3047 1016 8 0.0000000000000000e+00 8.1953205572246418e+02 9.9067093347839602e+02 1.1237098893865032e+03 0 0 0
11416 5416 22 0.0000000000000000e+00 1.5435373171903100e+02 1.0604723277517232e+03 1.1203056781223654e+03 1 0 0
11939 5939 22 0.0000000000000000e+00 1.5702705243470410e+02 2.7761811667386627e+02 1.1649939330180969e+03 1 0 0
11530 5530 22 0.0000000000000000e+00 7.1702696131581547e+02 3.4071677123801209e+02 1.1451616167735742e+03 0 0 0
11101 5101 22 0.0000000000000000e+00 5.7305130965752289e+02 1.1044397115322943e+03 1.1644089752737971e+03 1 0 0
9715 3715 22 0.0000000000000000e+00 7.7967046397673857e+02 1.3023603146458956e+03 1.1560408013959748e+03 0 0 0
10185 4185 22 0.0000000000000000e+00 9.4825138792739904e+02 5.1218213280817872e+02 6.7934263882752248e+02 0 1 1
2955 985 9 0.0000000000000000e+00 1.0116108737942021e+03 1.1012893764476726e+03 6.9431237730928012e+02 0 0 0
10104 4104 22 0.0000000000000000e+00 9.5232399310347932e+02 3.0748906466960076e+01 7.2009332970857645e+02 0 0 0
2953 985 1 0.0000000000000000e+00 1.0137220422336075e+03 1.1000182092664727e+03 7.0400397775396959e+02 0 0 0
2954 985 8 0.0000000000000000e+00 1.0158332102847219e+03 1.0987470421113596e+03 7.1369557683904497e+02 0 0 0
10869 4869 22 0.0000000000000000e+00 1.0793740267184801e+03 4.2625141761830974e+01 7.3271109553098188e+02 -1 1 1
11248 5248 22 0.0000000000000000e+00 1.0663853950345219e+03 4.5482545124805978e+02 7.3699481116351558e+02 0 0 1
9451 3451 22 0.0000000000000000e+00 9.2788525755503360e+02 6.1607005491736561e+02 7.3856214959891042e+02 0 1 1
11981 5981 22 0.0000000000000000e+00 1.2069960062443552e+03 6.5056647703317253e+02 7.3982349002077842e+02 0 1 1
975 325 5 0.0000000000000000e+00 1.0990305994046121e+03 1.3095964392806670e+03 7.4887851429579723e+02 0 0 0
4611 1537 13 0.0000000000000000e+00 1.0974605665209085e+03 1.3327860030707157e+03 7.4745835449487970e+02 0 0 0
313 105 1 0.0000000000000000e+00 1.1096028827957755e+03 1.2881373514512165e+03 7.6723695769252743e+02 0 0 0
315 105 3 0.0000000000000000e+00 1.1073138080307647e+03 1.2784095499597204e+03 7.6759753510055168e+02 0 0 0
973 325 1 0.0000000000000000e+00 1.1045571963009568e+03 1.3125017285647577e+03 7.5668978939967997e+02 0 0 0
564 188 3 0.0000000000000000e+00 1.0898057933389700e+03 1.2925141514574298e+03 7.7603384257817606e+02 0 0 0
562 188 1 0.0000000000000000e+00 1.0963745374619623e+03 1.3000098768021358e+03 7.7684975099213204e+02 0 0 0
563 188 2 0.0000000000000000e+00 1.1029432806372183e+03 1.3075056031628778e+03 7.7766565966965436e+02 0 0 0
974 325 4 0.0000000000000000e+00 1.1100837941295226e+03 1.3154070176210676e+03 7.6450106422235069e+02 0 0 0
314 105 2 0.0000000000000000e+00 1.1118919575607861e+03 1.2978651529427125e+03 7.6687638028450317e+02 0 0 0
521 174 2 0.0000000000000000e+00 1.1198422183229036e+03 1.3083494391306704e+03 7.7752346360770753e+02 0 0 0
520 174 1 0.0000000000000000e+00 1.1276920914717593e+03 1.3021555197468547e+03 7.7764533491165525e+02 0 0 0
522 174 3 0.0000000000000000e+00 1.1355419654289201e+03 1.2959616009219098e+03 7.7776720603038598e+02 0 0 0
4647 1549 13 0.0000000000000000e+00 1.0794136204182194e+03 1.3406147142039631e+03 7.7744893952964128e+02 0 0 0
4609 1537 1 0.0000000000000000e+00 1.1009832637862332e+03 1.3320404555830974e+03 7.5678759705052119e+02 0 0 0
4610 1537 12 0.0000000000000000e+00 1.1045059610515582e+03 1.3312949080954788e+03 7.6611683960616267e+02 0 0 0
4645 1549 1 0.0000000000000000e+00 1.0885721641598759e+03 1.3373370399955149e+03 7.7976797426906865e+02 0 0 0
7139 2380 16 0.0000000000000000e+00 1.1101469904343433e+03 1.3223951347053314e+03 7.8034440087476310e+02 0 0 0
5452 1818 1 0.0000000000000000e+00 1.1286907480443663e+03 1.3275255598722435e+03 7.6212484596069908e+02 0 0 0
5453 1818 14 0.0000000000000000e+00 1.1208056497203286e+03 1.3281315903653770e+03 7.6824513667620693e+02 0 0 0
6482 2161 16 0.0000000000000000e+00 1.1129300605786561e+03 1.3397293724914502e+03 7.7836155653927472e+02 0 0 0
5454 1818 15 0.0000000000000000e+00 1.1365758456978315e+03 1.3269195284721802e+03 7.5600455609830954e+02 0 0 0
10180 4180 22 0.0000000000000000e+00 1.0047168263304043e+03 3.2227228951520863e+02 7.9351117867719495e+02 0 0 0
10568 4568 22 0.0000000000000000e+00 1.1229320976614126e+03 3.8056892400975323e+02 7.8548767673372265e+02 1 1 0
10226 4226 22 0.0000000000000000e+00 9.1657510743020055e+02 7.3721761852531404e+02 8.0365058902778878e+02 0 1 0
7140 2380 17 0.0000000000000000e+00 1.1013930129079649e+03 1.3145827803417073e+03 7.9654116011376323e+02 0 0 0
4646 1549 12 0.0000000000000000e+00 1.0977307095372466e+03 1.3340593663549867e+03 7.8208700905214789e+02 0 0 0
7138 2380 1 0.0000000000000000e+00 1.1057700014118918e+03 1.3184889576264297e+03 7.8844277984450002e+02 0 0 0
4853 1618 12 0.0000000000000000e+00 1.1096569334348551e+03 1.3333842464120826e+03 7.9384246342053768e+02 0 0 0
4852 1618 1 0.0000000000000000e+00 1.1027992251476403e+03 1.3362604786889874e+03 8.0052820474213024e+02 0 0 0
8162 2721 20 0.0000000000000000e+00 1.1245520930560378e+03 1.3295399199043445e+03 7.8509631883792520e+02 0 0 0
8161 2721 1 0.0000000000000000e+00 1.1344224101682557e+03 1.3287758936391078e+03 7.8368454481002289e+02 0 0 0
8163 2721 21 0.0000000000000000e+00 1.1442927265471742e+03 1.3280118674536166e+03 7.8227277145733342e+02 0 0 0
10324 4324 22 0.0000000000000000e+00 1.1864521857099510e+03 1.2538951101137638e+03 8.1321988791264505e+02 0 0 1
4854 1618 13 0.0000000000000000e+00 1.0959415168953803e+03 1.3391367105037250e+03 8.0721394439483686e+02 0 0 0
11327 5327 22 0.0000000000000000e+00 9.0587155786197309e+02 5.0275637908182489e+02 8.5800231282684251e+02 0 0 -1
3329 1110 8 0.0000000000000000e+00 9.6107924180751252e+02 1.3168985297194395e+03 8.5409236563252466e+02 0 0 0
3328 1110 1 0.0000000000000000e+00 9.5581479344558329e+02 1.3250404030722007e+03 8.5654093224558403e+02 0 0 0
10456 4456 22 0.0000000000000000e+00 1.1525333317668835e+03 1.2604741703187005e+03 8.7896232630037980e+02 0 0 1
3330 1110 9 0.0000000000000000e+00 9.5055034409377129e+02 1.3331822763349551e+03 8.5898949896832255e+02 0 0 0
2829 943 9 0.0000000000000000e+00 1.0425030053184446e+03 9.9105070062512573e+02 9.0007992323794360e+02 0 0 0
2827 943 1 0.0000000000000000e+00 1.0439586022273879e+03 9.9099854501378422e+02 9.0997328077439670e+02 0 0 0
9975 3975 22 0.0000000000000000e+00 1.1320571547768877e+03 2.3046838703079595e+02 9.2150685413377437e+02 0 1 0
10123 4123 22 0.0000000000000000e+00 1.1398607230348780e+03 6.3552879586418192e+02 9.3412668455976598e+02 0 1 0
2828 943 8 0.0000000000000000e+00 1.0454141993907392e+03 9.9094638847969611e+02 9.1986663802134069e+02 0 0 0
11601 5601 22 0.0000000000000000e+00 1.0026230637611025e+03 6.8821612957544664e+02 9.6091966452521353e+02 0 0 1
3101 1034 8 0.0000000000000000e+00 1.0317518016364895e+03 1.1380684504494770e+03 9.6091156538341886e+02 0 0 0
11485 5485 22 0.0000000000000000e+00 1.1640082641066647e+03 1.2286423066205402e+03 9.4136679714462923e+02 0 1 0
10427 4427 22 0.0000000000000000e+00 1.2043215550524988e+03 1.2459569046702577e+03 9.4655704244175513e+02 0 1 -1
9540 3540 22 0.0000000000000000e+00 1.0988104739992050e+03 5.3884447401563548e+01 9.6957577133821712e+02 0 1 0
10099 4099 22 0.0000000000000000e+00 9.1943379819742995e+02 3.6485952450292984e+02 9.8498289101283444e+02 0 0 -1
10040 4040 22 0.0000000000000000e+00 1.0200359614737265e+03 9.2145865487908213e+02 9.7898770088238211e+02 0 0 1
3102 1034 9 0.0000000000000000e+00 1.0209075174066915e+03 1.1442928942798017e+03 9.7652110713520653e+02 0 0 0
3100 1034 1 0.0000000000000000e+00 1.0263296601446309e+03 1.1411806725058696e+03 9.6871633595620506e+02 0 0 0
11539 5539 22 0.0000000000000000e+00 1.1779299120806793e+03 6.9542999414816632e+02 1.0001363872868355e+03 1 0 0
3228 1076 9 0.0000000000000000e+00 1.0347920634559455e+03 1.1636583785592256e+03 1.0130045747627988e+03 0 0 0
10480 4480 22 0.0000000000000000e+00 1.1315942361730845e+03 1.3189136754683184e+03 1.0085277082770768e+03 0 -1 0
10703 4703 22 0.0000000000000000e+00 1.1994121118946548e+03 5.9298573328200939e+02 1.0377662151332636e+03 0 1 1
11095 5095 22 0.0000000000000000e+00 1.0811979122456746e+03 6.3384642878190937e+02 1.0367106190906152e+03 0 0 0
2809 937 1 0.0000000000000000e+00 1.1306357163150567e+03 1.1288377996822278e+03 1.0369628025792740e+03 0 0 0
2811 937 9 0.0000000000000000e+00 1.1345388782307889e+03 1.1196580905029518e+03 1.0376686894138934e+03 0 0 0
3226 1076 1 0.0000000000000000e+00 1.0416747793002769e+03 1.1565955330008628e+03 1.0146612118715567e+03 0 0 0
3227 1076 8 0.0000000000000000e+00 1.0485574940197585e+03 1.1495326871626323e+03 1.0163178481701372e+03 0 0 0
2810 937 8 0.0000000000000000e+00 1.1267325543112024e+03 1.1380175075914899e+03 1.0362569151287826e+03 0 0 0
11513 5513 22 0.0000000000000000e+00 9.6720345149091395e+02 1.3409439874938842e+03 1.0314971238932853e+03 1 1 0
9347 3347 22 0.0000000000000000e+00 1.0034278660315903e+03 2.3090541158544843e+02 1.0908897621302610e+03 -1 1 0
9367 3367 22 0.0000000000000000e+00 9.6885045672940930e+02 4.2752784841960676e+02 1.0717259127420930e+03 -1 1 0
9490 3490 22 0.0000000000000000e+00 1.1602685312851283e+03 5.7830351841582285e+02 1.0841807624937167e+03 0 1 0
2925 975 9 0.0000000000000000e+00 1.0967902575079008e+03 8.6281681264353517e+02 1.1118281739325248e+03 0 0 0
2923 975 1 0.0000000000000000e+00 1.1032751382433660e+03 8.5718180266574041e+02 1.1169460804953931e+03 0 0 0
10809 4809 22 0.0000000000000000e+00 1.0576867610142749e+03 1.0930087946862302e+03 1.1119122697201453e+03 0 0 -1
10923 4923 22 0.0000000000000000e+00 1.0451037424237336e+03 3.3530083504609212e+02 1.1245027837021703e+03 1 0 1
2924 975 8 0.0000000000000000e+00 1.1097600197485117e+03 8.5154679189516116e+02 1.1220639879409196e+03 0 0 0
11193 5193 22 0.0000000000000000e+00 1.0948036163083223e+03 7.5972219060034593e+02 1.1704412415675836e+03 0 0 0
1362 454 5 0.0000000000000000e+00 1.0445195731241618e+03 8.5314207384830684e+02 1.1685625825499571e+03 0 0 0
8334 2778 21 0.0000000000000000e+00 1.0038179659958148e+03 8.7896439520038325e+02 1.1703809749517407e+03 0 0 0
6597 2199 17 0.0000000000000000e+00 1.0412623510981068e+03 8.8543041775923007e+02 1.1626586352263669e+03 0 0 0
6921 2307 17 0.0000000000000000e+00 1.2031093090735437e+03 1.1978107905236172e+03 1.3446441914330146e+03 0 0 0
6919 2307 1 0.0000000000000000e+00 1.1956708371279599e+03 1.1940398093154151e+03 1.3391261467720167e+03 0 0 0
5293 1765 1 0.0000000000000000e+00 1.1685241829287115e+03 1.1918794115987539e+03 1.3402706344647661e+03 0 0 0
5295 1765 13 0.0000000000000000e+00 1.1650079536167602e+03 1.1985632378680684e+03 1.3468252210659243e+03 0 0 0
3850 1284 1 0.0000000000000000e+00 1.2002170283378568e+03 1.1739169746874159e+03 1.3479895663415291e+03 0 0 0
3851 1284 10 0.0000000000000000e+00 1.1971891415048942e+03 1.1768105202756158e+03 1.3389088563866296e+03 0 0 0
4351 1451 1 0.0000000000000000e+00 1.1751725695598429e+03 1.1729725769539843e+03 1.3499373165249374e+03 0 0 0
4352 1451 10 0.0000000000000000e+00 1.1819030827516240e+03 1.1782166483557558e+03 1.3447219624204718e+03 0 0 0
4353 1451 11 0.0000000000000000e+00 1.1684420563680619e+03 1.1677285055522132e+03 1.3551526706294030e+03 0 0 0
7008 2336 17 0.0000000000000000e+00 1.1531374078333013e+03 1.1762614553392352e+03 1.3503425442723385e+03 0 0 0
7006 2336 1 0.0000000000000000e+00 1.1544215161451318e+03 1.1786040690463035e+03 1.3407059878125019e+03 0 0 0
7353 2451 19 0.0000000000000000e+00 1.1334179521259471e+03 1.1713652770067790e+03 1.3442505544112455e+03 0 0 0
1314 438 5 0.0000000000000000e+00 1.0467360875501897e+03 1.1641145823341406e+03 1.3384787987583024e+03 0 0 0
4728 1576 13 0.0000000000000000e+00 1.0781204047552710e+03 1.1494146064184231e+03 1.3404633863649285e+03 0 0 0
3105 1035 9 0.0000000000000000e+00 1.0459037113596357e+03 1.1124417746343538e+03 1.3419945893556660e+03 0 0 0
5409 1803 15 0.0000000000000000e+00 1.1347835410520802e+03 1.0866662187079446e+03 1.3529143660918587e+03 0 0 0
7944 2648 19 0.0000000000000000e+00 1.1147498631034518e+03 1.0884704172235729e+03 1.3402333299495463e+03 0 0 0
5408 1803 14 0.0000000000000000e+00 1.1378583345815077e+03 1.0696283907876220e+03 1.3429014708312111e+03 0 0 0
2015 672 6 0.0000000000000000e+00 1.1420595480970010e+03 1.0538078581402442e+03 1.3470217134230879e+03 0 0 0
5407 1803 1 0.0000000000000000e+00 1.1363209380709623e+03 1.0781473044519976e+03 1.3479079187744401e+03 0 0 0
7942 2648 1 0.0000000000000000e+00 1.1183811207475394e+03 1.0792972294115032e+03 1.3386003583165352e+03 0 0 0
8951 2984 20 0.0000000000000000e+00 1.1264294239148583e+03 1.0599011927827155e+03 1.3498592728552080e+03 0 0 0
6854 2285 16 0.0000000000000000e+00 1.1154230628203211e+03 1.0541932237415936e+03 1.3382231579612292e+03 0 0 0
8267 2756 20 0.0000000000000000e+00 1.1099797928224584e+03 1.0663192073704806e+03 1.3485707344827479e+03 0 0 0
8266 2756 1 0.0000000000000000e+00 1.1040240416944448e+03 1.0606516302983619e+03 1.3542635033053323e+03 0 0 0
1854 618 7 0.0000000000000000e+00 1.1536431629109425e+03 1.0308667538484249e+03 1.3444593382399253e+03 0 0 0
1852 618 1 0.0000000000000000e+00 1.1487337698680576e+03 1.0374963846829114e+03 1.3388072712231290e+03 0 0 0
6229 2077 1 0.0000000000000000e+00 1.1300473308711371e+03 1.0369309893114496e+03 1.3515078062378743e+03 0 0 0
6230 2077 14 0.0000000000000000e+00 1.1276312558455002e+03 1.0433796824060457e+03 1.3442568101767663e+03 0 0 0
8209 2737 1 0.0000000000000000e+00 1.0233179291715048e+03 1.0098127657650408e+03 1.3474862022496814e+03 0 0 0
8210 2737 20 0.0000000000000000e+00 1.0221982970963435e+03 1.0106235628538891e+03 1.3375822115926826e+03 0 0 0
5364 1788 13 0.0000000000000000e+00 1.0488206872514463e+03 9.9570812271911484e+02 1.3472453879825905e+03 0 0 0
5362 1788 1 0.0000000000000000e+00 1.0455503624975815e+03 9.9632587505642823e+02 1.3378154703660371e+03 0 0 0
1621 541 1 0.0000000000000000e+00 1.0302491504542420e+03 9.8056130803840040e+02 1.3433896911850745e+03 0 0 0
1623 541 5 0.0000000000000000e+00 1.0289239062493564e+03 9.7583304812393044e+02 1.3521010217324081e+03 0 0 0
3573 1191 9 0.0000000000000000e+00 1.0101668066782742e+03 1.3165189759385933e+03 1.3194021106870000e+03 0 0 0
3571 1191 1 0.0000000000000000e+00 1.0149708881298506e+03 1.3130066834920751e+03 1.3113656571867350e+03 0 0 0
7605 2535 19 0.0000000000000000e+00 1.0257075969491241e+03 1.2874891813878451e+03 1.3166027283493750e+03 0 0 0
6570 2190 17 0.0000000000000000e+00 1.0066328695450645e+03 1.2712171683927590e+03 1.3101813860771977e+03 0 0 0
2795 932 8 0.0000000000000000e+00 1.1834567613347292e+03 1.2463732586383032e+03 1.3226893290191599e+03 0 0 0
2794 932 1 0.0000000000000000e+00 1.1783142539322091e+03 1.2521031545177382e+03 1.3163078792272934e+03 0 0 0
2796 932 9 0.0000000000000000e+00 1.1731717473410581e+03 1.2578330507493745e+03 1.3099264279462534e+03 0 0 0
8844 2948 21 0.0000000000000000e+00 1.0280346762085444e+03 1.2561147642635672e+03 1.3127731037092137e+03 0 0 0
1413 471 5 0.0000000000000000e+00 1.1894848205505841e+03 1.2138920409042191e+03 1.3303945087100428e+03 0 0 0
993 331 5 0.0000000000000000e+00 1.1558933884859985e+03 1.2132662277730308e+03 1.3302326027613331e+03 0 0 0
1411 471 1 0.0000000000000000e+00 1.1921775663753069e+03 1.2059433064930895e+03 1.3249569786816025e+03 0 0 0
1412 471 4 0.0000000000000000e+00 1.1948703121379926e+03 1.1979945714509533e+03 1.3195194473890492e+03 0 0 0
818 273 2 0.0000000000000000e+00 1.2089982540448200e+03 1.1943840829875774e+03 1.3109681583282947e+03 0 0 0
6920 2307 16 0.0000000000000000e+00 1.1882323645270365e+03 1.1902688268540808e+03 1.3336081020972456e+03 0 0 0
5914 1972 1 0.0000000000000000e+00 1.1767160744389328e+03 1.1947253892176516e+03 1.3146037959240386e+03 0 0 0
5915 1972 14 0.0000000000000000e+00 1.1816878115321961e+03 1.1870310849207165e+03 1.3186137221951219e+03 0 0 0
5916 1972 15 0.0000000000000000e+00 1.1717443359734671e+03 1.2024196932919733e+03 1.3105938693931391e+03 0 0 0
5294 1765 12 0.0000000000000000e+00 1.1720404109925935e+03 1.1851955858170270e+03 1.3337160483159123e+03 0 0 0
3757 1253 1 0.0000000000000000e+00 1.1391848349476684e+03 1.2010331881664990e+03 1.3313061572125800e+03 0 0 0
991 331 1 0.0000000000000000e+00 1.1585919386630840e+03 1.2041474406512914e+03 1.3271397814063332e+03 0 0 0
992 331 4 0.0000000000000000e+00 1.1612904893027535e+03 1.1950286538552903e+03 1.3240469592267661e+03 0 0 0
3758 1253 10 0.0000000000000000e+00 1.1430156522974678e+03 1.1921677123715892e+03 1.3287122827050555e+03 0 0 0
6160 2054 1 0.0000000000000000e+00 1.1520802904383172e+03 1.1935173701507431e+03 1.3108858214883676e+03 0 0 0
3759 1253 11 0.0000000000000000e+00 1.1353540186619493e+03 1.2098986641160561e+03 1.3339000326387004e+03 0 0 0
7003 2335 1 0.0000000000000000e+00 1.1312348054282397e+03 1.1965955577956934e+03 1.3141234970576625e+03 0 0 0
7004 2335 16 0.0000000000000000e+00 1.1338136828818788e+03 1.1870084391024486e+03 1.3153220560680429e+03 0 0 0
11 4 2 0.0000000000000000e+00 1.1164686585164552e+03 1.1882181892190022e+03 1.3097075886355969e+03 0 0 0
7005 2335 17 0.0000000000000000e+00 1.1286559271181400e+03 1.2061826769213869e+03 1.3129249377653880e+03 0 0 0
10 4 1 0.0000000000000000e+00 1.1105670026024673e+03 1.1959134781529397e+03 1.3121474671270016e+03 0 0 0
12 4 3 0.0000000000000000e+00 1.1046653469324399e+03 1.2036087656962543e+03 1.3145873456999475e+03 0 0 0
4572 1524 13 0.0000000000000000e+00 1.2155321405274924e+03 1.1788289640321341e+03 1.3296201226230396e+03 0 0 0
4570 1524 1 0.0000000000000000e+00 1.2064138569783763e+03 1.1800774400299265e+03 1.3257088295921415e+03 0 0 0
4571 1524 12 0.0000000000000000e+00 1.1972955734292591e+03 1.1813259160277189e+03 1.3217975365612433e+03 0 0 0
6947 2316 16 0.0000000000000000e+00 1.2012188393589931e+03 1.1652961562789815e+03 1.3185124135747221e+03 0 0 0
6946 2316 1 0.0000000000000000e+00 1.2093208079404044e+03 1.1608171501238858e+03 1.3147313280676344e+03 0 0 0
6667 2223 1 0.0000000000000000e+00 1.1873455555319597e+03 1.1644997808715664e+03 1.3286962757987444e+03 0 0 0
6668 2223 16 0.0000000000000000e+00 1.1836279713375179e+03 1.1737822814585024e+03 1.3285748154604896e+03 0 0 0
4364 1455 10 0.0000000000000000e+00 1.1677166087718638e+03 1.1689461708996560e+03 1.3317678935407084e+03 0 0 0
6467 2156 16 0.0000000000000000e+00 1.1666196347154610e+03 1.1791822128955062e+03 1.3174972559232410e+03 0 0 0
4367 1456 10 0.0000000000000000e+00 1.1877633977676053e+03 1.1721354796920907e+03 1.3107965642693471e+03 0 0 0
4363 1455 1 0.0000000000000000e+00 1.1673634794031389e+03 1.1590699047163246e+03 1.3332958580171360e+03 0 0 0
6161 2054 14 0.0000000000000000e+00 1.1505536144071898e+03 1.1846517792319232e+03 1.3152528071944294e+03 0 0 0
7007 2336 16 0.0000000000000000e+00 1.1557056243730938e+03 1.1809466834951054e+03 1.3310694306872349e+03 0 0 0
3677 1226 10 0.0000000000000000e+00 1.1543189495933611e+03 1.1678658041209098e+03 1.3200691626753996e+03 0 0 0
7352 2451 18 0.0000000000000000e+00 1.1402913092747331e+03 1.1755902084596241e+03 1.3259500920781572e+03 0 0 0
1088 363 4 0.0000000000000000e+00 1.1399548440059193e+03 1.1725308812747601e+03 1.3094305555885248e+03 0 0 0
3676 1226 1 0.0000000000000000e+00 1.1492923630536116e+03 1.1602769421606431e+03 1.3242095240491399e+03 0 0 0
231 77 3 0.0000000000000000e+00 1.1206724440864077e+03 1.1845438546978455e+03 1.3315742781770891e+03 0 0 0
7351 2451 1 0.0000000000000000e+00 1.1368546302965183e+03 1.1734777421536069e+03 1.3351003232762846e+03 0 0 0
229 77 1 0.0000000000000000e+00 1.1221562131698786e+03 1.1790621025582582e+03 1.3233433111544282e+03 0 0 0
230 77 2 0.0000000000000000e+00 1.1236399826896611e+03 1.1735803491081779e+03 1.3151123438280583e+03 0 0 0
512 171 2 0.0000000000000000e+00 1.1158451736405043e+03 1.1632913319768609e+03 1.3269058919250956e+03 0 0 0
332 111 2 0.0000000000000000e+00 1.1130779949117164e+03 1.1597382032803819e+03 1.3108195460029451e+03 0 0 0
4914 1638 13 0.0000000000000000e+00 1.0977044808198309e+03 1.1623219816983460e+03 1.3258010681621740e+03 0 0 0
995 332 4 0.0000000000000000e+00 1.1065900871252165e+03 1.1744786988255485e+03 1.3169559689009336e+03 0 0 0
994 332 1 0.0000000000000000e+00 1.0983520450809583e+03 1.1761922160924021e+03 1.3115524029564244e+03 0 0 0
972 324 5 0.0000000000000000e+00 1.0750810741120517e+03 1.1776129461329783e+03 1.3199145239073935e+03 0 0 0
970 324 1 0.0000000000000000e+00 1.0739111218701294e+03 1.1681510966799578e+03 1.3168971394076766e+03 0 0 0
1313 438 4 0.0000000000000000e+00 1.0604458636943396e+03 1.1590931572425689e+03 1.3248103190991694e+03 0 0 0
4925 1642 12 0.0000000000000000e+00 1.0583681425872294e+03 1.1670365725746753e+03 1.3095920213540862e+03 0 0 0
971 324 4 0.0000000000000000e+00 1.0727411694585401e+03 1.1586892462568856e+03 1.3138797547341387e+03 0 0 0
4924 1642 1 0.0000000000000000e+00 1.0514282927596569e+03 1.1738559884492561e+03 1.3119015796609697e+03 0 0 0
4926 1642 13 0.0000000000000000e+00 1.0444884434186404e+03 1.1806754038419176e+03 1.3142111392051954e+03 0 0 0
1312 438 1 0.0000000000000000e+00 1.0535909758007390e+03 1.1616038705907765e+03 1.3316445586562188e+03 0 0 0
6669 2223 17 0.0000000000000000e+00 1.1910631383182863e+03 1.1552172801543518e+03 1.3288177361215712e+03 0 0 0
4365 1455 11 0.0000000000000000e+00 1.1670103505595293e+03 1.1491936391658792e+03 1.3348238230625186e+03 0 0 0
3678 1226 11 0.0000000000000000e+00 1.1442657750817521e+03 1.1526880807549185e+03 1.3283498862238459e+03 0 0 0
511 171 1 0.0000000000000000e+00 1.1115856557319803e+03 1.1546405399197797e+03 1.3295554799340243e+03 0 0 0
11123 5123 22 0.0000000000000000e+00 5.1018201618037097e+02 1.5636400405169499e+02 1.1792510986545983e+03 1 0 0
9130 3130 22 0.0000000000000000e+00 6.1622140424454676e+02 2.2956546167453524e+02 1.1766288874509046e+03 0 0 1
9515 3515 22 0.0000000000000000e+00 4.7950777873391860e+02 6.6040112778995649e+02 1.1879006102945946e+03 0 1 1
10824 4824 22 0.0000000000000000e+00 1.3034542734965746e+02 7.7562175189807772e+02 1.1897341950507302e+03 0 0 0
10762 4762 22 0.0000000000000000e+00 7.1990375364565500e+02 7.8478130439104257e+02 1.1719186971716301e+03 1 0 1
10886 4886 22 0.0000000000000000e+00 6.7035343102962861e+02 1.0294111352531402e+03 1.1848793741593079e+03 0 0 0
10927 4927 22 0.0000000000000000e+00 6.9421912192720606e+02 1.2209722578568380e+03 1.1877390084123188e+03 0 0 0
11158 5158 22 0.0000000000000000e+00 3.5786721027256232e+02 1.2760182017563304e+03 1.1937092282166514e+03 1 0 0
11271 5271 22 0.0000000000000000e+00 5.7066132266174566e+02 5.3268479020561051e+02 1.2120659517837757e+03 1 0 1
9596 3596 22 0.0000000000000000e+00 4.0557324547373173e+02 6.6345581383215438e+02 1.2211842102155192e+03 0 1 0
9644 3644 22 0.0000000000000000e+00 1.8171621870713867e+02 1.2058232162442989e+01 1.2370601053366472e+03 1 0 0
9143 3143 22 0.0000000000000000e+00 2.5322336357412630e+02 2.6640280831543390e+02 1.2395649520428699e+03 1 0 -1
9147 3147 22 0.0000000000000000e+00 2.2263867479916851e+02 3.7994461976484735e+02 1.2405104002746832e+03 0 0 0
9941 3941 22 0.0000000000000000e+00 6.1955844318651623e+02 6.9582128789820490e+02 1.2329355493739158e+03 0 0 0
11098 5098 22 0.0000000000000000e+00 7.3622034453552328e+02 7.0046105604709555e+02 1.2302851413418971e+03 0 0 0
11223 5223 22 0.0000000000000000e+00 5.2755845382874259e+02 7.7907690428206649e+02 1.2463480826153232e+03 1 0 1
9901 3901 22 0.0000000000000000e+00 7.9529634893255889e+02 7.8520201661658064e+02 1.2514258812545991e+03 1 1 0
3142 1048 1 0.0000000000000000e+00 6.3202009474871909e+02 1.6384892358845413e+01 1.2678348044084946e+03 0 0 0
3144 1048 9 0.0000000000000000e+00 6.2284012337871286e+02 1.3162099100505493e+01 1.2701460222719309e+03 0 0 0
3143 1048 8 0.0000000000000000e+00 6.4120006602715273e+02 1.9607685318080659e+01 1.2655235855952428e+03 0 0 0
10903 4903 22 0.0000000000000000e+00 8.4083729955760055e+02 1.7796502680692694e+02 1.2692365678024278e+03 0 0 0
10645 4645 22 0.0000000000000000e+00 8.4040929919479970e+02 2.8699789112441886e+02 1.2722561005583120e+03 0 0 -1
9972 3972 22 0.0000000000000000e+00 4.6597145649685848e+02 4.3302221003475449e+02 1.2722964362121056e+03 -1 1 1
10999 4999 22 0.0000000000000000e+00 8.3944937127284220e+02 4.3785649668336714e+02 1.2557983438424908e+03 0 0 1
10561 4561 22 0.0000000000000000e+00 5.7717070063158815e+02 5.7068679829408165e+02 1.2762452735905076e+03 1 1 0
3375 1125 9 0.0000000000000000e+00 7.6341166254212828e+02 7.3572530423249873e+02 1.2759064158645601e+03 0 0 0
3374 1125 8 0.0000000000000000e+00 7.8124638228162951e+02 7.3695052654277004e+02 1.2669386067460657e+03 0 0 0
3373 1125 1 0.0000000000000000e+00 7.7232902192479150e+02 7.3633791483489927e+02 1.2714225117605370e+03 0 0 0
10542 4542 22 0.0000000000000000e+00 6.8764563735737579e+02 7.9317714624951714e+02 1.2724327332796865e+03 1 0 0
11159 5159 22 0.0000000000000000e+00 3.8705491158601239e+02 3.4532058880938746e+02 1.2889031268502970e+03 1 0 1
10767 4767 22 0.0000000000000000e+00 8.1893277725229711e+02 4.6895541060644274e+02 1.3071358210221099e+03 1 0 0
10880 4880 22 0.0000000000000000e+00 1.5887367341729913e+02 6.2745051684412192e+02 1.3089340739321415e+03 0 0 0
10700 4700 22 0.0000000000000000e+00 2.6720248568260155e+02 6.8157154455901434e+02 1.2907331253175614e+03 0 0 1
10962 4962 22 0.0000000000000000e+00 4.1316852840856393e+02 1.0172617627349573e+03 1.2992164439499120e+03 0 0 1
11170 5170 22 0.0000000000000000e+00 2.8902718382801362e+02 1.1258749444180248e+03 1.3078216875097216e+03 0 0 0
9483 3483 22 0.0000000000000000e+00 7.8966295510286943e+02 1.1893728256669744e+03 1.3057194830101564e+03 0 0 0
11565 5565 22 0.0000000000000000e+00 2.6304887826990569e+02 1.4448430902508345e+01 1.3279792065676138e+03 1 1 0
10681 4681 22 0.0000000000000000e+00 3.8148353254297177e+01 3.7467546910574049e+02 1.3333977181136065e+03 0 0 0
9568 3568 22 0.0000000000000000e+00 5.8087726171442057e+02 8.0312235213276892e+02 1.3124849787216672e+03 0 0 0
11182 5182 22 0.0000000000000000e+00 4.6834898705263555e+02 8.7714018709166805e+02 1.3288405161771325e+03 1 1 0
3558 1186 9 0.0000000000000000e+00 8.5635056547540501e+02 1.0320143253859114e+03 1.3288310217212695e+03 0 0 0
3556 1186 1 0.0000000000000000e+00 8.6622405789399136e+02 1.0328551892684275e+03 1.3301752974096428e+03 0 0 0
3557 1186 8 0.0000000000000000e+00 8.7609755109944831e+02 1.0336960519759366e+03 1.3315195731119641e+03 0 0 0
9226 3226 22 0.0000000000000000e+00 5.8788647617632523e+02 9.7542094008931173e+01 1.3461113506559295e+03 1 1 1
10634 4634 22 0.0000000000000000e+00 5.1699024710972753e+02 8.6173837215271465e+02 1.3385154057903226e+03 0 1 0
3398 1133 8 0.0000000000000000e+00 8.9472644117827440e+02 1.0084471604106471e+03 1.3509403877568443e+03 0 0 0
450 150 3 0.0000000000000000e+00 1.1298168469663967e+03 1.1399928718939523e+03 1.3275052460495767e+03 0 0 0
448 150 1 0.0000000000000000e+00 1.1293772808631352e+03 1.1487898545959927e+03 1.3227702843592556e+03 0 0 0
11683 5683 22 0.0000000000000000e+00 1.1183063493139862e+03 1.1397674673823171e+03 1.3337484008813665e+03 0 0 0
449 150 2 0.0000000000000000e+00 1.1289377151304366e+03 1.1575868378217981e+03 1.3180353219018923e+03 0 0 0
513 171 3 0.0000000000000000e+00 1.1073261382905389e+03 1.1459897486199986e+03 1.3322050674865204e+03 0 0 0
4912 1638 1 0.0000000000000000e+00 1.0914579827807554e+03 1.1552626254593895e+03 1.3224623927097200e+03 0 0 0
4913 1638 12 0.0000000000000000e+00 1.0852114856606700e+03 1.1482032694087179e+03 1.3191237176036852e+03 0 0 0
4726 1576 1 0.0000000000000000e+00 1.0737349907099874e+03 1.1468628899495302e+03 1.3318461423896833e+03 0 0 0
4727 1576 12 0.0000000000000000e+00 1.0693495768137539e+03 1.1443111725528333e+03 1.3232288987564382e+03 0 0 0
7424 2475 18 0.0000000000000000e+00 1.0610277476246808e+03 1.1331864195068561e+03 1.3111254323617347e+03 0 0 0
6308 2103 16 0.0000000000000000e+00 1.0585719127989216e+03 1.1499002586034264e+03 1.3107474726466548e+03 0 0 0
6309 2103 17 0.0000000000000000e+00 1.0398359267629498e+03 1.1534036110244356e+03 1.3168046459181646e+03 0 0 0
6307 2103 1 0.0000000000000000e+00 1.0492039193195471e+03 1.1516519353575536e+03 1.3137760597739330e+03 0 0 0
5743 1915 1 0.0000000000000000e+00 1.0695250886762794e+03 1.1096081863272268e+03 1.3121142293109274e+03 0 0 0
5744 1915 14 0.0000000000000000e+00 1.0626065015320253e+03 1.1164672877614003e+03 1.3098590425742843e+03 0 0 0
7423 2475 1 0.0000000000000000e+00 1.0575276433347774e+03 1.1313915067594012e+03 1.3203193200186774e+03 0 0 0
7425 2475 19 0.0000000000000000e+00 1.0540275400208004e+03 1.1295965935447111e+03 1.3295132067649843e+03 0 0 0
3104 1035 8 0.0000000000000000e+00 1.0579275936352844e+03 1.1151980185081891e+03 1.3262519913243225e+03 0 0 0
3103 1035 1 0.0000000000000000e+00 1.0519156520800786e+03 1.1138198968293905e+03 1.3341232908490788e+03 0 0 0
2463 821 7 0.0000000000000000e+00 1.1426257797680253e+03 1.0892112648746927e+03 1.3232011525095813e+03 0 0 0
2461 821 1 0.0000000000000000e+00 1.1390939874702301e+03 1.0799818433775060e+03 1.3247322416488969e+03 0 0 0
5745 1915 15 0.0000000000000000e+00 1.0764436753525426e+03 1.1027490837516757e+03 1.3143694172634005e+03 0 0 0
2046 682 7 0.0000000000000000e+00 1.1613896426180111e+03 1.0671320749248339e+03 1.3193657263995715e+03 0 0 0
2045 682 6 0.0000000000000000e+00 1.1476918555360796e+03 1.0605100918166906e+03 1.3323472498713154e+03 0 0 0
2044 682 1 0.0000000000000000e+00 1.1545407491485712e+03 1.0638210831868435e+03 1.3258564876760331e+03 0 0 0
7943 2648 18 0.0000000000000000e+00 1.1220123787074403e+03 1.0701240424704251e+03 1.3369673870598692e+03 0 0 0
2462 821 6 0.0000000000000000e+00 1.1355621956971449e+03 1.0707524222482225e+03 1.3262633295275273e+03 0 0 0
7919 2640 18 0.0000000000000000e+00 1.1315117399549415e+03 1.0562932653646212e+03 1.3340216997411255e+03 0 0 0
7918 2640 1 0.0000000000000000e+00 1.1345135836485235e+03 1.0541019345915984e+03 1.3247380033507800e+03 0 0 0
3908 1303 10 0.0000000000000000e+00 1.1190158699379344e+03 1.0612852357887452e+03 1.3231269278863613e+03 0 0 0
3907 1303 1 0.0000000000000000e+00 1.1146449432133161e+03 1.0567909212361894e+03 1.3153361548737435e+03 0 0 0
5819 1940 14 0.0000000000000000e+00 1.1058848776422549e+03 1.0672268610383576e+03 1.3316219390864399e+03 0 0 0
5818 1940 1 0.0000000000000000e+00 1.0967272426534500e+03 1.0662374172498946e+03 1.3277285186350398e+03 0 0 0
5820 1940 15 0.0000000000000000e+00 1.0875696076646450e+03 1.0652479734614317e+03 1.3238350981836404e+03 0 0 0
1853 618 6 0.0000000000000000e+00 1.1438243762284112e+03 1.0441260152704215e+03 1.3331552054644571e+03 0 0 0
7920 2640 19 0.0000000000000000e+00 1.1375154271032718e+03 1.0519106040801373e+03 1.3154543083295737e+03 0 0 0
1895 632 6 0.0000000000000000e+00 1.1284453629257484e+03 1.0390118430602538e+03 1.3272963066714058e+03 0 0 0
1894 632 1 0.0000000000000000e+00 1.1302443217251935e+03 1.0293288107727692e+03 1.3290291141766329e+03 0 0 0
6853 2285 1 0.0000000000000000e+00 1.1087404553300851e+03 1.0477573617888258e+03 1.3344918791063251e+03 0 0 0
6855 2285 17 0.0000000000000000e+00 1.1020578469918364e+03 1.0413215007940566e+03 1.3307605996488328e+03 0 0 0
8382 2794 21 0.0000000000000000e+00 1.0205384577610765e+03 1.0408974093928598e+03 1.3192575191190228e+03 0 0 0
8380 2794 1 0.0000000000000000e+00 1.0210428261085102e+03 1.0313692464966914e+03 1.3222507977517785e+03 0 0 0
1896 632 7 0.0000000000000000e+00 1.1320432822212472e+03 1.0196457783666207e+03 1.3307619220096374e+03 0 0 0
7396 2466 1 0.0000000000000000e+00 1.0362320649291548e+03 1.0128588783984434e+03 1.3229488441385413e+03 0 0 0
7398 2466 19 0.0000000000000000e+00 1.0438941522416330e+03 1.0192783168547030e+03 1.3232373625998657e+03 0 0 0
7397 2466 18 0.0000000000000000e+00 1.0285699780817877e+03 1.0064394408022031e+03 1.3226603258870746e+03 0 0 0
8381 2794 20 0.0000000000000000e+00 1.0215471951890377e+03 1.0218410832861072e+03 1.3252440757814452e+03 0 0 0
7202 2401 18 0.0000000000000000e+00 1.0109820987434587e+03 1.0090317684732066e+03 1.3233696169415723e+03 0 0 0
2624 875 6 0.0000000000000000e+00 1.0210922613528696e+03 1.0142957173423868e+03 1.3096047089560445e+03 0 0 0
7201 2401 1 0.0000000000000000e+00 1.0041195635836193e+03 1.0139161953674617e+03 1.3287592358928373e+03 0 0 0
7203 2401 19 0.0000000000000000e+00 9.9725702925833048e+02 1.0188006217307184e+03 1.3341488549909502e+03 0 0 0
1323 441 5 0.0000000000000000e+00 1.0647105355122192e+03 9.9774872232355324e+02 1.3208176706662464e+03 0 0 0
1321 441 1 0.0000000000000000e+00 1.0558891755588681e+03 9.9508709245867908e+02 1.3169318836656842e+03 0 0 0
5363 1788 12 0.0000000000000000e+00 1.0422800374446897e+03 9.9694362752043662e+02 1.3283855513730639e+03 0 0 0
977 326 4 0.0000000000000000e+00 1.0440805911246860e+03 9.8013892794157857e+02 1.3240032328498553e+03 0 0 0
1322 441 4 0.0000000000000000e+00 1.0470678156055171e+03 9.9242546259380458e+02 1.3130460966651212e+03 0 0 0
299 100 2 0.0000000000000000e+00 1.0556295617976893e+03 9.7808833515203150e+02 1.3117112928667109e+03 0 0 0
1622 541 4 0.0000000000000000e+00 1.0315743936748006e+03 9.8528956895826695e+02 1.3346783607801497e+03 0 0 0
6731 2244 16 0.0000000000000000e+00 1.0307730730117819e+03 9.8955343457047138e+02 1.3183240329500327e+03 0 0 0
2228 743 6 0.0000000000000000e+00 1.0177306844993825e+03 9.9765455773423093e+02 1.3128662462301959e+03 0 0 0
5461 1821 1 0.0000000000000000e+00 1.0100020992661723e+03 9.9070001629663636e+02 1.3323289560321036e+03 0 0 0
6730 2244 1 0.0000000000000000e+00 1.0258446016775663e+03 9.8115405188988882e+02 1.3205957179247491e+03 0 0 0
5462 1821 14 0.0000000000000000e+00 1.0186530199807106e+03 9.9464705413540753e+02 1.3292334036183684e+03 0 0 0
2227 743 1 0.0000000000000000e+00 1.0081995406142979e+03 9.9927901890228236e+02 1.3103131250585534e+03 0 0 0
5463 1821 15 0.0000000000000000e+00 1.0013511776316269e+03 9.8675297810073027e+02 1.3354245086072131e+03 0 0 0
298 100 1 0.0000000000000000e+00 1.0600485003246627e+03 9.7034001882903510e+02 1.3162319744152412e+03 0 0 0
300 100 3 0.0000000000000000e+00 1.0644674397708159e+03 9.6259170211548962e+02 1.3207526569650599e+03 0 0 0
976 326 1 0.0000000000000000e+00 1.0449705068069336e+03 9.7137729184333170e+02 1.3287405097180219e+03 0 0 0
978 326 5 0.0000000000000000e+00 1.0458604226604900e+03 9.6261565672651057e+02 1.3334777864998241e+03 0 0 0
6732 2244 17 0.0000000000000000e+00 1.0209161298956770e+03 9.7275467046457379e+02 1.3228674024262925e+03 0 0 0
5550 1850 15 0.0000000000000000e+00 1.1959650675694902e+03 9.0194724509380842e+02 1.3106140531473854e+03 0 0 0
8451 2817 21 0.0000000000000000e+00 1.2090963496186973e+03 8.8844530333405248e+02 1.3311896852714103e+03 0 0 0
3461 1154 8 0.0000000000000000e+00 1.2075526238427199e+03 8.7311349342638107e+02 1.3136944791868093e+03 0 0 0
8449 2817 1 0.0000000000000000e+00 1.2142143224137410e+03 8.8725282023712612e+02 1.3226817867516293e+03 0 0 0
3460 1154 1 0.0000000000000000e+00 1.2052955446872068e+03 8.6734869891731933e+02 1.3215476782165185e+03 0 0 0
3462 1154 9 0.0000000000000000e+00 1.2030384648423790e+03 8.6158390371007988e+02 1.3294008770528565e+03 0 0 0
6204 2068 15 0.0000000000000000e+00 1.0261563681036887e+03 1.3230815985627694e+03 1.2857371229959901e+03 0 0 0
2001 667 7 0.0000000000000000e+00 1.0579942357639363e+03 1.3124747316200235e+03 1.2913502630910414e+03 0 0 0
1999 667 1 0.0000000000000000e+00 1.0511718251513983e+03 1.3056025031287875e+03 1.2938456994992928e+03 0 0 0
2000 667 6 0.0000000000000000e+00 1.0443494159312090e+03 1.2987302748768459e+03 1.2963411358434948e+03 0 0 0
2489 830 6 0.0000000000000000e+00 1.0376485014872389e+03 1.2921012363687641e+03 1.2821641295957975e+03 0 0 0
6203 2068 14 0.0000000000000000e+00 1.0292458915382001e+03 1.3038623280325180e+03 1.2903278168370050e+03 0 0 0
6202 2068 1 0.0000000000000000e+00 1.0277011295983793e+03 1.3134719639617383e+03 1.2880324698193222e+03 0 0 0
3572 1191 8 0.0000000000000000e+00 1.0197749696321933e+03 1.3094943903507842e+03 1.3033292024557340e+03 0 0 0
2801 934 8 0.0000000000000000e+00 1.0128868121466081e+03 1.3045521110127215e+03 1.2833344874344959e+03 0 0 0
5765 1922 14 0.0000000000000000e+00 1.0143713360143431e+03 1.2946872108119196e+03 1.2972783510744259e+03 0 0 0
11179 5179 22 0.0000000000000000e+00 1.0749684508857615e+03 2.2082781551561533e+02 1.1769284723988853e+03 0 0 0
9826 3826 22 0.0000000000000000e+00 9.2319807471207378e+02 4.7941383869942877e+02 1.1775024949803703e+03 0 1 -1
11085 5085 22 0.0000000000000000e+00 1.1101961804142190e+03 6.5150753270068526e+02 1.1793563610038843e+03 0 0 -1
5661 1887 15 0.0000000000000000e+00 1.0135648683732504e+03 8.5561947039803022e+02 1.1830715280038603e+03 0 0 0
5659 1887 1 0.0000000000000000e+00 1.0185037797470021e+03 8.6431281106551148e+02 1.1828899050346872e+03 0 0 0
1360 454 1 0.0000000000000000e+00 1.0420648524274973e+03 8.6132552122245841e+02 1.1737592675738179e+03 0 0 0
5660 1887 14 0.0000000000000000e+00 1.0234426907504195e+03 8.7300615150950705e+02 1.1827082829671281e+03 0 0 0
8333 2778 20 0.0000000000000000e+00 1.0181589215626495e+03 8.8925553128787249e+02 1.1797846712363157e+03 0 0 0
6479 2160 16 0.0000000000000000e+00 1.0233850879651584e+03 8.8482499870560855e+02 1.1954895515454464e+03 0 0 0
8332 2778 1 0.0000000000000000e+00 1.0109884443143146e+03 8.8410996366917368e+02 1.1750828232757503e+03 0 0 0
1361 454 4 0.0000000000000000e+00 1.0396101311987320e+03 8.6950896775200499e+02 1.1789559525384361e+03 0 0 0
4535 1512 12 0.0000000000000000e+00 1.0357654795710635e+03 8.7304969957533262e+02 1.1954077874510360e+03 0 0 0
6596 2199 16 0.0000000000000000e+00 1.0347539197992021e+03 8.8592751514111421e+02 1.1815634819705551e+03 0 0 0
677 226 2 0.0000000000000000e+00 1.0497708636550353e+03 8.8064168526172432e+02 1.1877089967935897e+03 0 0 0
6595 2199 1 0.0000000000000000e+00 1.0380081347909568e+03 8.8567896686357847e+02 1.1721110582156703e+03 0 0 0
676 226 1 0.0000000000000000e+00 1.0580690499323093e+03 8.7831914292410568e+02 1.1927830394936018e+03 0 0 0
3707 1236 10 0.0000000000000000e+00 1.0393339369088321e+03 8.9069272717042543e+02 1.1975749831399999e+03 0 0 0
678 226 3 0.0000000000000000e+00 1.0663672356110228e+03 8.7599660133644545e+02 1.1978570819120343e+03 0 0 0
4271 1424 10 0.0000000000000000e+00 1.0273739123633059e+03 8.9970032530014635e+02 1.1880075309763124e+03 0 0 0
4270 1424 1 0.0000000000000000e+00 1.0285727787815974e+03 9.0822222773524709e+02 1.1829144080955114e+03 0 0 0
4272 1424 11 0.0000000000000000e+00 1.0297716451094680e+03 9.1674413035938449e+02 1.1778212866133129e+03 0 0 0
2025 675 7 0.0000000000000000e+00 1.2082541254885646e+03 9.8389053033689572e+02 1.1842651828134490e+03 0 0 0
2023 675 1 0.0000000000000000e+00 1.2151946850528345e+03 9.9102816173845827e+02 1.1833255773269148e+03 0 0 0
8668 2890 1 0.0000000000000000e+00 1.2125574142908563e+03 1.0120181819506789e+03 1.1783804382138239e+03 0 0 0
8670 2890 21 0.0000000000000000e+00 1.2055145435334343e+03 1.0124994941354267e+03 1.1854632553570775e+03 0 0 0
2658 886 7 0.0000000000000000e+00 1.0795407517926487e+03 1.2117090984266849e+03 1.1920262820706596e+03 0 0 0
5248 1750 1 0.0000000000000000e+00 1.0852713116025895e+03 1.2362763304258006e+03 1.1941608869793536e+03 0 0 0
5250 1750 13 0.0000000000000000e+00 1.0878843906544862e+03 1.2353790438403810e+03 1.1845501276320426e+03 0 0 0
1551 517 5 0.0000000000000000e+00 1.0536259610547386e+03 1.2398686109158195e+03 1.1966772008712539e+03 0 0 0
11749 5749 22 0.0000000000000000e+00 1.0995937690299147e+03 7.4977966967531472e+01 1.2048554060050926e+03 0 1 0
10986 4986 22 0.0000000000000000e+00 9.2525132751687454e+02 5.8044756483047263e+02 1.2026946089396017e+03 0 0 0
4536 1512 13 0.0000000000000000e+00 1.0493322937646933e+03 8.6046424147767402e+02 1.2029938141854814e+03 0 0 0
4534 1512 1 0.0000000000000000e+00 1.0425488866630219e+03 8.6675696970155684e+02 1.1992008005547441e+03 0 0 0
6478 2160 1 0.0000000000000000e+00 1.0252398689564238e+03 8.8242991670891558e+02 1.2050196807579898e+03 0 0 0
6480 2160 17 0.0000000000000000e+00 1.0270946509799228e+03 8.8003483437638579e+02 1.2145498108770144e+03 0 0 0
10321 4321 22 0.0000000000000000e+00 1.0514659643800767e+03 8.7265519034498595e+02 1.2115439469253179e+03 0 0 -1
3706 1236 1 0.0000000000000000e+00 1.0436140307058333e+03 8.9207855288612325e+02 1.2065058448835694e+03 0 0 0
3708 1236 11 0.0000000000000000e+00 1.0478941241537118e+03 8.9346437694384360e+02 1.2154367062676656e+03 0 0 0
11785 5785 22 0.0000000000000000e+00 1.0067630188949877e+03 1.1103315530568746e+03 1.2218463670892049e+03 0 1 0
5718 1906 15 0.0000000000000000e+00 1.1037362367033988e+03 1.1822630111148558e+03 1.2061183065338359e+03 0 0 0
5358 1786 13 0.0000000000000000e+00 1.1231399731995527e+03 1.1656568938880325e+03 1.2211141726234066e+03 0 0 0
5356 1786 1 0.0000000000000000e+00 1.1185266139584405e+03 1.1730601916685202e+03 1.2260037631598773e+03 0 0 0
1962 654 7 0.0000000000000000e+00 1.0785101890014471e+03 1.1889491018647695e+03 1.2032676629095154e+03 0 0 0
1960 654 1 0.0000000000000000e+00 1.0822813845471840e+03 1.1918160040586540e+03 1.2120744193400103e+03 0 0 0
2656 886 1 0.0000000000000000e+00 1.0824305805750982e+03 1.2106347558901605e+03 1.2015391507555337e+03 0 0 0
2657 886 6 0.0000000000000000e+00 1.0853204092561923e+03 1.2095604136422960e+03 1.2110520203924593e+03 0 0 0
1961 654 6 0.0000000000000000e+00 1.0860525798673655e+03 1.1946829075047465e+03 1.2208811751531707e+03 0 0 0
5716 1906 1 0.0000000000000000e+00 1.1031296169384952e+03 1.1867489274977170e+03 1.2150350649760462e+03 0 0 0
5717 1906 14 0.0000000000000000e+00 1.1025229981417167e+03 1.1912348434647906e+03 1.2239518224749347e+03 0 0 0
1831 611 1 0.0000000000000000e+00 1.1011771298969081e+03 1.2078198290781581e+03 1.2135239555139033e+03 0 0 0
1833 611 7 0.0000000000000000e+00 1.1046916812833781e+03 1.2081598629935686e+03 1.2041680848259793e+03 0 0 0
1832 611 6 0.0000000000000000e+00 1.0976625794573060e+03 1.2074797956600210e+03 1.2228798252765393e+03 0 0 0
1513 505 1 0.0000000000000000e+00 1.1271529171681830e+03 1.1940965413243116e+03 1.2196678306455892e+03 0 0 0
1514 505 4 0.0000000000000000e+00 1.1193446237372484e+03 1.1956257486193308e+03 1.2257252292676637e+03 0 0 0
1515 505 5 0.0000000000000000e+00 1.1349612097419872e+03 1.1925673335640829e+03 1.2136104318023615e+03 0 0 0
3882 1294 11 0.0000000000000000e+00 1.0569524754131435e+03 1.2203309974070844e+03 1.2075223618584087e+03 0 0 0
3880 1294 1 0.0000000000000000e+00 1.0653438908291826e+03 1.2214948195627505e+03 1.2128355203584399e+03 0 0 0
3881 1294 10 0.0000000000000000e+00 1.0737353066250514e+03 1.2226586428587593e+03 1.2181486801056076e+03 0 0 0
5249 1750 12 0.0000000000000000e+00 1.0826582313109868e+03 1.2371736169559433e+03 1.2037716456483770e+03 0 0 0
1550 517 4 0.0000000000000000e+00 1.0672601002013409e+03 1.2371399588717668e+03 1.2110530385423124e+03 0 0 0
6118 2040 1 0.0000000000000000e+00 1.0949342181901143e+03 1.2272293209919815e+03 1.2127508568986684e+03 0 0 0
6119 2040 14 0.0000000000000000e+00 1.0903615287558509e+03 1.2229070758988237e+03 1.2205231615526936e+03 0 0 0
6120 2040 15 0.0000000000000000e+00 1.0995069066949063e+03 1.2315515650952273e+03 1.2049785526398093e+03 0 0 0
1549 517 1 0.0000000000000000e+00 1.0604430308848730e+03 1.2385042849304650e+03 1.2038651192793589e+03 0 0 0
7178 2393 16 0.0000000000000000e+00 1.0811310175902031e+03 1.2377843199959664e+03 1.2209744603615852e+03 0 0 0
7177 2393 1 0.0000000000000000e+00 1.0763661747088322e+03 1.2465752582239468e+03 1.2208492568209326e+03 0 0 0
7179 2393 17 0.0000000000000000e+00 1.0716013313737246e+03 1.2553661964353159e+03 1.2207240523892990e+03 0 0 0
8286 2762 21 0.0000000000000000e+00 1.0431331718493113e+03 1.3359546151556015e+03 1.2187133543812665e+03 0 0 0
10013 4013 22 0.0000000000000000e+00 1.0558078719313653e+03 5.7055025328757370e+02 1.2359049443288625e+03 0 0 0
9315 3315 22 0.0000000000000000e+00 1.1089005009142720e+03 1.0782159391475716e+03 1.2462884095208083e+03 0 0 0
987 329 5 0.0000000000000000e+00 1.0977551441258890e+03 1.1628209551927530e+03 1.2301494092326186e+03 0 0 0
985 329 1 0.0000000000000000e+00 1.0980314448061806e+03 1.1721783119085449e+03 1.2336655899484933e+03 0 0 0
986 329 4 0.0000000000000000e+00 1.0983077458892740e+03 1.1815356690524825e+03 1.2371817714733445e+03 0 0 0
1574 525 4 0.0000000000000000e+00 1.1125877615261029e+03 1.1809361063941128e+03 1.2484795240137794e+03 0 0 0
1573 525 1 0.0000000000000000e+00 1.1144673044260760e+03 1.1716022174718432e+03 1.2515366204450554e+03 0 0 0
5357 1786 12 0.0000000000000000e+00 1.1139132554915361e+03 1.1804634900818276e+03 1.2308933536844502e+03 0 0 0
5350 1784 1 0.0000000000000000e+00 1.1316060265139115e+03 1.1814640760052919e+03 1.2426136973126870e+03 0 0 0
5352 1784 13 0.0000000000000000e+00 1.1379910479450994e+03 1.1742003204375503e+03 1.2451571876546457e+03 0 0 0
5865 1955 15 0.0000000000000000e+00 1.0768025480248748e+03 1.1852760580240811e+03 1.2381936479728117e+03 0 0 0
3050 1017 8 0.0000000000000000e+00 1.0824883868195934e+03 1.2081099029846332e+03 1.2454370714052673e+03 0 0 0
2035 679 1 0.0000000000000000e+00 1.0716791270043668e+03 1.2080949482367146e+03 1.2275504450853853e+03 0 0 0
2037 679 7 0.0000000000000000e+00 1.0618258286375012e+03 1.2063939080782347e+03 1.2274127330504332e+03 0 0 0
2036 679 6 0.0000000000000000e+00 1.0815324258080318e+03 1.2097959885451971e+03 1.2276881580073007e+03 0 0 0
5863 1955 1 0.0000000000000000e+00 1.0846266958847664e+03 1.1913965651360027e+03 1.2370438219851005e+03 0 0 0
3049 1017 1 0.0000000000000000e+00 1.0767451904695467e+03 1.2049423980448823e+03 1.2529857534592270e+03 0 0 0
719 240 2 0.0000000000000000e+00 1.0986846720359204e+03 1.1895148484493295e+03 1.2518374622203396e+03 0 0 0
5864 1955 14 0.0000000000000000e+00 1.0924508447509268e+03 1.1975170713129398e+03 1.2358939956608958e+03 0 0 0
1736 579 4 0.0000000000000000e+00 1.1007018354554623e+03 1.2063832548520134e+03 1.2486298242132659e+03 0 0 0
6701 2234 16 0.0000000000000000e+00 1.1088959545233899e+03 1.1944114828021197e+03 1.2394097961602936e+03 0 0 0
6700 2234 1 0.0000000000000000e+00 1.1080190882373358e+03 1.2035536515033707e+03 1.2354535534780666e+03 0 0 0
5351 1784 12 0.0000000000000000e+00 1.1252210046328200e+03 1.1887278318451879e+03 1.2400702061201296e+03 0 0 0
4404 1468 11 0.0000000000000000e+00 1.0543372538790561e+03 1.2191322238415919e+03 1.2338444248549090e+03 0 0 0
4402 1468 1 0.0000000000000000e+00 1.0600220298593376e+03 1.2267011641265406e+03 1.2306203809286192e+03 0 0 0
4403 1468 10 0.0000000000000000e+00 1.0657068056963508e+03 1.2342701048321446e+03 1.2273963361064925e+03 0 0 0
7304 2435 18 0.0000000000000000e+00 1.0798515401590366e+03 1.2260697413714249e+03 1.2331500891095948e+03 0 0 0
7303 2435 1 0.0000000000000000e+00 1.0781583883488283e+03 1.2230442371733068e+03 1.2425298316531112e+03 0 0 0
7305 2435 19 0.0000000000000000e+00 1.0764652377102857e+03 1.2200187324436931e+03 1.2519095730370104e+03 0 0 0
5684 1895 14 0.0000000000000000e+00 1.0940186892833681e+03 1.2173010686205512e+03 1.2375846589555786e+03 0 0 0
5683 1895 1 0.0000000000000000e+00 1.1011568623537996e+03 1.2239199111809596e+03 1.2398731988078164e+03 0 0 0
8804 2935 20 0.0000000000000000e+00 1.0927932339013610e+03 1.2370561644753238e+03 1.2333544817454228e+03 0 0 0
5685 1895 15 0.0000000000000000e+00 1.1082950345414538e+03 1.2305387535195416e+03 1.2421617397424116e+03 0 0 0
6702 2234 17 0.0000000000000000e+00 1.1071422219512817e+03 1.2126958202046217e+03 1.2314973107958401e+03 0 0 0
476 159 2 0.0000000000000000e+00 1.1167893067308071e+03 1.2121369187735099e+03 1.2485308295202690e+03 0 0 0
475 159 1 0.0000000000000000e+00 1.1238779186397576e+03 1.2160901993846580e+03 1.2426893271432880e+03 0 0 0
477 159 3 0.0000000000000000e+00 1.1309665304314819e+03 1.2200434803211103e+03 1.2368478233950182e+03 0 0 0
8357 2786 20 0.0000000000000000e+00 1.0769306318595854e+03 1.2427973338259715e+03 1.2371109777693739e+03 0 0 0
8356 2786 1 0.0000000000000000e+00 1.0700004992149566e+03 1.2431579055545744e+03 1.2443112030677635e+03 0 0 0
8358 2786 21 0.0000000000000000e+00 1.0630703659714320e+03 1.2435184765542397e+03 1.2515114280345294e+03 0 0 0
8805 2935 21 0.0000000000000000e+00 1.0935332039950060e+03 1.2570238420886913e+03 1.2324917431783772e+03 0 0 0
8803 2935 1 0.0000000000000000e+00 1.0931632183517668e+03 1.2470400036301180e+03 1.2329231126139064e+03 0 0 0
5088 1696 13 0.0000000000000000e+00 9.9228521398635576e+02 1.2776280770996029e+03 1.2518419747394460e+03 0 0 0
7266 2422 19 0.0000000000000000e+00 1.0374653951385096e+03 1.2735365456636703e+03 1.2527035259999166e+03 0 0 0
8241 2747 21 0.0000000000000000e+00 1.0540933011770103e+03 1.3395790459259185e+03 1.2427713861627078e+03 0 0 0
4596 1532 13 0.0000000000000000e+00 1.2088641452006070e+03 8.5984435612367497e+02 1.2704037466250022e+03 0 0 0
4594 1532 1 0.0000000000000000e+00 1.2131940139902972e+03 8.6265062624886752e+02 1.2789697888296048e+03 0 0 0
1131 377 5 0.0000000000000000e+00 1.2085938492146406e+03 8.8456776150185772e+02 1.2683132457233114e+03 0 0 0
1129 377 1 0.0000000000000000e+00 1.2102212006577308e+03 8.8290769681753636e+02 1.2780392878868129e+03 0 0 0
3564 1188 9 0.0000000000000000e+00 1.1874402457462161e+03 8.9839859336381437e+02 1.2793195529472384e+03 0 0 0
3750 1250 11 0.0000000000000000e+00 1.0326848911517038e+03 9.6133499643549385e+02 1.2804072914361175e+03 0 0 0
8383 2795 1 0.0000000000000000e+00 1.0225152234798077e+03 9.9774741745669405e+02 1.2789377452736467e+03 0 0 0
8385 2795 21 0.0000000000000000e+00 1.0160617682573317e+03 1.0001969242603570e+03 1.2717022201396680e+03 0 0 0
6840 2280 17 0.0000000000000000e+00 1.0532347654712255e+03 9.9310609509273718e+02 1.2803066616625911e+03 0 0 0
3125 1042 8 0.0000000000000000e+00 1.1083265097069589e+03 1.0393168152106034e+03 1.2621916410467252e+03 0 0 0
3124 1042 1 0.0000000000000000e+00 1.1083263724179917e+03 1.0372923526778993e+03 1.2719845755921287e+03 0 0 0
7551 2517 19 0.0000000000000000e+00 1.0591531759441527e+03 1.1416361976951509e+03 1.2761312077091982e+03 0 0 0
8619 2873 21 0.0000000000000000e+00 1.0908534445420159e+03 1.1375717476496825e+03 1.2775340573980798e+03 0 0 0
1005 335 5 0.0000000000000000e+00 1.1083883570111152e+03 1.1511469886541433e+03 1.2755080037401351e+03 0 0 0
720 240 3 0.0000000000000000e+00 1.0840672550646950e+03 1.1790978078104283e+03 1.2606588211735364e+03 0 0 0
9864 3864 22 0.0000000000000000e+00 1.0867970219481531e+03 1.1826649696072916e+03 1.2734664454084143e+03 0 0 0
718 240 1 0.0000000000000000e+00 1.0913759630956888e+03 1.1843063283261240e+03 1.2562481416275862e+03 0 0 0
1750 584 1 0.0000000000000000e+00 1.1063618946405461e+03 1.1777161932260865e+03 1.2724731049928018e+03 0 0 0
1752 584 5 0.0000000000000000e+00 1.1047711248913529e+03 1.1710143202914699e+03 1.2797225437866703e+03 0 0 0
1751 584 4 0.0000000000000000e+00 1.1079526645346980e+03 1.1844180651785653e+03 1.2652236663189012e+03 0 0 0
1575 525 5 0.0000000000000000e+00 1.1163468476567134e+03 1.1622683284961893e+03 1.2545937155023551e+03 0 0 0
1336 446 1 0.0000000000000000e+00 1.1244249742944710e+03 1.1715139893800545e+03 1.2767944865450866e+03 0 0 0
1338 446 5 0.0000000000000000e+00 1.1265992801012651e+03 1.1704053466083353e+03 1.2670968946084197e+03 0 0 0
5499 1833 15 0.0000000000000000e+00 1.2078451569195499e+03 1.1693427690762403e+03 1.2782863071568117e+03 0 0 0
3051 1017 9 0.0000000000000000e+00 1.0710019948147590e+03 1.2017748924312125e+03 1.2605344357630852e+03 0 0 0
804 268 3 0.0000000000000000e+00 1.0863849907736030e+03 1.1947208883698552e+03 1.2782367046623913e+03 0 0 0
802 268 1 0.0000000000000000e+00 1.0932533954609401e+03 1.1975234696966968e+03 1.2715306968003476e+03 0 0 0
803 268 2 0.0000000000000000e+00 1.1001218001960563e+03 1.2003260515097190e+03 1.2648246876111477e+03 0 0 0
113 38 2 0.0000000000000000e+00 1.1133521262433114e+03 1.1967732491604615e+03 1.2553542505259711e+03 0 0 0
112 38 1 0.0000000000000000e+00 1.1231452846821207e+03 1.1954517091800194e+03 1.2568864293996330e+03 0 0 0
114 38 3 0.0000000000000000e+00 1.1329384439661612e+03 1.1941301703119464e+03 1.2584186084928867e+03 0 0 0
1463 488 4 0.0000000000000000e+00 1.1141271507422280e+03 1.2104716761306138e+03 1.2650082305619387e+03 0 0 0
1680 560 5 0.0000000000000000e+00 1.2035838515139371e+03 1.2015845948060746e+03 1.2763844598573480e+03 0 0 0
1735 579 1 0.0000000000000000e+00 1.0959417627732876e+03 1.2123541576167675e+03 1.2550866056650784e+03 0 0 0
1737 579 5 0.0000000000000000e+00 1.0911816900911128e+03 1.2183250603815213e+03 1.2615433871168914e+03 0 0 0
1462 488 1 0.0000000000000000e+00 1.1227867438654166e+03 1.2137396998404349e+03 1.2687939242117204e+03 0 0 0
1464 488 5 0.0000000000000000e+00 1.1314463362909851e+03 1.2170077246099381e+03 1.2725796172366825e+03 0 0 0
8113 2705 1 0.0000000000000000e+00 1.2142693415419124e+03 1.2316581599484191e+03 1.2769119522052633e+03 0 0 0
8115 2705 21 0.0000000000000000e+00 1.2043518597316643e+03 1.2305215708311759e+03 1.2775049995856732e+03 0 0 0
7170 2390 17 0.0000000000000000e+00 1.0157960054721191e+03 1.2626181237706494e+03 1.2617405766225331e+03 0 0 0
5086 1696 1 0.0000000000000000e+00 9.9797530479732131e+02 1.2789832580794377e+03 1.2599528526438096e+03 0 0 0
5087 1696 12 0.0000000000000000e+00 1.0036653962545720e+03 1.2803384393567587e+03 1.2680637312508945e+03 0 0 0
7168 2390 1 0.0000000000000000e+00 1.0162937470555579e+03 1.2686574740403912e+03 1.2696953555285929e+03 0 0 0
7169 2390 16 0.0000000000000000e+00 1.0167914872641844e+03 1.2746968240154386e+03 1.2776501342828383e+03 0 0 0
7265 2422 18 0.0000000000000000e+00 1.0304391762924683e+03 1.2820864205369951e+03 1.2693628143624892e+03 0 0 0
7264 2422 1 0.0000000000000000e+00 1.0339522858049932e+03 1.2778114833032910e+03 1.2610331695097884e+03 0 0 0
1903 635 1 0.0000000000000000e+00 1.0549606655015350e+03 1.2779175154583602e+03 1.2712613442452944e+03 0 0 0
1904 635 6 0.0000000000000000e+00 1.0459855455479301e+03 1.2787472568061332e+03 1.2755924806305070e+03 0 0 0
1905 635 7 0.0000000000000000e+00 1.0639357859361369e+03 1.2770877729411911e+03 1.2669302072267142e+03 0 0 0
930 310 5 0.0000000000000000e+00 9.8836072718478874e+02 1.2947764075930440e+03 1.2811458956537315e+03 0 0 0
5641 1881 1 0.0000000000000000e+00 1.0167573736007813e+03 1.2927235627443958e+03 1.2742624271489133e+03 0 0 0
5643 1881 15 0.0000000000000000e+00 1.0121460081549227e+03 1.2957353255918556e+03 1.2659158950864773e+03 0 0 0
2800 934 1 0.0000000000000000e+00 1.0065881790332197e+03 1.3121114032896837e+03 1.2815500217231711e+03 0 0 0
2488 830 1 0.0000000000000000e+00 1.0416730636860286e+03 1.2998374660151442e+03 1.2772698841951237e+03 0 0 0
2490 830 7 0.0000000000000000e+00 1.0456976270772129e+03 1.3075736966478194e+03 1.2723756380163647e+03 0 0 0
9090 3090 22 0.0000000000000000e+00 1.1104152707404073e+03 1.2929677520198843e+03 1.2729382486043542e+03 0 -1 0
2802 934 9 0.0000000000000000e+00 1.0002895457018468e+03 1.3196706949748070e+03 1.2797655567878685e+03 0 0 0
9816 3816 22 0.0000000000000000e+00 1.0757337389703082e+03 4.2734359031935249e+01 1.2902295095367872e+03 0 1 0
3096 1032 9 0.0000000000000000e+00 1.1783102804319681e+03 8.6636068035956987e+02 1.3031668599296775e+03 0 0 0
5688 1896 15 0.0000000000000000e+00 1.1994925752482443e+03 8.5201083545759889e+02 1.3031223762089287e+03 0 0 0
5686 1896 1 0.0000000000000000e+00 1.2009611773850374e+03 8.6151588443579385e+02 1.3003842623557462e+03 0 0 0
3094 1032 1 0.0000000000000000e+00 1.1855092380742510e+03 8.7271300860574468e+02 1.3059638106527320e+03 0 0 0
3562 1188 1 0.0000000000000000e+00 1.1903152745522352e+03 8.9153925950086557e+02 1.2860041425867435e+03 0 0 0
5687 1896 14 0.0000000000000000e+00 1.2024297784521295e+03 8.7102093265872179e+02 1.2976461490367094e+03 0 0 0
3563 1188 8 0.0000000000000000e+00 1.1931903030940889e+03 8.8467992471649461e+02 1.2926887325111995e+03 0 0 0
5549 1850 14 0.0000000000000000e+00 1.2068680912147613e+03 8.8675164964186411e+02 1.3035275894587842e+03 0 0 0
1130 377 4 0.0000000000000000e+00 1.2118485518343787e+03 8.8124763204799945e+02 1.2877653314365857e+03 0 0 0
5548 1850 1 0.0000000000000000e+00 1.2014165787341346e+03 8.9434944776877012e+02 1.3070708209077377e+03 0 0 0
3095 1032 8 0.0000000000000000e+00 1.1927081957165333e+03 8.7906533685191960e+02 1.3087607613757873e+03 0 0 0
4911 1637 13 0.0000000000000000e+00 1.2104283793720542e+03 9.0306982827294325e+02 1.2882715398213024e+03 0 0 0
4909 1637 1 0.0000000000000000e+00 1.2163114114173222e+03 8.9659690037881217e+02 1.2931183054342739e+03 0 0 0
666 222 3 0.0000000000000000e+00 1.0302738749210337e+03 9.6061431136099498e+02 1.3059871493185185e+03 0 0 0
3748 1250 1 0.0000000000000000e+00 1.0334259192433060e+03 9.6975757545457031e+02 1.2857468643851994e+03 0 0 0
664 222 1 0.0000000000000000e+00 1.0344432520864973e+03 9.6964351749980005e+02 1.3070310459525988e+03 0 0 0
1012 338 1 0.0000000000000000e+00 1.0542291386143640e+03 9.6848517902086405e+02 1.2907059841995990e+03 0 0 0
1014 338 5 0.0000000000000000e+00 1.0575750983651390e+03 9.6037446874557850e+02 1.2859079707019832e+03 0 0 0
8064 2688 19 0.0000000000000000e+00 1.0095970949273515e+03 9.7718376577489653e+02 1.2975878758364838e+03 0 0 0
8062 2688 1 0.0000000000000000e+00 1.0177120628420377e+03 9.8270930599165536e+02 1.2994893747824456e+03 0 0 0
8063 2688 18 0.0000000000000000e+00 1.0258270318866164e+03 9.8823484545716508e+02 1.3013908733296976e+03 0 0 0
8384 2795 20 0.0000000000000000e+00 1.0289686782652327e+03 9.9529791128349632e+02 1.2861732715956909e+03 0 0 0
3749 1250 10 0.0000000000000000e+00 1.0341669483347837e+03 9.7818015443267416e+02 1.2910864383335670e+03 0 0 0
1013 338 4 0.0000000000000000e+00 1.0508831787280194e+03 9.7659588880941214e+02 1.2955039968342505e+03 0 0 0
6838 2280 1 0.0000000000000000e+00 1.0477481410251048e+03 9.9220157398325000e+02 1.2886180270296550e+03 0 0 0
6839 2280 16 0.0000000000000000e+00 1.0422615178465528e+03 9.9129705233849540e+02 1.2969293920699831e+03 0 0 0
665 222 2 0.0000000000000000e+00 1.0386126295737815e+03 9.7867272458437662e+02 1.3080749425425397e+03 0 0 0
1427 476 4 0.0000000000000000e+00 1.0596338878253503e+03 9.9005337618239309e+02 1.3002483427362554e+03 0 0 0
1428 476 5 0.0000000000000000e+00 1.0789929607644158e+03 9.9197810807405324e+02 1.3048874902797415e+03 0 0 0
1426 476 1 0.0000000000000000e+00 1.0693134241133159e+03 9.9101574259321114e+02 1.3025679164793748e+03 0 0 0
2229 743 7 0.0000000000000000e+00 9.9866839672921344e+02 1.0009034800703339e+03 1.3077600038869109e+03 0 0 0
2623 875 1 0.0000000000000000e+00 1.0174567770716832e+03 1.0181137302265114e+03 1.3011072954238612e+03 0 0 0
2625 875 7 0.0000000000000000e+00 1.0138212938062571e+03 1.0219317439403227e+03 1.2926098824206863e+03 0 0 0
5828 1943 14 0.0000000000000000e+00 1.0337466111409522e+03 1.0021140917950778e+03 1.3069829274520298e+03 0 0 0
5829 1943 15 0.0000000000000000e+00 1.0349313769388166e+03 1.0148491849512098e+03 1.2916071758925480e+03 0 0 0
5827 1943 1 0.0000000000000000e+00 1.0343389941959754e+03 1.0084816379563989e+03 1.2992950514443435e+03 0 0 0
3126 1042 9 0.0000000000000000e+00 1.1083262358904954e+03 1.0352678894448532e+03 1.2817775087484019e+03 0 0 0
3909 1303 11 0.0000000000000000e+00 1.1102740164886980e+03 1.0522966066836341e+03 1.3075453818611259e+03 0 0 0
3954 1318 11 0.0000000000000000e+00 1.0284723152664478e+03 1.1321145468646666e+03 1.3037187704909813e+03 0 0 0
2535 845 7 0.0000000000000000e+00 1.0426137328072527e+03 1.1236802447312193e+03 1.2816741687715898e+03 0 0 0
2533 845 1 0.0000000000000000e+00 1.0486309388720013e+03 1.1243989911236538e+03 1.2896288299371195e+03 0 0 0
2534 845 6 0.0000000000000000e+00 1.0546481445031047e+03 1.1251177364790394e+03 1.2975834919608358e+03 0 0 0
2524 842 1 0.0000000000000000e+00 1.0804067995090479e+03 1.1212167478512322e+03 1.2997080463580257e+03 0 0 0
2525 842 6 0.0000000000000000e+00 1.0718935760358258e+03 1.1264613653352817e+03 1.2998459137988746e+03 0 0 0
2526 842 7 0.0000000000000000e+00 1.0889200238496194e+03 1.1159721303000847e+03 1.2995701778021871e+03 0 0 0
3660 1220 11 0.0000000000000000e+00 1.0312118093698491e+03 1.1547298402909912e+03 1.2958757047258787e+03 0 0 0
3659 1220 10 0.0000000000000000e+00 1.0512110106297541e+03 1.1545512563937186e+03 1.2958660551822941e+03 0 0 0
3658 1220 1 0.0000000000000000e+00 1.0412114099998016e+03 1.1546405483423548e+03 1.2958708799540859e+03 0 0 0
3953 1318 10 0.0000000000000000e+00 1.0471261185406286e+03 1.1393241626541299e+03 1.3039576346741439e+03 0 0 0
3952 1318 1 0.0000000000000000e+00 1.0377992175711174e+03 1.1357193549912172e+03 1.3038382025581122e+03 0 0 0
7549 2517 1 0.0000000000000000e+00 1.0604220958158776e+03 1.1412860766885008e+03 1.2860441919793427e+03 0 0 0
7550 2517 18 0.0000000000000000e+00 1.0616910157610430e+03 1.1409359542826955e+03 1.2959571764417703e+03 0 0 0
8111 2704 20 0.0000000000000000e+00 1.0682597689171312e+03 1.1567718818320116e+03 1.2981147161655358e+03 0 0 0
8618 2873 20 0.0000000000000000e+00 1.0770973367507258e+03 1.1444231166596842e+03 1.2903335979437006e+03 0 0 0
6803 2268 16 0.0000000000000000e+00 1.0741717509938351e+03 1.1430953331512139e+03 1.3071871656292155e+03 0 0 0
6802 2268 1 0.0000000000000000e+00 1.0834114805753813e+03 1.1399044698904618e+03 1.3050786614971155e+03 0 0 0
8617 2873 1 0.0000000000000000e+00 1.0839753909155984e+03 1.1409974319830044e+03 1.2839338283017962e+03 0 0 0
6804 2268 17 0.0000000000000000e+00 1.0926512094834020e+03 1.1367136054263606e+03 1.3029701576785683e+03 0 0 0
333 111 3 0.0000000000000000e+00 1.0951602498897057e+03 1.1567047372513312e+03 1.3024677502255563e+03 0 0 0
331 111 1 0.0000000000000000e+00 1.1041191226079250e+03 1.1582214699936717e+03 1.3066436477495897e+03 0 0 0
1620 540 5 0.0000000000000000e+00 1.1087051451777629e+03 1.1346997890566270e+03 1.3035362905857007e+03 0 0 0
1003 335 1 0.0000000000000000e+00 1.1110108597596764e+03 1.1542978196977492e+03 1.2846291180757885e+03 0 0 0
1618 540 1 0.0000000000000000e+00 1.1160381408849867e+03 1.1414907187446177e+03 1.3038686262762988e+03 0 0 0
1619 540 4 0.0000000000000000e+00 1.1233711373523981e+03 1.1482816488094434e+03 1.3042009624961515e+03 0 0 0
1004 335 4 0.0000000000000000e+00 1.1136333639621589e+03 1.1574486512018627e+03 1.2937502332324452e+03 0 0 0
171 57 3 0.0000000000000000e+00 1.1412174364110861e+03 1.1555597061414851e+03 1.2897999365869427e+03 0 0 0
8110 2704 1 0.0000000000000000e+00 1.0766969288173568e+03 1.1606415439965592e+03 1.2943944960099882e+03 0 0 0
8112 2704 21 0.0000000000000000e+00 1.0851340892086068e+03 1.1645112067867833e+03 1.2906742764605967e+03 0 0 0
838 280 1 0.0000000000000000e+00 1.1098833305310154e+03 1.1817636836923236e+03 1.2967312436165491e+03 0 0 0
996 332 5 0.0000000000000000e+00 1.0901140027763072e+03 1.1779057341201135e+03 1.3061488376062982e+03 0 0 0
169 57 1 0.0000000000000000e+00 1.1343324184044734e+03 1.1598863281482929e+03 1.2956203197602704e+03 0 0 0
839 280 2 0.0000000000000000e+00 1.1132493237568101e+03 1.1735942750952017e+03 1.3014142824593009e+03 0 0 0
1337 446 4 0.0000000000000000e+00 1.1222506689659467e+03 1.1726226326514147e+03 1.2864920797152913e+03 0 0 0
170 57 2 0.0000000000000000e+00 1.1274473994107327e+03 1.1642129496742332e+03 1.3014407038248589e+03 0 0 0
365 122 2 0.0000000000000000e+00 1.1281938397601846e+03 1.1809729384958655e+03 1.3003508156190680e+03 0 0 0
1089 363 5 0.0000000000000000e+00 1.1504907465620138e+03 1.1794552028044718e+03 1.2939048177010243e+03 0 0 0
1087 363 1 0.0000000000000000e+00 1.1452227954617592e+03 1.1759930428865291e+03 1.3016676866111868e+03 0 0 0
6468 2156 17 0.0000000000000000e+00 1.1718345269262657e+03 1.1717623547717258e+03 1.2996716948161873e+03 0 0 0
6466 2156 1 0.0000000000000000e+00 1.1692270801825987e+03 1.1754722833367236e+03 1.3085844756790950e+03 0 0 0
4366 1456 1 0.0000000000000000e+00 1.1907359377585919e+03 1.1660141258455694e+03 1.3034690114739701e+03 0 0 0
4368 1456 11 0.0000000000000000e+00 1.1937084772309513e+03 1.1598927725986177e+03 1.2961414580690507e+03 0 0 0
5497 1833 1 0.0000000000000000e+00 1.2032613001379650e+03 1.1728078896400727e+03 1.2864705105036855e+03 0 0 0
5498 1833 14 0.0000000000000000e+00 1.1986774429249822e+03 1.1762730103538686e+03 1.2946547147401700e+03 0 0 0
1700 567 4 0.0000000000000000e+00 1.2076520388402309e+03 1.1777469789738275e+03 1.3088666617394865e+03 0 0 0
1699 567 1 0.0000000000000000e+00 1.2150961860744060e+03 1.1789787440242319e+03 1.3023040848987887e+03 0 0 0
840 280 3 0.0000000000000000e+00 1.1065173386962697e+03 1.1899330922578483e+03 1.2920482045208450e+03 0 0 0
10308 4308 22 0.0000000000000000e+00 1.1161067505604269e+03 1.1944066724974557e+03 1.2842194131249660e+03 0 0 0
364 122 1 0.0000000000000000e+00 1.1281519193971803e+03 1.1891444610886501e+03 1.2945867500063114e+03 0 0 0
366 122 3 0.0000000000000000e+00 1.1281099997663216e+03 1.1973159841087011e+03 1.2888226838630776e+03 0 0 0
6162 2054 15 0.0000000000000000e+00 1.1536069652494832e+03 1.2023829605166864e+03 1.3065188368804959e+03 0 0 0
7083 2361 17 0.0000000000000000e+00 1.1800342175433154e+03 1.1849884113658456e+03 1.2919503691395953e+03 0 0 0
7081 2361 1 0.0000000000000000e+00 1.1868749505502985e+03 1.1862596754191263e+03 1.2991328654197664e+03 0 0 0
7082 2361 16 0.0000000000000000e+00 1.1937156832061230e+03 1.1875309394796013e+03 1.3063153626362257e+03 0 0 0
1679 560 4 0.0000000000000000e+00 1.2048723044311982e+03 1.1925097483823436e+03 1.2941604836429476e+03 0 0 0
1678 560 1 0.0000000000000000e+00 1.2042280780169433e+03 1.1970471715032043e+03 1.2852724712605063e+03 0 0 0
4811 1604 12 0.0000000000000000e+00 1.1964346078278759e+03 1.2041921078882187e+03 1.3035328052375553e+03 0 0 0
10637 4637 22 0.0000000000000000e+00 1.1594916840963519e+03 1.2129962866608398e+03 1.2983171658276858e+03 0 0 0
4810 1604 1 0.0000000000000000e+00 1.1898359300136651e+03 1.2114799421210098e+03 1.3017038891994862e+03 0 0 0
4812 1604 13 0.0000000000000000e+00 1.1832372522668411e+03 1.2187677750665532e+03 1.2998749725796486e+03 0 0 0
5007 1669 13 0.0000000000000000e+00 9.9346070045742420e+02 1.2522980812555011e+03 1.2889910488320270e+03 0 0 0
5005 1669 1 0.0000000000000000e+00 9.9929670539349388e+02 1.2604184861745102e+03 1.2889990690944503e+03 0 0 0
4158 1386 11 0.0000000000000000e+00 1.0165971654458112e+03 1.2453131522882388e+03 1.2960970298674877e+03 0 0 0
4156 1386 1 0.0000000000000000e+00 1.0196182498172291e+03 1.2541250716592829e+03 1.2924606681426928e+03 0 0 0
4157 1386 10 0.0000000000000000e+00 1.0226393351571927e+03 1.2629369908553949e+03 1.2888243062409333e+03 0 0 0
7863 2621 19 0.0000000000000000e+00 1.0425570875992134e+03 1.2592729281865695e+03 1.2857191063263358e+03 0 0 0
2376 792 7 0.0000000000000000e+00 1.2116965444281279e+03 1.2582605676748412e+03 1.2827345819258992e+03 0 0 0
5006 1669 12 0.0000000000000000e+00 1.0051327094222107e+03 1.2685388923642463e+03 1.2890070886072315e+03 0 0 0
929 310 4 0.0000000000000000e+00 1.0055062818711878e+03 1.2854573952643461e+03 1.2855260715312397e+03 0 0 0
6568 2190 1 0.0000000000000000e+00 1.0120152073877455e+03 1.2746139640266413e+03 1.3024682659613579e+03 0 0 0
6569 2190 16 0.0000000000000000e+00 1.0173975456163969e+03 1.2780107595877137e+03 1.2947551467651524e+03 0 0 0
7603 2535 1 0.0000000000000000e+00 1.0281176220786917e+03 1.2880689929198584e+03 1.3069148181853857e+03 0 0 0
7604 2535 18 0.0000000000000000e+00 1.0305276472082596e+03 1.2886488044518724e+03 1.2972269080213960e+03 0 0 0
5642 1881 14 0.0000000000000000e+00 1.0213687390466400e+03 1.2897117998969363e+03 1.2826089592113492e+03 0 0 0
8842 2948 1 0.0000000000000000e+00 1.0300962365299231e+03 1.2641427259403597e+03 1.3071783026389578e+03 0 0 0
7861 2621 1 0.0000000000000000e+00 1.0373201650093965e+03 1.2677869535744878e+03 1.2854258204952910e+03 0 0 0
8843 2948 20 0.0000000000000000e+00 1.0321577968513016e+03 1.2721706876171527e+03 1.3015835015687016e+03 0 0 0
7862 2621 18 0.0000000000000000e+00 1.0320832424195792e+03 1.2763009789624068e+03 1.2851325346642459e+03 0 0 0
5981 1994 14 0.0000000000000000e+00 1.0459646202186577e+03 1.2820682678216028e+03 1.2926801856942295e+03 0 0 0
5980 1994 1 0.0000000000000000e+00 1.0550005565901131e+03 1.2779975101356385e+03 1.2940146460264575e+03 0 0 0
5982 1994 15 0.0000000000000000e+00 1.0640364929615685e+03 1.2739267524496747e+03 1.2953491063586857e+03 0 0 0
928 310 1 0.0000000000000000e+00 9.9693350439740982e+02 1.2901169016271647e+03 1.2833359840324390e+03 0 0 0
5766 1922 15 0.0000000000000000e+00 9.9638995041118392e+02 1.2975744131034633e+03 1.3055447784479534e+03 0 0 0
5764 1922 1 0.0000000000000000e+00 1.0053806426580884e+03 1.2961308115972663e+03 1.3014115645113311e+03 0 0 0
11826 5826 22 0.0000000000000000e+00 6.1541895754024310e+01 4.7851637634532898e+02 1.3567117016686902e+03 1 0 0
9591 3591 22 0.0000000000000000e+00 2.2227737048099965e+02 5.8445415649728625e+02 1.3615134437054214e+03 1 0 0
11686 5686 22 0.0000000000000000e+00 8.6683072820592497e+02 7.9239493002473205e+02 1.3600885097509624e+03 0 0 0
3397 1133 1 0.0000000000000000e+00 8.9985376881044147e+02 1.0043798993728143e+03 1.3585013333794436e+03 0 0 0
10328 4328 22 0.0000000000000000e+00 2.1377604573217315e+02 1.2747232677432586e+02 1.3656418266439077e+03 0 1 0
11295 5295 22 0.0000000000000000e+00 8.7797435450186549e+02 2.2863654955745415e+02 1.3706354045067837e+03 0 1 0
10337 4337 22 0.0000000000000000e+00 8.6646560680614277e+02 4.1880078683180324e+02 1.3832905175905980e+03 0 0 0
11940 5940 22 0.0000000000000000e+00 4.2650574886099768e+01 8.7373495007224233e+02 1.3698633784256790e+03 1 0 0
1353 451 5 0.0000000000000000e+00 8.8625109050420144e+02 1.3246826092327804e+03 1.3878851785877043e+03 0 0 0
5142 1714 13 0.0000000000000000e+00 8.7775956872693791e+02 1.3332998603565400e+03 1.3746573424039575e+03 0 0 0
5140 1714 1 0.0000000000000000e+00 8.7460768241487926e+02 1.3360531433482233e+03 1.3837394702222500e+03 0 0 0
11838 5838 22 0.0000000000000000e+00 1.0550770001901144e+03 4.3596946080135297e+02 1.3635876726044498e+03 0 0 1
9095 3095 22 0.0000000000000000e+00 9.1579504479012530e+02 6.5064033971482729e+02 1.3635809722110316e+03 -1 0 0
8211 2737 21 0.0000000000000000e+00 1.0244375617796788e+03 1.0090019678312029e+03 1.3573901929501549e+03 0 0 0
6231 2077 15 0.0000000000000000e+00 1.1324634058967736e+03 1.0304822962168532e+03 1.3587588022989828e+03 0 0 0
2014 672 1 0.0000000000000000e+00 1.1468213437466745e+03 1.0529784021697221e+03 1.3557759868297887e+03 0 0 0
2016 672 7 0.0000000000000000e+00 1.1515831397057245e+03 1.0521489471115888e+03 1.3645302605045060e+03 0 0 0
8268 2756 21 0.0000000000000000e+00 1.0980682910091059e+03 1.0549840537996438e+03 1.3599562714385318e+03 0 0 0
8950 2984 1 0.0000000000000000e+00 1.1238718204974934e+03 1.0557302132139678e+03 1.3585806032876310e+03 0 0 0
3852 1284 11 0.0000000000000000e+00 1.2032449156339051e+03 1.1710234304230769e+03 1.3570702764779294e+03 0 0 0
11034 5034 22 0.0000000000000000e+00 1.1344926954110506e+03 2.8011394387114234e+02 1.3762511122237265e+03 0 0 1
9158 3158 22 0.0000000000000000e+00 1.0348696235248933e+03 8.7654477148679484e+02 1.3851321069280527e+03 0 0 0
9559 3559 22 0.0000000000000000e+00 1.1106310205189420e+03 9.1950425213748906e+02 1.3923829136994700e+03 1 0 0
3399 1133 9 0.0000000000000000e+00 9.0498109703816056e+02 1.0003126376046457e+03 1.3660622786674876e+03 0 0 0
8952 2984 21 0.0000000000000000e+00 1.1213142170274612e+03 1.0515592329911133e+03 1.3673019329654871e+03 0 0 0
9380 3380 22 0.0000000000000000e+00 9.9656620382659708e+02 1.1596092925660876e+03 1.3875850686705335e+03 0 0 0
235 79 1 0.0000000000000000e+00 1.0234868079712892e+03 1.1643711764715729e+03 1.3896896873752244e+03 0 0 0
237 79 3 0.0000000000000000e+00 1.0306226387507281e+03 1.1629588289858234e+03 1.3828278225484257e+03 0 0 0
7725 2575 19 0.0000000000000000e+00 1.1345008291047163e+03 1.3078579072864336e+03 1.5556504626349540e+03 0 0 0
8469 2823 21 0.0000000000000000e+00 1.1321415279841856e+03 1.2936816342708523e+03 1.5286011362482020e+03 0 0 0
1776 592 5 0.0000000000000000e+00 1.0978365962099144e+03 1.3077521649845442e+03 1.5538533167890137e+03 0 0 0
8649 2883 21 0.0000000000000000e+00 1.0325644594171811e+03 1.3151756460569211e+03 1.5390019640311004e+03 0 0 0
7618 2540 1 0.0000000000000000e+00 1.0459924781480038e+03 1.2948745033355478e+03 1.5314789613391508e+03 0 0 0
7620 2540 19 0.0000000000000000e+00 1.0506035501717272e+03 1.2988811075239312e+03 1.5393963550329463e+03 0 0 0
8647 2883 1 0.0000000000000000e+00 1.0305672907660644e+03 1.3084149358426018e+03 1.5319094243812449e+03 0 0 0
2127 709 7 0.0000000000000000e+00 1.1401494265971439e+03 1.2776849554267631e+03 1.5551320755857198e+03 0 0 0
7939 2647 1 0.0000000000000000e+00 1.1125846671546976e+03 1.2784779816052185e+03 1.5416526321175986e+03 0 0 0
7941 2647 19 0.0000000000000000e+00 1.1178430888304219e+03 1.2806565305136016e+03 1.5498747322087077e+03 0 0 0
6573 2191 17 0.0000000000000000e+00 1.1320842191389142e+03 1.2660352871016610e+03 1.5426156078731185e+03 0 0 0
9616 3616 22 0.0000000000000000e+00 5.2597649905257151e+02 6.0186077726658095e+02 1.4191559461504178e+03 0 1 0
10241 4241 22 0.0000000000000000e+00 3.8807039540688947e+02 1.1300208375154136e+03 1.4032369628371621e+03 0 1 0
6704 2235 16 0.0000000000000000e+00 8.7119774741120477e+02 1.3418718003175336e+03 1.4093863052734757e+03 0 0 0
6705 2235 17 0.0000000000000000e+00 8.6381446797968840e+02 1.3234707673875246e+03 1.4067615812244021e+03 0 0 0
6703 2235 1 0.0000000000000000e+00 8.6750610737661384e+02 1.3326712842949150e+03 1.4080739425761533e+03 0 0 0
5141 1714 12 0.0000000000000000e+00 8.7145579512765300e+02 1.3388064264782497e+03 1.3928215982134864e+03 0 0 0
1352 451 4 0.0000000000000000e+00 8.8626060309827926e+02 1.3353797377649223e+03 1.4047840347196104e+03 0 0 0
1351 451 1 0.0000000000000000e+00 8.8625584676700987e+02 1.3300311728398881e+03 1.3963346069078152e+03 0 0 0
10203 4203 22 0.0000000000000000e+00 2.9937926717937472e+02 4.2761344812107950e+01 1.4405925148532338e+03 0 0 0
11537 5537 22 0.0000000000000000e+00 1.6492432090624402e+02 3.4396016119986848e+02 1.4257545657147487e+03 1 1 0
11115 5115 22 0.0000000000000000e+00 4.6258953898766481e+02 6.7535279793303130e+02 1.4426993062869235e+03 0 1 0
9636 3636 22 0.0000000000000000e+00 1.3828772040875089e+02 8.3539859704277637e+02 1.4213361776097991e+03 0 1 -1
10707 4707 22 0.0000000000000000e+00 6.8371378085642945e+01 9.5831045334912915e+02 1.4331276676905475e+03 0 0 0
10467 4467 22 0.0000000000000000e+00 8.4014047224655576e+02 1.3169522597516027e+03 1.4314082234553177e+03 0 0 0
4599 1533 13 0.0000000000000000e+00 8.4400507533844154e+02 1.3282195615001733e+03 1.4262149934958356e+03 0 0 0
4597 1533 1 0.0000000000000000e+00 8.5328404619016851e+02 1.3314058269454447e+03 1.4242789156640324e+03 0 0 0
4598 1533 12 0.0000000000000000e+00 8.6256301828202822e+02 1.3345920918917279e+03 1.4223428389336286e+03 0 0 0
5239 1747 1 0.0000000000000000e+00 8.8990068346435157e+02 1.3331581032587812e+03 1.4227163739841872e+03 0 0 0
5240 1747 12 0.0000000000000000e+00 8.8007703889768459e+02 1.3333996643612438e+03 1.4208622834647786e+03 0 0 0
5241 1747 13 0.0000000000000000e+00 8.9972432857448928e+02 1.3329165421201108e+03 1.4245704653422424e+03 0 0 0
11524 5524 22 0.0000000000000000e+00 4.5751796044594550e+02 2.6257192166163810e+02 1.4484732917273416e+03 0 0 0
9153 3153 22 0.0000000000000000e+00 4.0893269627580185e+02 3.3314872637746146e+02 1.4529004662405889e+03 1 0 0
9083 3083 22 0.0000000000000000e+00 2.8229410362479882e+02 3.6066396373545393e+02 1.4596420216909330e+03 1 0 0
10453 4453 22 0.0000000000000000e+00 5.9832016327688189e+02 6.1099301961003630e+02 1.4527955297682950e+03 0 0 0
10546 4546 22 0.0000000000000000e+00 3.7460588081180720e+02 6.9282995765633848e+02 1.4519183807966149e+03 1 0 0
9735 3735 22 0.0000000000000000e+00 6.4203637733262815e+02 7.0464508308036704e+02 1.4544267609357682e+03 1 0 0
11462 5462 22 0.0000000000000000e+00 4.9185415876734106e+02 1.2893445459841951e+03 1.4619436559996800e+03 1 0 0
9178 3178 22 0.0000000000000000e+00 6.2652376649406824e+02 1.2858850626670751e+03 1.4648944479809941e+03 0 0 1
9622 3622 22 0.0000000000000000e+00 2.6353862444677168e+02 3.8036385817686983e+02 1.4852785023025490e+03 1 0 0
9565 3565 22 0.0000000000000000e+00 8.2848602953767602e+02 1.0475235174796667e+03 1.4996842784436794e+03 1 0 0
9082 3082 22 0.0000000000000000e+00 7.1418227305550602e+02 1.0871221272332173e+03 1.4834742530981709e+03 0 0 -1
10379 4379 22 0.0000000000000000e+00 1.2519725141340565e+02 1.2858528800571353e+03 1.4912818688814295e+03 1 0 1
9383 3383 22 0.0000000000000000e+00 6.5341326548680854e+02 2.2019548104486029e+02 1.5063043151302363e+03 1 0 0
10228 4228 22 0.0000000000000000e+00 9.0066061775065930e+02 3.1712665365887193e+02 1.5214143887278478e+03 0 0 0
11864 5864 22 0.0000000000000000e+00 7.7572504618696212e+02 5.7152079004263135e+02 1.5266568157968466e+03 0 1 -1
11163 5163 22 0.0000000000000000e+00 9.0728694465298119e+01 8.9243152303268107e+02 1.5083684239101724e+03 1 0 1
11427 5427 22 0.0000000000000000e+00 7.1504349989283560e+02 9.3675498108229976e+02 1.5156556160423893e+03 1 0 0
11825 5825 22 0.0000000000000000e+00 1.1125138989397810e+02 1.0498309381683064e+03 1.5153905137424431e+03 1 0 0
10855 4855 22 0.0000000000000000e+00 3.1811563389445223e+02 1.0893269701079892e+03 1.5221229276671168e+03 0 1 0
10527 4527 22 0.0000000000000000e+00 1.0383478006087186e+02 1.2939577086482026e+02 1.5499580125462041e+03 1 0 0
10735 4735 22 0.0000000000000000e+00 7.5821077914650755e+02 5.4231033304829282e+02 1.5429055431977786e+03 0 0 0
11363 5363 22 0.0000000000000000e+00 7.2123554862300136e+02 7.3623945091752796e+02 1.5365111073978583e+03 0 0 0
10196 4196 22 0.0000000000000000e+00 4.8868811985469767e+02 1.3307166237853551e+03 1.5406812756531542e+03 0 0 0
6571 2191 1 0.0000000000000000e+00 1.1248522644278482e+03 1.2645081895235733e+03 1.5358801185817533e+03 0 0 0
7940 2647 18 0.0000000000000000e+00 1.1073262460484993e+03 1.2762994333468775e+03 1.5334305325295641e+03 0 0 0
5579 1860 14 0.0000000000000000e+00 1.0924870181341339e+03 1.2705197338779255e+03 1.5409095629480864e+03 0 0 0
5578 1860 1 0.0000000000000000e+00 1.0938124492548275e+03 1.2703123519783935e+03 1.5508191659485026e+03 0 0 0
2596 866 1 0.0000000000000000e+00 1.0714631068974043e+03 1.2702261407954522e+03 1.5482356524034378e+03 0 0 0
2598 866 7 0.0000000000000000e+00 1.0655397942894431e+03 1.2777563549284562e+03 1.5511010040131762e+03 0 0 0
3979 1327 1 0.0000000000000000e+00 1.0366596611304340e+03 1.2684017628297547e+03 1.5360209874647383e+03 0 0 0
3980 1327 10 0.0000000000000000e+00 1.0367936308709725e+03 1.2756641906577754e+03 1.5291479098598311e+03 0 0 0
7290 2430 19 0.0000000000000000e+00 1.0194076510216456e+03 1.2879543063457045e+03 1.5408538782484993e+03 0 0 0
7288 2430 1 0.0000000000000000e+00 1.0220525653614534e+03 1.2864782828211905e+03 1.5313236223067502e+03 0 0 0
2517 839 7 0.0000000000000000e+00 1.1407111184581879e+03 1.2397413285440989e+03 1.5290794795969330e+03 0 0 0
7554 2518 19 0.0000000000000000e+00 1.1114263912617951e+03 1.2454481316986733e+03 1.5378952381277531e+03 0 0 0
10892 4892 22 0.0000000000000000e+00 1.1111836121703270e+03 1.2429912916529245e+03 1.5504312613227019e+03 0 0 0
6572 2191 16 0.0000000000000000e+00 1.1176203100850596e+03 1.2629810924989922e+03 1.5291446305385878e+03 0 0 0
11073 5073 22 0.0000000000000000e+00 1.1151279294407000e+03 1.2377423667298494e+03 1.5295190550790812e+03 0 0 0
7552 2518 1 0.0000000000000000e+00 1.1061879150050797e+03 1.2530076859121614e+03 1.5339694889301027e+03 0 0 0
7390 2464 1 0.0000000000000000e+00 1.0971828615840420e+03 1.2512007041230693e+03 1.5504493063738087e+03 0 0 0
7391 2464 18 0.0000000000000000e+00 1.0918289691702189e+03 1.2535269626870377e+03 1.5423299241146135e+03 0 0 0
7553 2518 18 0.0000000000000000e+00 1.1009494385734351e+03 1.2605672391608230e+03 1.5300437399286870e+03 0 0 0
2168 723 6 0.0000000000000000e+00 1.0834709059212091e+03 1.2613841133646190e+03 1.5293427145530084e+03 0 0 0
2597 866 6 0.0000000000000000e+00 1.0773864190852069e+03 1.2626959266948309e+03 1.5453702998868266e+03 0 0 0
4052 1351 10 0.0000000000000000e+00 1.0801156971993428e+03 1.2460861090591573e+03 1.5532693669878033e+03 0 0 0
2252 751 6 0.0000000000000000e+00 1.0774829702421678e+03 1.2474152326366382e+03 1.5365776610671599e+03 0 0 0
8477 2826 20 0.0000000000000000e+00 1.0640709689435748e+03 1.2445062485031547e+03 1.5501801468362250e+03 0 0 0
8476 2826 1 0.0000000000000000e+00 1.0598283869257705e+03 1.2511110456271829e+03 1.5439852171455848e+03 0 0 0
2251 751 1 0.0000000000000000e+00 1.0711116116993685e+03 1.2471279657805328e+03 1.5288755002830919e+03 0 0 0
8478 2826 21 0.0000000000000000e+00 1.0555858053941738e+03 1.2577158431735902e+03 1.5377902866899628e+03 0 0 0
3981 1327 11 0.0000000000000000e+00 1.0365256912212694e+03 1.2611393355158984e+03 1.5428940659105976e+03 0 0 0
7212 2404 19 0.0000000000000000e+00 1.0385647010175155e+03 1.2384273309215973e+03 1.5525061641530656e+03 0 0 0
1917 639 7 0.0000000000000000e+00 1.1096267214770398e+03 1.2302948472160265e+03 1.5392760851581882e+03 0 0 0
1916 639 6 0.0000000000000000e+00 1.0905301736368997e+03 1.2362096261744828e+03 1.5398568212800883e+03 0 0 0
1915 639 1 0.0000000000000000e+00 1.1000784475670150e+03 1.2332522360873631e+03 1.5395664535802016e+03 0 0 0
6146 2049 14 0.0000000000000000e+00 1.0848509390640343e+03 1.2193469630062912e+03 1.5420007616508299e+03 0 0 0
6145 2049 1 0.0000000000000000e+00 1.0896240859426969e+03 1.2122586468364022e+03 1.5368072219182648e+03 0 0 0
5000 1667 12 0.0000000000000000e+00 1.0728490304724169e+03 1.2185241678497123e+03 1.5538923126646321e+03 0 0 0
7792 2598 1 0.0000000000000000e+00 1.0709102448192664e+03 1.2287910866588161e+03 1.5364367314794983e+03 0 0 0
7793 2598 18 0.0000000000000000e+00 1.0750431462052259e+03 1.2326510100673488e+03 1.5446841631956515e+03 0 0 0
8423 2808 20 0.0000000000000000e+00 1.0597022498027766e+03 1.2281884382154672e+03 1.5502843832186707e+03 0 0 0
4999 1667 1 0.0000000000000000e+00 1.0672683764929538e+03 1.2112171833751509e+03 1.5499598489768402e+03 0 0 0
8422 2808 1 0.0000000000000000e+00 1.0541901437022796e+03 1.2243371861515645e+03 1.5428827242926625e+03 0 0 0
8424 2808 21 0.0000000000000000e+00 1.0486780385919669e+03 1.2204859342125628e+03 1.5354810653039285e+03 0 0 0
6147 2049 15 0.0000000000000000e+00 1.0943972328239247e+03 1.2051703319899834e+03 1.5316136816872822e+03 0 0 0
5001 1667 13 0.0000000000000000e+00 1.0616877221162290e+03 1.2039101987363799e+03 1.5460273843861544e+03 0 0 0
11756 5756 22 0.0000000000000000e+00 9.4735458496704734e+02 1.0859780284960266e+03 1.5504173701046086e+03 -1 0 0
9246 3246 22 0.0000000000000000e+00 1.0511192044950812e+03 1.3167686500332848e+03 1.5122860313994013e+03 0 0 0
2112 704 7 0.0000000000000000e+00 1.0826571298954007e+03 1.2917344840437897e+03 1.5256821430617022e+03 0 0 0
4881 1627 13 0.0000000000000000e+00 1.0607457715900653e+03 1.3069358741705303e+03 1.5055039881611553e+03 0 0 0
4879 1627 1 0.0000000000000000e+00 1.0545679492657007e+03 1.2990971897658230e+03 1.5061281266899484e+03 0 0 0
8281 2761 1 0.0000000000000000e+00 1.0331445718760926e+03 1.3050355340108217e+03 1.5086805986966103e+03 0 0 0
8283 2761 21 0.0000000000000000e+00 1.0341139458750367e+03 1.3149424658459309e+03 1.5077250792588006e+03 0 0 0
8282 2761 20 0.0000000000000000e+00 1.0321751968134197e+03 1.2951286021025242e+03 1.5096361190634650e+03 0 0 0
7619 2540 18 0.0000000000000000e+00 1.0413814065003091e+03 1.2908678987662095e+03 1.5235615668006799e+03 0 0 0
4880 1627 12 0.0000000000000000e+00 1.0483901280266637e+03 1.2912585056211858e+03 1.5067522660873194e+03 0 0 0
8648 2883 20 0.0000000000000000e+00 1.0285701235087909e+03 1.3016542255432134e+03 1.5248168845078565e+03 0 0 0
7714 2572 1 0.0000000000000000e+00 1.0073896992612729e+03 1.3017359847805644e+03 1.5114158149286218e+03 0 0 0
7715 2572 18 0.0000000000000000e+00 1.0156698692160202e+03 1.2968512387024452e+03 1.5141686369818992e+03 0 0 0
7716 2572 19 0.0000000000000000e+00 9.9910952872645930e+02 1.3066207320382027e+03 1.5086629923535618e+03 0 0 0
8467 2823 1 0.0000000000000000e+00 1.1264358050156832e+03 1.2859517806737836e+03 1.5258273138760721e+03 0 0 0
8468 2823 20 0.0000000000000000e+00 1.1207300832968499e+03 1.2782219269317218e+03 1.5230534921499332e+03 0 0 0
1710 570 5 0.0000000000000000e+00 1.1302767793635473e+03 1.2830359900710457e+03 1.5039028108983878e+03 0 0 0
1708 570 1 0.0000000000000000e+00 1.1205316113890979e+03 1.2814038669228974e+03 1.5023640193812089e+03 0 0 0
7637 2546 18 0.0000000000000000e+00 1.1223436448895147e+03 1.2649705442707675e+03 1.5121961834987153e+03 0 0 0
8595 2865 21 0.0000000000000000e+00 1.1041468309194361e+03 1.2894111382606907e+03 1.5123363560362031e+03 0 0 0
2110 704 1 0.0000000000000000e+00 1.0877045470020939e+03 1.2831198499287625e+03 1.5251238710039661e+03 0 0 0
8593 2865 1 0.0000000000000000e+00 1.1056574612604561e+03 1.2798522735655213e+03 1.5148555021208501e+03 0 0 0
8594 2865 20 0.0000000000000000e+00 1.1071680907152854e+03 1.2702934079779595e+03 1.5173746488522609e+03 0 0 0
2111 704 6 0.0000000000000000e+00 1.0927519641599247e+03 1.2745052163066193e+03 1.5245655976216726e+03 0 0 0
367 123 1 0.0000000000000000e+00 1.0853540775235278e+03 1.2745094874920667e+03 1.5069566765762822e+03 0 0 0
368 123 2 0.0000000000000000e+00 1.0951135534420803e+03 1.2732702329137110e+03 1.5051631135324360e+03 0 0 0
369 123 3 0.0000000000000000e+00 1.0755946013679570e+03 1.2757487423223527e+03 1.5087502405583994e+03 0 0 0
10943 4943 22 0.0000000000000000e+00 1.0675197093167717e+03 1.2830016415884097e+03 1.5157856570128220e+03 0 0 0
294 98 3 0.0000000000000000e+00 1.0640314747113785e+03 1.2745318983558207e+03 1.5068991660138734e+03 0 0 0
9015 3015 22 0.0000000000000000e+00 1.0688078991767040e+03 1.2855504439006409e+03 1.5036371777390445e+03 0 0 0
2169 723 7 0.0000000000000000e+00 1.0687291239192689e+03 1.2736820290772494e+03 1.5237354783043904e+03 0 0 0
2167 723 1 0.0000000000000000e+00 1.0761000143263821e+03 1.2675330710577223e+03 1.5265390960812867e+03 0 0 0
292 98 1 0.0000000000000000e+00 1.0549122158554526e+03 1.2737034814112508e+03 1.5028801058775098e+03 0 0 0
3872 1291 10 0.0000000000000000e+00 1.0518470255042180e+03 1.2783246390340055e+03 1.5195242161970220e+03 0 0 0
6431 2144 16 0.0000000000000000e+00 1.0368252130136768e+03 1.2790705793104842e+03 1.5118412423799330e+03 0 0 0
6430 2144 1 0.0000000000000000e+00 1.0319604419447110e+03 1.2703353498201006e+03 1.5116687291063868e+03 0 0 0
3871 1291 1 0.0000000000000000e+00 1.0505737124553352e+03 1.2686109218811571e+03 1.5215297995686506e+03 0 0 0
7289 2430 18 0.0000000000000000e+00 1.0246974797012617e+03 1.2850022592966773e+03 1.5217933663650006e+03 0 0 0
5609 1870 14 0.0000000000000000e+00 1.0217610903644505e+03 1.2831834770742705e+03 1.5050407374675829e+03 0 0 0
5608 1870 1 0.0000000000000000e+00 1.0140184485878065e+03 1.2778548954480571e+03 1.5084550758266857e+03 0 0 0
5610 1870 15 0.0000000000000000e+00 1.0062758068111624e+03 1.2725263138218431e+03 1.5118694141857891e+03 0 0 0
7638 2546 19 0.0000000000000000e+00 1.1410733996153911e+03 1.2584896078263384e+03 1.5095140648217541e+03 0 0 0
7636 2546 1 0.0000000000000000e+00 1.1317085223962970e+03 1.2617300765857244e+03 1.5108551245969909e+03 0 0 0
2515 839 1 0.0000000000000000e+00 1.1331359750597144e+03 1.2450125007088986e+03 1.5252282534306421e+03 0 0 0
2516 839 6 0.0000000000000000e+00 1.1255608308386350e+03 1.2502836723052478e+03 1.5213770272778602e+03 0 0 0
2513 838 6 0.0000000000000000e+00 1.1205528388757330e+03 1.2501130195185633e+03 1.5046742104592004e+03 0 0 0
2512 838 1 0.0000000000000000e+00 1.1239050722630043e+03 1.2407158481109805e+03 1.5053492513536546e+03 0 0 0
5882 1961 14 0.0000000000000000e+00 1.1093734223797915e+03 1.2542366145401772e+03 1.5167424582557619e+03 0 0 0
5881 1961 1 0.0000000000000000e+00 1.1045829347767738e+03 1.2467496074442788e+03 1.5121603244684763e+03 0 0 0
2690 897 6 0.0000000000000000e+00 1.0931721253252831e+03 1.2597934764305089e+03 1.5152609060621342e+03 0 0 0
1943 648 6 0.0000000000000000e+00 1.0918760482114956e+03 1.2465146399208679e+03 1.5264060992330210e+03 0 0 0
2689 897 1 0.0000000000000000e+00 1.0852060478882026e+03 1.2557528390544387e+03 1.5107648117229660e+03 0 0 0
1942 648 1 0.0000000000000000e+00 1.0904331944932405e+03 1.2376580876256671e+03 1.5219925240279317e+03 0 0 0
5883 1961 15 0.0000000000000000e+00 1.0997924468328931e+03 1.2392625996739357e+03 1.5075781913361232e+03 0 0 0
7001 2334 16 0.0000000000000000e+00 1.1088185875803276e+03 1.2628489771124116e+03 1.5018574498647326e+03 0 0 0
2691 897 7 0.0000000000000000e+00 1.0772399708246653e+03 1.2517122005844385e+03 1.5062687181985257e+03 0 0 0
2253 751 7 0.0000000000000000e+00 1.0647402537976509e+03 1.2468406977764416e+03 1.5211733400197368e+03 0 0 0
3613 1205 1 0.0000000000000000e+00 1.0620911930727018e+03 1.2514222467974514e+03 1.5015609796314284e+03 0 0 0
3615 1205 11 0.0000000000000000e+00 1.0612182496520934e+03 1.2520419169433596e+03 1.5115035132210728e+03 0 0 0
3873 1291 11 0.0000000000000000e+00 1.0493003991647547e+03 1.2588972042048670e+03 1.5235353837573414e+03 0 0 0
1075 359 1 0.0000000000000000e+00 1.0405735430315503e+03 1.2534350400728979e+03 1.5029754430835696e+03 0 0 0
1077 359 5 0.0000000000000000e+00 1.0414511596517332e+03 1.2500299761117437e+03 1.5123368168487925e+03 0 0 0
6432 2144 17 0.0000000000000000e+00 1.0270956707724793e+03 1.2616001204635791e+03 1.5114962144287681e+03 0 0 0
2514 838 7 0.0000000000000000e+00 1.1272573064984126e+03 1.2313186752442150e+03 1.5060242926372694e+03 0 0 0
1944 648 7 0.0000000000000000e+00 1.0889903407749853e+03 1.2288015353304665e+03 1.5175789488228429e+03 0 0 0
7794 2598 19 0.0000000000000000e+00 1.0667773442448088e+03 1.2249311639590705e+03 1.5281893006793614e+03 0 0 0
9926 3926 22 0.0000000000000000e+00 1.2063846482547540e+03 1.4459071849186265e+02 1.5024129441416924e+03 0 0 0
6642 2214 17 0.0000000000000000e+00 1.1291909008301459e+03 1.2922134888218238e+03 1.4832045106206531e+03 0 0 0
816 272 3 0.0000000000000000e+00 1.1174048378515179e+03 1.3151986790989361e+03 1.5000031246565652e+03 0 0 0
814 272 1 0.0000000000000000e+00 1.1140784186222934e+03 1.3058297641807414e+03 1.4989268415467875e+03 0 0 0
815 272 2 0.0000000000000000e+00 1.1107520002596916e+03 1.2964608498468824e+03 1.4978505593896471e+03 0 0 0
1019 340 4 0.0000000000000000e+00 1.1016444770950245e+03 1.2994553250808776e+03 1.4832887020152680e+03 0 0 0
1018 340 1 0.0000000000000000e+00 1.0938087884910683e+03 1.3055417497825424e+03 1.4820407323567592e+03 0 0 0
1020 340 5 0.0000000000000000e+00 1.0859731005242552e+03 1.3116281739810124e+03 1.4807927632820686e+03 0 0 0
10733 4733 22 0.0000000000000000e+00 1.0715342674924427e+03 1.2999416956493142e+03 1.4884060133611276e+03 1 0 0
1479 493 5 0.0000000000000000e+00 1.0407246841645367e+03 1.3045338583195876e+03 1.4892895735926288e+03 0 0 0
1477 493 1 0.0000000000000000e+00 1.0382969021091592e+03 1.2953589371026551e+03 1.4924402398910001e+03 0 0 0
5029 1677 1 0.0000000000000000e+00 1.0120725164685794e+03 1.2925549424601052e+03 1.4856120779751784e+03 0 0 0
5031 1677 13 0.0000000000000000e+00 1.0036071611744032e+03 1.2969263317453183e+03 1.4825741966524856e+03 0 0 0
6640 2214 1 0.0000000000000000e+00 1.1198656031874011e+03 1.2886981055614303e+03 1.4840296752775832e+03 0 0 0
5207 1736 12 0.0000000000000000e+00 1.1176729352857747e+03 1.2699711455111601e+03 1.4889453715383895e+03 0 0 0
1709 570 4 0.0000000000000000e+00 1.1107864438318884e+03 1.2797717429450267e+03 1.5008252282348028e+03 0 0 0
6641 2214 16 0.0000000000000000e+00 1.1105403049023828e+03 1.2851827214731336e+03 1.4848548389847458e+03 0 0 0
892 298 1 0.0000000000000000e+00 1.0866451876542760e+03 1.2882311009387470e+03 1.4940203473330662e+03 0 0 0
893 298 2 0.0000000000000000e+00 1.0966042910042834e+03 1.2874096405606940e+03 1.4943964725786609e+03 0 0 0
29 10 2 0.0000000000000000e+00 1.1008302674427946e+03 1.2718806580225905e+03 1.4893121495725661e+03 0 0 0
1397 466 4 0.0000000000000000e+00 1.0946514854336169e+03 1.2830480503193962e+03 1.4780676551263421e+03 0 0 0
28 10 1 0.0000000000000000e+00 1.0908825339137511e+03 1.2714205643496325e+03 1.4902237022595473e+03 0 0 0
894 298 3 0.0000000000000000e+00 1.0766860852928355e+03 1.2890525612418630e+03 1.4936442222183155e+03 0 0 0
10712 4712 22 0.0000000000000000e+00 1.0723882865574139e+03 1.2664685730473943e+03 1.5004747330400237e+03 0 0 0
30 10 3 0.0000000000000000e+00 1.0809348017780235e+03 1.2709604707869182e+03 1.4911352547308561e+03 0 0 0
801 267 3 0.0000000000000000e+00 1.0658845936208027e+03 1.2880828717639315e+03 1.4911870118992404e+03 0 0 0
9202 3202 22 0.0000000000000000e+00 1.0706095787685815e+03 1.2776477130936814e+03 1.4966348102848744e+03 0 0 0
10763 4763 22 0.0000000000000000e+00 1.0734959937504152e+03 1.2797461396363308e+03 1.4847416379435347e+03 0 0 0
780 260 3 0.0000000000000000e+00 1.0695288626519853e+03 1.2682137849209398e+03 1.4880050916940409e+03 0 0 0
778 260 1 0.0000000000000000e+00 1.0599730448733865e+03 1.2665548176479708e+03 1.4855690783820996e+03 0 0 0
799 267 1 0.0000000000000000e+00 1.0570352607557693e+03 1.2848851600312398e+03 1.4878011651542702e+03 0 0 0
800 267 2 0.0000000000000000e+00 1.0481859285406920e+03 1.2816874490475175e+03 1.4844153182804469e+03 0 0 0
1478 493 4 0.0000000000000000e+00 1.0358691194149394e+03 1.2861840161962891e+03 1.4955909049664940e+03 0 0 0
293 98 2 0.0000000000000000e+00 1.0457929576281917e+03 1.2728750647789373e+03 1.4988610450289138e+03 0 0 0
44 15 2 0.0000000000000000e+00 1.0344294960922118e+03 1.2718732212530899e+03 1.4865750614402928e+03 0 0 0
779 260 2 0.0000000000000000e+00 1.0504172261268968e+03 1.2648958499219154e+03 1.4831330641439281e+03 0 0 0
1328 443 4 0.0000000000000000e+00 1.0332811757455875e+03 1.2862832576239832e+03 1.4779995479789211e+03 0 0 0
5030 1677 12 0.0000000000000000e+00 1.0205378717627568e+03 1.2881835531748918e+03 1.4886499592978712e+03 0 0 0
43 15 1 0.0000000000000000e+00 1.0252338275600830e+03 1.2692767532920088e+03 1.4895243054597031e+03 0 0 0
45 15 3 0.0000000000000000e+00 1.0160381604865521e+03 1.2666802853472452e+03 1.4924735504130424e+03 0 0 0
5206 1736 1 0.0000000000000000e+00 1.1239998020551989e+03 1.2624107568743621e+03 1.4872686875029076e+03 0 0 0
5208 1736 13 0.0000000000000000e+00 1.1303266698056643e+03 1.2548503681987663e+03 1.4855920036573073e+03 0 0 0
7000 2334 1 0.0000000000000000e+00 1.1067212239167650e+03 1.2556688307119387e+03 1.4952206909321560e+03 0 0 0
7002 2334 17 0.0000000000000000e+00 1.1046238611837400e+03 1.2484886841195837e+03 1.4885839323114783e+03 0 0 0
2454 818 7 0.0000000000000000e+00 1.0929173782407115e+03 1.2502918602958716e+03 1.4948872127900058e+03 0 0 0
2452 818 1 0.0000000000000000e+00 1.0871466546127247e+03 1.2434593103872689e+03 1.4904133983991076e+03 0 0 0
10304 4304 22 0.0000000000000000e+00 1.0780548411196307e+03 1.2588554082325295e+03 1.4896228914319554e+03 0 1 0
3614 1205 10 0.0000000000000000e+00 1.0629641364933102e+03 1.2508025766515432e+03 1.4916184460417837e+03 0 0 0
3668 1223 10 0.0000000000000000e+00 1.0651134330754701e+03 1.2556061946997670e+03 1.4754078192126008e+03 0 0 0
5064 1688 13 0.0000000000000000e+00 1.0351113051087148e+03 1.1274503208222657e+03 1.4150501940177564e+03 0 0 0
3291 1097 9 0.0000000000000000e+00 9.9046120455879111e+02 1.1461208072537195e+03 1.3952775742106430e+03 0 0 0
3289 1097 1 0.0000000000000000e+00 9.9491367213126830e+02 1.1475465926590275e+03 1.4041174082567929e+03 0 0 0
3290 1097 8 0.0000000000000000e+00 9.9936613976644799e+02 1.1489723790429805e+03 1.4129572421071819e+03 0 0 0
6724 2242 1 0.0000000000000000e+00 1.0164784327254506e+03 1.1498852164070552e+03 1.4015200856892745e+03 0 0 0
6725 2242 16 0.0000000000000000e+00 1.0154571179298398e+03 1.1553045984624862e+03 1.4098619801587008e+03 0 0 0
5063 1688 12 0.0000000000000000e+00 1.0290232046925562e+03 1.1463822089167786e+03 1.4171759030499852e+03 0 0 0
6726 2242 17 0.0000000000000000e+00 1.0174997488441279e+03 1.1444658333904522e+03 1.3931781906491944e+03 0 0 0
5062 1688 1 0.0000000000000000e+00 1.0320672553666186e+03 1.1369162647935989e+03 1.4161130483692637e+03 0 0 0
58 20 1 0.0000000000000000e+00 9.9427965428161053e+02 1.1695619761083515e+03 1.4015667616351420e+03 0 0 0
60 20 3 0.0000000000000000e+00 9.8686321602352416e+02 1.1748334724606086e+03 1.3974185378147338e+03 0 0 0
59 20 2 0.0000000000000000e+00 1.0016960927549007e+03 1.1642904784631903e+03 1.4057149859866674e+03 0 0 0
236 79 2 0.0000000000000000e+00 1.0163509771918506e+03 1.1657835239573224e+03 1.3965515522020232e+03 0 0 0
1676 559 4 0.0000000000000000e+00 1.0157735797780672e+03 1.1718221388386578e+03 1.4128276451800980e+03 0 0 0
566 189 2 0.0000000000000000e+00 1.0063754472784482e+03 1.1790726736816846e+03 1.3995027312402797e+03 0 0 0
1675 559 1 0.0000000000000000e+00 1.0186038679838904e+03 1.1811701120273849e+03 1.4149735369210787e+03 0 0 0
4781 1594 12 0.0000000000000000e+00 1.0301887600704401e+03 1.1640440691057602e+03 1.4097682726648072e+03 0 0 0
4780 1594 1 0.0000000000000000e+00 1.0387064183003613e+03 1.1661554315136723e+03 1.4049733114619742e+03 0 0 0
4782 1594 13 0.0000000000000000e+00 1.0472240754717618e+03 1.1682667933294431e+03 1.4001783509863990e+03 0 0 0
10995 4995 22 0.0000000000000000e+00 1.1993085574280717e+03 1.1626444349088356e+03 1.4027169355467097e+03 0 0 1
567 189 3 0.0000000000000000e+00 9.9759207327595425e+02 1.1968373988140111e+03 1.4021984481119785e+03 0 0 0
565 189 1 0.0000000000000000e+00 1.0019837596987518e+03 1.1879550366246281e+03 1.4008505898292069e+03 0 0 0
1677 559 5 0.0000000000000000e+00 1.0214341567631337e+03 1.1905180863748110e+03 1.4171194292353021e+03 0 0 0
4091 1364 10 0.0000000000000000e+00 9.6653720172263036e+02 1.3406527767955465e+03 1.4126992474513434e+03 0 0 0
11100 5100 22 0.0000000000000000e+00 1.1573185889667391e+03 7.4734999678575332e+02 1.4448368446652175e+03 0 -1 0
9357 3357 22 0.0000000000000000e+00 9.4787679348457812e+02 9.3092734858163033e+02 1.4379064107853922e+03 1 1 0
9340 3340 22 0.0000000000000000e+00 1.1255767765607791e+03 1.0890203801012169e+03 1.4468407863045545e+03 0 0 1
6168 2056 15 0.0000000000000000e+00 9.7714726146001806e+02 1.1280330912378520e+03 1.4369395634232485e+03 0 0 0
8363 2788 20 0.0000000000000000e+00 1.0051319195035247e+03 1.1250399735120561e+03 1.4456157573117134e+03 0 0 0
6084 2028 15 0.0000000000000000e+00 1.0056194387603356e+03 1.1277884571198667e+03 1.4209188586781570e+03 0 0 0
7728 2576 19 0.0000000000000000e+00 1.0266247238400431e+03 1.1291977991779906e+03 1.4424536611257661e+03 0 0 0
3577 1193 1 0.0000000000000000e+00 9.7597104535395738e+02 1.1554653706588490e+03 1.4400817091798701e+03 0 0 0
6166 2056 1 0.0000000000000000e+00 9.8548441918325955e+02 1.1325563607911977e+03 1.4401068687178722e+03 0 0 0
2226 742 7 0.0000000000000000e+00 9.7994812064493078e+02 1.1484967377958667e+03 1.4224554671530614e+03 0 0 0
3578 1193 8 0.0000000000000000e+00 9.8389056020487214e+02 1.1515002858997568e+03 1.4447249170947134e+03 0 0 0
6167 2056 14 0.0000000000000000e+00 9.9382157766572118e+02 1.1370796300705570e+03 1.4432741746028464e+03 0 0 0
2224 742 1 0.0000000000000000e+00 9.8886099654931286e+02 1.1487823587530556e+03 1.4269808480457805e+03 0 0 0
2225 742 6 0.0000000000000000e+00 9.9777387234048228e+02 1.1490679787151280e+03 1.4315062279400383e+03 0 0 0
6082 2028 1 0.0000000000000000e+00 1.0091311633093463e+03 1.1370349756712635e+03 1.4223918411371615e+03 0 0 0
7726 2576 1 0.0000000000000000e+00 1.0185389016675383e+03 1.1349906199956120e+03 1.4414227834322351e+03 0 0 0
6083 2028 14 0.0000000000000000e+00 1.0126428875301829e+03 1.1462814946883996e+03 1.4238648244179863e+03 0 0 0
7727 2576 18 0.0000000000000000e+00 1.0104530794950335e+03 1.1407834408132333e+03 1.4403919057387036e+03 0 0 0
3926 1309 10 0.0000000000000000e+00 1.0257630093832124e+03 1.1469716016637103e+03 1.4340884044793015e+03 0 0 0
7313 2438 18 0.0000000000000000e+00 1.0121342131001953e+03 1.1572102595874189e+03 1.4373297699665723e+03 0 0 0
3925 1309 1 0.0000000000000000e+00 1.0351827543956456e+03 1.1492360105494845e+03 1.4365664791470861e+03 0 0 0
3927 1309 11 0.0000000000000000e+00 1.0446024993870890e+03 1.1515004189848357e+03 1.4390445547074398e+03 0 0 0
3579 1193 9 0.0000000000000000e+00 9.6805152936069783e+02 1.1594304549662697e+03 1.4354385005642846e+03 0 0 0
6285 2095 15 0.0000000000000000e+00 9.9730664923916095e+02 1.1801887322936236e+03 1.4228806698163294e+03 0 0 0
6283 2095 1 0.0000000000000000e+00 1.0014444028671369e+03 1.1710883404746685e+03 1.4226319461044541e+03 0 0 0
6671 2224 16 0.0000000000000000e+00 1.0224209710179507e+03 1.1606768755071471e+03 1.4242252217094588e+03 0 0 0
7312 2438 1 0.0000000000000000e+00 1.0155990378579156e+03 1.1663146033089561e+03 1.4395893970385484e+03 0 0 0
6284 2095 14 0.0000000000000000e+00 1.0055821559151581e+03 1.1619879481128955e+03 1.4223832217851236e+03 0 0 0
7314 2438 19 0.0000000000000000e+00 1.0190638617528911e+03 1.1754189465264458e+03 1.4418490241506179e+03 0 0 0
6670 2224 1 0.0000000000000000e+00 1.0278025615657168e+03 1.1688860401542584e+03 1.4261352247818222e+03 0 0 0
6672 2224 17 0.0000000000000000e+00 1.0331841507775694e+03 1.1770952043422012e+03 1.4280452277871113e+03 0 0 0
9520 3520 22 0.0000000000000000e+00 9.9352827803190064e+02 6.5758754999228040e+02 1.4663554777207764e+03 0 0 0
9827 3827 22 0.0000000000000000e+00 1.0388854175452884e+03 9.3526107201878528e+02 1.4488833399899568e+03 0 0 1
3377 1126 8 0.0000000000000000e+00 9.9757359504300427e+02 1.0782188290033528e+03 1.4712487443301038e+03 0 0 0
3378 1126 9 0.0000000000000000e+00 9.8580001270750904e+02 1.0620547084861892e+03 1.4709262632797315e+03 0 0 0
3376 1126 1 0.0000000000000000e+00 9.9168680435404724e+02 1.0701367685677583e+03 1.4710875033156055e+03 0 0 0
1242 414 5 0.0000000000000000e+00 9.8113873166196481e+02 1.1126267287924791e+03 1.4660394100611752e+03 0 0 0
1240 414 1 0.0000000000000000e+00 9.8692318368836106e+02 1.1199390461712796e+03 1.4624241472551907e+03 0 0 0
1241 414 4 0.0000000000000000e+00 9.9270763604302579e+02 1.1272513640552668e+03 1.4588088852473454e+03 0 0 0
8364 2788 21 0.0000000000000000e+00 1.0082820069449767e+03 1.1064332621479145e+03 1.4522389940727360e+03 0 0 0
8362 2788 1 0.0000000000000000e+00 1.0067069635818265e+03 1.1157366174829901e+03 1.4489273757338683e+03 0 0 0
6465 2155 17 0.0000000000000000e+00 1.0189318287717368e+03 1.1271069372410630e+03 1.4661792041169726e+03 0 0 0
1545 515 5 0.0000000000000000e+00 9.7202893664757664e+02 1.1389756058558482e+03 1.4662756354712481e+03 0 0 0
5996 1999 14 0.0000000000000000e+00 1.0002806077393253e+03 1.1522326407196786e+03 1.4483078646250945e+03 0 0 0
1543 515 1 0.0000000000000000e+00 9.8095233936021282e+02 1.1417436103175730e+03 1.4627103832272153e+03 0 0 0
4679 1560 12 0.0000000000000000e+00 9.9804496104321174e+02 1.1371468846445234e+03 1.4719819621652580e+03 0 0 0
1544 515 4 0.0000000000000000e+00 9.8987574253289267e+02 1.1445116155675723e+03 1.4591451313918178e+03 0 0 0
1256 419 4 0.0000000000000000e+00 1.0034778091017720e+03 1.1518667701379409e+03 1.4658785427746986e+03 0 0 0
6463 2155 1 0.0000000000000000e+00 1.0122807245290491e+03 1.1326517802272629e+03 1.4611774513004311e+03 0 0 0
6464 2155 16 0.0000000000000000e+00 1.0056296194574502e+03 1.1381966226765269e+03 1.4561756986407484e+03 0 0 0
4124 1375 10 0.0000000000000000e+00 1.0169016983763457e+03 1.1502801325958599e+03 1.4527229375243498e+03 0 0 0
4123 1375 1 0.0000000000000000e+00 1.0250619675320218e+03 1.1559696634030211e+03 1.4537423686324257e+03 0 0 0
11093 5093 22 0.0000000000000000e+00 9.2617486847184261e+02 1.1811977104060581e+03 1.4598318534498010e+03 0 0 0
1255 419 1 0.0000000000000000e+00 1.0012305079161952e+03 1.1601622511063215e+03 1.4709907475984348e+03 0 0 0
5995 1999 1 0.0000000000000000e+00 9.9637735500814892e+02 1.1612975161144434e+03 1.4499180368032187e+03 0 0 0
5997 1999 15 0.0000000000000000e+00 9.9247410227697276e+02 1.1703623915092082e+03 1.4515282089813431e+03 0 0 0
4125 1375 11 0.0000000000000000e+00 1.0332222371477583e+03 1.1616591935471192e+03 1.4547618003310029e+03 0 0 0
11880 5880 22 0.0000000000000000e+00 1.1067068746459965e+03 1.1912682709553433e+03 1.4570475831169570e+03 0 0 0
8559 2853 21 0.0000000000000000e+00 1.0335390852465746e+03 1.2265920414741533e+03 1.4665329048835592e+03 0 0 0
8557 2853 1 0.0000000000000000e+00 1.0375552295551231e+03 1.2357093812932605e+03 1.4656699418058477e+03 0 0 0
8658 2886 21 0.0000000000000000e+00 1.0635946179139385e+03 1.2294431747364490e+03 1.4537472372038239e+03 0 0 0
2548 850 1 0.0000000000000000e+00 1.0829305969308068e+03 1.2230355900914026e+03 1.4685024437452655e+03 0 0 0
2549 850 6 0.0000000000000000e+00 1.0751263496538686e+03 1.2262853139147098e+03 1.4738440740435155e+03 0 0 0
8656 2886 1 0.0000000000000000e+00 1.0610498240970146e+03 1.2372197079193807e+03 1.4594961111780358e+03 0 0 0
2550 850 7 0.0000000000000000e+00 1.0907348449901999e+03 1.2197858660226877e+03 1.4631608128747046e+03 0 0 0
4275 1425 11 0.0000000000000000e+00 1.0188738776319881e+03 1.2536557919964944e+03 1.4530982300759654e+03 0 0 0
4273 1425 1 0.0000000000000000e+00 1.0285288895317410e+03 1.2559721971752890e+03 1.4542877683751849e+03 0 0 0
8558 2853 20 0.0000000000000000e+00 1.0415713738636719e+03 1.2448267211123677e+03 1.4648069787281363e+03 0 0 0
4274 1425 10 0.0000000000000000e+00 1.0381839023474474e+03 1.2582886017108992e+03 1.4554773058099154e+03 0 0 0
6623 2208 16 0.0000000000000000e+00 1.0505597019694478e+03 1.2596742773033552e+03 1.4670850693011553e+03 0 0 0
6622 2208 1 0.0000000000000000e+00 1.0540094688100610e+03 1.2607700774619620e+03 1.4577631419711843e+03 0 0 0
6624 2208 17 0.0000000000000000e+00 1.0574592356506741e+03 1.2618658776205693e+03 1.4484412146412130e+03 0 0 0
8657 2886 20 0.0000000000000000e+00 1.0585050310911854e+03 1.2449962415820989e+03 1.4652449862067283e+03 0 0 0
1850 617 6 0.0000000000000000e+00 1.0790376626514460e+03 1.2428698189101676e+03 1.4698178849833728e+03 0 0 0
3667 1223 1 0.0000000000000000e+00 1.0734764670637196e+03 1.2594535907733348e+03 1.4715017706319943e+03 0 0 0
1849 617 1 0.0000000000000000e+00 1.0795200142864255e+03 1.2430694616547373e+03 1.4598315202139740e+03 0 0 0
1851 617 7 0.0000000000000000e+00 1.0800023657199449e+03 1.2432691036697486e+03 1.4498451547910029e+03 0 0 0
3669 1223 11 0.0000000000000000e+00 1.0818395009501930e+03 1.2633009862532836e+03 1.4675957233309405e+03 0 0 0
1164 388 5 0.0000000000000000e+00 1.1113169999046406e+03 1.2578871150934283e+03 1.4608672756309329e+03 0 0 0
42 14 3 0.0000000000000000e+00 1.0290330041156528e+03 1.2790478976045565e+03 1.4565442807992117e+03 0 0 0
40 14 1 0.0000000000000000e+00 1.0351754724675629e+03 1.2762335803786646e+03 1.4639165059072616e+03 0 0 0
41 14 2 0.0000000000000000e+00 1.0413179408194728e+03 1.2734192631527728e+03 1.4712887310153117e+03 0 0 0
1061 354 4 0.0000000000000000e+00 1.0576409167327577e+03 1.2754105728208090e+03 1.4719648853574313e+03 0 0 0
1060 354 1 0.0000000000000000e+00 1.0621857921300741e+03 1.2825634202277463e+03 1.4666563180230398e+03 0 0 0
1398 466 5 0.0000000000000000e+00 1.0783590163038639e+03 1.2804110513973201e+03 1.4667715628675828e+03 0 0 0
1062 354 5 0.0000000000000000e+00 1.0667306667620544e+03 1.2897162674634080e+03 1.4613477500682241e+03 0 0 0
1162 388 1 0.0000000000000000e+00 1.1094427870516367e+03 1.2654360308996982e+03 1.4671522727460683e+03 0 0 0
1396 466 1 0.0000000000000000e+00 1.0865052505689903e+03 1.2817295502808104e+03 1.4724196095684410e+03 0 0 0
1163 388 4 0.0000000000000000e+00 1.1075685737639526e+03 1.2729849473385384e+03 1.4734372692201839e+03 0 0 0
1329 443 5 0.0000000000000000e+00 1.0416117023207871e+03 1.2999931280127894e+03 1.4660562737955297e+03 0 0 0
1327 443 1 0.0000000000000000e+00 1.0374464385411436e+03 1.2931381927916316e+03 1.4720279109719434e+03 0 0 0
6242 2081 14 0.0000000000000000e+00 1.1065191886215466e+03 1.2912313546724931e+03 1.4692268063541437e+03 0 0 0
6241 2081 1 0.0000000000000000e+00 1.1151007767448630e+03 1.2958511300254977e+03 1.4669876032987547e+03 0 0 0
6243 2081 15 0.0000000000000000e+00 1.1236823642083334e+03 1.3004709047689234e+03 1.4647484006827017e+03 0 0 0
10930 4930 22 0.0000000000000000e+00 9.5033038746890611e+02 2.2036221051706377e+02 1.4794488287471515e+03 0 0 0
2988 996 9 0.0000000000000000e+00 9.8690305065756218e+02 9.5657566497736161e+02 1.4837118526875413e+03 0 0 0
2986 996 1 0.0000000000000000e+00 9.9281593824041227e+02 9.6155258520143332e+02 1.4900575625115655e+03 0 0 0
2987 996 8 0.0000000000000000e+00 9.9872882574180426e+02 9.6652950369537177e+02 1.4964032723376527e+03 0 0 0
4680 1560 13 0.0000000000000000e+00 1.0093311673961342e+03 1.1297977240883540e+03 1.4867674743265477e+03 0 0 0
3501 1167 9 0.0000000000000000e+00 1.1045097111041996e+03 1.1141569604831770e+03 1.4931222780293158e+03 0 0 0
3499 1167 1 0.0000000000000000e+00 1.1119614543396819e+03 1.1207780440594404e+03 1.4923268003800854e+03 0 0 0
3500 1167 8 0.0000000000000000e+00 1.1194131970382698e+03 1.1273991273134027e+03 1.4915313219511982e+03 0 0 0
4678 1560 1 0.0000000000000000e+00 1.0036880648111977e+03 1.1334723047536925e+03 1.4793747182574575e+03 0 0 0
4956 1652 13 0.0000000000000000e+00 1.1350171118310393e+03 1.1401021372588223e+03 1.4798455434520688e+03 0 0 0
4954 1652 1 0.0000000000000000e+00 1.1448991145062596e+03 1.1416328188958653e+03 1.4797903547737997e+03 0 0 0
4955 1652 12 0.0000000000000000e+00 1.1547811163618123e+03 1.1431634994995159e+03 1.4797351666056704e+03 0 0 0
1257 419 5 0.0000000000000000e+00 9.9898320673061812e+02 1.1684577320747021e+03 1.4761029524221713e+03 0 0 0
7233 2411 19 0.0000000000000000e+00 1.0599988553522419e+03 1.2262963171935621e+03 1.4942188753047017e+03 0 0 0
7231 2411 1 0.0000000000000000e+00 1.0626991755509284e+03 1.2326082567651583e+03 1.4869478586306711e+03 0 0 0
2453 818 6 0.0000000000000000e+00 1.0813759308321219e+03 1.2366267612954887e+03 1.4859395851525476e+03 0 0 0
135 45 3 0.0000000000000000e+00 1.0184434148637637e+03 1.2501661118311335e+03 1.4745570340501938e+03 0 0 0
133 45 1 0.0000000000000000e+00 1.0275849038171252e+03 1.2540409450388204e+03 1.4757481858918313e+03 0 0 0
6843 2281 17 0.0000000000000000e+00 1.0379217687731009e+03 1.2386347264391534e+03 1.4922542892063316e+03 0 0 0
6841 2281 1 0.0000000000000000e+00 1.0440833134036018e+03 1.2433530763682793e+03 1.4859477417783542e+03 0 0 0
134 45 2 0.0000000000000000e+00 1.0367263933530205e+03 1.2579157790458783e+03 1.4769393378806460e+03 0 0 0
1076 359 4 0.0000000000000000e+00 1.0396959257235944e+03 1.2568401034249978e+03 1.4936140689233512e+03 0 0 0
6842 2281 16 0.0000000000000000e+00 1.0502448585737543e+03 1.2480714263112588e+03 1.4796411935086026e+03 0 0 0
7232 2411 18 0.0000000000000000e+00 1.0653994958257329e+03 1.2389201977877638e+03 1.4796768428993907e+03 0 0 0
9414 3414 22 0.0000000000000000e+00 3.6600135466025682e+02 9.6294416503169555e+02 2.0541191662963201e+03 0 0 -1
2945 982 8 0.0000000000000000e+00 7.6783730260017683e+02 1.0340662690017089e+03 2.0466331179659737e+03 0 0 0
2944 982 1 0.0000000000000000e+00 7.7052649181686388e+02 1.0404809243125555e+03 2.0394483789921151e+03 0 0 0
10247 4247 22 0.0000000000000000e+00 5.9656127023940951e+02 7.7753401657375241e+02 2.0661078012963785e+03 1 0 0
10264 4264 22 0.0000000000000000e+00 5.2775810530802858e+02 8.2688156526589512e+02 2.0720240039552446e+03 1 0 -1
11006 5006 22 0.0000000000000000e+00 9.5870701191869202e+01 1.1021393708435596e+03 2.0652382136074330e+03 0 0 0
11424 5424 22 0.0000000000000000e+00 3.2836878722451206e+02 4.7443917434384471e+00 2.0940939111369444e+03 1 1 -1
11048 5048 22 0.0000000000000000e+00 5.7932667520408154e+02 6.7693228879244680e+02 2.1007992300575715e+03 0 0 -1
11624 5624 22 0.0000000000000000e+00 4.3052030581930347e+02 8.0454858500235423e+02 2.0858094943610126e+03 1 0 -1
9611 3611 22 0.0000000000000000e+00 6.3373845715513494e+02 1.4610212606347098e+01 2.1295180062747650e+03 0 0 0
11658 5658 22 0.0000000000000000e+00 8.8285119313048529e+02 1.3428534816789372e+02 2.1244087119299670e+03 0 0 0
10276 4276 22 0.0000000000000000e+00 6.2354323019997025e+02 3.0646749489821593e+02 2.1128065674178029e+03 1 0 0
11868 5868 22 0.0000000000000000e+00 4.3773213155561939e+02 8.0646865863930316e+02 2.1154252564494873e+03 0 0 1
9690 3690 22 0.0000000000000000e+00 4.9051343298909495e+02 8.1222744527936345e+02 2.1073356094190740e+03 0 0 0
9318 3318 22 0.0000000000000000e+00 8.6080118347198231e+02 8.3855304512883413e+02 2.1297900328888727e+03 0 0 0
10462 4462 22 0.0000000000000000e+00 2.5032694272105275e+02 1.0254785979323058e+03 2.1126227885470748e+03 1 1 0
11680 5680 22 0.0000000000000000e+00 4.0140628389216431e+02 1.1370696511009405e+03 2.1073261849050873e+03 0 0 0
11308 5308 22 0.0000000000000000e+00 4.4836374711034608e+02 1.2306112707240634e+03 2.1274903428525718e+03 0 0 0
10883 4883 22 0.0000000000000000e+00 2.8454971953267949e+02 1.8989085891236115e+02 2.1459238063523358e+03 1 1 0
11551 5551 22 0.0000000000000000e+00 6.3500352480083211e+02 5.4149787436837494e+02 2.1470709172486345e+03 0 1 0
10394 4394 22 0.0000000000000000e+00 1.9456330621611986e+02 8.2960320061653374e+02 2.1510227716620175e+03 1 0 0
2704 902 1 0.0000000000000000e+00 7.6571632113962448e+02 9.6712201541002071e+02 2.1494837002034028e+03 0 0 0
2705 902 8 0.0000000000000000e+00 7.6910202401909385e+02 9.5788677964434487e+02 2.1476816368501759e+03 0 0 0
2706 902 9 0.0000000000000000e+00 7.6233061747574470e+02 9.7635725127974445e+02 2.1512857641680826e+03 0 0 0
10664 4664 22 0.0000000000000000e+00 6.7935756856693138e+02 1.0947440776257940e+03 2.1576441221995615e+03 0 0 0
10096 4096 22 0.0000000000000000e+00 5.0793058199164886e+02 2.9043340115928379e+02 2.1857004628219515e+03 1 0 0
11953 5953 22 0.0000000000000000e+00 2.6928294854198060e+02 4.9256109539875899e+02 2.1737637247777084e+03 1 1 0
9875 3875 22 0.0000000000000000e+00 7.3006153648106249e+01 5.5820737415269491e+02 2.1670298168915069e+03 1 0 0
11584 5584 22 0.0000000000000000e+00 8.7764562770916496e+02 6.5875675251062808e+02 2.1771986282089924e+03 0 1 -1
9737 3737 22 0.0000000000000000e+00 8.7494087541358442e+02 2.7275645162397801e+01 2.1964641507608876e+03 0 0 -1
9027 3027 22 0.0000000000000000e+00 4.2022266290715754e+02 8.4087012509920740e+01 2.1976742250094248e+03 1 1 0
10754 4754 22 0.0000000000000000e+00 6.9219849491501691e+02 1.2685111464094532e+03 2.2097199689894173e+03 1 0 -1
11544 5544 22 0.0000000000000000e+00 6.2976899151460213e+02 7.6135707973632429e+02 2.2215886345886674e+03 0 1 0
10066 4066 22 0.0000000000000000e+00 2.2356152978986606e+02 3.7508225599685477e+02 2.2593994764009276e+03 0 0 0
10680 4680 22 0.0000000000000000e+00 6.0801851288255136e+01 6.2501426640194870e+02 2.2464986857144077e+03 1 0 -1
11803 5803 22 0.0000000000000000e+00 2.2698018053015883e+02 6.9818341655583333e+02 2.2417244904711470e+03 1 1 0
9754 3754 22 0.0000000000000000e+00 7.8779644052380786e+02 7.5065815277840647e+02 2.2572219862151505e+03 1 0 0
3380 1127 8 0.0000000000000000e+00 4.2380548676341436e+02 9.6861846843366743e+02 2.2457731894062581e+03 0 0 0
3379 1127 1 0.0000000000000000e+00 4.3126172691991360e+02 9.7520786122032359e+02 2.2447810320856902e+03 0 0 0
3381 1127 9 0.0000000000000000e+00 4.3871796813005869e+02 9.8179725491213014e+02 2.2437888744995403e+03 0 0 0
9706 3706 22 0.0000000000000000e+00 6.8103239455231892e+02 1.1984683266134487e+03 2.2452720471844591e+03 1 1 0
11847 5847 22 0.0000000000000000e+00 2.2466365227754113e+02 1.4480727875399847e+02 2.2778664152606239e+03 0 0 0
9850 3850 22 0.0000000000000000e+00 6.2422654731888315e+02 2.3947588222585037e+02 2.2711323446462352e+03 0 0 0
11890 5890 22 0.0000000000000000e+00 5.1262698002531556e+02 3.5886233164366115e+02 2.2815651299126921e+03 0 0 0
9094 3094 22 0.0000000000000000e+00 2.2857778973089708e+02 4.2696302105840414e+02 2.2693375446563891e+03 0 0 -1
10160 4160 22 0.0000000000000000e+00 6.8639880025673392e+02 5.1691408552303278e+02 2.2850436562435771e+03 1 0 0
10435 4435 22 0.0000000000000000e+00 1.5914836726562154e+02 6.9866305424011830e+02 2.2778479901432215e+03 0 0 -1
11804 5804 22 0.0000000000000000e+00 6.4900258731155645e+02 7.9645932315217146e+02 2.2703866798782942e+03 1 1 0
10639 4639 22 0.0000000000000000e+00 3.4090432240208162e+02 1.0068121041437651e+03 2.2690881693107890e+03 0 0 0
11464 5464 22 0.0000000000000000e+00 8.3600742227358944e+02 1.1531125590577815e+03 2.2649366476040109e+03 0 0 0
10907 4907 22 0.0000000000000000e+00 4.5821452767911569e+02 1.2233035765884067e+03 2.2723630141298895e+03 1 0 0
9473 3473 22 0.0000000000000000e+00 4.2522282240142152e+02 3.0396525576458197e+02 2.3119834852074719e+03 1 0 -1
10410 4410 22 0.0000000000000000e+00 5.5965191832081950e+02 3.7026823774752569e+02 2.3122656514832029e+03 1 0 0
9966 3966 22 0.0000000000000000e+00 4.9918904998325849e+02 7.7926879205926593e+02 2.3161117843908733e+03 -1 -1 0
11772 5772 22 0.0000000000000000e+00 1.7872187081976412e+02 8.3664417408578697e+02 2.3025032320842474e+03 0 1 -1
9895 3895 22 0.0000000000000000e+00 2.9634797551256634e+02 8.6506313270026624e+02 2.2920193634924822e+03 0 0 -1
10683 4683 22 0.0000000000000000e+00 4.0805522903923116e+02 1.2882507397737991e+03 2.3094419982080653e+03 1 0 -1
10149 4149 22 0.0000000000000000e+00 5.1451265683718327e+02 6.7435887290282051e+02 2.3427434582478572e+03 1 0 0
9290 3290 22 0.0000000000000000e+00 7.8380085470748452e+02 7.7015639577390584e+02 2.3331304045234924e+03 -1 0 -1
11942 5942 22 0.0000000000000000e+00 7.1153836197644159e+02 1.2232598557296369e+03 2.3348607459145760e+03 0 1 0
9069 3069 22 0.0000000000000000e+00 4.0947576862831659e+02 3.4591809473068771e+01 2.3575970346569984e+03 0 1 -1
10261 4261 22 0.0000000000000000e+00 8.5368038720281390e+02 5.5167953009510040e+02 2.3530016167578256e+03 0 0 0
9365 3365 22 0.0000000000000000e+00 8.9083287499687549e+02 7.5241515029488687e+02 2.3650927888743859e+03 0 0 -1
9606 3606 22 0.0000000000000000e+00 8.9466469620593591e+02 1.1131280177022315e+03 2.3496100414810003e+03 0 0 0
10303 4303 22 0.0000000000000000e+00 6.9137113780806669e+02 3.3163436948890819e+02 2.3900943699763238e+03 0 1 0
9449 3449 22 0.0000000000000000e+00 1.2506142210530641e+02 9.9641228460007596e+02 2.3825235976801632e+03 0 0 -1
11316 5316 22 0.0000000000000000e+00 1.5664329237013300e+02 1.2079128775474221e+03 2.3825776875371093e+03 0 0 0
9779 3779 22 0.0000000000000000e+00 5.6564554424993867e+02 1.2259352329920850e+03 2.3952901835952880e+03 1 -1 0
9600 3600 22 0.0000000000000000e+00 8.8975937500597968e+02 3.0752318479161443e+02 2.3960551841128054e+03 0 0 -1
11484 5484 22 0.0000000000000000e+00 2.8563860995639277e+02 4.0288436835274501e+02 2.3981988793314558e+03 1 0 -1
11982 5982 22 0.0000000000000000e+00 6.1359614336604875e+02 4.2294010809926607e+02 2.4126397056358774e+03 1 1 -1
11829 5829 22 0.0000000000000000e+00 9.7535394882823056e+01 7.0761067174049379e+02 2.4092812283651001e+03 1 0 0
9775 3775 22 0.0000000000000000e+00 4.2370627798359595e+02 1.2095196894421290e+03 2.4076824547755969e+03 1 1 0
10444 4444 22 0.0000000000000000e+00 8.3388953845755987e+02 3.4180441516226416e+01 2.4330579975979244e+03 -1 0 0
11455 5455 22 0.0000000000000000e+00 3.1556770101798469e+02 7.9751969999056587e+02 2.4348859981653300e+03 1 1 0
10723 4723 22 0.0000000000000000e+00 5.9193680653859879e+01 1.2135250577639931e+03 2.4307551949201084e+03 0 0 0
10010 4010 22 0.0000000000000000e+00 5.7550564071050621e+02 1.4046164512407088e+01 2.4599607273939464e+03 0 1 0
11296 5296 22 0.0000000000000000e+00 1.0575808536726733e+02 7.2527614111214984e+02 2.4645943704786146e+03 0 0 0
9726 3726 22 0.0000000000000000e+00 8.2232811479986765e+02 8.6893126346687541e+02 2.4687304049218360e+03 -1 0 -1
11368 5368 22 0.0000000000000000e+00 2.9563871592368633e+02 1.0464163219383117e+03 2.4687143501578153e+03 1 0 0
11355 5355 22 0.0000000000000000e+00 5.0595528709859383e+02 8.5288764948556013e+02 2.4886911221305490e+03 0 0 -1
11875 5875 22 0.0000000000000000e+00 4.2022486299299629e+02 1.2063694252928094e+03 2.4984378254389267e+03 0 0 -1
9731 3731 22 0.0000000000000000e+00 3.7265751357296416e+01 1.2140852006240607e+03 2.4754938889974123e+03 1 0 -1
10768 4768 22 0.0000000000000000e+00 1.8854782439992096e+02 1.3079353622304154e+03 2.4751519879383281e+03 0 -1 0
9793 3793 22 0.0000000000000000e+00 7.9450706480857761e+01 4.6766456451803911e+01 2.5138617099985677e+03 0 -1 0
9054 3054 22 0.0000000000000000e+00 5.6121285669406586e+02 8.0580805338538551e+02 2.5040776355344892e+03 0 0 0
11824 5824 22 0.0000000000000000e+00 2.0234086738416769e+02 8.5174476715197068e+02 2.5196281102283328e+03 0 0 -1
9308 3308 22 0.0000000000000000e+00 1.1712058610593753e+02 1.0432753165797997e+03 2.5041087496338960e+03 0 0 -1
11999 5999 22 0.0000000000000000e+00 8.9836387326875329e+00 1.2159508315320913e+03 2.5127942118962496e+03 1 -1 1
9432 3432 22 0.0000000000000000e+00 4.5820085456426386e+02 4.2129750225127239e+01 2.5364783975791211e+03 0 0 0
9231 3231 22 0.0000000000000000e+00 2.1048806178362972e+02 1.0303049201111162e+03 2.5341645310795220e+03 0 0 -1
10811 4811 22 0.0000000000000000e+00 4.5734859674169650e+02 2.9975231901292250e+02 2.5725787313150290e+03 0 0 0
10800 4800 22 0.0000000000000000e+00 7.5783953567329445e+02 1.0621327043174293e+02 2.5963061824364372e+03 0 1 -1
10172 4172 22 0.0000000000000000e+00 4.3484597981491311e+02 5.0641750570009816e+02 2.5912316616997809e+03 0 0 0
11304 5304 22 0.0000000000000000e+00 9.7551016886155949e+01 1.0247939984435629e+03 2.6012159807976764e+03 0 0 -1
10766 4766 22 0.0000000000000000e+00 7.8806914814117579e+02 1.0350424459459659e+03 2.5824037531763938e+03 0 0 -1
10076 4076 22 0.0000000000000000e+00 8.4209584224185301e+02 4.0241991251079332e+02 2.6170568976434743e+03 0 0 0
9756 3756 22 0.0000000000000000e+00 1.9023434489436919e+01 5.4458805129565974e+02 2.6213256569127789e+03 0 1 0
9932 3932 22 0.0000000000000000e+00 6.2526332411694318e+02 8.3261497801618259e+02 2.6062574200484351e+03 0 0 1
9487 3487 22 0.0000000000000000e+00 3.8675358451300013e+02 1.2615533871819284e+03 2.6218769893203462e+03 0 0 0
9400 3400 22 0.0000000000000000e+00 2.3553217029887526e+02 1.0248365960215867e+02 2.6347852294236864e+03 1 0 -1
11964 5964 22 0.0000000000000000e+00 1.5005494596485983e+02 7.8284866030514445e+02 2.6528564006550287e+03 0 0 0
11703 5703 22 0.0000000000000000e+00 1.1678101600423770e+02 9.0964370075069291e+02 2.6516466796449067e+03 1 0 -1
9585 3585 22 0.0000000000000000e+00 7.8084039149322393e+02 1.1341061009898033e+03 2.6341691497708339e+03 0 0 0
10884 4884 22 0.0000000000000000e+00 8.9575195515042708e+01 1.3399581415875020e+03 2.6517778875900963e+03 1 0 0
11164 5164 22 0.0000000000000000e+00 1.1237044782059012e+02 1.5083333282401190e+02 2.6685755743458599e+03 0 1 0
9364 3364 22 0.0000000000000000e+00 3.4530501872539162e+02 5.6225067055231580e+02 2.6595871838326175e+03 0 1 -1
10529 4529 22 0.0000000000000000e+00 8.5059913474169787e+02 1.0506408326098965e+03 2.6666472077715603e+03 0 0 0
9843 3843 22 0.0000000000000000e+00 3.2429899152182736e+02 7.2369290174943217e+01 2.7056679542408733e+03 0 1 0
9768 3768 22 0.0000000000000000e+00 1.7103778159257681e+02 2.2757612319062432e+02 2.7090007671083154e+03 0 0 -1
9402 3402 22 0.0000000000000000e+00 3.3427339021654871e+02 2.5466991003409623e+02 2.6991013499258188e+03 1 1 -1
9418 3418 22 0.0000000000000000e+00 8.7577413566435257e+02 7.8283225745033690e+02 2.6858333372289567e+03 1 1 0
9232 3232 22 0.0000000000000000e+00 3.1053025687356442e+01 9.8262559604060721e+02 2.6956706453898923e+03 1 0 0
10062 4062 22 0.0000000000000000e+00 8.7630343552663930e+02 1.0613573464157662e+03 2.6885532252515945e+03 1 0 0
9334 3334 22 0.0000000000000000e+00 1.1180889764540477e+03 2.0063370359691461e+02 2.7048044628814960e+03 0 0 0
11227 5227 22 0.0000000000000000e+00 1.2082117929656238e+03 1.1897291118847147e+03 2.6804672291545044e+03 0 0 0
10549 4549 22 0.0000000000000000e+00 1.1615187589218522e+03 8.9368411154822877e+02 2.5802804137029575e+03 0 1 0
9162 3162 22 0.0000000000000000e+00 1.0045219868052924e+03 5.7635835749298266e+01 2.0643137634385334e+03 0 0 0
11377 5377 22 0.0000000000000000e+00 1.1351905761850469e+03 2.2461224875475597e+02 2.0943411530754065e+03 0 1 0
10673 4673 22 0.0000000000000000e+00 1.1506006530049931e+03 4.5940652966702078e+02 2.0996082225735099e+03 1 0 0
9065 3065 22 0.0000000000000000e+00 9.0887168033626904e+02 6.4049026529629145e+01 2.1309015565723384e+03 0 0 0
3006 1002 9 0.0000000000000000e+00 1.0712259893082150e+03 1.2567420963142872e+03 2.1283557924624520e+03 0 0 0
3004 1002 1 0.0000000000000000e+00 1.0707888884034594e+03 1.2649965242418914e+03 2.1227278826211391e+03 0 0 0
3005 1002 8 0.0000000000000000e+00 1.0703517865951919e+03 1.2732509523285246e+03 2.1170999731777929e+03 0 0 0
10287 4287 22 0.0000000000000000e+00 1.0545505537411952e+03 5.1664136182651373e+02 2.1561806136077239e+03 0 1 0
3098 1033 8 0.0000000000000000e+00 9.8780282079726737e+02 7.0961660301639199e+02 2.1473147917795936e+03 0 0 0
3097 1033 1 0.0000000000000000e+00 9.9024218167060474e+02 7.0786054094987389e+02 2.1568523888029745e+03 0 0 0
11700 5700 22 0.0000000000000000e+00 1.0441257756749749e+03 4.6470401314575793e+02 2.1787245550634307e+03 0 0 0
3099 1033 9 0.0000000000000000e+00 9.9268154270024991e+02 7.0610447998254847e+02 2.1663899867023374e+03 0 0 0
10021 4021 22 0.0000000000000000e+00 1.0887023475360922e+03 7.0217982514679204e+02 2.1623876868531265e+03 0 0 -1
11180 5180 22 0.0000000000000000e+00 9.4859359096534763e+02 4.3540539225764356e+01 2.2097354141305591e+03 0 1 -1
10279 4279 22 0.0000000000000000e+00 1.0169124016769097e+03 8.4803834712456012e+02 2.2531983787450854e+03 0 0 0
11154 5154 22 0.0000000000000000e+00 1.0299325229547255e+03 1.1714191871512760e+03 2.2434873262250917e+03 0 0 0
10114 4114 22 0.0000000000000000e+00 9.8416356947695283e+02 3.3988468442391564e+02 2.2759790248287768e+03 0 0 -1
11620 5620 22 0.0000000000000000e+00 9.4723905395923714e+02 9.5449930683405364e+02 2.2856766979033764e+03 0 0 -1
10269 4269 22 0.0000000000000000e+00 1.0517195133976734e+03 1.0743512710265768e+03 2.2747279106367077e+03 0 0 0
10662 4662 22 0.0000000000000000e+00 1.2082042237024284e+03 2.0334096565743582e+01 2.2946857677608832e+03 -1 0 1
11322 5322 22 0.0000000000000000e+00 9.7495808916101544e+02 4.7336867585209325e+02 2.3290327236556873e+03 0 1 -1
9063 3063 22 0.0000000000000000e+00 9.8495854364419029e+02 7.1703068821606166e+02 2.3274832781364744e+03 0 0 -1
11169 5169 22 0.0000000000000000e+00 1.1886641494229734e+03 3.4748685462325739e+02 2.3547135410671940e+03 0 1 0
10934 4934 22 0.0000000000000000e+00 1.0167659422948752e+03 4.0693387094693156e+02 2.3579224711222646e+03 0 0 -1
9832 3832 22 0.0000000000000000e+00 9.8729575381352117e+02 7.6202616293940673e+02 2.3506549175155960e+03 0 0 0
9421 3421 22 0.0000000000000000e+00 1.1466261547486745e+03 7.8758508851754766e+02 2.3911164644237119e+03 0 0 -1
11314 5314 22 0.0000000000000000e+00 9.6875102400581841e+02 7.9593118475458948e+02 2.3908845549323905e+03 0 0 -1
10604 4604 22 0.0000000000000000e+00 1.1562217781477771e+03 9.4577858257167657e+02 2.3937645887191056e+03 0 0 -1
11991 5991 22 0.0000000000000000e+00 9.2786730001799788e+02 1.1079554658321649e+03 2.4096531680820372e+03 0 1 -1
10658 4658 22 0.0000000000000000e+00 9.1587700998522655e+02 1.3037201518603670e+03 2.4033958770443287e+03 0 0 0
10914 4914 22 0.0000000000000000e+00 1.0287144451825231e+03 1.6806654602127730e+02 2.4288459654027160e+03 0 0 -1
11167 5167 22 0.0000000000000000e+00 1.1554165291324068e+03 1.9888974565736726e+02 2.4697690878395792e+03 0 0 -1
11210 5210 22 0.0000000000000000e+00 9.3626387737262291e+02 8.5166852586534424e+02 2.4658385179044749e+03 0 1 -1
10343 4343 22 0.0000000000000000e+00 1.0593768305165459e+03 9.3498642943532980e+02 2.4587170029322142e+03 1 0 -1
10793 4793 22 0.0000000000000000e+00 1.0722410062495301e+03 4.1482570341613274e+02 2.4983979368455684e+03 -1 1 0
9988 3988 22 0.0000000000000000e+00 1.2162998774749956e+03 2.4191975790985992e+02 2.5101275342958470e+03 0 1 0
9067 3067 22 0.0000000000000000e+00 1.0528996835371177e+03 3.2202126363494085e+02 2.5242156324144662e+03 0 -1 -1
11867 5867 22 0.0000000000000000e+00 1.1066585827589956e+03 5.2227648696440008e+02 2.5421481729173920e+03 0 0 0
11787 5787 22 0.0000000000000000e+00 1.1062732635739380e+03 9.9710347215216905e+02 2.5345485439034064e+03 0 0 -1
9665 3665 22 0.0000000000000000e+00 1.1899067111275886e+03 1.2435344999315312e+03 2.5494581501016278e+03 0 0 0
10075 4075 22 0.0000000000000000e+00 1.0067140043491387e+03 3.4625750370451703e+02 2.5739628756840443e+03 0 1 0
11026 5026 22 0.0000000000000000e+00 1.1397664355938955e+03 4.3784594788796028e+02 2.5640043311143772e+03 0 0 0
9068 3068 22 0.0000000000000000e+00 1.1021029659150568e+03 6.2191853681740383e+02 2.5712796765445869e+03 0 0 -2
1083 361 5 0.0000000000000000e+00 1.1885142752024412e+03 1.3259614334504354e+03 1.7742025669975235e+03 0 0 0
1081 361 1 0.0000000000000000e+00 1.1887176034134282e+03 1.3176054040445144e+03 1.7687129938315084e+03 0 0 0
5038 1680 1 0.0000000000000000e+00 1.2155382702491199e+03 1.3086524493696047e+03 1.7666537003073038e+03 0 0 0
964 322 1 0.0000000000000000e+00 1.1967370173321708e+03 1.3118676867790834e+03 1.7880075826307482e+03 0 0 0
7049 2350 16 0.0000000000000000e+00 1.1944213178524462e+03 1.2941883906480455e+03 1.7679927914443117e+03 0 0 0
965 322 4 0.0000000000000000e+00 1.1954502788055283e+03 1.3062682553687036e+03 1.7798227992223688e+03 0 0 0
3823 1275 1 0.0000000000000000e+00 1.2129935568359856e+03 1.2933616903121936e+03 1.7864274271025924e+03 0 0 0
3824 1275 10 0.0000000000000000e+00 1.2072260074057067e+03 1.2925047235107018e+03 1.7783033285777067e+03 0 0 0
4379 1460 10 0.0000000000000000e+00 1.1906653758697719e+03 1.2909798956621510e+03 1.7844646723747940e+03 0 0 0
5039 1680 12 0.0000000000000000e+00 1.2055885144411302e+03 1.3077052436179604e+03 1.7663294159165364e+03 0 0 0
4984 1662 1 0.0000000000000000e+00 1.1723041676388232e+03 1.3014520002130714e+03 1.7815276292163232e+03 0 0 0
4985 1662 12 0.0000000000000000e+00 1.1799259820944299e+03 1.3009466522848054e+03 1.7750737498564204e+03 0 0 0
4986 1662 13 0.0000000000000000e+00 1.1646823539850566e+03 1.3019573485736184e+03 1.7879815096579773e+03 0 0 0
4694 1565 12 0.0000000000000000e+00 1.1648498440909943e+03 1.2906286098622229e+03 1.7682204563815867e+03 0 0 0
4693 1565 1 0.0000000000000000e+00 1.1572243585969206e+03 1.2940715648399964e+03 1.7736975022764145e+03 0 0 0
4695 1565 13 0.0000000000000000e+00 1.1495988731028460e+03 1.2975145198177695e+03 1.7791745481712423e+03 0 0 0
8031 2677 19 0.0000000000000000e+00 1.1995736439078642e+03 1.2685819702371973e+03 1.7905991196069301e+03 0 0 0
8029 2677 1 0.0000000000000000e+00 1.1979581658847983e+03 1.2734805238261140e+03 1.7820320658500207e+03 0 0 0
8030 2677 18 0.0000000000000000e+00 1.1963426879238357e+03 1.2783790760052916e+03 1.7734650119994230e+03 0 0 0
6375 2125 17 0.0000000000000000e+00 1.1788813772172127e+03 1.2740417880599639e+03 1.7886734813409321e+03 0 0 0
6374 2125 16 0.0000000000000000e+00 1.1805364314327621e+03 1.2844880371862703e+03 1.7716988923854306e+03 0 0 0
6373 2125 1 0.0000000000000000e+00 1.1797089043380925e+03 1.2792649129348661e+03 1.7801861874977214e+03 0 0 0
89 30 2 0.0000000000000000e+00 1.1666293002165035e+03 1.2745672070699461e+03 1.7728304543304585e+03 0 0 0
161 54 2 0.0000000000000000e+00 1.1813517129199975e+03 1.2685044624852680e+03 1.7664582328971303e+03 0 0 0
88 30 1 0.0000000000000000e+00 1.1580141718055327e+03 1.2701598116125610e+03 1.7753512552809002e+03 0 0 0
90 30 3 0.0000000000000000e+00 1.1493990440401828e+03 1.2657524169187620e+03 1.7778720562209664e+03 0 0 0
160 54 1 0.0000000000000000e+00 1.1839691217852176e+03 1.2597276271564344e+03 1.7704727492021991e+03 0 0 0
162 54 3 0.0000000000000000e+00 1.1865865299938559e+03 1.2509507923681476e+03 1.7744872660332999e+03 0 0 0
3599 1200 8 0.0000000000000000e+00 1.1939028078104175e+03 1.2940163351017468e+03 1.7479704188970413e+03 0 0 0
7048 2350 1 0.0000000000000000e+00 1.2023729583128188e+03 1.2909381227315889e+03 1.7628734978807572e+03 0 0 0
1082 361 4 0.0000000000000000e+00 1.1889209311614463e+03 1.3092493740559414e+03 1.7632234194629216e+03 0 0 0
5650 1884 1 0.0000000000000000e+00 1.1720888875250218e+03 1.3017978882679331e+03 1.7580862763904736e+03 0 0 0
5651 1884 14 0.0000000000000000e+00 1.1797780630145512e+03 1.2954049835220433e+03 1.7581720123280136e+03 0 0 0
5652 1884 15 0.0000000000000000e+00 1.1643997133231658e+03 1.3081907936938298e+03 1.7580005413907440e+03 0 0 0
7050 2350 17 0.0000000000000000e+00 1.2103245987731912e+03 1.2876878548151326e+03 1.7577542043172023e+03 0 0 0
5845 1949 1 0.0000000000000000e+00 1.1923444746364801e+03 1.2723249191714863e+03 1.7539180716396222e+03 0 0 0
5846 1949 14 0.0000000000000000e+00 1.1896012300143873e+03 1.2811856660003057e+03 1.7576546196141896e+03 0 0 0
944 315 4 0.0000000000000000e+00 1.1726874986912551e+03 1.2798946368282941e+03 1.7572374121314210e+03 0 0 0
943 315 1 0.0000000000000000e+00 1.1751318537056013e+03 1.2818525932474554e+03 1.7477404900201952e+03 0 0 0
422 141 2 0.0000000000000000e+00 1.1666103027674810e+03 1.2643159663855504e+03 1.7588324741586109e+03 0 0 0
5847 1949 15 0.0000000000000000e+00 1.1950877196190127e+03 1.2634641736618069e+03 1.7501815233045672e+03 0 0 0
421 141 1 0.0000000000000000e+00 1.1683484713412979e+03 1.2595514784047700e+03 1.7502139812383214e+03 0 0 0
423 141 3 0.0000000000000000e+00 1.1700866399151148e+03 1.2547869904239899e+03 1.7415954883180320e+03 0 0 0
10345 4345 22 0.0000000000000000e+00 1.0466462167731725e+03 1.0401570042905969e+03 1.7500482635939291e+03 0 1 0
11684 5684 22 0.0000000000000000e+00 1.1436118493311465e+03 7.5665390312341890e+02 1.7630781805818256e+03 1 1 -1
10921 4921 22 0.0000000000000000e+00 1.1598402241619303e+03 1.5647512980741601e+02 1.7479287932433269e+03 0 1 0
3598 1200 1 0.0000000000000000e+00 1.1920941446213812e+03 1.2960091793277836e+03 1.7383393591728159e+03 0 0 0
3600 1200 9 0.0000000000000000e+00 1.1902854823846565e+03 1.2980020238200173e+03 1.7287082992994508e+03 0 0 0
945 315 5 0.0000000000000000e+00 1.1775762083585118e+03 1.2838105495142577e+03 1.7382435669891058e+03 0 0 0
2894 965 8 0.0000000000000000e+00 1.1519809356981198e+03 1.0600985427841547e+03 1.7024969851666597e+03 0 0 0
2893 965 1 0.0000000000000000e+00 1.1589540336047210e+03 1.0550229752347182e+03 1.7075580639212571e+03 0 0 0
2895 965 9 0.0000000000000000e+00 1.1659271315113226e+03 1.0499474076852816e+03 1.7126191426758546e+03 0 0 0
3819 1273 11 0.0000000000000000e+00 1.0912052757152767e+03 1.0215262204310033e+03 1.6911413426387273e+03 0 0 0
10790 4790 22 0.0000000000000000e+00 9.4623068838415475e+02 6.0765641177199700e+02 1.6979828005708810e+03 0 1 -1
3411 1137 9 0.0000000000000000e+00 1.0558996828306606e+03 4.9646857904561261e+02 1.7089063990080001e+03 0 0 0
3409 1137 1 0.0000000000000000e+00 1.0502643127233807e+03 4.9421621859265019e+02 1.7009584761675376e+03 0 0 0
3410 1137 8 0.0000000000000000e+00 1.0446289426161013e+03 4.9196385813968783e+02 1.6930105533270746e+03 0 0 0
9106 3106 22 0.0000000000000000e+00 1.0141935159823955e+03 3.1136328755353207e+02 1.7035403041239033e+03 0 0 -1
10205 4205 22 0.0000000000000000e+00 1.1619553535802074e+03 2.0374259384534108e+02 1.6963993194248881e+03 -1 1 0
2930 977 8 0.0000000000000000e+00 9.5838311574982481e+02 1.3409330418904581e+03 1.6728437846369732e+03 0 0 0
11052 5052 22 0.0000000000000000e+00 1.1870457388479933e+03 1.0282804056878938e+03 1.6772063539092705e+03 0 0 0
3818 1273 10 0.0000000000000000e+00 1.0995097041762269e+03 1.0168656751992792e+03 1.6735539664558494e+03 0 0 0
3817 1273 1 0.0000000000000000e+00 1.0953574897364774e+03 1.0191959481997557e+03 1.6823476547886933e+03 0 0 0
9108 3108 22 0.0000000000000000e+00 9.9101703585361747e+02 5.1316723357148203e+02 1.6750509536260654e+03 0 1 0
4938 1646 13 0.0000000000000000e+00 1.0696682130573602e+03 1.2905642386268382e+03 1.6377667931600622e+03 0 0 0
4936 1646 1 0.0000000000000000e+00 1.0678738295047658e+03 1.2811997181383044e+03 1.6347525030341033e+03 0 0 0
11886 5886 22 0.0000000000000000e+00 1.0564185662362174e+03 1.2692508821832928e+03 1.6418835374059292e+03 0 0 0
4884 1628 13 0.0000000000000000e+00 1.0914826349793505e+03 1.2535063591444157e+03 1.6487962661873091e+03 0 0 0
4882 1628 1 0.0000000000000000e+00 1.0828074060113208e+03 1.2563739420679033e+03 1.6447321087109754e+03 0 0 0
4883 1628 12 0.0000000000000000e+00 1.0741321771025387e+03 1.2592415263328480e+03 1.6406679516784684e+03 0 0 0
4895 1632 12 0.0000000000000000e+00 1.0628633398016227e+03 1.2412949235672604e+03 1.6370443894874043e+03 0 0 0
4894 1632 1 0.0000000000000000e+00 1.0607911755990378e+03 1.2382048045917757e+03 1.6463264850818932e+03 0 0 0
6565 2189 1 0.0000000000000000e+00 1.0826087868185014e+03 1.2392439135992684e+03 1.6346056885722819e+03 0 0 0
6339 2113 17 0.0000000000000000e+00 1.0473990981534273e+03 1.2527983529426926e+03 1.6389276506708634e+03 0 0 0
6567 2189 17 0.0000000000000000e+00 1.0880329971824949e+03 1.2322868881822387e+03 1.6393150131058094e+03 0 0 0
4896 1632 13 0.0000000000000000e+00 1.0587190107367633e+03 1.2351146857750841e+03 1.6556085819171865e+03 0 0 0
9183 3183 22 0.0000000000000000e+00 1.0440890313979371e+03 1.1922459155056388e+03 1.6437686651551610e+03 0 0 0
11578 5578 22 0.0000000000000000e+00 1.0849923643057111e+03 1.1693770296872967e+03 1.6483879592924729e+03 0 0 1
3313 1105 1 0.0000000000000000e+00 1.2116304312636325e+03 1.0908599445401762e+03 1.6349457682229818e+03 0 0 0
3315 1105 9 0.0000000000000000e+00 1.2096441614496587e+03 1.0810756186008846e+03 1.6355129496855629e+03 0 0 0
480 160 3 0.0000000000000000e+00 1.1459164724292027e+03 1.3328427222959990e+03 1.6256611444164359e+03 0 0 0
478 160 1 0.0000000000000000e+00 1.1464752970663983e+03 1.3344239655271426e+03 1.6158027779567719e+03 0 0 0
9925 3925 22 0.0000000000000000e+00 1.1405922518754728e+03 1.3415030442988318e+03 1.6341888667335511e+03 0 0 -1
876 292 3 0.0000000000000000e+00 1.1350985072139217e+03 1.3182675207047637e+03 1.6131784039551035e+03 0 0 0
5799 1933 15 0.0000000000000000e+00 1.1279808814770176e+03 1.3041362768896133e+03 1.6102517379056567e+03 0 0 0
1626 542 5 0.0000000000000000e+00 1.0921831320946262e+03 1.2753496301248920e+03 1.6335291744545345e+03 0 0 0
1624 542 1 0.0000000000000000e+00 1.0854071718706005e+03 1.2692357246005063e+03 1.6294418110511479e+03 0 0 0
4937 1646 12 0.0000000000000000e+00 1.0660794468973197e+03 1.2718351973549175e+03 1.6317382130486972e+03 0 0 0
6835 2279 1 0.0000000000000000e+00 1.0640224201229553e+03 1.2770804599685291e+03 1.6152525516195064e+03 0 0 0
6836 2279 16 0.0000000000000000e+00 1.0653744230074676e+03 1.2671729227537810e+03 1.6153655807051896e+03 0 0 0
6837 2279 17 0.0000000000000000e+00 1.0626704161529487e+03 1.2869879983669277e+03 1.6151395231824172e+03 0 0 0
4152 1384 11 0.0000000000000000e+00 1.0356052495804233e+03 1.2763493966352044e+03 1.6299346504569369e+03 0 0 0
4150 1384 1 0.0000000000000000e+00 1.0429985271916044e+03 1.2705930329979408e+03 1.6264412687069298e+03 0 0 0
4151 1384 10 0.0000000000000000e+00 1.0503918056556117e+03 1.2648366684823116e+03 1.6229478857317038e+03 0 0 0
8511 2837 21 0.0000000000000000e+00 1.0925346478613947e+03 1.2443985057781117e+03 1.6150903275976987e+03 0 0 0
8509 2837 1 0.0000000000000000e+00 1.0832000343449645e+03 1.2479515222714585e+03 1.6145993268791663e+03 0 0 0
1625 542 4 0.0000000000000000e+00 1.0786312118783478e+03 1.2631218204190393e+03 1.6253544472698045e+03 0 0 0
6338 2113 16 0.0000000000000000e+00 1.0637774446062308e+03 1.2553862710091366e+03 1.6277449645482639e+03 0 0 0
8510 2837 20 0.0000000000000000e+00 1.0738654224861600e+03 1.2515045391034760e+03 1.6141083265315515e+03 0 0 0
6566 2189 16 0.0000000000000000e+00 1.0771845756805365e+03 1.2462009396463254e+03 1.6298963650407670e+03 0 0 0
3914 1305 10 0.0000000000000000e+00 1.0640582878063994e+03 1.2401415454509515e+03 1.6202060323475584e+03 0 0 0
6337 2113 1 0.0000000000000000e+00 1.0555882716272349e+03 1.2540923115013613e+03 1.6333363080717213e+03 0 0 0
7784 2595 18 0.0000000000000000e+00 1.0563781378054257e+03 1.2529985905647111e+03 1.6125871384898235e+03 0 0 0
7783 2595 1 0.0000000000000000e+00 1.0476714090290445e+03 1.2486332198570201e+03 1.6148535058821556e+03 0 0 0
7785 2595 19 0.0000000000000000e+00 1.0389646811207742e+03 1.2442678488049701e+03 1.6171198729169964e+03 0 0 0
3913 1305 1 0.0000000000000000e+00 1.0638810494647466e+03 1.2301631330647604e+03 1.6208383859425392e+03 0 0 0
3915 1305 11 0.0000000000000000e+00 1.0637038114706750e+03 1.2201847202570639e+03 1.6214707386999507e+03 0 0 0
11512 5512 22 0.0000000000000000e+00 1.0471203268178795e+03 1.2373545617410916e+03 1.6290876373742512e+03 0 0 0
3314 1105 8 0.0000000000000000e+00 1.2136167006053106e+03 1.1006442705773920e+03 1.6343785854309840e+03 0 0 0
1028 343 4 0.0000000000000000e+00 1.1442134715617130e+03 1.3408707901665280e+03 1.5891200629669665e+03 0 0 0
479 160 2 0.0000000000000000e+00 1.1470341214342477e+03 1.3360052095732412e+03 1.6059444120102353e+03 0 0 0
1027 343 1 0.0000000000000000e+00 1.1508919450235405e+03 1.3341394758740291e+03 1.5859439952058399e+03 0 0 0
875 292 2 0.0000000000000000e+00 1.1384649850368610e+03 1.3258411184545143e+03 1.5949765508360226e+03 0 0 0
1029 343 5 0.0000000000000000e+00 1.1575704175958165e+03 1.3274081618548039e+03 1.5827679270786271e+03 0 0 0
1673 558 4 0.0000000000000000e+00 1.1319525474242514e+03 1.3413029107148870e+03 1.6006828836987384e+03 0 0 0
874 292 1 0.0000000000000000e+00 1.1367817463980525e+03 1.3220543200181248e+03 1.6040774778786640e+03 0 0 0
1133 378 4 0.0000000000000000e+00 1.1222033475646849e+03 1.3219944540658164e+03 1.5942639182598305e+03 0 0 0
5180 1727 12 0.0000000000000000e+00 1.1285484565008819e+03 1.3360119452648787e+03 1.5848584245230179e+03 0 0 0
1672 558 1 0.0000000000000000e+00 1.1233619497001698e+03 1.3426781010797454e+03 1.6056134503159403e+03 0 0 0
1132 378 1 0.0000000000000000e+00 1.1140620813231494e+03 1.3255561796406137e+03 1.5988501913077557e+03 0 0 0
1134 378 5 0.0000000000000000e+00 1.1059208160669559e+03 1.3291179044783137e+03 1.6034364650526672e+03 0 0 0
3956 1319 10 0.0000000000000000e+00 1.1419397058352804e+03 1.3038847178016447e+03 1.5819257160714933e+03 0 0 0
5797 1933 1 0.0000000000000000e+00 1.1273465320190517e+03 1.3051980172736282e+03 1.6003285168075247e+03 0 0 0
5798 1933 14 0.0000000000000000e+00 1.1267121833023350e+03 1.3062597586419593e+03 1.5904052964034156e+03 0 0 0
7670 2557 18 0.0000000000000000e+00 1.1300532338453713e+03 1.2908735234831686e+03 1.5836339610763109e+03 0 0 0
1940 647 6 0.0000000000000000e+00 1.1145169573489552e+03 1.2972818765000568e+03 1.5832321157710944e+03 0 0 0
3263 1088 8 0.0000000000000000e+00 1.1100147291890646e+03 1.3090770289964246e+03 1.5954699770534164e+03 0 0 0
3264 1088 9 0.0000000000000000e+00 1.0927543113401086e+03 1.3118362303234792e+03 1.6051892756051038e+03 0 0 0
3262 1088 1 0.0000000000000000e+00 1.1013845202645866e+03 1.3104566296599514e+03 1.6003296263292602e+03 0 0 0
7671 2557 19 0.0000000000000000e+00 1.1278811844659183e+03 1.2817736858637224e+03 1.6013109270422499e+03 0 0 0
7669 2557 1 0.0000000000000000e+00 1.1289672091234538e+03 1.2863236042780447e+03 1.5924724437549414e+03 0 0 0
8832 2944 21 0.0000000000000000e+00 1.0860453333486034e+03 1.2846599163844207e+03 1.6043401414085047e+03 0 0 0
1939 647 1 0.0000000000000000e+00 1.1086066606753573e+03 1.2893646711791587e+03 1.5847768596091391e+03 0 0 0
1941 647 7 0.0000000000000000e+00 1.1026963630158189e+03 1.2814474652171193e+03 1.5863216042325876e+03 0 0 0
8830 2944 1 0.0000000000000000e+00 1.0832690804654735e+03 1.2751744217396733e+03 1.6058625771050135e+03 0 0 0
8831 2944 20 0.0000000000000000e+00 1.0804928286021882e+03 1.2656889270576671e+03 1.6073850137805671e+03 0 0 0
7761 2587 19 0.0000000000000000e+00 1.0661588485720358e+03 1.2772408147017134e+03 1.5926696215600223e+03 0 0 0
7759 2587 1 0.0000000000000000e+00 1.0661880581946430e+03 1.2680515904790739e+03 1.5966138984702382e+03 0 0 0
4328 1443 10 0.0000000000000000e+00 1.0522341390289930e+03 1.2670542392320688e+03 1.6044954285545221e+03 0 0 0
4329 1443 11 0.0000000000000000e+00 1.0356723203168801e+03 1.2781244690518358e+03 1.6027188641721846e+03 0 0 0
4327 1443 1 0.0000000000000000e+00 1.0439532298831891e+03 1.2725893548926449e+03 1.6036071467405202e+03 0 0 0
8251 2751 1 0.0000000000000000e+00 1.0885108429958232e+03 1.2557441584688931e+03 1.5983081629991796e+03 0 0 0
8253 2751 21 0.0000000000000000e+00 1.0966344506029247e+03 1.2615612229601556e+03 1.5987189663497250e+03 0 0 0
8252 2751 20 0.0000000000000000e+00 1.0803872348599280e+03 1.2499270949086260e+03 1.5978973587247140e+03 0 0 0
7760 2587 18 0.0000000000000000e+00 1.0662172679875271e+03 1.2588623674052906e+03 1.6005581761873834e+03 0 0 0
7973 2658 18 0.0000000000000000e+00 1.0663421785970486e+03 1.2481639682493526e+03 1.5870405833508473e+03 0 0 0
2501 834 6 0.0000000000000000e+00 1.0654884411924331e+03 1.2418813826221424e+03 1.6029544190787749e+03 0 0 0
7972 2658 1 0.0000000000000000e+00 1.0735716071000429e+03 1.2543715274820586e+03 1.5840071746019453e+03 0 0 0
2753 918 8 0.0000000000000000e+00 1.0566967983074157e+03 1.2610870332746322e+03 1.5836025593893216e+03 0 0 0
6233 2078 14 0.0000000000000000e+00 1.0517410989031923e+03 1.2507605072873459e+03 1.5966400923822914e+03 0 0 0
6232 2078 1 0.0000000000000000e+00 1.0429220110821591e+03 1.2539881268282347e+03 1.5932040828875986e+03 0 0 0
6234 2078 15 0.0000000000000000e+00 1.0341029232611261e+03 1.2572157463691235e+03 1.5897680733929062e+03 0 0 0
5286 1762 13 0.0000000000000000e+00 1.0920873468970458e+03 1.2191509182642594e+03 1.5834249933143958e+03 0 0 0
2502 834 7 0.0000000000000000e+00 1.0812148815394742e+03 1.2301477380109557e+03 1.5990813512901198e+03 0 0 0
2500 834 1 0.0000000000000000e+00 1.0733516613796351e+03 1.2360145598545309e+03 1.6010178849937847e+03 0 0 0
7647 2549 19 0.0000000000000000e+00 1.0661410722692651e+03 1.2165430971023916e+03 1.5862109342724702e+03 0 0 0
2100 700 7 0.0000000000000000e+00 1.0469955021513749e+03 1.2272805411139357e+03 1.6078491750054757e+03 0 0 0
2099 700 6 0.0000000000000000e+00 1.0552214666756533e+03 1.2348527727731507e+03 1.5912662076347756e+03 0 0 0
2098 700 1 0.0000000000000000e+00 1.0511084843020758e+03 1.2310666564602063e+03 1.5995576912571394e+03 0 0 0
7872 2624 19 0.0000000000000000e+00 1.1727081792137872e+03 1.3406079503716248e+03 1.5768096898646961e+03 0 0 0
1720 574 1 0.0000000000000000e+00 1.1413261951444392e+03 1.3210216296500873e+03 1.5767897914340454e+03 0 0 0
1722 574 5 0.0000000000000000e+00 1.1503338211687255e+03 1.3224122408864112e+03 1.5726753198048066e+03 0 0 0
1721 574 4 0.0000000000000000e+00 1.1323185683602430e+03 1.3196310186158064e+03 1.5809042624454526e+03 0 0 0
5181 1727 13 0.0000000000000000e+00 1.1321076381941518e+03 1.3366614341495851e+03 1.5651883863991104e+03 0 0 0
5179 1727 1 0.0000000000000000e+00 1.1303280467879481e+03 1.3363366893024909e+03 1.5750234056129441e+03 0 0 0
5788 1930 1 0.0000000000000000e+00 1.1085671729657795e+03 1.3188602153510467e+03 1.5742923674935264e+03 0 0 0
5790 1930 15 0.0000000000000000e+00 1.1013037133412790e+03 1.3229485816728570e+03 1.5687672054401578e+03 0 0 0
3957 1319 11 0.0000000000000000e+00 1.1577892160832555e+03 1.2999570947513116e+03 1.5703772623837046e+03 0 0 0
3955 1319 1 0.0000000000000000e+00 1.1498644610187296e+03 1.3019209066775059e+03 1.5761514895202440e+03 0 0 0
2126 709 6 0.0000000000000000e+00 1.1375737933165137e+03 1.2922766317832213e+03 1.5685652092844925e+03 0 0 0
5789 1930 14 0.0000000000000000e+00 1.1158306328901087e+03 1.3147718499643411e+03 1.5798175297357886e+03 0 0 0
7724 2575 18 0.0000000000000000e+00 1.1271409477471354e+03 1.3041348261111857e+03 1.5738705292743366e+03 0 0 0
7723 2575 1 0.0000000000000000e+00 1.1308208880368022e+03 1.3059963665323612e+03 1.5647604956884168e+03 0 0 0
1775 592 4 0.0000000000000000e+00 1.1109347473803959e+03 1.3029285796514266e+03 1.5681771248100633e+03 0 0 0
1774 592 1 0.0000000000000000e+00 1.1043856721361726e+03 1.3053403721157417e+03 1.5610152213850336e+03 0 0 0
2125 709 1 0.0000000000000000e+00 1.1388616099568292e+03 1.2849807936049920e+03 1.5618486424351061e+03 0 0 0
5714 1905 14 0.0000000000000000e+00 1.1205683310164175e+03 1.2888763505090410e+03 1.5696027450610695e+03 0 0 0
5713 1905 1 0.0000000000000000e+00 1.1146418754814435e+03 1.2840120733007632e+03 1.5631827810406216e+03 0 0 0
5580 1860 15 0.0000000000000000e+00 1.0951378809463583e+03 1.2701049708937583e+03 1.5607287688484757e+03 0 0 0
5715 1905 15 0.0000000000000000e+00 1.1087154203088855e+03 1.2791477965377401e+03 1.5567628178389562e+03 0 0 0
2752 918 1 0.0000000000000000e+00 1.0545312324752540e+03 1.2696408048567939e+03 1.5788968912260384e+03 0 0 0
2754 918 9 0.0000000000000000e+00 1.0523656667484772e+03 1.2781945769806314e+03 1.5741912214209628e+03 0 0 0
4374 1458 11 0.0000000000000000e+00 1.0547647285714183e+03 1.2643476844459015e+03 1.5635436606565549e+03 0 0 0
7392 2464 19 0.0000000000000000e+00 1.1025367534845479e+03 1.2488744458748747e+03 1.5585686878350111e+03 0 0 0
6795 2265 17 0.0000000000000000e+00 1.0851828157552377e+03 1.2410024240142031e+03 1.5745147875968867e+03 0 0 0
4053 1351 11 0.0000000000000000e+00 1.0789810696480522e+03 1.2620006216757802e+03 1.5653292550983176e+03 0 0 0
4051 1351 1 0.0000000000000000e+00 1.0795483826827710e+03 1.2540433658119466e+03 1.5592993111019468e+03 0 0 0
7974 2658 19 0.0000000000000000e+00 1.0808010362891764e+03 1.2605790860412262e+03 1.5809737655781630e+03 0 0 0
4373 1458 10 0.0000000000000000e+00 1.0665654305449784e+03 1.2492899214533095e+03 1.5693752311566593e+03 0 0 0
4372 1458 1 0.0000000000000000e+00 1.0606650795505327e+03 1.2568188034025900e+03 1.5664594456950747e+03 0 0 0
6793 2265 1 0.0000000000000000e+00 1.0784447833255624e+03 1.2375566653107794e+03 1.5679783006555424e+03 0 0 0
5675 1892 14 0.0000000000000000e+00 1.0517284591098446e+03 1.2458859634249939e+03 1.5781982529973325e+03 0 0 0
5674 1892 1 0.0000000000000000e+00 1.0437212817407226e+03 1.2499444980852984e+03 1.5737921876164730e+03 0 0 0
5676 1892 15 0.0000000000000000e+00 1.0357141055477525e+03 1.2540030320910375e+03 1.5693861218017805e+03 0 0 0
7211 2404 18 0.0000000000000000e+00 1.0552512043140625e+03 1.2377169688182616e+03 1.5635087092888266e+03 0 0 0
7210 2404 1 0.0000000000000000e+00 1.0469079523543610e+03 1.2380721500376187e+03 1.5580074373332316e+03 0 0 0
5993 1998 14 0.0000000000000000e+00 1.0878851579618859e+03 1.2311367712339227e+03 1.5559400605098072e+03 0 0 0
5994 1998 15 0.0000000000000000e+00 1.1072023004267387e+03 1.2323999532961163e+03 1.5609652338661938e+03 0 0 0
5992 1998 1 0.0000000000000000e+00 1.0975437288180713e+03 1.2317683627041927e+03 1.5584526467810990e+03 0 0 0
1766 589 4 0.0000000000000000e+00 1.0888447785756484e+03 1.2138228535520084e+03 1.5574248658925194e+03 0 0 0
7645 2549 1 0.0000000000000000e+00 1.0656616245585665e+03 1.2254582634954763e+03 1.5817064999838788e+03 0 0 0
5284 1762 1 0.0000000000000000e+00 1.0846822921497910e+03 1.2195020258907725e+03 1.5767136684613054e+03 0 0 0
5285 1762 12 0.0000000000000000e+00 1.0772772380879394e+03 1.2198531342387230e+03 1.5700023421905582e+03 0 0 0
6794 2265 16 0.0000000000000000e+00 1.0717067517157236e+03 1.2341109069668546e+03 1.5614418126193791e+03 0 0 0
7646 2549 18 0.0000000000000000e+00 1.0651821771133680e+03 1.2343734316000728e+03 1.5772020656799057e+03 0 0 0
6647 2216 16 0.0000000000000000e+00 1.0608656044364025e+03 1.2215906951013185e+03 1.5657070011023966e+03 0 0 0
6646 2216 1 0.0000000000000000e+00 1.0529736071513553e+03 1.2161583336715166e+03 1.5628424214615070e+03 0 0 0
8888 2963 20 0.0000000000000000e+00 1.0492925069746993e+03 1.2280498283740712e+03 1.5764081510338203e+03 0 0 0
8887 2963 1 0.0000000000000000e+00 1.0413096921808349e+03 1.2222317727537350e+03 1.5779653545275805e+03 0 0 0
8889 2963 21 0.0000000000000000e+00 1.0333268763360204e+03 1.2164137165225698e+03 1.5795225572985726e+03 0 0 0
1767 589 5 0.0000000000000000e+00 1.1040043792773859e+03 1.2017012517402727e+03 1.5622470303241416e+03 0 0 0
1765 589 1 0.0000000000000000e+00 1.0964245792626330e+03 1.2077620522640968e+03 1.5598359476173428e+03 0 0 0
6648 2216 17 0.0000000000000000e+00 1.0450816094288539e+03 1.2107259714619763e+03 1.5599778413726870e+03 0 0 0
9146 3146 22 0.0000000000000000e+00 7.0807143330272072e+02 1.1794467844317464e+03 1.5797427416487139e+03 0 0 0
10553 4553 22 0.0000000000000000e+00 1.9515616457038044e+02 1.7534483606547636e+02 1.6015016247221588e+03 1 0 -1
11623 5623 22 0.0000000000000000e+00 3.5928775801187948e+02 2.5834213954000529e+02 1.5846713404093607e+03 1 0 0
11762 5762 22 0.0000000000000000e+00 8.1443712290112421e+02 3.1499467311807587e+02 1.6068321084986735e+03 0 0 0
11988 5988 22 0.0000000000000000e+00 6.7040908326104409e+02 3.2082882329418345e+02 1.6022228992981081e+03 0 1 0
3181 1061 1 0.0000000000000000e+00 7.3915946921816112e+02 8.6509855395904947e+02 1.5906539235818157e+03 0 0 0
3182 1061 8 0.0000000000000000e+00 7.4692967100991211e+02 8.5994394087476815e+02 1.5870409009669286e+03 0 0 0
3183 1061 9 0.0000000000000000e+00 7.3138926832857783e+02 8.7025316706136948e+02 1.5942669466277105e+03 0 0 0
11320 5320 22 0.0000000000000000e+00 3.2174996388185411e+02 9.9633079100754856e+02 1.6012030572701985e+03 1 1 0
10792 4792 22 0.0000000000000000e+00 5.3671183678583168e+02 1.1005766478214696e+03 1.5820517735982526e+03 0 1 1
11013 5013 22 0.0000000000000000e+00 8.8081969073373932e+02 1.1845177622152896e+03 1.6049461514937925e+03 0 0 -1
9930 3930 22 0.0000000000000000e+00 8.2317457320650965e+02 7.1015311078078341e+01 1.6128814357915769e+03 0 1 0
11962 5962 22 0.0000000000000000e+00 8.0585368336530439e+02 2.3423682869066351e+02 1.6270979228860890e+03 1 0 0
9634 3634 22 0.0000000000000000e+00 3.3282135274501240e+02 6.1751549373543469e+02 1.6112740938575841e+03 0 1 1
10993 4993 22 0.0000000000000000e+00 3.2046758037465031e+02 7.1347790640753044e+02 1.6103032889429269e+03 0 0 0
9316 3316 22 0.0000000000000000e+00 5.7450622860671319e+02 1.0478358966759383e+03 1.6234417270896661e+03 1 0 0
9088 3088 22 0.0000000000000000e+00 1.2427960388665062e+02 1.1327071577731817e+03 1.6216552425337090e+03 0 1 -1
10370 4370 22 0.0000000000000000e+00 8.0968254970652958e+02 1.3193676217900168e+02 1.6586384353985288e+03 0 1 0
9872 3872 22 0.0000000000000000e+00 1.6492860345094363e+02 6.4361264091845089e+02 1.6482388117701967e+03 0 0 -1
11000 5000 22 0.0000000000000000e+00 2.6464714295045178e+02 7.3903237256180250e+02 1.6538359723867379e+03 1 1 0
11331 5331 22 0.0000000000000000e+00 8.7022275287683527e+01 8.6284226489406865e+02 1.6358628068632879e+03 0 0 0
10474 4474 22 0.0000000000000000e+00 4.3358586279120897e+02 9.6638270842650275e+02 1.6424872067207355e+03 1 0 0
11432 5432 22 0.0000000000000000e+00 2.6570543618357777e+02 1.0967669652335946e+03 1.6455187464301143e+03 0 0 0
10184 4184 22 0.0000000000000000e+00 3.5706665550619988e+02 1.2741710924178449e+03 1.6509862169933208e+03 0 0 0
11901 5901 22 0.0000000000000000e+00 8.7268178477725780e+02 8.3274954015406024e+01 1.6662419692087453e+03 0 1 0
9498 3498 22 0.0000000000000000e+00 2.9889790593899613e+02 1.8087408043922608e+02 1.6849761960149117e+03 0 1 1
10594 4594 22 0.0000000000000000e+00 6.5422046681128222e+02 6.1798791387437086e+02 1.6842522851656906e+03 0 0 -1
2703 901 9 0.0000000000000000e+00 8.3537764630261279e+02 1.1465090019207266e+03 1.6635781747166302e+03 0 0 0
2701 901 1 0.0000000000000000e+00 8.4184099510237183e+02 1.1465701703502207e+03 1.6712084678145532e+03 0 0 0
2702 901 8 0.0000000000000000e+00 8.4830434325186468e+02 1.1466313396168678e+03 1.6788387618486004e+03 0 0 0
1681 561 1 0.0000000000000000e+00 8.6289743080627079e+02 1.1457635910118365e+03 1.6809842212744106e+03 0 0 0
1683 561 5 0.0000000000000000e+00 8.6556209402279319e+02 1.1428336291676214e+03 1.6718019064150114e+03 0 0 0
3389 1130 8 0.0000000000000000e+00 8.3939900614121689e+02 1.1608259420840925e+03 1.6769571815103168e+03 0 0 0
3388 1130 1 0.0000000000000000e+00 8.3462928946558270e+02 1.1694110937496373e+03 1.6750743692860740e+03 0 0 0
3390 1130 9 0.0000000000000000e+00 8.2985957332976989e+02 1.1779962454726790e+03 1.6731915583676973e+03 0 0 0
5561 1854 14 0.0000000000000000e+00 8.5609949196606203e+02 1.1618855447217722e+03 1.6807506270445169e+03 0 0 0
5560 1854 1 0.0000000000000000e+00 8.5685381375591555e+02 1.1674305242769062e+03 1.6724630338539100e+03 0 0 0
5562 1854 15 0.0000000000000000e+00 8.5760813554576885e+02 1.1729755038320402e+03 1.6641754406633031e+03 0 0 0
9214 3214 22 0.0000000000000000e+00 6.3769141960284651e+02 1.2490027220789916e+03 1.6675450896988095e+03 1 -1 -1
11587 5587 22 0.0000000000000000e+00 8.3877182583575495e+02 3.8040674574857412e+01 1.6906862067719505e+03 0 0 0
10936 4936 22 0.0000000000000000e+00 2.1427926084966845e+02 1.3175419985666090e+02 1.7125307714478442e+03 1 1 0
11204 5204 22 0.0000000000000000e+00 3.7010043534795597e+02 4.3235898258903950e+02 1.7115678763409123e+03 0 0 1
10059 4059 22 0.0000000000000000e+00 7.1722154920919661e+02 6.4640122588620352e+02 1.7072273025820648e+03 0 1 0
9369 3369 22 0.0000000000000000e+00 8.7543679211626261e+02 6.4946049095387309e+02 1.7051466342997171e+03 0 1 0
11303 5303 22 0.0000000000000000e+00 4.1044719752347896e+02 7.0674318759286223e+02 1.7098914707679867e+03 1 0 0
9745 3745 22 0.0000000000000000e+00 3.5468901970748789e+02 8.8576269868388249e+02 1.7083941059589567e+03 0 0 0
9140 3140 22 0.0000000000000000e+00 6.6459597134226021e+02 9.6944148534730050e+02 1.7000493026884271e+03 0 0 1
9059 3059 22 0.0000000000000000e+00 1.5432756476918490e+02 1.1100517638706256e+03 1.7059683348360336e+03 2 0 0
5872 1958 1 0.0000000000000000e+00 8.3647859140652122e+02 1.1566666147903666e+03 1.6977294610483157e+03 0 0 0
5874 1958 15 0.0000000000000000e+00 8.2781264669710151e+02 1.1573390663148339e+03 1.7026740760431983e+03 0 0 0
5873 1958 14 0.0000000000000000e+00 8.4514453611594058e+02 1.1559941632658990e+03 1.6927848460534342e+03 0 0 0
1682 561 4 0.0000000000000000e+00 8.6023276703507463e+02 1.1486935525871886e+03 1.6901665348609963e+03 0 0 0
4502 1501 12 0.0000000000000000e+00 8.6859678454977984e+02 1.1514479083729700e+03 1.7053496898367480e+03 0 0 0
4501 1501 1 0.0000000000000000e+00 8.6213053771729562e+02 1.1461554907899274e+03 1.7108431375555886e+03 0 0 0
5131 1711 1 0.0000000000000000e+00 8.8134777748742613e+02 1.1552363764366821e+03 1.6888157523687978e+03 0 0 0
5133 1711 13 0.0000000000000000e+00 8.8991819501176258e+02 1.1501105445511166e+03 1.6893390020767683e+03 0 0 0
6965 2322 16 0.0000000000000000e+00 8.5959964794069981e+02 1.1638775057832174e+03 1.6980456108724832e+03 0 0 0
6964 2322 1 0.0000000000000000e+00 8.6453041012836718e+02 1.1706574019013674e+03 1.7034972689706358e+03 0 0 0
6966 2322 17 0.0000000000000000e+00 8.6946117273992502e+02 1.1774372996649931e+03 1.7089489274045325e+03 0 0 0
5132 1711 12 0.0000000000000000e+00 8.7277735996308911e+02 1.1603622083222476e+03 1.6882925026608273e+03 0 0 0
11142 5142 22 0.0000000000000000e+00 5.2704751674898966e+02 1.2402791621484835e+03 1.7100304840426998e+03 0 0 0
11654 5654 22 0.0000000000000000e+00 6.1580675675111956e+02 5.1681518849239900e+00 1.7301681470415488e+03 0 0 0
11231 5231 22 0.0000000000000000e+00 4.4192518397342229e+02 2.1861201822052206e+02 1.7176461336067439e+03 0 0 0
4503 1501 13 0.0000000000000000e+00 8.5566429051624357e+02 1.1408630745722053e+03 1.7163365852667919e+03 0 0 0
10635 4635 22 0.0000000000000000e+00 6.3004434628165495e+02 9.5132956940495978e+02 1.7464220075383657e+03 0 0 0
9252 3252 22 0.0000000000000000e+00 3.1626927856941222e+02 6.1231224124335461e+02 1.7842204344851682e+03 0 0 -1
3582 1194 9 0.0000000000000000e+00 8.6483850495639524e+02 7.9600788971178849e+02 1.7687076618114068e+03 0 0 0
3580 1194 1 0.0000000000000000e+00 8.7480796607345872e+02 7.9570958228375594e+02 1.7679859635506261e+03 0 0 0
3581 1194 8 0.0000000000000000e+00 8.8477742793439336e+02 7.9541127366568116e+02 1.7672642651153360e+03 0 0 0
11270 5270 22 0.0000000000000000e+00 2.1349727015640880e+02 8.2744849825621111e+02 1.7691739971956667e+03 1 0 0
9781 3781 22 0.0000000000000000e+00 7.9551680440322946e+02 1.2675731643657682e+03 1.7708590325591733e+03 0 0 0
9395 3395 22 0.0000000000000000e+00 3.7352496666008358e+02 1.2921170061808372e+01 1.8130590234457541e+03 0 1 -1
11809 5809 22 0.0000000000000000e+00 3.0439569635408958e+02 7.4485975015855695e+02 1.7922196336903903e+03 1 0 0
9716 3716 22 0.0000000000000000e+00 4.3791862028391233e+02 9.5482814519180943e+02 1.8012942859823811e+03 0 1 0
11919 5919 22 0.0000000000000000e+00 4.8368556770558780e+02 4.0067162253149974e+01 1.8212696232042042e+03 0 0 -1
11236 5236 22 0.0000000000000000e+00 3.4371983014799085e+01 1.3997751152404044e+02 1.8253381934922911e+03 0 1 0
9478 3478 22 0.0000000000000000e+00 4.7549315461774836e+02 2.9493212547445148e+02 1.8189690375733246e+03 1 0 0
10183 4183 22 0.0000000000000000e+00 4.5764347513651313e+02 3.0085881505540522e+02 1.8277247787911544e+03 0 0 0
10619 4619 22 0.0000000000000000e+00 7.4520045701283573e+02 6.8929731197833769e+02 1.8309759497301247e+03 1 1 -1
9873 3873 22 0.0000000000000000e+00 3.7051001852216274e+02 7.1702978094375680e+02 1.8318126436816572e+03 0 0 0
9163 3163 22 0.0000000000000000e+00 7.3339376716154550e+02 9.3178431548534968e+02 1.8257216208256275e+03 1 0 -1
11190 5190 22 0.0000000000000000e+00 5.2092749805990638e+02 6.5211832689385973e-01 1.8518184141941776e+03 1 0 0
10610 4610 22 0.0000000000000000e+00 5.0411735362852153e+02 9.2153695721442176e+01 1.8575669781795584e+03 1 -1 -1
9759 3759 22 0.0000000000000000e+00 8.0242126262174850e+02 2.5308569190308273e+02 1.8504799465308668e+03 0 0 0
11490 5490 22 0.0000000000000000e+00 3.1073599429075682e+02 3.7793996685909690e+02 1.8698938515672132e+03 0 1 0
9218 3218 22 0.0000000000000000e+00 8.6963548538626287e+02 3.7939146447854648e+02 1.8508355321333472e+03 -1 1 0
10854 4854 22 0.0000000000000000e+00 4.7208725203912223e+02 4.6630027180899464e+02 1.8630854459779655e+03 0 0 0
10559 4559 22 0.0000000000000000e+00 4.5223517164527379e+02 7.2879956204361270e+02 1.8590123417156783e+03 0 0 -1
9822 3822 22 0.0000000000000000e+00 2.8702575725286044e+02 1.0058703950278431e+03 1.8511052710629042e+03 0 0 0
9075 3075 22 0.0000000000000000e+00 1.9786370079658329e+02 1.1159935874722023e+03 1.8465824289796856e+03 1 0 0
9979 3979 22 0.0000000000000000e+00 2.0937204072042809e+02 1.2982748176520377e+03 1.8701415738160767e+03 1 0 0
10759 4759 22 0.0000000000000000e+00 4.8704877772900625e+02 1.8837462848980090e+02 1.8764029610322739e+03 0 0 0
9409 3409 22 0.0000000000000000e+00 6.4100850433002677e+02 2.4488403146164168e+02 1.8880901126467727e+03 0 0 0
10611 4611 22 0.0000000000000000e+00 3.3068336564203855e+02 3.1723392706586890e+02 1.8827608211906431e+03 0 0 1
10177 4177 22 0.0000000000000000e+00 4.6184571161887061e+02 6.5301239123854600e+02 1.8933334469415961e+03 1 1 0
11334 5334 22 0.0000000000000000e+00 4.8582593256260634e+02 9.6356995380168780e+02 1.8871124837755456e+03 0 1 0
10161 4161 22 0.0000000000000000e+00 1.6387590042063415e+01 1.1597653245431045e+03 1.8962169759880885e+03 1 0 0
9417 3417 22 0.0000000000000000e+00 8.2228360138910307e+02 1.1704282783284823e+03 1.8938197614162107e+03 0 0 0
10498 4498 22 0.0000000000000000e+00 3.6729404602340276e+02 1.5134679519858979e+01 1.9017815192440776e+03 1 0 1
11302 5302 22 0.0000000000000000e+00 4.2443150219074610e+01 8.1427735554132596e+01 1.9092930036771040e+03 1 1 0
11763 5763 22 0.0000000000000000e+00 3.9343957306353491e+02 1.2696777037191902e+02 1.9121144921217963e+03 0 1 1
11226 5226 22 0.0000000000000000e+00 3.1111127016625989e+02 1.7174602928435726e+02 1.9108956995951455e+03 0 0 0
9643 3643 22 0.0000000000000000e+00 2.7076823553883924e+02 3.3594778360751411e+02 1.9080446258596251e+03 0 1 0
9693 3693 22 0.0000000000000000e+00 3.0004640414948329e+02 5.3535563704539572e+02 1.9124672208914408e+03 0 1 0
2858 953 8 0.0000000000000000e+00 6.5218954435780279e+02 7.1026022800033934e+02 1.9130685951389805e+03 0 0 0
2857 953 1 0.0000000000000000e+00 6.5507662067032618e+02 7.1834474693343589e+02 1.9079397201206759e+03 0 0 0
2859 953 9 0.0000000000000000e+00 6.5796369675150231e+02 7.2642926509487847e+02 1.9028108456948478e+03 0 0 0
10361 4361 22 0.0000000000000000e+00 4.9382812652158975e-01 9.9458902121737549e+02 1.9099553625635122e+03 1 1 0
9306 3306 22 0.0000000000000000e+00 6.7309290428528675e+02 1.1437020998597559e+03 1.9068958368553983e+03 0 1 -1
9295 3295 22 0.0000000000000000e+00 7.4999364807816323e+02 1.1758318367597594e+03 1.9110998080461136e+03 0 0 -1
11830 5830 22 0.0000000000000000e+00 2.3995535141218184e+02 1.1099433717885606e+02 1.9301764813284942e+03 0 1 0
9755 3755 22 0.0000000000000000e+00 1.8794319701916527e+02 2.2700623605280339e+02 1.9289513050754226e+03 0 1 0
10473 4473 22 0.0000000000000000e+00 8.2613185551492597e+02 2.1765814088795878e+02 1.9314391164518252e+03 0 0 0
11943 5943 22 0.0000000000000000e+00 8.6329911198364607e+02 3.3502504463306269e+02 1.9433008573170530e+03 1 0 -1
10585 4585 22 0.0000000000000000e+00 3.4288298215701735e+02 4.6512931632145580e+02 1.9474677420133401e+03 0 1 -1
10844 4844 22 0.0000000000000000e+00 4.9409544011824278e+02 5.0979927309507502e+02 1.9408317254113451e+03 0 0 0
9524 3524 22 0.0000000000000000e+00 6.9364999593498112e+02 1.0738378511838764e+03 1.9370075408520613e+03 0 0 0
9722 3722 22 0.0000000000000000e+00 9.9184152283687823e+01 1.1757602162283915e+03 1.9420782749516516e+03 0 1 -1
10009 4009 22 0.0000000000000000e+00 7.1628930858434069e+02 1.4697978241182003e+02 1.9756660924470493e+03 0 0 -1
9944 3944 22 0.0000000000000000e+00 7.9815122674867303e+02 4.1913052329804731e+02 1.9514080238483541e+03 0 0 1
11528 5528 22 0.0000000000000000e+00 2.9195389209502871e+01 4.4940497891961911e+02 1.9663664051788101e+03 1 0 -1
9870 3870 22 0.0000000000000000e+00 5.4943778083383779e+02 6.0607481699083939e+02 1.9606488496381569e+03 0 0 0
11251 5251 22 0.0000000000000000e+00 5.0232240712695818e+02 1.0062311509221357e+03 1.9653411776056287e+03 0 0 -1
11333 5333 22 0.0000000000000000e+00 4.5451518689019167e+02 1.2728078345843205e+03 1.9648649891334976e+03 0 0 0
10777 4777 22 0.0000000000000000e+00 7.7588778795327278e+02 2.8839776242654889e+01 1.9888891480574300e+03 0 1 -1
10295 4295 22 0.0000000000000000e+00 1.8319083969764051e+02 1.7564068725437221e+02 1.9889790457350348e+03 1 0 0
10967 4967 22 0.0000000000000000e+00 1.5988190290165402e+01 8.3903727726503621e+02 1.9834689488286845e+03 1 0 0
10990 4990 22 0.0000000000000000e+00 5.2869456213098147e+02 3.0836700383844652e+02 2.0262881215055993e+03 0 0 -1
2946 982 9 0.0000000000000000e+00 7.7321568123486441e+02 1.0468955796402852e+03 2.0322636417384858e+03 0 0 0
9376 3376 22 0.0000000000000000e+00 1.2082398401046717e+03 1.3128661207472078e+03 2.0152790734038356e+03 0 1 0
10331 4331 22 0.0000000000000000e+00 1.1350454854037175e+03 6.2271330633218406e+02 2.0246506293139855e+03 1 0 0
11166 5166 22 0.0000000000000000e+00 9.8800819785765202e+02 7.5713441883102359e+02 1.9596600076241928e+03 -1 0 0
10151 4151 22 0.0000000000000000e+00 1.2105081743838098e+03 1.1240076240145831e+03 1.8875563940769348e+03 0 0 0
2720 907 8 0.0000000000000000e+00 1.1414954885098846e+03 9.4831859451276364e+02 1.8607052752531440e+03 0 0 0
2719 907 1 0.0000000000000000e+00 1.1353909967195470e+03 9.4351469374207340e+02 1.8544078383834901e+03 0 0 0
2721 907 9 0.0000000000000000e+00 1.1292865050547980e+03 9.3871079329415613e+02 1.8481104005757284e+03 0 0 0
11899 5899 22 0.0000000000000000e+00 9.2281412535836751e+02 4.0941317562692518e+02 1.8554393445016021e+03 0 0 0
966 322 5 0.0000000000000000e+00 1.1980237560279213e+03 1.3174671168676587e+03 1.7961923655655919e+03 0 0 0
4380 1460 11 0.0000000000000000e+00 1.1958789300910396e+03 1.2960355825491927e+03 1.8030995554614617e+03 0 0 0
4378 1460 1 0.0000000000000000e+00 1.1932721529804060e+03 1.2935077391056718e+03 1.7937821139181278e+03 0 0 0
9330 3330 22 0.0000000000000000e+00 1.0038249333968776e+03 5.5966442438620379e+02 1.7961862763108466e+03 0 0 -1
10518 4518 22 0.0000000000000000e+00 7.8944799060048126e+02 1.3750625010756039e+03 2.5887448171151334e+01 1 0 0
9223 3223 22 0.0000000000000000e+00 2.3730483998658684e+02 1.8133308064186649e+03 2.3351302790759107e+01 1 -1 0
11831 5831 22 0.0000000000000000e+00 5.8399756379045084e+02 2.5476756497362080e+03 2.2257458866301608e+01 1 0 0
11732 5732 22 0.0000000000000000e+00 1.1151030525375309e+02 2.6577876577167076e+03 1.0299818813237586e+01 1 0 1
9205 3205 22 0.0000000000000000e+00 8.6831275812580657e+02 2.3087804326942623e+03 4.6723507499673069e+01 0 -1 1
9533 3533 22 0.0000000000000000e+00 1.2755511509092251e+02 2.3860330610410329e+03 3.0137555256859663e+01 0 0 0
9714 3714 22 0.0000000000000000e+00 6.6723424793800496e+02 2.4043272779186063e+03 5.1639270355217540e+01 0 -1 1
11799 5799 22 0.0000000000000000e+00 3.4873150508630886e+01 2.6785947194311498e+03 2.7045182033381025e+01 1 0 1
10065 4065 22 0.0000000000000000e+00 6.8236263680214358e+02 1.7178565957197295e+03 5.8951753511852935e+01 1 0 0
9923 3923 22 0.0000000000000000e+00 1.3011235906089033e+02 1.8942004675228814e+03 6.4915055830775145e+01 0 0 0
11172 5172 22 0.0000000000000000e+00 8.9655977808522869e+02 2.1758072082488020e+03 5.5627482741278634e+01 1 0 0
10873 4873 22 0.0000000000000000e+00 8.0163803772321580e+02 2.5206491511311492e+03 6.7640149835318425e+01 0 -1 1
9058 3058 22 0.0000000000000000e+00 5.1582566029183442e+02 1.4237674756963900e+03 1.0162587769219915e+02 -1 0 1
11566 5566 22 0.0000000000000000e+00 5.4233146678918172e+02 1.5937429937889760e+03 9.0957632304977423e+01 -1 0 0
11583 5583 22 0.0000000000000000e+00 3.6921787884765820e+02 1.6667298776516404e+03 9.8636793108273039e+01 1 1 1
10795 4795 22 0.0000000000000000e+00 6.3616728198134251e+02 1.8777314631675988e+03 9.2893921075287111e+01 0 0 1
10250 4250 22 0.0000000000000000e+00 8.8884431185882670e+02 1.9816612674736466e+03 1.0082594870925161e+02 1 0 0
9917 3917 22 0.0000000000000000e+00 8.7131693912930393e+02 2.0646647677302208e+03 8.7658226361355460e+01 0 0 0
11651 5651 22 0.0000000000000000e+00 2.7458953770843021e+02 2.4768923723057565e+03 9.3652644854490873e+01 0 0 0
9543 3543 22 0.0000000000000000e+00 1.3289648232057101e+02 2.6434697350965157e+03 8.6656404531633896e+01 0 -1 0
11344 5344 22 0.0000000000000000e+00 5.1662756154219346e+02 2.6575853578483911e+03 9.7965044797278793e+01 1 -1 1
11409 5409 22 0.0000000000000000e+00 3.3158684513368843e+02 2.3125160606851823e+03 1.1650760379908056e+02 0 -1 1
10530 4530 22 0.0000000000000000e+00 5.5519155692447748e+02 2.5733304591535084e+03 1.2918263955566204e+02 0 0 0
10182 4182 22 0.0000000000000000e+00 6.1743401910018315e+02 1.5141160905220063e+03 1.5106150271891403e+02 0 0 0
10461 4461 22 0.0000000000000000e+00 2.1496341629464746e+02 1.6380844399768396e+03 1.3526303164233809e+02 0 0 1
11220 5220 22 0.0000000000000000e+00 2.2874327823459814e+02 2.2585042583565642e+03 1.4501768675498397e+02 0 0 0
11636 5636 22 0.0000000000000000e+00 6.3253972658178031e+02 2.3008378859551308e+03 1.4672882178161990e+02 0 0 0
11921 5921 22 0.0000000000000000e+00 6.1148225861655888e+01 1.3959197063169736e+03 1.6136157604290634e+02 0 0 0
10663 4663 22 0.0000000000000000e+00 4.5536311718806070e+02 1.4727972566835647e+03 1.5716083976872429e+02 1 1 0
9251 3251 22 0.0000000000000000e+00 2.3380540598024666e+02 2.1176904053181188e+03 1.5901246321400279e+02 1 1 0
10411 4411 22 0.0000000000000000e+00 3.0220011929973350e+02 1.9625397510348162e+03 2.0070044574869601e+02 1 -1 0
11292 5292 22 0.0000000000000000e+00 1.9030933557119167e+02 2.6531389694049867e+03 1.9278765026916719e+02 0 0 0
10837 4837 22 0.0000000000000000e+00 6.3485392537883672e+02 1.7662196817784939e+03 2.1971968280763056e+02 0 -1 0
11099 5099 22 0.0000000000000000e+00 2.1529133423731955e+02 2.2838296300222200e+03 2.2231607473167062e+02 0 0 0
10621 4621 22 0.0000000000000000e+00 2.2080679009244011e+02 1.4707053856097602e+03 2.4580991556790221e+02 1 0 1
10523 4523 22 0.0000000000000000e+00 3.7798159043122570e+02 1.5140325306801117e+03 2.5761343037330175e+02 0 1 0
11765 5765 22 0.0000000000000000e+00 3.0691576966666571e+02 1.9284600141731867e+03 2.3724707990295423e+02 0 0 0
11148 5148 22 0.0000000000000000e+00 8.5915557866163692e+02 2.4365903106339310e+03 2.4954507718747456e+02 -1 -1 1
11969 5969 22 0.0000000000000000e+00 5.2808418655389312e+02 1.6329221378593220e+03 2.6212537394338602e+02 0 0 1
11024 5024 22 0.0000000000000000e+00 4.4540499383411964e+02 2.0001792669940121e+03 2.8489727932900399e+02 1 -1 0
9820 3820 22 0.0000000000000000e+00 8.3679779450427603e+01 2.3078166831274038e+03 2.8244875442704443e+02 0 -1 0
9794 3794 22 0.0000000000000000e+00 2.8326782799274930e+01 2.4845130590050817e+03 2.6091122335903242e+02 0 -1 0
11392 5392 22 0.0000000000000000e+00 2.0276435284082902e+02 2.2505829572979824e+03 2.9398579288351209e+02 0 -1 0
11399 5399 22 0.0000000000000000e+00 3.5024632813716259e+01 1.5105321705660399e+03 3.3282185697871915e+02 0 0 0
11429 5429 22 0.0000000000000000e+00 5.4619819574805922e+02 1.5058292643815862e+03 3.4222661817565302e+02 1 0 0
10310 4310 22 0.0000000000000000e+00 6.8169035702577412e+02 2.3294707809272400e+03 3.4605405823000910e+02 0 -1 0
10867 4867 22 0.0000000000000000e+00 5.6690689021541039e+02 1.5148115586691104e+03 3.8085048437539484e+02 1 0 0
10765 4765 22 0.0000000000000000e+00 8.1677444760680658e+02 1.5157928133185117e+03 3.8356155980126630e+02 0 0 0
11171 5171 22 0.0000000000000000e+00 6.8151076612017835e+02 1.8958394002584710e+03 3.8115191427714797e+02 1 0 1
9213 3213 22 0.0000000000000000e+00 6.0961552320143767e+02 2.4040053689018014e+03 3.7607241534707094e+02 0 0 0
11475 5475 22 0.0000000000000000e+00 7.2805316496125590e+02 2.4296489175249985e+03 3.8132595113441272e+02 1 0 0
10636 4636 22 0.0000000000000000e+00 6.5851761647068452e+02 2.5960368982489140e+03 3.7769778399280580e+02 0 0 0
10818 4818 22 0.0000000000000000e+00 8.8105651601356760e+02 1.6298047000949803e+03 4.0712480618625705e+02 0 0 0
10373 4373 22 0.0000000000000000e+00 4.7757753288792952e+02 1.7607409251191636e+03 4.1403610203082064e+02 1 0 1
11002 5002 22 0.0000000000000000e+00 2.1967871144734886e+02 1.8366886774468851e+03 4.0888977894299501e+02 1 0 0
9696 3696 22 0.0000000000000000e+00 4.5818822495786051e+00 2.2213503142752547e+03 3.9307784749467731e+02 0 -1 0
9423 3423 22 0.0000000000000000e+00 2.4116870459928336e+02 2.2806144766872958e+03 4.1362845723620524e+02 1 -1 0
9859 3859 22 0.0000000000000000e+00 4.4938078193758463e+02 2.4283660477679764e+03 4.0731769552009985e+02 0 0 0
10356 4356 22 0.0000000000000000e+00 5.8647226524367818e+02 2.6822549611594500e+03 4.1421657498447735e+02 0 0 0
11061 5061 22 0.0000000000000000e+00 3.1271566489270964e+02 1.6642519037897355e+03 4.2049263295937891e+02 1 0 1
9888 3888 22 0.0000000000000000e+00 2.8739564976996468e+02 1.7013220098334425e+03 4.2479325446391528e+02 0 0 0
9833 3833 22 0.0000000000000000e+00 7.4815978986294635e+02 1.8591603953964891e+03 4.3894990300936769e+02 0 0 0
11915 5915 22 0.0000000000000000e+00 3.3398627734244604e+02 2.0722794034092785e+03 4.1701148757157330e+02 0 0 0
10622 4622 22 0.0000000000000000e+00 7.2878428273739621e+02 2.5153367955519325e+03 4.4028578648087529e+02 1 0 0
9382 3382 22 0.0000000000000000e+00 4.5490007371634243e+02 2.6154762952542233e+03 4.2747115743421563e+02 1 -1 0
9500 3500 22 0.0000000000000000e+00 8.2943869497080016e+02 2.0249983829415239e+03 4.4777370478650357e+02 0 -1 1
10745 4745 22 0.0000000000000000e+00 1.5391858426756843e+02 2.0977323503139060e+03 4.6399536445263163e+02 1 -1 0
10085 4085 22 0.0000000000000000e+00 1.1882363809637552e+02 2.6673063651636689e+03 4.5097260119085593e+02 0 0 1
9173 3173 22 0.0000000000000000e+00 3.9605238281945668e+02 1.3944642565408544e+03 4.8195652103209670e+02 0 0 0
9740 3740 22 0.0000000000000000e+00 4.0447073536052778e+02 1.7531375297101092e+03 4.6834927286751480e+02 0 0 1
9682 3682 22 0.0000000000000000e+00 5.8003217853039462e+02 2.2269110175246028e+03 4.8424040246322113e+02 0 -1 0
11342 5342 22 0.0000000000000000e+00 2.9562123308418307e+02 1.6667661219130625e+03 5.1548909076959126e+02 1 0 0
9144 3144 22 0.0000000000000000e+00 1.6201435406702731e+02 1.8439503088924696e+03 5.1364533468005334e+02 1 -1 0
9008 3008 22 0.0000000000000000e+00 5.2089812375425754e+02 1.8797488024010131e+03 5.0904405514193888e+02 0 -1 1
3625 1209 1 0.0000000000000000e+00 8.3439120094030432e+02 1.9898898646571386e+03 5.1709145272147043e+02 0 0 0
3626 1209 10 0.0000000000000000e+00 8.4283882644999710e+02 1.9857519905624956e+03 5.1369798492547852e+02 0 0 0
10417 4417 22 0.0000000000000000e+00 4.1490327890872857e+02 2.0293364824825121e+03 5.1825993292913643e+02 0 0 1
10898 4898 22 0.0000000000000000e+00 6.5946299809642164e+02 2.0452158940844226e+03 4.9980546707459303e+02 1 -1 0
11173 5173 22 0.0000000000000000e+00 4.9994788909718721e+02 2.0775722828611138e+03 5.1628688668025040e+02 1 0 0
10565 4565 22 0.0000000000000000e+00 6.1656572474874042e+02 2.3129625693638595e+03 5.0978547852308333e+02 0 -1 0
9472 3472 22 0.0000000000000000e+00 8.6848261867107055e+02 2.3497912420174175e+03 5.0265140666494119e+02 1 0 0
10504 4504 22 0.0000000000000000e+00 6.0438541979706008e+02 2.4170740690273810e+03 5.2016096523444594e+02 1 -1 1
11543 5543 22 0.0000000000000000e+00 4.5356470403311147e+02 2.5375177379534821e+03 4.9492322536357989e+02 1 0 0
9574 3574 22 0.0000000000000000e+00 2.6805985307481239e+02 2.6436768020904738e+03 5.0828283822715963e+02 1 -2 1
10586 4586 22 0.0000000000000000e+00 7.0425300090593424e+01 1.6418181603962448e+03 5.4048715023798400e+02 0 0 0
11234 5234 22 0.0000000000000000e+00 3.2551005948713413e+02 1.7689846218660055e+03 5.2984774464010536e+02 1 0 1
10466 4466 22 0.0000000000000000e+00 5.2045338634199584e+02 1.8456972308144830e+03 5.4403724125631504e+02 1 -1 1
3627 1209 11 0.0000000000000000e+00 8.2594357544358127e+02 1.9940277382992640e+03 5.2048491962580101e+02 0 0 0
11744 5744 22 0.0000000000000000e+00 1.2107132670266411e+02 2.2736867606119863e+03 5.4352209977079758e+02 0 0 0
9991 3991 22 0.0000000000000000e+00 4.5235290985889219e+02 1.3647064858462143e+03 5.7167695390046094e+02 1 0 0
10015 4015 22 0.0000000000000000e+00 6.8182910421872441e+02 1.4708148855162081e+03 5.5579741459289403e+02 1 0 0
10199 4199 22 0.0000000000000000e+00 6.7345942566350845e+02 1.6875897230700732e+03 5.5515535195574830e+02 0 0 0
10878 4878 22 0.0000000000000000e+00 6.1092601513384636e+02 2.1747331888601502e+03 5.6443517554153482e+02 0 0 0
11086 5086 22 0.0000000000000000e+00 5.8850569896170884e+02 1.4300970681006243e+03 5.8878898792392988e+02 0 -1 1
11474 5474 22 0.0000000000000000e+00 7.9600400876963113e+02 1.6715294376351321e+03 5.7421142998650009e+02 0 0 0
11338 5338 22 0.0000000000000000e+00 6.6371895563902649e+02 1.8196253955276777e+03 5.8941017211565213e+02 0 0 0
9189 3189 22 0.0000000000000000e+00 7.5082475959856731e+02 1.9134572344627184e+03 5.7480066199531541e+02 1 0 0
10828 4828 22 0.0000000000000000e+00 7.6123340229831967e+02 2.0978897819257149e+03 5.7678704025584921e+02 -1 0 1
9321 3321 22 0.0000000000000000e+00 2.2613965678670081e+02 2.3542377634142390e+03 5.7563508432294861e+02 0 0 0
11796 5796 22 0.0000000000000000e+00 4.3714649707957579e+02 2.4204245630140053e+03 5.7808582000973502e+02 0 -1 1
11325 5325 22 0.0000000000000000e+00 4.4928583956449131e+02 2.4311864077130931e+03 5.9810432178707993e+02 1 0 1
10479 4479 22 0.0000000000000000e+00 2.1087765990054538e+02 2.6150954356976445e+03 5.9368035323184120e+02 1 -1 1
11605 5605 22 0.0000000000000000e+00 4.4171850575062780e+02 1.4345022963566303e+03 6.1881881677428009e+02 0 -1 0
10701 4701 22 0.0000000000000000e+00 1.2208266203595239e+01 1.6620291836888789e+03 6.0745289294646784e+02 1 0 0
9116 3116 22 0.0000000000000000e+00 6.3286014288360299e+01 1.8052080012749154e+03 6.1652495795885079e+02 0 -1 0
9555 3555 22 0.0000000000000000e+00 2.2437765157032024e+02 2.0060920462235240e+03 6.2404520641042097e+02 0 0 1
10764 4764 22 0.0000000000000000e+00 1.2988084153150119e+01 1.6032722107364434e+03 6.4603568914054642e+02 0 0 0
11408 5408 22 0.0000000000000000e+00 1.5839691318597005e+02 1.6530258611724184e+03 6.3187511109612137e+02 -1 -1 0
10697 4697 22 0.0000000000000000e+00 7.4318091080463955e+02 2.3571511127977992e+03 6.3279884350736040e+02 1 0 1
11531 5531 22 0.0000000000000000e+00 5.0091794904685446e+02 1.6175660466516651e+03 6.6118587944778142e+02 -1 0 0
9933 3933 22 0.0000000000000000e+00 3.5741275821346335e+02 2.0354945280391019e+03 6.5285253711497126e+02 0 0 0
11598 5598 22 0.0000000000000000e+00 1.4688480783350872e+02 2.3766702736678249e+03 6.7213760928627073e+02 0 0 0
9314 3314 22 0.0000000000000000e+00 8.1993904510970623e+01 2.6823216143807795e+03 6.6064837784756946e+02 -1 0 0
10148 4148 22 0.0000000000000000e+00 1.4333833707472050e+02 2.6602033603989094e+03 6.7407413630876215e+02 1 0 0
11800 5800 22 0.0000000000000000e+00 1.0136741150948940e+03 2.0257363922970640e+03 1.3550844963314013e+01 1 -1 0
10256 4256 22 0.0000000000000000e+00 9.0650244121165292e+02 2.2240482691666648e+03 4.5438590864844057e+00 1 0 0
9795 3795 22 0.0000000000000000e+00 1.0070389410998785e+03 1.7187116761388925e+03 3.1584283659304127e+01 0 0 0
10580 4580 22 0.0000000000000000e+00 1.2077822216659079e+03 1.5225679095754529e+03 6.7405140941100740e+01 0 0 1
9590 3590 22 0.0000000000000000e+00 9.4586059444281273e+02 1.8323489133885571e+03 8.7989407459495823e+01 0 0 1
10911 4911 22 0.0000000000000000e+00 1.0462285833285748e+03 2.5226177326046936e+03 1.3559783692524044e+02 0 -1 1
9429 3429 22 0.0000000000000000e+00 1.0284496358725892e+03 2.6994700306549130e+03 1.5446757889249753e+02 0 -1 1
10689 4689 22 0.0000000000000000e+00 1.0204790858168345e+03 2.0303662916635988e+03 1.5612220747013112e+02 0 0 1
10566 4566 22 0.0000000000000000e+00 9.2641322043524610e+02 2.1884280009577610e+03 2.2339167900192328e+02 0 1 1
10913 4913 22 0.0000000000000000e+00 1.0642254653944935e+03 2.3381954215295304e+03 2.2555564452481823e+02 0 0 0
9604 3604 22 0.0000000000000000e+00 1.0772198618197863e+03 2.4870086204376539e+03 2.3658432428735082e+02 0 0 0
11507 5507 22 0.0000000000000000e+00 1.1042658459333359e+03 2.5006032366461536e+03 2.3512368708700640e+02 0 0 1
3467 1156 8 0.0000000000000000e+00 1.0037845881666500e+03 1.4764670692180794e+03 2.7301004268417250e+02 0 0 1
3466 1156 1 0.0000000000000000e+00 9.9408947521225969e+02 1.4779927414211440e+03 2.7492762460152909e+02 0 0 1
3468 1156 9 0.0000000000000000e+00 9.8439436300261355e+02 1.4795184124628615e+03 2.7684520682973618e+02 0 0 1
9348 3348 22 0.0000000000000000e+00 9.4196840496776099e+02 1.5353798120438144e+03 3.0455742965758793e+02 0 0 0
11575 5575 22 0.0000000000000000e+00 1.2005414548149761e+03 1.5547797024458860e+03 2.9179592919710615e+02 0 0 1
10181 4181 22 0.0000000000000000e+00 9.5173399934436088e+02 2.1711796345125163e+03 3.0014822852792599e+02 0 0 1
11087 5087 22 0.0000000000000000e+00 1.1422302158409393e+03 2.3543559883481234e+03 3.0111393483418340e+02 0 0 1
10682 4682 22 0.0000000000000000e+00 1.2160883502422450e+03 1.3815449892904890e+03 3.3662728701292582e+02 0 0 1
11453 5453 22 0.0000000000000000e+00 1.1844785066724346e+03 1.6738302006303502e+03 3.2427484007021275e+02 0 0 0
10881 4881 22 0.0000000000000000e+00 1.1588631935426858e+03 1.9054918929881653e+03 3.6027259547369118e+02 0 0 1
9307 3307 22 0.0000000000000000e+00 1.0553303822836142e+03 1.7312864118575455e+03 3.9623199766823120e+02 0 0 0
9689 3689 22 0.0000000000000000e+00 1.2120908324024369e+03 2.6472672825692121e+03 4.0305244716725889e+02 1 -2 0
9021 3021 22 0.0000000000000000e+00 1.1825800345807679e+03 2.1547773617824632e+03 4.4626606449469051e+02 0 -1 0
11813 5813 22 0.0000000000000000e+00 1.1252286594213178e+03 2.6656932673140814e+03 4.6385172227365263e+02 1 -1 0
11503 5503 22 0.0000000000000000e+00 1.2097789164388319e+03 1.4754766176856556e+03 4.9280690687081727e+02 0 0 0
9405 3405 22 0.0000000000000000e+00 1.1792287297639616e+03 1.4074096214045164e+03 5.0000143199662375e+02 0 -1 0
10860 4860 22 0.0000000000000000e+00 1.0087213561663418e+03 2.0467044837168905e+03 5.2663453897485374e+02 0 0 1
11857 5857 22 0.0000000000000000e+00 9.9221191042692658e+02 1.4686927962018253e+03 5.5289962435410712e+02 0 0 0
9236 3236 22 0.0000000000000000e+00 9.9602931385796194e+02 1.7436969274815847e+03 5.6359443240808787e+02 0 1 0
11814 5814 22 0.0000000000000000e+00 9.6311711722212681e+02 1.9763442366683344e+03 5.8803956099216873e+02 0 0 1
11932 5932 22 0.0000000000000000e+00 1.1284562597254137e+03 1.9890319611493842e+03 6.4560911938890206e+02 0 1 0
11370 5370 22 0.0000000000000000e+00 9.6500598005499808e+02 1.9114367070298606e+03 6.3043940453453331e+02 0 0 0
9206 3206 22 0.0000000000000000e+00 1.1436379786174364e+03 2.5207515445314752e+03 6.0657520410043583e+02 0 0 0
11767 5767 22 0.0000000000000000e+00 1.1274207555110590e+03 2.2097035761934426e+03 6.0029566700218732e+02 0 -1 1
10888 4888 22 0.0000000000000000e+00 1.0250739772732993e+03 1.7604547974838572e+03 6.1700354247443533e+02 1 0 0
10424 4424 22 0.0000000000000000e+00 1.1964725874682242e+03 2.3928244949868163e+03 5.7417803381566966e+02 0 0 1
10969 4969 22 0.0000000000000000e+00 6.5583223355916709e+02 1.3436914496609252e+03 2.5509441232173785e+02 0 0 0
9003 3003 22 0.0000000000000000e+00 3.2046935813424312e+02 1.3458630656110015e+03 2.9741641827540758e+02 0 0 1
10555 4555 22 0.0000000000000000e+00 7.8272124983867059e+02 1.3545533933371528e+03 5.7437747548192874e+02 1 -1 0
10864 4864 22 0.0000000000000000e+00 1.0782619874224131e+03 1.3489059583475523e+03 2.4238937846474636e+02 0 -1 0
11632 5632 22 0.0000000000000000e+00 2.0981899561182848e+02 1.8590166747339315e+03 7.0104313413466741e+02 0 0 0
4988 1663 12 0.0000000000000000e+00 1.1000407882927580e+03 1.3506980305555505e+03 7.7992994430618569e+02 0 0 0
4993 1665 1 0.0000000000000000e+00 1.1247482829247790e+03 1.3461230494910367e+03 7.5814152179719588e+02 0 0 0
4994 1665 12 0.0000000000000000e+00 1.1160224262483921e+03 1.3430092057473883e+03 7.6190495108539176e+02 0 0 0
6481 2161 1 0.0000000000000000e+00 1.1202775745436138e+03 1.3457721830300386e+03 7.8144351598274670e+02 0 0 0
6483 2161 17 0.0000000000000000e+00 1.1276250891040754e+03 1.3518149928359853e+03 7.8452547575578126e+02 0 0 0
11958 5958 22 0.0000000000000000e+00 2.9423090939837596e+02 1.9486646654581305e+03 6.9885900410601664e+02 0 0 0
11879 5879 22 0.0000000000000000e+00 5.8561969260839157e+02 2.1698409508525765e+03 7.1521010101928766e+02 0 1 1
10901 4901 22 0.0000000000000000e+00 1.4958390977359508e+02 1.4327662501794759e+03 7.4444134268062408e+02 1 0 1
9133 3133 22 0.0000000000000000e+00 1.6615104055929478e+02 1.4434398861785523e+03 7.5328892942932498e+02 0 -1 0
9227 3227 22 0.0000000000000000e+00 1.0649087238464179e+02 1.9368137565075040e+03 7.4400924697545111e+02 0 0 0
4995 1665 13 0.0000000000000000e+00 1.1334741396011657e+03 1.3492368932346853e+03 7.5437809250900000e+02 0 0 0
11735 5735 22 0.0000000000000000e+00 2.9173226028455605e+02 2.0127609051504078e+03 7.4912411616176405e+02 1 0 0
10564 4564 22 0.0000000000000000e+00 2.7120121461051309e+02 2.3684222430025816e+03 7.5183980837832689e+02 0 0 0
10333 4333 22 0.0000000000000000e+00 5.6015499480353481e+02 2.6813413447563298e+03 7.4230076084520829e+02 1 -1 2
11036 5036 22 0.0000000000000000e+00 7.1480555913706735e+02 1.3634810446096353e+03 7.7996321777973105e+02 0 1 0
10737 4737 22 0.0000000000000000e+00 1.5663529561688429e+02 1.3941515885648582e+03 7.5511409818092420e+02 1 0 1
10908 4908 22 0.0000000000000000e+00 2.0889325633501011e+02 2.1478134821178965e+03 7.6874435458001130e+02 0 1 0
11764 5764 22 0.0000000000000000e+00 1.3131896750202844e+02 2.5417628727856309e+03 7.6075482240534961e+02 1 -1 0
11197 5197 22 0.0000000000000000e+00 3.2779392727289724e+02 2.5414397498278818e+03 7.6130304992846482e+02 0 -1 0
10309 4309 22 0.0000000000000000e+00 6.0405535706876856e+02 1.4672904101640163e+03 7.8959678357491453e+02 0 0 0
10451 4451 22 0.0000000000000000e+00 5.9482999133147985e+02 1.5339601475780050e+03 8.0321741316983514e+02 1 0 0
9104 3104 22 0.0000000000000000e+00 1.1304618342731654e+01 2.0581049995158451e+03 7.8599349611027810e+02 0 1 0
11208 5208 22 0.0000000000000000e+00 4.6655650498415702e+02 2.6832004112695336e+03 7.8350825656876191e+02 0 1 0
10074 4074 22 0.0000000000000000e+00 4.0298991117542857e+02 1.6912969867141528e+03 8.0651388448340242e+02 0 -1 1
10928 4928 22 0.0000000000000000e+00 3.6338772898503017e+01 1.7455067177565738e+03 8.1342529555022327e+02 0 0 0
11786 5786 22 0.0000000000000000e+00 4.5402459384961981e+02 2.2069137823673718e+03 8.2138920171628274e+02 0 0 1
10607 4607 22 0.0000000000000000e+00 7.6263488238556658e+02 2.2041164414546342e+03 8.0910346984125647e+02 0 -1 0
11910 5910 22 0.0000000000000000e+00 6.8559503419882242e+02 1.8866104953280048e+03 8.4744052777832587e+02 0 0 -1
10578 4578 22 0.0000000000000000e+00 2.0841988931908329e+01 2.0711208668976119e+03 8.3974939354995149e+02 0 0 0
10012 4012 22 0.0000000000000000e+00 8.0507412502828811e+02 2.3172420968241704e+03 8.3593379535769316e+02 0 0 0
9134 3134 22 0.0000000000000000e+00 7.6623303756518987e+02 2.3941180785571892e+03 8.5395376480383493e+02 0 -1 0
11710 5710 22 0.0000000000000000e+00 5.7336709901972233e+02 1.4963130367222655e+03 8.8038332350132237e+02 0 0 0
10384 4384 22 0.0000000000000000e+00 2.7223726692462861e+02 1.5455963850073870e+03 8.6091958611280256e+02 0 0 0
9852 3852 22 0.0000000000000000e+00 1.7856608040401461e+01 1.8047171513097574e+03 8.7703321444305516e+02 1 -1 0
11194 5194 22 0.0000000000000000e+00 9.9150239014893856e+01 1.8602106223304138e+03 8.7462898262884960e+02 0 0 0
11877 5877 22 0.0000000000000000e+00 4.2631143951904738e+02 2.0500446972480327e+03 8.7750844059854478e+02 0 0 1
9084 3084 22 0.0000000000000000e+00 1.1387967635326919e+02 1.7730495392097421e+03 8.8525226000542432e+02 0 -1 0
4050 1350 11 0.0000000000000000e+00 6.7146479264474704e+02 1.8568721844030731e+03 8.9154843739693581e+02 0 0 0
4048 1350 1 0.0000000000000000e+00 6.7063223599558535e+02 1.8607349066187573e+03 9.0073463531973448e+02 0 0 0
4049 1350 10 0.0000000000000000e+00 6.6979967934642343e+02 1.8645976288344425e+03 9.0992083324253349e+02 0 0 0
10165 4165 22 0.0000000000000000e+00 4.2239433814753806e+02 2.0781632325427804e+03 8.8712016203079736e+02 0 0 0
10042 4042 22 0.0000000000000000e+00 5.3033005544969785e+02 2.6313966732376248e+03 9.0221762645553702e+02 0 -1 0
9760 3760 22 0.0000000000000000e+00 2.4022729277170225e+02 1.4853038186407334e+03 9.5040901369757489e+02 0 -1 -1
9257 3257 22 0.0000000000000000e+00 3.4621535738775418e+02 1.5302019180988902e+03 9.6032450777454881e+02 0 0 0
11643 5643 22 0.0000000000000000e+00 4.0310996268062189e+02 1.9229891158644500e+03 9.4303404158263641e+02 1 0 0
9128 3128 22 0.0000000000000000e+00 6.5791636950196164e+02 2.0093774453580465e+03 9.5210233128964103e+02 0 0 1
10282 4282 22 0.0000000000000000e+00 4.9847653605648253e+02 2.4086878776018466e+03 9.5657890612707706e+02 0 0 1
11255 5255 22 0.0000000000000000e+00 5.7654210934063565e+02 2.5007527893979691e+03 9.5055287564861555e+02 0 0 -1
3516 1172 9 0.0000000000000000e+00 5.8653463278512947e+02 2.6061803762824052e+03 9.4933124052097958e+02 0 0 0
3514 1172 1 0.0000000000000000e+00 5.9211340449928548e+02 2.6133186806093499e+03 9.5356466780507787e+02 0 0 0
3515 1172 8 0.0000000000000000e+00 5.9769217759426658e+02 2.6204569852016598e+03 9.5779809524051109e+02 0 0 0
9010 3010 22 0.0000000000000000e+00 7.6178972203398291e+02 2.6238570780482960e+03 9.4095643407103535e+02 1 0 0
10822 4822 22 0.0000000000000000e+00 9.3338317903415913e+01 1.4029236288781128e+03 9.6742586449154294e+02 1 -1 0
10418 4418 22 0.0000000000000000e+00 8.2201368131312745e+02 1.4009382373094693e+03 9.8791589808464460e+02 0 0 0
10117 4117 22 0.0000000000000000e+00 8.9964713641282981e+02 1.9625956508489187e+03 9.6464912014664446e+02 0 0 0
10810 4810 22 0.0000000000000000e+00 3.6030426113668125e+02 2.5013239911155492e+03 9.6364542070461709e+02 1 -1 0
10083 4083 22 0.0000000000000000e+00 3.9281094936126988e+02 2.6873329724025461e+03 9.8285068699399289e+02 0 -1 0
9546 3546 22 0.0000000000000000e+00 7.0414569358478616e+02 1.5697702276382208e+03 1.0079538902797879e+03 0 1 0
9274 3274 22 0.0000000000000000e+00 8.2802625750558445e+02 1.8704831972538914e+03 9.9218259071464638e+02 0 0 0
9640 3640 22 0.0000000000000000e+00 5.9111357105068623e+02 2.0304678815715101e+03 9.9742630561849342e+02 0 0 0
10570 4570 22 0.0000000000000000e+00 4.8938266810956867e+02 2.4616511105425930e+03 1.0062861528804887e+03 0 0 0
11448 5448 22 0.0000000000000000e+00 7.4880942969370881e+02 2.6189073958802765e+03 9.9428892260008024e+02 -1 0 0
11488 5488 22 0.0000000000000000e+00 6.6211676820901926e+02 2.7073070323070979e+03 1.0047383384456514e+03 0 0 0
10159 4159 22 0.0000000000000000e+00 4.6744229126326502e+02 1.5362661213411523e+03 1.0167937422892340e+03 0 0 1
3024 1008 9 0.0000000000000000e+00 8.6480128033291749e+02 1.6805329489300830e+03 1.0267991209478103e+03 0 0 0
3022 1008 1 0.0000000000000000e+00 8.6863976860945104e+02 1.6719024555775122e+03 1.0300825014556244e+03 0 0 0
3023 1008 8 0.0000000000000000e+00 8.7247825678307379e+02 1.6632719612305270e+03 1.0333658819400052e+03 0 0 0
9653 3653 22 0.0000000000000000e+00 8.8610105265160371e+02 2.0261104853206330e+03 1.0266727185449843e+03 0 -1 0
9654 3654 22 0.0000000000000000e+00 7.5117066924442304e+02 2.0696579092694633e+03 1.0275698413015450e+03 0 -1 0
11072 5072 22 0.0000000000000000e+00 7.3252065177542465e+02 2.3237326238437436e+03 1.0331720146453524e+03 1 0 0
11603 5603 22 0.0000000000000000e+00 5.8614012802306127e+02 2.6597083514837695e+03 1.0148463015730437e+03 0 0 0
9447 3447 22 0.0000000000000000e+00 4.4696630824039823e+02 1.4953682508769323e+03 1.0421176771534795e+03 1 0 0
10852 4852 22 0.0000000000000000e+00 4.4748194798268287e+02 2.0213240415423036e+03 1.0568748524614202e+03 0 -1 1
9011 3011 22 0.0000000000000000e+00 8.9527552795764984e+02 2.5616936764920920e+03 1.0431450525834659e+03 0 -1 0
11031 5031 22 0.0000000000000000e+00 9.2043692453813037e+01 2.3674527806073074e+03 1.0853712497475706e+03 0 0 0
10223 4223 22 0.0000000000000000e+00 3.4838828649758830e+02 2.5665526972153293e+03 1.0789709428293122e+03 0 0 0
10836 4836 22 0.0000000000000000e+00 2.4464746270817554e+02 2.5833634493501049e+03 1.0755317698580295e+03 0 0 0
10717 4717 22 0.0000000000000000e+00 1.5299126746678559e+02 2.6706064779781009e+03 1.0865508489902186e+03 0 0 -1
10234 4234 22 0.0000000000000000e+00 6.1898813468433320e+02 1.3900006080550959e+03 1.0944103043535317e+03 0 0 0
9275 3275 22 0.0000000000000000e+00 3.2795741436223153e+02 1.4653588153439821e+03 1.1176874405773196e+03 0 0 1
10034 4034 22 0.0000000000000000e+00 6.2959102674486337e+02 1.7633007380231834e+03 1.1184208360778705e+03 0 0 0
11277 5277 22 0.0000000000000000e+00 5.9054968733615576e-01 2.3634984252584936e+03 1.1161036580914174e+03 0 0 0
10202 4202 22 0.0000000000000000e+00 7.8096783219533131e+02 2.3992879997311775e+03 1.1146727238903779e+03 0 -1 0
10577 4577 22 0.0000000000000000e+00 5.8001460077648494e+02 1.5187475352418996e+03 1.1257331426442393e+03 1 -1 0
3747 1249 11 0.0000000000000000e+00 5.2568469606957797e+02 1.5351150949319610e+03 1.1350210100003981e+03 0 0 0
10142 4142 22 0.0000000000000000e+00 6.9933771438132999e+02 1.6516636632419663e+03 1.1234628385813526e+03 1 0 0
11096 5096 22 0.0000000000000000e+00 5.1816864785994551e+02 1.8170273418697552e+03 1.1386109052561972e+03 1 0 0
9815 3815 22 0.0000000000000000e+00 7.7400576309678593e+02 2.3946325029007589e+03 1.1415930650379350e+03 1 -1 -1
11511 5511 22 0.0000000000000000e+00 5.3268198424111881e+02 2.4283045567025988e+03 1.1187293877351665e+03 0 0 0
11536 5536 22 0.0000000000000000e+00 3.9366571087221797e+02 1.5375284586766431e+03 1.1562884028463013e+03 1 1 0
3745 1249 1 0.0000000000000000e+00 5.2325196914513140e+02 1.5342165385333026e+03 1.1446788794906433e+03 0 0 0
3746 1249 10 0.0000000000000000e+00 5.2081924167756983e+02 1.5333179823551966e+03 1.1543367481707146e+03 0 0 0
11907 5907 22 0.0000000000000000e+00 3.3174307013893809e+02 2.2132837841844903e+03 1.1558639939896973e+03 1 -1 0
11708 5708 22 0.0000000000000000e+00 8.9356498111081976e+02 2.4928904588110181e+03 1.1632881746999917e+03 -1 0 0
3326 1109 8 0.0000000000000000e+00 6.5493553462474176e+02 2.6523217478239294e+03 1.1704679811278040e+03 0 0 0
9734 3734 22 0.0000000000000000e+00 9.0971096072975013e+02 1.6697160411420396e+03 6.8705576517800114e+02 0 0 0
11152 5152 22 0.0000000000000000e+00 9.3020100239259273e+02 1.9534087128711785e+03 6.8515448672616856e+02 0 0 -1
11795 5795 22 0.0000000000000000e+00 1.0885772910379744e+03 2.2372684346244841e+03 6.8731285119573079e+02 -1 -1 0
9914 3914 22 0.0000000000000000e+00 1.0291034667921524e+03 1.3754684663396868e+03 7.2794265937213618e+02 0 1 0
11639 5639 22 0.0000000000000000e+00 1.1523732762823045e+03 1.7176254202661796e+03 7.2363880331906455e+02 0 1 0
9939 3939 22 0.0000000000000000e+00 1.2001290207226016e+03 1.3939090079384280e+03 7.3396736264614856e+02 0 1 0
11381 5381 22 0.0000000000000000e+00 1.0016198919285519e+03 1.4163257359729794e+03 7.5221551529216322e+02 0 0 0
10208 4208 22 0.0000000000000000e+00 9.2704216697002278e+02 1.4242392808266168e+03 7.4345816908684913e+02 0 0 0
9978 3978 22 0.0000000000000000e+00 1.0672009574300573e+03 2.2741627588198598e+03 7.5729360941549362e+02 0 -1 1
9471 3471 22 0.0000000000000000e+00 1.0899945590630184e+03 2.6635733422042535e+03 7.5596131215127821e+02 0 -1 0
4987 1663 1 0.0000000000000000e+00 1.1011865874949835e+03 1.3597212334544404e+03 7.8408553834450834e+02 0 0 0
4989 1663 13 0.0000000000000000e+00 1.1023323862128179e+03 1.3687444357955687e+03 7.8824113358876059e+02 0 0 0
10500 4500 22 0.0000000000000000e+00 9.9143183952313041e+02 2.6138141157365649e+03 8.1975454892719790e+02 0 -1 0
10140 4140 22 0.0000000000000000e+00 1.0113407140907503e+03 2.6858308597827750e+03 8.3805744753330055e+02 0 -1 0
11974 5974 22 0.0000000000000000e+00 9.3396757187368701e+02 1.4041559097724123e+03 8.9146261865931160e+02 1 0 0
11207 5207 22 0.0000000000000000e+00 1.1712688343240513e+03 1.6194606864491418e+03 8.8558648473369033e+02 0 -1 0
11015 5015 22 0.0000000000000000e+00 1.1905539703242227e+03 2.0263730595278048e+03 9.1458611206559624e+02 0 -1 0
228 76 3 0.0000000000000000e+00 1.0955843503865481e+03 2.0472456376556747e+03 9.3360887108698114e+02 0 0 0
11630 5630 22 0.0000000000000000e+00 1.1590784115216261e+03 1.6995347525358443e+03 9.5955989562325669e+02 0 0 0
226 76 1 0.0000000000000000e+00 1.1006098697574214e+03 2.0438073471647485e+03 9.4154122977235693e+02 0 0 0
227 76 2 0.0000000000000000e+00 1.1056353891282949e+03 2.0403690566738228e+03 9.4947358845773374e+02 0 0 0
9885 3885 22 0.0000000000000000e+00 9.9458041321616872e+02 2.1571248554627814e+03 9.5987258882240428e+02 1 0 0
3116 1039 8 0.0000000000000000e+00 9.5741912989719026e+02 1.6385854725859535e+03 9.6882185443549372e+02 0 0 0
3115 1039 1 0.0000000000000000e+00 9.5762386183047829e+02 1.6466309549325679e+03 9.7475719673071410e+02 0 0 0
3117 1039 9 0.0000000000000000e+00 9.5782859353726326e+02 1.6546764380590093e+03 9.8069253844235504e+02 0 0 0
3234 1078 9 0.0000000000000000e+00 1.1543718648319264e+03 1.7094372020011681e+03 9.7014920179271326e+02 0 0 0
3232 1078 1 0.0000000000000000e+00 1.1598857480129743e+03 1.7177686395380015e+03 9.6971997166791562e+02 0 0 0
3233 1078 8 0.0000000000000000e+00 1.1653996311940218e+03 1.7261000770748346e+03 9.6929074154311809e+02 0 0 0
3214 1072 1 0.0000000000000000e+00 1.0354738226841571e+03 1.5224324412572528e+03 1.0134614253595176e+03 0 0 0
3215 1072 8 0.0000000000000000e+00 1.0279020322181623e+03 1.5277450678065852e+03 1.0096609003118442e+03 0 0 0
9705 3705 22 0.0000000000000000e+00 1.1109682675650959e+03 2.2768802981950562e+03 1.0098090106530700e+03 0 0 0
10218 4218 22 0.0000000000000000e+00 1.0509983200810702e+03 2.4630360377821025e+03 9.9764579950934922e+02 0 -1 0
10173 4173 22 0.0000000000000000e+00 9.1982016341676433e+02 2.5735140642950855e+03 9.8867189042163375e+02 1 -1 0
3216 1072 9 0.0000000000000000e+00 1.0430456137340884e+03 1.5171198153873579e+03 1.0172619499629135e+03 0 0 0
11385 5385 22 0.0000000000000000e+00 9.3166175287566955e+02 1.8699144998302274e+03 1.0301446673953510e+03 0 0 0
10109 4109 22 0.0000000000000000e+00 1.1731729571207118e+03 2.1490999615570495e+03 1.0334412113652400e+03 0 -1 0
11995 5995 22 0.0000000000000000e+00 9.0680691638051326e+02 2.3175300666597191e+03 1.0380860168650713e+03 0 0 0
10329 4329 22 0.0000000000000000e+00 9.5489676555318863e+02 1.4443296256541164e+03 1.0610987981530532e+03 1 1 -1
11937 5937 22 0.0000000000000000e+00 1.1866771071091327e+03 2.1088656055752490e+03 1.0516779445061318e+03 0 0 0
10301 4301 22 0.0000000000000000e+00 9.6235538343587700e+02 2.1802618643515207e+03 1.0528880215574782e+03 0 0 0
10906 4906 22 0.0000000000000000e+00 1.0986009737822058e+03 2.6151139777087014e+03 1.0437012205777999e+03 -1 0 0
11993 5993 22 0.0000000000000000e+00 1.0211616195556846e+03 1.7660206413411954e+03 1.0681040455507184e+03 0 -1 0
10136 4136 22 0.0000000000000000e+00 1.1541462449870696e+03 2.1910393562567797e+03 1.0725674780870063e+03 0 0 0
11699 5699 22 0.0000000000000000e+00 1.0332722623003604e+03 2.5547522188498742e+03 1.0741760222026473e+03 0 0 0
6996 2332 17 0.0000000000000000e+00 1.1867740957720648e+03 1.4166483825467276e+03 1.1119083675782667e+03 0 0 0
3347 1116 8 0.0000000000000000e+00 1.1812801589359551e+03 1.4426170358330687e+03 1.1128534518703036e+03 0 0 0
6994 2332 1 0.0000000000000000e+00 1.1867077265433411e+03 1.4241365577815893e+03 1.1185357969955173e+03 0 0 0
5724 1908 15 0.0000000000000000e+00 1.2059377276037069e+03 1.4333275566536245e+03 1.0975601496988222e+03 0 0 0
5723 1908 14 0.0000000000000000e+00 1.1982946587212189e+03 1.4388146430050840e+03 1.1152088146254639e+03 0 0 0
5722 1908 1 0.0000000000000000e+00 1.2021161932683574e+03 1.4360710993759681e+03 1.1063844823444267e+03 0 0 0
3346 1116 1 0.0000000000000000e+00 1.1813121233650709e+03 1.4482107405303361e+03 1.1045643360652332e+03 0 0 0
3348 1116 9 0.0000000000000000e+00 1.1813440868550824e+03 1.4538044460720091e+03 1.0962752196237184e+03 0 0 0
1182 394 5 0.0000000000000000e+00 1.2098184313885188e+03 1.4702630462704558e+03 1.1157978022756313e+03 0 0 0
11218 5218 22 0.0000000000000000e+00 1.0159104559641876e+03 1.7801849107497110e+03 1.0987748135652143e+03 0 0 0
4899 1633 13 0.0000000000000000e+00 1.0088314650506491e+03 1.3825298400351512e+03 1.1356151957982852e+03 0 0 0
4897 1633 1 0.0000000000000000e+00 1.0157845473315542e+03 1.3888139251938364e+03 1.1391030205416500e+03 0 0 0
3702 1234 11 0.0000000000000000e+00 1.0296845657847650e+03 1.3742033833558608e+03 1.1361370077866179e+03 0 0 0
4898 1633 12 0.0000000000000000e+00 1.0227376290350427e+03 1.3950980095636965e+03 1.1425908454955943e+03 0 0 0
3700 1234 1 0.0000000000000000e+00 1.0341755544630419e+03 1.3818367535190941e+03 1.1407805720532313e+03 0 0 0
6444 2148 17 0.0000000000000000e+00 9.6701598227200134e+02 1.4205578737960047e+03 1.1445778663831188e+03 0 0 0
6024 2008 15 0.0000000000000000e+00 9.8865922505723233e+02 1.3980544943654554e+03 1.1354163477585346e+03 0 0 0
6022 2008 1 0.0000000000000000e+00 9.9470786955388166e+02 1.4031479771606216e+03 1.1415376501830481e+03 0 0 0
3350 1117 8 0.0000000000000000e+00 1.0059793657675367e+03 1.4138024450238447e+03 1.1326300521076284e+03 0 0 0
3349 1117 1 0.0000000000000000e+00 1.0140409504291608e+03 1.4195853799844110e+03 1.1313776470996452e+03 0 0 0
6259 2087 1 0.0000000000000000e+00 1.0566689486321764e+03 1.3961172298929002e+03 1.1410045499373507e+03 0 0 0
1404 468 5 0.0000000000000000e+00 1.0396530237612722e+03 1.4149674991782990e+03 1.1370523062183570e+03 0 0 0
6261 2087 15 0.0000000000000000e+00 1.0590846142331520e+03 1.3957081957361329e+03 1.1313093313322254e+03 0 0 0
7404 2468 19 0.0000000000000000e+00 1.1659580263969378e+03 1.4149520579460586e+03 1.1238845409654439e+03 0 0 0
7402 2468 1 0.0000000000000000e+00 1.1712912772122679e+03 1.4200858228455322e+03 1.1306077011406726e+03 0 0 0
8446 2816 1 0.0000000000000000e+00 1.1951238067835816e+03 1.4140508771821803e+03 1.1409271295039564e+03 0 0 0
8448 2816 21 0.0000000000000000e+00 1.1964765040326927e+03 1.4045016443599998e+03 1.1435695402623578e+03 0 0 0
5784 1928 15 0.0000000000000000e+00 9.8633119000021486e+02 1.4464974713225051e+03 1.1345668633611326e+03 0 0 0
5782 1928 1 0.0000000000000000e+00 9.8839135926923916e+02 1.4407799678373381e+03 1.1425082647077670e+03 0 0 0
3351 1117 9 0.0000000000000000e+00 1.0221025342642122e+03 1.4253683152858432e+03 1.1301252416437906e+03 0 0 0
7719 2573 19 0.0000000000000000e+00 1.0073302495846136e+03 1.4290516702702591e+03 1.1398174189313181e+03 0 0 0
1866 622 7 0.0000000000000000e+00 1.0489578752489226e+03 1.4261418810255657e+03 1.1445767569378133e+03 0 0 0
8260 2754 1 0.0000000000000000e+00 1.1662094861865967e+03 1.4471337915604427e+03 1.1264746620544909e+03 0 0 0
7403 2468 18 0.0000000000000000e+00 1.1766245283893686e+03 1.4252195872493326e+03 1.1373308625900404e+03 0 0 0
6995 2332 16 0.0000000000000000e+00 1.1866413565079497e+03 1.4316247326276350e+03 1.1251632268578621e+03 0 0 0
8261 2754 20 0.0000000000000000e+00 1.1728189197002039e+03 1.4412097167276347e+03 1.1310812561084463e+03 0 0 0
7667 2556 18 0.0000000000000000e+00 1.1867061846947456e+03 1.4389141057172435e+03 1.1407196766878699e+03 0 0 0
8447 2816 20 0.0000000000000000e+00 1.1937711097194035e+03 1.4236001115208317e+03 1.1382847179293949e+03 0 0 0
6329 2110 16 0.0000000000000000e+00 1.2014798153337154e+03 1.4377866598624651e+03 1.1323657694635062e+03 0 0 0
6328 2110 1 0.0000000000000000e+00 1.2097553443390254e+03 1.4328210777529041e+03 1.1349846660364738e+03 0 0 0
7666 2556 1 0.0000000000000000e+00 1.1921678005372296e+03 1.4465452919635984e+03 1.1441744925058244e+03 0 0 0
8262 2754 21 0.0000000000000000e+00 1.1596000518679593e+03 1.4530578668393048e+03 1.1218680665332383e+03 0 0 0
6116 2039 14 0.0000000000000000e+00 1.1897324491736733e+03 1.4489167636940829e+03 1.1273313043542603e+03 0 0 0
6117 2039 15 0.0000000000000000e+00 1.1802075046500700e+03 1.4664743013638931e+03 1.1263271576753523e+03 0 0 0
6115 2039 1 0.0000000000000000e+00 1.1849699768698545e+03 1.4576955330272197e+03 1.1268292310144370e+03 0 0 0
3815 1272 10 0.0000000000000000e+00 1.1770722707990610e+03 1.4530884082384671e+03 1.1445849886383064e+03 0 0 0
1181 394 4 0.0000000000000000e+00 1.2059496000389095e+03 1.4524847107812700e+03 1.1241021937395662e+03 0 0 0
1180 394 1 0.0000000000000000e+00 1.2078840150074359e+03 1.4613738781897150e+03 1.1199499983793196e+03 0 0 0
11080 5080 22 0.0000000000000000e+00 1.1215867441329110e+03 1.5536677588314465e+03 1.1208883956196812e+03 1 0 1
4062 1354 11 0.0000000000000000e+00 1.1869772080711982e+03 1.6274957923899822e+03 1.1430699122082437e+03 0 0 0
2067 689 7 0.0000000000000000e+00 1.1673540522687845e+03 1.6542649014393419e+03 1.1359859995626064e+03 0 0 0
4024 1342 1 0.0000000000000000e+00 1.0382740397582750e+03 1.3679273386781042e+03 1.1630341862213736e+03 0 0 0
4026 1342 11 0.0000000000000000e+00 1.0414444207353938e+03 1.3596889143201554e+03 1.1677328088967356e+03 0 0 0
1728 576 5 0.0000000000000000e+00 9.9560539331487917e+02 1.3824759165966229e+03 1.1589628610500658e+03 0 0 0
1726 576 1 0.0000000000000000e+00 1.0028530390980212e+03 1.3890163905014765e+03 1.1567963370456559e+03 0 0 0
6588 2196 17 0.0000000000000000e+00 1.0167730848396006e+03 1.3748609387614349e+03 1.1614615001915272e+03 0 0 0
6586 2196 1 0.0000000000000000e+00 1.0220470633041890e+03 1.3832230697208661e+03 1.1599581956537829e+03 0 0 0
6587 2196 16 0.0000000000000000e+00 1.0273210409806588e+03 1.3915852009327380e+03 1.1584548899692422e+03 0 0 0
3701 1234 10 0.0000000000000000e+00 1.0386665423602255e+03 1.3894701241391531e+03 1.1454241358941624e+03 0 0 0
4025 1342 10 0.0000000000000000e+00 1.0351036587682406e+03 1.3761657628689472e+03 1.1583355645318666e+03 0 0 0
7130 2377 16 0.0000000000000000e+00 1.0435169470920157e+03 1.3903108294789429e+03 1.1626125748939569e+03 0 0 0
7129 2377 1 0.0000000000000000e+00 1.0499983389486642e+03 1.3838105196708304e+03 1.1665796288074237e+03 0 0 0
7131 2377 17 0.0000000000000000e+00 1.0564797318599578e+03 1.3773102091576279e+03 1.1705466820959343e+03 0 0 0
1950 650 7 0.0000000000000000e+00 1.0829311075773026e+03 1.3890440030925829e+03 1.1609202450852756e+03 0 0 0
1948 650 1 0.0000000000000000e+00 1.0744810086384061e+03 1.3942052298670435e+03 1.1623193717102777e+03 0 0 0
6442 2148 1 0.0000000000000000e+00 9.7694533023420797e+02 1.4195926603799262e+03 1.1452681065345478e+03 0 0 0
1326 442 5 0.0000000000000000e+00 9.7438530584960063e+02 1.3960659173940244e+03 1.1583612889813496e+03 0 0 0
5949 1983 15 0.0000000000000000e+00 9.6573643330443861e+02 1.4175412661358293e+03 1.1684088750091576e+03 0 0 0
5947 1983 1 0.0000000000000000e+00 9.7437273344817959e+02 1.4211074266611731e+03 1.1648456151310124e+03 0 0 0
1324 442 1 0.0000000000000000e+00 9.8191325567975537e+02 1.4025835760422813e+03 1.1592832966451190e+03 0 0 0
1325 442 4 0.0000000000000000e+00 9.8944120612240602e+02 1.4091012339505285e+03 1.1602053045867988e+03 0 0 0
6443 2148 16 0.0000000000000000e+00 9.8687467683387547e+02 1.4186274467346018e+03 1.1459583477304539e+03 0 0 0
6023 2008 14 0.0000000000000000e+00 1.0007565147117299e+03 1.4082414594841989e+03 1.1476589520241041e+03 0 0 0
92 31 2 0.0000000000000000e+00 1.0170072956108535e+03 1.3977473922950978e+03 1.1702462871067189e+03 0 0 0
1727 576 4 0.0000000000000000e+00 1.0101006852193403e+03 1.3955568652809616e+03 1.1546298140998565e+03 0 0 0
6959 2320 16 0.0000000000000000e+00 1.0060119016054014e+03 1.4088981648267670e+03 1.1644595889207333e+03 0 0 0
317 106 2 0.0000000000000000e+00 1.0217905863679740e+03 1.4075538769277712e+03 1.1572329419910411e+03 0 0 0
316 106 1 0.0000000000000000e+00 1.0224246460966328e+03 1.4160510833617707e+03 1.1519988754203434e+03 0 0 0
6260 2087 14 0.0000000000000000e+00 1.0542532844318828e+03 1.3965262638983797e+03 1.1506997684191813e+03 0 0 0
1402 468 1 0.0000000000000000e+00 1.0387003080834450e+03 1.4093090794181771e+03 1.1452422152428855e+03 0 0 0
140 47 2 0.0000000000000000e+00 1.0336754672245411e+03 1.4185174403284768e+03 1.1616571493034610e+03 0 0 0
1403 468 4 0.0000000000000000e+00 1.0377475915424050e+03 1.4036506600110806e+03 1.1534321253305407e+03 0 0 0
6017 2006 14 0.0000000000000000e+00 1.0505250729763561e+03 1.4057848257096371e+03 1.1651140454393922e+03 0 0 0
1864 622 1 0.0000000000000000e+00 1.0549512531539606e+03 1.4192666398459742e+03 1.1486768160474544e+03 0 0 0
674 225 2 0.0000000000000000e+00 1.0332020855587953e+03 1.4028095603975605e+03 1.1693526956138760e+03 0 0 0
1865 622 6 0.0000000000000000e+00 1.0609446318041362e+03 1.4123913990060166e+03 1.1527768745831445e+03 0 0 0
1949 650 6 0.0000000000000000e+00 1.0660309090697081e+03 1.3993664568612887e+03 1.1637184995822943e+03 0 0 0
5115 1705 13 0.0000000000000000e+00 1.1520177684444225e+03 1.4054152998714301e+03 1.1470948626845072e+03 0 0 0
5113 1705 1 0.0000000000000000e+00 1.1580362262417509e+03 1.4133606535682625e+03 1.1479008012036174e+03 0 0 0
5114 1705 12 0.0000000000000000e+00 1.1640546827896239e+03 1.4213060066494520e+03 1.1487067399673595e+03 0 0 0
8940 2980 21 0.0000000000000000e+00 1.1874769508176037e+03 1.4123822775955268e+03 1.1656576841296026e+03 0 0 0
8938 2980 1 0.0000000000000000e+00 1.1856315838192365e+03 1.4196958116388448e+03 1.1590921043708968e+03 0 0 0
3383 1128 8 0.0000000000000000e+00 9.7903652177236472e+02 1.4412783567193962e+03 1.1627259891791764e+03 0 0 0
7718 2573 18 0.0000000000000000e+00 9.9953059766362742e+02 1.4225519270962777e+03 1.1570487500012280e+03 0 0 0
5948 1983 14 0.0000000000000000e+00 9.8300903359192068e+02 1.4246735871865167e+03 1.1612823552528678e+03 0 0 0
5783 1928 14 0.0000000000000000e+00 9.9045152871908442e+02 1.4350624633796203e+03 1.1504496659079441e+03 0 0 0
7924 2642 1 0.0000000000000000e+00 1.0009500742117306e+03 1.4431565497586787e+03 1.1659448432740182e+03 0 0 0
7925 2642 18 0.0000000000000000e+00 9.9503175637223148e+02 1.4352094848415609e+03 1.1672930536288270e+03 0 0 0
7717 2573 1 0.0000000000000000e+00 1.0034304235006740e+03 1.4258017991496415e+03 1.1484330845976392e+03 0 0 0
318 106 3 0.0000000000000000e+00 1.0230587046646136e+03 1.4245482904075500e+03 1.1467648083218658e+03 0 0 0
2304 768 7 0.0000000000000000e+00 1.0275831858910601e+03 1.4317328734777766e+03 1.1655734497670189e+03 0 0 0
11184 5184 22 0.0000000000000000e+00 1.0214809777792844e+03 1.4359530951512004e+03 1.1522513354424693e+03 0 0 1
2302 768 1 0.0000000000000000e+00 1.0183265295190712e+03 1.4291116163632041e+03 1.1683016965383051e+03 0 0 0
141 47 3 0.0000000000000000e+00 1.0487792438442632e+03 1.4297364305602439e+03 1.1684402301637817e+03 0 0 0
9224 3224 22 0.0000000000000000e+00 1.0359293162190086e+03 1.4267679586345655e+03 1.1455117646878336e+03 0 -1 1
139 47 1 0.0000000000000000e+00 1.0412273555338361e+03 1.4241269353114399e+03 1.1650486890391205e+03 0 0 0
7014 2338 17 0.0000000000000000e+00 1.1516292716940477e+03 1.4414306253274249e+03 1.1500854897430393e+03 0 0 0
7012 2338 1 0.0000000000000000e+00 1.1613111384230256e+03 1.4392486552644309e+03 1.1488605573481755e+03 0 0 0
7013 2338 16 0.0000000000000000e+00 1.1709930045920080e+03 1.4370666845755554e+03 1.1476356244104684e+03 0 0 0
8939 2980 20 0.0000000000000000e+00 1.1837862177297820e+03 1.4270093454058738e+03 1.1525265242998751e+03 0 0 0
7949 2650 18 0.0000000000000000e+00 1.1841239117722471e+03 1.4432927785527088e+03 1.1571566768264659e+03 0 0 0
867 289 3 0.0000000000000000e+00 9.4733448269817313e+02 1.4712969433718879e+03 1.1686621667313252e+03 0 0 0
3384 1128 9 0.0000000000000000e+00 9.7042642737987489e+02 1.4593116224032701e+03 1.1635430857303459e+03 0 0 0
3382 1128 1 0.0000000000000000e+00 9.7473147427787148e+02 1.4502949893291320e+03 1.1631345377820696e+03 0 0 0
7926 2642 19 0.0000000000000000e+00 1.0068683920512298e+03 1.4511036146757965e+03 1.1645966329192092e+03 0 0 0
3814 1272 1 0.0000000000000000e+00 1.1774143073230096e+03 1.4630242669382503e+03 1.1456628235644196e+03 0 0 0
3816 1272 11 0.0000000000000000e+00 1.1777563450425325e+03 1.4729601249924103e+03 1.1467406588826666e+03 0 0 0
7950 2650 19 0.0000000000000000e+00 1.1746825725580802e+03 1.4580016277731286e+03 1.1668783460682503e+03 0 0 0
7948 2650 1 0.0000000000000000e+00 1.1794032418648794e+03 1.4506472037990818e+03 1.1620175115189541e+03 0 0 0
7668 2556 19 0.0000000000000000e+00 1.1976294153530359e+03 1.4541764788868188e+03 1.1476293076253612e+03 0 0 0
6189 2063 15 0.0000000000000000e+00 1.1716190836243059e+03 1.5517017754941078e+03 1.1569315408280229e+03 0 0 0
5173 1725 1 0.0000000000000000e+00 1.1931369942352849e+03 1.5469732242531888e+03 1.1636039993936229e+03 0 0 0
5175 1725 13 0.0000000000000000e+00 1.1951443415939061e+03 1.5449257516153091e+03 1.1540238946435056e+03 0 0 0
6187 2063 1 0.0000000000000000e+00 1.1761146997544388e+03 1.5573961937828619e+03 1.1638136217271906e+03 0 0 0
4731 1577 13 0.0000000000000000e+00 1.1692520324506877e+03 1.5763731332712721e+03 1.1540836790583289e+03 0 0 0
1688 563 4 0.0000000000000000e+00 1.1979947583083001e+03 1.5644408526747629e+03 1.1700559621100990e+03 0 0 0
1687 563 1 0.0000000000000000e+00 1.2071002312451269e+03 1.5610787124661338e+03 1.1676504745798591e+03 0 0 0
1689 563 5 0.0000000000000000e+00 1.2162057050057986e+03 1.5577165732383023e+03 1.1652449864501887e+03 0 0 0
4729 1577 1 0.0000000000000000e+00 1.1714941789224279e+03 1.5805687582232345e+03 1.1628796730632025e+03 0 0 0
1489 497 1 0.0000000000000000e+00 1.1919920741070543e+03 1.5796905245206128e+03 1.1681475515244026e+03 0 0 0
1491 497 5 0.0000000000000000e+00 1.1958371973858420e+03 1.5822910021836033e+03 1.1592902071857052e+03 0 0 0
5898 1966 15 0.0000000000000000e+00 1.1568324860808025e+03 1.6261013535997145e+03 1.1559198733029175e+03 0 0 0
3822 1274 11 0.0000000000000000e+00 1.1982954460268752e+03 1.6118711760596723e+03 1.1614811664707283e+03 0 0 0
3820 1274 1 0.0000000000000000e+00 1.1980684976353289e+03 1.6218645362866087e+03 1.1617662050766089e+03 0 0 0
3821 1274 10 0.0000000000000000e+00 1.1978415492437830e+03 1.6318578965135453e+03 1.1620512436824890e+03 0 0 0
5896 1966 1 0.0000000000000000e+00 1.1627429327859074e+03 1.6326648866798323e+03 1.1606088664988301e+03 0 0 0
3146 1049 8 0.0000000000000000e+00 1.1517052327060701e+03 1.6415555813130263e+03 1.1669752852367490e+03 0 0 0
3145 1049 1 0.0000000000000000e+00 1.1448196894537123e+03 1.6348450065791151e+03 1.1697243741413408e+03 0 0 0
2065 689 1 0.0000000000000000e+00 1.1673076643082011e+03 1.6537437030876715e+03 1.1459723003985348e+03 0 0 0
7736 2579 18 0.0000000000000000e+00 1.1788626158290076e+03 1.6522471092823216e+03 1.1689926864532076e+03 0 0 0
4060 1354 1 0.0000000000000000e+00 1.1846969094087110e+03 1.6347778734457386e+03 1.1495330021082882e+03 0 0 0
2066 689 6 0.0000000000000000e+00 1.1672612754406582e+03 1.6532225049304018e+03 1.1559586001669275e+03 0 0 0
5897 1966 14 0.0000000000000000e+00 1.1686533786454529e+03 1.6392284197834558e+03 1.1652978602281075e+03 0 0 0
4061 1354 10 0.0000000000000000e+00 1.1824166108145348e+03 1.6420599543468527e+03 1.1559960929939391e+03 0 0 0
7379 2460 18 0.0000000000000000e+00 1.1949944933631143e+03 1.6480431803956312e+03 1.1672552548708261e+03 0 0 0
7378 2460 1 0.0000000000000000e+00 1.1991149171907439e+03 1.6495871190349210e+03 1.1582753691828480e+03 0 0 0
7380 2460 19 0.0000000000000000e+00 1.2032353418548128e+03 1.6511310579486167e+03 1.1492954823880418e+03 0 0 0
1996 666 1 0.0000000000000000e+00 1.1553738060925305e+03 1.6585549347554972e+03 1.1669714322550885e+03 0 0 0
1998 666 7 0.0000000000000000e+00 1.1485679821504766e+03 1.6632107743286865e+03 1.1613142326514096e+03 0 0 0
7735 2579 1 0.0000000000000000e+00 1.1808446658932078e+03 1.6585472675744475e+03 1.1614840595912192e+03 0 0 0
7737 2579 19 0.0000000000000000e+00 1.1828267157596615e+03 1.6648474255127310e+03 1.1539754313743535e+03 0 0 0
377 126 2 0.0000000000000000e+00 1.1360134045435725e+03 1.7336733238543563e+03 1.1571203375008124e+03 0 0 0
378 126 3 0.0000000000000000e+00 1.1546580838288812e+03 1.7294129666807028e+03 1.1512700979040760e+03 0 0 0
376 126 1 0.0000000000000000e+00 1.1453357441862267e+03 1.7315431452675296e+03 1.1541952177024441e+03 0 0 0
5967 1989 15 0.0000000000000000e+00 1.1030964096416587e+03 1.7542431284748500e+03 1.1650038323837055e+03 0 0 0
5965 1989 1 0.0000000000000000e+00 1.1119430340674571e+03 1.7509045485804227e+03 1.1682582348853639e+03 0 0 0
924 308 5 0.0000000000000000e+00 1.1267086818850769e+03 1.7536374051927423e+03 1.1517989005452491e+03 0 0 0
922 308 1 0.0000000000000000e+00 1.1321057309798477e+03 1.7505427565578368e+03 1.1596280138002548e+03 0 0 0
923 308 4 0.0000000000000000e+00 1.1375027807227925e+03 1.7474481074482310e+03 1.1674571258914182e+03 0 0 0
4946 1649 12 0.0000000000000000e+00 1.1523798397960416e+03 1.7558160599449632e+03 1.1688639136508707e+03 0 0 0
4945 1649 1 0.0000000000000000e+00 1.1620764117079368e+03 1.7537545444805749e+03 1.1675498917187945e+03 0 0 0
4947 1649 13 0.0000000000000000e+00 1.1717729838946009e+03 1.7516930290994048e+03 1.1662358707446199e+03 0 0 0
4977 1659 13 0.0000000000000000e+00 1.1213446085917665e+03 1.7739360626987111e+03 1.1665800457002326e+03 0 0 0
9700 3700 22 0.0000000000000000e+00 1.1823284993863083e+03 2.3294154494495201e+03 1.1704910171215784e+03 0 -1 -1
10678 4678 22 0.0000000000000000e+00 1.1921967478260585e+03 2.4496779048423996e+03 1.1541083724130699e+03 0 -1 0
8284 2762 1 0.0000000000000000e+00 1.0449808285982958e+03 1.3448908428209652e+03 1.2228035871840334e+03 0 0 0
7689 2563 19 0.0000000000000000e+00 1.0668367157815944e+03 1.3534380280370290e+03 1.2175051488792267e+03 0 0 0
6816 2272 17 0.0000000000000000e+00 1.0276279628884822e+03 1.3546643867785806e+03 1.2397746258111290e+03 0 0 0
8285 2762 20 0.0000000000000000e+00 1.0468284844298551e+03 1.3538270702953978e+03 1.2268938203359064e+03 0 0 0
8239 2747 1 0.0000000000000000e+00 1.0555896811274167e+03 1.3493513167935478e+03 1.2412668681467969e+03 0 0 0
11012 5012 22 0.0000000000000000e+00 1.2054046200631635e+03 2.0728138654545050e+03 1.3503983776071991e+03 -1 -1 0
9268 3268 22 0.0000000000000000e+00 1.1091878680558616e+03 1.9326928552924282e+03 1.3384280758738751e+03 0 -1 0
9468 3468 22 0.0000000000000000e+00 1.1965336695496196e+03 1.8004307549860309e+03 1.3416571722476560e+03 -1 0 0
2734 912 1 0.0000000000000000e+00 1.0519162753993398e+03 1.8037474328202181e+03 1.3545115644292011e+03 0 0 0
2736 912 9 0.0000000000000000e+00 1.0493746381630463e+03 1.7951653278886486e+03 1.3500520180689327e+03 0 0 0
2824 942 1 0.0000000000000000e+00 1.1440125135271933e+03 1.6595534957249060e+03 1.3434986404232732e+03 0 0 0
2826 942 9 0.0000000000000000e+00 1.1393171949412249e+03 1.6564084203117604e+03 1.3517486393550132e+03 0 0 0
7345 2449 1 0.0000000000000000e+00 1.1975811308227323e+03 1.5577940356788674e+03 1.3406184654501956e+03 0 0 0
7347 2449 19 0.0000000000000000e+00 1.2026527505213346e+03 1.5664055192529477e+03 1.3409663540935906e+03 0 0 0
8733 2911 21 0.0000000000000000e+00 1.1616120245516477e+03 1.5582078090927105e+03 1.3515551077162281e+03 0 0 0
1869 623 7 0.0000000000000000e+00 1.1285279936197203e+03 1.5559535665530159e+03 1.3529358857503416e+03 0 0 0
8834 2945 20 0.0000000000000000e+00 1.2119250081325342e+03 1.5496066039184202e+03 1.3485124122623447e+03 0 0 0
7346 2449 18 0.0000000000000000e+00 1.1925095111241299e+03 1.5491825521047872e+03 1.3402705768068008e+03 0 0 0
8015 2672 18 0.0000000000000000e+00 1.2033717524101144e+03 1.5360489985781960e+03 1.3421670734394415e+03 0 0 0
5633 1878 14 0.0000000000000000e+00 1.1867578214111752e+03 1.5349057678426993e+03 1.3475189930451643e+03 0 0 0
5632 1878 1 0.0000000000000000e+00 1.1826325904116281e+03 1.5418391049172137e+03 1.3534275717940516e+03 0 0 0
7298 2433 18 0.0000000000000000e+00 1.1694957766212931e+03 1.5316689372575859e+03 1.3489553143295843e+03 0 0 0
7297 2433 1 0.0000000000000000e+00 1.1623856681150728e+03 1.5332301937134046e+03 1.3420990164254238e+03 0 0 0
8689 2897 1 0.0000000000000000e+00 1.1442094881786536e+03 1.5413964278262138e+03 1.3457275821750191e+03 0 0 0
8690 2897 20 0.0000000000000000e+00 1.1460133092424692e+03 1.5341657429541372e+03 1.3523956718935312e+03 0 0 0
8691 2897 21 0.0000000000000000e+00 1.1424056667860646e+03 1.5486271122929472e+03 1.3390594916035100e+03 0 0 0
2150 717 6 0.0000000000000000e+00 1.1173203361176461e+03 1.5274146065959296e+03 1.3520499014297677e+03 0 0 0
2149 717 1 0.0000000000000000e+00 1.1074048006310563e+03 1.5271703273056355e+03 1.3507761355190669e+03 0 0 0
7907 2636 18 0.0000000000000000e+00 1.1941138614579302e+03 1.5211799613081560e+03 1.3411108745189554e+03 0 0 0
8624 2875 20 0.0000000000000000e+00 1.2101037046983204e+03 1.5208313075637755e+03 1.3467757178727529e+03 0 0 0
6026 2009 14 0.0000000000000000e+00 1.1950761821541225e+03 1.5096537923819710e+03 1.3538699979835299e+03 0 0 0
2504 835 6 0.0000000000000000e+00 1.1816983898865221e+03 1.5202738906852608e+03 1.3533598488713906e+03 0 0 0
5894 1965 14 0.0000000000000000e+00 1.1670804062830839e+03 1.5148765134671632e+03 1.3455611647199801e+03 0 0 0
2537 846 6 0.0000000000000000e+00 1.1830197177914265e+03 1.5085125804816944e+03 1.3412090111622813e+03 0 0 0
5893 1965 1 0.0000000000000000e+00 1.1610880825863705e+03 1.5125488280773102e+03 1.3379012734651144e+03 0 0 0
7811 2604 18 0.0000000000000000e+00 1.1336110361181579e+03 1.5222435426327288e+03 1.3505677669293643e+03 0 0 0
7810 2604 1 0.0000000000000000e+00 1.1357388310052854e+03 1.5213791569501525e+03 1.3408350728578594e+03 0 0 0
2294 765 6 0.0000000000000000e+00 1.1208718335250783e+03 1.5104852515863556e+03 1.3523330548764366e+03 0 0 0
2293 765 1 0.0000000000000000e+00 1.1172129663721123e+03 1.5061803231530610e+03 1.3440819771866941e+03 0 0 0
2151 717 7 0.0000000000000000e+00 1.0974892640839889e+03 1.5269260489364726e+03 1.3495023697723864e+03 0 0 0
4964 1655 12 0.0000000000000000e+00 1.1669358939685253e+03 1.4237379957378705e+03 1.3533418187778914e+03 0 0 0
4575 1525 13 0.0000000000000000e+00 1.1454530833005599e+03 1.4472973495677647e+03 1.3416398016119335e+03 0 0 0
4573 1525 1 0.0000000000000000e+00 1.1507119491061283e+03 1.4388101098767509e+03 1.3410820543974596e+03 0 0 0
4574 1525 12 0.0000000000000000e+00 1.1559708161667008e+03 1.4303228695353869e+03 1.3405243072277949e+03 0 0 0
837 279 3 0.0000000000000000e+00 1.1354739620698788e+03 1.4254616775505017e+03 1.3404351015222921e+03 0 0 0
1446 482 5 0.0000000000000000e+00 1.1811863918746847e+03 1.4067295170058696e+03 1.3446393269968059e+03 0 0 0
1444 482 1 0.0000000000000000e+00 1.1725947917426927e+03 1.4109557616141922e+03 1.3417543217744474e+03 0 0 0
1445 482 4 0.0000000000000000e+00 1.1640031907136840e+03 1.4151820065802563e+03 1.3388693162925088e+03 0 0 0
1733 578 4 0.0000000000000000e+00 1.1509263186594987e+03 1.4181238669503191e+03 1.3513769172393133e+03 0 0 0
560 187 2 0.0000000000000000e+00 1.1574941940093436e+03 1.4027519809318524e+03 1.3482060842658113e+03 0 0 0
329 110 2 0.0000000000000000e+00 1.1408761191670501e+03 1.4038045684330027e+03 1.3502544650026571e+03 0 0 0
835 279 1 0.0000000000000000e+00 1.1416213238535161e+03 1.4178226837025361e+03 1.3384715042871703e+03 0 0 0
1293 431 5 0.0000000000000000e+00 1.1142835372980608e+03 1.4015479361052517e+03 1.3433753570558663e+03 0 0 0
1291 431 1 0.0000000000000000e+00 1.1233485897822909e+03 1.4015262375336672e+03 1.3391534688175002e+03 0 0 0
250 84 1 0.0000000000000000e+00 1.1715832917044361e+03 1.3853425257109393e+03 1.3444225216329021e+03 0 0 0
252 84 3 0.0000000000000000e+00 1.1813217811963216e+03 1.3837380280401555e+03 1.3460310640431649e+03 0 0 0
251 84 2 0.0000000000000000e+00 1.1618448013921497e+03 1.3869470231202042e+03 1.3428139797311196e+03 0 0 0
280 94 1 0.0000000000000000e+00 1.1421072522705290e+03 1.3857248027876053e+03 1.3429069058472091e+03 0 0 0
281 94 2 0.0000000000000000e+00 1.1466369327193495e+03 1.3931836643519957e+03 1.3380235284734392e+03 0 0 0
282 94 3 0.0000000000000000e+00 1.1375775724210159e+03 1.3782659404422918e+03 1.3477902833970159e+03 0 0 0
11312 5312 22 0.0000000000000000e+00 1.2086403973090682e+03 2.7069366256669332e+03 1.3336293345975043e+03 0 0 0
11104 5104 22 0.0000000000000000e+00 1.0769315374741284e+03 2.6653638967969832e+03 1.3226137134633066e+03 0 0 0
3170 1057 8 0.0000000000000000e+00 1.0322516103798030e+03 1.8306251794142152e+03 1.3142866272836029e+03 0 0 0
3169 1057 1 0.0000000000000000e+00 1.0310226182599276e+03 1.8213069086282126e+03 1.3108720396191463e+03 0 0 0
2825 942 8 0.0000000000000000e+00 1.1487078315638691e+03 1.6626985719542561e+03 1.3352486416706663e+03 0 0 0
9435 3435 22 0.0000000000000000e+00 9.8932569569956752e+02 1.6296041145851898e+03 1.3309482960922585e+03 0 0 0
3710 1237 10 0.0000000000000000e+00 9.8267795428345630e+02 1.6142111109417310e+03 1.3294590652564636e+03 0 0 0
3709 1237 1 0.0000000000000000e+00 9.8206480408212144e+02 1.6142020045948382e+03 1.3194778848448200e+03 0 0 0
3711 1237 11 0.0000000000000000e+00 9.8145165473868087e+02 1.6141928977467369e+03 1.3094967043200093e+03 0 0 0
2361 787 7 0.0000000000000000e+00 1.1703573525862535e+03 1.5611868464634472e+03 1.3364520582987300e+03 0 0 0
8014 2672 1 0.0000000000000000e+00 1.2073683311300290e+03 1.5345491627870954e+03 1.3331239624742386e+03 0 0 0
2678 893 6 0.0000000000000000e+00 1.1906955739757520e+03 1.5350417854196016e+03 1.3312365513887166e+03 0 0 0
8016 2672 19 0.0000000000000000e+00 1.2113649108160910e+03 1.5330493264841480e+03 1.3240808524060155e+03 0 0 0
2677 893 1 0.0000000000000000e+00 1.1899417968990917e+03 1.5350292185095907e+03 1.3212650090480599e+03 0 0 0
2359 787 1 0.0000000000000000e+00 1.1731629548282438e+03 1.5515907336103828e+03 1.3366599427985880e+03 0 0 0
2360 787 6 0.0000000000000000e+00 1.1759685580778932e+03 1.5419946217495649e+03 1.3368678273066321e+03 0 0 0
2679 893 7 0.0000000000000000e+00 1.1891880198224312e+03 1.5350166515995797e+03 1.3112934667074023e+03 0 0 0
7299 2433 19 0.0000000000000000e+00 1.1552755587975746e+03 1.5347914501270257e+03 1.3352427179381280e+03 0 0 0
7906 2636 1 0.0000000000000000e+00 1.1972944938458027e+03 1.5149026306964672e+03 1.3340060381785111e+03 0 0 0
7908 2636 19 0.0000000000000000e+00 1.2004751257563050e+03 1.5086253005435019e+03 1.3269012010886051e+03 0 0 0
2579 860 6 0.0000000000000000e+00 1.1784113888591203e+03 1.5245345927554467e+03 1.3367908391680010e+03 0 0 0
2578 860 1 0.0000000000000000e+00 1.1773663100672616e+03 1.5224024758441321e+03 1.3270768339499734e+03 0 0 0
2580 860 7 0.0000000000000000e+00 1.1763212303173036e+03 1.5202703588494830e+03 1.3173628290059926e+03 0 0 0
2536 846 1 0.0000000000000000e+00 1.1790329840734144e+03 1.5014133982888241e+03 1.3354031891446243e+03 0 0 0
5895 1965 15 0.0000000000000000e+00 1.1550957577342122e+03 1.5102211419934436e+03 1.3302413826383747e+03 0 0 0
7812 2604 19 0.0000000000000000e+00 1.1378666267452149e+03 1.5205147717770183e+03 1.3311023789012388e+03 0 0 0
2295 765 7 0.0000000000000000e+00 1.1135541000157784e+03 1.5018753954242316e+03 1.3358308985646931e+03 0 0 0
2538 846 7 0.0000000000000000e+00 1.1750462515990159e+03 1.4943142159936224e+03 1.3295973664614207e+03 0 0 0
270 90 3 0.0000000000000000e+00 1.1596519692275849e+03 1.4327831096033722e+03 1.3265345936789415e+03 0 0 0
268 90 1 0.0000000000000000e+00 1.1584724476874683e+03 1.4230534344520529e+03 1.3245491115754064e+03 0 0 0
11642 5642 22 0.0000000000000000e+00 4.6819080582358492e+02 1.4180861702074399e+03 1.1864746569586164e+03 1 1 0
11656 5656 22 0.0000000000000000e+00 4.2158612698427476e+02 2.2060735293742009e+03 1.1910562877499190e+03 1 -1 0
11548 5548 22 0.0000000000000000e+00 3.5538352465108130e+02 2.2969032145658193e+03 1.1944604962965973e+03 1 0 0
11781 5781 22 0.0000000000000000e+00 2.3354484903701413e+02 2.5313330423555399e+03 1.1948116030538124e+03 1 0 0
9258 3258 22 0.0000000000000000e+00 7.2364350377628114e+01 2.6476084454663892e+03 1.1871909139265233e+03 0 -1 0
3325 1109 1 0.0000000000000000e+00 6.5763855038936151e+02 2.6476359709167073e+03 1.1788785226061266e+03 0 0 0
3327 1109 9 0.0000000000000000e+00 6.6034156682842388e+02 2.6429501947217118e+03 1.1872890630656952e+03 0 0 0
4617 1539 13 0.0000000000000000e+00 8.1514223393151474e+02 1.4241592396580079e+03 1.2159516666803161e+03 0 0 0
4615 1539 1 0.0000000000000000e+00 8.1208563035665088e+02 1.4271323444305219e+03 1.2249969881392824e+03 0 0 0
10272 4272 22 0.0000000000000000e+00 6.6424059871384293e+02 1.7955513354107695e+03 1.2093887715066055e+03 1 0 1
11865 5865 22 0.0000000000000000e+00 2.3179521924230008e+02 1.3698857708975513e+03 1.2360636828358970e+03 1 0 0
9200 3200 22 0.0000000000000000e+00 5.3773493040281585e+02 1.3909983958776231e+03 1.2345002029864975e+03 0 0 0
11739 5739 22 0.0000000000000000e+00 6.3878827885834596e+02 1.3811648643319481e+03 1.2451938748904599e+03 0 0 0
6529 2177 1 0.0000000000000000e+00 8.0110946347514778e+02 1.4164137957116761e+03 1.2398684093968138e+03 0 0 0
6531 2177 17 0.0000000000000000e+00 8.0124789472184034e+02 1.4094592954511820e+03 1.2326839977609698e+03 0 0 0
1084 362 1 0.0000000000000000e+00 8.2260191039393999e+02 1.4140123337624684e+03 1.2496409355993464e+03 0 0 0
1086 362 5 0.0000000000000000e+00 8.2764558941890948e+02 1.4062937592507394e+03 1.2535119705941156e+03 0 0 0
4100 1367 10 0.0000000000000000e+00 7.8426189470250790e+02 1.4270320107172972e+03 1.2501709885051091e+03 0 0 0
5533 1845 1 0.0000000000000000e+00 7.8840671907198430e+02 1.4390048418917766e+03 1.2351730880676400e+03 0 0 0
5535 1845 15 0.0000000000000000e+00 7.8062888332843477e+02 1.4389458518131657e+03 1.2288880440772080e+03 0 0 0
1085 362 4 0.0000000000000000e+00 8.1755823175357955e+02 1.4217309082461895e+03 1.2457699019651989e+03 0 0 0
6530 2177 16 0.0000000000000000e+00 8.0097103337801684e+02 1.4233682962771331e+03 1.2470528202674732e+03 0 0 0
5534 1845 14 0.0000000000000000e+00 7.9618455466293699e+02 1.4390638326935343e+03 1.2414581327316996e+03 0 0 0
6881 2294 16 0.0000000000000000e+00 8.1115512818627735e+02 1.4372567080354802e+03 1.2492633779111472e+03 0 0 0
4616 1539 12 0.0000000000000000e+00 8.0902902708069189e+02 1.4301054493492245e+03 1.2340423082237357e+03 0 0 0
6880 2294 1 0.0000000000000000e+00 8.1279044123357210e+02 1.4431200591227650e+03 1.2413294716138982e+03 0 0 0
5107 1703 1 0.0000000000000000e+00 8.3478335426822423e+02 1.4291063991671163e+03 1.2409285736100514e+03 0 0 0
5108 1703 12 0.0000000000000000e+00 8.2714350082374017e+02 1.4352728230583398e+03 1.2428280094027111e+03 0 0 0
5109 1703 13 0.0000000000000000e+00 8.4242320778412750e+02 1.4229399742810176e+03 1.2390291388199503e+03 0 0 0
6882 2294 17 0.0000000000000000e+00 8.1442575349590584e+02 1.4489834095917306e+03 1.2333955652776951e+03 0 0 0
5092 1698 1 0.0000000000000000e+00 8.0486584799212687e+02 1.4600764969734676e+03 1.2490847804416912e+03 0 0 0
5094 1698 13 0.0000000000000000e+00 8.0699393058130852e+02 1.4686675020845762e+03 1.2444301163233122e+03 0 0 0
5093 1698 12 0.0000000000000000e+00 8.0273776540294512e+02 1.4514854918623585e+03 1.2537394445600719e+03 0 0 0
10366 4366 22 0.0000000000000000e+00 5.5891571032344487e+01 1.5029351599535084e+03 1.2437733283908892e+03 1 0 0
10166 4166 22 0.0000000000000000e+00 8.1164777151200667e+01 1.6612147083142779e+03 1.2483699991664446e+03 1 0 0
11068 5068 22 0.0000000000000000e+00 4.7344787961864057e+02 1.6642394554278462e+03 1.2383355428637283e+03 0 0 -1
9171 3171 22 0.0000000000000000e+00 2.8021170922350842e+02 1.8099004517432481e+03 1.2531555480173415e+03 1 0 -1
11556 5556 22 0.0000000000000000e+00 6.5171101547329113e+02 2.2816997483897499e+03 1.2444624754988304e+03 1 0 -1
10221 4221 22 0.0000000000000000e+00 3.9544638810368561e+01 2.5560863358721908e+03 1.2493676796384457e+03 1 0 0
4101 1367 11 0.0000000000000000e+00 7.8335861708120774e+02 1.4134763812105505e+03 1.2648484884650879e+03 0 0 0
4099 1367 1 0.0000000000000000e+00 7.8381025597442874e+02 1.4202541963226163e+03 1.2575097388235090e+03 0 0 0
4713 1571 13 0.0000000000000000e+00 8.0077722615958635e+02 1.4080290603712142e+03 1.2650030500502835e+03 0 0 0
4711 1571 1 0.0000000000000000e+00 8.0581943597462282e+02 1.4164213610830579e+03 1.2629670202070645e+03 0 0 0
5305 1769 1 0.0000000000000000e+00 7.8994161000439169e+02 1.4393343958739522e+03 1.2649456559375706e+03 0 0 0
5307 1769 13 0.0000000000000000e+00 7.8380830371542311e+02 1.4426031556339153e+03 1.2721357710098034e+03 0 0 0
4712 1571 12 0.0000000000000000e+00 8.1086164445301267e+02 1.4248136618911647e+03 1.2609309908156276e+03 0 0 0
5306 1769 12 0.0000000000000000e+00 7.9607491793958513e+02 1.4360656366172104e+03 1.2577555410569378e+03 0 0 0
1660 554 1 0.0000000000000000e+00 8.1270403818760644e+02 1.4441008454980438e+03 1.2746995186890360e+03 0 0 0
1661 554 4 0.0000000000000000e+00 8.1018088058266608e+02 1.4409335120341734e+03 1.2655561235039793e+03 0 0 0
1565 522 4 0.0000000000000000e+00 8.2464094407294419e+02 1.4352764659615088e+03 1.2594016609259186e+03 0 0 0
1564 522 1 0.0000000000000000e+00 8.3259768858052155e+02 1.4342388962609543e+03 1.2653693798982981e+03 0 0 0
1566 522 5 0.0000000000000000e+00 8.4055443312244927e+02 1.4332013275244428e+03 1.2713370986071591e+03 0 0 0
5150 1717 12 0.0000000000000000e+00 8.1917856620025100e+02 1.4512656859252577e+03 1.2549998447243054e+03 0 0 0
5149 1717 1 0.0000000000000000e+00 8.2422487124937720e+02 1.4581821735362898e+03 1.2601667584718421e+03 0 0 0
5151 1717 13 0.0000000000000000e+00 8.2927117687142709e+02 1.4650986603751528e+03 1.2653336732564476e+03 0 0 0
3359 1120 8 0.0000000000000000e+00 6.5440371137092188e+02 1.5220377345462173e+03 1.2802936612821213e+03 0 0 0
3358 1120 1 0.0000000000000000e+00 6.5996771425474878e+02 1.5269787355901331e+03 1.2736132132901303e+03 0 0 0
3360 1120 9 0.0000000000000000e+00 6.6553171811116977e+02 1.5319197361597085e+03 1.2669327662086687e+03 0 0 0
10193 4193 22 0.0000000000000000e+00 4.5788315503078854e+02 1.9499820568904324e+03 1.2750328579386967e+03 0 0 0
10354 4354 22 0.0000000000000000e+00 6.7346805406980786e+02 2.2917280281628960e+03 1.2539836760426283e+03 0 -1 0
10156 4156 22 0.0000000000000000e+00 2.9171240217395956e+02 2.3256777355373179e+03 1.2576025218712723e+03 0 -1 0
9865 3865 22 0.0000000000000000e+00 5.4101807682664992e+02 2.4152336615204304e+03 1.2662263617300011e+03 0 0 0
10397 4397 22 0.0000000000000000e+00 6.9677167759826943e+01 2.5304430123436850e+03 1.2580599239811193e+03 0 0 0
10724 4724 22 0.0000000000000000e+00 4.8179246909323734e+02 2.6422807686696319e+03 1.2704209619044266e+03 1 -1 0
1662 554 5 0.0000000000000000e+00 8.1522719579254704e+02 1.4472681789619141e+03 1.2838429138740923e+03 0 0 0
9953 3953 22 0.0000000000000000e+00 2.1464392356749090e+02 1.5842661343204293e+03 1.2996299601934691e+03 0 0 0
11949 5949 22 0.0000000000000000e+00 2.3988485461188955e+02 1.6873320680093038e+03 1.2963827679065687e+03 1 1 0
11132 5132 22 0.0000000000000000e+00 4.1077031807285698e+02 1.7712675849370705e+03 1.2955100284917396e+03 1 0 0
11810 5810 22 0.0000000000000000e+00 6.4742032532915132e+01 1.8049479636456167e+03 1.2929804524096614e+03 1 0 0
11823 5823 22 0.0000000000000000e+00 6.3625654892482089e+02 1.9711914543685864e+03 1.2904793162336225e+03 0 0 0
10554 4554 22 0.0000000000000000e+00 2.3631328564539896e+02 1.9930823657090350e+03 1.3051663922070220e+03 1 0 0
9593 3593 22 0.0000000000000000e+00 5.5071303940068753e+02 2.2024947518503377e+03 1.2851714712270532e+03 0 0 0
9659 3659 22 0.0000000000000000e+00 3.4833492621728186e+02 2.4791361813301646e+03 1.2916600991562404e+03 1 0 0
9394 3394 22 0.0000000000000000e+00 5.8749899760512596e+02 2.5636503001422457e+03 1.3074151190894854e+03 0 0 1
9624 3624 22 0.0000000000000000e+00 5.8225096382860806e+02 1.4938989911567717e+03 1.3310989216369360e+03 0 0 0
9836 3836 22 0.0000000000000000e+00 1.8264545427751747e+02 1.5383886687279469e+03 1.3186476499964908e+03 1 0 0
10471 4471 22 0.0000000000000000e+00 8.2496710884026839e+01 1.5702360303587573e+03 1.3258546668523550e+03 1 -1 1
9823 3823 22 0.0000000000000000e+00 7.7043071648165358e+02 2.0268613771787141e+03 1.3226633682213528e+03 1 0 0
2748 916 9 0.0000000000000000e+00 8.0092145362452038e+02 2.0492449743375364e+03 1.3227882481078132e+03 0 0 0
2746 916 1 0.0000000000000000e+00 8.0597337002299810e+02 2.0577810141283794e+03 1.3215177514166196e+03 0 0 0
2747 916 8 0.0000000000000000e+00 8.1102528587112374e+02 2.0663170547523359e+03 1.3202472547805150e+03 0 0 0
9093 3093 22 0.0000000000000000e+00 2.7628643008704972e+02 2.1322176596307554e+03 1.3187600906177006e+03 0 0 0
10016 4016 22 0.0000000000000000e+00 3.0462999700035738e+02 2.1739798805510081e+03 1.3353065462138509e+03 0 -1 0
11930 5930 22 0.0000000000000000e+00 5.6655531289120188e+02 2.2563282616097704e+03 1.3307443719786768e+03 1 0 0
10457 4457 22 0.0000000000000000e+00 8.7032137775434671e+02 1.5051874732861272e+03 1.3379540285082355e+03 0 1 -1
11493 5493 22 0.0000000000000000e+00 6.1267287420758953e+02 1.8234890752737417e+03 1.3451559115847706e+03 1 1 0
11186 5186 22 0.0000000000000000e+00 8.3731022877205078e+02 2.4018085393884289e+03 1.3399806840001015e+03 0 -1 0
6784 2262 1 0.0000000000000000e+00 1.1383340285406014e+03 1.4220494199355780e+03 1.3124740476926227e+03 0 0 0
6786 2262 17 0.0000000000000000e+00 1.1320417624522113e+03 1.4296539105915090e+03 1.3140800042495177e+03 0 0 0
9503 3503 22 0.0000000000000000e+00 1.1360559549557818e+03 1.4299846417392102e+03 1.3276619453718904e+03 0 0 0
4671 1557 13 0.0000000000000000e+00 1.1751738213219103e+03 1.4087600977912145e+03 1.3135031528710265e+03 0 0 0
4669 1557 1 0.0000000000000000e+00 1.1659143819113019e+03 1.4057701095193056e+03 1.3111960454579573e+03 0 0 0
836 279 2 0.0000000000000000e+00 1.1477686853119164e+03 1.4101836885192758e+03 1.3365079073855272e+03 0 0 0
515 172 2 0.0000000000000000e+00 1.1610795800161386e+03 1.3997542809498327e+03 1.3317362902364960e+03 0 0 0
269 90 2 0.0000000000000000e+00 1.1572929255962069e+03 1.4133237580314476e+03 1.3225636297636809e+03 0 0 0
1718 573 4 0.0000000000000000e+00 1.1464929542199022e+03 1.4004875483681719e+03 1.3227111696015731e+03 0 0 0
6785 2262 16 0.0000000000000000e+00 1.1446262944062901e+03 1.4144449279163084e+03 1.3108680908328884e+03 0 0 0
1292 431 4 0.0000000000000000e+00 1.1324136435669707e+03 1.4015045400992026e+03 1.3349315807047924e+03 0 0 0
5009 1670 12 0.0000000000000000e+00 1.1313474706450747e+03 1.4068826314823866e+03 1.3182734585578969e+03 0 0 0
5008 1670 1 0.0000000000000000e+00 1.1214460562150234e+03 1.4081133551148102e+03 1.3189422760671300e+03 0 0 0
5010 1670 13 0.0000000000000000e+00 1.1115446419264415e+03 1.4093440782771565e+03 1.3196110944475779e+03 0 0 0
514 172 1 0.0000000000000000e+00 1.1694085970537176e+03 1.3952360058543970e+03 1.3285405621421091e+03 0 0 0
516 172 3 0.0000000000000000e+00 1.1777376127282153e+03 1.3907177309587501e+03 1.3253448337282057e+03 0 0 0
9272 3272 22 0.0000000000000000e+00 1.1858813598745023e+03 1.3907093157556960e+03 1.3361355718816378e+03 -1 0 0
1717 573 1 0.0000000000000000e+00 1.1487366234266131e+03 1.3917187040693971e+03 1.3184598951809166e+03 0 0 0
1719 573 5 0.0000000000000000e+00 1.1509802917475990e+03 1.3829498604193068e+03 1.3142086220999242e+03 0 0 0
5372 1791 12 0.0000000000000000e+00 1.1317026571484976e+03 1.3902638781173598e+03 1.3222927170872892e+03 0 0 0
5371 1791 1 0.0000000000000000e+00 1.1293376205120605e+03 1.3811246778290695e+03 1.3255914442639269e+03 0 0 0
5373 1791 13 0.0000000000000000e+00 1.1269725832745423e+03 1.3719854762009618e+03 1.3288901705220910e+03 0 0 0
10528 4528 22 0.0000000000000000e+00 1.1725455326121084e+03 2.1306627802209796e+03 1.2828904442751787e+03 0 1 0
3171 1057 9 0.0000000000000000e+00 1.0297936246316945e+03 1.8119886377865921e+03 1.3074574528042567e+03 0 0 0
4426 1476 1 0.0000000000000000e+00 1.1654416830840016e+03 1.4218032310130952e+03 1.2823624916760205e+03 0 0 0
3972 1324 11 0.0000000000000000e+00 1.1595293164287639e+03 1.4378574185259342e+03 1.3078800068538512e+03 0 0 0
3970 1324 1 0.0000000000000000e+00 1.1591312621035252e+03 1.4282147635163035e+03 1.3052606992436772e+03 0 0 0
8035 2679 1 0.0000000000000000e+00 1.1422358981089023e+03 1.4320665550415576e+03 1.2914579678202219e+03 0 0 0
8037 2679 19 0.0000000000000000e+00 1.1404242429437511e+03 1.4407163128212362e+03 1.2867782671923351e+03 0 0 0
8036 2679 18 0.0000000000000000e+00 1.1440475549100909e+03 1.4234167973581095e+03 1.2961376678876431e+03 0 0 0
4427 1476 10 0.0000000000000000e+00 1.1563440192455398e+03 1.4187119268676170e+03 1.2851331148649228e+03 0 0 0
4670 1557 12 0.0000000000000000e+00 1.1566549416526207e+03 1.4027801216234504e+03 1.3088889384181905e+03 0 0 0
3971 1324 10 0.0000000000000000e+00 1.1587332081192405e+03 1.4185721094340101e+03 1.3026413917877649e+03 0 0 0
6869 2290 16 0.0000000000000000e+00 1.1478057476866582e+03 1.4069000796448761e+03 1.2946568007629514e+03 0 0 0
6868 2290 1 0.0000000000000000e+00 1.1450259066048575e+03 1.3986859163955796e+03 1.2896768399934970e+03 0 0 0
1745 582 4 0.0000000000000000e+00 1.1401595805539469e+03 1.3983402116228847e+03 1.3067777468230497e+03 0 0 0
3959 1320 10 0.0000000000000000e+00 1.1382155844282254e+03 1.4149104782292036e+03 1.2825674954652836e+03 0 0 0
4077 1359 11 0.0000000000000000e+00 1.1125275170346220e+03 1.4129946400372864e+03 1.2986632580654775e+03 0 0 0
4075 1359 1 0.0000000000000000e+00 1.1224927590451321e+03 1.4122059424699260e+03 1.2989314178579889e+03 0 0 0
4076 1359 10 0.0000000000000000e+00 1.1324580010556419e+03 1.4114172449025643e+03 1.2991995776505005e+03 0 0 0
6870 2290 17 0.0000000000000000e+00 1.1422460665819222e+03 1.3904717539891833e+03 1.2846968796343140e+03 0 0 0
1744 582 1 0.0000000000000000e+00 1.1311584393812489e+03 1.3942982791593445e+03 1.3051522468455721e+03 0 0 0
1746 582 5 0.0000000000000000e+00 1.1221572984356417e+03 1.3902563475889497e+03 1.3035267472563185e+03 0 0 0
11430 5430 22 0.0000000000000000e+00 9.2727947182607988e+02 2.5833517943552420e+03 1.2615528194609381e+03 0 -1 0
3334 1112 1 0.0000000000000000e+00 1.2005435296944995e+03 2.0677841132926492e+03 1.2682008165030186e+03 0 0 0
3335 1112 8 0.0000000000000000e+00 1.2025719988745730e+03 2.0618756387112162e+03 1.2760094813742458e+03 0 0 0
3336 1112 9 0.0000000000000000e+00 1.1985150612083814e+03 2.0736925885407954e+03 1.2603921519036719e+03 0 0 0
1599 533 5 0.0000000000000000e+00 1.1356861250930260e+03 1.6504675062612293e+03 1.2605684741421310e+03 0 0 0
714 238 3 0.0000000000000000e+00 1.1614236263407417e+03 1.6212726519871030e+03 1.2608387739895795e+03 0 0 0
1381 461 1 0.0000000000000000e+00 1.1344913195570321e+03 1.6230078047928098e+03 1.2551099418840747e+03 0 0 0
1383 461 5 0.0000000000000000e+00 1.1263899019131175e+03 1.6199078180294809e+03 1.2600855935299687e+03 0 0 0
9595 3595 22 0.0000000000000000e+00 9.2419900796179206e+02 1.4910828317854250e+03 1.2814387194265912e+03 1 0 0
4428 1476 11 0.0000000000000000e+00 1.1745393473993552e+03 1.4248945357319062e+03 1.2795918696887272e+03 0 0 0
4398 1466 11 0.0000000000000000e+00 1.0119670953737544e+03 1.4315829608327499e+03 1.2598857712294521e+03 0 0 0
4167 1389 11 0.0000000000000000e+00 9.8578828238165397e+02 1.4305295875575773e+03 1.2561260853169410e+03 0 0 0
3958 1320 1 0.0000000000000000e+00 1.1308666139833883e+03 1.4092924397079480e+03 1.2787687765437727e+03 0 0 0
2798 933 8 0.0000000000000000e+00 1.1243723943831528e+03 1.4124357190244261e+03 1.2588011200740964e+03 0 0 0
3960 1320 11 0.0000000000000000e+00 1.1235176430590045e+03 1.4036744000192145e+03 1.2749700582602500e+03 0 0 0
5256 1752 13 0.0000000000000000e+00 1.0493642938594999e+03 1.4136592659137780e+03 1.2691013590613902e+03 0 0 0
5254 1752 1 0.0000000000000000e+00 1.0469572372448511e+03 1.4129148619208429e+03 1.2594239658594463e+03 0 0 0
6927 2309 17 0.0000000000000000e+00 1.0290027281723796e+03 1.4211324211708334e+03 1.2712329164680207e+03 0 0 0
6925 2309 1 0.0000000000000000e+00 1.0283289216412259e+03 1.4163650286954589e+03 1.2624683318927289e+03 0 0 0
8945 2982 20 0.0000000000000000e+00 1.0111477406347622e+03 1.4095841038184180e+03 1.2580182038415353e+03 0 0 0
8944 2982 1 0.0000000000000000e+00 1.0085435826014592e+03 1.4132501152702896e+03 1.2669500964381593e+03 0 0 0
8946 2982 21 0.0000000000000000e+00 1.0059394253442681e+03 1.4169161271656867e+03 1.2758819901306558e+03 0 0 0
9099 3099 22 0.0000000000000000e+00 1.0078785653615597e+03 1.3959030570759862e+03 1.2644705933062294e+03 0 0 0
6810 2270 17 0.0000000000000000e+00 9.8630830836061864e+02 1.4039474565359394e+03 1.2547607701849470e+03 0 0 0
8337 2779 21 0.0000000000000000e+00 1.0703345190103953e+03 1.3751956216379212e+03 1.2550165138420798e+03 0 0 0
78 26 3 0.0000000000000000e+00 1.0312988267615706e+03 1.3920194073560835e+03 1.2571160816587139e+03 0 0 0
8302 2768 1 0.0000000000000000e+00 1.0439420313710857e+03 1.3658650065268982e+03 1.2614684410399268e+03 0 0 0
8304 2768 21 0.0000000000000000e+00 1.0390904069650769e+03 1.3656825795719988e+03 1.2702107786039464e+03 0 0 0
9044 3044 22 0.0000000000000000e+00 1.1255525372610750e+03 1.7500072350968396e+03 1.2385480271803242e+03 0 0 -1
741 247 3 0.0000000000000000e+00 1.1249732172765318e+03 1.7585938580011821e+03 1.2291509685026731e+03 0 0 0
5071 1691 1 0.0000000000000000e+00 1.1756710764540255e+03 1.6367642571172707e+03 1.2282051347767792e+03 0 0 0
5073 1691 13 0.0000000000000000e+00 1.1794262198586721e+03 1.6458517825636463e+03 1.2263842040059064e+03 0 0 0
1597 533 1 0.0000000000000000e+00 1.1416159323493976e+03 1.6461085853535733e+03 1.2537981562498992e+03 0 0 0
1598 533 4 0.0000000000000000e+00 1.1475457392360602e+03 1.6417496651276210e+03 1.2470278377263239e+03 0 0 0
577 193 1 0.0000000000000000e+00 1.1392853908718414e+03 1.6403553042675453e+03 1.2295302642612926e+03 0 0 0
1072 358 1 0.0000000000000000e+00 1.1679858280349326e+03 1.6080278592672912e+03 1.2427279341766323e+03 0 0 0
5072 1691 12 0.0000000000000000e+00 1.1719159329182351e+03 1.6276767328389810e+03 1.2300260647612818e+03 0 0 0
8960 2987 20 0.0000000000000000e+00 1.1813171334858600e+03 1.6123025832262388e+03 1.2278958471242231e+03 0 0 0
1073 358 4 0.0000000000000000e+00 1.1641147386920395e+03 1.6136503337113352e+03 1.2354202357635932e+03 0 0 0
712 238 1 0.0000000000000000e+00 1.1595147484103250e+03 1.6251003133938095e+03 1.2517996810023221e+03 0 0 0
1382 461 4 0.0000000000000000e+00 1.1425927366917731e+03 1.6261077924899403e+03 1.2501342888711570e+03 0 0 0
578 193 2 0.0000000000000000e+00 1.1424586964236903e+03 1.6321274891782843e+03 1.2342454713655154e+03 0 0 0
713 238 2 0.0000000000000000e+00 1.1576058700431099e+03 1.6289279741305711e+03 1.2427605891814189e+03 0 0 0
191 64 2 0.0000000000000000e+00 1.1474390903415674e+03 1.6160602960964220e+03 1.2379271035906202e+03 0 0 0
190 64 1 0.0000000000000000e+00 1.1457292654737530e+03 1.6091716301011256e+03 1.2449714469982430e+03 0 0 0
11149 5149 22 0.0000000000000000e+00 9.2636405067255907e+02 1.6166898598528298e+03 1.2434538572214324e+03 0 0 0
1068 356 5 0.0000000000000000e+00 1.1971221536595847e+03 1.5963412596398070e+03 1.2350988577879486e+03 0 0 0
1066 356 1 0.0000000000000000e+00 1.1904049004549693e+03 1.5945243356864437e+03 1.2279171242408615e+03 0 0 0
1074 358 5 0.0000000000000000e+00 1.1718569159715826e+03 1.6024053849680638e+03 1.2500356326285264e+03 0 0 0
6682 2228 1 0.0000000000000000e+00 1.1707366885705280e+03 1.5930035199354697e+03 1.2308494225880363e+03 0 0 0
6684 2228 17 0.0000000000000000e+00 1.1725430074512624e+03 1.5851070033873873e+03 1.2367130607228405e+03 0 0 0
10078 4078 22 0.0000000000000000e+00 1.1566004616749810e+03 1.5973009408811602e+03 1.2524382466966938e+03 0 0 0
192 64 3 0.0000000000000000e+00 1.1440194412295705e+03 1.6022829624900842e+03 1.2520157904271186e+03 0 0 0
6114 2038 15 0.0000000000000000e+00 1.1412996631585208e+03 1.5943280209094639e+03 1.2322900719819886e+03 0 0 0
6112 2038 1 0.0000000000000000e+00 1.1471523481998051e+03 1.6013259000433538e+03 1.2281942487448430e+03 0 0 0
1614 538 5 0.0000000000000000e+00 1.1792441444861126e+03 1.5671669570648830e+03 1.2306485635237520e+03 0 0 0
8602 2868 1 0.0000000000000000e+00 9.6059844329981854e+02 1.5048572290052398e+03 1.2300765781349512e+03 0 0 0
8604 2868 21 0.0000000000000000e+00 9.6225972878428138e+02 1.5101357798963436e+03 1.2384058653410218e+03 0 0 0
3990 1330 11 0.0000000000000000e+00 1.2026876794453767e+03 1.4941627664678488e+03 1.2515791129266806e+03 0 0 0
3989 1330 10 0.0000000000000000e+00 1.2056282459031029e+03 1.4813697238722814e+03 1.2364896752254028e+03 0 0 0
3988 1330 1 0.0000000000000000e+00 1.2041579625046120e+03 1.4877662449156508e+03 1.2440343936804411e+03 0 0 0
6359 2120 16 0.0000000000000000e+00 1.1914398865521848e+03 1.4757898908365664e+03 1.2290776901153640e+03 0 0 0
6358 2120 1 0.0000000000000000e+00 1.1835876093212003e+03 1.4766122361738080e+03 1.2352149114242295e+03 0 0 0
6360 2120 17 0.0000000000000000e+00 1.1757353316416122e+03 1.4774345802872890e+03 1.2413521321843114e+03 0 0 0
8272 2758 1 0.0000000000000000e+00 9.8139341642666784e+02 1.5005081608210642e+03 1.2305637331512628e+03 0 0 0
8274 2758 21 0.0000000000000000e+00 9.8701166980990490e+02 1.4999521317072438e+03 1.2388175837312590e+03 0 0 0
11209 5209 22 0.0000000000000000e+00 9.6735407737283469e+02 1.4921597092982654e+03 1.2471470622163076e+03 1 0 1
8710 2904 1 0.0000000000000000e+00 9.7035884360837520e+02 1.4802735545018288e+03 1.2320518725006737e+03 0 0 0
8712 2904 21 0.0000000000000000e+00 9.7218981252157585e+02 1.4750881322112614e+03 1.2404040543232265e+03 0 0 0
6612 2204 17 0.0000000000000000e+00 9.4788121926058488e+02 1.4844104741974984e+03 1.2328644054078438e+03 0 0 0
4006 1336 1 0.0000000000000000e+00 1.1970563662454733e+03 1.4564535492231430e+03 1.2382905306066232e+03 0 0 0
4007 1336 10 0.0000000000000000e+00 1.1999532066684503e+03 1.4659598285882728e+03 1.2394036245853833e+03 0 0 0
8481 2827 21 0.0000000000000000e+00 1.1616089713485358e+03 1.4634958812394279e+03 1.2267184826428322e+03 0 0 0
5583 1861 15 0.0000000000000000e+00 9.5791993924963174e+02 1.4585317646436852e+03 1.2347009366141936e+03 0 0 0
5581 1861 1 0.0000000000000000e+00 9.5751127574012867e+02 1.4640244004664612e+03 1.2263544434800058e+03 0 0 0
4008 1336 11 0.0000000000000000e+00 1.1941595250906657e+03 1.4469472712380464e+03 1.2371774373761480e+03 0 0 0
6933 2311 17 0.0000000000000000e+00 1.0591366764686281e+03 1.4262593779968522e+03 1.2372534626959691e+03 0 0 0
1761 587 5 0.0000000000000000e+00 1.0331874176506726e+03 1.4386558523559127e+03 1.2478475508847505e+03 0 0 0
1759 587 1 0.0000000000000000e+00 1.0329528642068058e+03 1.4295836094716183e+03 1.2436476232452235e+03 0 0 0
4396 1466 1 0.0000000000000000e+00 1.0136751224383809e+03 1.4255422859833341e+03 1.2521016290588743e+03 0 0 0
7561 2521 1 0.0000000000000000e+00 1.0083998446487824e+03 1.4277115665090259e+03 1.2297927296277244e+03 0 0 0
7563 2521 19 0.0000000000000000e+00 1.0096323500947814e+03 1.4376298391403711e+03 1.2301225757662596e+03 0 0 0
4165 1389 1 0.0000000000000000e+00 9.9234378987608670e+02 1.4281284789472081e+03 1.2489664765316093e+03 0 0 0
4166 1389 10 0.0000000000000000e+00 9.9889929783173136e+02 1.4257273687151949e+03 1.2418068681432073e+03 0 0 0
2797 933 1 0.0000000000000000e+00 1.1179648485991006e+03 1.4068158639792036e+03 1.2535703855886295e+03 0 0 0
2799 933 9 0.0000000000000000e+00 1.1115573024709206e+03 1.4011960076553200e+03 1.2483396515997542e+03 0 0 0
5558 1853 14 0.0000000000000000e+00 1.0582465508071818e+03 1.4025510046333115e+03 1.2262253075850977e+03 0 0 0
5255 1752 12 0.0000000000000000e+00 1.0445501796245628e+03 1.4121704570138595e+03 1.2497465730489162e+03 0 0 0
6932 2311 16 0.0000000000000000e+00 1.0455332128641242e+03 1.4123501601038099e+03 1.2326188709800649e+03 0 0 0
6931 2311 1 0.0000000000000000e+00 1.0523349449393299e+03 1.4193047694622285e+03 1.2349361663322138e+03 0 0 0
77 26 2 0.0000000000000000e+00 1.0338728982172095e+03 1.4029745573309228e+03 1.2405825144143753e+03 0 0 0
1760 587 4 0.0000000000000000e+00 1.0327183107629387e+03 1.4205113665873241e+03 1.2394476956056967e+03 0 0 0
76 26 1 0.0000000000000000e+00 1.0325858621316752e+03 1.3974969821385976e+03 1.2488492977536075e+03 0 0 0
6926 2309 16 0.0000000000000000e+00 1.0276551149016700e+03 1.4115976356406641e+03 1.2537037465295032e+03 0 0 0
7562 2521 18 0.0000000000000000e+00 1.0071673392027833e+03 1.4177932938776803e+03 1.2294628834891894e+03 0 0 0
4397 1466 10 0.0000000000000000e+00 1.0153831490031952e+03 1.4195016103775129e+03 1.2443174858029211e+03 0 0 0
8324 2775 20 0.0000000000000000e+00 1.0172896883324470e+03 1.4015219969724631e+03 1.2445834024959363e+03 0 0 0
6791 2264 16 0.0000000000000000e+00 1.0219328870842736e+03 1.4104092479604856e+03 1.2307851210239132e+03 0 0 0
8471 2824 20 0.0000000000000000e+00 1.0085209534162412e+03 1.4007019441815182e+03 1.2296159837671023e+03 0 0 0
3772 1258 1 0.0000000000000000e+00 9.8189157888836712e+02 1.4180087262990601e+03 1.2295290065442546e+03 0 0 0
3773 1258 10 0.0000000000000000e+00 9.9070989197386109e+02 1.4144325718144487e+03 1.2326028445892155e+03 0 0 0
6809 2270 16 0.0000000000000000e+00 1.0019621531540004e+03 1.4086531160836528e+03 1.2432362787760837e+03 0 0 0
6808 2270 1 0.0000000000000000e+00 9.9413523043374937e+02 1.4063002866859933e+03 1.2489985244189993e+03 0 0 0
8470 2824 1 0.0000000000000000e+00 9.9899868790306527e+02 1.3997105780152906e+03 1.2267274471186572e+03 0 0 0
3774 1258 11 0.0000000000000000e+00 9.7307326653085750e+02 1.4215848814887856e+03 1.2264551694856259e+03 0 0 0
7073 2358 16 0.0000000000000000e+00 1.0588164561679193e+03 1.3850559284933158e+03 1.2261492725313828e+03 0 0 0
8335 2779 1 0.0000000000000000e+00 1.0634771478816231e+03 1.3755901592863063e+03 1.2477487220732153e+03 0 0 0
999 333 5 0.0000000000000000e+00 1.0560584193517182e+03 1.3905289278822356e+03 1.2504852056483526e+03 0 0 0
8336 2779 20 0.0000000000000000e+00 1.0566197767528513e+03 1.3759846969346911e+03 1.2404809303043505e+03 0 0 0
997 333 1 0.0000000000000000e+00 1.0509914604040475e+03 1.3921738802725292e+03 1.2420223431542659e+03 0 0 0
998 333 4 0.0000000000000000e+00 1.0459245007433731e+03 1.3938188330185592e+03 1.2335594794918140e+03 0 0 0
5084 1695 12 0.0000000000000000e+00 1.0342115704175455e+03 1.3822169489824041e+03 1.2398670062288218e+03 0 0 0
8323 2775 1 0.0000000000000000e+00 1.0106838086338007e+03 1.3944561857081248e+03 1.2471204624938716e+03 0 0 0
1457 486 4 0.0000000000000000e+00 1.0235062954814196e+03 1.3926046448219645e+03 1.2318768794617806e+03 0 0 0
5083 1695 1 0.0000000000000000e+00 1.0253468681512757e+03 1.3800597326746656e+03 1.2439613299418829e+03 0 0 0
5085 1695 13 0.0000000000000000e+00 1.0164821670988874e+03 1.3779025161891532e+03 1.2480556529514620e+03 0 0 0
8325 2775 21 0.0000000000000000e+00 1.0040779295196872e+03 1.3873903747363538e+03 1.2496575240957791e+03 0 0 0
8240 2747 20 0.0000000000000000e+00 1.0570860609205047e+03 1.3591235876259750e+03 1.2397623511178060e+03 0 0 0
8303 2768 20 0.0000000000000000e+00 1.0487936547480417e+03 1.3660474347236573e+03 1.2527261028443741e+03 0 0 0
6815 2272 16 0.0000000000000000e+00 1.0425134365909394e+03 1.3674891719677444e+03 1.2360399843608236e+03 0 0 0
6814 2272 1 0.0000000000000000e+00 1.0350706992322216e+03 1.3610767798651627e+03 1.2379073050662137e+03 0 0 0
2804 935 8 0.0000000000000000e+00 1.0592191565049136e+03 1.8803138381939302e+03 1.2161435789176305e+03 0 0 0
2805 935 9 0.0000000000000000e+00 1.0496888115615745e+03 1.8876225836351762e+03 1.2001512439041901e+03 0 0 0
2803 935 1 0.0000000000000000e+00 1.0544539840332443e+03 1.8839682109145533e+03 1.2081474114109105e+03 0 0 0
84 28 3 0.0000000000000000e+00 1.1117630475272431e+03 1.7771314238312341e+03 1.2099979406503398e+03 0 0 0
82 28 1 0.0000000000000000e+00 1.1153459541407790e+03 1.7684794935112138e+03 1.2064898235101318e+03 0 0 0
3717 1239 11 0.0000000000000000e+00 1.1567071585961564e+03 1.7458717110577259e+03 1.2134905990364225e+03 0 0 0
3715 1239 1 0.0000000000000000e+00 1.1497252093178413e+03 1.7456481906806082e+03 1.2063350119206900e+03 0 0 0
3716 1239 10 0.0000000000000000e+00 1.1427432602675667e+03 1.7454246689713823e+03 1.1991794252214759e+03 0 0 0
739 247 1 0.0000000000000000e+00 1.1285865527294354e+03 1.7560303957033243e+03 1.2201858992334030e+03 0 0 0
740 247 2 0.0000000000000000e+00 1.1321998881823399e+03 1.7534669334054670e+03 1.2112208299641320e+03 0 0 0
83 28 2 0.0000000000000000e+00 1.1189288601687094e+03 1.7598275635972482e+03 1.2029817056683635e+03 0 0 0
6557 2186 16 0.0000000000000000e+00 1.1254999563377726e+03 1.7439238408324366e+03 1.1988506117827794e+03 0 0 0
5166 1722 13 0.0000000000000000e+00 1.0979788205175657e+03 1.7502206148461821e+03 1.2137703890951939e+03 0 0 0
5164 1722 1 0.0000000000000000e+00 1.1030759975419421e+03 1.7474725799438911e+03 1.2056176538417051e+03 0 0 0
6556 2186 1 0.0000000000000000e+00 1.1289000432976841e+03 1.7370429292365220e+03 1.2052609525379696e+03 0 0 0
6558 2186 17 0.0000000000000000e+00 1.1323001309841966e+03 1.7301620177405216e+03 1.2116712926134032e+03 0 0 0
3736 1246 1 0.0000000000000000e+00 1.1165768620744020e+03 1.7199709528106155e+03 1.2011548762225955e+03 0 0 0
3737 1246 10 0.0000000000000000e+00 1.1153761931370530e+03 1.7298209238496165e+03 1.1999153330747793e+03 0 0 0
3738 1246 11 0.0000000000000000e+00 1.1177775300611145e+03 1.7101209821676150e+03 1.2023944184011473e+03 0 0 0
8415 2805 21 0.0000000000000000e+00 1.1784864627851207e+03 1.6634062840021716e+03 1.2030214780008571e+03 0 0 0
7386 2462 19 0.0000000000000000e+00 1.1824409223983630e+03 1.6395851978974383e+03 1.1998271993275400e+03 0 0 0
1492 498 1 0.0000000000000000e+00 1.1575798974232191e+03 1.6342633862724074e+03 1.2230695153584788e+03 0 0 0
1494 498 5 0.0000000000000000e+00 1.1596689894821934e+03 1.6435723797668397e+03 1.2200731297293269e+03 0 0 0
579 193 3 0.0000000000000000e+00 1.1361120841859349e+03 1.6485831206602204e+03 1.2248150572796440e+03 0 0 0
10082 4082 22 0.0000000000000000e+00 1.1986566360093259e+03 1.6153317541612853e+03 1.2038420616307033e+03 1 0 1
627 209 3 0.0000000000000000e+00 1.1976111091786763e+03 1.6275972981363211e+03 1.1997609835156920e+03 0 0 0
882 294 3 0.0000000000000000e+00 1.2079629080204168e+03 1.6059584664656329e+03 1.2012520166755328e+03 0 0 0
8961 2987 21 0.0000000000000000e+00 1.1899952824529510e+03 1.6225837101087618e+03 1.2130975987601012e+03 0 0 0
6585 2195 17 0.0000000000000000e+00 1.1696201605209321e+03 1.6276402007000625e+03 1.2027811057938447e+03 0 0 0
8959 2987 1 0.0000000000000000e+00 1.1856562082440166e+03 1.6174431464770546e+03 1.2204967233140746e+03 0 0 0
6583 2195 1 0.0000000000000000e+00 1.1684730575513222e+03 1.6217716941478725e+03 1.2107963904475898e+03 0 0 0
6584 2195 16 0.0000000000000000e+00 1.1673259536509106e+03 1.6159031890497029e+03 1.2188116749619257e+03 0 0 0
760 254 1 0.0000000000000000e+00 1.1824821484544420e+03 1.6092165472358438e+03 1.2037992255427991e+03 0 0 0
1493 498 4 0.0000000000000000e+00 1.1554908054468858e+03 1.6249543923313286e+03 1.2260659023269122e+03 0 0 0
1754 585 4 0.0000000000000000e+00 1.1396582119893360e+03 1.6195220037101778e+03 1.2232392987473784e+03 0 0 0
5945 1982 14 0.0000000000000000e+00 1.1524537843884027e+03 1.6180667615417683e+03 1.2111274219637712e+03 0 0 0
5944 1982 1 0.0000000000000000e+00 1.1511852005270414e+03 1.6242698900079999e+03 1.2033871436070201e+03 0 0 0
6113 2038 14 0.0000000000000000e+00 1.1530050320001949e+03 1.6083237795936175e+03 1.2240984260432451e+03 0 0 0
1753 585 1 0.0000000000000000e+00 1.1316135691159484e+03 1.6202356429801621e+03 1.2173423132377234e+03 0 0 0
1755 585 5 0.0000000000000000e+00 1.1235689257204106e+03 1.6209492805988777e+03 1.2114453277540160e+03 0 0 0
11669 5669 22 0.0000000000000000e+00 1.2066343193545117e+03 1.5999845120109942e+03 1.2125454963073748e+03 0 0 0
249 83 3 0.0000000000000000e+00 1.2015858224984613e+03 1.5962843051357047e+03 1.2014711097299801e+03 0 0 0
10668 4668 22 0.0000000000000000e+00 1.2152017774205506e+03 1.5947920806654397e+03 1.2027952464935636e+03 0 0 0
247 83 1 0.0000000000000000e+00 1.1923092242744335e+03 1.5927577151540629e+03 1.2026990749788210e+03 0 0 0
6683 2228 16 0.0000000000000000e+00 1.1689303691626433e+03 1.6009000355208029e+03 1.2249857853449857e+03 0 0 0
1890 630 7 0.0000000000000000e+00 1.0417228353086318e+03 1.3556920026176394e+03 1.1969504019891729e+03 0 0 0
93 31 3 0.0000000000000000e+00 1.0173526740118218e+03 1.3938204813647453e+03 1.1898539404398618e+03 0 0 0
3977 1326 10 0.0000000000000000e+00 1.0314893217451868e+03 1.3861324923384443e+03 1.1742251457041277e+03 0 0 0
3976 1326 1 0.0000000000000000e+00 1.0323439072582255e+03 1.3823077419171107e+03 1.1834251975466784e+03 0 0 0
3978 1326 11 0.0000000000000000e+00 1.0331984925464474e+03 1.3784829910178898e+03 1.1926252502383945e+03 0 0 0
6015 2005 15 0.0000000000000000e+00 1.0621665961497163e+03 1.3712549450410822e+03 1.1935719142830371e+03 0 0 0
11483 5483 22 0.0000000000000000e+00 1.2080395874326928e+03 1.3713099072019631e+03 1.1743408762494262e+03 0 0 0
6960 2320 17 0.0000000000000000e+00 9.9503788431922339e+02 1.3987050268237842e+03 1.1777136783470678e+03 0 0 0
5907 1969 15 0.0000000000000000e+00 9.8378371144978007e+02 1.4124705491656448e+03 1.1885206506397974e+03 0 0 0
5905 1969 1 0.0000000000000000e+00 9.8896340443748625e+02 1.4158233488833498e+03 1.1806511202744573e+03 0 0 0
5906 1969 14 0.0000000000000000e+00 9.9414309845017840e+02 1.4191761493430752e+03 1.1727815905406326e+03 0 0 0
7383 2461 19 0.0000000000000000e+00 1.0041699029575313e+03 1.3995214669491011e+03 1.1947742579953438e+03 0 0 0
7381 2461 1 0.0000000000000000e+00 1.0049506351927536e+03 1.4081680691015838e+03 1.1898117260735908e+03 0 0 0
6958 2320 1 0.0000000000000000e+00 1.0005248935157178e+03 1.4038015962370184e+03 1.1710866337894972e+03 0 0 0
91 31 1 0.0000000000000000e+00 1.0171799854510093e+03 1.3957839369387725e+03 1.1800501140543088e+03 0 0 0
7382 2461 18 0.0000000000000000e+00 1.0057313685093544e+03 1.4168146712520443e+03 1.1848491932404556e+03 0 0 0
185 62 2 0.0000000000000000e+00 1.0211278066424607e+03 1.4141706355539288e+03 1.1729393758575616e+03 0 0 0
184 62 1 0.0000000000000000e+00 1.0231766704551575e+03 1.4138509289245917e+03 1.1827220100633658e+03 0 0 0
186 62 3 0.0000000000000000e+00 1.0252255342983683e+03 1.4135312219279238e+03 1.1925046456345042e+03 0 0 0
11281 5281 22 0.0000000000000000e+00 1.0294728269313177e+03 1.3966807678533028e+03 1.1934748643568973e+03 0 0 -1
675 225 3 0.0000000000000000e+00 1.0405976279944341e+03 1.3998433185876481e+03 1.1876968327427253e+03 0 0 0
673 225 1 0.0000000000000000e+00 1.0368998570239462e+03 1.4013264397748119e+03 1.1785247638478670e+03 0 0 0
11978 5978 22 0.0000000000000000e+00 1.0383562268281039e+03 1.4105280074971133e+03 1.1944148508950309e+03 0 0 0
9587 3587 22 0.0000000000000000e+00 1.0518838276498575e+03 1.4060216817949290e+03 1.1873352910925444e+03 0 0 0
1263 421 5 0.0000000000000000e+00 1.0525812154587998e+03 1.3979689572055690e+03 1.1969740777644115e+03 0 0 0
6016 2006 1 0.0000000000000000e+00 1.0569980180207256e+03 1.4102240006850320e+03 1.1713103920114111e+03 0 0 0
6018 2006 15 0.0000000000000000e+00 1.0634709627991699e+03 1.4146631751907109e+03 1.1775067377416162e+03 0 0 0
3966 1322 11 0.0000000000000000e+00 1.0970074232716820e+03 1.4178252324810235e+03 1.1890184102074379e+03 0 0 0
1500 500 5 0.0000000000000000e+00 9.6372992854275071e+02 1.4396445140894537e+03 1.1812861351479969e+03 0 0 0
1498 500 1 0.0000000000000000e+00 9.7264417526884642e+02 1.4356921836449301e+03 1.1790690929757914e+03 0 0 0
2908 970 1 0.0000000000000000e+00 9.7653169509530608e+02 1.4404062073431876e+03 1.1971167330687178e+03 0 0 0
1499 500 4 0.0000000000000000e+00 9.8155842269309119e+02 1.4317398530345815e+03 1.1768520501071002e+03 0 0 0
5930 1977 14 0.0000000000000000e+00 9.9719339100929335e+02 1.4313016280165998e+03 1.1838894578934792e+03 0 0 0
2909 970 8 0.0000000000000000e+00 9.8500044410445719e+02 1.4403540834457042e+03 1.1917990656469935e+03 0 0 0
5929 1977 1 0.0000000000000000e+00 9.9811177139879373e+02 1.4298114569640197e+03 1.1937350639044616e+03 0 0 0
5912 1971 14 0.0000000000000000e+00 9.8784576177483370e+02 1.4475752511973610e+03 1.1765180342707929e+03 0 0 0
2975 992 8 0.0000000000000000e+00 1.0039746558957614e+03 1.4470055393377368e+03 1.1818199638352894e+03 0 0 0
3386 1129 8 0.0000000000000000e+00 1.0140614200093087e+03 1.4321757856791332e+03 1.1865432847041845e+03 0 0 0
3385 1129 1 0.0000000000000000e+00 1.0165548287284408e+03 1.4289597173747115e+03 1.1956778244704499e+03 0 0 0
2303 768 6 0.0000000000000000e+00 1.0090698737681427e+03 1.4264903607382098e+03 1.1710299426807492e+03 0 0 0
3964 1322 1 0.0000000000000000e+00 1.0923187543998965e+03 1.4246204469524828e+03 1.1833755877652843e+03 0 0 0
3965 1322 10 0.0000000000000000e+00 1.0876300850774235e+03 1.4314156619301625e+03 1.1777327660584001e+03 0 0 0
156 52 3 0.0000000000000000e+00 9.2669875604957542e+02 1.4552185342223547e+03 1.1922432857167823e+03 0 0 0
154 52 1 0.0000000000000000e+00 9.3099316284629640e+02 1.4638281979413730e+03 1.1949694122629107e+03 0 0 0
155 52 2 0.0000000000000000e+00 9.3528756895763024e+02 1.4724378608591994e+03 1.1976955397515562e+03 0 0 0
5742 1914 15 0.0000000000000000e+00 9.6323197275847622e+02 1.4540416391214421e+03 1.1818779984813345e+03 0 0 0
5740 1914 1 0.0000000000000000e+00 9.6304990213193105e+02 1.4629974537045059e+03 1.1863232470684338e+03 0 0 0
5741 1914 14 0.0000000000000000e+00 9.6286783237185034e+02 1.4719532681704175e+03 1.1907684961408315e+03 0 0 0
5913 1971 15 0.0000000000000000e+00 9.8982957052142399e+02 1.4663588297438380e+03 1.1830938750947332e+03 0 0 0
5911 1971 1 0.0000000000000000e+00 9.8883766582965779e+02 1.4569670403459922e+03 1.1798059543180038e+03 0 0 0
2974 992 1 0.0000000000000000e+00 1.0075082452525037e+03 1.4557483211893482e+03 1.1851482549711181e+03 0 0 0
2976 992 9 0.0000000000000000e+00 1.0110418347250304e+03 1.4644911022160536e+03 1.1884765466602303e+03 0 0 0
7743 2581 19 0.0000000000000000e+00 1.1833631954978582e+03 1.4681699660492757e+03 1.1965248690190617e+03 0 0 0
865 289 1 0.0000000000000000e+00 9.4739270007004734e+02 1.4749341803606053e+03 1.1779770544454011e+03 0 0 0
866 289 2 0.0000000000000000e+00 9.4745091772178444e+02 1.4785714170284127e+03 1.1872919412546598e+03 0 0 0
7087 2363 1 0.0000000000000000e+00 9.5917715064933157e+02 1.4953290684218155e+03 1.1902018099012046e+03 0 0 0
7088 2363 16 0.0000000000000000e+00 9.5861001248589196e+02 1.4875866683780991e+03 1.1965052686063505e+03 0 0 0
3109 1037 1 0.0000000000000000e+00 1.1958783737003193e+03 1.4915247785342440e+03 1.1952858476356048e+03 0 0 0
3111 1037 9 0.0000000000000000e+00 1.1947071223500720e+03 1.4948224504492473e+03 1.1859181620503853e+03 0 0 0
7089 2363 17 0.0000000000000000e+00 9.5974428960819898e+02 1.5030714681647473e+03 1.1838983506699185e+03 0 0 0
3681 1227 11 0.0000000000000000e+00 1.1610965619358458e+03 1.5412907706500316e+03 1.1784912953549358e+03 0 0 0
3679 1227 1 0.0000000000000000e+00 1.1676115290793080e+03 1.5483152467277384e+03 1.1813569464234236e+03 0 0 0
5174 1725 12 0.0000000000000000e+00 1.1911296468097842e+03 1.5490206978749056e+03 1.1731841043098480e+03 0 0 0
6396 2132 17 0.0000000000000000e+00 1.2050623663603585e+03 1.5499138959632051e+03 1.1916007296571966e+03 0 0 0
6867 2289 17 0.0000000000000000e+00 1.1570488938213171e+03 1.5650625784235447e+03 1.1745130805009276e+03 0 0 0
3680 1227 10 0.0000000000000000e+00 1.1741264945244664e+03 1.5553397226385387e+03 1.1842225971954213e+03 0 0 0
6865 2289 1 0.0000000000000000e+00 1.1651748228415120e+03 1.5686886656740774e+03 1.1790760585577580e+03 0 0 0
6866 2289 16 0.0000000000000000e+00 1.1733007515027136e+03 1.5723147539227120e+03 1.1836390375499582e+03 0 0 0
1490 497 4 0.0000000000000000e+00 1.1881469504268227e+03 1.5770900477701164e+03 1.1770048959418284e+03 0 0 0
4796 1599 12 0.0000000000000000e+00 1.1794663845449336e+03 1.5651086325075846e+03 1.1980889914705429e+03 0 0 0
6395 2132 16 0.0000000000000000e+00 1.1901298825041911e+03 1.5614853516915873e+03 1.1850339711993299e+03 0 0 0
6188 2063 14 0.0000000000000000e+00 1.1806103156009283e+03 1.5630906119514423e+03 1.1706957016749875e+03 0 0 0
6394 2132 1 0.0000000000000000e+00 1.1975961236854744e+03 1.5556996239116295e+03 1.1883173499979218e+03 0 0 0
1349 450 4 0.0000000000000000e+00 1.1910073775437859e+03 1.5767766427591209e+03 1.1941583732395104e+03 0 0 0
4760 1587 12 0.0000000000000000e+00 1.2039163261383903e+03 1.5725490641598376e+03 1.1842228721849865e+03 0 0 0
4921 1641 1 0.0000000000000000e+00 1.1534095215352056e+03 1.5884686575629978e+03 1.1856154180189949e+03 0 0 0
4923 1641 13 0.0000000000000000e+00 1.1436755818391512e+03 1.5906153378170452e+03 1.1864167810138933e+03 0 0 0
6496 2166 1 0.0000000000000000e+00 1.1635584079379707e+03 1.6039779735308787e+03 1.1928310363440382e+03 0 0 0
4922 1641 12 0.0000000000000000e+00 1.1631434611661005e+03 1.5863219758977402e+03 1.1848140549589662e+03 0 0 0
4730 1577 12 0.0000000000000000e+00 1.1737363263826196e+03 1.5847643822901259e+03 1.1716756675575807e+03 0 0 0
1637 546 4 0.0000000000000000e+00 1.1718502205282150e+03 1.5998521764908835e+03 1.1791832614936752e+03 0 0 0
323 108 2 0.0000000000000000e+00 1.1801666914130569e+03 1.5877225862564596e+03 1.1873271444946749e+03 0 0 0
322 108 1 0.0000000000000000e+00 1.1879191333931353e+03 1.5937435984779106e+03 1.1854174186817963e+03 0 0 0
6497 2166 16 0.0000000000000000e+00 1.1692787634927422e+03 1.5969456306255472e+03 1.1970528469997114e+03 0 0 0
4759 1587 1 0.0000000000000000e+00 1.2075473888781416e+03 1.5817384283069352e+03 1.1826830738078211e+03 0 0 0
10704 4704 22 0.0000000000000000e+00 1.2069712635485232e+03 1.6007820938330631e+03 1.1740343924381507e+03 0 0 1
324 108 3 0.0000000000000000e+00 1.1956715755126681e+03 1.5997646115690970e+03 1.1835076923955110e+03 0 0 0
9658 3658 22 0.0000000000000000e+00 1.2073895228247550e+03 1.6000028475876466e+03 1.1899205684108767e+03 1 1 0
4761 1587 13 0.0000000000000000e+00 1.2111784509953447e+03 1.5909277915775335e+03 1.1811432763494493e+03 0 0 0
3147 1049 9 0.0000000000000000e+00 1.1379341458936908e+03 1.6281344334310302e+03 1.1724734624210341e+03 0 0 0
6498 2166 17 0.0000000000000000e+00 1.1578380533252191e+03 1.6110103173492046e+03 1.1886092251601258e+03 0 0 0
5946 1982 15 0.0000000000000000e+00 1.1499166161480557e+03 1.6304730179055641e+03 1.1956468664371473e+03 0 0 0
1636 546 1 0.0000000000000000e+00 1.1706289365099915e+03 1.6088551706586006e+03 1.1750053961563776e+03 0 0 0
10163 4163 22 0.0000000000000000e+00 1.1655926916981000e+03 1.6203896354113474e+03 1.1919901683708661e+03 0 0 0
6472 2158 1 0.0000000000000000e+00 1.1824756131851057e+03 1.6274589040984777e+03 1.1764977999403307e+03 0 0 0
6474 2158 17 0.0000000000000000e+00 1.1807980040034683e+03 1.6188599171765788e+03 1.1813189050021417e+03 0 0 0
762 254 3 0.0000000000000000e+00 1.1880898982441572e+03 1.6145186205678133e+03 1.1974398894096114e+03 0 0 0
9631 3631 22 0.0000000000000000e+00 1.1897610018443675e+03 1.6110099918467040e+03 1.1854062618230785e+03 0 0 0
9469 3469 22 0.0000000000000000e+00 1.1851169143024670e+03 1.6269474743853268e+03 1.1979802206391050e+03 0 0 0
1638 546 5 0.0000000000000000e+00 1.1694076527628058e+03 1.6178581652255054e+03 1.1708275299431873e+03 0 0 0
9639 3639 22 0.0000000000000000e+00 1.1975877234510467e+03 1.6065519553780362e+03 1.1942238854067607e+03 0 0 0
11311 5311 22 0.0000000000000000e+00 1.1936660634276636e+03 1.6073437481247950e+03 1.1726024810552874e+03 1 0 1
117 39 3 0.0000000000000000e+00 1.2018111268875734e+03 1.6088835210873183e+03 1.1824196359174684e+03 0 0 0
116 39 2 0.0000000000000000e+00 1.2124108312692260e+03 1.6251210796250266e+03 1.1775218877845507e+03 0 0 0
115 39 1 0.0000000000000000e+00 1.2071109787077155e+03 1.6170023008868461e+03 1.1799707615664427e+03 0 0 0
880 294 1 0.0000000000000000e+00 1.2134465584116385e+03 1.6132123573061822e+03 1.1970914122261299e+03 0 0 0
625 209 1 0.0000000000000000e+00 1.2052751406991631e+03 1.6319692352730194e+03 1.1950547338965521e+03 0 0 0
8553 2851 21 0.0000000000000000e+00 1.1558407267163307e+03 1.6458136269750642e+03 1.1928506533850864e+03 0 0 0
8551 2851 1 0.0000000000000000e+00 1.1638671740940445e+03 1.6439453586514860e+03 1.1871862269034309e+03 0 0 0
1997 666 6 0.0000000000000000e+00 1.1621796300345841e+03 1.6538990951823082e+03 1.1726286318587674e+03 0 0 0
7385 2462 18 0.0000000000000000e+00 1.1878864511941858e+03 1.6483631350162141e+03 1.1827013700494128e+03 0 0 0
8552 2851 20 0.0000000000000000e+00 1.1718936205062912e+03 1.6420770909684702e+03 1.1815217996108793e+03 0 0 0
7384 2462 1 0.0000000000000000e+00 1.1851636874989545e+03 1.6439741664570602e+03 1.1912642847674756e+03 0 0 0
6473 2158 16 0.0000000000000000e+00 1.1841532223667430e+03 1.6360578910203767e+03 1.1716766948785198e+03 0 0 0
6400 2134 1 0.0000000000000000e+00 1.2091455769709128e+03 1.6394665225203698e+03 1.1728918763719946e+03 0 0 0
6401 2134 16 0.0000000000000000e+00 1.2010807045697427e+03 1.6371915819287833e+03 1.1783492107466664e+03 0 0 0
626 209 2 0.0000000000000000e+00 1.2129391729066481e+03 1.6363411716865082e+03 1.1903484842066919e+03 0 0 0
2285 762 6 0.0000000000000000e+00 1.2039899178446958e+03 1.6546737958114884e+03 1.1802737093302105e+03 0 0 0
8413 2805 1 0.0000000000000000e+00 1.1764290256779127e+03 1.6610586858784357e+03 1.1935211762916840e+03 0 0 0
8414 2805 20 0.0000000000000000e+00 1.1743715885707049e+03 1.6587110877547000e+03 1.1840208745825112e+03 0 0 0
2671 891 1 0.0000000000000000e+00 1.1882220572492338e+03 1.6708161610742493e+03 1.1798968605209491e+03 0 0 0
2673 891 7 0.0000000000000000e+00 1.1859666756540355e+03 1.6787243847964005e+03 1.1855866092057313e+03 0 0 0
2672 891 6 0.0000000000000000e+00 1.1904774396422922e+03 1.6629079370909781e+03 1.1742071106980823e+03 0 0 0
2284 762 1 0.0000000000000000e+00 1.2072078890889265e+03 1.6586911268884969e+03 1.1888472561730375e+03 0 0 0
2286 762 7 0.0000000000000000e+00 1.2104258606718472e+03 1.6627084583971848e+03 1.1974208038518925e+03 0 0 0
4311 1437 11 0.0000000000000000e+00 1.1349602466498047e+03 1.7108129305678287e+03 1.1968573240128856e+03 0 0 0
7818 2606 19 0.0000000000000000e+00 1.1026158408541612e+03 1.7263610641710525e+03 1.1797040017127590e+03 0 0 0
7816 2606 1 0.0000000000000000e+00 1.1108546329693263e+03 1.7314572662208388e+03 1.1821841283509086e+03 0 0 0
4310 1437 10 0.0000000000000000e+00 1.1339837394261335e+03 1.7300280221936184e+03 1.1913959436266889e+03 0 0 0
4309 1437 1 0.0000000000000000e+00 1.1344719933098233e+03 1.7204204767266231e+03 1.1941266335821974e+03 0 0 0
878 293 2 0.0000000000000000e+00 1.1321153818499436e+03 1.7320667363687953e+03 1.1736256587148712e+03 0 0 0
877 293 1 0.0000000000000000e+00 1.1252403066774689e+03 1.7248640055294138e+03 1.1727015347413696e+03 0 0 0
7817 2606 18 0.0000000000000000e+00 1.1190934243703773e+03 1.7365534688897694e+03 1.1846642546624062e+03 0 0 0
879 293 3 0.0000000000000000e+00 1.1183652313099585e+03 1.7176612744477920e+03 1.1717774098174571e+03 0 0 0
5165 1722 12 0.0000000000000000e+00 1.1081731734248597e+03 1.7447245443639304e+03 1.1974649190758983e+03 0 0 0
7031 2344 16 0.0000000000000000e+00 1.1335391341973761e+03 1.7453897103664517e+03 1.1840512084822647e+03 0 0 0
1063 355 1 0.0000000000000000e+00 1.1144220501979162e+03 1.7627576120570993e+03 1.1873668281680173e+03 0 0 0
1064 355 4 0.0000000000000000e+00 1.1184998749125209e+03 1.7536297618332753e+03 1.1871351121864557e+03 0 0 0
4976 1659 12 0.0000000000000000e+00 1.1311658612468302e+03 1.7612318358184493e+03 1.1785025286458761e+03 0 0 0
584 195 2 0.0000000000000000e+00 1.1332289236720806e+03 1.7586375053991360e+03 1.1947071837921717e+03 0 0 0
5966 1989 14 0.0000000000000000e+00 1.1207896579392836e+03 1.7475659701235202e+03 1.1715126365954179e+03 0 0 0
7032 2344 17 0.0000000000000000e+00 1.1533193295104654e+03 1.7466126101960008e+03 1.1813589279467001e+03 0 0 0
7030 2344 1 0.0000000000000000e+00 1.1434292317703507e+03 1.7460011604042852e+03 1.1827050675231990e+03 0 0 0
1065 355 5 0.0000000000000000e+00 1.1103442251674924e+03 1.7718854626952336e+03 1.1875985428348145e+03 0 0 0
4975 1659 1 0.0000000000000000e+00 1.1262552343233122e+03 1.7675839493128774e+03 1.1725412867964217e+03 0 0 0
583 195 1 0.0000000000000000e+00 1.1408240803050326e+03 1.7650916550116642e+03 1.1938962950443065e+03 0 0 0
585 195 3 0.0000000000000000e+00 1.1484192366015786e+03 1.7715458051555981e+03 1.1930854070738992e+03 0 0 0
1888 630 1 0.0000000000000000e+00 1.0425738329925780e+03 1.3613163094975514e+03 1.2051749379429696e+03 0 0 0
1889 630 6 0.0000000000000000e+00 1.0434248306546208e+03 1.3669406158646207e+03 1.2133994730385632e+03 0 0 0
7688 2563 18 0.0000000000000000e+00 1.0556735751144056e+03 1.3682724564277651e+03 1.2249431615114383e+03 0 0 0
7687 2563 1 0.0000000000000000e+00 1.0612551454274058e+03 1.3608552420999677e+03 1.2212241556770366e+03 0 0 0
6009 2003 15 0.0000000000000000e+00 1.0256298995723500e+03 1.3694963231541597e+03 1.2220217786598330e+03 0 0 0
2523 841 7 0.0000000000000000e+00 1.0197502374234327e+03 1.3889444134015732e+03 1.2050670641621261e+03 0 0 0
1458 486 5 0.0000000000000000e+00 1.0164203127336968e+03 1.3791419325468389e+03 1.2188944200081742e+03 0 0 0
1456 486 1 0.0000000000000000e+00 1.0199633043513537e+03 1.3858732885178847e+03 1.2253856493314481e+03 0 0 0
2521 841 1 0.0000000000000000e+00 1.0290462223009033e+03 1.3855513061262436e+03 1.2065063341827092e+03 0 0 0
6007 2003 1 0.0000000000000000e+00 1.0341553799764738e+03 1.3745893402164616e+03 1.2231953869376550e+03 0 0 0
2522 841 6 0.0000000000000000e+00 1.0383422066064190e+03 1.3821582001377783e+03 1.2079456043330881e+03 0 0 0
6014 2005 14 0.0000000000000000e+00 1.0555174833820561e+03 1.3786590746027171e+03 1.2109203478574464e+03 0 0 0
1262 421 4 0.0000000000000000e+00 1.0480405398545843e+03 1.3933182305922762e+03 1.2158884377664247e+03 0 0 0
6008 2003 14 0.0000000000000000e+00 1.0426808600893137e+03 1.3796823582185286e+03 1.2243689950366033e+03 0 0 0
6013 2005 1 0.0000000000000000e+00 1.0588420397500768e+03 1.3749570097687629e+03 1.2022461319344907e+03 0 0 0
5003 1668 12 0.0000000000000000e+00 1.0662930585484673e+03 1.3934554300169593e+03 1.2131745668645744e+03 0 0 0
5002 1668 1 0.0000000000000000e+00 1.0737246723694698e+03 1.3909547975609014e+03 1.2069682829283563e+03 0 0 0
5004 1668 13 0.0000000000000000e+00 1.0811562852472923e+03 1.3884541661414796e+03 1.2007619991813426e+03 0 0 0
7072 2358 1 0.0000000000000000e+00 1.0686453377451842e+03 1.3835506689422680e+03 1.2250875380400732e+03 0 0 0
7074 2358 17 0.0000000000000000e+00 1.0784742193854759e+03 1.3820454098667874e+03 1.2240258044261827e+03 0 0 0
8472 2824 21 0.0000000000000000e+00 9.8947642169304447e+02 1.3987192112742578e+03 1.2238389100412530e+03 0 0 0
10443 4443 22 0.0000000000000000e+00 1.0199284946082677e+03 1.4030047739906518e+03 1.1986601818985355e+03 0 1 0
6790 2264 1 0.0000000000000000e+00 1.0189184256704469e+03 1.4110040860523827e+03 1.2212688625340600e+03 0 0 0
6792 2264 17 0.0000000000000000e+00 1.0159039637361432e+03 1.4115989236457210e+03 1.2117526033509955e+03 0 0 0
10954 4954 22 0.0000000000000000e+00 1.0253635459962572e+03 1.4150610240041171e+03 1.2052566438679394e+03 1 0 1
696 232 3 0.0000000000000000e+00 1.0322889972199441e+03 1.4042959285368865e+03 1.2037348846883986e+03 0 0 0
1261 421 1 0.0000000000000000e+00 1.0503108772086234e+03 1.3956435934046915e+03 1.2064312575309602e+03 0 0 0
694 232 1 0.0000000000000000e+00 1.0338149136493032e+03 1.4031635831573585e+03 1.2135526942140255e+03 0 0 0
695 232 2 0.0000000000000000e+00 1.0353408297195217e+03 1.4020312369050823e+03 1.2233705026864059e+03 0 0 0
8060 2687 18 0.0000000000000000e+00 1.0476822995095176e+03 1.4108298556576844e+03 1.2152541325296634e+03 0 0 0
8059 2687 1 0.0000000000000000e+00 1.0496956721153156e+03 1.4189775900127968e+03 1.2098171518472705e+03 0 0 0
5339 1780 12 0.0000000000000000e+00 1.0341368566263322e+03 1.4187219372080560e+03 1.2221149787884783e+03 0 0 0
5559 1853 15 0.0000000000000000e+00 1.0724781169399478e+03 1.4146627783353556e+03 1.2191001800826139e+03 0 0 0
5557 1853 1 0.0000000000000000e+00 1.0653623347013645e+03 1.4086068914079049e+03 1.2226627440765626e+03 0 0 0
2910 970 9 0.0000000000000000e+00 9.6806294768466705e+02 1.4404583318362311e+03 1.2024344007905556e+03 0 0 0
5931 1977 15 0.0000000000000000e+00 9.9903015235553551e+02 1.4283212848002402e+03 1.2035806705813820e+03 0 0 0
3387 1129 9 0.0000000000000000e+00 1.0190482386105909e+03 1.4257436496310959e+03 1.2048123648136793e+03 0 0 0
5340 1780 13 0.0000000000000000e+00 1.0278305179464191e+03 1.4374069070761830e+03 1.2187830131200383e+03 0 0 0
5338 1780 1 0.0000000000000000e+00 1.0309836872863757e+03 1.4280644221421189e+03 1.2204489959542582e+03 0 0 0
8061 2687 19 0.0000000000000000e+00 1.0517090455171494e+03 1.4271253244192740e+03 1.2043801705618109e+03 0 0 0
3798 1266 11 0.0000000000000000e+00 1.1792170021320803e+03 1.4454733237572386e+03 1.2179170108877775e+03 0 0 0
5205 1735 13 0.0000000000000000e+00 9.2844548789962039e+02 1.4598840043025439e+03 1.2146310069196993e+03 0 0 0
1308 436 5 0.0000000000000000e+00 9.5110251492108807e+02 1.4533373344099782e+03 1.2047288293983681e+03 0 0 0
5203 1735 1 0.0000000000000000e+00 9.3412026729718195e+02 1.4681172768816396e+03 1.2147315223689259e+03 0 0 0
1306 436 1 0.0000000000000000e+00 9.5124910297739734e+02 1.4632762950934698e+03 1.2036354072632923e+03 0 0 0
1307 436 4 0.0000000000000000e+00 9.5139569103370627e+02 1.4732152557769625e+03 1.2025419851282163e+03 0 0 0
5582 1861 14 0.0000000000000000e+00 9.5710261143998298e+02 1.4695170368474862e+03 1.2180079505972981e+03 0 0 0
5089 1697 1 0.0000000000000000e+00 9.7157127260150355e+02 1.4680487945311170e+03 1.2080084252668216e+03 0 0 0
5091 1697 13 0.0000000000000000e+00 9.7581558968484217e+02 1.4590355954343950e+03 1.2088733029045243e+03 0 0 0
8480 2827 20 0.0000000000000000e+00 1.1791305990726905e+03 1.4695215525419853e+03 1.2191896149021984e+03 0 0 0
8479 2827 1 0.0000000000000000e+00 1.1703697856145570e+03 1.4665087163958808e+03 1.2229540481877282e+03 0 0 0
7741 2581 1 0.0000000000000000e+00 1.1888825161285095e+03 1.4706454335997107e+03 1.2044878561500602e+03 0 0 0
3796 1266 1 0.0000000000000000e+00 1.1860163732569765e+03 1.4524438437400393e+03 1.2201930649973788e+03 0 0 0
2075 692 6 0.0000000000000000e+00 1.2059948157970043e+03 1.4610859852498729e+03 1.2095944812703315e+03 0 0 0
7742 2581 18 0.0000000000000000e+00 1.1944018358436097e+03 1.4731209018349437e+03 1.2124508424487021e+03 0 0 0
2074 692 1 0.0000000000000000e+00 1.2143209449803794e+03 1.4568103647946355e+03 1.2060738787107082e+03 0 0 0
7772 2591 18 0.0000000000000000e+00 1.2071443270566972e+03 1.4702837784958974e+03 1.2240785855813742e+03 0 0 0
3797 1266 10 0.0000000000000000e+00 1.1928157431894344e+03 1.4594143630942385e+03 1.2224691186792534e+03 0 0 0
11693 5693 22 0.0000000000000000e+00 1.2026150257924301e+03 1.4529397104871823e+03 1.2190339238241577e+03 1 -1 0
7771 2591 1 0.0000000000000000e+00 1.2166005611927653e+03 1.4670517601461418e+03 1.2237129333317630e+03 0 0 0
360 120 3 0.0000000000000000e+00 9.2268522597340632e+02 1.4911366785441382e+03 1.2022694768253484e+03 0 0 0
5204 1735 12 0.0000000000000000e+00 9.3979504714149823e+02 1.4763505495963911e+03 1.2148320387024646e+03 0 0 0
358 120 1 0.0000000000000000e+00 9.3250381880032353e+02 1.4893232655395041e+03 1.2017156057910061e+03 0 0 0
359 120 2 0.0000000000000000e+00 9.4232241148740161e+02 1.4875098518848217e+03 1.2011617335085118e+03 0 0 0
6610 2204 1 0.0000000000000000e+00 9.5098999282100544e+02 1.4850353703601197e+03 1.2233804697794073e+03 0 0 0
5090 1697 12 0.0000000000000000e+00 9.6732695412174155e+02 1.4770619934820902e+03 1.2071435474595360e+03 0 0 0
6611 2204 16 0.0000000000000000e+00 9.5409876638142612e+02 1.4856602665227415e+03 1.2138965341509709e+03 0 0 0
8321 2774 20 0.0000000000000000e+00 9.6826166509129507e+02 1.4942670047667698e+03 1.2087113815182349e+03 0 0 0
8711 2904 20 0.0000000000000000e+00 9.6852787552645748e+02 1.4854589778245329e+03 1.2236996901844982e+03 0 0 0
8320 2774 1 0.0000000000000000e+00 9.7763639251781615e+02 1.4910102281637580e+03 1.2074834142580773e+03 0 0 0
8603 2868 20 0.0000000000000000e+00 9.5893715720675971e+02 1.4995786785228688e+03 1.2217472902487721e+03 0 0 0
8322 2774 21 0.0000000000000000e+00 9.8701111892791539e+02 1.4877534509959344e+03 1.2062554461930149e+03 0 0 0
5817 1939 15 0.0000000000000000e+00 1.1676397519080442e+03 1.4868478020000118e+03 1.2076830785119009e+03 0 0 0
5815 1939 1 0.0000000000000000e+00 1.1763619680863596e+03 1.4867263854462265e+03 1.2125726796787199e+03 0 0 0
5816 1939 14 0.0000000000000000e+00 1.1850841842646746e+03 1.4866049688924411e+03 1.2174622808455390e+03 0 0 0
3110 1037 8 0.0000000000000000e+00 1.1970496247389833e+03 1.4882271059827715e+03 1.2046535325152588e+03 0 0 0
5855 1952 14 0.0000000000000000e+00 1.2103227059638248e+03 1.4777153890552652e+03 1.2089239958471235e+03 0 0 0
2315 772 6 0.0000000000000000e+00 1.2017052707333903e+03 1.4864357469150070e+03 1.2208582731735441e+03 0 0 0
2314 772 1 0.0000000000000000e+00 1.1994249836840656e+03 1.4961575258601983e+03 1.2213942628607547e+03 0 0 0
8212 2738 1 0.0000000000000000e+00 9.4668836847578166e+02 1.5081947904349447e+03 1.2082650503945054e+03 0 0 0
8214 2738 21 0.0000000000000000e+00 9.4037003541390618e+02 1.5152533048480436e+03 1.2114675553813881e+03 0 0 0
8213 2738 20 0.0000000000000000e+00 9.5300670069502405e+02 1.5011362751043814e+03 1.2050625447381233e+03 0 0 0
8273 2758 20 0.0000000000000000e+00 9.7577516322118095e+02 1.5010641900658952e+03 1.2223098811743980e+03 0 0 0
8963 2988 20 0.0000000000000000e+00 9.6634451519011679e+02 1.5105729948986314e+03 1.2111882750038051e+03 0 0 0
8962 2988 1 0.0000000000000000e+00 9.7299495884579107e+02 1.5175551074588545e+03 1.2138381258771906e+03 0 0 0
8964 2988 21 0.0000000000000000e+00 9.7964540186442196e+02 1.5245372191518934e+03 1.2164879758328805e+03 0 0 0
2316 772 7 0.0000000000000000e+00 1.1971446959687576e+03 1.5058793063871153e+03 1.2219302527816476e+03 0 0 0
4797 1599 13 0.0000000000000000e+00 1.1805691622873981e+03 1.5463680115051820e+03 1.2049863118722710e+03 0 0 0
1224 408 5 0.0000000000000000e+00 1.1562368932917966e+03 1.5652733047926574e+03 1.1984768122340272e+03 0 0 0
1222 408 1 0.0000000000000000e+00 1.1630391939433969e+03 1.5726027293149846e+03 1.1985675404229489e+03 0 0 0
144 48 3 0.0000000000000000e+00 1.1567757180409008e+03 1.5745981265090024e+03 1.2201650681245560e+03 0 0 0
11364 5364 22 0.0000000000000000e+00 1.1554719946662340e+03 1.5636390004316647e+03 1.2134814481272638e+03 -1 1 0
4795 1599 1 0.0000000000000000e+00 1.1800177734267636e+03 1.5557383217367033e+03 1.2015376510178316e+03 0 0 0
1613 538 4 0.0000000000000000e+00 1.1786369198746452e+03 1.5745538751022705e+03 1.2120726452990727e+03 0 0 0
1612 538 1 0.0000000000000000e+00 1.1789405321898189e+03 1.5708604159629026e+03 1.2213606039262854e+03 0 0 0
1348 450 1 0.0000000000000000e+00 1.1972333887133211e+03 1.5729556694811426e+03 1.2009874969036439e+03 0 0 0
1350 450 5 0.0000000000000000e+00 1.2034594013893698e+03 1.5691346969959716e+03 1.2078166208869518e+03 0 0 0
1377 459 5 0.0000000000000000e+00 1.1450697658395584e+03 1.5903435957273391e+03 1.2068765843214128e+03 0 0 0
1375 459 1 0.0000000000000000e+00 1.1525962230016596e+03 1.5967440751725408e+03 1.2084213510856018e+03 0 0 0
1376 459 4 0.0000000000000000e+00 1.1601226801637604e+03 1.6031445546177429e+03 1.2099661178497913e+03 0 0 0
142 48 1 0.0000000000000000e+00 1.1627859181620440e+03 1.5818010023359357e+03 1.2167015343572282e+03 0 0 0
1223 408 4 0.0000000000000000e+00 1.1698414958230546e+03 1.5799321540789858e+03 1.1986582679534877e+03 0 0 0
143 48 2 0.0000000000000000e+00 1.1687961187907929e+03 1.5890038790242672e+03 1.2132380015900635e+03 0 0 0
248 83 2 0.0000000000000000e+00 1.1830326260504050e+03 1.5892311251724204e+03 1.2039270402276622e+03 0 0 0
1067 356 4 0.0000000000000000e+00 1.1836876465700041e+03 1.5927074107919680e+03 1.2207353919788550e+03 0 0 0
761 254 2 0.0000000000000000e+00 1.1768743981188070e+03 1.6039144730660569e+03 1.2101585616817656e+03 0 0 0
11213 5213 22 0.0000000000000000e+00 8.2274999337777456e+02 2.4758534299396638e+03 1.3629203221484167e+03 0 0 0
7902 2634 19 0.0000000000000000e+00 8.5709311317586082e+02 1.3681389979168150e+03 1.3875103478615986e+03 0 0 0
4069 1357 1 0.0000000000000000e+00 8.7986135648926017e+02 1.3735555203654699e+03 1.3902148278826353e+03 0 0 0
4071 1357 11 0.0000000000000000e+00 8.8418488797371185e+02 1.3807011630991008e+03 1.3847151124738805e+03 0 0 0
4144 1382 1 0.0000000000000000e+00 5.2215323963422770e+02 1.5435089208541660e+03 1.3882273717098356e+03 0 0 0
4145 1382 10 0.0000000000000000e+00 5.2111826825901232e+02 1.5522952257715617e+03 1.3835658603369041e+03 0 0 0
9896 3896 22 0.0000000000000000e+00 8.5591076990523391e+02 1.7629090877373840e+03 1.3713828568248498e+03 0 -1 1
8073 2691 19 0.0000000000000000e+00 8.9872607244554706e+02 1.3544211249509258e+03 1.3882888604662132e+03 0 0 0
328 110 1 0.0000000000000000e+00 1.1356904878607888e+03 1.4009748224926261e+03 1.3583230320228347e+03 0 0 0
559 187 1 0.0000000000000000e+00 1.1581292439345382e+03 1.4020065263355070e+03 1.3581580192594772e+03 0 0 0
4963 1655 1 0.0000000000000000e+00 1.1698668026466605e+03 1.4198220868120645e+03 1.3620639422997106e+03 0 0 0
1732 578 1 0.0000000000000000e+00 1.1478821761907836e+03 1.4219758211629448e+03 1.3600887279675835e+03 0 0 0
3723 1241 11 0.0000000000000000e+00 1.1299558710100616e+03 1.4998209712523003e+03 1.3603827578002608e+03 0 0 0
6027 2009 15 0.0000000000000000e+00 1.1981538217168559e+03 1.4918163215730799e+03 1.3623760413464290e+03 0 0 0
3721 1241 1 0.0000000000000000e+00 1.1377881065214037e+03 1.5056519958650063e+03 1.3582251577623856e+03 0 0 0
3722 1241 10 0.0000000000000000e+00 1.1456203432739899e+03 1.5114830200020067e+03 1.3560675582072299e+03 0 0 0
6533 2178 16 0.0000000000000000e+00 1.1579906127422450e+03 1.5231640943759990e+03 1.3578237604529434e+03 0 0 0
2505 835 7 0.0000000000000000e+00 1.1745772506763406e+03 1.5051187813042209e+03 1.3642965771959373e+03 0 0 0
2503 835 1 0.0000000000000000e+00 1.1781378198696821e+03 1.5126963357345383e+03 1.3588282131466112e+03 0 0 0
6025 2009 1 0.0000000000000000e+00 1.1966150022959669e+03 1.5007350564189910e+03 1.3581230199060085e+03 0 0 0
7121 2374 16 0.0000000000000000e+00 1.1980309448407947e+03 1.5268111646791679e+03 1.3571734491074778e+03 0 0 0
4868 1623 12 0.0000000000000000e+00 1.2111420720534190e+03 1.5171746295603957e+03 1.3634915424866354e+03 0 0 0
1868 623 6 0.0000000000000000e+00 1.1311346806099577e+03 1.5369221008055324e+03 1.3585044106547091e+03 0 0 0
1867 623 1 0.0000000000000000e+00 1.1298313365629444e+03 1.5464378335965671e+03 1.3557201477682763e+03 0 0 0
8732 2911 20 0.0000000000000000e+00 1.1598692567338712e+03 1.5401877397721889e+03 1.3600545109603859e+03 0 0 0
8731 2911 1 0.0000000000000000e+00 1.1607406406427592e+03 1.5491977744324499e+03 1.3558048093383070e+03 0 0 0
5634 1878 15 0.0000000000000000e+00 1.1785073595723518e+03 1.5487724428398221e+03 1.3593361500379131e+03 0 0 0
8660 2887 20 0.0000000000000000e+00 1.2129671301631299e+03 1.5345872948446470e+03 1.3560964992141473e+03 0 0 0
3896 1299 10 0.0000000000000000e+00 1.1980612043481310e+03 1.5439081247341564e+03 1.3562216790899397e+03 0 0 0
3895 1299 1 0.0000000000000000e+00 1.1993761016960786e+03 1.5513003271161708e+03 1.3628267061336994e+03 0 0 0
2735 912 8 0.0000000000000000e+00 1.0544579119602770e+03 1.8123295383052186e+03 1.3589711112769196e+03 0 0 0
10022 4022 22 0.0000000000000000e+00 1.0873265569923883e+03 1.3819988589736556e+03 1.3706730028917589e+03 0 0 0
330 110 3 0.0000000000000000e+00 1.1305048567896038e+03 1.3981450756258332e+03 1.3663915987489163e+03 0 0 0
561 187 3 0.0000000000000000e+00 1.1587642923195403e+03 1.4012610710066078e+03 1.3681099539512009e+03 0 0 0
4965 1655 13 0.0000000000000000e+00 1.1727977104646611e+03 1.4159061789898606e+03 1.3707860656160340e+03 0 0 0
1734 578 5 0.0000000000000000e+00 1.1448380344638504e+03 1.4258277759791204e+03 1.3688005389882358e+03 0 0 0
2292 764 7 0.0000000000000000e+00 1.1093553222335815e+03 1.5099083693018424e+03 1.3692733557444801e+03 0 0 0
2291 764 6 0.0000000000000000e+00 1.1252775656421168e+03 1.5213242232150410e+03 1.3652533520043071e+03 0 0 0
2290 764 1 0.0000000000000000e+00 1.1173164430847055e+03 1.5156162964018765e+03 1.3672633538347409e+03 0 0 0
6532 2178 1 0.0000000000000000e+00 1.1593432196903070e+03 1.5166884875875944e+03 1.3653228927422304e+03 0 0 0
8027 2676 18 0.0000000000000000e+00 1.1416687440622302e+03 1.5250863061129585e+03 1.3654255220580678e+03 0 0 0
8026 2676 1 0.0000000000000000e+00 1.1419858743513857e+03 1.5212520343780980e+03 1.3746557870183697e+03 0 0 0
8028 2676 19 0.0000000000000000e+00 1.1423030040949241e+03 1.5174177619333288e+03 1.3838860515333261e+03 0 0 0
6534 2178 17 0.0000000000000000e+00 1.1606958266356307e+03 1.5102128819505974e+03 1.3728220237375892e+03 0 0 0
7122 2374 17 0.0000000000000000e+00 1.1899123374592500e+03 1.5181102078843141e+03 1.3732477002232195e+03 0 0 0
7120 2374 1 0.0000000000000000e+00 1.1939716411500224e+03 1.5224606862817413e+03 1.3652105746653481e+03 0 0 0
4867 1623 1 0.0000000000000000e+00 1.2147556306408515e+03 1.5080716135277842e+03 1.3655107718840195e+03 0 0 0
1819 607 1 0.0000000000000000e+00 1.1273106265971562e+03 1.5320190380069423e+03 1.3847795467319941e+03 0 0 0
2002 668 1 0.0000000000000000e+00 1.1142715788420635e+03 1.5460154723968881e+03 1.3694031092419909e+03 0 0 0
2003 668 6 0.0000000000000000e+00 1.1159475658468225e+03 1.5365578185891245e+03 1.3666203333726587e+03 0 0 0
1820 607 6 0.0000000000000000e+00 1.1306108354375529e+03 1.5337062819511948e+03 1.3754918218347373e+03 0 0 0
8620 2874 1 0.0000000000000000e+00 1.1606165140141409e+03 1.5287257673654885e+03 1.3825855311348084e+03 0 0 0
8621 2874 20 0.0000000000000000e+00 1.1559660187614215e+03 1.5299219743040919e+03 1.3738138724539097e+03 0 0 0
3665 1222 10 0.0000000000000000e+00 1.1442947774215415e+03 1.5386009544675053e+03 1.3849006690214076e+03 0 0 0
7250 2417 18 0.0000000000000000e+00 1.1446167695490735e+03 1.5412910693599763e+03 1.3679826397786335e+03 0 0 0
8930 2977 20 0.0000000000000000e+00 1.1585394288417356e+03 1.5464217724784210e+03 1.3764296754724091e+03 0 0 0
7249 2417 1 0.0000000000000000e+00 1.1406288046800939e+03 1.5497720995547133e+03 1.3714709443090348e+03 0 0 0
3664 1222 1 0.0000000000000000e+00 1.1487458914433562e+03 1.5437984292132085e+03 1.3921927087185420e+03 0 0 0
3623 1208 10 0.0000000000000000e+00 1.1717143513833980e+03 1.5298987036605013e+03 1.3663566669742067e+03 0 0 0
3624 1208 11 0.0000000000000000e+00 1.1866276071421123e+03 1.5367892383345115e+03 1.3777634777154683e+03 0 0 0
3622 1208 1 0.0000000000000000e+00 1.1791709787958330e+03 1.5333439711432027e+03 1.3720600724485510e+03 0 0 0
8622 2874 21 0.0000000000000000e+00 1.1652670091251925e+03 1.5275295601171883e+03 1.3913571884431117e+03 0 0 0
5232 1744 13 0.0000000000000000e+00 1.2161684588983931e+03 1.5339403609231608e+03 1.3865703510281367e+03 0 0 0
5230 1744 1 0.0000000000000000e+00 1.2102482892960381e+03 1.5344458567584579e+03 1.3785269639993076e+03 0 0 0
5231 1744 12 0.0000000000000000e+00 1.2043281202181715e+03 1.5349513516397997e+03 1.3704835778731863e+03 0 0 0
7251 2417 19 0.0000000000000000e+00 1.1366408394378575e+03 1.5582531287569605e+03 1.3749592479036778e+03 0 0 0
2004 668 7 0.0000000000000000e+00 1.1125955912773868e+03 1.5554731269716556e+03 1.3721858847979577e+03 0 0 0
8929 2977 1 0.0000000000000000e+00 1.1640590664978508e+03 1.5546665650471784e+03 1.3751818770940520e+03 0 0 0
8931 2977 21 0.0000000000000000e+00 1.1695787036141296e+03 1.5629113575326721e+03 1.3739340803593623e+03 0 0 0
3897 1299 11 0.0000000000000000e+00 1.2006909985381014e+03 1.5586925301790468e+03 1.3694317326478651e+03 0 0 0
11617 5617 22 0.0000000000000000e+00 1.1043201011113524e+03 1.6731036552971050e+03 1.3888055217456597e+03 0 0 0
7095 2365 17 0.0000000000000000e+00 8.8947447372548072e+02 1.3528087532486579e+03 1.4346772504534274e+03 0 0 0
7093 2365 1 0.0000000000000000e+00 8.8100251602868786e+02 1.3506595286405395e+03 1.4298185712797888e+03 0 0 0
7094 2365 16 0.0000000000000000e+00 8.7253055826898310e+02 1.3485103044644759e+03 1.4249598912064987e+03 0 0 0
8071 2691 1 0.0000000000000000e+00 8.9040105314493178e+02 1.3527112884752860e+03 1.3935586342153058e+03 0 0 0
4633 1545 1 0.0000000000000000e+00 8.9611078536842558e+02 1.3498726210040013e+03 1.4142646349617962e+03 0 0 0
4634 1545 12 0.0000000000000000e+00 8.8627583212622892e+02 1.3482654661814431e+03 1.4150957541863966e+03 0 0 0
8072 2691 18 0.0000000000000000e+00 8.8207603337598232e+02 1.3510014530856217e+03 1.3988284071889493e+03 0 0 0
4113 1371 11 0.0000000000000000e+00 8.4919568749456323e+02 1.3683400588447169e+03 1.4084813324814520e+03 0 0 0
4111 1371 1 0.0000000000000000e+00 8.5375527084384930e+02 1.3600131712549210e+03 1.4116234895678617e+03 0 0 0
7900 2634 1 0.0000000000000000e+00 8.6120437245270352e+02 1.3608412001010552e+03 1.3929729204368953e+03 0 0 0
8033 2678 18 0.0000000000000000e+00 8.7391875809029693e+02 1.3594535798549746e+03 1.4116446678606806e+03 0 0 0
8693 2898 20 0.0000000000000000e+00 8.8964212259889962e+02 1.3640174403208482e+03 1.4071394762210143e+03 0 0 0
4070 1357 10 0.0000000000000000e+00 8.7553782632293053e+02 1.3664098779004014e+03 1.3957145437277716e+03 0 0 0
8692 2898 1 0.0000000000000000e+00 8.9769661937394733e+02 1.3688693309331541e+03 1.4037359117935675e+03 0 0 0
8032 2678 1 0.0000000000000000e+00 8.7389763279253759e+02 1.3691255939474993e+03 1.4141846879262011e+03 0 0 0
8034 2678 19 0.0000000000000000e+00 8.7387650619096087e+02 1.3787976075074466e+03 1.4167247081198661e+03 0 0 0
3069 1023 9 0.0000000000000000e+00 8.2392465902169590e+02 1.4571396579454088e+03 1.4159687832071922e+03 0 0 0
4146 1382 11 0.0000000000000000e+00 5.2318821167355259e+02 1.5347226166750479e+03 1.3928888820758380e+03 0 0 0
9105 3105 22 0.0000000000000000e+00 1.7527434116649769e+02 1.7675351845856073e+03 1.4047364950099939e+03 1 0 0
11452 5452 22 0.0000000000000000e+00 4.5440412603482065e+02 2.3034236989904848e+03 1.4184971698514819e+03 -1 0 0
9467 3467 22 0.0000000000000000e+00 5.9059734252773580e+02 2.4139000331359885e+03 1.3998258001180168e+03 0 0 0
9493 3493 22 0.0000000000000000e+00 5.0487690012003645e+02 1.4037483917691711e+03 1.4448532203804773e+03 1 1 0
3068 1023 8 0.0000000000000000e+00 8.1537972417512617e+02 1.4451694867296028e+03 1.4295223464781975e+03 0 0 0
3067 1023 1 0.0000000000000000e+00 8.1965219139670830e+02 1.4511545727685973e+03 1.4227455646894746e+03 0 0 0
3270 1090 9 0.0000000000000000e+00 3.7070559528170145e+02 1.6808057419881375e+03 1.4208733934246561e+03 0 0 0
3268 1090 1 0.0000000000000000e+00 3.6222695021597951e+02 1.6848238089555705e+03 1.4243328306100354e+03 0 0 0
3269 1090 8 0.0000000000000000e+00 3.5374830441885592e+02 1.6888418762090521e+03 1.4277922671763611e+03 0 0 0
11798 5798 22 0.0000000000000000e+00 7.2416106817327133e+01 1.7643929041393444e+03 1.4292117533877270e+03 0 0 -1
9363 3363 22 0.0000000000000000e+00 1.2010503197256119e+02 2.2987840007967015e+03 1.4251151934406460e+03 0 0 0
9805 3805 22 0.0000000000000000e+00 7.0639089012942759e+02 2.4409400207729445e+03 1.4295197903851538e+03 0 0 0
10879 4879 22 0.0000000000000000e+00 7.1050731432407110e+02 1.3811460453503046e+03 1.4589879933171364e+03 1 -1 0
9837 3837 22 0.0000000000000000e+00 6.9867107441117901e+02 1.4386888032519901e+03 1.4643188257722679e+03 0 0 0
10289 4289 22 0.0000000000000000e+00 6.6624506094041658e+02 1.4588630145773318e+03 1.4699000297193647e+03 -1 -1 0
11622 5622 22 0.0000000000000000e+00 6.7303496709251738e+02 1.5032275312981005e+03 1.4529611016014712e+03 0 0 0
9994 3994 22 0.0000000000000000e+00 3.5749177055086790e+02 1.7077382705535763e+03 1.4734508050344723e+03 1 0 0
2727 909 9 0.0000000000000000e+00 8.6809508238233468e+02 2.0151129746511240e+03 1.4728274617341560e+03 0 0 0
9730 3730 22 0.0000000000000000e+00 7.1078138313407271e+02 2.1241956728151677e+03 1.4621378117180614e+03 1 0 -1
9729 3729 22 0.0000000000000000e+00 7.4989253544730389e+01 2.2472653645523419e+03 1.4499262896324337e+03 0 -1 -1
9285 3285 22 0.0000000000000000e+00 6.1347875212411589e+02 2.6298166074537367e+03 1.4693041671375079e+03 0 -1 0
11014 5014 22 0.0000000000000000e+00 3.9851077767693823e+02 1.7553173701513144e+03 1.4978784679705168e+03 0 0 0
10305 4305 22 0.0000000000000000e+00 5.2871261828424008e+02 1.9029757521655201e+03 1.4882816363863956e+03 0 0 1
11792 5792 22 0.0000000000000000e+00 6.0215776099204311e+02 1.9370827295304512e+03 1.4924539621252766e+03 0 0 0
11704 5704 22 0.0000000000000000e+00 4.3979837751143441e+02 1.9837739160289316e+03 1.4791187204582211e+03 1 0 0
2725 909 1 0.0000000000000000e+00 8.7345691982141534e+02 2.0096552189485938e+03 1.4792666860111260e+03 0 0 0
2726 909 8 0.0000000000000000e+00 8.7881875603836716e+02 2.0041974630024067e+03 1.4857059096194916e+03 0 0 0
9253 3253 22 0.0000000000000000e+00 5.3643327252996983e+02 2.1773690543676921e+03 1.5001433935603602e+03 0 0 0
11895 5895 22 0.0000000000000000e+00 3.0183609918224397e+02 2.2536928702533346e+03 1.4847978610227387e+03 0 0 0
9476 3476 22 0.0000000000000000e+00 2.1153544176876727e+02 1.4705077099281471e+03 1.5250308291879769e+03 1 1 -1
11074 5074 22 0.0000000000000000e+00 7.4465953666506635e+01 1.4825565186643857e+03 1.5203715500115716e+03 0 0 0
9523 3523 22 0.0000000000000000e+00 4.1137069776979803e+02 1.8079931641992978e+03 1.5016425441155800e+03 1 0 0
10138 4138 22 0.0000000000000000e+00 8.0877599868933964e+02 2.4413923428142466e+03 1.5219630955460561e+03 0 0 -1
11090 5090 22 0.0000000000000000e+00 1.1837129028863936e+02 2.5406623039728165e+03 1.5122846968500885e+03 0 -1 0
3042 1014 9 0.0000000000000000e+00 8.5861319516293827e+02 1.3991647461483210e+03 1.5464455040517601e+03 0 0 0
3040 1014 1 0.0000000000000000e+00 8.6822320076037636e+02 1.4013232633750397e+03 1.5481742596993709e+03 0 0 0
3041 1014 8 0.0000000000000000e+00 8.7783320625940269e+02 1.4034817806835954e+03 1.5499030143552066e+03 0 0 0
11900 5900 22 0.0000000000000000e+00 5.6956088216821195e+02 2.3564256691590745e+03 1.5479854083483438e+03 0 -1 0
11610 5610 22 0.0000000000000000e+00 4.7339428139976235e+02 2.5913095171584428e+03 1.5362264343744412e+03 0 0 -1
11301 5301 22 0.0000000000000000e+00 5.1845028694229973e+02 2.6027782939682074e+03 1.5322539290927757e+03 1 -1 1
4112 1371 10 0.0000000000000000e+00 8.5831485456125563e+02 1.3516862849354466e+03 1.4147656471550411e+03 0 0 0
7901 2634 18 0.0000000000000000e+00 8.6531563117833798e+02 1.3535434024263991e+03 1.3984354921898419e+03 0 0 0
9436 3436 22 0.0000000000000000e+00 5.2583904515654967e+02 1.3451173085336250e+03 1.4031472359778734e+03 1 0 0
4635 1545 13 0.0000000000000000e+00 9.0594573734521396e+02 1.3514797755164338e+03 1.4134335168784946e+03 0 0 0
4090 1364 1 0.0000000000000000e+00 9.6273182750988417e+02 1.3468729174977150e+03 1.4058560762044335e+03 0 0 0
4092 1364 11 0.0000000000000000e+00 9.5892645274370511e+02 1.3530930574947672e+03 1.3990129060513796e+03 0 0 0
4170 1390 11 0.0000000000000000e+00 1.2003277855311574e+03 1.3503457206732605e+03 1.5017500885029738e+03 0 0 0
10953 4953 22 0.0000000000000000e+00 1.0947117043146600e+03 2.6262687507818346e+03 1.5411758103250993e+03 1 -1 0
8300 2767 20 0.0000000000000000e+00 1.0994191659561936e+03 1.6862932367211833e+03 1.5330944132384432e+03 0 0 0
8299 2767 1 0.0000000000000000e+00 1.0997692498679712e+03 1.6946906473054121e+03 1.5385129858827522e+03 0 0 0
8301 2767 21 0.0000000000000000e+00 1.1001193346482753e+03 1.7030880583176713e+03 1.5439315582771610e+03 0 0 0
8922 2974 21 0.0000000000000000e+00 1.1273031389951668e+03 1.6781203400154686e+03 1.5351454889082577e+03 0 0 0
8920 2974 1 0.0000000000000000e+00 1.1179179387645631e+03 1.6760862036759454e+03 1.5379348070773055e+03 0 0 0
4466 1489 10 0.0000000000000000e+00 1.1116987729915174e+03 1.6605917523204173e+03 1.5295710982574142e+03 0 0 0
8921 2974 20 0.0000000000000000e+00 1.1085327375975930e+03 1.6740520671408478e+03 1.5407241242047351e+03 0 0 0
7790 2597 18 0.0000000000000000e+00 1.0915880066407694e+03 1.6744081221808815e+03 1.5429270715178154e+03 0 0 0
7789 2597 1 0.0000000000000000e+00 1.0878005619363480e+03 1.6698841888804234e+03 1.5510010592533943e+03 0 0 0
7589 2530 18 0.0000000000000000e+00 1.0991857054947541e+03 1.6591464703185059e+03 1.5403384253735464e+03 0 0 0
8867 2956 20 0.0000000000000000e+00 1.0835453272923030e+03 1.6623278510228827e+03 1.5342102929798682e+03 0 0 0
8866 2956 1 0.0000000000000000e+00 1.0742072267930632e+03 1.6653604162764304e+03 1.5361085654729220e+03 0 0 0
8868 2956 21 0.0000000000000000e+00 1.0648691271996477e+03 1.6683929816154180e+03 1.5380068375510264e+03 0 0 0
2009 670 6 0.0000000000000000e+00 1.0842993689987800e+03 1.6795674477748221e+03 1.5287464455758761e+03 0 0 0
7590 2530 19 0.0000000000000000e+00 1.1151437935927299e+03 1.6548294056882053e+03 1.5515946406068308e+03 0 0 0
7588 2530 1 0.0000000000000000e+00 1.1071647498731015e+03 1.6569879383299519e+03 1.5459665328034882e+03 0 0 0
3918 1306 11 0.0000000000000000e+00 1.1285941362991853e+03 1.5993643647047779e+03 1.5448809073377497e+03 0 0 0
3916 1306 1 0.0000000000000000e+00 1.1295979610248294e+03 1.5960891474556358e+03 1.5542758673688099e+03 0 0 0
6066 2022 15 0.0000000000000000e+00 1.0501057150099803e+03 1.5859968365565583e+03 1.5547317026877954e+03 0 0 0
1271 424 4 0.0000000000000000e+00 1.0423293276039124e+03 1.5826982923560897e+03 1.5288601839418664e+03 0 0 0
3130 1044 1 0.0000000000000000e+00 1.0270864839141195e+03 1.5882353050515771e+03 1.5463030121016036e+03 0 0 0
3132 1044 9 0.0000000000000000e+00 1.0247116118352046e+03 1.5951531323422148e+03 1.5531223713144936e+03 0 0 0
3131 1044 8 0.0000000000000000e+00 1.0294613569512162e+03 1.5813174787114115e+03 1.5394836533111941e+03 0 0 0
8199 2733 21 0.0000000000000000e+00 1.0712569291943792e+03 1.5610667007837812e+03 1.5474091436815822e+03 0 0 0
8197 2733 1 0.0000000000000000e+00 1.0656673507832622e+03 1.5576444856267847e+03 1.5398563249236227e+03 0 0 0
8198 2733 20 0.0000000000000000e+00 1.0600777735004062e+03 1.5542222713161209e+03 1.5323035062693577e+03 0 0 0
6064 2022 1 0.0000000000000000e+00 1.0469709671095650e+03 1.5788926223870285e+03 1.5484306314829635e+03 0 0 0
6065 2022 14 0.0000000000000000e+00 1.0438362197045003e+03 1.5717884074375361e+03 1.5421295598956581e+03 0 0 0
7364 2455 18 0.0000000000000000e+00 1.0433475731572275e+03 1.5557059873750395e+03 1.5362303456233267e+03 0 0 0
3311 1104 8 0.0000000000000000e+00 1.0426693811006353e+03 1.5589028562716662e+03 1.5534217563353052e+03 0 0 0
5669 1890 14 0.0000000000000000e+00 1.0339653675685322e+03 1.5677654034228365e+03 1.5290737209612514e+03 0 0 0
3210 1070 9 0.0000000000000000e+00 1.0105055456141829e+03 1.5590199477112278e+03 1.5508537373517454e+03 0 0 0
3209 1070 8 0.0000000000000000e+00 1.0285287300534590e+03 1.5653943007751950e+03 1.5449773068619320e+03 0 0 0
3208 1070 1 0.0000000000000000e+00 1.0195171379245227e+03 1.5622071241594372e+03 1.5479155225913546e+03 0 0 0
7695 2565 19 0.0000000000000000e+00 9.8710088177818386e+02 1.5614865515558956e+03 1.5323877897590232e+03 0 0 0
5451 1817 15 0.0000000000000000e+00 9.6796231231690604e+02 1.5655867735568759e+03 1.5434397831901167e+03 0 0 0
5449 1817 1 0.0000000000000000e+00 9.6566618442225240e+02 1.5581934170138795e+03 1.5497695595231155e+03 0 0 0
8092 2698 1 0.0000000000000000e+00 9.4514239349833178e+02 1.5635870519760515e+03 1.5538503038650256e+03 0 0 0
8094 2698 19 0.0000000000000000e+00 9.4199562281954491e+02 1.5694307747367391e+03 1.5463704143964812e+03 0 0 0
3720 1240 11 0.0000000000000000e+00 1.0832599010750541e+03 1.5330949396879621e+03 1.5435643819896748e+03 0 0 0
3719 1240 10 0.0000000000000000e+00 1.0662522566985863e+03 1.5391020119446393e+03 1.5349240611373555e+03 0 0 0
3718 1240 1 0.0000000000000000e+00 1.0747560788868200e+03 1.5360984758163011e+03 1.5392442215635149e+03 0 0 0
5647 1883 1 0.0000000000000000e+00 1.0464937310048499e+03 1.5359735826850904e+03 1.5517248591836710e+03 0 0 0
5648 1883 14 0.0000000000000000e+00 1.0496112911943362e+03 1.5444450395466531e+03 1.5474219265933195e+03 0 0 0
7258 2420 1 0.0000000000000000e+00 1.0450316352434670e+03 1.5317825813994496e+03 1.5312163690442510e+03 0 0 0
7259 2420 18 0.0000000000000000e+00 1.0498635601014269e+03 1.5405299711984362e+03 1.5308480499049390e+03 0 0 0
7363 2455 1 0.0000000000000000e+00 1.0353955522082169e+03 1.5497197918143279e+03 1.5352655587446936e+03 0 0 0
8982 2994 21 0.0000000000000000e+00 1.0127839055948066e+03 1.5505218754057141e+03 1.5342105476436484e+03 0 0 0
7365 2455 19 0.0000000000000000e+00 1.0274435300826315e+03 1.5437335954942434e+03 1.5343007716685152e+03 0 0 0
8980 2994 1 0.0000000000000000e+00 1.0050063799757081e+03 1.5451760793287435e+03 1.5309041061664732e+03 0 0 0
7693 2565 1 0.0000000000000000e+00 9.8440074327884474e+02 1.5519988066283336e+03 1.5340285026627523e+03 0 0 0
7694 2565 18 0.0000000000000000e+00 9.8170060309806138e+02 1.5425110614658636e+03 1.5356692159093568e+03 0 0 0
2401 801 1 0.0000000000000000e+00 9.8388567555053976e+02 1.5342765504050069e+03 1.5523362524460845e+03 0 0 0
2403 801 7 0.0000000000000000e+00 9.9168471706722244e+02 1.5280186413302742e+03 1.5524525673583316e+03 0 0 0
7586 2529 18 0.0000000000000000e+00 9.6510389208144875e+02 1.5448595317726615e+03 1.5396036721374119e+03 0 0 0
2402 801 6 0.0000000000000000e+00 9.7608663403385754e+02 1.5405344594797386e+03 1.5522199375338373e+03 0 0 0
7295 2432 18 0.0000000000000000e+00 9.6044805415393171e+02 1.5339967791682311e+03 1.5518867981796277e+03 0 0 0
2348 783 6 0.0000000000000000e+00 9.7272885676600345e+02 1.5287790508667788e+03 1.5405286217904052e+03 0 0 0
7585 2529 1 0.0000000000000000e+00 9.6477003555698639e+02 1.5497349751422607e+03 1.5308790755792747e+03 0 0 0
8854 2952 1 0.0000000000000000e+00 9.4557977361954181e+02 1.5493025870019908e+03 1.5387252267456583e+03 0 0 0
8855 2952 20 0.0000000000000000e+00 9.5041507601001899e+02 1.5468428330027270e+03 1.5471257896423328e+03 0 0 0
8549 2850 20 0.0000000000000000e+00 9.4307299652544293e+02 1.5322094540411856e+03 1.5515530051757564e+03 0 0 0
8548 2850 1 0.0000000000000000e+00 9.3844235510534793e+02 1.5288479866892260e+03 1.5433519260442417e+03 0 0 0
8856 2952 21 0.0000000000000000e+00 9.4074447137210677e+02 1.5517623419701240e+03 1.5303246640510474e+03 0 0 0
3733 1245 1 0.0000000000000000e+00 1.0629089685935890e+03 1.5204288604927012e+03 1.5293703759343407e+03 0 0 0
3735 1245 11 0.0000000000000000e+00 1.0664355270992673e+03 1.5130473659485911e+03 1.5351216292763031e+03 0 0 0
7260 2420 19 0.0000000000000000e+00 1.0401997099464277e+03 1.5230351909327815e+03 1.5315846893503581e+03 0 0 0
6289 2097 1 0.0000000000000000e+00 9.9202220596646919e+02 1.5248191864702098e+03 1.5337360575771709e+03 0 0 0
6291 2097 15 0.0000000000000000e+00 9.9962941205376990e+02 1.5218406147869518e+03 1.5395030771851048e+03 0 0 0
7294 2432 1 0.0000000000000000e+00 9.5825313995154477e+02 1.5246534359733760e+03 1.5490789008388851e+03 0 0 0
2347 783 1 0.0000000000000000e+00 9.7512684604028243e+02 1.5190952797040163e+03 1.5412172624150128e+03 0 0 0
2349 783 7 0.0000000000000000e+00 9.7752483408524063e+02 1.5094115083822594e+03 1.5419059023588195e+03 0 0 0
7296 2432 19 0.0000000000000000e+00 9.5605822593497271e+02 1.5153100922898861e+03 1.5462710026456703e+03 0 0 0
8550 2850 21 0.0000000000000000e+00 9.3381171420715236e+02 1.5254865200114434e+03 1.5351508463901314e+03 0 0 0
3 1 3 0.0000000000000000e+00 1.1244316603451080e+03 1.4996001904790733e+03 1.5302815764592685e+03 0 0 0
1920 640 7 0.0000000000000000e+00 1.2111121242730167e+03 1.4124562900907547e+03 1.5289979302785609e+03 0 0 0
2469 823 7 0.0000000000000000e+00 1.1839519561225770e+03 1.4157757902575977e+03 1.5400617523213114e+03 0 0 0
2467 823 1 0.0000000000000000e+00 1.1840110667945437e+03 1.4081536683497009e+03 1.5335887496247815e+03 0 0 0
1155 385 5 0.0000000000000000e+00 1.1622878283749392e+03 1.4001764636780674e+03 1.5475678901969907e+03 0 0 0
7711 2571 1 0.0000000000000000e+00 1.1902323877797639e+03 1.3855854232616100e+03 1.5352827359169287e+03 0 0 0
7713 2571 19 0.0000000000000000e+00 1.1876313466537199e+03 1.3855614687454856e+03 1.5449385116532803e+03 0 0 0
1153 385 1 0.0000000000000000e+00 1.1649363535285900e+03 1.3909629529698409e+03 1.5504133282187702e+03 0 0 0
1154 385 4 0.0000000000000000e+00 1.1675848784777947e+03 1.3817494409203989e+03 1.5532587658413713e+03 0 0 0
9196 3196 22 0.0000000000000000e+00 1.1724388949348440e+03 1.3761038761292937e+03 1.5348469811038065e+03 0 0 0
601 201 1 0.0000000000000000e+00 1.1796744010266841e+03 1.3657514954909489e+03 1.5537130758685857e+03 0 0 0
603 201 3 0.0000000000000000e+00 1.1862001948437630e+03 1.3640035655950346e+03 1.5463402365766206e+03 0 0 0
454 152 1 0.0000000000000000e+00 1.1598777076755064e+03 1.3679544618280931e+03 1.5450207759270736e+03 0 0 0
456 152 3 0.0000000000000000e+00 1.1622489874210685e+03 1.3685721419712449e+03 1.5353256484260064e+03 0 0 0
455 152 2 0.0000000000000000e+00 1.1575064266295929e+03 1.3673367812522790e+03 1.5547159037772676e+03 0 0 0
2010 670 7 0.0000000000000000e+00 1.0784907302923630e+03 1.6955937967246366e+03 1.5182862416195785e+03 0 0 0
2008 670 1 0.0000000000000000e+00 1.0813950495625081e+03 1.6875806218507728e+03 1.5235163441755976e+03 0 0 0
4465 1489 1 0.0000000000000000e+00 1.1212103423509748e+03 1.6596862679638186e+03 1.5266198022786243e+03 0 0 0
4467 1489 11 0.0000000000000000e+00 1.1307219120165882e+03 1.6587807845089903e+03 1.5236685073453393e+03 0 0 0
7460 2487 18 0.0000000000000000e+00 1.0977883814878376e+03 1.6699977008071583e+03 1.5277033158897382e+03 0 0 0
7459 2487 1 0.0000000000000000e+00 1.0981695053866163e+03 1.6701290100703347e+03 1.5177114445849340e+03 0 0 0
7461 2487 19 0.0000000000000000e+00 1.0985506304221999e+03 1.6702603193921373e+03 1.5077195724409414e+03 0 0 0
4220 1407 10 0.0000000000000000e+00 1.0955865642683029e+03 1.6530263126715911e+03 1.5244307626504660e+03 0 0 0
4219 1407 1 0.0000000000000000e+00 1.0934214438905885e+03 1.6461182907221610e+03 1.5175321039253179e+03 0 0 0
4221 1407 11 0.0000000000000000e+00 1.0912563245261110e+03 1.6392102680415817e+03 1.5106334458625688e+03 0 0 0
1270 424 1 0.0000000000000000e+00 1.0429074930740242e+03 1.5911625876011194e+03 1.5235666579384701e+03 0 0 0
1272 424 5 0.0000000000000000e+00 1.0434856592784220e+03 1.5996268840384612e+03 1.5182731321331032e+03 0 0 0
5387 1796 12 0.0000000000000000e+00 1.0520629731527176e+03 1.5810288004533129e+03 1.5149515249451508e+03 0 0 0
5386 1796 1 0.0000000000000000e+00 1.0454149870929748e+03 1.5805883828003916e+03 1.5074942935251954e+03 0 0 0
6399 2133 17 0.0000000000000000e+00 1.0677890591086355e+03 1.5787464383582687e+03 1.5280121937994786e+03 0 0 0
6397 2133 1 0.0000000000000000e+00 1.0593323209516791e+03 1.5734265978872072e+03 1.5275845672825731e+03 0 0 0
9516 3516 22 0.0000000000000000e+00 1.0728805352811144e+03 1.5618708841239400e+03 1.5260649977205421e+03 0 -1 0
4753 1585 1 0.0000000000000000e+00 1.0667008592571674e+03 1.5677846180802474e+03 1.5105488566930073e+03 0 0 0
4754 1585 12 0.0000000000000000e+00 1.0628554038360730e+03 1.5613441434928986e+03 1.5171619322441202e+03 0 0 0
4755 1585 13 0.0000000000000000e+00 1.0705463158024445e+03 1.5742250921788561e+03 1.5039357818471219e+03 0 0 0
6398 2133 16 0.0000000000000000e+00 1.0508755819387297e+03 1.5681067564984623e+03 1.5271569414176865e+03 0 0 0
4183 1395 1 0.0000000000000000e+00 1.0413052597110384e+03 1.5584718695441925e+03 1.5139609359922895e+03 0 0 0
4185 1395 11 0.0000000000000000e+00 1.0345766640053080e+03 1.5635884207336976e+03 1.5086180046196589e+03 0 0 0
4184 1395 10 0.0000000000000000e+00 1.0480338544891117e+03 1.5533553193772079e+03 1.5193038676713586e+03 0 0 0
5670 1890 15 0.0000000000000000e+00 1.0176840348954748e+03 1.5644427119060726e+03 1.5179436744953816e+03 0 0 0
5668 1890 1 0.0000000000000000e+00 1.0258247012613178e+03 1.5661040572102158e+03 1.5235086979352166e+03 0 0 0
387 129 3 0.0000000000000000e+00 1.0034137632083076e+03 1.5642977117809833e+03 1.5104985877612430e+03 0 0 0
385 129 1 0.0000000000000000e+00 1.0011480946696246e+03 1.5545580320527088e+03 1.5104252056586477e+03 0 0 0
6549 2183 17 0.0000000000000000e+00 9.7873490148421013e+02 1.5576304537995265e+03 1.5067316523776663e+03 0 0 0
7587 2529 19 0.0000000000000000e+00 9.6443617864504131e+02 1.5546104194146585e+03 1.5221544788345645e+03 0 0 0
6255 2085 15 0.0000000000000000e+00 1.1429430220078723e+03 1.5421348554552474e+03 1.5086520472080351e+03 0 0 0
4555 1519 1 0.0000000000000000e+00 1.1123351998087833e+03 1.5317266037130346e+03 1.5086849765602738e+03 0 0 0
4556 1519 12 0.0000000000000000e+00 1.1213038993827356e+03 1.5275687876810414e+03 1.5071766702128436e+03 0 0 0
4557 1519 13 0.0000000000000000e+00 1.1033664998032334e+03 1.5358844193343145e+03 1.5101932845340611e+03 0 0 0
7101 2367 17 0.0000000000000000e+00 1.0825104694770084e+03 1.5459966527955530e+03 1.5200660701341469e+03 0 0 0
7099 2367 1 0.0000000000000000e+00 1.0725575187367185e+03 1.5452080372386645e+03 1.5195031720579150e+03 0 0 0
7706 2569 18 0.0000000000000000e+00 1.0633680492203807e+03 1.5320996272597549e+03 1.5076973251729212e+03 0 0 0
7100 2367 16 0.0000000000000000e+00 1.0626045670991316e+03 1.5444194211097845e+03 1.5189402749131787e+03 0 0 0
3734 1245 10 0.0000000000000000e+00 1.0593824095119573e+03 1.5278103558520056e+03 1.5236191226534991e+03 0 0 0
7705 2569 1 0.0000000000000000e+00 1.0713311801900904e+03 1.5363253902605695e+03 1.5033693375517803e+03 0 0 0
5147 1716 12 0.0000000000000000e+00 1.0573818072292925e+03 1.5468871372133717e+03 1.5029327779504692e+03 0 0 0
6434 2145 16 0.0000000000000000e+00 1.0484569597090533e+03 1.5370280052935609e+03 1.5136679985264834e+03 0 0 0
6433 2145 1 0.0000000000000000e+00 1.0385039773945759e+03 1.5375057318868407e+03 1.5128254385218140e+03 0 0 0
6435 2145 17 0.0000000000000000e+00 1.0285509941696914e+03 1.5379834590010828e+03 1.5119828775685894e+03 0 0 0
752 251 2 0.0000000000000000e+00 1.0111750068184317e+03 1.5339928364255484e+03 1.5161786061897078e+03 0 0 0
440 147 2 0.0000000000000000e+00 1.0141310115735947e+03 1.5449056801911763e+03 1.5024834115822832e+03 0 0 0
8694 2898 21 0.0000000000000000e+00 9.0575111548489576e+02 1.3737212215997922e+03 1.4003323481117877e+03 0 0 0
9187 3187 22 0.0000000000000000e+00 1.0261152079970068e+03 1.3792987221283563e+03 1.4078303144112906e+03 1 0 0
2898 966 9 0.0000000000000000e+00 1.2167340245514649e+03 1.4120728427761389e+03 1.3929171154006319e+03 0 0 0
8532 2844 21 0.0000000000000000e+00 1.0316775150949309e+03 1.5240286282676523e+03 1.4182862913831073e+03 0 0 0
5757 1919 15 0.0000000000000000e+00 1.0090801476006733e+03 1.5033744541670551e+03 1.4186277500718288e+03 0 0 0
1821 607 7 0.0000000000000000e+00 1.1240104186260889e+03 1.5303317941655087e+03 1.3940672711458335e+03 0 0 0
11935 5935 22 0.0000000000000000e+00 1.1149753087309059e+03 1.5412293741436843e+03 1.3933547671165427e+03 0 0 0
3666 1222 11 0.0000000000000000e+00 1.1531970058618497e+03 1.5489959048103747e+03 1.3994847480726662e+03 0 0 0
3372 1124 9 0.0000000000000000e+00 1.1361603791681166e+03 1.8100795013063187e+03 1.3935576115576853e+03 0 0 0
3370 1124 1 0.0000000000000000e+00 1.1429663337478319e+03 1.8027593740015543e+03 1.3938653633254357e+03 0 0 0
3371 1124 8 0.0000000000000000e+00 1.1497722883275469e+03 1.7954392466967915e+03 1.3941731150931864e+03 0 0 0
10235 4235 22 0.0000000000000000e+00 1.1019178247619718e+03 2.2223705346965353e+03 1.3948727130496522e+03 0 0 1
9317 3317 22 0.0000000000000000e+00 1.1094945337120005e+03 2.6727785701537741e+03 1.4050923332472053e+03 1 0 0
660 220 3 0.0000000000000000e+00 1.0259580936412601e+03 1.4725012076076403e+03 1.4438498672149365e+03 0 0 0
684 228 3 0.0000000000000000e+00 1.0042510083057794e+03 1.4884541918677273e+03 1.4394934254219879e+03 0 0 0
1289 430 4 0.0000000000000000e+00 1.0284448456837836e+03 1.4948852445709592e+03 1.4426057756490331e+03 0 0 0
1288 430 1 0.0000000000000000e+00 1.0274064204121858e+03 1.4885015011328082e+03 1.4349788826682961e+03 0 0 0
1290 430 5 0.0000000000000000e+00 1.0263679938930193e+03 1.4821177583581434e+03 1.4273519897455133e+03 0 0 0
682 228 1 0.0000000000000000e+00 1.0096080619254574e+03 1.4948684228102559e+03 1.4449852021759848e+03 0 0 0
5103 1701 13 0.0000000000000000e+00 1.2169155216544864e+03 1.4862526089817786e+03 1.4441476862644154e+03 0 0 0
5755 1919 1 0.0000000000000000e+00 1.0144441274921137e+03 1.5053393633573648e+03 1.4268354809507482e+03 0 0 0
5756 1919 14 0.0000000000000000e+00 1.0198081073835535e+03 1.5073042725476748e+03 1.4350432118296678e+03 0 0 0
8531 2844 20 0.0000000000000000e+00 1.0263090119899464e+03 1.5232578493322794e+03 1.4375368773372984e+03 0 0 0
8672 2891 20 0.0000000000000000e+00 1.0105559847052917e+03 1.5238400086479030e+03 1.4314838518554964e+03 0 0 0
8530 2844 1 0.0000000000000000e+00 1.0289932639727447e+03 1.5236432389743945e+03 1.4279115845457063e+03 0 0 0
4863 1621 13 0.0000000000000000e+00 1.0536786485836992e+03 1.5008695779953032e+03 1.4226750045607766e+03 0 0 0
4861 1621 1 0.0000000000000000e+00 1.0451769100067784e+03 1.5032264590924215e+03 1.4273830340963625e+03 0 0 0
4862 1621 12 0.0000000000000000e+00 1.0366751698333485e+03 1.5055833407969001e+03 1.4320910633451151e+03 0 0 0
6876 2292 17 0.0000000000000000e+00 1.0485179011947234e+03 1.5170893135324218e+03 1.4464774144741764e+03 0 0 0
5538 1846 15 0.0000000000000000e+00 1.1989351926183240e+03 1.5242967154204996e+03 1.4358956123682374e+03 0 0 0
8671 2891 1 0.0000000000000000e+00 1.0022568817675481e+03 1.5286741073554058e+03 1.4342688809192534e+03 0 0 0
8673 2891 21 0.0000000000000000e+00 9.9395777882980303e+02 1.5335082060629095e+03 1.4370539099830107e+03 0 0 0
8090 2697 18 0.0000000000000000e+00 1.0148484451733387e+03 1.5344804247639493e+03 1.4439200171847392e+03 0 0 0
8089 2697 1 0.0000000000000000e+00 1.0144167985609058e+03 1.5442861628118378e+03 1.4420065916088838e+03 0 0 0
5537 1846 14 0.0000000000000000e+00 1.2162943775220460e+03 1.5297670376604406e+03 1.4441862250008251e+03 0 0 0
5536 1846 1 0.0000000000000000e+00 1.2076147850701848e+03 1.5270318765404702e+03 1.4400409186845309e+03 0 0 0
1635 545 5 0.0000000000000000e+00 1.2168984960340943e+03 1.5458929845346236e+03 1.4235982628622660e+03 0 0 0
8091 2697 19 0.0000000000000000e+00 1.0139851518667570e+03 1.5540918999286341e+03 1.4400931670943435e+03 0 0 0
3074 1025 8 0.0000000000000000e+00 1.0811604927171741e+03 1.7217580128750587e+03 1.4377827936991887e+03 0 0 0
3075 1025 9 0.0000000000000000e+00 1.0894159330853963e+03 1.7289395935050038e+03 1.4210414493104520e+03 0 0 0
3073 1025 1 0.0000000000000000e+00 1.0852882132349714e+03 1.7253488030920753e+03 1.4294121211455738e+03 0 0 0
3303 1101 9 0.0000000000000000e+00 1.1037793769415330e+03 2.0753395250781996e+03 1.4202878284422723e+03 0 0 0
3301 1101 1 0.0000000000000000e+00 1.0996181521358296e+03 2.0786387371805381e+03 1.4287612808412214e+03 0 0 0
3302 1101 8 0.0000000000000000e+00 1.0954569265906202e+03 2.0819379494261261e+03 1.4372347338979014e+03 0 0 0
8985 2995 21 0.0000000000000000e+00 1.1947243086451756e+03 1.3591986629798284e+03 1.4728656897040912e+03 0 0 0
4227 1409 11 0.0000000000000000e+00 1.1821910627692428e+03 1.3893960071511838e+03 1.4670746107794969e+03 0 0 0
7866 2622 19 0.0000000000000000e+00 9.8174733362199106e+02 1.4425135281564569e+03 1.4643991059860944e+03 0 0 0
7864 2622 1 0.0000000000000000e+00 9.8740336700780256e+02 1.4486326079778016e+03 1.4699277723405103e+03 0 0 0
4715 1572 12 0.0000000000000000e+00 1.0184147457932010e+03 1.4681397792536704e+03 1.4709399278238561e+03 0 0 0
4714 1572 1 0.0000000000000000e+00 1.0245272624189079e+03 1.4662335678456288e+03 1.4632585540292860e+03 0 0 0
4277 1426 10 0.0000000000000000e+00 1.0098878907091838e+03 1.4532156423825109e+03 1.4727017205752095e+03 0 0 0
4716 1572 13 0.0000000000000000e+00 1.0306397788447368e+03 1.4643273564876761e+03 1.4555771812132550e+03 0 0 0
1371 457 5 0.0000000000000000e+00 9.9455347921418297e+02 1.4868382088682297e+03 1.4577210523085841e+03 0 0 0
1369 457 1 0.0000000000000000e+00 1.0013639975802967e+03 1.4845855850841303e+03 1.4646882991753437e+03 0 0 0
659 220 2 0.0000000000000000e+00 1.0169806996827858e+03 1.4851890297033708e+03 1.4564365897946564e+03 0 0 0
1370 457 4 0.0000000000000000e+00 1.0081745146353794e+03 1.4823329607799183e+03 1.4716555459387587e+03 0 0 0
658 220 1 0.0000000000000000e+00 1.0214693959154616e+03 1.4788451190620947e+03 1.4501432286701172e+03 0 0 0
899 300 2 0.0000000000000000e+00 1.0241732281601544e+03 1.4870124107552770e+03 1.4725321465971783e+03 0 0 0
743 248 2 0.0000000000000000e+00 1.0122124638727640e+03 1.4980254045843462e+03 1.4669575779835457e+03 0 0 0
401 134 2 0.0000000000000000e+00 1.0284169452307060e+03 1.4974202727089232e+03 1.4598444400326784e+03 0 0 0
402 134 3 0.0000000000000000e+00 1.0479311163856526e+03 1.4957368842051851e+03 1.4557992816402611e+03 0 0 0
400 134 1 0.0000000000000000e+00 1.0381740306322899e+03 1.4965785782272737e+03 1.4578218612442240e+03 0 0 0
2148 716 7 0.0000000000000000e+00 1.1405189028266316e+03 1.4918980609446712e+03 1.4662419663786827e+03 0 0 0
744 248 3 0.0000000000000000e+00 1.0001892361367683e+03 1.5136454341164547e+03 1.4703423450435523e+03 0 0 0
7098 2366 17 0.0000000000000000e+00 9.9400975249249245e+02 1.5177581932928265e+03 1.4533556080073972e+03 0 0 0
7096 2366 1 0.0000000000000000e+00 1.0035723925850491e+03 1.5178041786568308e+03 1.4504309202966469e+03 0 0 0
9358 3358 22 0.0000000000000000e+00 9.9979930022141434e+02 1.5267625339354224e+03 1.4685681066249401e+03 0 0 0
7097 2366 16 0.0000000000000000e+00 1.0131350325379606e+03 1.5178501648270367e+03 1.4475062337393856e+03 0 0 0
683 228 2 0.0000000000000000e+00 1.0149651158326029e+03 1.5012826534815597e+03 1.4504769806163392e+03 0 0 0
758 253 2 0.0000000000000000e+00 1.0199636276473157e+03 1.5124082990616014e+03 1.4622681841262797e+03 0 0 0
742 248 1 0.0000000000000000e+00 1.0062008500047659e+03 1.5058354193504003e+03 1.4686499615135490e+03 0 0 0
757 253 1 0.0000000000000000e+00 1.0161157116940406e+03 1.5210133949386566e+03 1.4656067264692913e+03 0 0 0
4187 1396 10 0.0000000000000000e+00 1.0260131187766503e+03 1.5261304639861867e+03 1.4537855853114477e+03 0 0 0
6875 2292 16 0.0000000000000000e+00 1.0297223982404603e+03 1.5104539369537404e+03 1.4481208447902188e+03 0 0 0
6874 2292 1 0.0000000000000000e+00 1.0391201497496470e+03 1.5137716245576078e+03 1.4472991298027812e+03 0 0 0
1001 334 4 0.0000000000000000e+00 1.0371299476304105e+03 1.5111881431100110e+03 1.4651796955825841e+03 0 0 0
1000 334 1 0.0000000000000000e+00 1.0457739405294624e+03 1.5157322158387519e+03 1.4673320896532712e+03 0 0 0
1002 334 5 0.0000000000000000e+00 1.0544179323376027e+03 1.5202762886614428e+03 1.4694844846189919e+03 0 0 0
8490 2830 21 0.0000000000000000e+00 1.1239403029030104e+03 1.5073921084766134e+03 1.4474904364997030e+03 0 0 0
8489 2830 20 0.0000000000000000e+00 1.1285944524156082e+03 1.5179633822153914e+03 1.4638179306529826e+03 0 0 0
8488 2830 1 0.0000000000000000e+00 1.1262673776944714e+03 1.5126777456936106e+03 1.4556541839340196e+03 0 0 0
2146 716 1 0.0000000000000000e+00 1.1401927007039837e+03 1.5012060305506516e+03 1.4698827484440305e+03 0 0 0
7697 2566 18 0.0000000000000000e+00 1.1441846629608553e+03 1.5249460566213875e+03 1.4648445245292808e+03 0 0 0
2147 716 6 0.0000000000000000e+00 1.1398664971010489e+03 1.5105140008839044e+03 1.4735235299803921e+03 0 0 0
2415 805 7 0.0000000000000000e+00 1.1650919390903994e+03 1.5118511889218817e+03 1.4724739821886144e+03 0 0 0
1122 374 5 0.0000000000000000e+00 1.2101231725582745e+03 1.5092219203083841e+03 1.4544653070024158e+03 0 0 0
759 253 3 0.0000000000000000e+00 1.0122677963779448e+03 1.5296184908089795e+03 1.4689452695829893e+03 0 0 0
11294 5294 22 0.0000000000000000e+00 1.0115441908698335e+03 1.5427281298613404e+03 1.4698436271702651e+03 0 0 0
4186 1396 1 0.0000000000000000e+00 1.0273721051294658e+03 1.5359159151204574e+03 1.4553341659503387e+03 0 0 0
4188 1396 11 0.0000000000000000e+00 1.0287310910460837e+03 1.5457013658037931e+03 1.4568827458105209e+03 0 0 0
8316 2772 21 0.0000000000000000e+00 1.1203920119900015e+03 1.5344214243238318e+03 1.4470672935913490e+03 0 0 0
8315 2772 20 0.0000000000000000e+00 1.1302017237733116e+03 1.5349756969683440e+03 1.4644874635467297e+03 0 0 0
8314 2772 1 0.0000000000000000e+00 1.1252968678816562e+03 1.5346985606460878e+03 1.4557773785690395e+03 0 0 0
7698 2566 19 0.0000000000000000e+00 1.1480138990283242e+03 1.5392116030817672e+03 1.4513600464317824e+03 0 0 0
7696 2566 1 0.0000000000000000e+00 1.1460992808737919e+03 1.5320788295116579e+03 1.4581022848723683e+03 0 0 0
2306 769 6 0.0000000000000000e+00 1.1593020571445395e+03 1.5323667627424104e+03 1.4694934685863359e+03 0 0 0
2305 769 1 0.0000000000000000e+00 1.1597020587784716e+03 1.5422503024952284e+03 1.4680252553337925e+03 0 0 0
2307 769 7 0.0000000000000000e+00 1.1601020598638295e+03 1.5521338414304862e+03 1.4665570419061441e+03 0 0 0
11748 5748 22 0.0000000000000000e+00 1.0464724170433974e+03 1.5951467090358392e+03 1.4471338996939287e+03 0 0 0
9839 3839 22 0.0000000000000000e+00 9.0694417250224103e+02 1.7402209071744996e+03 1.4510955755947007e+03 0 0 0
10576 4576 22 0.0000000000000000e+00 9.3611467475161544e+02 2.0436547961176698e+03 1.4654077794664599e+03 0 0 0
9962 3962 22 0.0000000000000000e+00 9.7133117157283903e+02 2.1141240785963359e+03 1.4660226217032130e+03 1 0 0
10428 4428 22 0.0000000000000000e+00 9.0925089095091732e+02 2.3511306600896423e+03 1.4629366778031495e+03 1 -1 0
4659 1553 13 0.0000000000000000e+00 1.1663955418050302e+03 1.3590825863320219e+03 1.4948689851204963e+03 0 0 0
4657 1553 1 0.0000000000000000e+00 1.1754976754688607e+03 1.3629724219909940e+03 1.4962903772720340e+03 0 0 0
4658 1553 12 0.0000000000000000e+00 1.1845998078271996e+03 1.3668622575023585e+03 1.4977117689002164e+03 0 0 0
4168 1390 1 0.0000000000000000e+00 1.2004753592888123e+03 1.3603326443786150e+03 1.5012606005364330e+03 0 0 0
8983 2995 1 0.0000000000000000e+00 1.1953204270720341e+03 1.3673194572706786e+03 1.4786706307295055e+03 0 0 0
6643 2215 1 0.0000000000000000e+00 1.1795403392121852e+03 1.3855123229713015e+03 1.4971286258558293e+03 0 0 0
6644 2215 16 0.0000000000000000e+00 1.1892652450267567e+03 1.3833726861627986e+03 1.4980495837765968e+03 0 0 0
6645 2215 17 0.0000000000000000e+00 1.1698154333976138e+03 1.3876519597798053e+03 1.4962076679350612e+03 0 0 0
4225 1409 1 0.0000000000000000e+00 1.1874522503136457e+03 1.3911630701792008e+03 1.4753931080610030e+03 0 0 0
8984 2995 20 0.0000000000000000e+00 1.1959165469872535e+03 1.3754402523967601e+03 1.4844755714596699e+03 0 0 0
7229 2410 18 0.0000000000000000e+00 1.2051580459205570e+03 1.3860913333391227e+03 1.4933018524647707e+03 0 0 0
7228 2410 1 0.0000000000000000e+00 1.2110884564210878e+03 1.3787675366334186e+03 1.4899563726204763e+03 0 0 0
4226 1409 10 0.0000000000000000e+00 1.1927134380386576e+03 1.3929301330238320e+03 1.4837116043762023e+03 0 0 0
4169 1390 10 0.0000000000000000e+00 1.2006229331229517e+03 1.3703195663953752e+03 1.5007711129477775e+03 0 0 0
3887 1296 10 0.0000000000000000e+00 1.2096042048137913e+03 1.3966043410492268e+03 1.4804081687177859e+03 0 0 0
4312 1438 1 0.0000000000000000e+00 1.1976855984096080e+03 1.4086671029100810e+03 1.5000435011489492e+03 0 0 0
4314 1438 11 0.0000000000000000e+00 1.1989653856180453e+03 1.4185694605740059e+03 1.4994908190289723e+03 0 0 0
4313 1438 10 0.0000000000000000e+00 1.1964058113264409e+03 1.3987647445351870e+03 1.5005961825769486e+03 0 0 0
3886 1296 1 0.0000000000000000e+00 1.2140903595296459e+03 1.4008751526935737e+03 1.4882589380724469e+03 0 0 0
1980 660 7 0.0000000000000000e+00 9.8886387751353288e+02 1.4236614368828286e+03 1.4853914443778299e+03 0 0 0
1978 660 1 0.0000000000000000e+00 9.8897895993562304e+02 1.4335944820817097e+03 1.4865409589379640e+03 0 0 0
1979 660 6 0.0000000000000000e+00 9.8909404140065817e+02 1.4435275262487726e+03 1.4876904733588196e+03 0 0 0
4276 1426 1 0.0000000000000000e+00 1.0090719443195486e+03 1.4439639337287990e+03 1.4764084875298624e+03 0 0 0
4278 1426 11 0.0000000000000000e+00 1.0082559986713687e+03 1.4347122255372974e+03 1.4801152555965425e+03 0 0 0
7865 2622 18 0.0000000000000000e+00 9.9305940090112267e+02 1.4547516879067566e+03 1.4754564378400262e+03 0 0 0
2219 740 6 0.0000000000000000e+00 9.8634370524290603e+02 1.4597577491486568e+03 1.4900187274266566e+03 0 0 0
6544 2182 1 0.0000000000000000e+00 9.9463534044595463e+02 1.4707942542611559e+03 1.4776833572265937e+03 0 0 0
6546 2182 17 0.0000000000000000e+00 9.8532494415913129e+02 1.4737356068897152e+03 1.4755235034244656e+03 0 0 0
6545 2182 16 0.0000000000000000e+00 1.0039457367327781e+03 1.4678529016325951e+03 1.4798432110287226e+03 0 0 0
5546 1849 14 0.0000000000000000e+00 1.0028407463404387e+03 1.4537573435580205e+03 1.4890846885767135e+03 0 0 0
2218 740 1 0.0000000000000000e+00 9.8341559496389107e+02 1.4587568897803453e+03 1.4995279049527107e+03 0 0 0
5545 1849 1 0.0000000000000000e+00 1.0069460383916567e+03 1.4499034946996323e+03 1.4973487322903238e+03 0 0 0
1151 384 4 0.0000000000000000e+00 1.0181806414553390e+03 1.4599041851764102e+03 1.4861141666671033e+03 0 0 0
5024 1675 12 0.0000000000000000e+00 1.0079326707806428e+03 1.4683767905139412e+03 1.4966209803406337e+03 0 0 0
1150 384 1 0.0000000000000000e+00 1.0262522249201488e+03 1.4554433570160409e+03 1.4822475710446920e+03 0 0 0
1152 384 5 0.0000000000000000e+00 1.0343238083482377e+03 1.4509825296900244e+03 1.4783809748722738e+03 0 0 0
887 296 2 0.0000000000000000e+00 9.9769167021495150e+02 1.4945787580031013e+03 1.4769044094080280e+03 0 0 0
481 161 1 0.0000000000000000e+00 9.9886095981906965e+02 1.4887932460694578e+03 1.4952371301000064e+03 0 0 0
482 161 2 0.0000000000000000e+00 1.0015645461445449e+03 1.4825897558013660e+03 1.4878745670719268e+03 0 0 0
1408 470 1 0.0000000000000000e+00 1.0230468678762974e+03 1.4790933677372473e+03 1.4927034417609173e+03 0 0 0
1409 470 4 0.0000000000000000e+00 1.0171444747908844e+03 1.4772971527081509e+03 1.4848335395767958e+03 0 0 0
596 199 2 0.0000000000000000e+00 1.0132560795635991e+03 1.4939726050525771e+03 1.4833829249203895e+03 0 0 0
1410 470 5 0.0000000000000000e+00 1.0289492619907003e+03 1.4808895818247686e+03 1.5005733437113386e+03 0 0 0
898 300 1 0.0000000000000000e+00 1.0335719955116419e+03 1.4861962204881645e+03 1.4758483205215052e+03 0 0 0
900 300 3 0.0000000000000000e+00 1.0429707630110513e+03 1.4853800299562870e+03 1.4791644953987327e+03 0 0 0
3279 1093 9 0.0000000000000000e+00 1.1513144356583055e+03 1.4860660403837396e+03 1.4858160759601153e+03 0 0 0
3277 1093 1 0.0000000000000000e+00 1.1521056579053097e+03 1.4960321934942847e+03 1.4860391396904001e+03 0 0 0
9897 3897 22 0.0000000000000000e+00 9.8023248685828730e+02 1.5147288071252044e+03 1.4932177641072008e+03 0 0 0
9522 3522 22 0.0000000000000000e+00 9.8309556480945207e+02 1.5154238131870352e+03 1.4769590230803876e+03 0 -1 0
888 296 3 0.0000000000000000e+00 9.8990551671783533e+02 1.5104354502852650e+03 1.4862821020550602e+03 0 0 0
886 296 1 0.0000000000000000e+00 9.9379859386379667e+02 1.5025071038409544e+03 1.4815932557204580e+03 0 0 0
9273 3273 22 0.0000000000000000e+00 9.9421597313806058e+02 1.5205077456879676e+03 1.4800510162494616e+03 0 1 0
9328 3328 22 0.0000000000000000e+00 9.9702530587792330e+02 1.5068226221896018e+03 1.4967125322149275e+03 0 0 0
138 46 3 0.0000000000000000e+00 9.8287583975169059e+02 1.5247420020844097e+03 1.4854854850097092e+03 0 0 0
829 277 1 0.0000000000000000e+00 1.0035596798667621e+03 1.5232498631993631e+03 1.4946008377653882e+03 0 0 0
831 277 3 0.0000000000000000e+00 1.0030483918041239e+03 1.5151807319013699e+03 1.4887163070273132e+03 0 0 0
595 199 1 0.0000000000000000e+00 1.0115095247235092e+03 1.5008978032368911e+03 1.4903822947537487e+03 0 0 0
467 156 2 0.0000000000000000e+00 1.0257816658517963e+03 1.5033705340791184e+03 1.4759582811745668e+03 0 0 0
11477 5477 22 0.0000000000000000e+00 1.0053390415374698e+03 1.5225363730356403e+03 1.4778467383724533e+03 0 1 0
466 156 1 0.0000000000000000e+00 1.0252548737919299e+03 1.5119116152861675e+03 1.4811324874379955e+03 0 0 0
468 156 3 0.0000000000000000e+00 1.0247280818475217e+03 1.5204526972313697e+03 1.4863066943661040e+03 0 0 0
11083 5083 22 0.0000000000000000e+00 1.0188530596739170e+03 1.5168742178061452e+03 1.4973833017115164e+03 1 0 1
597 199 3 0.0000000000000000e+00 1.0097629706398343e+03 1.5078230018996524e+03 1.4973816634921548e+03 0 0 0
9156 3156 22 0.0000000000000000e+00 1.0299706750076432e+03 1.5221343273881482e+03 1.4980589135633693e+03 0 0 0
4323 1441 11 0.0000000000000000e+00 1.0447839083962695e+03 1.5022340581434169e+03 1.4796830679132072e+03 0 0 0
4321 1441 1 0.0000000000000000e+00 1.0452161672524414e+03 1.5084674733467605e+03 1.4874906075587435e+03 0 0 0
4322 1441 10 0.0000000000000000e+00 1.0456484258215607e+03 1.5147008890015877e+03 1.4952981488516302e+03 0 0 0
7510 2504 1 0.0000000000000000e+00 1.0675799266696110e+03 1.5107725359557232e+03 1.4948563913244759e+03 0 0 0
7512 2504 19 0.0000000000000000e+00 1.0731888339090654e+03 1.5028115480190709e+03 1.4925842075062305e+03 0 0 0
7511 2504 18 0.0000000000000000e+00 1.0619710186715954e+03 1.5187335248857169e+03 1.4971285758044296e+03 0 0 0
1253 418 4 0.0000000000000000e+00 1.1234550548965740e+03 1.5131584875136925e+03 1.4978209381421943e+03 0 0 0
7931 2644 18 0.0000000000000000e+00 1.1329945123231828e+03 1.5253619461136716e+03 1.4785512224508118e+03 0 0 0
1252 418 1 0.0000000000000000e+00 1.1172631381834422e+03 1.5055420573530123e+03 1.4997314791463282e+03 0 0 0
5884 1962 1 0.0000000000000000e+00 1.1376223153978765e+03 1.5058804127766052e+03 1.4958683813552088e+03 0 0 0
5885 1962 14 0.0000000000000000e+00 1.1382654992479361e+03 1.5141520765010073e+03 1.4902857385088166e+03 0 0 0
3278 1093 8 0.0000000000000000e+00 1.1528968808529976e+03 1.5059983467523127e+03 1.4862622027226212e+03 0 0 0
2765 922 8 0.0000000000000000e+00 1.1528071815238343e+03 1.5193157277338214e+03 1.4979375374612487e+03 0 0 0
2414 805 6 0.0000000000000000e+00 1.1505759133941931e+03 1.5227671748352400e+03 1.4808481239089333e+03 0 0 0
2413 805 1 0.0000000000000000e+00 1.1578339262570719e+03 1.5173091814298618e+03 1.4766610528286585e+03 0 0 0
408 136 3 0.0000000000000000e+00 1.2084334541973883e+03 1.5191179991094875e+03 1.4745496618819670e+03 0 0 0
10039 4039 22 0.0000000000000000e+00 1.2113053740230059e+03 1.5149508365121660e+03 1.4868865327946855e+03 0 0 0
5328 1776 13 0.0000000000000000e+00 9.5454501761976564e+02 1.5398973898108370e+03 1.4941180010401163e+03 0 0 0
5326 1776 1 0.0000000000000000e+00 9.6156363305215405e+02 1.5396781659761330e+03 1.5012377614140696e+03 0 0 0
136 46 1 0.0000000000000000e+00 9.8527792799456097e+02 1.5304598881845161e+03 1.4933299584996887e+03 0 0 0
428 143 2 0.0000000000000000e+00 9.9962329407432401e+02 1.5459846507317491e+03 1.4933929734627932e+03 0 0 0
830 277 2 0.0000000000000000e+00 1.0040709684042581e+03 1.5313189950818999e+03 1.5004853691613528e+03 0 0 0
427 143 1 0.0000000000000000e+00 1.0019101530424660e+03 1.5404404220644594e+03 1.4853909857061460e+03 0 0 0
429 143 3 0.0000000000000000e+00 1.0041970129762667e+03 1.5348961936564672e+03 1.4773889979658516e+03 0 0 0
137 46 2 0.0000000000000000e+00 9.8768001681960925e+02 1.5361777736644162e+03 1.5011744304808890e+03 0 0 0
9981 3981 22 0.0000000000000000e+00 1.0150242352324996e+03 1.5290105456471522e+03 1.4816933358646024e+03 0 0 0
441 147 3 0.0000000000000000e+00 1.0233071299033118e+03 1.5309410246385976e+03 1.4914930860410507e+03 0 0 0
439 147 1 0.0000000000000000e+00 1.0187190707384535e+03 1.5379233524148867e+03 1.4969882488116668e+03 0 0 0
11606 5606 22 0.0000000000000000e+00 1.0269125058262177e+03 1.5303621362866979e+03 1.4784600048013967e+03 1 0 0
8934 2978 21 0.0000000000000000e+00 1.0361116768188838e+03 1.5401181422815200e+03 1.4859984563421879e+03 0 0 0
8932 2978 1 0.0000000000000000e+00 1.0428968246657764e+03 1.5356496904271107e+03 1.4918289537226819e+03 0 0 0
8933 2978 20 0.0000000000000000e+00 1.0496819725126684e+03 1.5311812385727014e+03 1.4976594511031751e+03 0 0 0
5146 1716 1 0.0000000000000000e+00 1.0510656079280498e+03 1.5530373211561391e+03 1.4982125168333050e+03 0 0 0
7707 2569 19 0.0000000000000000e+00 1.0792943100066886e+03 1.5405511538593789e+03 1.4990413504898656e+03 0 0 0
7930 2644 1 0.0000000000000000e+00 1.1266128381252604e+03 1.5290205691407809e+03 1.4853253425948933e+03 0 0 0
7932 2644 19 0.0000000000000000e+00 1.1202311630290187e+03 1.5326791917552896e+03 1.4920994637503022e+03 0 0 0
2687 896 6 0.0000000000000000e+00 1.1442188353178358e+03 1.5378579303288850e+03 1.4761739142769625e+03 0 0 0
6254 2085 14 0.0000000000000000e+00 1.1415745147364710e+03 1.5309209576617784e+03 1.4921482389350463e+03 0 0 0
2686 896 1 0.0000000000000000e+00 1.1429025502525847e+03 1.5457112136065898e+03 1.4822231566689265e+03 0 0 0
6253 2085 1 0.0000000000000000e+00 1.1422587683721717e+03 1.5365279065585128e+03 1.5004001430715402e+03 0 0 0
5148 1716 13 0.0000000000000000e+00 1.0447494092173340e+03 1.5591875050063159e+03 1.4934922565178283e+03 0 0 0
2688 896 7 0.0000000000000000e+00 1.1415862651873342e+03 1.5535644968842942e+03 1.4882723990608906e+03 0 0 0
5388 1796 13 0.0000000000000000e+00 1.0387670012207745e+03 1.5801479657532022e+03 1.5000370608411529e+03 0 0 0
10383 4383 22 0.0000000000000000e+00 1.0334222783625523e+03 2.0222823634046326e+03 1.4872922438349383e+03 -1 -1 0
3876 1292 11 0.0000000000000000e+00 1.1763326585545965e+03 1.3652659605850895e+03 1.5253208103433603e+03 0 0 0
3874 1292 1 0.0000000000000000e+00 1.1820713231090654e+03 1.3702925591385192e+03 1.5188554388519715e+03 0 0 0
4147 1383 1 0.0000000000000000e+00 1.1675224605917094e+03 1.3914553777473020e+03 1.5243799362316572e+03 0 0 0
4148 1383 10 0.0000000000000000e+00 1.1758234930936089e+03 1.3859236559608912e+03 1.5250820276859611e+03 0 0 0
3875 1292 10 0.0000000000000000e+00 1.1878099871227523e+03 1.3753191584870572e+03 1.5123900663235884e+03 0 0 0
8048 2683 18 0.0000000000000000e+00 1.1852756839746412e+03 1.3920186458085498e+03 1.5123193457821581e+03 0 0 0
7206 2402 19 0.0000000000000000e+00 1.2095510594324978e+03 1.3691078542874493e+03 1.5188158770242158e+03 0 0 0
7712 2571 18 0.0000000000000000e+00 1.1928334295759003e+03 1.3856093789847680e+03 1.5256269598739041e+03 0 0 0
7205 2402 18 0.0000000000000000e+00 1.2010067708310853e+03 1.3851764561563193e+03 1.5105215913469165e+03 0 0 0
7204 2402 1 0.0000000000000000e+00 1.2052789149789696e+03 1.3771421554995063e+03 1.5146687345723105e+03 0 0 0
4055 1352 10 0.0000000000000000e+00 1.2143485994114671e+03 1.3943857890616457e+03 1.5050272696660797e+03 0 0 0
4149 1383 11 0.0000000000000000e+00 1.1592214288459274e+03 1.3969870989522105e+03 1.5236778444771180e+03 0 0 0
8049 2683 19 0.0000000000000000e+00 1.1743009792027462e+03 1.4076873820411124e+03 1.5064844036077029e+03 0 0 0
8047 2683 1 0.0000000000000000e+00 1.1797883310212289e+03 1.3998530135073438e+03 1.5094018747556604e+03 0 0 0
2468 823 6 0.0000000000000000e+00 1.1840701775986897e+03 1.4005315452072921e+03 1.5271157476053843e+03 0 0 0
1919 640 6 0.0000000000000000e+00 1.1992529467224324e+03 1.4003901162890891e+03 1.5183317529848669e+03 0 0 0
1918 640 1 0.0000000000000000e+00 1.2051825352883229e+03 1.4064232036263179e+03 1.5236648417570509e+03 0 0 0
5547 1849 15 0.0000000000000000e+00 1.0110513313465385e+03 1.4460496448870756e+03 1.5056127754814841e+03 0 0 0
2220 740 7 0.0000000000000000e+00 9.8048748354521751e+02 1.4577560295247408e+03 1.5090370815227882e+03 0 0 0
5025 1675 13 0.0000000000000000e+00 9.9395355723644354e+02 1.4727292504038408e+03 1.5102459741827065e+03 0 0 0
5023 1675 1 0.0000000000000000e+00 1.0009431135054791e+03 1.4705530208707564e+03 1.5034334778337654e+03 0 0 0
483 161 3 0.0000000000000000e+00 9.9615737330357194e+02 1.4949967366567926e+03 1.5025996921996593e+03 0 0 0
11398 5398 22 0.0000000000000000e+00 1.0069339304845236e+03 1.4998908243054752e+03 1.5069645365027520e+03 0 0 0
6249 2083 15 0.0000000000000000e+00 1.0576808152920660e+03 1.4852437950227313e+03 1.5020580192245188e+03 0 0 0
6247 2083 1 0.0000000000000000e+00 1.0574459173890250e+03 1.4949417649674574e+03 1.5044858162753692e+03 0 0 0
1254 418 5 0.0000000000000000e+00 1.1110712223342566e+03 1.4979256266215421e+03 1.5016420191872407e+03 0 0 0
5886 1962 15 0.0000000000000000e+00 1.1369791307011139e+03 1.4976087500721480e+03 1.5014510237088480e+03 0 0 0
1212 404 5 0.0000000000000000e+00 9.7379223470071850e+02 1.5067951340308100e+03 1.5134378617523737e+03 0 0 0
1210 404 1 0.0000000000000000e+00 9.7616919102952829e+02 1.5164967965471276e+03 1.5129605472737067e+03 0 0 0
3945 1315 11 0.0000000000000000e+00 9.5590047772280957e+02 1.5221029403479874e+03 1.5215225705254995e+03 0 0 0
1211 404 4 0.0000000000000000e+00 9.7854614733728715e+02 1.5261984581460872e+03 1.5124832331925472e+03 0 0 0
304 102 1 0.0000000000000000e+00 9.9749748676484273e+02 1.5191365925576949e+03 1.5118678026152531e+03 0 0 0
306 102 3 0.0000000000000000e+00 9.9965101888733227e+02 1.5097089421117075e+03 1.5093218836795056e+03 0 0 0
11979 5979 22 0.0000000000000000e+00 1.0122465554869218e+03 1.5127586193744874e+03 1.5087809234694732e+03 0 0 0
753 251 3 0.0000000000000000e+00 1.0232051058556680e+03 1.5194710227527646e+03 1.5095157511404630e+03 0 0 0
751 251 1 0.0000000000000000e+00 1.0171900562951577e+03 1.5267319298313769e+03 1.5128471780020818e+03 0 0 0
7488 2496 19 0.0000000000000000e+00 1.0338950501678335e+03 1.5160681953425828e+03 1.5194877716288138e+03 0 0 0
7486 2496 1 0.0000000000000000e+00 1.0425912802019338e+03 1.5182432643873603e+03 1.5150555424730733e+03 0 0 0
7487 2496 18 0.0000000000000000e+00 1.0512875105623366e+03 1.5204183330138039e+03 1.5106233124696760e+03 0 0 0
6248 2083 14 0.0000000000000000e+00 1.0572110194859845e+03 1.5046397349121839e+03 1.5069136133262186e+03 0 0 0
2288 763 6 0.0000000000000000e+00 1.0677360501350447e+03 1.5165930133896611e+03 1.5129082624011619e+03 0 0 0
2287 763 1 0.0000000000000000e+00 1.0772698672670697e+03 1.5179906063318838e+03 1.5102337403461461e+03 0 0 0
2289 763 7 0.0000000000000000e+00 1.0868036836120548e+03 1.5193881996467931e+03 1.5075592177995288e+03 0 0 0
1 1 1 0.0000000000000000e+00 1.1246101071863532e+03 1.5061916451771108e+03 1.5227635394832350e+03 0 0 0
2 1 2 0.0000000000000000e+00 1.1247885554292764e+03 1.5127830991929288e+03 1.5152455017522991e+03 0 0 0
983 328 4 0.0000000000000000e+00 1.1368331988473351e+03 1.5202904040524315e+03 1.5057556763995678e+03 0 0 0
2764 922 1 0.0000000000000000e+00 1.1618255331349330e+03 1.5180349900175900e+03 1.5020641655839399e+03 0 0 0
982 328 1 0.0000000000000000e+00 1.1443442832900596e+03 1.5182604195009319e+03 1.5120376160709282e+03 0 0 0
984 328 5 0.0000000000000000e+00 1.1518553686462812e+03 1.5162304348919133e+03 1.5183195553395303e+03 0 0 0
2766 922 9 0.0000000000000000e+00 1.1708438838551679e+03 1.5167542529697027e+03 1.5061907928350363e+03 0 0 0
5327 1776 12 0.0000000000000000e+00 9.6858224812409833e+02 1.5394589414065626e+03 1.5083575206347455e+03 0 0 0
3943 1315 1 0.0000000000000000e+00 9.6309792715579158e+02 1.5287580546260133e+03 1.5234989753166667e+03 0 0 0
3944 1315 10 0.0000000000000000e+00 9.7029537658877337e+02 1.5354131689040403e+03 1.5254753801078332e+03 0 0 0
6547 2183 1 0.0000000000000000e+00 9.8135822480334650e+02 1.5495484496397096e+03 1.5120041644876744e+03 0 0 0
6548 2183 16 0.0000000000000000e+00 9.8398154851486754e+02 1.5414664463972049e+03 1.5172766766652999e+03 0 0 0
305 102 2 0.0000000000000000e+00 9.9534395385629989e+02 1.5285642433749549e+03 1.5144137210567562e+03 0 0 0
386 129 2 0.0000000000000000e+00 9.9888242630073853e+02 1.5448183523413759e+03 1.5103518249599333e+03 0 0 0
6290 2097 14 0.0000000000000000e+00 9.8441499877263595e+02 1.5277977589400530e+03 1.5279690383653065e+03 0 0 0
8981 2994 20 0.0000000000000000e+00 9.9722885400594566e+02 1.5398302823175732e+03 1.5275976661050313e+03 0 0 0
3522 1174 9 0.0000000000000000e+00 7.9009496408286691e+02 1.7783366454758991e+03 2.0619173327051221e+03 0 0 0
3520 1174 1 0.0000000000000000e+00 7.9785088907870488e+02 1.7843840718752965e+03 2.0601078378103707e+03 0 0 0
3521 1174 8 0.0000000000000000e+00 8.0560681431075034e+02 1.7904314973783337e+03 2.0582983425404623e+03 0 0 0
9495 3495 22 0.0000000000000000e+00 1.3022969822972874e+02 1.9125760953920442e+03 2.0589228158985375e+03 0 0 0
10061 4061 22 0.0000000000000000e+00 4.5069477154834397e+02 1.9848300993171779e+03 2.0742548274479300e+03 0 0 0
11599 5599 22 0.0000000000000000e+00 7.3029185810005197e+02 1.4353552033309415e+03 2.0841768161764808e+03 1 0 -1
9165 3165 22 0.0000000000000000e+00 5.7089655749310896e+02 1.8101639302552157e+03 2.0916437483891709e+03 0 -1 0
10346 4346 22 0.0000000000000000e+00 8.1763445561734841e+02 2.3555593765585968e+03 2.0858076527544108e+03 0 -1 0
11682 5682 22 0.0000000000000000e+00 9.9084218744420873e+00 1.3709708314504887e+03 2.1223569222728620e+03 0 0 0
11008 5008 22 0.0000000000000000e+00 7.1633945009320928e+02 1.7264531372930501e+03 2.1324717565512383e+03 0 0 -1
9434 3434 22 0.0000000000000000e+00 2.5742826009532280e+02 1.9225482781775841e+03 2.1209825604896218e+03 0 0 0
11780 5780 22 0.0000000000000000e+00 2.8181932856121256e+02 2.0373668403889139e+03 2.1303125464202640e+03 0 0 -1
9940 3940 22 0.0000000000000000e+00 3.5921562068119079e+02 2.1353614057646328e+03 2.1126061814041855e+03 0 0 0
10121 4121 22 0.0000000000000000e+00 1.7340123839889333e+02 2.2803228291086334e+03 2.1153246725187178e+03 0 0 0
10983 4983 22 0.0000000000000000e+00 4.3857967862930138e+02 2.4639332480012508e+03 2.1316544301341246e+03 1 0 0
11576 5576 22 0.0000000000000000e+00 2.7631918739127272e+01 1.6819330160241832e+03 2.1362431465355339e+03 1 -1 -1
10750 4750 22 0.0000000000000000e+00 7.3250181516094017e+02 1.7391331283204020e+03 2.1460773305011567e+03 1 -1 0
9657 3657 22 0.0000000000000000e+00 1.8849881927031706e+02 1.3579728283167806e+03 2.1683912575787758e+03 0 0 0
10057 4057 22 0.0000000000000000e+00 2.9328883351642241e+02 2.0534337645087612e+03 2.1622609394600895e+03 1 0 0
11745 5745 22 0.0000000000000000e+00 4.3274459797788887e+02 2.4348786938070380e+03 2.1610691971860060e+03 0 -1 0
9905 3905 22 0.0000000000000000e+00 5.9135837852606710e+02 1.4690145968399070e+03 2.2019833863271310e+03 0 0 -1
9847 3847 22 0.0000000000000000e+00 1.0242703306926468e+02 1.7036280849036091e+03 2.2019735321880544e+03 0 0 0
9456 3456 22 0.0000000000000000e+00 1.0187955383438435e+02 1.7339111006271344e+03 2.2116558163948193e+03 0 1 0
9329 3329 22 0.0000000000000000e+00 6.6698023155017972e+02 1.7159194383952167e+03 2.1942892528304415e+03 0 0 0
11410 5410 22 0.0000000000000000e+00 2.0122607019688525e+02 1.7770363250981050e+03 2.1911201706289962e+03 0 -1 0
11529 5529 22 0.0000000000000000e+00 3.6080249302122360e+02 1.8646714088122819e+03 2.2037787246151875e+03 0 -1 0
10382 4382 22 0.0000000000000000e+00 6.5364905742186977e+02 1.9126540380231061e+03 2.1998171565209764e+03 1 -1 -1
9964 3964 22 0.0000000000000000e+00 3.8793340867984705e+02 2.2086388025550127e+03 2.1970364754234060e+03 0 0 -1
9413 3413 22 0.0000000000000000e+00 3.4158980200164376e+02 2.4231118739565504e+03 2.1975547868100193e+03 1 0 0
10778 4778 22 0.0000000000000000e+00 1.6936096356384187e+01 2.5963675962194588e+03 2.1899560297593789e+03 0 -1 -1
11698 5698 22 0.0000000000000000e+00 7.9347447326536803e+02 2.5809320097284744e+03 2.1965586846032274e+03 0 -1 0
11595 5595 22 0.0000000000000000e+00 1.6561872322654381e-01 2.6415348256569596e+03 2.1956681521373339e+03 0 -1 0
11191 5191 22 0.0000000000000000e+00 6.3885630506052699e+01 2.6857663645667444e+03 2.1902889652566237e+03 1 0 -1
10364 4364 22 0.0000000000000000e+00 7.7129471568735948e+02 1.3821544835136808e+03 2.2194891800295172e+03 0 0 0
10563 4563 22 0.0000000000000000e+00 7.6008426115622228e+02 1.4880953932006078e+03 2.2181008777370430e+03 0 0 0
10327 4327 22 0.0000000000000000e+00 7.2578952637388500e+02 2.5528183901664711e+03 2.2305939121357910e+03 0 0 0
11047 5047 22 0.0000000000000000e+00 6.6243384151699942e+01 1.4284324574273542e+03 2.2632344188198781e+03 0 0 -1
11741 5741 22 0.0000000000000000e+00 1.6078346693690298e+02 1.4601447445771666e+03 2.2545158295758761e+03 0 0 0
10089 4089 22 0.0000000000000000e+00 7.2499382736335448e+01 1.9603550151785998e+03 2.2640192198416539e+03 1 -1 0
10069 4069 22 0.0000000000000000e+00 1.2415167613947874e+02 2.3843051749456936e+03 2.2583642782919933e+03 0 0 0
11862 5862 22 0.0000000000000000e+00 7.3586650550145703e+02 2.5125148133750176e+03 2.2529013340263691e+03 0 0 -1
10126 4126 22 0.0000000000000000e+00 8.2584572882400187e+02 1.3829110504643620e+03 2.2853930700526862e+03 0 0 0
11023 5023 22 0.0000000000000000e+00 7.9840785681699094e+02 1.4248504283714110e+03 2.2795152973655322e+03 0 0 0
11806 5806 22 0.0000000000000000e+00 2.7050568880478630e+02 1.6313650376595658e+03 2.2903476136584013e+03 2 0 0
9322 3322 22 0.0000000000000000e+00 2.7123877004362104e+01 1.6596510157443793e+03 2.2716665338200833e+03 0 1 0
9323 3323 22 0.0000000000000000e+00 2.8258688115817523e+02 1.8653050153652398e+03 2.2833991824790351e+03 0 0 -1
9260 3260 22 0.0000000000000000e+00 8.5278825312783601e+02 2.1086958677929374e+03 2.2868846963502165e+03 0 0 0
11946 5946 22 0.0000000000000000e+00 2.1358321139529869e+02 2.3029279000544680e+03 2.2729661838462894e+03 1 0 0
9969 3969 22 0.0000000000000000e+00 7.0020673372806618e+02 2.3352019387524824e+03 2.2651718919629056e+03 0 0 1
9578 3578 22 0.0000000000000000e+00 6.7305822667962332e+02 2.5994878878926033e+03 2.2807748810224216e+03 0 -1 0
9842 3842 22 0.0000000000000000e+00 5.6045366471602483e+02 1.5779714662139672e+03 2.3132641307348849e+03 0 0 0
11263 5263 22 0.0000000000000000e+00 7.9452628060193217e+02 2.1214701389132169e+03 2.3054117300193061e+03 0 -1 -1
9783 3783 22 0.0000000000000000e+00 5.8562654728297412e+02 2.4403782973556699e+03 2.3024065340632987e+03 1 0 -1
10127 4127 22 0.0000000000000000e+00 3.7416535363074246e+02 1.8287290490266430e+03 2.3211058904367851e+03 1 0 -1
10788 4788 22 0.0000000000000000e+00 2.2193163474903744e+02 1.5983576328996458e+03 2.3532403276466862e+03 1 0 0
9489 3489 22 0.0000000000000000e+00 1.9642261020973754e+02 1.7789486589945516e+03 2.3670935787258436e+03 0 0 -1
10470 4470 22 0.0000000000000000e+00 2.6864016428742087e+02 2.1841262790031828e+03 2.3562857135033719e+03 0 0 0
10238 4238 22 0.0000000000000000e+00 4.5923078851272209e+02 2.2866456387288731e+03 2.3674621407979362e+03 1 0 0
9047 3047 22 0.0000000000000000e+00 1.8209378451959660e+02 2.3659997100407008e+03 2.3616906687889118e+03 0 -1 -1
11345 5345 22 0.0000000000000000e+00 2.9946836667527714e+02 1.8917605488096415e+03 2.3957741921310530e+03 0 0 0
11155 5155 22 0.0000000000000000e+00 2.3123087934246573e+02 2.3801644394692989e+03 2.3905513410475955e+03 0 -1 -1
10320 4320 22 0.0000000000000000e+00 1.4763803473863749e+02 1.7249757852627431e+03 2.4191840165816811e+03 0 0 -1
11649 5649 22 0.0000000000000000e+00 6.2770276450336269e+02 1.8833060511629394e+03 2.4007714527776766e+03 0 0 -1
11679 5679 22 0.0000000000000000e+00 7.2562264546800748e+02 2.0458172119368942e+03 2.4017558850368046e+03 1 0 0
10299 4299 22 0.0000000000000000e+00 5.9423906477627088e+02 2.2001644583707794e+03 2.4190374319047496e+03 0 0 -1
10326 4326 22 0.0000000000000000e+00 2.9216102318979000e+02 2.1885209413650150e+03 2.4284877371193720e+03 1 -1 -1
9697 3697 22 0.0000000000000000e+00 3.6787571614841647e+02 2.3281713001132171e+03 2.4451613827504952e+03 1 -1 -1
9550 3550 22 0.0000000000000000e+00 6.2058408746206317e+02 2.3276062834450404e+03 2.4242184932264613e+03 0 0 0
9389 3389 22 0.0000000000000000e+00 1.3813267445443600e+02 1.3681468957732536e+03 2.4569613377178698e+03 1 0 1
10910 4910 22 0.0000000000000000e+00 3.0219874325784764e+02 1.6519335500577406e+03 2.4626848966902703e+03 0 0 0
9486 3486 22 0.0000000000000000e+00 6.1422843365277572e+02 2.0993196119658801e+03 2.4649817351558281e+03 1 0 -1
9049 3049 22 0.0000000000000000e+00 2.4129430901658631e+02 2.5002332844809107e+03 2.4606397304105126e+03 0 0 -1
10753 4753 22 0.0000000000000000e+00 8.3357301634003448e+01 2.7022421423918372e+03 2.4639464159160088e+03 0 -1 -1
11554 5554 22 0.0000000000000000e+00 1.8813228473175531e+02 2.2766052544323061e+03 2.4947985507401577e+03 1 0 0
9461 3461 22 0.0000000000000000e+00 7.7697367618430428e+02 2.4063039815972429e+03 2.4815867874339142e+03 0 0 0
9549 3549 22 0.0000000000000000e+00 7.2491226711209720e+02 2.5162486615821235e+03 2.4761574793129848e+03 0 0 0
11627 5627 22 0.0000000000000000e+00 3.4120124127284282e+02 1.5531318081320778e+03 2.5255538355097538e+03 0 0 -1
9521 3521 22 0.0000000000000000e+00 4.1868215314939590e+01 1.6776255870405480e+03 2.5107050609048101e+03 0 0 0
9141 3141 22 0.0000000000000000e+00 2.2847821740061048e+02 1.8775464708660602e+03 2.5102331191843618e+03 1 0 -1
10000 4000 22 0.0000000000000000e+00 6.4777540013647376e+02 2.0662353126006014e+03 2.5084877784537002e+03 0 -1 0
9212 3212 22 0.0000000000000000e+00 7.6004516838832262e+02 2.6647624015854726e+03 2.5269833110480913e+03 0 -1 0
9304 3304 22 0.0000000000000000e+00 6.1660428914386489e+02 1.3749185142373797e+03 2.5503332950016820e+03 0 0 0
9354 3354 22 0.0000000000000000e+00 8.3375624809478700e+02 1.8041097728206094e+03 2.5344761721102923e+03 0 -1 0
10130 4130 22 0.0000000000000000e+00 7.6373236048960598e+02 2.3596990470401174e+03 2.5335441709118959e+03 1 -1 -1
11183 5183 22 0.0000000000000000e+00 2.7379735126660938e+02 2.2392125752467132e+03 2.5616587716751601e+03 0 0 -1
11697 5697 22 0.0000000000000000e+00 6.6888975817897608e+02 2.3216806163965571e+03 2.5669452103762710e+03 0 -1 -1
9324 3324 22 0.0000000000000000e+00 7.3860792400885475e+02 1.5851864881806518e+03 2.5909222717192993e+03 1 1 -1
11359 5359 22 0.0000000000000000e+00 3.5536712389916272e+02 1.8318096166374457e+03 2.5874115603417308e+03 0 -1 -1
11998 5998 22 0.0000000000000000e+00 8.7733244558679087e+02 1.8464461228841733e+03 2.6018140284285423e+03 0 -1 0
10216 4216 22 0.0000000000000000e+00 3.8673579491892519e+02 2.1555161088847499e+03 2.6017552336906806e+03 1 0 -1
11779 5779 22 0.0000000000000000e+00 7.7270926131547617e+02 1.5190822211049651e+03 2.6145689425676137e+03 0 1 0
9862 3862 22 0.0000000000000000e+00 7.3248906983264510e+02 1.9821163711738236e+03 2.6063627106796462e+03 0 0 0
11626 5626 22 0.0000000000000000e+00 8.8909788869057559e+02 2.1772468299780367e+03 2.6172938959364105e+03 0 0 0
9942 3942 22 0.0000000000000000e+00 1.8576835212416821e+01 2.6210523980853959e+03 2.6243427766275904e+03 0 0 0
11298 5298 22 0.0000000000000000e+00 6.4223479632106466e+02 2.3599405312080125e+03 2.6360574972825025e+03 0 0 -1
9408 3408 22 0.0000000000000000e+00 5.7130318976815988e+02 2.4739176524621621e+03 2.6491663415002931e+03 0 0 0
9199 3199 22 0.0000000000000000e+00 4.0806444661718882e+02 2.5397506420719874e+03 2.6325859815185731e+03 0 -1 0
10297 4297 22 0.0000000000000000e+00 8.1436265068412365e+02 1.5410246102651706e+03 2.6741952887321272e+03 0 0 -1
9211 3211 22 0.0000000000000000e+00 7.3849930261233135e+02 1.6382372333263193e+03 2.6766575266320069e+03 0 0 0
10774 4774 22 0.0000000000000000e+00 2.5562993645580619e+02 2.5124740099708865e+03 2.6642022630089027e+03 0 0 -1
11719 5719 22 0.0000000000000000e+00 4.9220935168202669e+02 1.5023630306338800e+03 2.7041017367448235e+03 0 0 -1
10215 4215 22 0.0000000000000000e+00 5.2749538570941002e+02 1.5527295694844584e+03 2.7060451959152829e+03 1 0 0
9788 3788 22 0.0000000000000000e+00 7.3675307327459893e+02 1.8144769437452894e+03 2.7109391736138291e+03 0 -1 0
11718 5718 22 0.0000000000000000e+00 2.7545883258619858e+02 2.0039620185722963e+03 2.6927419762266532e+03 1 0 0
10525 4525 22 0.0000000000000000e+00 1.0594263791697613e+03 2.1061794965711370e+03 2.0379665828893969e+03 0 0 0
10512 4512 22 0.0000000000000000e+00 1.1074625283956821e+03 2.5396742340600649e+03 2.0534340961768066e+03 0 0 -1
9278 3278 22 0.0000000000000000e+00 1.2037248896573999e+03 2.7073169317858819e+03 2.0356049981068595e+03 0 -1 0
10017 4017 22 0.0000000000000000e+00 1.1742244659587218e+03 1.7441100208518210e+03 2.0861827937817470e+03 0 -1 0
11346 5346 22 0.0000000000000000e+00 9.2450311388619923e+02 1.8432810868536644e+03 2.1008695714122764e+03 1 -2 -1
10991 4991 22 0.0000000000000000e+00 9.9414149297232234e+02 1.3807608858620938e+03 2.1140447279873401e+03 0 0 -1
10826 4826 22 0.0000000000000000e+00 9.0442794178335760e+02 1.4755576814291778e+03 2.1195765515487828e+03 1 0 -1
10922 4922 22 0.0000000000000000e+00 1.1348365943293243e+03 1.5115466521248411e+03 2.1477440301494503e+03 0 0 0
11435 5435 22 0.0000000000000000e+00 1.1979855435486695e+03 2.2587147746018595e+03 2.1584994445858342e+03 0 0 0
10963 4963 22 0.0000000000000000e+00 1.1405803491183278e+03 1.7781043981652738e+03 2.2337586711115414e+03 0 0 -1
9615 3615 22 0.0000000000000000e+00 1.0648910628343399e+03 2.3865294662387514e+03 2.2620972286696824e+03 0 0 0
10412 4412 22 0.0000000000000000e+00 1.0484169168896740e+03 2.2522870108273214e+03 2.2813732254025549e+03 0 1 0
11723 5723 22 0.0000000000000000e+00 9.5264232001484311e+02 2.5666085316570370e+03 2.3022716765339501e+03 1 0 0
10116 4116 22 0.0000000000000000e+00 1.0967275217619772e+03 2.3054937791825419e+03 2.3402695381000340e+03 1 0 -1
9312 3312 22 0.0000000000000000e+00 9.0716089206342235e+02 1.6996845036666207e+03 2.3587073951719376e+03 1 0 -1
11063 5063 22 0.0000000000000000e+00 9.4758179462515454e+02 2.2284500649087827e+03 2.3592328522747152e+03 0 0 0
9891 3891 22 0.0000000000000000e+00 1.1589248882591430e+03 1.8509077918170944e+03 2.3804613496521101e+03 1 0 0
11306 5306 22 0.0000000000000000e+00 1.1101826506128261e+03 1.8791041674827657e+03 2.3899821223779159e+03 0 0 -1
9139 3139 22 0.0000000000000000e+00 9.2922504423291809e+02 2.1001572361836693e+03 2.3711074004640700e+03 0 -2 -1
9977 3977 22 0.0000000000000000e+00 1.0838735212423605e+03 1.5791126046341656e+03 2.4040354422282444e+03 0 0 -1
9563 3563 22 0.0000000000000000e+00 1.1776690474613947e+03 1.7715468876361620e+03 2.4092772039228676e+03 0 0 -1
9960 3960 22 0.0000000000000000e+00 1.1173374545075117e+03 2.1640806267055295e+03 2.4216910003305470e+03 0 0 0
11956 5956 22 0.0000000000000000e+00 9.8951065844455547e+02 1.4681962177632822e+03 2.4408275275849905e+03 0 0 -1
11924 5924 22 0.0000000000000000e+00 1.1601635892473780e+03 1.4938279166327163e+03 2.4398239060519563e+03 0 0 -1
9551 3551 22 0.0000000000000000e+00 1.0596500334787124e+03 2.3923631930910292e+03 2.4382340048225069e+03 0 -1 0
9911 3911 22 0.0000000000000000e+00 1.0924385108019010e+03 2.6702856372086944e+03 2.4405843471294702e+03 0 0 0
10574 4574 22 0.0000000000000000e+00 9.2977563391455408e+02 1.5680599820696796e+03 2.4614289394536727e+03 0 0 0
10646 4646 22 0.0000000000000000e+00 1.1063777551435071e+03 1.6329111307107364e+03 2.4563514445381966e+03 0 0 0
10372 4372 22 0.0000000000000000e+00 1.1209485302082469e+03 2.5446167668164994e+03 2.4492459034623143e+03 0 -1 -1
10533 4533 22 0.0000000000000000e+00 9.5510413165984301e+02 2.5561447540902486e+03 2.4488445074372780e+03 0 -1 1
10669 4669 22 0.0000000000000000e+00 1.1553884760386431e+03 1.5764849307848885e+03 2.4968892910663822e+03 0 -1 -1
10033 4033 22 0.0000000000000000e+00 1.0740640453768563e+03 2.5336159697684134e+03 2.5187930792082316e+03 0 -1 0
10415 4415 22 0.0000000000000000e+00 1.1014353914520352e+03 1.6429939216672124e+03 2.5334974431633545e+03 1 0 0
10197 4197 22 0.0000000000000000e+00 1.1426819690309483e+03 2.2092420123008565e+03 2.5760796884577685e+03 1 0 -1
10808 4808 22 0.0000000000000000e+00 9.4785945010237026e+02 1.3915953450099855e+03 2.5815598318885354e+03 0 0 0
9782 3782 22 0.0000000000000000e+00 9.9009024879650303e+02 1.6617871855491569e+03 2.5874701950742810e+03 0 0 0
10522 4522 22 0.0000000000000000e+00 1.0411647104032854e+03 1.4111739478280565e+03 2.6305094609410066e+03 1 1 0
9238 3238 22 0.0000000000000000e+00 9.0386418862047174e+02 1.9156381772124846e+03 2.6931262926188901e+03 0 0 -1
11256 5256 22 0.0000000000000000e+00 6.1267745418233994e+02 1.3533583511596687e+03 2.0652414221305576e+03 1 1 0
11853 5853 22 0.0000000000000000e+00 1.2119149094999059e+03 1.3513797209595148e+03 2.0601486860441278e+03 0 0 -1
11941 5941 22 0.0000000000000000e+00 1.1479701402119606e+02 1.3512748038501825e+03 2.1596772230440420e+03 0 0 0
9916 3916 22 0.0000000000000000e+00 2.4161684458782915e+01 1.3450096887356726e+03 2.3233352541767053e+03 1 -1 -1
11108 5108 22 0.0000000000000000e+00 4.7111147313532626e+02 1.3482324647663488e+03 1.5562414294731493e+03 0 1 0
3154 1052 1 0.0000000000000000e+00 6.9034412188251770e+02 1.6800112885280416e+03 1.5980326671775535e+03 0 0 0
3155 1052 8 0.0000000000000000e+00 6.9177225930528971e+02 1.6821593799829118e+03 1.5883710873238924e+03 0 0 0
3156 1052 9 0.0000000000000000e+00 6.8891598401676333e+02 1.6778631976097356e+03 1.6076942477494513e+03 0 0 0
11310 5310 22 0.0000000000000000e+00 7.0807982991075130e+02 2.2802050161060752e+03 1.6020851180825757e+03 0 0 0
9002 3002 22 0.0000000000000000e+00 5.8911712584921077e+02 2.3830165997660624e+03 1.6053674876653224e+03 0 0 0
9086 3086 22 0.0000000000000000e+00 4.7288942243946263e+02 2.4372527337318725e+03 1.5848348836501079e+03 1 -1 0
10357 4357 22 0.0000000000000000e+00 8.7623673737414845e+02 1.4062303645074107e+03 1.6149067587294389e+03 0 0 0
10506 4506 22 0.0000000000000000e+00 1.7487594388680245e+02 2.0318969090278536e+03 1.6337557523248743e+03 0 -1 0
5773 1925 1 0.0000000000000000e+00 1.1478027366906231e+03 1.3514370075509862e+03 1.5747008913530221e+03 0 0 0
5775 1925 15 0.0000000000000000e+00 1.1454339954331901e+03 1.3472735528463027e+03 1.5659228099598158e+03 0 0 0
1126 376 1 0.0000000000000000e+00 1.1639383195450137e+03 1.3545521328484290e+03 1.5634271485447346e+03 0 0 0
7870 2624 1 0.0000000000000000e+00 1.1696660666120592e+03 1.3487399069906483e+03 1.5817712255614490e+03 0 0 0
1128 376 5 0.0000000000000000e+00 1.1678284021979630e+03 1.3482902817398640e+03 1.5566701912279013e+03 0 0 0
927 309 5 0.0000000000000000e+00 1.1140885918171209e+03 1.3549117824871544e+03 1.5904578284014131e+03 0 0 0
925 309 1 0.0000000000000000e+00 1.1236481170791465e+03 1.3540574463460923e+03 1.5876496987266080e+03 0 0 0
926 309 4 0.0000000000000000e+00 1.1332076418262607e+03 1.3532031114795195e+03 1.5848415693842821e+03 0 0 0
5630 1877 14 0.0000000000000000e+00 1.1421529455266398e+03 1.3546851722563019e+03 1.5994917623700885e+03 0 0 0
1952 651 6 0.0000000000000000e+00 1.1573255176689224e+03 1.3468666149283558e+03 1.5967915379241845e+03 0 0 0
1951 651 1 0.0000000000000000e+00 1.1593876635861634e+03 1.3468121558164100e+03 1.6065764543118933e+03 0 0 0
8106 2702 21 0.0000000000000000e+00 1.2006102201267977e+03 1.3528065485808202e+03 1.5879925293194938e+03 0 0 0
1674 558 5 0.0000000000000000e+00 1.1147713527051178e+03 1.3440532929601156e+03 1.6105440173475586e+03 0 0 0
5631 1877 15 0.0000000000000000e+00 1.1407025387576666e+03 1.3550188707566128e+03 1.6194363093405284e+03 0 0 0
5629 1877 1 0.0000000000000000e+00 1.1414277424758777e+03 1.3548520210162947e+03 1.6094640362404948e+03 0 0 0
1953 651 7 0.0000000000000000e+00 1.1614498087374677e+03 1.3467576961031932e+03 1.6163613709272297e+03 0 0 0
2929 977 1 0.0000000000000000e+00 9.6608660440292294e+02 1.3458383999959008e+03 1.6687702451033711e+03 0 0 0
2931 977 9 0.0000000000000000e+00 9.7379009308372270e+02 1.3507437587885852e+03 1.6646967043340783e+03 0 0 0
11246 5246 22 0.0000000000000000e+00 1.0721297821798814e+03 1.3457151440392129e+03 1.8774320305859310e+03 0 -1 0
9647 3647 22 0.0000000000000000e+00 1.0507545942538441e+03 2.4008071120681807e+03 2.0237978478756888e+03 0 0 0
9482 3482 22 0.0000000000000000e+00 9.5021520190889169e+02 1.3734417460739796e+03 2.0233704736819768e+03 -1 0 -1
10856 4856 22 0.0000000000000000e+00 1.2153622648002663e+03 1.9370851898178018e+03 1.9920939077173423e+03 0 0 0
10876 4876 22 0.0000000000000000e+00 1.0451449027416841e+03 1.4632001710448608e+03 1.9796688842052665e+03 1 0 0
9642 3642 22 0.0000000000000000e+00 1.0193922263921521e+03 2.4774863513007690e+03 1.9566238265029594e+03 0 0 -1
[truncated: 1,933,378 more chars]
