# Supplementary material for: Conserved interfaces mediate multiple protein–protein interactions in a prokaryotic metabolon
Source: Mol Syst Biol. 2025 Sep 3;21(11):1490–521. doi: 10.1038/s44320-025-00139-9 (PMC12583656; doi:10.1038/s44320-025-00139-9)
Supplement: Supplementary file 13 — Source data Fig. 8 [file 44320_2025_139_MOESM13_ESM.zip › Figure8/Simulation_software_config_to_run_sim/Metabolon/submit_mpi_vmd_analysis.sh]

#!/bin/bash
#SBATCH -n  4 #Number of cores
#SBATCH -t 0-10:00:00 # Amount of time needed DD-HH:MM:SS
#SBATCH -p test # Partition to submit to
#SBATCH --mem-per-cpu=3000
#SBATCH -o aditya_lammps_restart11_%j.out  # File to which STDOUT will be written, %j inserts jobid
#SBATCH -e aditya_lammps_restart11_errors_%j.err  # File to which STDERR will be written, %j inserts jobid
#SBATCH --mail-type=ALL
#SBATCH --mail-user=aditya.sia@gmail.com

module purge
#module load gcc/13 cuda/12.6 openmpi/5.0  openmpi_gpu/5.0  

echo "SLURM_NTASKS=$SLURM_NTASKS"

module gmp/6.2.1-fasrc01 mpfr/4.2.0-fasrc01 mpc/1.3.1-fasrc01 gcc/12.2.0-fasrc01 openmpi/5.0.5-fasrc02 cuda/12.4.1-fasrc01

/n/home03/sranganathan/vmd-1.9.4a57/bin/vmd -dispdev text -e cluster_body_enzyme.tcl > analysis-out1.log
