# Supplementary material for: Conserved interfaces mediate multiple protein–protein interactions in a prokaryotic metabolon
Source: Mol Syst Biol. 2025 Sep 3;21(11):1490–521. doi: 10.1038/s44320-025-00139-9 (PMC12583656; doi:10.1038/s44320-025-00139-9)
Supplement: Supplementary file 13 — Source data Fig. 8 [file 44320_2025_139_MOESM13_ESM.zip › Figure8/Simulation_software_config_to_run_sim/Metabolon/average-data.py]

#!/usr/bin/env python3
"""
average_and_stderr.py

Scan a directory for all files matching a pattern (default "log-short.*"),
each of which contains a parsed 14-column data block:

  Step E_pair Temp f_bondc1[2] … f_bondbr1[2]
  <numeric rows…>

For each time-step, compute:
  • the mean across files
  • the standard error of the mean across files

Null bytes are stripped before parsing; header matching is done
by comparing the first 14 tokens, not the raw string.

Usage:
    python average_and_stderr.py \
        /path/to/folder \
        averaged_output.dat \
        stderr_output.dat \
        [--pattern log-short.*]
"""

import argparse
import glob
import os
import sys
import math
import re

# Hard-coded header tokens and count
HEADER = (
    "Step E_pair Temp f_bondc1[2] f_bondc2[2] f_bondc3[2] "
    "f_bondc4[2] f_bondc5[2] f_bondc6[2] f_bondc7[2] "
    "f_bondc8[2] f_bondc9[2] f_bondc10[2] f_bondbr1[2]"
)
HEADER_TOKENS = HEADER.split()
NCOLS = len(HEADER_TOKENS)  # should be 14

def read_parsed_block(filename):
    """
    Opens `filename`, strips null bytes, finds the header by token match,
    then reads following numeric rows (lines starting with a digit and
    having >= NCOLS tokens). Returns { step: [vals…] }.
    """
    data = {}
    with open(filename, 'r', errors='ignore') as f:
        # scan until header tokens appear
        for raw in f:
            line = raw.replace('\x00', '').strip()
            toks = line.split()
            if toks[:NCOLS] == HEADER_TOKENS:
                break
        else:
            sys.stderr.write(f"Warning: header not found in {filename}\n")
            return {}

        # now read data lines
        for raw in f:
            line = raw.replace('\x00', '')
            toks = line.split()
            # stop if we fall off the block
            if len(toks) < NCOLS or not re.match(r'^\s*[-+0-9]', toks[0]):
                break

            # parse
            step = int(float(toks[0]))
            vals = [float(x) for x in toks[1:NCOLS]]
            data[step] = vals

    return data

def main():
    p = argparse.ArgumentParser(
        description="Average parsed 14-column data files and compute standard error"
    )
    p.add_argument('input_dir',
                   help="Directory containing parsed files (e.g. log-short.*)")
    p.add_argument('avg_output_file',
                   help="Path for the averaged output")
    p.add_argument('stderr_output_file',
                   help="Path for the standard-error output")
    p.add_argument('--pattern', default='log-short.*',
                   help="Glob pattern for files (default: log-short.*)")
    args = p.parse_args()

    pattern = os.path.join(args.input_dir, args.pattern)
    files = sorted(glob.glob(pattern))
    if not files:
        sys.exit(f"Error: no files matching {pattern}")

    sums    = {}  # step -> [sum of each column]
    sums_sq = {}  # step -> [sum of squares]
    counts  = {}  # step -> count

    for fn in files:
        block = read_parsed_block(fn)
        if not block:
            continue
        for step, vals in block.items():
            if step not in sums:
                sums[step]    = [0.0] * (NCOLS - 1)
                sums_sq[step] = [0.0] * (NCOLS - 1)
                counts[step]  = 0
            for i, v in enumerate(vals):
                sums[step][i]    += v
                sums_sq[step][i] += v * v
            counts[step] += 1

    if not sums:
        sys.exit("Error: no data extracted from any files.")

    # Write averaged data
    with open(args.avg_output_file, 'w') as fout:
        fout.write(HEADER + "\n")
        for step in sorted(sums):
            c = counts[step]
            means = [sv / c for sv in sums[step]]
            fout.write(step.__str__() + " " + " ".join(f"{m:.6e}" for m in means) + "\n")

    # Write standard-error data
    with open(args.stderr_output_file, 'w') as fout:
        fout.write(HEADER + "\n")
        for step in sorted(sums):
            c = counts[step]
            if c <= 1:
                se = [0.0] * (NCOLS - 1)
            else:
                means = [sums[step][i] / c for i in range(NCOLS - 1)]
                se = []
                for i, m in enumerate(means):
                    ssq = sums_sq[step][i]
                    var = (ssq - c * m * m) / (c - 1)
                    se.append(math.sqrt(var) / math.sqrt(c))
            fout.write(step.__str__() + " " + " ".join(f"{x:.6e}" for x in se) + "\n")

    print(f"Averaged {len(files)} files → {args.avg_output_file}")
    print(f"Standard error       → {args.stderr_output_file}")

if __name__ == "__main__":
    main()
