# Supplementary material for: Conserved interfaces mediate multiple protein–protein interactions in a prokaryotic metabolon
Source: Mol Syst Biol. 2025 Sep 3;21(11):1490–521. doi: 10.1038/s44320-025-00139-9 (PMC12583656; doi:10.1038/s44320-025-00139-9)
Supplement: Supplementary file 13 — Source data Fig. 8 [file 44320_2025_139_MOESM13_ESM.zip › Figure8/Simulation_software_config_to_run_sim/Metabolon/plot-reaction.gnu]

# choose PostScript EPS output, Arial 16pt
set terminal postscript eps enhanced color font "Arial,16"
set output "rxn_products.eps"

# labels
set xlabel "Time, ns"
set ylabel "#Rxn Products"
set log y
unset key

# major tics every 3 units on both axes
#set xtics 3
#set ytics 3

# if you want minor tics (e.g. 2 minor between majors):
# set mxtics 2
# set mytics 2

# plot from x=0 to end, multiplying column 1 by 0.03 for the time axis
plot [0:] \
  'averaged_output.dat' using ((($1-10000000)*0.03)*0.03):4 with lines linewidth 5 title "Rxn 1", \
  'averaged_output.dat'                            using ((($1-10000000)*0.03)*0.03):5 with lines linewidth 5 title "Rxn 2", \
  'averaged_output.dat'                            using ((($1-10000000)*0.03)*0.03):6 with lines linewidth 5 title "Rxn 3", \
  'averaged_output.dat'                            using ((($1-10000000)*0.03)*0.03):7 with lines linewidth 5 title "Rxn 4", \
  'averaged_output.dat'                            using ((($1-10000000)*0.03)*0.03):8 with lines linewidth 5 title "Rxn 5", \
  'averaged_output.dat'                            using ((($1-10000000)*0.03)*0.03):9 with lines linewidth 5 title "Rxn 6", \
  'averaged_output.dat'                            using ((($1-10000000)*0.03)*0.03):10 with lines linewidth 5 title "Rxn 7", \
  'averaged_output.dat'                            using ((($1-10000000)*0.03)*0.03):11 with lines linewidth 5 title "Rxn 8", \
  'averaged_output.dat'                            using ((($1-10000000)*0.03)*0.03):12 with lines linewidth 5 title "Rxn 9", \
  'averaged_output.dat'                            using ((($1-10000000)*0.03)*0.03):13 with lines linewidth 5 title "Rxn 10"
