# Supplementary material for: Conserved interfaces mediate multiple protein–protein interactions in a prokaryotic metabolon
Source: Mol Syst Biol. 2025 Sep 3;21(11):1490–521. doi: 10.1038/s44320-025-00139-9 (PMC12583656; doi:10.1038/s44320-025-00139-9)
Supplement: Supplementary file 13 — Source data Fig. 8 [file 44320_2025_139_MOESM13_ESM.zip › Figure8/Simulation_software_config_to_run_sim/Metabolon/plot-ppi-sim2.py]

# Re-import required libraries due to kernel reset
import numpy as np
import matplotlib.pyplot as plt

# Load contact matrix
matrix = np.loadtxt("ppi_contact_map.txt")

# Normalize by the highest contact
normalized_matrix = matrix / np.max(matrix)

# Enzyme labels
labels = ["folE", "folM", "pabC", "folC", "pabA", "nudB", "folK", "folA", "glyA", "folD"]

# Plotting
plt.figure(figsize=(8, 7))
im = plt.imshow(normalized_matrix, cmap='viridis', interpolation='nearest')  # 'hot' gives red-yellow-white
plt.colorbar(im, label='Relative Contact Frequency')
plt.xticks(ticks=np.arange(len(labels)), labels=labels, rotation=45, ha='right')
plt.yticks(ticks=np.arange(len(labels)), labels=labels)
plt.title("Normalized PPI Contact Map (Relative Enrichment)")
plt.tight_layout()

# Save as PNG
plt.savefig("ppi_contact_map_normalized.png", dpi=300)
plt.show()
