# Supplementary material for: Conserved interfaces mediate multiple protein–protein interactions in a prokaryotic metabolon
Source: Mol Syst Biol. 2025 Sep 3;21(11):1490–521. doi: 10.1038/s44320-025-00139-9 (PMC12583656; doi:10.1038/s44320-025-00139-9)
Supplement: Supplementary file 13 — Source data Fig. 8 [file 44320_2025_139_MOESM13_ESM.zip › Figure8/Simulation_software_config_to_run_sim/Metabolon/clus-size-distri.py]

#!/usr/bin/env python3
import numpy as np
import matplotlib.pyplot as plt
from matplotlib.animation import FuncAnimation

# Load cluster sizes from file
cluster_sizes = []
with open('cluster_sizes.txt') as f:
    for line in f:
        line = line.strip()
        if not line:
            continue
        parts = line.split()
        sizes = list(map(int, parts[1].split(',')))
        cluster_sizes.append(sizes)

n_frames = len(cluster_sizes)

# Determine maximum cluster size for binning
all_sizes = [size for frame in cluster_sizes for size in frame]
max_size = max(all_sizes)
bins = np.arange(1, max_size + 2) - 0.5
bin_centers = np.arange(1, max_size + 1)

# -----------------------
# Dynamic probability plot
# -----------------------
fig_prob, ax_prob = plt.subplots()
bars_prob = ax_prob.bar(bin_centers, np.zeros(max_size, dtype=float), align='center')
ax_prob.set_xlim(0.5, max_size + 0.5)
ax_prob.set_ylim(0, 1)
ax_prob.set_xlabel('Cluster size')
ax_prob.set_ylabel('Probability')
ax_prob.set_title('Cluster size distribution (probability) - Frame 1')

def update_prob(frame_idx):
    sizes = cluster_sizes[frame_idx]
    counts, _ = np.histogram(sizes, bins=bins)
    total = counts.sum()
    probs = counts / total if total > 0 else np.zeros_like(counts, dtype=float)
    for rect, h in zip(bars_prob, probs):
        rect.set_height(h)
    ax_prob.set_title(f'Cluster size distribution (probability) - Frame {frame_idx+1}')
    return bars_prob

ani_prob = FuncAnimation(fig_prob, update_prob, frames=n_frames, blit=False, interval=200)
plt.show()

# -----------------------
# Dynamic number-weighted plot
# -----------------------
fig_num, ax_num = plt.subplots()
bars_num = ax_num.bar(bin_centers, np.zeros(max_size, dtype=int), align='center')
ax_num.set_xlim(0.5, max_size + 0.5)
ax_num.set_ylim(0, max(len(frame) for frame in cluster_sizes))
ax_num.set_xlabel('Cluster size')
ax_num.set_ylabel('Count')
ax_num.set_title('Cluster size distribution (count) - Frame 1')

def update_num(frame_idx):
    sizes = cluster_sizes[frame_idx]
    counts, _ = np.histogram(sizes, bins=bins)
    for rect, h in zip(bars_num, counts):
        rect.set_height(h)
    ax_num.set_title(f'Cluster size distribution (count) - Frame {frame_idx+1}')
    return bars_num

ani_num = FuncAnimation(fig_num, update_num, frames=n_frames, blit=False, interval=200)
plt.show()

# ------------------------------------------------
# Averaged distributions (second half)
# ------------------------------------------------
half = n_frames // 2
second_half = [size for frame in cluster_sizes[half:] for size in frame]
counts_avg, _ = np.histogram(second_half, bins=bins)
total_avg = counts_avg.sum()
probs_avg = counts_avg / total_avg if total_avg > 0 else np.zeros_like(counts_avg, dtype=float)

#ax2.set_xscale('log')
# for a log‐y axis:


# Probability (normalized) plot
fig2, ax2 = plt.subplots()
ax2.set_yscale('log')
ax2.bar(bin_centers, probs_avg, align='center')
ax2.set_xlim(1, 500)
ax2.set_ylim(0, 0.05)
plt.yticks(fontsize=16)
plt.xticks(fontsize=16)
ax2.set_xlabel('Cluster size',fontsize=16)
ax2.set_ylabel('Probability',fontsize=16)
ax2.set_title('Cluster Size Distribution')
plt.tight_layout()
fig2.savefig('avg_cluster_distribution_second_half.png')
plt.show()

# Number-weighted (count) plot
fig3, ax3 = plt.subplots()
ax3.set_yscale('log')
ax3.bar(bin_centers, counts_avg, align='center')
ax3.set_xlim(1, 500)
ax2.set_ylim(0, 0.05)
plt.yticks(fontsize=16)
plt.xticks(fontsize=16)
ax3.set_xlabel('Cluster size',fontsize=16)
ax3.set_ylabel('Count',fontsize=16)
ax3.set_title('Cluster Size Distribution')
plt.tight_layout()
fig3.savefig('avg_cluster_count_distribution_second_half.png')
plt.show()
