# Supplementary material for: Conserved interfaces mediate multiple protein–protein interactions in a prokaryotic metabolon
Source: Mol Syst Biol. 2025 Sep 3;21(11):1490–521. doi: 10.1038/s44320-025-00139-9 (PMC12583656; doi:10.1038/s44320-025-00139-9)
Supplement: Supplementary file 13 — Source data Fig. 8 [file 44320_2025_139_MOESM13_ESM.zip › Figure8/Simulation_software_config_to_run_sim/Metabolon/cluster_assembly_fraction.txt]

frame total assembled unassembled frac_assembled frac_unassembled
0 3000 2757 243 0.9190 0.0810
1 3000 2757 243 0.9190 0.0810
2 3000 2764 236 0.9213 0.0787
3 3000 2760 240 0.9200 0.0800
4 3000 2760 240 0.9200 0.0800
5 3000 2760 240 0.9200 0.0800
6 3000 2758 242 0.9193 0.0807
7 3000 2754 246 0.9180 0.0820
8 3000 2756 244 0.9187 0.0813
9 3000 2752 248 0.9173 0.0827
10 3000 2756 244 0.9187 0.0813
11 3000 2751 249 0.9170 0.0830
12 3000 2757 243 0.9190 0.0810
13 3000 2757 243 0.9190 0.0810
14 3000 2756 244 0.9187 0.0813
15 3000 2759 241 0.9197 0.0803
16 3000 2757 243 0.9190 0.0810
17 3000 2754 246 0.9180 0.0820
18 3000 2758 242 0.9193 0.0807
19 3000 2757 243 0.9190 0.0810
20 3000 2763 237 0.9210 0.0790
21 3000 2764 236 0.9213 0.0787
22 3000 2762 238 0.9207 0.0793
23 3000 2761 239 0.9203 0.0797
24 3000 2766 234 0.9220 0.0780
25 3000 2766 234 0.9220 0.0780
26 3000 2768 232 0.9227 0.0773
27 3000 2761 239 0.9203 0.0797
28 3000 2759 241 0.9197 0.0803
29 3000 2761 239 0.9203 0.0797
30 3000 2762 238 0.9207 0.0793
31 3000 2761 239 0.9203 0.0797
32 3000 2763 237 0.9210 0.0790
33 3000 2761 239 0.9203 0.0797
34 3000 2759 241 0.9197 0.0803
35 3000 2758 242 0.9193 0.0807
36 3000 2757 243 0.9190 0.0810
37 3000 2760 240 0.9200 0.0800
38 3000 2758 242 0.9193 0.0807
39 3000 2756 244 0.9187 0.0813
40 3000 2758 242 0.9193 0.0807
41 3000 2762 238 0.9207 0.0793
42 3000 2759 241 0.9197 0.0803
43 3000 2756 244 0.9187 0.0813
44 3000 2754 246 0.9180 0.0820
45 3000 2760 240 0.9200 0.0800
46 3000 2756 244 0.9187 0.0813
47 3000 2762 238 0.9207 0.0793
48 3000 2760 240 0.9200 0.0800
49 3000 2756 244 0.9187 0.0813
50 3000 2756 244 0.9187 0.0813
51 3000 2761 239 0.9203 0.0797
52 3000 2763 237 0.9210 0.0790
53 3000 2754 246 0.9180 0.0820
54 3000 2763 237 0.9210 0.0790
55 3000 2759 241 0.9197 0.0803
56 3000 2753 247 0.9177 0.0823
57 3000 2755 245 0.9183 0.0817
58 3000 2755 245 0.9183 0.0817
59 3000 2749 251 0.9163 0.0837
60 3000 2751 249 0.9170 0.0830
61 3000 2748 252 0.9160 0.0840
62 3000 2749 251 0.9163 0.0837
63 3000 2747 253 0.9157 0.0843
64 3000 2746 254 0.9153 0.0847
65 3000 2751 249 0.9170 0.0830
66 3000 2748 252 0.9160 0.0840
67 3000 2745 255 0.9150 0.0850
68 3000 2744 256 0.9147 0.0853
69 3000 2748 252 0.9160 0.0840
70 3000 2749 251 0.9163 0.0837
71 3000 2750 250 0.9167 0.0833
72 3000 2749 251 0.9163 0.0837
73 3000 2756 244 0.9187 0.0813
74 3000 2759 241 0.9197 0.0803
75 3000 2755 245 0.9183 0.0817
76 3000 2752 248 0.9173 0.0827
77 3000 2753 247 0.9177 0.0823
78 3000 2750 250 0.9167 0.0833
79 3000 2754 246 0.9180 0.0820
80 3000 2752 248 0.9173 0.0827
81 3000 2748 252 0.9160 0.0840
82 3000 2751 249 0.9170 0.0830
83 3000 2748 252 0.9160 0.0840
84 3000 2748 252 0.9160 0.0840
85 3000 2749 251 0.9163 0.0837
86 3000 2744 256 0.9147 0.0853
87 3000 2747 253 0.9157 0.0843
88 3000 2746 254 0.9153 0.0847
89 3000 2748 252 0.9160 0.0840
90 3000 2746 254 0.9153 0.0847
91 3000 2749 251 0.9163 0.0837
92 3000 2749 251 0.9163 0.0837
93 3000 2753 247 0.9177 0.0823
94 3000 2756 244 0.9187 0.0813
95 3000 2753 247 0.9177 0.0823
96 3000 2743 257 0.9143 0.0857
97 3000 2751 249 0.9170 0.0830
98 3000 2749 251 0.9163 0.0837
99 3000 2749 251 0.9163 0.0837
100 3000 2745 255 0.9150 0.0850
101 3000 2744 256 0.9147 0.0853
102 3000 2744 256 0.9147 0.0853
103 3000 2746 254 0.9153 0.0847
104 3000 2745 255 0.9150 0.0850
105 3000 2748 252 0.9160 0.0840
106 3000 2745 255 0.9150 0.0850
107 3000 2742 258 0.9140 0.0860
108 3000 2740 260 0.9133 0.0867
109 3000 2737 263 0.9123 0.0877
110 3000 2740 260 0.9133 0.0867
111 3000 2737 263 0.9123 0.0877
112 3000 2734 266 0.9113 0.0887
113 3000 2739 261 0.9130 0.0870
114 3000 2741 259 0.9137 0.0863
115 3000 2739 261 0.9130 0.0870
116 3000 2742 258 0.9140 0.0860
117 3000 2737 263 0.9123 0.0877
118 3000 2736 264 0.9120 0.0880
119 3000 2739 261 0.9130 0.0870
120 3000 2741 259 0.9137 0.0863
121 3000 2736 264 0.9120 0.0880
122 3000 2736 264 0.9120 0.0880
123 3000 2737 263 0.9123 0.0877
124 3000 2740 260 0.9133 0.0867
125 3000 2734 266 0.9113 0.0887
126 3000 2736 264 0.9120 0.0880
127 3000 2734 266 0.9113 0.0887
128 3000 2735 265 0.9117 0.0883
129 3000 2736 264 0.9120 0.0880
130 3000 2733 267 0.9110 0.0890
131 3000 2733 267 0.9110 0.0890
132 3000 2729 271 0.9097 0.0903
133 3000 2737 263 0.9123 0.0877
134 3000 2739 261 0.9130 0.0870
135 3000 2735 265 0.9117 0.0883
136 3000 2737 263 0.9123 0.0877
137 3000 2732 268 0.9107 0.0893
138 3000 2735 265 0.9117 0.0883
139 3000 2733 267 0.9110 0.0890
140 3000 2729 271 0.9097 0.0903
141 3000 2733 267 0.9110 0.0890
142 3000 2734 266 0.9113 0.0887
143 3000 2731 269 0.9103 0.0897
144 3000 2732 268 0.9107 0.0893
145 3000 2734 266 0.9113 0.0887
146 3000 2735 265 0.9117 0.0883
147 3000 2731 269 0.9103 0.0897
148 3000 2736 264 0.9120 0.0880
149 3000 2735 265 0.9117 0.0883
150 3000 2738 262 0.9127 0.0873
151 3000 2737 263 0.9123 0.0877
152 3000 2735 265 0.9117 0.0883
153 3000 2736 264 0.9120 0.0880
154 3000 2738 262 0.9127 0.0873
155 3000 2731 269 0.9103 0.0897
156 3000 2735 265 0.9117 0.0883
157 3000 2731 269 0.9103 0.0897
158 3000 2733 267 0.9110 0.0890
159 3000 2725 275 0.9083 0.0917
160 3000 2731 269 0.9103 0.0897
161 3000 2734 266 0.9113 0.0887
162 3000 2727 273 0.9090 0.0910
163 3000 2731 269 0.9103 0.0897
164 3000 2730 270 0.9100 0.0900
165 3000 2730 270 0.9100 0.0900
166 3000 2738 262 0.9127 0.0873
167 3000 2733 267 0.9110 0.0890
168 3000 2731 269 0.9103 0.0897
169 3000 2730 270 0.9100 0.0900
170 3000 2724 276 0.9080 0.0920
171 3000 2727 273 0.9090 0.0910
172 3000 2731 269 0.9103 0.0897
173 3000 2732 268 0.9107 0.0893
174 3000 2732 268 0.9107 0.0893
175 3000 2731 269 0.9103 0.0897
176 3000 2729 271 0.9097 0.0903
177 3000 2724 276 0.9080 0.0920
178 3000 2727 273 0.9090 0.0910
179 3000 2728 272 0.9093 0.0907
180 3000 2731 269 0.9103 0.0897
181 3000 2733 267 0.9110 0.0890
182 3000 2732 268 0.9107 0.0893
183 3000 2737 263 0.9123 0.0877
184 3000 2736 264 0.9120 0.0880
185 3000 2735 265 0.9117 0.0883
186 3000 2735 265 0.9117 0.0883
187 3000 2734 266 0.9113 0.0887
188 3000 2734 266 0.9113 0.0887
189 3000 2731 269 0.9103 0.0897
190 3000 2738 262 0.9127 0.0873
191 3000 2737 263 0.9123 0.0877
192 3000 2736 264 0.9120 0.0880
193 3000 2729 271 0.9097 0.0903
194 3000 2733 267 0.9110 0.0890
195 3000 2731 269 0.9103 0.0897
196 3000 2732 268 0.9107 0.0893
197 3000 2727 273 0.9090 0.0910
198 3000 2730 270 0.9100 0.0900
199 3000 2731 269 0.9103 0.0897
200 3000 2731 269 0.9103 0.0897
201 3000 2732 268 0.9107 0.0893
202 3000 2732 268 0.9107 0.0893
203 3000 2732 268 0.9107 0.0893
204 3000 2733 267 0.9110 0.0890
205 3000 2736 264 0.9120 0.0880
206 3000 2731 269 0.9103 0.0897
207 3000 2733 267 0.9110 0.0890
208 3000 2727 273 0.9090 0.0910
209 3000 2725 275 0.9083 0.0917
210 3000 2731 269 0.9103 0.0897
211 3000 2727 273 0.9090 0.0910
212 3000 2735 265 0.9117 0.0883
213 3000 2728 272 0.9093 0.0907
214 3000 2727 273 0.9090 0.0910
215 3000 2733 267 0.9110 0.0890
216 3000 2730 270 0.9100 0.0900
217 3000 2732 268 0.9107 0.0893
218 3000 2728 272 0.9093 0.0907
219 3000 2730 270 0.9100 0.0900
220 3000 2727 273 0.9090 0.0910
221 3000 2724 276 0.9080 0.0920
222 3000 2727 273 0.9090 0.0910
223 3000 2725 275 0.9083 0.0917
224 3000 2721 279 0.9070 0.0930
225 3000 2726 274 0.9087 0.0913
226 3000 2731 269 0.9103 0.0897
227 3000 2729 271 0.9097 0.0903
228 3000 2727 273 0.9090 0.0910
229 3000 2725 275 0.9083 0.0917
230 3000 2727 273 0.9090 0.0910
231 3000 2721 279 0.9070 0.0930
232 3000 2725 275 0.9083 0.0917
233 3000 2724 276 0.9080 0.0920
234 3000 2725 275 0.9083 0.0917
235 3000 2725 275 0.9083 0.0917
236 3000 2727 273 0.9090 0.0910
237 3000 2723 277 0.9077 0.0923
238 3000 2725 275 0.9083 0.0917
239 3000 2724 276 0.9080 0.0920
240 3000 2726 274 0.9087 0.0913
241 3000 2728 272 0.9093 0.0907
242 3000 2726 274 0.9087 0.0913
243 3000 2725 275 0.9083 0.0917
244 3000 2723 277 0.9077 0.0923
245 3000 2726 274 0.9087 0.0913
246 3000 2724 276 0.9080 0.0920
247 3000 2723 277 0.9077 0.0923
248 3000 2724 276 0.9080 0.0920
249 3000 2720 280 0.9067 0.0933
250 3000 2725 275 0.9083 0.0917
251 3000 2721 279 0.9070 0.0930
252 3000 2727 273 0.9090 0.0910
253 3000 2728 272 0.9093 0.0907
254 3000 2722 278 0.9073 0.0927
255 3000 2723 277 0.9077 0.0923
256 3000 2725 275 0.9083 0.0917
257 3000 2724 276 0.9080 0.0920
258 3000 2723 277 0.9077 0.0923
259 3000 2725 275 0.9083 0.0917
260 3000 2721 279 0.9070 0.0930
261 3000 2722 278 0.9073 0.0927
262 3000 2724 276 0.9080 0.0920
263 3000 2721 279 0.9070 0.0930
264 3000 2718 282 0.9060 0.0940
265 3000 2717 283 0.9057 0.0943
266 3000 2718 282 0.9060 0.0940
267 3000 2717 283 0.9057 0.0943
268 3000 2718 282 0.9060 0.0940
269 3000 2724 276 0.9080 0.0920
270 3000 2722 278 0.9073 0.0927
271 3000 2718 282 0.9060 0.0940
272 3000 2719 281 0.9063 0.0937
273 3000 2717 283 0.9057 0.0943
274 3000 2717 283 0.9057 0.0943
275 3000 2719 281 0.9063 0.0937
276 3000 2714 286 0.9047 0.0953
277 3000 2718 282 0.9060 0.0940
278 3000 2717 283 0.9057 0.0943
279 3000 2716 284 0.9053 0.0947
280 3000 2719 281 0.9063 0.0937
281 3000 2715 285 0.9050 0.0950
282 3000 2715 285 0.9050 0.0950
283 3000 2715 285 0.9050 0.0950
284 3000 2718 282 0.9060 0.0940
285 3000 2717 283 0.9057 0.0943
286 3000 2719 281 0.9063 0.0937
287 3000 2714 286 0.9047 0.0953
288 3000 2714 286 0.9047 0.0953
289 3000 2716 284 0.9053 0.0947
290 3000 2720 280 0.9067 0.0933
291 3000 2716 284 0.9053 0.0947
292 3000 2713 287 0.9043 0.0957
293 3000 2714 286 0.9047 0.0953
294 3000 2715 285 0.9050 0.0950
295 3000 2707 293 0.9023 0.0977
296 3000 2712 288 0.9040 0.0960
297 3000 2713 287 0.9043 0.0957
298 3000 2713 287 0.9043 0.0957
299 3000 2713 287 0.9043 0.0957
300 3000 2709 291 0.9030 0.0970
301 3000 2713 287 0.9043 0.0957
302 3000 2713 287 0.9043 0.0957
303 3000 2713 287 0.9043 0.0957
304 3000 2715 285 0.9050 0.0950
305 3000 2715 285 0.9050 0.0950
306 3000 2716 284 0.9053 0.0947
307 3000 2713 287 0.9043 0.0957
308 3000 2713 287 0.9043 0.0957
309 3000 2712 288 0.9040 0.0960
310 3000 2708 292 0.9027 0.0973
311 3000 2706 294 0.9020 0.0980
312 3000 2710 290 0.9033 0.0967
313 3000 2710 290 0.9033 0.0967
314 3000 2711 289 0.9037 0.0963
315 3000 2712 288 0.9040 0.0960
316 3000 2715 285 0.9050 0.0950
317 3000 2713 287 0.9043 0.0957
318 3000 2716 284 0.9053 0.0947
319 3000 2716 284 0.9053 0.0947
320 3000 2713 287 0.9043 0.0957
321 3000 2712 288 0.9040 0.0960
322 3000 2712 288 0.9040 0.0960
323 3000 2712 288 0.9040 0.0960
324 3000 2712 288 0.9040 0.0960
325 3000 2708 292 0.9027 0.0973
326 3000 2709 291 0.9030 0.0970
327 3000 2708 292 0.9027 0.0973
328 3000 2711 289 0.9037 0.0963
329 3000 2711 289 0.9037 0.0963
330 3000 2710 290 0.9033 0.0967
331 3000 2712 288 0.9040 0.0960
332 3000 2709 291 0.9030 0.0970
333 3000 2707 293 0.9023 0.0977
334 3000 2711 289 0.9037 0.0963
335 3000 2712 288 0.9040 0.0960
336 3000 2714 286 0.9047 0.0953
337 3000 2712 288 0.9040 0.0960
338 3000 2709 291 0.9030 0.0970
339 3000 2709 291 0.9030 0.0970
340 3000 2709 291 0.9030 0.0970
341 3000 2709 291 0.9030 0.0970
342 3000 2707 293 0.9023 0.0977
343 3000 2704 296 0.9013 0.0987
344 3000 2707 293 0.9023 0.0977
345 3000 2706 294 0.9020 0.0980
346 3000 2701 299 0.9003 0.0997
347 3000 2705 295 0.9017 0.0983
348 3000 2703 297 0.9010 0.0990
349 3000 2707 293 0.9023 0.0977
350 3000 2705 295 0.9017 0.0983
351 3000 2706 294 0.9020 0.0980
352 3000 2710 290 0.9033 0.0967
353 3000 2710 290 0.9033 0.0967
354 3000 2703 297 0.9010 0.0990
355 3000 2708 292 0.9027 0.0973
356 3000 2700 300 0.9000 0.1000
357 3000 2706 294 0.9020 0.0980
358 3000 2705 295 0.9017 0.0983
359 3000 2703 297 0.9010 0.0990
360 3000 2700 300 0.9000 0.1000
361 3000 2705 295 0.9017 0.0983
362 3000 2702 298 0.9007 0.0993
363 3000 2703 297 0.9010 0.0990
364 3000 2705 295 0.9017 0.0983
365 3000 2707 293 0.9023 0.0977
366 3000 2708 292 0.9027 0.0973
367 3000 2705 295 0.9017 0.0983
368 3000 2706 294 0.9020 0.0980
369 3000 2701 299 0.9003 0.0997
370 3000 2701 299 0.9003 0.0997
371 3000 2702 298 0.9007 0.0993
372 3000 2706 294 0.9020 0.0980
373 3000 2708 292 0.9027 0.0973
374 3000 2707 293 0.9023 0.0977
375 3000 2705 295 0.9017 0.0983
376 3000 2706 294 0.9020 0.0980
377 3000 2707 293 0.9023 0.0977
378 3000 2704 296 0.9013 0.0987
379 3000 2704 296 0.9013 0.0987
380 3000 2701 299 0.9003 0.0997
381 3000 2708 292 0.9027 0.0973
382 3000 2707 293 0.9023 0.0977
383 3000 2709 291 0.9030 0.0970
384 3000 2709 291 0.9030 0.0970
385 3000 2706 294 0.9020 0.0980
386 3000 2706 294 0.9020 0.0980
387 3000 2705 295 0.9017 0.0983
388 3000 2707 293 0.9023 0.0977
389 3000 2707 293 0.9023 0.0977
390 3000 2708 292 0.9027 0.0973
391 3000 2707 293 0.9023 0.0977
392 3000 2708 292 0.9027 0.0973
393 3000 2710 290 0.9033 0.0967
394 3000 2706 294 0.9020 0.0980
395 3000 2707 293 0.9023 0.0977
396 3000 2711 289 0.9037 0.0963
397 3000 2709 291 0.9030 0.0970
398 3000 2710 290 0.9033 0.0967
399 3000 2712 288 0.9040 0.0960
400 3000 2710 290 0.9033 0.0967
401 3000 2709 291 0.9030 0.0970
402 3000 2712 288 0.9040 0.0960
403 3000 2706 294 0.9020 0.0980
404 3000 2706 294 0.9020 0.0980
405 3000 2706 294 0.9020 0.0980
406 3000 2706 294 0.9020 0.0980
407 3000 2705 295 0.9017 0.0983
408 3000 2707 293 0.9023 0.0977
409 3000 2710 290 0.9033 0.0967
410 3000 2711 289 0.9037 0.0963
411 3000 2706 294 0.9020 0.0980
412 3000 2705 295 0.9017 0.0983
413 3000 2700 300 0.9000 0.1000
414 3000 2705 295 0.9017 0.0983
415 3000 2701 299 0.9003 0.0997
416 3000 2700 300 0.9000 0.1000
417 3000 2699 301 0.8997 0.1003
418 3000 2702 298 0.9007 0.0993
419 3000 2700 300 0.9000 0.1000
420 3000 2700 300 0.9000 0.1000
421 3000 2704 296 0.9013 0.0987
422 3000 2701 299 0.9003 0.0997
423 3000 2697 303 0.8990 0.1010
424 3000 2700 300 0.9000 0.1000
425 3000 2700 300 0.9000 0.1000
426 3000 2698 302 0.8993 0.1007
427 3000 2699 301 0.8997 0.1003
428 3000 2702 298 0.9007 0.0993
429 3000 2700 300 0.9000 0.1000
430 3000 2702 298 0.9007 0.0993
431 3000 2701 299 0.9003 0.0997
432 3000 2702 298 0.9007 0.0993
433 3000 2699 301 0.8997 0.1003
434 3000 2698 302 0.8993 0.1007
435 3000 2701 299 0.9003 0.0997
436 3000 2698 302 0.8993 0.1007
437 3000 2699 301 0.8997 0.1003
438 3000 2700 300 0.9000 0.1000
439 3000 2698 302 0.8993 0.1007
440 3000 2699 301 0.8997 0.1003
441 3000 2699 301 0.8997 0.1003
442 3000 2703 297 0.9010 0.0990
443 3000 2698 302 0.8993 0.1007
444 3000 2703 297 0.9010 0.0990
445 3000 2703 297 0.9010 0.0990
446 3000 2703 297 0.9010 0.0990
447 3000 2702 298 0.9007 0.0993
448 3000 2704 296 0.9013 0.0987
449 3000 2702 298 0.9007 0.0993
450 3000 2706 294 0.9020 0.0980
451 3000 2704 296 0.9013 0.0987
452 3000 2705 295 0.9017 0.0983
453 3000 2701 299 0.9003 0.0997
454 3000 2701 299 0.9003 0.0997
455 3000 2702 298 0.9007 0.0993
456 3000 2699 301 0.8997 0.1003
457 3000 2701 299 0.9003 0.0997
458 3000 2700 300 0.9000 0.1000
459 3000 2697 303 0.8990 0.1010
460 3000 2701 299 0.9003 0.0997
461 3000 2700 300 0.9000 0.1000
462 3000 2699 301 0.8997 0.1003
463 3000 2698 302 0.8993 0.1007
464 3000 2700 300 0.9000 0.1000
465 3000 2703 297 0.9010 0.0990
466 3000 2702 298 0.9007 0.0993
467 3000 2701 299 0.9003 0.0997
468 3000 2702 298 0.9007 0.0993
469 3000 2700 300 0.9000 0.1000
470 3000 2701 299 0.9003 0.0997
471 3000 2701 299 0.9003 0.0997
472 3000 2702 298 0.9007 0.0993
473 3000 2706 294 0.9020 0.0980
474 3000 2706 294 0.9020 0.0980
475 3000 2703 297 0.9010 0.0990
476 3000 2704 296 0.9013 0.0987
477 3000 2702 298 0.9007 0.0993
478 3000 2705 295 0.9017 0.0983
479 3000 2703 297 0.9010 0.0990
480 3000 2701 299 0.9003 0.0997
481 3000 2704 296 0.9013 0.0987
482 3000 2705 295 0.9017 0.0983
483 3000 2699 301 0.8997 0.1003
484 3000 2703 297 0.9010 0.0990
485 3000 2703 297 0.9010 0.0990
486 3000 2701 299 0.9003 0.0997
487 3000 2701 299 0.9003 0.0997
488 3000 2703 297 0.9010 0.0990
489 3000 2700 300 0.9000 0.1000
490 3000 2700 300 0.9000 0.1000
491 3000 2701 299 0.9003 0.0997
492 3000 2698 302 0.8993 0.1007
493 3000 2700 300 0.9000 0.1000
494 3000 2699 301 0.8997 0.1003
495 3000 2696 304 0.8987 0.1013
496 3000 2696 304 0.8987 0.1013
497 3000 2693 307 0.8977 0.1023
498 3000 2697 303 0.8990 0.1010
499 3000 2693 307 0.8977 0.1023
500 3000 2696 304 0.8987 0.1013
501 3000 2699 301 0.8997 0.1003
502 3000 2696 304 0.8987 0.1013
503 3000 2697 303 0.8990 0.1010
504 3000 2697 303 0.8990 0.1010
505 3000 2697 303 0.8990 0.1010
506 3000 2702 298 0.9007 0.0993
507 3000 2694 306 0.8980 0.1020
508 3000 2693 307 0.8977 0.1023
509 3000 2695 305 0.8983 0.1017
510 3000 2695 305 0.8983 0.1017
511 3000 2696 304 0.8987 0.1013
512 3000 2692 308 0.8973 0.1027
513 3000 2694 306 0.8980 0.1020
514 3000 2693 307 0.8977 0.1023
515 3000 2695 305 0.8983 0.1017
516 3000 2694 306 0.8980 0.1020
517 3000 2692 308 0.8973 0.1027
518 3000 2695 305 0.8983 0.1017
519 3000 2693 307 0.8977 0.1023
520 3000 2694 306 0.8980 0.1020
521 3000 2694 306 0.8980 0.1020
522 3000 2690 310 0.8967 0.1033
523 3000 2692 308 0.8973 0.1027
524 3000 2692 308 0.8973 0.1027
525 3000 2691 309 0.8970 0.1030
526 3000 2690 310 0.8967 0.1033
527 3000 2690 310 0.8967 0.1033
528 3000 2694 306 0.8980 0.1020
529 3000 2693 307 0.8977 0.1023
530 3000 2692 308 0.8973 0.1027
531 3000 2695 305 0.8983 0.1017
532 3000 2690 310 0.8967 0.1033
533 3000 2692 308 0.8973 0.1027
534 3000 2692 308 0.8973 0.1027
535 3000 2692 308 0.8973 0.1027
536 3000 2687 313 0.8957 0.1043
537 3000 2687 313 0.8957 0.1043
538 3000 2686 314 0.8953 0.1047
539 3000 2689 311 0.8963 0.1037
540 3000 2690 310 0.8967 0.1033
541 3000 2688 312 0.8960 0.1040
542 3000 2689 311 0.8963 0.1037
543 3000 2689 311 0.8963 0.1037
544 3000 2688 312 0.8960 0.1040
545 3000 2684 316 0.8947 0.1053
546 3000 2689 311 0.8963 0.1037
547 3000 2684 316 0.8947 0.1053
548 3000 2683 317 0.8943 0.1057
549 3000 2690 310 0.8967 0.1033
550 3000 2692 308 0.8973 0.1027
551 3000 2693 307 0.8977 0.1023
552 3000 2689 311 0.8963 0.1037
553 3000 2694 306 0.8980 0.1020
554 3000 2691 309 0.8970 0.1030
555 3000 2690 310 0.8967 0.1033
556 3000 2693 307 0.8977 0.1023
557 3000 2695 305 0.8983 0.1017
558 3000 2691 309 0.8970 0.1030
559 3000 2690 310 0.8967 0.1033
560 3000 2693 307 0.8977 0.1023
561 3000 2690 310 0.8967 0.1033
562 3000 2691 309 0.8970 0.1030
563 3000 2689 311 0.8963 0.1037
564 3000 2691 309 0.8970 0.1030
565 3000 2691 309 0.8970 0.1030
566 3000 2689 311 0.8963 0.1037
567 3000 2686 314 0.8953 0.1047
568 3000 2689 311 0.8963 0.1037
569 3000 2687 313 0.8957 0.1043
570 3000 2691 309 0.8970 0.1030
571 3000 2690 310 0.8967 0.1033
572 3000 2692 308 0.8973 0.1027
573 3000 2690 310 0.8967 0.1033
574 3000 2687 313 0.8957 0.1043
575 3000 2686 314 0.8953 0.1047
576 3000 2687 313 0.8957 0.1043
577 3000 2688 312 0.8960 0.1040
578 3000 2689 311 0.8963 0.1037
579 3000 2688 312 0.8960 0.1040
580 3000 2690 310 0.8967 0.1033
581 3000 2691 309 0.8970 0.1030
582 3000 2690 310 0.8967 0.1033
583 3000 2689 311 0.8963 0.1037
584 3000 2688 312 0.8960 0.1040
585 3000 2690 310 0.8967 0.1033
586 3000 2688 312 0.8960 0.1040
587 3000 2690 310 0.8967 0.1033
588 3000 2690 310 0.8967 0.1033
589 3000 2685 315 0.8950 0.1050
590 3000 2689 311 0.8963 0.1037
591 3000 2692 308 0.8973 0.1027
592 3000 2694 306 0.8980 0.1020
593 3000 2690 310 0.8967 0.1033
594 3000 2689 311 0.8963 0.1037
595 3000 2689 311 0.8963 0.1037
596 3000 2692 308 0.8973 0.1027
597 3000 2692 308 0.8973 0.1027
598 3000 2689 311 0.8963 0.1037
599 3000 2693 307 0.8977 0.1023
600 3000 2688 312 0.8960 0.1040
601 3000 2689 311 0.8963 0.1037
602 3000 2689 311 0.8963 0.1037
603 3000 2689 311 0.8963 0.1037
604 3000 2689 311 0.8963 0.1037
605 3000 2688 312 0.8960 0.1040
606 3000 2689 311 0.8963 0.1037
607 3000 2693 307 0.8977 0.1023
608 3000 2688 312 0.8960 0.1040
609 3000 2692 308 0.8973 0.1027
610 3000 2690 310 0.8967 0.1033
611 3000 2691 309 0.8970 0.1030
612 3000 2690 310 0.8967 0.1033
613 3000 2691 309 0.8970 0.1030
614 3000 2694 306 0.8980 0.1020
615 3000 2690 310 0.8967 0.1033
616 3000 2689 311 0.8963 0.1037
617 3000 2690 310 0.8967 0.1033
618 3000 2691 309 0.8970 0.1030
619 3000 2690 310 0.8967 0.1033
620 3000 2690 310 0.8967 0.1033
621 3000 2689 311 0.8963 0.1037
622 3000 2689 311 0.8963 0.1037
623 3000 2690 310 0.8967 0.1033
624 3000 2690 310 0.8967 0.1033
625 3000 2690 310 0.8967 0.1033
626 3000 2688 312 0.8960 0.1040
627 3000 2688 312 0.8960 0.1040
628 3000 2691 309 0.8970 0.1030
629 3000 2687 313 0.8957 0.1043
630 3000 2689 311 0.8963 0.1037
631 3000 2689 311 0.8963 0.1037
632 3000 2689 311 0.8963 0.1037
633 3000 2689 311 0.8963 0.1037
634 3000 2688 312 0.8960 0.1040
635 3000 2693 307 0.8977 0.1023
636 3000 2690 310 0.8967 0.1033
637 3000 2687 313 0.8957 0.1043
638 3000 2689 311 0.8963 0.1037
639 3000 2690 310 0.8967 0.1033
640 3000 2689 311 0.8963 0.1037
641 3000 2687 313 0.8957 0.1043
642 3000 2687 313 0.8957 0.1043
643 3000 2687 313 0.8957 0.1043
644 3000 2691 309 0.8970 0.1030
645 3000 2687 313 0.8957 0.1043
646 3000 2688 312 0.8960 0.1040
647 3000 2690 310 0.8967 0.1033
648 3000 2691 309 0.8970 0.1030
649 3000 2693 307 0.8977 0.1023
650 3000 2690 310 0.8967 0.1033
651 3000 2690 310 0.8967 0.1033
652 3000 2691 309 0.8970 0.1030
653 3000 2692 308 0.8973 0.1027
654 3000 2692 308 0.8973 0.1027
655 3000 2688 312 0.8960 0.1040
656 3000 2686 314 0.8953 0.1047
657 3000 2688 312 0.8960 0.1040
658 3000 2691 309 0.8970 0.1030
659 3000 2684 316 0.8947 0.1053
660 3000 2688 312 0.8960 0.1040
661 3000 2687 313 0.8957 0.1043
662 3000 2691 309 0.8970 0.1030
663 3000 2690 310 0.8967 0.1033
664 3000 2693 307 0.8977 0.1023
665 3000 2692 308 0.8973 0.1027
666 3000 2689 311 0.8963 0.1037
667 3000 2691 309 0.8970 0.1030
668 3000 2691 309 0.8970 0.1030
669 3000 2689 311 0.8963 0.1037
670 3000 2692 308 0.8973 0.1027
671 3000 2690 310 0.8967 0.1033
672 3000 2691 309 0.8970 0.1030
673 3000 2686 314 0.8953 0.1047
674 3000 2691 309 0.8970 0.1030
675 3000 2691 309 0.8970 0.1030
676 3000 2692 308 0.8973 0.1027
677 3000 2693 307 0.8977 0.1023
678 3000 2688 312 0.8960 0.1040
679 3000 2691 309 0.8970 0.1030
680 3000 2691 309 0.8970 0.1030
681 3000 2690 310 0.8967 0.1033
682 3000 2686 314 0.8953 0.1047
683 3000 2689 311 0.8963 0.1037
684 3000 2690 310 0.8967 0.1033
685 3000 2687 313 0.8957 0.1043
686 3000 2686 314 0.8953 0.1047
687 3000 2687 313 0.8957 0.1043
688 3000 2690 310 0.8967 0.1033
689 3000 2692 308 0.8973 0.1027
690 3000 2689 311 0.8963 0.1037
691 3000 2689 311 0.8963 0.1037
692 3000 2689 311 0.8963 0.1037
693 3000 2688 312 0.8960 0.1040
694 3000 2686 314 0.8953 0.1047
695 3000 2689 311 0.8963 0.1037
696 3000 2689 311 0.8963 0.1037
697 3000 2686 314 0.8953 0.1047
698 3000 2682 318 0.8940 0.1060
699 3000 2684 316 0.8947 0.1053
700 3000 2681 319 0.8937 0.1063
701 3000 2686 314 0.8953 0.1047
702 3000 2680 320 0.8933 0.1067
703 3000 2681 319 0.8937 0.1063
704 3000 2684 316 0.8947 0.1053
705 3000 2684 316 0.8947 0.1053
706 3000 2683 317 0.8943 0.1057
707 3000 2678 322 0.8927 0.1073
708 3000 2680 320 0.8933 0.1067
709 3000 2684 316 0.8947 0.1053
710 3000 2680 320 0.8933 0.1067
711 3000 2680 320 0.8933 0.1067
712 3000 2682 318 0.8940 0.1060
713 3000 2682 318 0.8940 0.1060
714 3000 2682 318 0.8940 0.1060
715 3000 2682 318 0.8940 0.1060
716 3000 2683 317 0.8943 0.1057
717 3000 2680 320 0.8933 0.1067
718 3000 2679 321 0.8930 0.1070
719 3000 2680 320 0.8933 0.1067
720 3000 2674 326 0.8913 0.1087
721 3000 2672 328 0.8907 0.1093
722 3000 2677 323 0.8923 0.1077
723 3000 2679 321 0.8930 0.1070
724 3000 2679 321 0.8930 0.1070
725 3000 2682 318 0.8940 0.1060
726 3000 2676 324 0.8920 0.1080
727 3000 2672 328 0.8907 0.1093
728 3000 2675 325 0.8917 0.1083
729 3000 2676 324 0.8920 0.1080
730 3000 2679 321 0.8930 0.1070
731 3000 2674 326 0.8913 0.1087
732 3000 2676 324 0.8920 0.1080
733 3000 2677 323 0.8923 0.1077
734 3000 2678 322 0.8927 0.1073
735 3000 2677 323 0.8923 0.1077
736 3000 2675 325 0.8917 0.1083
737 3000 2674 326 0.8913 0.1087
738 3000 2679 321 0.8930 0.1070
739 3000 2672 328 0.8907 0.1093
740 3000 2676 324 0.8920 0.1080
741 3000 2678 322 0.8927 0.1073
742 3000 2676 324 0.8920 0.1080
743 3000 2678 322 0.8927 0.1073
744 3000 2675 325 0.8917 0.1083
745 3000 2677 323 0.8923 0.1077
746 3000 2674 326 0.8913 0.1087
747 3000 2674 326 0.8913 0.1087
748 3000 2675 325 0.8917 0.1083
749 3000 2677 323 0.8923 0.1077
750 3000 2676 324 0.8920 0.1080
751 3000 2674 326 0.8913 0.1087
752 3000 2667 333 0.8890 0.1110
753 3000 2668 332 0.8893 0.1107
754 3000 2672 328 0.8907 0.1093
755 3000 2669 331 0.8897 0.1103
756 3000 2669 331 0.8897 0.1103
757 3000 2671 329 0.8903 0.1097
758 3000 2669 331 0.8897 0.1103
759 3000 2671 329 0.8903 0.1097
760 3000 2668 332 0.8893 0.1107
761 3000 2669 331 0.8897 0.1103
762 3000 2669 331 0.8897 0.1103
763 3000 2677 323 0.8923 0.1077
764 3000 2673 327 0.8910 0.1090
765 3000 2676 324 0.8920 0.1080
766 3000 2677 323 0.8923 0.1077
767 3000 2678 322 0.8927 0.1073
768 3000 2676 324 0.8920 0.1080
769 3000 2674 326 0.8913 0.1087
770 3000 2677 323 0.8923 0.1077
771 3000 2671 329 0.8903 0.1097
772 3000 2668 332 0.8893 0.1107
773 3000 2672 328 0.8907 0.1093
774 3000 2672 328 0.8907 0.1093
775 3000 2670 330 0.8900 0.1100
776 3000 2671 329 0.8903 0.1097
777 3000 2675 325 0.8917 0.1083
778 3000 2669 331 0.8897 0.1103
779 3000 2672 328 0.8907 0.1093
780 3000 2674 326 0.8913 0.1087
781 3000 2673 327 0.8910 0.1090
782 3000 2672 328 0.8907 0.1093
783 3000 2673 327 0.8910 0.1090
784 3000 2671 329 0.8903 0.1097
785 3000 2673 327 0.8910 0.1090
786 3000 2675 325 0.8917 0.1083
787 3000 2676 324 0.8920 0.1080
788 3000 2674 326 0.8913 0.1087
789 3000 2674 326 0.8913 0.1087
790 3000 2676 324 0.8920 0.1080
791 3000 2674 326 0.8913 0.1087
792 3000 2675 325 0.8917 0.1083
793 3000 2678 322 0.8927 0.1073
794 3000 2675 325 0.8917 0.1083
795 3000 2677 323 0.8923 0.1077
796 3000 2678 322 0.8927 0.1073
797 3000 2677 323 0.8923 0.1077
798 3000 2676 324 0.8920 0.1080
799 3000 2674 326 0.8913 0.1087
800 3000 2675 325 0.8917 0.1083
801 3000 2675 325 0.8917 0.1083
802 3000 2676 324 0.8920 0.1080
803 3000 2672 328 0.8907 0.1093
804 3000 2675 325 0.8917 0.1083
805 3000 2673 327 0.8910 0.1090
806 3000 2673 327 0.8910 0.1090
807 3000 2673 327 0.8910 0.1090
808 3000 2672 328 0.8907 0.1093
809 3000 2674 326 0.8913 0.1087
810 3000 2672 328 0.8907 0.1093
811 3000 2675 325 0.8917 0.1083
812 3000 2670 330 0.8900 0.1100
813 3000 2674 326 0.8913 0.1087
814 3000 2676 324 0.8920 0.1080
815 3000 2675 325 0.8917 0.1083
816 3000 2671 329 0.8903 0.1097
817 3000 2670 330 0.8900 0.1100
818 3000 2672 328 0.8907 0.1093
819 3000 2675 325 0.8917 0.1083
820 3000 2672 328 0.8907 0.1093
821 3000 2676 324 0.8920 0.1080
822 3000 2676 324 0.8920 0.1080
823 3000 2673 327 0.8910 0.1090
824 3000 2670 330 0.8900 0.1100
825 3000 2672 328 0.8907 0.1093
826 3000 2673 327 0.8910 0.1090
827 3000 2671 329 0.8903 0.1097
828 3000 2671 329 0.8903 0.1097
829 3000 2670 330 0.8900 0.1100
830 3000 2672 328 0.8907 0.1093
831 3000 2670 330 0.8900 0.1100
832 3000 2666 334 0.8887 0.1113
833 3000 2668 332 0.8893 0.1107
834 3000 2668 332 0.8893 0.1107
835 3000 2666 334 0.8887 0.1113
836 3000 2665 335 0.8883 0.1117
837 3000 2669 331 0.8897 0.1103
838 3000 2668 332 0.8893 0.1107
839 3000 2667 333 0.8890 0.1110
840 3000 2666 334 0.8887 0.1113
841 3000 2665 335 0.8883 0.1117
842 3000 2664 336 0.8880 0.1120
843 3000 2666 334 0.8887 0.1113
844 3000 2663 337 0.8877 0.1123
845 3000 2663 337 0.8877 0.1123
846 3000 2664 336 0.8880 0.1120
847 3000 2664 336 0.8880 0.1120
848 3000 2662 338 0.8873 0.1127
849 3000 2660 340 0.8867 0.1133
850 3000 2660 340 0.8867 0.1133
851 3000 2660 340 0.8867 0.1133
852 3000 2662 338 0.8873 0.1127
853 3000 2665 335 0.8883 0.1117
854 3000 2665 335 0.8883 0.1117
855 3000 2664 336 0.8880 0.1120
856 3000 2668 332 0.8893 0.1107
857 3000 2664 336 0.8880 0.1120
858 3000 2663 337 0.8877 0.1123
859 3000 2663 337 0.8877 0.1123
860 3000 2665 335 0.8883 0.1117
861 3000 2661 339 0.8870 0.1130
862 3000 2662 338 0.8873 0.1127
863 3000 2662 338 0.8873 0.1127
864 3000 2662 338 0.8873 0.1127
865 3000 2663 337 0.8877 0.1123
866 3000 2662 338 0.8873 0.1127
867 3000 2664 336 0.8880 0.1120
868 3000 2662 338 0.8873 0.1127
869 3000 2663 337 0.8877 0.1123
870 3000 2665 335 0.8883 0.1117
871 3000 2664 336 0.8880 0.1120
872 3000 2667 333 0.8890 0.1110
873 3000 2663 337 0.8877 0.1123
874 3000 2662 338 0.8873 0.1127
875 3000 2660 340 0.8867 0.1133
876 3000 2663 337 0.8877 0.1123
877 3000 2664 336 0.8880 0.1120
878 3000 2662 338 0.8873 0.1127
879 3000 2662 338 0.8873 0.1127
880 3000 2664 336 0.8880 0.1120
881 3000 2664 336 0.8880 0.1120
882 3000 2664 336 0.8880 0.1120
883 3000 2663 337 0.8877 0.1123
884 3000 2664 336 0.8880 0.1120
885 3000 2664 336 0.8880 0.1120
886 3000 2662 338 0.8873 0.1127
887 3000 2661 339 0.8870 0.1130
888 3000 2664 336 0.8880 0.1120
889 3000 2665 335 0.8883 0.1117
890 3000 2666 334 0.8887 0.1113
891 3000 2664 336 0.8880 0.1120
892 3000 2666 334 0.8887 0.1113
893 3000 2666 334 0.8887 0.1113
894 3000 2668 332 0.8893 0.1107
895 3000 2661 339 0.8870 0.1130
896 3000 2658 342 0.8860 0.1140
897 3000 2662 338 0.8873 0.1127
898 3000 2661 339 0.8870 0.1130
899 3000 2662 338 0.8873 0.1127
900 3000 2658 342 0.8860 0.1140
901 3000 2662 338 0.8873 0.1127
902 3000 2661 339 0.8870 0.1130
903 3000 2661 339 0.8870 0.1130
904 3000 2660 340 0.8867 0.1133
905 3000 2660 340 0.8867 0.1133
906 3000 2660 340 0.8867 0.1133
907 3000 2662 338 0.8873 0.1127
908 3000 2660 340 0.8867 0.1133
909 3000 2663 337 0.8877 0.1123
910 3000 2660 340 0.8867 0.1133
911 3000 2662 338 0.8873 0.1127
912 3000 2660 340 0.8867 0.1133
913 3000 2665 335 0.8883 0.1117
914 3000 2665 335 0.8883 0.1117
915 3000 2660 340 0.8867 0.1133
916 3000 2664 336 0.8880 0.1120
917 3000 2662 338 0.8873 0.1127
918 3000 2661 339 0.8870 0.1130
919 3000 2661 339 0.8870 0.1130
920 3000 2662 338 0.8873 0.1127
921 3000 2661 339 0.8870 0.1130
922 3000 2666 334 0.8887 0.1113
923 3000 2669 331 0.8897 0.1103
924 3000 2665 335 0.8883 0.1117
925 3000 2669 331 0.8897 0.1103
926 3000 2669 331 0.8897 0.1103
927 3000 2668 332 0.8893 0.1107
928 3000 2669 331 0.8897 0.1103
929 3000 2666 334 0.8887 0.1113
930 3000 2664 336 0.8880 0.1120
931 3000 2668 332 0.8893 0.1107
932 3000 2662 338 0.8873 0.1127
933 3000 2665 335 0.8883 0.1117
934 3000 2667 333 0.8890 0.1110
935 3000 2672 328 0.8907 0.1093
936 3000 2668 332 0.8893 0.1107
937 3000 2669 331 0.8897 0.1103
938 3000 2665 335 0.8883 0.1117
939 3000 2666 334 0.8887 0.1113
940 3000 2666 334 0.8887 0.1113
941 3000 2666 334 0.8887 0.1113
942 3000 2669 331 0.8897 0.1103
943 3000 2665 335 0.8883 0.1117
944 3000 2669 331 0.8897 0.1103
945 3000 2665 335 0.8883 0.1117
946 3000 2665 335 0.8883 0.1117
947 3000 2662 338 0.8873 0.1127
948 3000 2664 336 0.8880 0.1120
949 3000 2663 337 0.8877 0.1123
950 3000 2661 339 0.8870 0.1130
951 3000 2661 339 0.8870 0.1130
952 3000 2664 336 0.8880 0.1120
953 3000 2663 337 0.8877 0.1123
954 3000 2666 334 0.8887 0.1113
955 3000 2664 336 0.8880 0.1120
956 3000 2664 336 0.8880 0.1120
957 3000 2667 333 0.8890 0.1110
958 3000 2668 332 0.8893 0.1107
959 3000 2663 337 0.8877 0.1123
960 3000 2663 337 0.8877 0.1123
961 3000 2660 340 0.8867 0.1133
962 3000 2667 333 0.8890 0.1110
963 3000 2666 334 0.8887 0.1113
964 3000 2665 335 0.8883 0.1117
965 3000 2665 335 0.8883 0.1117
966 3000 2665 335 0.8883 0.1117
967 3000 2662 338 0.8873 0.1127
968 3000 2661 339 0.8870 0.1130
969 3000 2663 337 0.8877 0.1123
970 3000 2660 340 0.8867 0.1133
971 3000 2663 337 0.8877 0.1123
972 3000 2661 339 0.8870 0.1130
973 3000 2660 340 0.8867 0.1133
974 3000 2662 338 0.8873 0.1127
975 3000 2662 338 0.8873 0.1127
976 3000 2663 337 0.8877 0.1123
977 3000 2664 336 0.8880 0.1120
978 3000 2662 338 0.8873 0.1127
979 3000 2662 338 0.8873 0.1127
980 3000 2664 336 0.8880 0.1120
981 3000 2663 337 0.8877 0.1123
982 3000 2661 339 0.8870 0.1130
983 3000 2660 340 0.8867 0.1133
984 3000 2665 335 0.8883 0.1117
985 3000 2665 335 0.8883 0.1117
986 3000 2663 337 0.8877 0.1123
987 3000 2662 338 0.8873 0.1127
988 3000 2661 339 0.8870 0.1130
989 3000 2660 340 0.8867 0.1133
990 3000 2660 340 0.8867 0.1133
991 3000 2660 340 0.8867 0.1133
992 3000 2660 340 0.8867 0.1133
993 3000 2659 341 0.8863 0.1137
994 3000 2659 341 0.8863 0.1137
995 3000 2659 341 0.8863 0.1137
996 3000 2659 341 0.8863 0.1137
997 3000 2661 339 0.8870 0.1130
998 3000 2657 343 0.8857 0.1143
999 3000 2658 342 0.8860 0.1140
1000 3000 2657 343 0.8857 0.1143
1001 3000 2660 340 0.8867 0.1133
