# Supplementary material for: Conserved interfaces mediate multiple protein–protein interactions in a prokaryotic metabolon
Source: Mol Syst Biol. 2025 Sep 3;21(11):1490–521. doi: 10.1038/s44320-025-00139-9 (PMC12583656; doi:10.1038/s44320-025-00139-9)
Supplement: Supplementary file 13 — Source data Fig. 8 [file 44320_2025_139_MOESM13_ESM.zip › Figure8/Simulation_software_config_to_run_sim/Metabolon/cluster_body_enzyme.tcl]

# === Load your data and trajectory ===
package require topotools
topo readlammpsdata sphere_post_equi.data
#animate read dcd equi_confine1.dcd beg 0 end -1  skip 40 waitfor all
animate read dcd equi1-short.1.dcd beg 0 end -1  skip 5 waitfor all
#animate read dcd equi2.dcd beg 0 end -1  skip 40 waitfor all
#animate read dcd equi3.dcd beg 0 end -1  skip 40 waitfor all
# === Parameters ===
set cutoff 40.0
set stride 1
#set trajfile "equi1.dcd"

# === Output files ===
set f_stats       [open "cluster_stats.txt" w]
set f_sizes       [open "cluster_sizes.txt" w]
set f_stoich      [open "cluster_stoichiometry.txt" w]
set f_assembly    [open "cluster_assembly_fraction.txt" w]
puts $f_assembly "frame total assembled unassembled frac_assembled frac_unassembled"

# === Enzyme type mapping ===
array set enzyme_map {
    2 enz1  4 enz2  6 enz3  8 enz4  10 enz5
    12 enz6 14 enz7 16 enz8 18 enz9 20 enz10
}

# === Distance helper ===
proc distance {p1 p2} {
    set dx [expr {[lindex $p1 0] - [lindex $p2 0]}]
    set dy [expr {[lindex $p1 1] - [lindex $p2 1]}]
    set dz [expr {[lindex $p1 2] - [lindex $p2 2]}]
    return [expr {sqrt($dx*$dx + $dy*$dy + $dz*$dz)}]
}

# === DFS clustering ===
proc dfs {id graph visited cluster} {
    upvar $graph g $visited v $cluster c
    if {[info exists v($id)]} { return }
    set v($id) 1
    lappend c $id
    foreach nbr $g($id) { dfs $nbr g v c }
}

# === Trajectory loading and frame-wise processing ===
#mol new $trajfile type dcd waitfor all first 0 last -1 step $stride
set nframes [molinfo top get numframes]
puts "Number of Frames to be analyzed is $nframes"
for {set f 0} {$f < $nframes} {incr f} {
    animate goto $f
    puts "Processing frame $f / $nframes..."

    set sel [atomselect top "type 1"]
    set ids [$sel get index]
    set pos [$sel get {x y z}]
    set n [llength $ids]

    # Graph construction
    array unset graph
    for {set i 0} {$i < $n} {incr i} {
        set id_i [lindex $ids $i]
        set pos_i [lindex $pos $i]
        if {![info exists graph($id_i)]} { set graph($id_i) {} }
        for {set j [expr $i+1]} {$j < $n} {incr j} {
            set id_j [lindex $ids $j]
            set pos_j [lindex $pos $j]
            if {[distance $pos_i $pos_j] < $cutoff} {
                lappend graph($id_i) $id_j
                lappend graph($id_j) $id_i
            }
        }
    }

    # Cluster extraction
    array unset visited
    set clusters {}
    foreach id $ids {
        if {![info exists visited($id)]} {
            set c {}
            dfs $id graph visited c
            lappend clusters $c
        }
    }

    # Cluster stats
    set num_clusters [llength $clusters]
    set largest 0
    set sizes {}
    foreach cl $clusters {
        set s [llength $cl]
        if {$s > $largest} { set largest $s }
        lappend sizes $s
    }
    puts $f_stats "$f $num_clusters $largest"
    flush $f_stats
    puts $f_sizes "$f [join $sizes ","]"

    # Stoichiometry
    puts $f_stoich "Frame $f"
    foreach cl $clusters {
        array unset count
        foreach bid $cl {
            set patch_id [expr {$bid + 1}]
            set patch_sel [atomselect top "index $patch_id"]
            set patch_type [$patch_sel get type]
            $patch_sel delete
            set enz $enzyme_map($patch_type)
            incr count($enz)
        }
        set line "size=[llength $cl]"
        foreach enz [array names count] {
            append line " $enz:$count($enz)"
        }
        puts $f_stoich $line
    }
    puts $f_stoich ""

    # Assembly state
    set total_enzyme [llength $ids]
    set assembled 0
    set unassembled 0
    foreach cl $clusters {
        set sz [llength $cl]
        if {$sz < 5} {
            incr unassembled $sz
        } else {
            incr assembled $sz
        }
    }
    set frac_assembled [format "%.4f" [expr {double($assembled)/$total_enzyme}]]
    set frac_unassembled [format "%.4f" [expr {1.0 - $frac_assembled}]]
    puts $f_assembly "$f $total_enzyme $assembled $unassembled $frac_assembled $frac_unassembled"

    # Memory cleanup
    $sel delete
    unset pos
    unset ids
}

# === Cleanup ===
close $f_stats
close $f_sizes
close $f_stoich
close $f_assembly

puts "✅ Done. Output written to:"
puts "  - cluster_stats.txt"
puts "  - cluster_sizes.txt"
puts "  - cluster_stoichiometry.txt"
puts "  - cluster_assembly_fraction.txt"
exit
