# Supplementary material for: Conserved interfaces mediate multiple protein–protein interactions in a prokaryotic metabolon
Source: Mol Syst Biol. 2025 Sep 3;21(11):1490–521. doi: 10.1038/s44320-025-00139-9 (PMC12583656; doi:10.1038/s44320-025-00139-9)
Supplement: Supplementary file 13 — Source data Fig. 8 [file 44320_2025_139_MOESM13_ESM.zip › Figure8/Simulation_software_config_to_run_sim/Metabolon/cluster_stats.txt]

0 301 395
1 301 395
2 295 395
3 299 381
4 296 380
5 296 380
6 304 358
7 304 374
8 306 358
9 310 358
10 304 440
11 309 358
12 302 435
13 305 411
14 303 472
15 301 526
16 299 622
17 308 390
18 299 448
19 303 461
20 301 424
21 300 510
22 302 425
23 300 523
24 292 525
25 296 394
26 292 566
27 296 517
28 296 563
29 293 558
30 299 450
31 298 515
32 296 433
33 297 495
34 303 481
35 301 514
36 304 512
37 303 344
38 302 416
39 304 431
40 302 453
41 297 416
42 302 432
43 304 447
44 306 446
45 296 464
46 297 471
47 296 463
48 299 463
49 301 371
50 303 468
51 299 336
52 293 468
53 298 467
54 293 468
55 299 467
56 307 467
57 301 467
58 304 467
59 308 467
60 310 467
61 311 466
62 308 468
63 314 398
64 317 421
65 314 445
66 318 446
67 316 421
68 318 421
69 314 359
70 316 446
71 313 406
72 312 513
73 310 408
74 307 491
75 312 358
76 316 358
77 318 375
78 314 474
79 311 474
80 308 474
81 319 376
82 313 376
83 315 375
84 320 505
85 318 375
86 324 375
87 318 374
88 321 360
89 322 359
90 322 359
91 316 361
92 318 446
93 317 360
94 315 360
95 315 362
96 328 430
97 316 386
98 321 345
99 320 459
100 319 444
101 321 459
102 321 459
103 323 443
104 322 426
105 313 441
106 312 454
107 317 525
108 321 404
109 324 387
110 326 389
111 328 406
112 331 389
113 326 377
114 327 379
115 322 393
116 321 394
117 329 358
118 330 342
119 328 342
120 328 319
121 332 341
122 333 318
123 335 318
124 327 419
125 336 402
126 335 402
127 340 402
128 341 352
129 331 353
130 335 353
131 340 352
132 340 352
133 332 341
134 329 342
135 331 342
136 334 340
137 337 318
138 333 320
139 339 354
140 340 353
141 337 357
142 336 354
143 339 340
144 337 340
145 334 410
146 335 375
147 334 403
148 329 404
149 331 402
150 332 403
151 331 403
152 332 382
153 329 362
154 329 387
155 335 447
156 334 448
157 341 446
158 338 447
159 347 343
160 341 375
161 341 328
162 348 327
163 347 328
164 348 328
165 348 316
166 339 351
167 340 349
168 345 350
169 342 316
170 349 316
171 345 316
172 342 316
173 339 316
174 339 369
175 338 358
176 338 342
177 346 357
178 343 355
179 340 355
180 337 355
181 334 370
182 335 354
183 331 370
184 332 348
185 338 332
186 334 332
187 337 333
188 336 332
189 339 332
190 330 293
191 330 343
192 334 343
193 342 343
194 341 343
195 341 279
196 339 342
197 341 342
198 338 343
199 337 343
200 335 364
201 339 319
202 337 319
203 336 342
204 335 343
205 334 344
206 334 345
207 333 300
208 338 342
209 348 318
210 342 344
211 341 343
212 330 341
213 340 318
214 342 356
215 334 387
216 340 386
217 337 387
218 345 387
219 345 387
220 347 340
221 349 402
222 348 401
223 348 444
224 350 443
225 344 412
226 340 374
227 341 374
228 345 374
229 346 375
230 345 375
231 350 370
232 347 356
233 345 388
234 347 273
235 349 371
236 341 274
237 351 371
238 346 388
239 354 273
240 350 274
241 349 241
242 348 257
243 347 256
244 349 239
245 343 340
246 351 358
247 353 358
248 350 213
249 352 332
250 347 545
251 353 602
252 347 258
253 342 334
254 344 589
255 345 574
256 348 394
257 347 541
258 350 496
259 351 496
260 355 496
261 356 356
262 354 359
263 353 499
264 356 522
265 358 396
266 356 521
267 357 419
268 354 526
269 347 551
270 350 550
271 355 550
272 353 548
273 359 453
274 358 431
275 354 548
276 360 255
277 354 498
278 355 280
279 352 279
280 355 469
281 358 468
282 355 611
283 359 492
284 356 611
285 354 611
286 354 597
287 361 515
288 358 610
289 358 478
290 356 464
291 357 480
292 361 466
293 358 479
294 357 480
295 365 478
296 360 478
297 360 438
298 361 437
299 362 492
300 363 478
301 359 379
302 366 215
303 362 392
304 359 380
305 359 229
306 358 379
307 362 392
308 362 379
309 367 378
310 371 378
311 373 378
312 369 463
313 368 379
314 368 465
315 365 465
316 360 403
317 365 416
318 361 479
319 359 478
320 364 416
321 367 391
322 362 391
323 363 424
324 361 465
325 366 504
326 368 438
327 368 431
328 362 415
329 361 547
330 360 508
331 360 499
332 366 390
333 367 500
334 363 501
335 363 485
336 359 374
337 360 326
338 362 499
339 360 396
340 358 368
341 360 351
342 362 351
343 369 325
344 363 364
345 362 408
346 368 364
347 364 349
348 366 465
349 360 479
350 362 453
351 364 481
352 360 506
353 359 506
354 367 542
355 363 474
356 366 392
357 365 350
358 360 350
359 368 351
360 373 349
361 368 349
362 371 390
363 367 389
364 370 389
365 360 351
366 362 448
367 361 409
368 360 410
369 366 410
370 365 409
371 363 408
372 363 408
373 363 410
374 364 392
375 365 393
376 363 378
377 364 334
378 366 351
379 363 351
380 367 350
381 361 351
382 359 417
383 361 371
384 362 370
385 361 275
386 360 395
387 363 336
388 362 232
389 362 276
390 357 275
391 352 394
392 358 437
393 353 464
394 360 337
395 359 342
396 355 367
397 359 366
398 360 342
399 353 343
400 356 342
401 358 326
402 356 245
403 364 260
404 367 364
405 365 317
406 363 360
407 363 292
408 365 302
409 359 292
410 360 275
411 360 275
412 369 275
413 371 274
414 366 274
415 370 258
416 366 274
417 374 318
418 367 318
419 368 317
420 369 382
421 365 334
422 371 274
423 375 274
424 373 274
425 370 338
426 375 182
427 378 180
428 375 179
429 372 275
430 370 276
431 376 299
432 373 354
433 375 379
434 378 339
435 377 339
436 380 338
437 378 364
438 377 355
439 377 353
440 375 353
441 371 378
442 369 354
443 378 276
444 371 276
445 369 293
446 369 337
447 371 437
448 367 378
449 372 378
450 368 396
451 366 455
452 370 396
453 378 423
454 378 351
455 376 409
456 380 366
457 378 365
458 374 382
459 379 365
460 373 365
461 378 324
462 379 338
463 380 354
464 376 355
465 370 395
466 369 412
467 373 395
468 369 394
469 373 394
470 373 394
471 373 354
472 372 274
473 366 339
474 368 274
475 371 274
476 370 274
477 372 258
478 374 259
479 367 302
480 373 286
481 371 286
482 371 286
483 375 286
484 372 335
485 374 335
486 373 335
487 374 341
488 375 243
489 374 341
490 370 341
491 371 356
492 370 273
493 371 394
494 371 354
495 378 365
496 373 377
497 378 268
498 374 377
499 379 377
500 374 280
501 371 377
502 378 280
503 375 336
504 375 353
505 371 394
506 367 353
507 375 337
508 380 337
509 375 337
510 378 227
511 378 352
512 380 352
513 380 352
514 377 411
515 377 370
516 376 412
517 378 412
518 377 395
519 380 410
520 376 411
521 379 410
522 381 395
523 375 395
524 378 265
525 378 222
526 377 265
527 379 281
528 378 280
529 378 368
530 378 368
531 375 238
532 379 280
533 380 281
534 380 410
535 379 434
536 383 411
537 382 394
538 383 394
539 380 434
540 380 410
541 383 394
542 379 394
543 384 285
544 385 410
545 382 394
546 383 394
547 385 409
548 386 409
549 378 450
550 375 450
551 379 410
552 381 382
553 377 433
554 379 410
555 379 455
556 376 431
557 373 455
558 376 470
559 375 422
560 375 458
561 380 405
562 383 365
563 389 364
564 385 364
565 383 401
566 385 441
567 388 387
568 387 402
569 385 401
570 381 441
571 385 401
572 384 401
573 385 417
574 392 417
575 386 417
576 386 400
577 381 400
578 388 389
579 391 400
580 387 400
581 388 358
582 387 401
583 387 401
584 390 401
585 384 242
586 383 442
587 382 367
588 383 401
589 389 242
590 386 353
591 383 230
592 379 354
593 380 385
594 382 384
595 382 384
596 379 431
597 378 431
598 379 307
599 378 431
600 384 430
601 385 400
602 384 454
603 386 472
604 378 578
605 387 431
606 387 432
607 381 433
608 385 526
609 383 488
610 384 378
611 387 378
612 390 376
613 384 398
614 380 438
615 387 359
616 388 263
617 378 342
618 388 245
619 386 294
620 389 295
621 392 285
622 393 254
623 389 287
624 392 205
625 387 253
626 386 506
627 386 285
628 386 191
629 389 344
630 388 385
631 387 554
632 390 313
633 389 313
634 389 353
635 381 353
636 386 272
637 386 204
638 387 205
639 386 274
640 390 274
641 391 273
642 390 314
643 388 309
644 389 274
645 387 512
646 390 183
647 384 388
648 385 276
649 382 265
650 384 291
651 384 256
652 380 210
653 380 224
654 383 223
655 384 251
656 390 251
657 384 192
658 383 277
659 388 185
660 387 233
661 387 233
662 382 234
663 384 153
664 377 172
665 375 250
666 381 189
667 381 233
668 380 233
669 380 289
670 378 198
671 385 153
672 382 172
673 387 171
674 385 180
675 380 277
676 385 276
677 382 244
678 389 276
679 387 276
680 389 276
681 389 400
682 390 400
683 389 400
684 385 365
685 389 384
686 392 400
687 391 365
688 384 382
689 383 376
690 387 411
691 389 411
692 389 341
693 389 382
694 387 441
695 389 315
696 388 338
697 390 357
698 397 254
699 395 394
700 400 376
701 393 415
702 401 175
703 399 391
704 397 253
705 400 253
706 404 241
707 408 272
708 406 272
709 399 315
710 401 314
711 401 313
712 397 271
713 400 280
714 399 293
715 397 232
716 396 231
717 396 291
718 399 303
719 397 344
720 404 317
721 406 317
722 402 319
723 400 300
724 403 286
725 394 342
726 403 342
727 405 300
728 400 364
729 402 322
730 397 323
731 401 336
732 402 322
733 398 322
734 397 480
735 400 326
736 404 386
737 403 389
738 399 389
739 405 374
740 402 286
741 397 361
742 400 358
743 396 396
744 399 394
745 398 396
746 402 395
747 402 356
748 401 154
749 404 141
750 401 194
751 402 243
752 413 323
753 409 342
754 408 322
755 409 300
756 407 223
757 407 222
758 411 161
759 407 174
760 410 234
761 407 173
762 406 160
763 399 163
764 406 157
765 404 187
766 404 157
767 402 157
768 403 158
769 404 158
770 402 149
771 404 158
772 407 189
773 406 189
774 404 189
775 405 188
776 405 189
777 399 191
778 407 174
779 406 189
780 401 189
781 406 174
782 407 174
783 405 234
784 407 234
785 407 161
786 405 140
787 403 134
788 404 200
789 401 174
790 398 174
791 402 179
792 403 235
793 399 174
794 401 235
795 404 156
796 404 155
797 403 155
798 405 155
799 405 155
800 404 135
801 404 218
802 400 232
803 407 149
804 402 174
805 406 149
806 406 149
807 404 135
808 408 135
809 405 135
810 405 134
811 402 134
812 409 146
813 405 147
814 404 147
815 404 146
816 410 179
817 411 180
818 411 192
819 405 147
820 409 147
821 403 148
822 403 148
823 406 189
824 411 213
825 411 147
826 406 147
827 412 178
828 411 134
829 408 179
830 410 193
831 408 235
832 409 235
833 408 294
834 408 274
835 409 273
836 409 274
837 407 273
838 409 274
839 413 274
840 413 274
841 412 295
842 412 296
843 411 296
844 414 296
845 417 283
846 413 296
847 413 283
848 413 273
849 418 268
850 418 165
851 419 166
852 416 194
853 412 168
854 410 168
855 411 167
856 408 168
857 412 192
858 414 157
859 416 166
860 411 167
861 419 166
862 416 166
863 414 358
864 412 385
865 410 278
866 416 286
867 413 167
868 413 166
869 414 167
870 408 166
871 413 189
872 406 137
873 414 207
874 412 229
875 417 268
876 415 228
877 417 120
878 413 262
879 414 340
880 411 326
881 408 285
882 409 285
883 414 285
884 414 285
885 415 286
886 419 165
887 418 262
888 416 263
889 415 262
890 417 262
891 420 165
892 419 164
893 415 276
894 414 250
895 415 276
896 422 289
897 417 276
898 416 276
899 417 276
900 423 276
901 421 276
902 423 275
903 420 289
904 420 191
905 420 288
906 419 288
907 417 289
908 418 306
909 418 306
910 422 293
911 419 289
912 422 277
913 415 322
914 415 322
915 422 191
916 419 164
917 419 290
918 417 231
919 419 258
920 419 232
921 422 231
922 413 232
923 411 232
924 413 264
925 414 264
926 415 165
927 418 165
928 413 192
929 417 278
930 416 265
931 413 266
932 417 263
933 413 263
934 412 263
935 407 264
936 411 368
937 410 286
938 413 364
939 417 318
940 413 318
941 413 352
942 408 366
943 412 317
944 408 318
945 412 352
946 414 336
947 417 335
948 417 288
949 414 319
950 415 364
951 416 318
952 415 305
953 419 308
954 413 306
955 418 318
956 418 321
957 412 368
958 412 320
959 420 231
960 417 317
961 421 299
962 416 334
963 415 299
964 419 299
965 417 244
966 418 244
967 418 244
968 422 244
969 419 252
970 422 295
971 420 295
972 417 347
973 425 295
974 422 295
975 420 296
976 418 329
977 416 364
978 421 328
979 420 364
980 417 365
981 422 252
982 420 252
983 420 251
984 421 294
985 420 294
986 419 294
987 418 306
988 417 346
989 415 345
990 413 306
991 416 290
992 417 290
993 421 276
994 416 276
995 417 276
996 417 276
997 413 276
998 420 276
999 420 276
1000 419 348
1001 414 461
