# Supplementary material for: Conserved interfaces mediate multiple protein–protein interactions in a prokaryotic metabolon
Source: Mol Syst Biol. 2025 Sep 3;21(11):1490–521. doi: 10.1038/s44320-025-00139-9 (PMC12583656; doi:10.1038/s44320-025-00139-9)
Supplement: Supplementary file 13 — Source data Fig. 8 [file 44320_2025_139_MOESM13_ESM.zip › Figure8/Simulation_software_config_to_run_sim/Metabolon/cluster_stoichiometry.txt]

Frame 0
size=106 enz7:12 enz3:14 enz8:7 enz4:6 enz10:10 enz9:15 enz5:7 enz1:18 enz6:8 enz2:9
size=395 enz7:42 enz3:47 enz8:33 enz4:18 enz10:38 enz9:45 enz5:33 enz1:64 enz6:30 enz2:45
size=103 enz7:10 enz3:13 enz8:11 enz4:3 enz10:6 enz9:8 enz5:11 enz1:14 enz6:9 enz2:18
size=225 enz7:20 enz3:20 enz8:24 enz4:10 enz9:19 enz10:19 enz5:20 enz1:31 enz6:29 enz2:33
size=152 enz7:14 enz3:19 enz8:13 enz4:4 enz10:15 enz9:23 enz5:18 enz1:16 enz6:11 enz2:19
size=318 enz7:39 enz3:33 enz8:39 enz4:20 enz10:29 enz9:34 enz5:29 enz1:32 enz6:36 enz2:27
size=25 enz3:1 enz7:4 enz4:2 enz8:3 enz10:1 enz9:2 enz5:2 enz1:3 enz6:3 enz2:4
size=19 enz7:3 enz4:2 enz9:3 enz5:2 enz1:4 enz6:1 enz2:4
size=86 enz7:13 enz3:5 enz4:5 enz8:12 enz9:6 enz10:13 enz5:6 enz1:10 enz6:7 enz2:9
size=17 enz7:1 enz8:2 enz9:1 enz5:3 enz1:5 enz6:3 enz2:2
size=42 enz7:4 enz3:1 enz8:9 enz10:1 enz9:1 enz5:4 enz1:5 enz6:9 enz2:8
size=17 enz7:2 enz8:2 enz4:1 enz9:1 enz5:2 enz1:3 enz6:3 enz2:3
size=30 enz7:2 enz3:1 enz8:5 enz10:6 enz9:3 enz5:5 enz1:3 enz6:3 enz2:2
size=114 enz7:11 enz3:19 enz8:13 enz4:8 enz10:11 enz9:16 enz5:15 enz1:7 enz2:6 enz6:8
size=46 enz7:5 enz3:2 enz4:3 enz8:5 enz10:2 enz9:4 enz5:4 enz1:6 enz6:9 enz2:6
size=81 enz7:10 enz3:9 enz8:10 enz4:3 enz10:7 enz9:6 enz5:4 enz1:10 enz6:8 enz2:14
size=67 enz7:6 enz3:7 enz8:8 enz4:3 enz10:9 enz9:3 enz5:4 enz1:7 enz6:13 enz2:7
size=41 enz7:4 enz3:7 enz8:5 enz4:1 enz10:1 enz5:4 enz9:1 enz1:2 enz6:7 enz2:9
size=100 enz3:11 enz7:10 enz8:10 enz4:3 enz10:12 enz9:11 enz5:10 enz1:17 enz2:7 enz6:9
size=11 enz8:2 enz10:3 enz9:1 enz5:2 enz1:1 enz6:1 enz2:1
size=19 enz7:2 enz8:3 enz4:3 enz10:2 enz1:2 enz6:4 enz2:3
size=19 enz7:3 enz3:5 enz8:2 enz10:2 enz9:4 enz5:1 enz1:1 enz2:1
size=1 enz1:1
size=25 enz4:1 enz8:2 enz9:1 enz5:4 enz1:7 enz6:5 enz2:5
size=1 enz1:1
size=26 enz7:1 enz8:5 enz10:5 enz9:1 enz5:2 enz1:6 enz6:4 enz2:2
size=20 enz7:1 enz8:2 enz4:1 enz10:2 enz1:7 enz6:2 enz2:5
size=21 enz3:2 enz7:2 enz8:2 enz10:3 enz5:1 enz9:3 enz1:2 enz6:1 enz2:5
size=13 enz7:1 enz8:2 enz10:1 enz1:3 enz6:5 enz2:1
size=19 enz7:1 enz8:2 enz10:3 enz9:3 enz5:1 enz1:2 enz6:4 enz2:3
size=3 enz1:2 enz2:1
size=1 enz1:1
size=14 enz7:1 enz3:4 enz8:2 enz10:1 enz9:1 enz1:1 enz6:3 enz2:1
size=11 enz7:2 enz3:1 enz8:1 enz4:2 enz10:2 enz1:1 enz6:1 enz2:1
size=9 enz7:1 enz8:2 enz10:1 enz5:2 enz1:1 enz6:1 enz2:1
size=15 enz7:3 enz3:2 enz8:1 enz4:3 enz9:1 enz1:1 enz6:2 enz2:2
size=1 enz1:1
size=21 enz7:1 enz3:1 enz4:1 enz8:3 enz10:2 enz9:1 enz5:2 enz1:2 enz6:2 enz2:6
size=23 enz7:3 enz3:3 enz8:4 enz4:1 enz10:1 enz9:4 enz5:6 enz2:1
size=19 enz7:4 enz3:3 enz8:2 enz4:2 enz10:1 enz5:1 enz9:3 enz6:2 enz2:1
size=25 enz3:2 enz7:2 enz8:2 enz10:7 enz5:1 enz9:7 enz6:2 enz2:2
size=13 enz7:1 enz3:1 enz8:1 enz10:5 enz9:1 enz6:3 enz2:1
size=17 enz7:2 enz3:1 enz8:2 enz10:2 enz9:2 enz5:2 enz6:4 enz2:2
size=13 enz7:1 enz8:2 enz5:1 enz6:6 enz2:3
size=1 enz2:1
size=15 enz7:2 enz8:3 enz4:1 enz10:3 enz9:3 enz5:1 enz6:1 enz2:1
size=21 enz7:4 enz3:2 enz8:2 enz4:1 enz10:1 enz9:3 enz5:3 enz6:4 enz2:1
size=7 enz3:2 enz7:2 enz9:2 enz2:1
size=21 enz7:5 enz3:2 enz8:1 enz4:1 enz10:7 enz5:1 enz9:3 enz2:1
size=18 enz7:3 enz8:2 enz4:1 enz10:7 enz9:2 enz5:2 enz2:1
size=12 enz7:2 enz3:1 enz8:2 enz5:2 enz6:3 enz2:2
size=23 enz7:1 enz3:7 enz8:4 enz10:1 enz9:3 enz5:3 enz6:3 enz2:1
size=17 enz7:3 enz8:1 enz10:6 enz9:4 enz5:2 enz2:1
size=13 enz8:2 enz10:1 enz9:3 enz5:2 enz6:4 enz2:1
size=7 enz8:1 enz6:4 enz2:2
size=18 enz7:3 enz3:5 enz8:1 enz4:1 enz10:1 enz9:2 enz5:1 enz6:2 enz2:2
size=33 enz7:2 enz3:5 enz8:5 enz10:10 enz9:5 enz5:4 enz6:1 enz2:1
size=16 enz7:1 enz8:5 enz10:2 enz5:4 enz6:3 enz2:1
size=8 enz7:2 enz8:1 enz4:2 enz6:2 enz2:1
size=23 enz7:5 enz3:9 enz8:2 enz4:2 enz10:2 enz5:1 enz9:1 enz2:1
size=10 enz7:2 enz8:1 enz4:1 enz10:1 enz9:1 enz5:2 enz6:1 enz2:1
size=17 enz7:2 enz3:4 enz8:1 enz4:1 enz10:2 enz9:4 enz5:3
size=14 enz7:3 enz3:5 enz8:1 enz10:2 enz9:2 enz5:1
size=1 enz3:1
size=17 enz3:4 enz10:8 enz5:1 enz9:4
size=9 enz3:1 enz10:3 enz5:2 enz9:3
size=10 enz7:2 enz3:2 enz8:1 enz4:1 enz9:1 enz5:1 enz6:2
size=17 enz7:1 enz3:5 enz10:3 enz9:5 enz5:3
size=9 enz7:1 enz3:3 enz10:3 enz9:2
size=15 enz7:4 enz3:2 enz4:5 enz10:2 enz9:2
size=1 enz3:1
size=19 enz7:1 enz3:1 enz8:3 enz10:6 enz9:4 enz5:3 enz6:1
size=1 enz3:1
size=4 enz7:1 enz3:1 enz4:1 enz9:1
size=14 enz7:3 enz3:2 enz8:1 enz4:3 enz9:2 enz5:3
size=1 enz4:1
size=1 enz4:1
size=1 enz4:1
size=1 enz4:1
size=1 enz4:1
size=1 enz4:1
size=1 enz4:1
size=1 enz4:1
size=1 enz4:1
size=1 enz4:1
size=1 enz4:1
size=1 enz4:1
size=1 enz4:1
size=1 enz4:1
size=1 enz4:1
size=1 enz4:1
size=1 enz4:1
size=1 enz4:1
size=1 enz4:1
size=1 enz4:1
size=1 enz4:1
size=1 enz4:1
size=1 enz4:1
size=1 enz4:1
size=1 enz4:1
size=1 enz4:1
size=1 enz4:1
size=1 enz4:1
size=1 enz4:1
size=1 enz4:1
size=1 enz4:1
size=1 enz4:1
size=1 enz4:1
size=1 enz4:1
size=1 enz4:1
size=1 enz4:1
size=1 enz4:1
size=1 enz4:1
size=1 enz4:1
size=1 enz4:1
size=1 enz4:1
size=1 enz4:1
size=1 enz4:1
size=1 enz4:1
size=1 enz4:1
size=1 enz4:1
size=1 enz4:1
size=2 enz4:2
size=1 enz4:1
size=1 enz4:1
size=1 enz4:1
size=1 enz4:1
size=1 enz4:1
size=1 enz4:1
size=1 enz4:1
size=1 enz4:1
size=1 enz4:1
size=1 enz4:1
size=1 enz4:1
size=1 enz4:1
size=1 enz4:1
size=1 enz4:1
size=1 enz4:1
size=1 enz4:1
size=2 enz4:1 enz5:1
size=1 enz4:1
size=1 enz4:1
size=1 enz4:1
size=2 enz4:1 enz5:1
size=1 enz4:1
size=1 enz4:1
size=1 enz4:1
size=1 enz4:1
size=1 enz4:1
size=1 enz4:1
size=1 enz4:1
size=1 enz4:1
size=1 enz4:1
size=1 enz4:1
size=1 enz4:1
size=1 enz4:1
size=1 enz4:1
size=1 enz4:1
size=1 enz4:1
size=1 enz4:1
size=1 enz4:1
size=1 enz4:1
size=1 enz4:1
size=1 enz4:1
size=1 enz4:1
size=1 enz4:1
size=1 enz4:1
size=1 enz4:1
size=1 enz4:1
size=1 enz4:1
size=1 enz4:1
size=1 enz4:1
size=1 enz4:1
size=1 enz4:1
size=1 enz4:1
size=1 enz4:1
size=1 enz4:1
size=1 enz4:1
size=1 enz4:1
size=1 enz4:1
size=1 enz4:1
size=1 enz4:1
size=1 enz4:1
size=1 enz4:1
size=1 enz4:1
size=1 enz4:1
size=1 enz4:1
size=1 enz4:1
size=1 enz4:1
size=1 enz4:1
size=1 enz4:1
size=1 enz4:1
size=1 enz4:1
size=1 enz4:1
size=1 enz4:1
size=1 enz4:1
size=1 enz4:1
size=1 enz4:1
size=1 enz4:1
size=1 enz4:1
size=1 enz4:1
size=1 enz4:1
size=1 enz4:1
size=1 enz4:1
size=1 enz4:1
size=1 enz4:1
size=1 enz4:1
size=1 enz4:1
size=1 enz4:1
size=1 enz4:1
size=1 enz4:1
size=1 enz4:1
size=1 enz4:1
size=1 enz4:1
size=1 enz4:1
size=1 enz4:1
size=1 enz4:1
size=1 enz4:1
size=1 enz4:1
size=1 enz4:1
size=1 enz4:1
size=1 enz4:1
size=1 enz4:1
size=1 enz4:1
size=1 enz4:1
size=1 enz4:1
size=1 enz4:1
size=1 enz4:1
size=1 enz4:1
size=1 enz4:1
size=1 enz4:1
size=1 enz4:1
size=1 enz4:1
size=1 enz4:1
size=1 enz4:1
size=1 enz4:1
size=1 enz4:1
size=1 enz4:1
size=1 enz4:1
size=1 enz4:1
size=1 enz4:1
size=1 enz4:1
size=1 enz4:1
size=1 enz4:1
size=1 enz4:1
size=1 enz4:1
size=1 enz4:1
size=1 enz5:1
size=1 enz5:1
size=1 enz5:1
size=17 enz7:1 enz8:5 enz10:4 enz9:3 enz5:3 enz6:1
size=1 enz5:1
size=1 enz5:1
size=1 enz5:1
size=1 enz5:1
size=1 enz5:1
size=1 enz5:1
size=1 enz5:1
size=1 enz5:1
size=1 enz5:1
size=1 enz5:1
size=1 enz5:1
size=1 enz5:1
size=1 enz5:1
size=1 enz5:1
size=1 enz5:1
size=1 enz5:1
size=1 enz5:1
size=1 enz5:1
size=1 enz5:1
size=1 enz5:1
size=1 enz5:1
size=1 enz5:1
size=1 enz5:1
size=1 enz5:1
size=1 enz5:1
size=1 enz5:1
size=1 enz5:1
size=1 enz5:1
size=1 enz5:1
size=1 enz5:1
size=1 enz5:1
size=1 enz5:1
size=1 enz5:1
size=1 enz5:1
size=1 enz5:1
size=1 enz5:1
size=1 enz5:1
size=1 enz5:1
size=1 enz6:1
size=1 enz6:1
size=1 enz6:1
size=1 enz6:1
size=1 enz6:1
size=1 enz6:1
size=1 enz6:1
size=1 enz6:1
size=1 enz6:1
size=1 enz6:1
size=1 enz10:1
size=1 enz10:1

Frame 1
size=106 enz7:12 enz3:14 enz8:7 enz4:6 enz10:10 enz9:15 enz5:7 enz1:18 enz6:8 enz2:9
size=395 enz7:42 enz3:47 enz8:33 enz4:18 enz10:38 enz9:45 enz5:33 enz1:64 enz6:30 enz2:45
size=103 enz7:10 enz3:13 enz8:11 enz4:3 enz10:6 enz9:8 enz5:11 enz1:14 enz6:9 enz2:18
size=225 enz7:20 enz3:20 enz8:24 enz4:10 enz9:19 enz10:19 enz5:20 enz1:31 enz6:29 enz2:33
size=152 enz7:14 enz3:19 enz8:13 enz4:4 enz10:15 enz9:23 enz5:18 enz1:16 enz6:11 enz2:19
size=318 enz7:39 enz3:33 enz8:39 enz4:20 enz10:29 enz9:34 enz5:29 enz1:32 enz6:36 enz2:27
size=25 enz3:1 enz7:4 enz4:2 enz8:3 enz10:1 enz9:2 enz5:2 enz1:3 enz6:3 enz2:4
size=19 enz7:3 enz4:2 enz9:3 enz5:2 enz1:4 enz6:1 enz2:4
size=86 enz7:13 enz3:5 enz4:5 enz8:12 enz9:6 enz10:13 enz5:6 enz1:10 enz6:7 enz2:9
size=17 enz7:1 enz8:2 enz9:1 enz5:3 enz1:5 enz6:3 enz2:2
size=42 enz7:4 enz3:1 enz8:9 enz10:1 enz9:1 enz5:4 enz1:5 enz6:9 enz2:8
size=17 enz7:2 enz8:2 enz4:1 enz9:1 enz5:2 enz1:3 enz6:3 enz2:3
size=30 enz7:2 enz3:1 enz8:5 enz10:6 enz9:3 enz5:5 enz1:3 enz6:3 enz2:2
size=114 enz7:11 enz3:19 enz8:13 enz4:8 enz10:11 enz9:16 enz5:15 enz1:7 enz2:6 enz6:8
size=46 enz7:5 enz3:2 enz4:3 enz8:5 enz10:2 enz9:4 enz5:4 enz1:6 enz6:9 enz2:6
size=81 enz7:10 enz3:9 enz8:10 enz4:3 enz10:7 enz9:6 enz5:4 enz1:10 enz6:8 enz2:14
size=67 enz7:6 enz3:7 enz8:8 enz4:3 enz10:9 enz9:3 enz5:4 enz1:7 enz6:13 enz2:7
size=41 enz7:4 enz3:7 enz8:5 enz4:1 enz10:1 enz5:4 enz9:1 enz1:2 enz6:7 enz2:9
size=100 enz3:11 enz7:10 enz8:10 enz4:3 enz10:12 enz9:11 enz5:10 enz1:17 enz2:7 enz6:9
size=11 enz8:2 enz10:3 enz9:1 enz5:2 enz1:1 enz6:1 enz2:1
size=19 enz7:2 enz8:3 enz4:3 enz10:2 enz1:2 enz6:4 enz2:3
size=19 enz7:3 enz3:5 enz8:2 enz10:2 enz9:4 enz5:1 enz1:1 enz2:1
size=1 enz1:1
size=25 enz4:1 enz8:2 enz9:1 enz5:4 enz1:7 enz6:5 enz2:5
size=1 enz1:1
size=26 enz7:1 enz8:5 enz10:5 enz9:1 enz5:2 enz1:6 enz6:4 enz2:2
size=20 enz7:1 enz8:2 enz4:1 enz10:2 enz1:7 enz6:2 enz2:5
size=21 enz3:2 enz7:2 enz8:2 enz10:3 enz5:1 enz9:3 enz1:2 enz6:1 enz2:5
size=13 enz7:1 enz8:2 enz10:1 enz1:3 enz6:5 enz2:1
size=19 enz7:1 enz8:2 enz10:3 enz9:3 enz5:1 enz1:2 enz6:4 enz2:3
size=3 enz1:2 enz2:1
size=1 enz1:1
size=14 enz7:1 enz3:4 enz8:2 enz10:1 enz9:1 enz1:1 enz6:3 enz2:1
size=11 enz7:2 enz3:1 enz8:1 enz4:2 enz10:2 enz1:1 enz6:1 enz2:1
size=9 enz7:1 enz8:2 enz10:1 enz5:2 enz1:1 enz6:1 enz2:1
size=15 enz7:3 enz3:2 enz8:1 enz4:3 enz9:1 enz1:1 enz6:2 enz2:2
size=1 enz1:1
size=21 enz7:1 enz3:1 enz4:1 enz8:3 enz10:2 enz9:1 enz5:2 enz1:2 enz6:2 enz2:6
size=23 enz7:3 enz3:3 enz8:4 enz4:1 enz10:1 enz9:4 enz5:6 enz2:1
size=19 enz7:4 enz3:3 enz8:2 enz4:2 enz10:1 enz5:1 enz9:3 enz6:2 enz2:1
size=25 enz3:2 enz7:2 enz8:2 enz10:7 enz5:1 enz9:7 enz6:2 enz2:2
size=13 enz7:1 enz3:1 enz8:1 enz10:5 enz9:1 enz6:3 enz2:1
size=17 enz7:2 enz3:1 enz8:2 enz10:2 enz9:2 enz5:2 enz6:4 enz2:2
size=13 enz7:1 enz8:2 enz5:1 enz6:6 enz2:3
size=1 enz2:1
size=15 enz7:2 enz8:3 enz4:1 enz10:3 enz9:3 enz5:1 enz6:1 enz2:1
size=21 enz7:4 enz3:2 enz8:2 enz4:1 enz10:1 enz9:3 enz5:3 enz6:4 enz2:1
size=7 enz3:2 enz7:2 enz9:2 enz2:1
size=21 enz7:5 enz3:2 enz8:1 enz4:1 enz10:7 enz5:1 enz9:3 enz2:1
size=18 enz7:3 enz8:2 enz4:1 enz10:7 enz9:2 enz5:2 enz2:1
size=12 enz7:2 enz3:1 enz8:2 enz5:2 enz6:3 enz2:2
size=23 enz7:1 enz3:7 enz8:4 enz10:1 enz9:3 enz5:3 enz6:3 enz2:1
size=17 enz7:3 enz8:1 enz10:6 enz9:4 enz5:2 enz2:1
size=13 enz8:2 enz10:1 enz9:3 enz5:2 enz6:4 enz2:1
size=7 enz8:1 enz6:4 enz2:2
size=18 enz7:3 enz3:5 enz8:1 enz4:1 enz10:1 enz9:2 enz5:1 enz6:2 enz2:2
size=33 enz7:2 enz3:5 enz8:5 enz10:10 enz9:5 enz5:4 enz6:1 enz2:1
size=16 enz7:1 enz8:5 enz10:2 enz5:4 enz6:3 enz2:1
size=8 enz7:2 enz8:1 enz4:2 enz6:2 enz2:1
size=23 enz7:5 enz3:9 enz8:2 enz4:2 enz10:2 enz5:1 enz9:1 enz2:1
size=10 enz7:2 enz8:1 enz4:1 enz10:1 enz9:1 enz5:2 enz6:1 enz2:1
size=17 enz7:2 enz3:4 enz8:1 enz4:1 enz10:2 enz9:4 enz5:3
size=14 enz7:3 enz3:5 enz8:1 enz10:2 enz9:2 enz5:1
size=1 enz3:1
size=17 enz3:4 enz10:8 enz5:1 enz9:4
size=9 enz3:1 enz10:3 enz5:2 enz9:3
size=10 enz7:2 enz3:2 enz8:1 enz4:1 enz9:1 enz5:1 enz6:2
size=17 enz7:1 enz3:5 enz10:3 enz9:5 enz5:3
size=9 enz7:1 enz3:3 enz10:3 enz9:2
size=15 enz7:4 enz3:2 enz4:5 enz10:2 enz9:2
size=1 enz3:1
size=19 enz7:1 enz3:1 enz8:3 enz10:6 enz9:4 enz5:3 enz6:1
size=1 enz3:1
size=4 enz7:1 enz3:1 enz4:1 enz9:1
size=14 enz7:3 enz3:2 enz8:1 enz4:3 enz9:2 enz5:3
size=1 enz4:1
size=1 enz4:1
size=1 enz4:1
size=1 enz4:1
size=1 enz4:1
size=1 enz4:1
size=1 enz4:1
size=1 enz4:1
size=1 enz4:1
size=1 enz4:1
size=1 enz4:1
size=1 enz4:1
size=1 enz4:1
size=1 enz4:1
size=1 enz4:1
size=1 enz4:1
size=1 enz4:1
size=1 enz4:1
size=1 enz4:1
size=1 enz4:1
size=1 enz4:1
size=1 enz4:1
size=1 enz4:1
size=1 enz4:1
size=1 enz4:1
size=1 enz4:1
size=1 enz4:1
size=1 enz4:1
size=1 enz4:1
size=1 enz4:1
size=1 enz4:1
size=1 enz4:1
size=1 enz4:1
size=1 enz4:1
size=1 enz4:1
size=1 enz4:1
size=1 enz4:1
size=1 enz4:1
size=1 enz4:1
size=1 enz4:1
size=1 enz4:1
size=1 enz4:1
size=1 enz4:1
size=1 enz4:1
size=1 enz4:1
size=1 enz4:1
size=1 enz4:1
size=2 enz4:2
size=1 enz4:1
size=1 enz4:1
size=1 enz4:1
size=1 enz4:1
size=1 enz4:1
size=1 enz4:1
size=1 enz4:1
size=1 enz4:1
size=1 enz4:1
size=1 enz4:1
size=1 enz4:1
size=1 enz4:1
size=1 enz4:1
size=1 enz4:1
size=1 enz4:1
size=1 enz4:1
size=2 enz4:1 enz5:1
size=1 enz4:1
size=1 enz4:1
size=1 enz4:1
size=2 enz4:1 enz5:1
size=1 enz4:1
size=1 enz4:1
size=1 enz4:1
size=1 enz4:1
size=1 enz4:1
size=1 enz4:1
size=1 enz4:1
size=1 enz4:1
size=1 enz4:1
size=1 enz4:1
size=1 enz4:1
size=1 enz4:1
size=1 enz4:1
size=1 enz4:1
size=1 enz4:1
size=1 enz4:1
size=1 enz4:1
size=1 enz4:1
size=1 enz4:1
size=1 enz4:1
size=1 enz4:1
size=1 enz4:1
size=1 enz4:1
size=1 enz4:1
size=1 enz4:1
size=1 enz4:1
size=1 enz4:1
size=1 enz4:1
size=1 enz4:1
size=1 enz4:1
size=1 enz4:1
size=1 enz4:1
size=1 enz4:1
size=1 enz4:1
size=1 enz4:1
size=1 enz4:1
size=1 enz4:1
size=1 enz4:1
size=1 enz4:1
size=1 enz4:1
size=1 enz4:1
size=1 enz4:1
size=1 enz4:1
size=1 enz4:1
size=1 enz4:1
size=1 enz4:1
size=1 enz4:1
size=1 enz4:1
size=1 enz4:1
size=1 enz4:1
size=1 enz4:1
size=1 enz4:1
size=1 enz4:1
size=1 enz4:1
size=1 enz4:1
size=1 enz4:1
size=1 enz4:1
size=1 enz4:1
size=1 enz4:1
size=1 enz4:1
size=1 enz4:1
size=1 enz4:1
size=1 enz4:1
size=1 enz4:1
size=1 enz4:1
size=1 enz4:1
size=1 enz4:1
size=1 enz4:1
size=1 enz4:1
size=1 enz4:1
size=1 enz4:1
size=1 enz4:1
size=1 enz4:1
size=1 enz4:1
size=1 enz4:1
size=1 enz4:1
size=1 enz4:1
size=1 enz4:1
size=1 enz4:1
size=1 enz4:1
size=1 enz4:1
size=1 enz4:1
size=1 enz4:1
size=1 enz4:1
size=1 enz4:1
size=1 enz4:1
size=1 enz4:1
size=1 enz4:1
size=1 enz4:1
size=1 enz4:1
size=1 enz4:1
size=1 enz4:1
size=1 enz4:1
size=1 enz4:1
size=1 enz4:1
size=1 enz4:1
size=1 enz4:1
size=1 enz4:1
size=1 enz4:1
size=1 enz4:1
size=1 enz4:1
size=1 enz4:1
size=1 enz4:1
size=1 enz5:1
size=1 enz5:1
size=1 enz5:1
size=17 enz7:1 enz8:5 enz10:4 enz9:3 enz5:3 enz6:1
size=1 enz5:1
size=1 enz5:1
size=1 enz5:1
size=1 enz5:1
size=1 enz5:1
size=1 enz5:1
size=1 enz5:1
size=1 enz5:1
size=1 enz5:1
size=1 enz5:1
size=1 enz5:1
size=1 enz5:1
size=1 enz5:1
size=1 enz5:1
size=1 enz5:1
size=1 enz5:1
size=1 enz5:1
size=1 enz5:1
size=1 enz5:1
size=1 enz5:1
size=1 enz5:1
size=1 enz5:1
size=1 enz5:1
size=1 enz5:1
size=1 enz5:1
size=1 enz5:1
size=1 enz5:1
size=1 enz5:1
size=1 enz5:1
size=1 enz5:1
size=1 enz5:1
size=1 enz5:1
size=1 enz5:1
size=1 enz5:1
size=1 enz5:1
size=1 enz5:1
size=1 enz5:1
size=1 enz5:1
size=1 enz6:1
size=1 enz6:1
size=1 enz6:1
size=1 enz6:1
size=1 enz6:1
size=1 enz6:1
size=1 enz6:1
size=1 enz6:1
size=1 enz6:1
size=1 enz6:1
size=1 enz10:1
size=1 enz10:1

Frame 2
size=16 enz7:2 enz3:4 enz4:2 enz10:2 enz9:2 enz1:1 enz6:1 enz2:2
size=395 enz3:47 enz7:42 enz8:33 enz4:18 enz10:38 enz9:45 enz5:33 enz1:64 enz6:30 enz2:45
size=105 enz7:10 enz3:13 enz4:5 enz8:11 enz10:6 enz9:8 enz5:11 enz1:14 enz6:9 enz2:18
size=224 enz7:20 enz3:20 enz8:24 enz4:9 enz10:19 enz9:19 enz5:20 enz1:31 enz6:29 enz2:33
size=152 enz7:14 enz3:19 enz4:4 enz8:13 enz10:15 enz9:23 enz5:18 enz1:16 enz6:11 enz2:19
size=318 enz7:39 enz3:33 enz8:39 enz4:20 enz9:34 enz10:29 enz5:29 enz1:32 enz6:36 enz2:27
size=25 enz7:4 enz3:1 enz8:3 enz4:2 enz10:1 enz9:2 enz5:2 enz1:3 enz6:3 enz2:4
size=19 enz7:3 enz4:2 enz9:3 enz5:2 enz1:4 enz6:1 enz2:4
size=87 enz7:13 enz3:5 enz8:12 enz4:5 enz9:6 enz10:13 enz5:7 enz1:10 enz6:7 enz2:9
size=17 enz7:1 enz8:2 enz9:1 enz5:3 enz1:5 enz6:3 enz2:2
size=41 enz7:4 enz3:1 enz8:9 enz10:1 enz9:1 enz5:3 enz1:5 enz6:9 enz2:8
size=17 enz7:2 enz8:2 enz4:1 enz9:1 enz5:2 enz1:3 enz6:3 enz2:3
size=30 enz3:1 enz7:2 enz8:5 enz9:3 enz10:6 enz5:5 enz1:3 enz6:3 enz2:2
size=114 enz7:11 enz3:19 enz4:8 enz8:13 enz10:11 enz9:16 enz5:15 enz1:7 enz2:6 enz6:8
size=47 enz7:5 enz3:2 enz8:5 enz4:4 enz10:2 enz9:4 enz5:4 enz1:6 enz6:9 enz2:6
size=81 enz7:10 enz3:9 enz4:3 enz8:10 enz9:6 enz10:7 enz5:4 enz1:10 enz6:8 enz2:14
size=97 enz7:9 enz3:14 enz8:11 enz4:4 enz10:10 enz9:4 enz5:5 enz1:9 enz6:17 enz2:14
size=90 enz7:10 enz3:10 enz8:7 enz4:4 enz10:8 enz9:13 enz5:7 enz1:17 enz6:7 enz2:7
size=99 enz7:10 enz3:11 enz4:3 enz8:10 enz10:12 enz5:9 enz9:11 enz1:17 enz6:9 enz2:7
size=11 enz8:2 enz10:3 enz9:1 enz5:2 enz1:1 enz6:1 enz2:1
size=19 enz7:2 enz8:3 enz4:3 enz10:2 enz1:2 enz6:4 enz2:3
size=19 enz7:3 enz3:5 enz8:2 enz10:2 enz9:4 enz5:1 enz1:1 enz2:1
size=1 enz1:1
size=24 enz8:2 enz9:1 enz5:4 enz1:7 enz6:5 enz2:5
size=1 enz1:1
size=26 enz7:1 enz8:5 enz10:5 enz9:1 enz5:2 enz1:6 enz6:4 enz2:2
size=20 enz7:1 enz4:1 enz8:2 enz10:2 enz1:7 enz6:2 enz2:5
size=21 enz3:2 enz7:2 enz8:2 enz10:3 enz9:3 enz5:1 enz1:2 enz6:1 enz2:5
size=13 enz7:1 enz8:2 enz10:1 enz1:3 enz6:5 enz2:1
size=19 enz7:1 enz8:2 enz10:3 enz9:3 enz5:1 enz1:2 enz6:4 enz2:3
size=3 enz1:2 enz2:1
size=1 enz1:1
size=14 enz7:1 enz3:4 enz8:2 enz10:1 enz9:1 enz1:1 enz6:3 enz2:1
size=54 enz3:4 enz7:8 enz8:5 enz4:5 enz5:3 enz9:4 enz10:11 enz1:3 enz6:3 enz2:8
size=9 enz7:1 enz8:2 enz10:1 enz5:2 enz1:1 enz6:1 enz2:1
size=15 enz7:3 enz3:2 enz8:1 enz4:3 enz9:1 enz1:1 enz6:2 enz2:2
size=1 enz1:1
size=24 enz7:3 enz3:3 enz8:4 enz4:2 enz10:1 enz9:4 enz5:6 enz2:1
size=19 enz7:4 enz3:3 enz8:2 enz4:2 enz10:1 enz9:3 enz5:1 enz6:2 enz2:1
size=25 enz3:2 enz7:2 enz8:2 enz10:7 enz9:7 enz5:1 enz6:2 enz2:2
size=13 enz7:1 enz3:1 enz8:1 enz10:5 enz9:1 enz6:3 enz2:1
size=17 enz7:2 enz3:1 enz8:2 enz10:2 enz9:2 enz5:2 enz6:4 enz2:2
size=13 enz7:1 enz8:2 enz5:1 enz6:6 enz2:3
size=1 enz2:1
size=38 enz3:9 enz7:7 enz8:5 enz4:3 enz10:5 enz9:4 enz5:2 enz6:1 enz2:2
size=21 enz7:4 enz3:2 enz8:2 enz4:1 enz10:1 enz9:3 enz5:3 enz6:4 enz2:1
size=7 enz3:2 enz7:2 enz9:2 enz2:1
size=18 enz7:3 enz8:2 enz4:1 enz10:7 enz9:2 enz5:2 enz2:1
size=13 enz7:2 enz3:1 enz8:2 enz5:3 enz6:3 enz2:2
size=11 enz7:1 enz8:2 enz5:3 enz6:3 enz2:2
size=23 enz7:1 enz3:7 enz8:4 enz10:1 enz9:3 enz5:3 enz6:3 enz2:1
size=17 enz7:3 enz8:1 enz10:6 enz9:4 enz5:2 enz2:1
size=13 enz8:2 enz10:1 enz9:3 enz5:2 enz6:4 enz2:1
size=7 enz8:1 enz6:4 enz2:2
size=19 enz7:3 enz3:5 enz8:1 enz4:1 enz10:1 enz9:2 enz5:2 enz6:2 enz2:2
size=33 enz7:2 enz3:5 enz8:5 enz10:10 enz9:5 enz5:4 enz6:1 enz2:1
size=16 enz7:1 enz8:5 enz10:2 enz5:4 enz6:3 enz2:1
size=8 enz7:2 enz8:1 enz4:2 enz6:2 enz2:1
size=10 enz7:2 enz8:1 enz4:1 enz10:1 enz9:1 enz5:2 enz6:1 enz2:1
size=17 enz7:2 enz3:4 enz4:1 enz8:1 enz10:2 enz9:4 enz5:3
size=14 enz7:3 enz3:5 enz8:1 enz10:2 enz9:2 enz5:1
size=1 enz3:1
size=17 enz3:4 enz10:8 enz5:1 enz9:4
size=10 enz3:1 enz10:3 enz5:3 enz9:3
size=10 enz7:2 enz3:2 enz8:1 enz4:1 enz9:1 enz5:1 enz6:2
size=17 enz7:1 enz3:5 enz10:3 enz9:5 enz5:3
size=9 enz7:1 enz3:3 enz10:3 enz9:2
size=15 enz7:4 enz3:2 enz4:5 enz10:2 enz9:2
size=1 enz3:1
size=20 enz7:1 enz3:1 enz8:3 enz4:1 enz9:4 enz10:6 enz5:3 enz6:1
size=1 enz3:1
size=4 enz7:1 enz3:1 enz4:1 enz9:1
size=14 enz7:3 enz3:2 enz8:1 enz4:3 enz9:2 enz5:3
size=1 enz4:1
size=1 enz4:1
size=1 enz4:1
size=1 enz4:1
size=1 enz4:1
size=1 enz4:1
size=1 enz4:1
size=1 enz4:1
size=1 enz4:1
size=1 enz4:1
size=1 enz4:1
size=1 enz4:1
size=1 enz4:1
size=1 enz4:1
size=1 enz4:1
size=1 enz4:1
size=1 enz4:1
size=1 enz4:1
size=1 enz4:1
size=1 enz4:1
size=1 enz4:1
size=1 enz4:1
size=1 enz4:1
size=1 enz4:1
size=1 enz4:1
size=1 enz4:1
size=1 enz4:1
size=1 enz4:1
size=1 enz4:1
size=1 enz4:1
size=1 enz4:1
size=1 enz4:1
size=1 enz4:1
size=1 enz4:1
size=1 enz4:1
size=1 enz4:1
size=1 enz4:1
size=1 enz4:1
size=1 enz4:1
size=1 enz4:1
size=1 enz4:1
size=1 enz4:1
size=1 enz4:1
size=1 enz4:1
size=1 enz4:1
size=1 enz4:1
size=1 enz4:1
size=1 enz4:1
size=1 enz4:1
size=1 enz4:1
size=1 enz4:1
size=1 enz4:1
size=1 enz4:1
size=1 enz4:1
size=1 enz4:1
size=1 enz4:1
size=1 enz4:1
size=1 enz4:1
size=1 enz4:1
size=1 enz4:1
size=1 enz4:1
size=1 enz4:1
size=1 enz4:1
size=1 enz4:1
size=1 enz4:1
size=1 enz4:1
size=1 enz4:1
size=1 enz4:1
size=1 enz4:1
size=1 enz4:1
size=1 enz4:1
size=1 enz4:1
size=1 enz4:1
size=1 enz4:1
size=1 enz4:1
size=1 enz4:1
size=1 enz4:1
size=1 enz4:1
size=1 enz4:1
size=1 enz4:1
size=1 enz4:1
size=1 enz4:1
size=1 enz4:1
size=1 enz4:1
size=1 enz4:1
size=1 enz4:1
size=1 enz4:1
size=1 enz4:1
size=1 enz4:1
size=1 enz4:1
size=1 enz4:1
size=1 enz4:1
size=1 enz4:1
size=1 enz4:1
size=1 enz4:1
size=1 enz4:1
size=1 enz4:1
size=1 enz4:1
size=1 enz4:1
size=1 enz4:1
size=1 enz4:1
size=1 enz4:1
size=1 enz4:1
size=1 enz4:1
size=1 enz4:1
size=1 enz4:1
size=1 enz4:1
size=1 enz4:1
size=1 enz4:1
size=1 enz4:1
size=1 enz4:1
size=1 enz4:1
size=1 enz4:1
size=1 enz4:1
size=1 enz4:1
size=1 enz4:1
size=1 enz4:1
size=1 enz4:1
size=1 enz4:1
size=1 enz4:1
size=1 enz4:1
size=1 enz4:1
size=1 enz4:1
size=1 enz4:1
size=1 enz4:1
size=1 enz4:1
size=1 enz4:1
size=1 enz4:1
size=1 enz4:1
size=1 enz4:1
size=1 enz4:1
size=1 enz4:1
size=1 enz4:1
size=1 enz4:1
size=1 enz4:1
size=1 enz4:1
size=1 enz4:1
size=1 enz4:1
size=1 enz4:1
size=1 enz4:1
size=1 enz4:1
size=1 enz4:1
size=1 enz4:1
size=1 enz4:1
size=1 enz4:1
size=1 enz4:1
size=18 enz7:1 enz8:5 enz4:1 enz10:4 enz9:3 enz5:3 enz6:1
size=1 enz4:1
size=1 enz4:1
size=1 enz4:1
size=1 enz4:1
size=1 enz4:1
size=1 enz4:1
size=1 enz4:1
size=1 enz4:1
size=1 enz4:1
size=1 enz4:1
size=1 enz4:1
size=1 enz4:1
size=1 enz4:1
size=1 enz4:1
size=1 enz4:1
size=1 enz4:1
size=1 enz4:1
size=1 enz4:1
size=1 enz4:1
size=1 enz4:1
size=1 enz4:1
size=1 enz4:1
size=1 enz5:1
size=1 enz5:1
size=1 enz5:1
size=1 enz5:1
size=1 enz5:1
size=1 enz5:1
size=1 enz5:1
size=1 enz5:1
size=1 enz5:1
size=1 enz5:1
size=1 enz5:1
size=1 enz5:1
size=1 enz5:1
size=1 enz5:1
size=1 enz5:1
size=1 enz5:1
size=1 enz5:1
size=1 enz5:1
size=1 enz5:1
size=1 enz5:1
size=1 enz5:1
size=1 enz5:1
size=1 enz5:1
size=1 enz5:1
size=1 enz5:1
size=1 enz5:1
size=1 enz5:1
size=1 enz5:1
size=1 enz5:1
size=1 enz5:1
size=1 enz5:1
size=1 enz5:1
size=1 enz5:1
size=1 enz5:1
size=1 enz5:1
size=1 enz5:1
size=1 enz5:1
size=1 enz5:1
size=1 enz5:1
size=1 enz5:1
size=1 enz5:1
size=1 enz6:1
size=1 enz6:1
size=1 enz6:1
size=1 enz6:1
size=1 enz6:1
size=1 enz6:1
size=1 enz6:1
size=1 enz6:1
size=1 enz6:1
size=1 enz6:1
size=1 enz10:1
size=1 enz10:1

Frame 3
size=106 enz7:12 enz3:14 enz8:7 enz4:6 enz10:10 enz5:7 enz9:15 enz1:18 enz6:8 enz2:9
size=381 enz7:40 enz3:44 enz8:32 enz4:17 enz10:37 enz9:43 enz5:29 enz1:64 enz6:30 enz2:45
size=104 enz7:10 enz3:13 enz8:11 enz4:4 enz9:8 enz10:6 enz5:11 enz1:14 enz6:9 enz2:18
size=223 enz7:20 enz3:20 enz4:8 enz8:24 enz9:19 enz10:19 enz5:20 enz1:31 enz6:29 enz2:33
size=152 enz7:14 enz3:19 enz8:13 enz4:4 enz9:23 enz10:15 enz5:18 enz1:16 enz6:11 enz2:19
size=318 enz7:39 enz3:33 enz8:39 enz4:20 enz10:29 enz9:34 enz5:29 enz1:32 enz6:36 enz2:27
size=25 enz7:4 enz3:1 enz8:3 enz4:2 enz10:1 enz9:2 enz5:2 enz1:3 enz6:3 enz2:4
size=19 enz7:3 enz4:2 enz9:3 enz5:2 enz1:4 enz6:1 enz2:4
size=87 enz7:13 enz3:5 enz4:5 enz8:12 enz9:6 enz10:13 enz5:7 enz1:10 enz6:7 enz2:9
size=17 enz7:1 enz8:2 enz9:1 enz5:3 enz1:5 enz6:3 enz2:2
size=42 enz7:4 enz3:1 enz8:9 enz10:1 enz9:1 enz5:4 enz1:5 enz6:9 enz2:8
size=17 enz7:2 enz8:2 enz4:1 enz9:1 enz5:2 enz1:3 enz6:3 enz2:3
size=30 enz7:2 enz3:1 enz8:5 enz10:6 enz9:3 enz5:5 enz1:3 enz6:3 enz2:2
size=112 enz3:19 enz7:11 enz4:6 enz8:13 enz10:11 enz9:16 enz5:15 enz1:7 enz6:8 enz2:6
size=46 enz7:5 enz3:2 enz4:3 enz8:5 enz10:2 enz9:4 enz5:4 enz1:6 enz6:9 enz2:6
size=82 enz7:10 enz3:9 enz4:4 enz8:10 enz10:7 enz9:6 enz5:4 enz1:10 enz6:8 enz2:14
size=66 enz7:6 enz3:7 enz8:8 enz4:2 enz9:3 enz10:9 enz5:4 enz1:7 enz6:13 enz2:7
size=30 enz7:3 enz3:7 enz8:3 enz4:1 enz10:1 enz9:1 enz5:1 enz1:2 enz6:4 enz2:7
size=99 enz3:11 enz7:10 enz8:10 enz4:3 enz10:12 enz9:11 enz5:9 enz1:17 enz6:9 enz2:7
size=11 enz8:2 enz10:3 enz9:1 enz5:2 enz1:1 enz6:1 enz2:1
size=19 enz7:2 enz8:3 enz4:3 enz10:2 enz1:2 enz6:4 enz2:3
size=19 enz7:3 enz3:5 enz8:2 enz10:2 enz9:4 enz5:1 enz1:1 enz2:1
size=1 enz1:1
size=26 enz8:2 enz4:1 enz9:1 enz5:5 enz1:7 enz6:5 enz2:5
size=1 enz1:1
size=26 enz7:1 enz8:5 enz10:5 enz9:1 enz5:2 enz1:6 enz6:4 enz2:2
size=19 enz7:1 enz8:2 enz10:2 enz1:7 enz6:2 enz2:5
size=21 enz3:2 enz7:2 enz8:2 enz10:3 enz9:3 enz5:1 enz1:2 enz6:1 enz2:5
size=13 enz7:1 enz8:2 enz10:1 enz1:3 enz6:5 enz2:1
size=19 enz7:1 enz8:2 enz10:3 enz9:3 enz5:1 enz1:2 enz6:4 enz2:3
size=3 enz1:2 enz2:1
size=1 enz1:1
size=68 enz7:9 enz3:8 enz8:7 enz4:5 enz5:3 enz9:5 enz10:12 enz1:4 enz6:6 enz2:9
size=9 enz7:1 enz8:2 enz10:1 enz5:2 enz1:1 enz6:1 enz2:1
size=15 enz7:3 enz3:2 enz8:1 enz4:3 enz9:1 enz1:1 enz6:2 enz2:2
size=1 enz1:1
size=24 enz7:3 enz3:3 enz8:4 enz4:2 enz10:1 enz9:4 enz5:6 enz2:1
size=19 enz7:4 enz3:3 enz8:2 enz4:2 enz10:1 enz9:3 enz5:1 enz6:2 enz2:1
size=25 enz3:2 enz7:2 enz8:2 enz10:7 enz9:7 enz5:1 enz6:2 enz2:2
size=13 enz7:1 enz3:1 enz8:1 enz9:1 enz10:5 enz6:3 enz2:1
size=17 enz7:2 enz3:1 enz8:2 enz10:2 enz9:2 enz5:2 enz6:4 enz2:2
size=13 enz7:1 enz8:2 enz5:1 enz6:6 enz2:3
size=1 enz2:1
size=15 enz7:2 enz8:3 enz4:1 enz10:3 enz9:3 enz5:1 enz6:1 enz2:1
size=21 enz7:4 enz3:2 enz8:2 enz4:1 enz10:1 enz9:3 enz5:3 enz6:4 enz2:1
size=7 enz7:2 enz3:2 enz9:2 enz2:1
size=18 enz7:3 enz8:2 enz4:1 enz10:7 enz9:2 enz5:2 enz2:1
size=13 enz7:2 enz3:1 enz8:2 enz5:3 enz6:3 enz2:2
size=12 enz7:1 enz4:1 enz8:2 enz5:3 enz6:3 enz2:2
size=23 enz7:1 enz3:7 enz8:4 enz10:1 enz9:3 enz5:3 enz6:3 enz2:1
size=17 enz7:3 enz8:1 enz10:6 enz9:4 enz5:2 enz2:1
size=13 enz8:2 enz10:1 enz9:3 enz5:2 enz6:4 enz2:1
size=7 enz8:1 enz6:4 enz2:2
size=19 enz7:3 enz3:5 enz8:1 enz4:1 enz9:2 enz10:1 enz5:2 enz6:2 enz2:2
size=33 enz7:2 enz3:5 enz8:5 enz10:10 enz9:5 enz5:4 enz6:1 enz2:1
size=16 enz7:1 enz8:5 enz10:2 enz5:4 enz6:3 enz2:1
size=8 enz7:2 enz8:1 enz4:2 enz6:2 enz2:1
size=23 enz7:5 enz3:9 enz8:2 enz4:2 enz10:2 enz9:1 enz5:1 enz2:1
size=10 enz7:2 enz8:1 enz4:1 enz10:1 enz9:1 enz5:2 enz6:1 enz2:1
size=17 enz7:2 enz3:4 enz8:1 enz4:1 enz10:2 enz9:4 enz5:3
size=14 enz7:3 enz3:5 enz8:1 enz10:2 enz9:2 enz5:1
size=1 enz3:1
size=17 enz3:4 enz10:8 enz5:1 enz9:4
size=10 enz3:1 enz10:3 enz5:3 enz9:3
size=10 enz7:2 enz3:2 enz8:1 enz4:1 enz9:1 enz5:1 enz6:2
size=17 enz7:1 enz3:5 enz10:3 enz9:5 enz5:3
size=9 enz7:1 enz3:3 enz10:3 enz9:2
size=13 enz7:2 enz3:3 enz8:1 enz4:1 enz10:1 enz9:2 enz5:3
size=15 enz7:4 enz3:2 enz4:5 enz10:2 enz9:2
size=1 enz3:1
size=19 enz7:1 enz3:1 enz8:3 enz10:6 enz9:4 enz5:3 enz6:1
size=1 enz3:1
size=4 enz7:1 enz3:1 enz4:1 enz9:1
size=14 enz7:3 enz3:2 enz8:1 enz4:3 enz9:2 enz5:3
size=1 enz4:1
size=1 enz4:1
size=1 enz4:1
size=1 enz4:1
size=1 enz4:1
size=1 enz4:1
size=1 enz4:1
size=1 enz4:1
size=1 enz4:1
size=1 enz4:1
size=1 enz4:1
size=1 enz4:1
size=1 enz4:1
size=1 enz4:1
size=1 enz4:1
size=1 enz4:1
size=1 enz4:1
size=1 enz4:1
size=1 enz4:1
size=1 enz4:1
size=1 enz4:1
size=1 enz4:1
size=1 enz4:1
size=1 enz4:1
size=1 enz4:1
size=1 enz4:1
size=1 enz4:1
size=1 enz4:1
size=1 enz4:1
size=1 enz4:1
size=1 enz4:1
size=1 enz4:1
size=1 enz4:1
size=1 enz4:1
size=1 enz4:1
size=1 enz4:1
size=1 enz4:1
size=1 enz4:1
size=1 enz4:1
size=1 enz4:1
size=1 enz4:1
size=1 enz4:1
size=1 enz4:1
size=1 enz4:1
size=1 enz4:1
size=1 enz4:1
size=1 enz4:1
size=1 enz4:1
size=1 enz4:1
size=1 enz4:1
size=1 enz4:1
size=1 enz4:1
size=1 enz4:1
size=1 enz4:1
size=1 enz4:1
size=1 enz4:1
size=1 enz4:1
size=1 enz4:1
size=1 enz4:1
size=1 enz4:1
size=1 enz4:1
size=1 enz4:1
size=1 enz4:1
size=1 enz4:1
size=1 enz4:1
size=1 enz4:1
size=1 enz4:1
size=1 enz4:1
size=1 enz4:1
size=1 enz4:1
size=1 enz4:1
size=1 enz4:1
size=1 enz4:1
size=1 enz4:1
size=1 enz4:1
size=1 enz4:1
size=1 enz4:1
size=1 enz4:1
size=1 enz4:1
size=1 enz4:1
size=1 enz4:1
size=1 enz4:1
size=1 enz4:1
size=1 enz4:1
size=1 enz4:1
size=1 enz4:1
size=1 enz4:1
size=1 enz4:1
size=1 enz4:1
size=1 enz4:1
size=1 enz4:1
size=1 enz4:1
size=1 enz4:1
size=1 enz4:1
size=1 enz4:1
size=1 enz4:1
size=1 enz4:1
size=1 enz4:1
size=1 enz4:1
size=1 enz4:1
size=1 enz4:1
size=1 enz4:1
size=2 enz4:2
size=1 enz4:1
size=1 enz4:1
size=1 enz4:1
size=1 enz4:1
size=1 enz4:1
size=1 enz4:1
size=1 enz4:1
size=1 enz4:1
size=1 enz4:1
size=1 enz4:1
size=1 enz4:1
size=1 enz4:1
size=1 enz4:1
size=1 enz4:1
size=1 enz4:1
size=1 enz4:1
size=1 enz4:1
size=1 enz4:1
size=1 enz4:1
size=1 enz4:1
size=1 enz4:1
size=1 enz4:1
size=1 enz4:1
size=1 enz4:1
size=1 enz4:1
size=1 enz4:1
size=1 enz4:1
size=1 enz4:1
size=1 enz4:1
size=1 enz4:1
size=1 enz4:1
size=1 enz4:1
size=1 enz4:1
size=1 enz4:1
size=1 enz4:1
size=1 enz4:1
size=1 enz4:1
size=1 enz4:1
size=1 enz4:1
size=1 enz4:1
size=1 enz4:1
size=1 enz4:1
size=1 enz4:1
size=1 enz4:1
size=1 enz4:1
size=1 enz4:1
size=18 enz7:1 enz8:5 enz4:1 enz10:4 enz9:3 enz5:3 enz6:1
size=1 enz4:1
size=1 enz4:1
size=1 enz4:1
size=1 enz4:1
size=1 enz4:1
size=1 enz4:1
size=1 enz4:1
size=1 enz4:1
size=1 enz4:1
size=1 enz4:1
size=1 enz4:1
size=1 enz4:1
size=1 enz4:1
size=1 enz4:1
size=1 enz4:1
size=1 enz4:1
size=1 enz4:1
size=1 enz4:1
size=1 enz4:1
size=1 enz4:1
size=1 enz4:1
size=1 enz4:1
size=1 enz4:1
size=1 enz5:1
size=1 enz5:1
size=1 enz5:1
size=1 enz5:1
size=1 enz5:1
size=1 enz5:1
size=1 enz5:1
size=1 enz5:1
size=1 enz5:1
size=1 enz5:1
size=1 enz5:1
size=1 enz5:1
size=1 enz5:1
size=1 enz5:1
size=1 enz5:1
size=1 enz5:1
size=1 enz5:1
size=1 enz5:1
size=1 enz5:1
size=1 enz5:1
size=1 enz5:1
size=1 enz5:1
size=1 enz5:1
size=1 enz5:1
size=1 enz5:1
size=1 enz5:1
size=1 enz5:1
size=1 enz5:1
size=1 enz5:1
size=1 enz5:1
size=1 enz5:1
size=1 enz5:1
size=1 enz5:1
size=1 enz5:1
size=1 enz5:1
size=1 enz5:1
size=1 enz5:1
size=1 enz5:1
size=1 enz5:1
size=1 enz5:1
size=1 enz6:1
size=1 enz6:1
size=1 enz6:1
size=1 enz6:1
size=1 enz6:1
size=1 enz6:1
size=1 enz6:1
size=1 enz6:1
size=1 enz6:1
size=1 enz6:1
size=1 enz10:1
size=1 enz10:1

Frame 4
size=106 enz7:12 enz3:14 enz8:7 enz4:6 enz10:10 enz5:7 enz9:15 enz1:18 enz6:8 enz2:9
size=380 enz3:45 enz7:44 enz4:19 enz8:33 enz9:39 enz5:29 enz10:33 enz1:64 enz6:28 enz2:46
size=104 enz7:10 enz3:13 enz4:4 enz8:11 enz10:6 enz9:8 enz5:11 enz1:14 enz6:9 enz2:18
size=146 enz7:11 enz3:15 enz8:15 enz4:6 enz5:13 enz10:14 enz9:13 enz1:21 enz6:20 enz2:18
size=77 enz7:9 enz3:5 enz4:2 enz8:9 enz10:5 enz9:6 enz5:7 enz1:10 enz6:9 enz2:15
size=153 enz7:14 enz3:19 enz8:13 enz4:4 enz9:23 enz10:15 enz5:18 enz1:16 enz6:12 enz2:19
size=361 enz7:45 enz3:36 enz4:23 enz8:43 enz9:38 enz10:38 enz5:32 enz1:34 enz6:38 enz2:34
size=25 enz7:4 enz3:1 enz8:3 enz4:2 enz10:1 enz9:2 enz5:2 enz1:3 enz6:3 enz2:4
size=19 enz7:3 enz4:2 enz9:3 enz5:2 enz1:4 enz6:1 enz2:4
size=86 enz7:13 enz3:5 enz8:12 enz4:5 enz10:13 enz9:6 enz5:6 enz1:10 enz6:7 enz2:9
size=17 enz7:1 enz8:2 enz9:1 enz5:3 enz1:5 enz6:3 enz2:2
size=41 enz3:1 enz7:4 enz8:9 enz10:1 enz9:1 enz5:3 enz1:5 enz6:9 enz2:8
size=17 enz7:2 enz8:2 enz4:1 enz9:1 enz5:2 enz1:3 enz6:3 enz2:3
size=30 enz7:2 enz3:1 enz8:5 enz10:6 enz9:3 enz5:5 enz1:3 enz6:3 enz2:2
size=112 enz7:11 enz3:19 enz4:6 enz8:13 enz10:11 enz9:16 enz5:15 enz1:7 enz6:8 enz2:6
size=46 enz7:5 enz3:2 enz8:5 enz4:3 enz10:2 enz9:4 enz5:4 enz1:6 enz6:9 enz2:6
size=81 enz7:10 enz3:9 enz8:10 enz4:4 enz10:7 enz9:6 enz5:4 enz1:10 enz6:8 enz2:13
size=108 enz3:14 enz7:10 enz8:13 enz4:4 enz10:10 enz9:4 enz5:8 enz1:9 enz6:20 enz2:16
size=100 enz7:10 enz3:11 enz4:3 enz8:10 enz10:12 enz9:11 enz5:10 enz1:17 enz6:9 enz2:7
size=11 enz8:2 enz10:3 enz9:1 enz5:2 enz1:1 enz6:1 enz2:1
size=19 enz7:2 enz8:3 enz4:3 enz10:2 enz1:2 enz6:4 enz2:3
size=19 enz3:5 enz7:3 enz8:2 enz10:2 enz9:4 enz5:1 enz1:1 enz2:1
size=1 enz1:1
size=24 enz8:2 enz9:1 enz5:4 enz1:7 enz6:5 enz2:5
size=1 enz1:1
size=26 enz7:1 enz8:5 enz10:5 enz9:1 enz5:2 enz1:6 enz6:4 enz2:2
size=20 enz7:1 enz4:1 enz8:2 enz10:2 enz1:7 enz6:2 enz2:5
size=21 enz3:2 enz7:2 enz8:2 enz10:3 enz9:3 enz5:1 enz1:2 enz6:1 enz2:5
size=13 enz7:1 enz8:2 enz10:1 enz1:3 enz6:5 enz2:1
size=19 enz7:1 enz8:2 enz10:3 enz9:3 enz5:1 enz1:2 enz6:4 enz2:3
size=3 enz1:2 enz2:1
size=1 enz1:1
size=25 enz7:3 enz3:5 enz8:3 enz4:2 enz10:3 enz9:1 enz1:2 enz6:4 enz2:2
size=9 enz7:1 enz8:2 enz10:1 enz5:2 enz1:1 enz6:1 enz2:1
size=15 enz7:3 enz3:2 enz8:1 enz4:3 enz9:1 enz1:1 enz6:2 enz2:2
size=1 enz1:1
size=24 enz7:3 enz3:3 enz8:4 enz4:2 enz10:1 enz9:4 enz5:6 enz2:1
size=19 enz7:4 enz3:3 enz8:2 enz4:2 enz10:1 enz9:3 enz5:1 enz6:2 enz2:1
size=25 enz7:2 enz3:2 enz8:2 enz10:7 enz9:7 enz5:1 enz6:2 enz2:2
size=13 enz7:1 enz3:1 enz8:1 enz9:1 enz10:5 enz6:3 enz2:1
size=17 enz7:2 enz3:1 enz8:2 enz10:2 enz9:2 enz5:2 enz6:4 enz2:2
size=13 enz7:1 enz8:2 enz5:1 enz6:6 enz2:3
size=1 enz2:1
size=15 enz7:2 enz8:3 enz4:1 enz10:3 enz9:3 enz5:1 enz6:1 enz2:1
size=21 enz7:4 enz3:2 enz8:2 enz4:1 enz10:1 enz9:3 enz5:3 enz6:4 enz2:1
size=7 enz3:2 enz7:2 enz9:2 enz2:1
size=18 enz7:3 enz8:2 enz4:1 enz10:7 enz9:2 enz5:2 enz2:1
size=13 enz7:2 enz3:1 enz8:2 enz5:3 enz6:3 enz2:2
size=23 enz7:1 enz3:7 enz8:4 enz10:1 enz9:3 enz5:3 enz6:3 enz2:1
size=17 enz7:3 enz8:1 enz10:6 enz9:4 enz5:2 enz2:1
size=13 enz8:2 enz10:1 enz9:3 enz5:2 enz6:4 enz2:1
size=7 enz8:1 enz6:4 enz2:2
size=19 enz7:3 enz3:5 enz8:1 enz4:1 enz10:1 enz9:2 enz5:2 enz6:2 enz2:2
size=1 enz2:1
size=33 enz7:2 enz3:5 enz8:5 enz10:10 enz9:5 enz5:4 enz6:1 enz2:1
size=16 enz7:1 enz8:5 enz10:2 enz5:4 enz6:3 enz2:1
size=8 enz7:2 enz8:1 enz4:2 enz6:2 enz2:1
size=10 enz7:2 enz8:1 enz4:1 enz10:1 enz9:1 enz5:2 enz6:1 enz2:1
size=37 enz7:3 enz3:11 enz8:2 enz4:1 enz10:7 enz9:7 enz5:4 enz6:2
size=17 enz7:2 enz3:4 enz4:1 enz8:1 enz10:2 enz9:4 enz5:3
size=15 enz7:3 enz3:5 enz8:1 enz4:1 enz10:2 enz5:1 enz9:2
size=1 enz3:1
size=17 enz3:4 enz10:8 enz5:1 enz9:4
size=10 enz3:1 enz10:3 enz5:3 enz9:3
size=10 enz7:2 enz3:2 enz8:1 enz4:1 enz9:1 enz5:1 enz6:2
size=17 enz7:1 enz3:5 enz10:3 enz9:5 enz5:3
size=9 enz7:1 enz3:3 enz10:3 enz9:2
size=15 enz7:4 enz3:2 enz4:5 enz10:2 enz9:2
size=1 enz3:1
size=20 enz7:1 enz3:1 enz8:3 enz4:1 enz10:6 enz9:4 enz5:3 enz6:1
size=1 enz3:1
size=4 enz7:1 enz3:1 enz4:1 enz9:1
size=14 enz7:3 enz3:2 enz8:1 enz4:3 enz9:2 enz5:3
size=1 enz4:1
size=1 enz4:1
size=1 enz4:1
size=1 enz4:1
size=1 enz4:1
size=1 enz4:1
size=1 enz4:1
size=1 enz4:1
size=1 enz4:1
size=1 enz4:1
size=1 enz4:1
size=1 enz4:1
size=1 enz4:1
size=1 enz4:1
size=1 enz4:1
size=1 enz4:1
size=1 enz4:1
size=1 enz4:1
size=1 enz4:1
size=1 enz4:1
size=1 enz4:1
size=1 enz4:1
size=1 enz4:1
size=1 enz4:1
size=1 enz4:1
size=2 enz4:1 enz5:1
size=1 enz4:1
size=1 enz4:1
size=1 enz4:1
size=1 enz4:1
size=1 enz4:1
size=1 enz4:1
size=1 enz4:1
size=1 enz4:1
size=1 enz4:1
size=1 enz4:1
size=1 enz4:1
size=1 enz4:1
size=1 enz4:1
size=1 enz4:1
size=1 enz4:1
size=1 enz4:1
size=1 enz4:1
size=1 enz4:1
size=1 enz4:1
size=1 enz4:1
size=2 enz4:2
size=1 enz4:1
size=1 enz4:1
size=1 enz4:1
size=1 enz4:1
size=1 enz4:1
size=1 enz4:1
size=1 enz4:1
size=1 enz4:1
size=1 enz4:1
size=1 enz4:1
size=1 enz4:1
size=1 enz4:1
size=1 enz4:1
size=1 enz4:1
size=1 enz4:1
size=1 enz4:1
size=1 enz4:1
size=1 enz4:1
size=1 enz4:1
size=1 enz4:1
size=1 enz4:1
size=1 enz4:1
size=1 enz4:1
size=1 enz4:1
size=1 enz4:1
size=1 enz4:1
size=1 enz4:1
size=1 enz4:1
size=1 enz4:1
size=1 enz4:1
size=1 enz4:1
size=1 enz4:1
size=1 enz4:1
size=1 enz4:1
size=1 enz4:1
size=1 enz4:1
size=1 enz4:1
size=1 enz4:1
size=1 enz4:1
size=1 enz4:1
size=1 enz4:1
size=1 enz4:1
size=1 enz4:1
size=1 enz4:1
size=1 enz4:1
size=1 enz4:1
size=1 enz4:1
size=1 enz4:1
size=1 enz4:1
size=1 enz4:1
size=1 enz4:1
size=1 enz4:1
size=1 enz4:1
size=1 enz4:1
size=1 enz4:1
size=1 enz4:1
size=1 enz4:1
size=1 enz4:1
size=1 enz4:1
size=1 enz4:1
size=1 enz4:1
size=1 enz4:1
size=1 enz4:1
size=1 enz4:1
size=1 enz4:1
size=1 enz4:1
size=1 enz4:1
size=1 enz4:1
size=1 enz4:1
size=1 enz4:1
size=1 enz4:1
size=1 enz4:1
size=1 enz4:1
size=1 enz4:1
size=1 enz4:1
size=1 enz4:1
size=1 enz4:1
size=1 enz4:1
size=1 enz4:1
size=1 enz4:1
size=1 enz4:1
size=1 enz4:1
size=1 enz4:1
size=1 enz4:1
size=1 enz4:1
size=1 enz4:1
size=1 enz4:1
size=1 enz4:1
size=1 enz4:1
size=1 enz4:1
size=1 enz4:1
size=1 enz4:1
size=1 enz4:1
size=1 enz4:1
size=1 enz4:1
size=1 enz4:1
size=1 enz4:1
size=1 enz4:1
size=1 enz4:1
size=1 enz4:1
size=18 enz7:1 enz8:5 enz4:1 enz10:4 enz9:3 enz5:3 enz6:1
size=1 enz4:1
size=1 enz4:1
size=1 enz4:1
size=1 enz4:1
size=1 enz4:1
size=1 enz4:1
size=1 enz4:1
size=1 enz4:1
size=1 enz4:1
size=1 enz4:1
size=1 enz4:1
size=1 enz4:1
size=1 enz4:1
size=1 enz4:1
size=1 enz4:1
size=1 enz4:1
size=1 enz4:1
size=1 enz4:1
size=1 enz4:1
size=1 enz4:1
size=1 enz4:1
size=1 enz4:1
size=1 enz4:1
size=1 enz5:1
size=1 enz5:1
size=1 enz5:1
size=1 enz5:1
size=1 enz5:1
size=1 enz5:1
size=1 enz5:1
size=1 enz5:1
size=1 enz5:1
size=1 enz5:1
size=1 enz5:1
size=1 enz5:1
size=1 enz5:1
size=1 enz5:1
size=1 enz5:1
size=1 enz5:1
size=1 enz5:1
size=1 enz5:1
size=1 enz5:1
size=1 enz5:1
size=1 enz5:1
size=1 enz5:1
size=1 enz5:1
size=1 enz5:1
size=1 enz5:1
size=1 enz5:1
size=1 enz5:1
size=1 enz5:1
size=1 enz5:1
size=1 enz5:1
size=1 enz5:1
size=1 enz5:1
size=1 enz5:1
size=1 enz5:1
size=1 enz5:1
size=1 enz5:1
size=1 enz5:1
size=1 enz5:1
size=1 enz5:1
size=1 enz5:1
size=1 enz5:1
size=1 enz6:1
size=1 enz6:1
size=1 enz6:1
size=1 enz6:1
size=1 enz6:1
size=1 enz6:1
size=1 enz6:1
size=1 enz6:1
size=1 enz6:1
size=1 enz10:1
size=1 enz10:1

Frame 5
size=106 enz7:12 enz3:14 enz8:7 enz4:6 enz5:7 enz10:10 enz9:15 enz1:18 enz6:8 enz2:9
size=380 enz7:44 enz3:45 enz8:33 enz4:19 enz10:33 enz9:39 enz5:29 enz1:64 enz6:28 enz2:46
size=111 enz7:12 enz3:7 enz4:4 enz8:14 enz10:5 enz9:6 enz5:12 enz1:17 enz6:12 enz2:22
size=223 enz3:20 enz7:20 enz8:24 enz4:8 enz10:19 enz9:19 enz5:20 enz1:31 enz6:29 enz2:33
size=152 enz3:19 enz7:14 enz8:13 enz4:4 enz10:15 enz9:23 enz5:18 enz1:16 enz6:11 enz2:19
size=318 enz7:39 enz3:33 enz4:20 enz8:39 enz10:29 enz9:34 enz5:29 enz1:32 enz6:36 enz2:27
size=19 enz7:3 enz4:2 enz9:3 enz5:2 enz1:4 enz6:1 enz2:4
size=86 enz7:13 enz3:5 enz8:12 enz4:5 enz10:13 enz9:6 enz5:6 enz1:10 enz6:7 enz2:9
size=17 enz7:1 enz8:2 enz9:1 enz5:3 enz1:5 enz6:3 enz2:2
size=41 enz3:1 enz7:4 enz8:9 enz9:1 enz10:1 enz5:3 enz1:5 enz6:9 enz2:8
size=17 enz7:2 enz8:2 enz4:1 enz9:1 enz5:2 enz1:3 enz6:3 enz2:3
size=30 enz3:1 enz7:2 enz8:5 enz10:6 enz9:3 enz5:5 enz1:3 enz6:3 enz2:2
size=54 enz7:1 enz3:9 enz8:7 enz10:6 enz9:8 enz5:7 enz1:7 enz2:3 enz6:6
size=47 enz7:5 enz3:2 enz8:5 enz4:4 enz10:2 enz9:4 enz5:4 enz1:6 enz6:9 enz2:6
size=82 enz7:10 enz3:9 enz8:10 enz4:4 enz9:6 enz10:7 enz5:4 enz1:10 enz6:8 enz2:14
size=97 enz7:9 enz3:14 enz8:11 enz4:4 enz10:10 enz9:4 enz5:5 enz1:9 enz6:17 enz2:14
size=100 enz7:10 enz3:11 enz4:3 enz8:10 enz10:12 enz9:11 enz5:10 enz1:17 enz6:9 enz2:7
size=11 enz8:2 enz10:3 enz9:1 enz5:2 enz1:1 enz6:1 enz2:1
size=19 enz7:2 enz8:3 enz4:3 enz10:2 enz1:2 enz6:4 enz2:3
size=19 enz3:5 enz7:3 enz8:2 enz10:2 enz9:4 enz5:1 enz1:1 enz2:1
size=1 enz1:1
size=24 enz8:2 enz9:1 enz5:4 enz1:7 enz6:5 enz2:5
size=1 enz1:1
size=26 enz7:1 enz8:5 enz9:1 enz10:5 enz5:2 enz1:6 enz6:4 enz2:2
size=20 enz7:1 enz8:2 enz4:1 enz10:2 enz1:7 enz6:2 enz2:5
size=21 enz7:2 enz3:2 enz8:2 enz10:3 enz9:3 enz5:1 enz1:2 enz6:1 enz2:5
size=13 enz7:1 enz8:2 enz10:1 enz1:3 enz6:5 enz2:1
size=20 enz7:1 enz4:1 enz8:2 enz10:3 enz9:3 enz5:1 enz1:2 enz6:4 enz2:3
size=3 enz1:2 enz2:1
size=1 enz1:1
size=47 enz7:8 enz3:7 enz8:4 enz4:4 enz5:1 enz10:10 enz9:4 enz1:2 enz6:4 enz2:3
size=9 enz7:1 enz8:2 enz10:1 enz5:2 enz1:1 enz6:1 enz2:1
size=15 enz7:3 enz3:2 enz8:1 enz4:3 enz9:1 enz1:1 enz6:2 enz2:2
size=1 enz1:1
size=21 enz7:1 enz3:1 enz8:3 enz4:1 enz10:2 enz9:1 enz5:2 enz1:2 enz6:2 enz2:6
size=24 enz7:3 enz3:3 enz8:4 enz4:2 enz10:1 enz9:4 enz5:6 enz2:1
size=19 enz7:4 enz3:3 enz8:2 enz4:2 enz10:1 enz9:3 enz5:1 enz6:2 enz2:1
size=25 enz3:2 enz7:2 enz8:2 enz10:7 enz9:7 enz5:1 enz6:2 enz2:2
size=13 enz7:1 enz3:1 enz8:1 enz9:1 enz10:5 enz6:3 enz2:1
size=17 enz7:2 enz3:1 enz8:2 enz10:2 enz9:2 enz5:2 enz6:4 enz2:2
size=13 enz7:1 enz8:2 enz5:1 enz6:6 enz2:3
size=1 enz2:1
size=15 enz7:2 enz8:3 enz4:1 enz10:3 enz9:3 enz5:1 enz6:1 enz2:1
size=21 enz7:4 enz3:2 enz8:2 enz4:1 enz10:1 enz9:3 enz5:3 enz6:4 enz2:1
size=58 enz7:10 enz3:10 enz8:6 enz4:6 enz10:5 enz9:8 enz5:8 enz6:2 enz2:3
size=7 enz7:2 enz3:2 enz9:2 enz2:1
size=18 enz7:3 enz8:2 enz4:1 enz10:7 enz9:2 enz5:2 enz2:1
size=13 enz7:2 enz3:1 enz8:2 enz5:3 enz6:3 enz2:2
size=11 enz7:1 enz8:2 enz5:3 enz6:3 enz2:2
size=23 enz7:1 enz3:7 enz8:4 enz10:1 enz9:3 enz5:3 enz6:3 enz2:1
size=17 enz7:3 enz8:1 enz10:6 enz9:4 enz5:2 enz2:1
size=13 enz8:2 enz10:1 enz9:3 enz5:2 enz6:4 enz2:1
size=7 enz8:1 enz6:4 enz2:2
size=19 enz7:3 enz3:5 enz8:1 enz4:1 enz10:1 enz9:2 enz5:2 enz6:2 enz2:2
size=33 enz7:2 enz3:5 enz8:5 enz10:10 enz9:5 enz5:4 enz6:1 enz2:1
size=16 enz7:1 enz8:5 enz10:2 enz5:4 enz6:3 enz2:1
size=8 enz7:2 enz8:1 enz4:2 enz6:2 enz2:1
size=10 enz7:2 enz8:1 enz4:1 enz10:1 enz9:1 enz5:2 enz6:1 enz2:1
size=37 enz7:3 enz3:11 enz8:2 enz10:7 enz9:7 enz5:5 enz6:2
size=17 enz7:2 enz3:4 enz4:1 enz8:1 enz10:2 enz9:4 enz5:3
size=14 enz7:3 enz3:5 enz8:1 enz10:2 enz9:2 enz5:1
size=1 enz3:1
size=17 enz3:4 enz10:8 enz5:1 enz9:4
size=18 enz7:2 enz3:7 enz4:2 enz10:2 enz9:4 enz5:1
size=9 enz3:1 enz10:3 enz9:3 enz5:2
size=10 enz7:2 enz3:2 enz8:1 enz4:1 enz9:1 enz5:1 enz6:2
size=17 enz7:1 enz3:5 enz10:3 enz9:5 enz5:3
size=9 enz7:1 enz3:3 enz10:3 enz9:2
size=15 enz7:4 enz3:2 enz4:5 enz10:2 enz9:2
size=1 enz3:1
size=20 enz7:1 enz3:1 enz8:3 enz4:1 enz10:6 enz9:4 enz5:3 enz6:1
size=1 enz3:1
size=4 enz7:1 enz3:1 enz4:1 enz9:1
size=14 enz7:3 enz3:2 enz8:1 enz4:3 enz9:2 enz5:3
size=1 enz4:1
size=1 enz4:1
size=1 enz4:1
size=1 enz4:1
size=1 enz4:1
size=1 enz4:1
size=1 enz4:1
size=1 enz4:1
size=1 enz4:1
size=1 enz4:1
size=1 enz4:1
size=1 enz4:1
size=1 enz4:1
size=1 enz4:1
size=1 enz4:1
size=1 enz4:1
size=2 enz4:1 enz5:1
size=1 enz4:1
size=1 enz4:1
size=1 enz4:1
size=1 enz4:1
size=1 enz4:1
size=1 enz4:1
size=1 enz4:1
size=1 enz4:1
size=1 enz4:1
size=1 enz4:1
size=1 enz4:1
size=1 enz4:1
size=1 enz4:1
size=1 enz4:1
size=1 enz4:1
size=1 enz4:1
size=1 enz4:1
size=1 enz4:1
size=1 enz4:1
size=1 enz4:1
size=2 enz4:2
size=1 enz4:1
size=1 enz4:1
size=1 enz4:1
size=1 enz4:1
size=1 enz4:1
size=1 enz4:1
size=1 enz4:1
size=1 enz4:1
size=1 enz4:1
size=1 enz4:1
size=1 enz4:1
size=1 enz4:1
size=1 enz4:1
size=1 enz4:1
size=1 enz4:1
size=1 enz4:1
size=1 enz4:1
size=1 enz4:1
size=1 enz4:1
size=1 enz4:1
size=1 enz4:1
size=1 enz4:1
size=1 enz4:1
size=1 enz4:1
size=2 enz4:1 enz10:1
size=1 enz4:1
size=1 enz4:1
size=1 enz4:1
size=1 enz4:1
size=1 enz4:1
size=1 enz4:1
size=1 enz4:1
size=1 enz4:1
size=1 enz4:1
size=1 enz4:1
size=1 enz4:1
size=1 enz4:1
size=1 enz4:1
size=1 enz4:1
size=1 enz4:1
size=1 enz4:1
size=1 enz4:1
size=1 enz4:1
size=1 enz4:1
size=1 enz4:1
size=1 enz4:1
size=1 enz4:1
size=1 enz4:1
size=1 enz4:1
size=1 enz4:1
size=1 enz4:1
size=1 enz4:1
size=1 enz4:1
size=1 enz4:1
size=1 enz4:1
size=1 enz4:1
size=1 enz4:1
size=1 enz4:1
size=1 enz4:1
size=1 enz4:1
size=1 enz4:1
size=1 enz4:1
size=1 enz4:1
size=2 enz4:1 enz10:1
size=1 enz4:1
size=1 enz4:1
size=1 enz4:1
size=1 enz4:1
size=1 enz4:1
size=1 enz4:1
size=1 enz4:1
size=1 enz4:1
size=1 enz4:1
size=1 enz4:1
size=1 enz4:1
size=1 enz4:1
size=1 enz4:1
size=1 enz4:1
size=1 enz4:1
size=1 enz4:1
size=1 enz4:1
size=1 enz4:1
size=1 enz4:1
size=1 enz4:1
size=1 enz4:1
size=1 enz4:1
size=1 enz4:1
size=1 enz4:1
size=1 enz4:1
size=1 enz4:1
size=1 enz4:1
size=1 enz4:1
size=1 enz4:1
size=1 enz4:1
size=1 enz4:1
size=1 enz4:1
size=1 enz4:1
size=1 enz4:1
size=1 enz4:1
size=1 enz4:1
size=1 enz4:1
size=1 enz4:1
size=1 enz4:1
size=1 enz4:1
size=1 enz4:1
size=1 enz4:1
size=1 enz4:1
size=1 enz4:1
size=1 enz4:1
size=1 enz4:1
size=18 enz7:1 enz8:5 enz4:1 enz10:4 enz9:3 enz5:3 enz6:1
size=1 enz4:1
size=1 enz4:1
size=1 enz4:1
size=1 enz4:1
size=1 enz4:1
size=1 enz4:1
size=1 enz4:1
size=1 enz4:1
size=1 enz4:1
size=1 enz4:1
size=1 enz4:1
size=1 enz4:1
size=1 enz4:1
size=1 enz4:1
size=1 enz4:1
size=1 enz4:1
size=1 enz4:1
size=1 enz4:1
size=1 enz4:1
size=1 enz4:1
size=1 enz4:1
size=1 enz4:1
size=1 enz5:1
size=1 enz5:1
size=1 enz5:1
size=1 enz5:1
size=1 enz5:1
size=1 enz5:1
size=1 enz5:1
size=1 enz5:1
size=1 enz5:1
size=1 enz5:1
size=1 enz5:1
size=1 enz5:1
size=1 enz5:1
size=1 enz5:1
size=1 enz5:1
size=1 enz5:1
size=1 enz5:1
size=1 enz5:1
size=1 enz5:1
size=1 enz5:1
size=1 enz5:1
size=1 enz5:1
size=1 enz5:1
size=1 enz5:1
size=1 enz5:1
size=1 enz5:1
size=1 enz5:1
size=1 enz5:1
size=1 enz5:1
size=1 enz5:1
size=1 enz5:1
size=1 enz5:1
size=1 enz5:1
size=1 enz5:1
size=1 enz5:1
size=1 enz5:1
size=1 enz5:1
size=1 enz5:1
size=1 enz5:1
size=1 enz5:1
size=1 enz5:1
size=1 enz6:1
size=1 enz6:1
size=1 enz6:1
size=1 enz6:1
size=1 enz6:1
size=1 enz6:1
size=1 enz6:1
size=1 enz6:1
size=1 enz6:1
size=1 enz6:1

Frame 6
size=106 enz7:12 enz3:14 enz8:7 enz4:6 enz10:10 enz9:15 enz5:7 enz1:18 enz6:8 enz2:9
size=358 enz7:39 enz3:36 enz4:18 enz8:31 enz10:31 enz9:38 enz5:28 enz1:64 enz6:28 enz2:45
size=111 enz3:7 enz7:12 enz4:4 enz8:14 enz10:5 enz9:6 enz5:12 enz1:17 enz6:12 enz2:22
size=224 enz7:20 enz3:20 enz4:8 enz8:24 enz10:19 enz9:19 enz5:21 enz1:31 enz6:29 enz2:33
size=152 enz7:14 enz3:19 enz8:13 enz4:4 enz10:15 enz9:23 enz5:18 enz1:16 enz6:11 enz2:19
size=318 enz7:39 enz3:33 enz8:39 enz4:20 enz10:29 enz9:34 enz5:29 enz1:32 enz6:36 enz2:27
size=19 enz7:3 enz4:2 enz9:3 enz5:2 enz1:4 enz6:1 enz2:4
size=87 enz3:5 enz7:13 enz8:12 enz4:5 enz9:6 enz10:13 enz5:7 enz1:10 enz6:7 enz2:9
size=17 enz7:1 enz8:2 enz9:1 enz5:3 enz1:5 enz6:3 enz2:2
size=41 enz3:1 enz7:4 enz8:9 enz10:1 enz9:1 enz5:3 enz1:5 enz6:9 enz2:8
size=17 enz7:2 enz8:2 enz4:1 enz9:1 enz5:2 enz1:3 enz6:3 enz2:3
size=30 enz3:1 enz7:2 enz8:5 enz10:6 enz9:3 enz5:5 enz1:3 enz6:3 enz2:2
size=54 enz7:1 enz3:9 enz8:7 enz10:6 enz9:8 enz5:7 enz1:7 enz6:6 enz2:3
size=47 enz7:5 enz3:2 enz8:5 enz4:4 enz10:2 enz9:4 enz5:4 enz1:6 enz6:9 enz2:6
size=82 enz3:9 enz7:10 enz4:4 enz8:10 enz10:7 enz9:6 enz5:4 enz1:10 enz6:8 enz2:14
size=55 enz7:4 enz3:7 enz8:7 enz4:1 enz10:8 enz9:2 enz5:3 enz1:7 enz6:10 enz2:6
size=31 enz7:3 enz3:7 enz8:3 enz4:2 enz9:1 enz10:1 enz5:1 enz1:2 enz6:4 enz2:7
size=99 enz7:10 enz3:11 enz8:10 enz4:3 enz10:12 enz9:11 enz5:9 enz1:17 enz6:9 enz2:7
size=11 enz8:2 enz10:3 enz9:1 enz5:2 enz1:1 enz6:1 enz2:1
size=19 enz7:2 enz8:3 enz4:3 enz10:2 enz1:2 enz6:4 enz2:3
size=19 enz3:5 enz7:3 enz8:2 enz10:2 enz9:4 enz5:1 enz1:1 enz2:1
size=1 enz1:1
size=24 enz8:2 enz9:1 enz5:4 enz1:7 enz6:5 enz2:5
size=1 enz1:1
size=26 enz7:1 enz8:5 enz10:5 enz9:1 enz5:2 enz1:6 enz6:4 enz2:2
size=19 enz7:1 enz8:2 enz10:2 enz1:7 enz6:2 enz2:5
size=21 enz7:2 enz3:2 enz8:2 enz10:3 enz9:3 enz5:1 enz1:2 enz6:1 enz2:5
size=13 enz7:1 enz8:2 enz10:1 enz1:3 enz6:5 enz2:1
size=19 enz7:1 enz8:2 enz10:3 enz9:3 enz5:1 enz1:2 enz6:4 enz2:3
size=3 enz1:2 enz2:1
size=1 enz1:1
size=47 enz7:8 enz3:7 enz8:4 enz4:4 enz5:1 enz10:10 enz9:4 enz1:2 enz6:4 enz2:3
size=9 enz7:1 enz8:2 enz10:1 enz5:2 enz1:1 enz6:1 enz2:1
size=15 enz7:3 enz3:2 enz8:1 enz4:3 enz9:1 enz1:1 enz6:2 enz2:2
size=1 enz1:1
size=21 enz7:1 enz3:1 enz4:1 enz8:3 enz10:2 enz9:1 enz5:2 enz1:2 enz6:2 enz2:6
size=24 enz7:3 enz3:3 enz8:4 enz4:2 enz10:1 enz9:4 enz5:6 enz2:1
size=19 enz7:4 enz3:3 enz8:2 enz4:2 enz10:1 enz9:3 enz5:1 enz6:2 enz2:1
size=25 enz3:2 enz7:2 enz8:2 enz10:7 enz5:1 enz9:7 enz6:2 enz2:2
size=13 enz7:1 enz3:1 enz8:1 enz10:5 enz9:1 enz6:3 enz2:1
size=17 enz7:2 enz3:1 enz8:2 enz10:2 enz9:2 enz5:2 enz6:4 enz2:2
size=13 enz7:1 enz8:2 enz5:1 enz6:6 enz2:3
size=1 enz2:1
size=15 enz7:2 enz8:3 enz4:1 enz10:3 enz9:3 enz5:1 enz6:1 enz2:1
size=21 enz7:4 enz3:2 enz8:2 enz4:1 enz10:1 enz9:3 enz5:3 enz6:4 enz2:1
size=58 enz7:10 enz3:10 enz8:6 enz4:6 enz10:5 enz9:8 enz5:8 enz6:2 enz2:3
size=7 enz7:2 enz3:2 enz9:2 enz2:1
size=18 enz7:3 enz8:2 enz4:1 enz10:7 enz9:2 enz5:2 enz2:1
size=13 enz7:2 enz3:1 enz8:2 enz5:3 enz6:3 enz2:2
size=11 enz7:1 enz8:2 enz5:3 enz6:3 enz2:2
size=23 enz7:1 enz3:7 enz8:4 enz10:1 enz9:3 enz5:3 enz6:3 enz2:1
size=17 enz7:3 enz8:1 enz10:6 enz9:4 enz5:2 enz2:1
size=13 enz8:2 enz10:1 enz9:3 enz5:2 enz6:4 enz2:1
size=7 enz8:1 enz6:4 enz2:2
size=19 enz7:3 enz3:5 enz8:1 enz4:1 enz10:1 enz9:2 enz5:2 enz6:2 enz2:2
size=33 enz7:2 enz3:5 enz8:5 enz10:10 enz9:5 enz5:4 enz6:1 enz2:1
size=16 enz7:1 enz8:5 enz10:2 enz5:4 enz6:3 enz2:1
size=11 enz7:2 enz8:1 enz4:1 enz10:1 enz9:1 enz5:1 enz6:3 enz2:1
size=8 enz7:2 enz8:1 enz4:2 enz6:2 enz2:1
size=23 enz7:5 enz3:9 enz8:2 enz4:2 enz10:2 enz5:1 enz9:1 enz2:1
size=10 enz7:2 enz8:1 enz4:1 enz10:1 enz9:1 enz5:2 enz6:1 enz2:1
size=36 enz7:3 enz3:11 enz8:2 enz10:7 enz9:7 enz5:4 enz6:2
size=17 enz7:2 enz3:4 enz8:1 enz4:1 enz10:2 enz9:4 enz5:3
size=14 enz7:3 enz3:5 enz8:1 enz10:2 enz9:2 enz5:1
size=1 enz3:1
size=17 enz3:4 enz10:8 enz5:1 enz9:4
size=17 enz7:2 enz3:7 enz4:1 enz10:2 enz9:4 enz5:1
size=9 enz3:1 enz10:3 enz5:2 enz9:3
size=10 enz7:2 enz3:2 enz8:1 enz4:1 enz9:1 enz5:1 enz6:2
size=17 enz7:1 enz3:5 enz10:3 enz9:5 enz5:3
size=9 enz7:1 enz3:3 enz10:3 enz9:2
size=15 enz7:4 enz3:2 enz4:5 enz10:2 enz9:2
size=1 enz3:1
size=19 enz7:1 enz3:1 enz8:3 enz10:6 enz9:4 enz5:3 enz6:1
size=1 enz3:1
size=4 enz7:1 enz3:1 enz4:1 enz9:1
size=15 enz7:3 enz3:2 enz8:1 enz4:4 enz9:2 enz5:3
size=1 enz4:1
size=1 enz4:1
size=1 enz4:1
size=1 enz4:1
size=1 enz4:1
size=1 enz4:1
size=1 enz4:1
size=1 enz4:1
size=1 enz4:1
size=1 enz4:1
size=1 enz4:1
size=1 enz4:1
size=1 enz4:1
size=1 enz4:1
size=1 enz4:1
size=1 enz4:1
size=1 enz4:1
size=1 enz4:1
size=1 enz4:1
size=1 enz4:1
size=1 enz4:1
size=1 enz4:1
size=1 enz4:1
size=1 enz4:1
size=1 enz4:1
size=1 enz4:1
size=1 enz4:1
size=1 enz4:1
size=1 enz4:1
size=1 enz4:1
size=1 enz4:1
size=1 enz4:1
size=1 enz4:1
size=1 enz4:1
size=1 enz4:1
size=1 enz4:1
size=1 enz4:1
size=1 enz4:1
size=1 enz4:1
size=1 enz4:1
size=1 enz4:1
size=1 enz4:1
size=1 enz4:1
size=1 enz4:1
size=1 enz4:1
size=1 enz4:1
size=1 enz4:1
size=1 enz4:1
size=1 enz4:1
size=1 enz4:1
size=1 enz4:1
size=1 enz4:1
size=1 enz4:1
size=1 enz4:1
size=1 enz4:1
size=1 enz4:1
size=1 enz4:1
size=1 enz4:1
size=1 enz4:1
size=1 enz4:1
size=1 enz4:1
size=1 enz4:1
size=1 enz4:1
size=1 enz4:1
size=1 enz4:1
size=1 enz4:1
size=1 enz4:1
size=1 enz4:1
size=1 enz4:1
size=1 enz4:1
size=1 enz4:1
size=1 enz4:1
size=1 enz4:1
size=1 enz4:1
size=1 enz4:1
size=1 enz4:1
size=1 enz4:1
size=1 enz4:1
size=1 enz4:1
size=1 enz4:1
size=1 enz4:1
size=1 enz4:1
size=1 enz4:1
size=1 enz4:1
size=1 enz4:1
size=1 enz4:1
size=1 enz4:1
size=1 enz4:1
size=1 enz4:1
size=1 enz4:1
size=1 enz4:1
size=1 enz4:1
size=1 enz4:1
size=1 enz4:1
size=1 enz4:1
size=1 enz4:1
size=1 enz4:1
size=1 enz4:1
size=1 enz4:1
size=1 enz4:1
size=1 enz4:1
size=1 enz4:1
size=1 enz4:1
size=1 enz4:1
size=2 enz4:1 enz5:1
size=1 enz4:1
size=1 enz4:1
size=1 enz4:1
size=1 enz4:1
size=1 enz4:1
size=1 enz4:1
size=1 enz4:1
size=1 enz4:1
size=1 enz4:1
size=1 enz4:1
size=1 enz4:1
size=1 enz4:1
size=1 enz4:1
size=1 enz4:1
size=1 enz4:1
size=1 enz4:1
size=1 enz4:1
size=1 enz4:1
size=1 enz4:1
size=1 enz4:1
size=1 enz4:1
size=1 enz4:1
size=1 enz4:1
size=1 enz4:1
size=1 enz4:1
size=1 enz4:1
size=1 enz4:1
size=1 enz4:1
size=1 enz4:1
size=1 enz4:1
size=1 enz4:1
size=1 enz4:1
size=1 enz4:1
size=1 enz4:1
size=1 enz4:1
size=1 enz4:1
size=1 enz4:1
size=1 enz4:1
size=1 enz4:1
size=1 enz4:1
size=1 enz4:1
size=1 enz4:1
size=1 enz4:1
size=1 enz4:1
size=1 enz4:1
size=18 enz7:1 enz8:5 enz4:1 enz10:4 enz9:3 enz5:3 enz6:1
size=1 enz4:1
size=1 enz4:1
size=1 enz4:1
size=1 enz4:1
size=1 enz4:1
size=1 enz4:1
size=1 enz4:1
size=1 enz4:1
size=1 enz4:1
size=1 enz4:1
size=1 enz4:1
size=1 enz4:1
size=1 enz4:1
size=1 enz4:1
size=1 enz4:1
size=1 enz4:1
size=1 enz4:1
size=1 enz4:1
size=1 enz4:1
size=1 enz4:1
size=1 enz4:1
size=1 enz4:1
size=1 enz4:1
size=1 enz5:1
size=1 enz5:1
size=1 enz5:1
size=1 enz5:1
size=1 enz5:1
size=1 enz5:1
size=1 enz5:1
size=1 enz5:1
size=1 enz5:1
size=1 enz5:1
size=1 enz5:1
size=1 enz5:1
size=1 enz5:1
size=1 enz5:1
size=1 enz5:1
size=1 enz5:1
size=1 enz5:1
size=1 enz5:1
size=1 enz5:1
size=1 enz5:1
size=1 enz5:1
size=1 enz5:1
size=1 enz5:1
size=1 enz5:1
size=1 enz5:1
size=1 enz5:1
size=1 enz5:1
size=1 enz5:1
size=1 enz5:1
size=1 enz5:1
size=1 enz5:1
size=1 enz5:1
size=1 enz5:1
size=1 enz5:1
size=1 enz5:1
size=1 enz5:1
size=1 enz5:1
size=1 enz5:1
size=1 enz5:1
size=1 enz5:1
size=1 enz5:1
size=1 enz6:1
size=1 enz6:1
size=1 enz6:1
size=1 enz6:1
size=1 enz6:1
size=1 enz6:1
size=1 enz6:1
size=1 enz6:1
size=1 enz6:1
size=1 enz6:1
size=1 enz10:1
size=1 enz10:1

Frame 7
size=106 enz7:12 enz3:14 enz8:7 enz4:6 enz10:10 enz5:7 enz9:15 enz1:18 enz6:8 enz2:9
size=374 enz7:40 enz3:41 enz8:31 enz4:16 enz10:34 enz9:43 enz5:32 enz1:64 enz6:28 enz2:45
size=103 enz7:10 enz3:13 enz4:3 enz8:11 enz10:6 enz9:8 enz5:11 enz1:14 enz6:9 enz2:18
size=146 enz7:11 enz3:15 enz4:6 enz8:15 enz10:14 enz9:13 enz5:13 enz1:21 enz6:20 enz2:18
size=77 enz3:5 enz7:9 enz4:2 enz8:9 enz9:6 enz10:5 enz5:7 enz1:10 enz2:15 enz6:9
size=152 enz7:14 enz3:19 enz8:13 enz4:4 enz10:15 enz9:23 enz5:18 enz1:16 enz6:11 enz2:19
size=318 enz7:39 enz3:33 enz8:39 enz4:20 enz10:29 enz9:34 enz5:29 enz1:32 enz6:36 enz2:27
size=25 enz7:4 enz3:1 enz8:3 enz4:2 enz10:1 enz9:2 enz5:2 enz1:3 enz6:3 enz2:4
size=19 enz7:3 enz4:2 enz9:3 enz5:2 enz1:4 enz6:1 enz2:4
size=70 enz7:11 enz3:5 enz4:5 enz8:10 enz10:7 enz9:6 enz5:6 enz1:7 enz6:5 enz2:8
size=17 enz7:1 enz8:2 enz9:1 enz5:3 enz1:5 enz6:3 enz2:2
size=41 enz7:4 enz3:1 enz8:9 enz10:1 enz9:1 enz5:3 enz1:5 enz6:9 enz2:8
size=17 enz7:2 enz8:2 enz4:1 enz9:1 enz5:2 enz1:3 enz6:3 enz2:3
size=30 enz3:1 enz7:2 enz8:5 enz10:6 enz9:3 enz5:5 enz1:3 enz6:3 enz2:2
size=112 enz7:11 enz3:19 enz4:6 enz8:13 enz10:11 enz9:16 enz5:15 enz1:7 enz6:8 enz2:6
size=48 enz7:5 enz3:2 enz4:5 enz8:5 enz10:2 enz9:4 enz5:4 enz1:6 enz6:9 enz2:6
size=82 enz3:9 enz7:10 enz8:10 enz4:4 enz10:7 enz9:6 enz5:4 enz1:10 enz6:8 enz2:14
size=55 enz7:4 enz3:7 enz8:7 enz4:1 enz10:8 enz9:2 enz5:3 enz1:7 enz6:10 enz2:6
size=41 enz7:5 enz3:7 enz8:4 enz4:2 enz10:2 enz9:2 enz5:2 enz1:2 enz6:7 enz2:8
size=99 enz7:10 enz3:11 enz8:10 enz4:3 enz10:12 enz9:11 enz5:9 enz1:17 enz6:9 enz2:7
size=16 enz7:2 enz8:2 enz10:6 enz1:3 enz6:2 enz2:1
size=11 enz8:2 enz10:3 enz9:1 enz5:2 enz1:1 enz6:1 enz2:1
size=19 enz7:2 enz8:3 enz4:3 enz10:2 enz1:2 enz6:4 enz2:3
size=19 enz7:3 enz3:5 enz8:2 enz10:2 enz9:4 enz5:1 enz1:1 enz2:1
size=1 enz1:1
size=24 enz8:2 enz9:1 enz5:4 enz1:7 enz6:5 enz2:5
size=1 enz1:1
size=26 enz7:1 enz8:5 enz10:5 enz9:1 enz5:2 enz1:6 enz6:4 enz2:2
size=19 enz7:1 enz8:2 enz10:2 enz1:7 enz6:2 enz2:5
size=21 enz3:2 enz7:2 enz8:2 enz10:3 enz9:3 enz5:1 enz1:2 enz6:1 enz2:5
size=13 enz7:1 enz8:2 enz10:1 enz1:3 enz6:5 enz2:1
size=19 enz7:1 enz8:2 enz10:3 enz9:3 enz5:1 enz1:2 enz6:4 enz2:3
size=3 enz1:2 enz2:1
size=1 enz1:1
size=14 enz7:1 enz3:4 enz8:2 enz10:1 enz9:1 enz1:1 enz6:3 enz2:1
size=33 enz7:7 enz3:3 enz8:2 enz4:4 enz5:1 enz9:3 enz10:9 enz1:1 enz6:1 enz2:2
size=9 enz7:1 enz8:2 enz10:1 enz5:2 enz1:1 enz6:1 enz2:1
size=15 enz7:3 enz3:2 enz8:1 enz4:3 enz9:1 enz1:1 enz6:2 enz2:2
size=1 enz1:1
size=20 enz3:1 enz7:1 enz8:3 enz10:2 enz9:1 enz5:2 enz1:2 enz6:2 enz2:6
size=24 enz7:3 enz3:3 enz8:4 enz4:2 enz10:1 enz9:4 enz5:6 enz2:1
size=19 enz7:4 enz3:3 enz8:2 enz4:2 enz10:1 enz9:3 enz5:1 enz6:2 enz2:1
size=25 enz3:2 enz7:2 enz8:2 enz10:7 enz9:7 enz5:1 enz6:2 enz2:2
size=14 enz7:1 enz3:1 enz4:1 enz8:1 enz9:1 enz10:5 enz6:3 enz2:1
size=17 enz7:2 enz3:1 enz8:2 enz10:2 enz9:2 enz5:2 enz6:4 enz2:2
size=13 enz7:1 enz8:2 enz5:1 enz6:6 enz2:3
size=1 enz2:1
size=15 enz7:2 enz8:3 enz4:1 enz10:3 enz9:3 enz5:1 enz6:1 enz2:1
size=22 enz7:4 enz3:2 enz8:2 enz4:2 enz10:1 enz9:3 enz5:3 enz6:4 enz2:1
size=7 enz7:2 enz3:2 enz9:2 enz2:1
size=18 enz7:3 enz8:2 enz4:1 enz10:7 enz9:2 enz5:2 enz2:1
size=13 enz7:2 enz3:1 enz8:2 enz5:3 enz6:3 enz2:2
size=11 enz7:1 enz8:2 enz5:3 enz6:3 enz2:2
size=23 enz7:1 enz3:7 enz8:4 enz10:1 enz9:3 enz5:3 enz6:3 enz2:1
size=17 enz7:3 enz8:1 enz10:6 enz9:4 enz5:2 enz2:1
size=13 enz8:2 enz10:1 enz9:3 enz5:2 enz6:4 enz2:1
size=7 enz8:1 enz6:4 enz2:2
size=18 enz7:3 enz3:5 enz8:1 enz4:1 enz9:2 enz10:1 enz5:1 enz6:2 enz2:2
size=33 enz7:2 enz3:5 enz8:5 enz10:10 enz9:5 enz5:4 enz6:1 enz2:1
size=16 enz7:1 enz8:5 enz10:2 enz5:4 enz6:3 enz2:1
size=8 enz7:2 enz8:1 enz4:2 enz6:2 enz2:1
size=23 enz7:5 enz3:9 enz8:2 enz4:2 enz10:2 enz9:1 enz5:1 enz2:1
size=10 enz7:2 enz8:1 enz4:1 enz10:1 enz9:1 enz5:2 enz6:1 enz2:1
size=36 enz7:3 enz3:11 enz8:2 enz10:7 enz9:7 enz5:4 enz6:2
size=17 enz7:2 enz3:4 enz4:1 enz8:1 enz10:2 enz9:4 enz5:3
size=14 enz7:3 enz3:5 enz8:1 enz10:2 enz9:2 enz5:1
size=1 enz3:1
size=17 enz3:4 enz10:8 enz5:1 enz9:4
size=9 enz3:1 enz10:3 enz5:2 enz9:3
size=10 enz7:2 enz3:2 enz8:1 enz4:1 enz9:1 enz5:1 enz6:2
size=9 enz7:1 enz3:3 enz10:3 enz9:2
size=15 enz7:4 enz3:2 enz4:5 enz10:2 enz9:2
size=1 enz3:1
size=19 enz7:1 enz3:1 enz8:3 enz10:6 enz9:4 enz5:3 enz6:1
size=1 enz3:1
size=4 enz7:1 enz3:1 enz4:1 enz9:1
size=14 enz7:3 enz3:2 enz8:1 enz4:3 enz9:2 enz5:3
size=1 enz4:1
size=1 enz4:1
size=1 enz4:1
size=1 enz4:1
size=1 enz4:1
size=1 enz4:1
size=1 enz4:1
size=1 enz4:1
size=1 enz4:1
size=1 enz4:1
size=1 enz4:1
size=1 enz4:1
size=1 enz4:1
size=2 enz4:2
size=1 enz4:1
size=1 enz4:1
size=1 enz4:1
size=1 enz4:1
size=2 enz4:1 enz5:1
size=1 enz4:1
size=1 enz4:1
size=1 enz4:1
size=1 enz4:1
size=1 enz4:1
size=1 enz4:1
size=1 enz4:1
size=1 enz4:1
size=1 enz4:1
size=1 enz4:1
size=1 enz4:1
size=1 enz4:1
size=1 enz4:1
size=1 enz4:1
size=1 enz4:1
size=1 enz4:1
size=1 enz4:1
size=1 enz4:1
size=1 enz4:1
size=1 enz4:1
size=1 enz4:1
size=1 enz4:1
size=1 enz4:1
size=1 enz4:1
size=1 enz4:1
size=1 enz4:1
size=1 enz4:1
size=1 enz4:1
size=1 enz4:1
size=1 enz4:1
size=1 enz4:1
size=1 enz4:1
size=1 enz4:1
size=1 enz4:1
size=1 enz4:1
size=1 enz4:1
size=1 enz4:1
size=1 enz4:1
size=1 enz4:1
size=1 enz4:1
size=1 enz4:1
size=1 enz4:1
size=1 enz4:1
size=1 enz4:1
size=1 enz4:1
size=1 enz4:1
size=1 enz4:1
size=1 enz4:1
size=1 enz4:1
size=1 enz4:1
size=1 enz4:1
size=1 enz4:1
size=1 enz4:1
size=1 enz4:1
size=1 enz4:1
size=1 enz4:1
size=1 enz4:1
size=1 enz4:1
size=1 enz4:1
size=1 enz4:1
size=1 enz4:1
size=1 enz4:1
size=1 enz4:1
size=1 enz4:1
size=1 enz4:1
size=1 enz4:1
size=1 enz4:1
size=1 enz4:1
size=1 enz4:1
size=1 enz4:1
size=1 enz4:1
size=1 enz4:1
size=1 enz4:1
size=1 enz4:1
size=1 enz4:1
size=1 enz4:1
size=1 enz4:1
size=1 enz4:1
size=1 enz4:1
size=1 enz4:1
size=1 enz4:1
size=1 enz4:1
size=1 enz4:1
size=2 enz4:1 enz10:1
size=2 enz4:1 enz5:1
size=1 enz4:1
size=1 enz4:1
size=1 enz4:1
size=1 enz4:1
size=1 enz4:1
size=1 enz4:1
size=1 enz4:1
size=1 enz4:1
size=1 enz4:1
size=1 enz4:1
size=1 enz4:1
size=1 enz4:1
size=1 enz4:1
size=1 enz4:1
size=1 enz4:1
size=1 enz4:1
size=1 enz4:1
size=1 enz4:1
size=1 enz4:1
size=1 enz4:1
size=1 enz4:1
size=1 enz4:1
size=1 enz4:1
size=1 enz4:1
size=1 enz4:1
size=1 enz4:1
size=1 enz4:1
size=1 enz4:1
size=1 enz4:1
size=1 enz4:1
size=1 enz4:1
size=1 enz4:1
size=1 enz4:1
size=1 enz4:1
size=1 enz4:1
size=1 enz4:1
size=1 enz4:1
size=1 enz4:1
size=1 enz4:1
size=1 enz4:1
size=1 enz4:1
size=1 enz4:1
size=1 enz4:1
size=1 enz4:1
size=1 enz4:1
size=1 enz4:1
size=18 enz7:1 enz8:5 enz4:1 enz10:4 enz9:3 enz5:3 enz6:1
size=1 enz4:1
size=1 enz4:1
size=1 enz4:1
size=1 enz4:1
size=1 enz4:1
size=1 enz4:1
size=1 enz4:1
size=1 enz4:1
size=1 enz4:1
size=1 enz4:1
size=1 enz4:1
size=1 enz4:1
size=1 enz4:1
size=1 enz4:1
size=1 enz4:1
size=1 enz4:1
size=1 enz4:1
size=1 enz4:1
size=1 enz4:1
size=1 enz4:1
size=1 enz4:1
size=1 enz4:1
size=1 enz4:1
size=1 enz4:1
size=1 enz5:1
size=1 enz5:1
size=1 enz5:1
size=1 enz5:1
size=1 enz5:1
size=1 enz5:1
size=1 enz5:1
size=1 enz5:1
size=1 enz5:1
size=1 enz5:1
size=1 enz5:1
size=1 enz5:1
size=1 enz5:1
size=1 enz5:1
size=1 enz5:1
size=1 enz5:1
size=1 enz5:1
size=1 enz5:1
size=1 enz5:1
size=1 enz5:1
size=1 enz5:1
size=1 enz5:1
size=1 enz5:1
size=1 enz5:1
size=1 enz5:1
size=1 enz5:1
size=1 enz5:1
size=1 enz5:1
size=1 enz5:1
size=1 enz5:1
size=1 enz5:1
size=1 enz5:1
size=1 enz5:1
size=1 enz5:1
size=1 enz5:1
size=1 enz5:1
size=1 enz5:1
size=1 enz5:1
size=1 enz5:1
size=1 enz5:1
size=2 enz5:1 enz6:1
size=1 enz5:1
size=1 enz6:1
size=1 enz6:1
size=1 enz6:1
size=1 enz6:1
size=1 enz6:1
size=1 enz6:1
size=1 enz6:1
size=1 enz6:1
size=1 enz6:1
size=1 enz10:1

Frame 8
size=16 enz7:2 enz3:4 enz4:2 enz10:2 enz9:2 enz1:1 enz6:1 enz2:2
size=358 enz7:39 enz3:36 enz8:31 enz4:18 enz10:31 enz9:38 enz5:28 enz1:64 enz6:28 enz2:45
size=121 enz7:14 enz3:16 enz8:13 enz4:4 enz10:7 enz9:11 enz5:12 enz1:14 enz6:11 enz2:19
size=146 enz7:11 enz3:15 enz8:15 enz4:6 enz9:13 enz10:14 enz5:13 enz1:21 enz6:20 enz2:18
size=77 enz3:5 enz7:9 enz8:9 enz4:2 enz10:5 enz9:6 enz5:7 enz1:10 enz6:9 enz2:15
size=152 enz7:14 enz3:19 enz8:13 enz4:4 enz10:15 enz9:23 enz5:18 enz1:16 enz6:11 enz2:19
size=318 enz7:39 enz3:33 enz8:39 enz4:20 enz10:29 enz9:34 enz5:29 enz1:32 enz6:36 enz2:27
size=25 enz7:4 enz3:1 enz8:3 enz4:2 enz10:1 enz9:2 enz5:2 enz1:3 enz6:3 enz2:4
size=19 enz7:3 enz4:2 enz9:3 enz5:2 enz1:4 enz6:1 enz2:4
size=86 enz3:5 enz7:13 enz4:5 enz8:12 enz10:13 enz9:6 enz5:6 enz1:10 enz6:7 enz2:9
size=17 enz7:1 enz8:2 enz9:1 enz5:3 enz1:5 enz6:3 enz2:2
size=41 enz3:1 enz7:4 enz8:9 enz9:1 enz10:1 enz5:3 enz1:5 enz6:9 enz2:8
size=17 enz7:2 enz8:2 enz4:1 enz9:1 enz5:2 enz1:3 enz6:3 enz2:3
size=30 enz3:1 enz7:2 enz8:5 enz10:6 enz9:3 enz5:5 enz1:3 enz6:3 enz2:2
size=112 enz7:11 enz3:19 enz4:6 enz8:13 enz10:11 enz9:16 enz5:15 enz1:7 enz6:8 enz2:6
size=48 enz7:5 enz3:2 enz8:5 enz4:5 enz10:2 enz9:4 enz5:4 enz1:6 enz6:9 enz2:6
size=82 enz7:10 enz3:9 enz4:4 enz8:10 enz9:6 enz10:7 enz5:4 enz1:10 enz6:8 enz2:14
size=55 enz7:4 enz3:7 enz8:7 enz4:1 enz10:8 enz9:2 enz5:3 enz1:7 enz6:10 enz2:6
size=90 enz7:10 enz3:10 enz4:4 enz8:7 enz10:8 enz9:13 enz5:7 enz1:17 enz6:7 enz2:7
size=42 enz7:5 enz3:7 enz8:4 enz4:3 enz10:2 enz9:2 enz5:2 enz1:2 enz6:7 enz2:8
size=99 enz7:10 enz3:11 enz8:10 enz4:3 enz10:12 enz9:11 enz5:9 enz1:17 enz6:9 enz2:7
size=11 enz8:2 enz10:3 enz9:1 enz5:2 enz1:1 enz6:1 enz2:1
size=19 enz7:2 enz8:3 enz4:3 enz10:2 enz1:2 enz6:4 enz2:3
size=19 enz7:3 enz3:5 enz8:2 enz10:2 enz9:4 enz5:1 enz1:1 enz2:1
size=1 enz1:1
size=24 enz8:2 enz9:1 enz5:4 enz1:7 enz6:5 enz2:5
size=1 enz1:1
size=26 enz7:1 enz8:5 enz9:1 enz10:5 enz5:2 enz1:6 enz6:4 enz2:2
size=19 enz7:1 enz8:2 enz10:2 enz1:7 enz6:2 enz2:5
size=21 enz3:2 enz7:2 enz8:2 enz10:3 enz5:1 enz9:3 enz1:2 enz6:1 enz2:5
size=13 enz7:1 enz8:2 enz10:1 enz1:3 enz6:5 enz2:1
size=20 enz7:1 enz4:1 enz8:2 enz10:3 enz9:3 enz5:1 enz1:2 enz6:4 enz2:3
size=3 enz1:2 enz2:1
size=1 enz1:1
size=26 enz7:3 enz3:5 enz8:3 enz4:3 enz9:1 enz10:3 enz1:2 enz6:4 enz2:2
size=9 enz7:1 enz8:2 enz10:1 enz5:2 enz1:1 enz6:1 enz2:1
size=15 enz7:3 enz3:2 enz8:1 enz4:3 enz9:1 enz1:1 enz6:2 enz2:2
size=1 enz1:1
size=20 enz3:1 enz7:1 enz8:3 enz10:2 enz9:1 enz5:2 enz1:2 enz6:2 enz2:6
size=24 enz7:3 enz3:3 enz4:2 enz8:4 enz10:1 enz9:4 enz5:6 enz2:1
size=25 enz3:2 enz7:2 enz8:2 enz10:7 enz5:1 enz9:7 enz6:2 enz2:2
size=14 enz7:1 enz3:1 enz8:1 enz4:1 enz10:5 enz9:1 enz6:3 enz2:1
size=17 enz7:2 enz3:1 enz8:2 enz10:2 enz9:2 enz5:2 enz6:4 enz2:2
size=13 enz7:1 enz8:2 enz5:1 enz6:6 enz2:3
size=1 enz2:1
size=15 enz7:2 enz8:3 enz4:1 enz10:3 enz9:3 enz5:1 enz6:1 enz2:1
size=21 enz7:4 enz3:2 enz8:2 enz4:1 enz10:1 enz9:3 enz5:3 enz6:4 enz2:1
size=7 enz7:2 enz3:2 enz9:2 enz2:1
size=21 enz7:5 enz3:2 enz8:1 enz4:1 enz10:7 enz5:1 enz9:3 enz2:1
size=18 enz7:3 enz8:2 enz4:1 enz10:7 enz9:2 enz5:2 enz2:1
size=13 enz7:2 enz3:1 enz8:2 enz5:3 enz6:3 enz2:2
size=11 enz7:1 enz8:2 enz5:3 enz6:3 enz2:2
size=23 enz7:1 enz3:7 enz8:4 enz10:1 enz9:3 enz5:3 enz6:3 enz2:1
size=17 enz7:3 enz8:1 enz10:6 enz9:4 enz5:2 enz2:1
size=13 enz8:2 enz10:1 enz9:3 enz5:2 enz6:4 enz2:1
size=7 enz8:1 enz6:4 enz2:2
size=18 enz7:3 enz3:5 enz8:1 enz4:1 enz10:1 enz9:2 enz5:1 enz6:2 enz2:2
size=33 enz7:2 enz3:5 enz8:5 enz10:10 enz9:5 enz5:4 enz6:1 enz2:1
size=16 enz7:1 enz8:5 enz10:2 enz5:4 enz6:3 enz2:1
size=8 enz7:2 enz8:1 enz4:2 enz6:2 enz2:1
size=23 enz7:5 enz3:9 enz8:2 enz4:2 enz10:2 enz5:1 enz9:1 enz2:1
size=10 enz7:2 enz8:1 enz4:1 enz10:1 enz9:1 enz5:2 enz6:1 enz2:1
size=37 enz7:3 enz3:11 enz8:2 enz10:7 enz9:7 enz5:5 enz6:2
size=17 enz7:2 enz3:4 enz4:1 enz8:1 enz10:2 enz9:4 enz5:3
size=14 enz7:3 enz3:5 enz8:1 enz10:2 enz9:2 enz5:1
size=1 enz3:1
size=17 enz3:4 enz10:8 enz5:1 enz9:4
size=9 enz3:1 enz10:3 enz5:2 enz9:3
size=10 enz7:2 enz3:2 enz8:1 enz4:1 enz9:1 enz5:1 enz6:2
size=17 enz7:1 enz3:5 enz10:3 enz9:5 enz5:3
size=9 enz7:1 enz3:3 enz10:3 enz9:2
size=15 enz7:4 enz3:2 enz4:5 enz10:2 enz9:2
size=1 enz3:1
size=19 enz7:1 enz3:1 enz8:3 enz10:6 enz9:4 enz5:3 enz6:1
size=1 enz3:1
size=4 enz7:1 enz3:1 enz4:1 enz9:1
size=14 enz7:3 enz3:2 enz4:3 enz8:1 enz9:2 enz5:3
size=1 enz4:1
size=1 enz4:1
size=1 enz4:1
size=1 enz4:1
size=1 enz4:1
size=1 enz4:1
size=1 enz4:1
size=1 enz4:1
size=1 enz4:1
size=1 enz4:1
size=1 enz4:1
size=1 enz4:1
size=1 enz4:1
size=1 enz4:1
size=1 enz4:1
size=1 enz4:1
size=1 enz4:1
size=1 enz4:1
size=1 enz4:1
size=1 enz4:1
size=1 enz4:1
size=1 enz4:1
size=1 enz4:1
size=1 enz4:1
size=1 enz4:1
size=1 enz4:1
size=1 enz4:1
size=1 enz4:1
size=1 enz4:1
size=1 enz4:1
size=1 enz4:1
size=1 enz4:1
size=1 enz4:1
size=1 enz4:1
size=1 enz4:1
size=1 enz4:1
size=1 enz4:1
size=1 enz4:1
size=1 enz4:1
size=1 enz4:1
size=1 enz4:1
size=1 enz4:1
size=1 enz4:1
size=1 enz4:1
size=1 enz4:1
size=1 enz4:1
size=1 enz4:1
size=1 enz4:1
size=1 enz4:1
size=1 enz4:1
size=1 enz4:1
size=1 enz4:1
size=1 enz4:1
size=1 enz4:1
size=1 enz4:1
size=1 enz4:1
size=1 enz4:1
size=1 enz4:1
size=1 enz4:1
size=1 enz4:1
size=1 enz4:1
size=1 enz4:1
size=1 enz4:1
size=1 enz4:1
size=1 enz4:1
size=1 enz4:1
size=1 enz4:1
size=1 enz4:1
size=1 enz4:1
size=1 enz4:1
size=1 enz4:1
size=1 enz4:1
size=1 enz4:1
size=1 enz4:1
size=1 enz4:1
size=1 enz4:1
size=1 enz4:1
size=1 enz4:1
size=1 enz4:1
size=1 enz4:1
size=1 enz4:1
size=1 enz4:1
size=1 enz4:1
size=1 enz4:1
size=1 enz4:1
size=1 enz4:1
size=1 enz4:1
size=1 enz4:1
size=1 enz4:1
size=1 enz4:1
size=1 enz4:1
size=1 enz4:1
size=1 enz4:1
size=1 enz4:1
size=1 enz4:1
size=1 enz4:1
size=1 enz4:1
size=1 enz4:1
size=1 enz4:1
size=1 enz4:1
size=1 enz4:1
size=1 enz4:1
size=1 enz4:1
size=1 enz4:1
size=1 enz4:1
size=1 enz4:1
size=1 enz4:1
size=1 enz4:1
size=1 enz4:1
size=1 enz4:1
size=1 enz4:1
size=1 enz4:1
size=1 enz4:1
size=1 enz4:1
size=1 enz4:1
size=1 enz4:1
size=1 enz4:1
size=1 enz4:1
size=1 enz4:1
size=1 enz4:1
size=1 enz4:1
size=1 enz4:1
size=1 enz4:1
size=1 enz4:1
size=1 enz4:1
size=1 enz4:1
size=1 enz4:1
size=1 enz4:1
size=1 enz4:1
size=1 enz4:1
size=1 enz4:1
size=1 enz4:1
size=1 enz4:1
size=1 enz4:1
size=1 enz4:1
size=1 enz4:1
size=1 enz4:1
size=1 enz4:1
size=1 enz4:1
size=1 enz4:1
size=1 enz4:1
size=1 enz4:1
size=1 enz4:1
size=1 enz4:1
size=1 enz4:1
size=1 enz4:1
size=1 enz4:1
size=1 enz4:1
size=1 enz4:1
size=18 enz7:1 enz8:5 enz4:1 enz10:4 enz9:3 enz5:3 enz6:1
size=1 enz4:1
size=1 enz4:1
size=1 enz4:1
size=2 enz4:1 enz5:1
size=1 enz4:1
size=1 enz4:1
size=1 enz4:1
size=1 enz4:1
size=1 enz4:1
size=1 enz4:1
size=1 enz4:1
size=1 enz4:1
size=1 enz4:1
size=1 enz4:1
size=1 enz4:1
size=1 enz4:1
size=1 enz4:1
size=1 enz4:1
size=1 enz4:1
size=1 enz4:1
size=1 enz4:1
size=1 enz4:1
size=1 enz4:1
size=1 enz4:1
size=1 enz5:1
size=1 enz5:1
size=1 enz5:1
size=1 enz5:1
size=1 enz5:1
size=1 enz5:1
size=1 enz5:1
size=1 enz5:1
size=1 enz5:1
size=1 enz5:1
size=1 enz5:1
size=1 enz5:1
size=1 enz5:1
size=1 enz5:1
size=1 enz5:1
size=1 enz5:1
size=1 enz5:1
size=1 enz5:1
size=1 enz5:1
size=1 enz5:1
size=1 enz5:1
size=1 enz5:1
size=1 enz5:1
size=1 enz5:1
size=1 enz5:1
size=1 enz5:1
size=1 enz5:1
size=1 enz5:1
size=1 enz5:1
size=1 enz5:1
size=1 enz5:1
size=1 enz5:1
size=1 enz5:1
size=1 enz5:1
size=1 enz5:1
size=1 enz5:1
size=1 enz5:1
size=1 enz5:1
size=1 enz5:1
size=1 enz5:1
size=1 enz5:1
size=1 enz5:1
size=1 enz5:1
size=1 enz6:1
size=1 enz6:1
size=1 enz6:1
size=1 enz6:1
size=1 enz6:1
size=1 enz6:1
size=1 enz6:1
size=1 enz6:1
size=1 enz6:1
size=1 enz6:1
size=1 enz10:1
size=1 enz10:1

Frame 9
size=106 enz7:12 enz3:14 enz8:7 enz4:6 enz5:7 enz10:10 enz9:15 enz1:18 enz6:8 enz2:9
size=358 enz7:39 enz3:36 enz8:31 enz4:18 enz10:31 enz9:38 enz5:28 enz1:64 enz6:28 enz2:45
size=85 enz3:6 enz7:8 enz8:11 enz4:1 enz9:4 enz10:4 enz5:10 enz1:14 enz6:9 enz2:18
size=147 enz7:11 enz3:15 enz4:6 enz8:15 enz10:14 enz9:13 enz5:14 enz1:21 enz6:20 enz2:18
size=77 enz7:9 enz3:5 enz8:9 enz4:2 enz10:5 enz9:6 enz5:7 enz1:10 enz6:9 enz2:15
size=152 enz7:14 enz3:19 enz8:13 enz4:4 enz9:23 enz10:15 enz5:18 enz1:16 enz6:11 enz2:19
size=318 enz7:39 enz3:33 enz4:20 enz8:39 enz10:29 enz9:34 enz5:29 enz1:32 enz6:36 enz2:27
size=25 enz7:4 enz3:1 enz8:3 enz4:2 enz10:1 enz9:2 enz5:2 enz1:3 enz6:3 enz2:4
size=19 enz7:3 enz4:2 enz9:3 enz5:2 enz1:4 enz6:1 enz2:4
size=85 enz3:5 enz7:13 enz8:12 enz4:4 enz10:13 enz9:6 enz5:6 enz1:10 enz6:7 enz2:9
size=17 enz7:1 enz8:2 enz9:1 enz5:3 enz1:5 enz6:3 enz2:2
size=41 enz7:4 enz3:1 enz8:9 enz10:1 enz9:1 enz5:3 enz1:5 enz6:9 enz2:8
size=17 enz7:2 enz8:2 enz4:1 enz9:1 enz5:2 enz1:3 enz6:3 enz2:3
size=30 enz3:1 enz7:2 enz8:5 enz10:6 enz9:3 enz5:5 enz1:3 enz6:3 enz2:2
size=112 enz7:11 enz3:19 enz8:13 enz4:6 enz10:11 enz9:16 enz5:15 enz1:7 enz2:6 enz6:8
size=47 enz7:5 enz3:2 enz4:4 enz8:5 enz10:2 enz9:4 enz5:4 enz1:6 enz6:9 enz2:6
size=81 enz7:10 enz3:9 enz4:3 enz8:10 enz9:6 enz10:7 enz5:4 enz1:10 enz6:8 enz2:14
size=55 enz7:4 enz3:7 enz8:7 enz4:1 enz10:8 enz9:2 enz5:3 enz1:7 enz6:10 enz2:6
size=42 enz7:5 enz3:7 enz8:4 enz4:3 enz9:2 enz10:2 enz5:2 enz1:2 enz6:7 enz2:8
size=99 enz7:10 enz3:11 enz4:3 enz8:10 enz10:12 enz9:11 enz5:9 enz1:17 enz6:9 enz2:7
size=11 enz8:2 enz10:3 enz9:1 enz5:2 enz1:1 enz6:1 enz2:1
size=19 enz7:2 enz8:3 enz4:3 enz10:2 enz1:2 enz6:4 enz2:3
size=19 enz3:5 enz7:3 enz8:2 enz10:2 enz9:4 enz5:1 enz1:1 enz2:1
size=1 enz1:1
size=24 enz8:2 enz9:1 enz5:4 enz1:7 enz6:5 enz2:5
size=1 enz1:1
size=26 enz7:1 enz8:5 enz9:1 enz10:5 enz5:2 enz1:6 enz6:4 enz2:2
size=19 enz7:1 enz8:2 enz10:2 enz1:7 enz6:2 enz2:5
size=21 enz3:2 enz7:2 enz8:2 enz10:3 enz9:3 enz5:1 enz1:2 enz6:1 enz2:5
size=13 enz7:1 enz8:2 enz10:1 enz1:3 enz6:5 enz2:1
size=19 enz7:1 enz8:2 enz10:3 enz9:3 enz5:1 enz1:2 enz6:4 enz2:3
size=3 enz1:2 enz2:1
size=1 enz1:1
size=26 enz7:3 enz3:5 enz8:3 enz4:3 enz9:1 enz10:3 enz1:2 enz6:4 enz2:2
size=9 enz7:1 enz8:2 enz10:1 enz5:2 enz1:1 enz6:1 enz2:1
size=15 enz7:3 enz3:2 enz8:1 enz4:3 enz9:1 enz1:1 enz6:2 enz2:2
size=1 enz1:1
size=20 enz3:1 enz7:1 enz8:3 enz9:1 enz10:2 enz5:2 enz1:2 enz6:2 enz2:6
size=23 enz7:3 enz3:3 enz8:4 enz4:1 enz10:1 enz9:4 enz5:6 enz2:1
size=19 enz7:4 enz3:3 enz8:2 enz4:2 enz10:1 enz9:3 enz5:1 enz6:2 enz2:1
size=25 enz3:2 enz7:2 enz8:2 enz10:7 enz9:7 enz5:1 enz6:2 enz2:2
size=15 enz7:1 enz3:1 enz8:1 enz4:2 enz9:1 enz10:5 enz6:3 enz2:1
size=17 enz7:2 enz3:1 enz8:2 enz10:2 enz9:2 enz5:2 enz6:4 enz2:2
size=13 enz7:1 enz8:2 enz5:1 enz6:6 enz2:3
size=1 enz2:1
size=15 enz7:2 enz8:3 enz4:1 enz10:3 enz9:3 enz5:1 enz6:1 enz2:1
size=21 enz7:4 enz3:2 enz8:2 enz4:1 enz10:1 enz9:3 enz5:3 enz6:4 enz2:1
size=7 enz3:2 enz7:2 enz9:2 enz2:1
size=21 enz7:5 enz3:2 enz8:1 enz4:1 enz10:7 enz9:3 enz5:1 enz2:1
size=18 enz7:3 enz8:2 enz4:1 enz10:7 enz9:2 enz5:2 enz2:1
size=13 enz7:2 enz3:1 enz8:2 enz5:3 enz6:3 enz2:2
size=11 enz7:1 enz8:2 enz5:3 enz6:3 enz2:2
size=23 enz7:1 enz3:7 enz8:4 enz10:1 enz9:3 enz5:3 enz6:3 enz2:1
size=17 enz7:3 enz8:1 enz10:6 enz9:4 enz5:2 enz2:1
size=13 enz8:2 enz10:1 enz9:3 enz5:2 enz6:4 enz2:1
size=7 enz8:1 enz6:4 enz2:2
size=18 enz7:3 enz3:5 enz8:1 enz4:1 enz10:1 enz9:2 enz5:1 enz6:2 enz2:2
size=33 enz7:2 enz3:5 enz8:5 enz10:10 enz9:5 enz5:4 enz6:1 enz2:1
size=16 enz7:1 enz8:5 enz10:2 enz5:4 enz6:3 enz2:1
size=8 enz7:2 enz8:1 enz4:2 enz6:2 enz2:1
size=23 enz7:5 enz3:9 enz8:2 enz4:2 enz9:1 enz5:1 enz10:2 enz2:1
size=10 enz7:2 enz8:1 enz4:1 enz10:1 enz9:1 enz5:2 enz6:1 enz2:1
size=36 enz7:3 enz3:11 enz8:2 enz10:7 enz9:7 enz5:4 enz6:2
size=17 enz7:2 enz3:4 enz4:1 enz8:1 enz10:2 enz9:4 enz5:3
size=14 enz7:3 enz3:5 enz8:1 enz10:2 enz9:2 enz5:1
size=1 enz3:1
size=17 enz3:4 enz10:8 enz5:1 enz9:4
size=17 enz7:2 enz3:7 enz4:1 enz10:2 enz9:4 enz5:1
size=9 enz3:1 enz10:3 enz9:3 enz5:2
size=10 enz7:2 enz3:2 enz8:1 enz4:1 enz9:1 enz5:1 enz6:2
size=17 enz7:1 enz3:5 enz10:3 enz9:5 enz5:3
size=9 enz7:1 enz3:3 enz10:3 enz9:2
size=15 enz7:4 enz3:2 enz4:5 enz10:2 enz9:2
size=1 enz3:1
size=19 enz7:1 enz3:1 enz8:3 enz10:6 enz9:4 enz5:3 enz6:1
size=1 enz3:1
size=4 enz7:1 enz3:1 enz4:1 enz9:1
size=14 enz7:3 enz3:2 enz8:1 enz4:3 enz9:2 enz5:3
size=1 enz4:1
size=1 enz4:1
size=1 enz4:1
size=1 enz4:1
size=1 enz4:1
size=1 enz4:1
size=1 enz4:1
size=1 enz4:1
size=1 enz4:1
size=1 enz4:1
size=1 enz4:1
size=1 enz4:1
size=1 enz4:1
size=1 enz4:1
size=1 enz4:1
size=1 enz4:1
size=1 enz4:1
size=1 enz4:1
size=1 enz4:1
size=1 enz4:1
size=1 enz4:1
size=1 enz4:1
size=1 enz4:1
size=1 enz4:1
size=1 enz4:1
size=1 enz4:1
size=1 enz4:1
size=1 enz4:1
size=1 enz4:1
size=1 enz4:1
size=1 enz4:1
size=1 enz4:1
size=1 enz4:1
size=1 enz4:1
size=1 enz4:1
size=1 enz4:1
size=1 enz4:1
size=1 enz4:1
size=1 enz4:1
size=1 enz4:1
size=1 enz4:1
size=1 enz4:1
size=1 enz4:1
size=1 enz4:1
size=1 enz4:1
size=1 enz4:1
size=1 enz4:1
size=1 enz4:1
size=1 enz4:1
size=1 enz4:1
size=1 enz4:1
size=1 enz4:1
size=1 enz4:1
size=1 enz4:1
size=1 enz4:1
size=1 enz4:1
size=1 enz4:1
size=1 enz4:1
size=1 enz4:1
size=1 enz4:1
size=1 enz4:1
size=1 enz4:1
size=1 enz4:1
size=1 enz4:1
size=1 enz4:1
size=1 enz4:1
size=1 enz4:1
size=1 enz4:1
size=1 enz4:1
size=1 enz4:1
size=1 enz4:1
size=1 enz4:1
size=1 enz4:1
size=1 enz4:1
size=1 enz4:1
size=1 enz4:1
size=1 enz4:1
size=1 enz4:1
size=1 enz4:1
size=1 enz4:1
size=1 enz4:1
size=1 enz4:1
size=1 enz4:1
size=1 enz4:1
size=1 enz4:1
size=1 enz4:1
size=1 enz4:1
size=1 enz4:1
size=1 enz4:1
size=1 enz4:1
size=1 enz4:1
size=1 enz4:1
size=1 enz4:1
size=1 enz4:1
size=1 enz4:1
size=1 enz4:1
size=1 enz4:1
size=1 enz4:1
size=1 enz4:1
size=1 enz4:1
size=1 enz4:1
size=1 enz4:1
size=1 enz4:1
size=1 enz4:1
size=1 enz4:1
size=1 enz4:1
size=1 enz4:1
size=1 enz4:1
size=1 enz4:1
size=1 enz4:1
size=1 enz4:1
size=1 enz4:1
size=1 enz4:1
size=1 enz4:1
size=1 enz4:1
size=2 enz4:1 enz5:1
size=1 enz4:1
size=1 enz4:1
size=1 enz4:1
size=1 enz4:1
size=1 enz4:1
size=1 enz4:1
size=1 enz4:1
size=1 enz4:1
size=1 enz4:1
size=1 enz4:1
size=1 enz4:1
size=1 enz4:1
size=1 enz4:1
size=1 enz4:1
size=1 enz4:1
size=1 enz4:1
size=1 enz4:1
size=1 enz4:1
size=1 enz4:1
size=1 enz4:1
size=1 enz4:1
size=1 enz4:1
size=1 enz4:1
size=1 enz4:1
size=1 enz4:1
size=1 enz4:1
size=1 enz4:1
size=1 enz4:1
size=1 enz4:1
size=1 enz4:1
size=1 enz4:1
size=1 enz4:1
size=1 enz4:1
size=1 enz4:1
size=1 enz4:1
size=1 enz4:1
size=1 enz4:1
size=18 enz7:1 enz8:5 enz4:1 enz10:4 enz9:3 enz5:3 enz6:1
size=1 enz4:1
size=1 enz4:1
size=1 enz4:1
size=1 enz4:1
size=1 enz4:1
size=1 enz4:1
size=1 enz4:1
size=1 enz4:1
size=1 enz4:1
size=1 enz4:1
size=1 enz4:1
size=1 enz4:1
size=1 enz4:1
size=1 enz4:1
size=1 enz4:1
size=1 enz4:1
size=1 enz4:1
size=1 enz4:1
size=1 enz4:1
size=1 enz4:1
size=1 enz4:1
size=1 enz4:1
size=1 enz4:1
size=1 enz4:1
size=1 enz5:1
size=1 enz5:1
size=1 enz5:1
size=1 enz5:1
size=1 enz5:1
size=1 enz5:1
size=1 enz5:1
size=1 enz5:1
size=1 enz5:1
size=1 enz5:1
size=1 enz5:1
size=1 enz5:1
size=1 enz5:1
size=1 enz5:1
size=1 enz5:1
size=1 enz5:1
size=1 enz5:1
size=1 enz5:1
size=1 enz5:1
size=1 enz5:1
size=1 enz5:1
size=1 enz5:1
size=1 enz5:1
size=1 enz5:1
size=1 enz5:1
size=1 enz5:1
size=1 enz5:1
size=1 enz5:1
size=1 enz5:1
size=1 enz5:1
size=1 enz5:1
size=1 enz5:1
size=1 enz5:1
size=1 enz5:1
size=1 enz5:1
size=1 enz5:1
size=1 enz5:1
size=1 enz5:1
size=1 enz5:1
size=1 enz5:1
size=1 enz5:1
size=1 enz5:1
size=2 enz5:1 enz6:1
size=1 enz6:1
size=1 enz6:1
size=1 enz6:1
size=1 enz6:1
size=1 enz6:1
size=1 enz6:1
size=1 enz6:1
size=1 enz6:1
size=1 enz6:1
size=1 enz10:1
size=1 enz10:1

Frame 10
size=16 enz7:2 enz3:4 enz4:2 enz10:2 enz9:2 enz1:1 enz6:1 enz2:2
size=440 enz7:49 enz3:45 enz4:22 enz8:41 enz10:38 enz9:44 enz5:32 enz1:74 enz6:36 enz2:59
size=85 enz7:8 enz3:6 enz4:1 enz8:11 enz10:4 enz9:4 enz5:10 enz1:14 enz6:9 enz2:18
size=146 enz7:11 enz3:15 enz8:15 enz4:6 enz10:14 enz9:13 enz5:13 enz1:21 enz6:20 enz2:18
size=77 enz7:9 enz3:5 enz8:9 enz4:2 enz9:6 enz10:5 enz5:7 enz1:10 enz6:9 enz2:15
size=152 enz7:14 enz3:19 enz4:4 enz8:13 enz10:15 enz9:23 enz5:18 enz1:16 enz6:11 enz2:19
size=303 enz7:35 enz3:33 enz8:39 enz4:18 enz9:27 enz10:28 enz5:29 enz1:31 enz6:34 enz2:29
size=25 enz7:4 enz3:1 enz8:3 enz4:2 enz10:1 enz9:2 enz5:2 enz1:3 enz6:3 enz2:4
size=19 enz7:3 enz4:2 enz9:3 enz5:2 enz1:4 enz6:1 enz2:4
size=69 enz7:11 enz3:5 enz8:10 enz4:4 enz10:7 enz9:6 enz5:6 enz1:7 enz6:5 enz2:8
size=17 enz7:1 enz8:2 enz9:1 enz5:3 enz1:5 enz6:3 enz2:2
size=41 enz7:4 enz3:1 enz8:9 enz10:1 enz9:1 enz5:3 enz1:5 enz6:9 enz2:8
size=17 enz7:2 enz8:2 enz4:1 enz9:1 enz5:2 enz1:3 enz6:3 enz2:3
size=30 enz3:1 enz7:2 enz8:5 enz10:6 enz9:3 enz5:5 enz1:3 enz6:3 enz2:2
size=112 enz7:11 enz3:19 enz4:6 enz8:13 enz10:11 enz9:16 enz5:15 enz1:7 enz6:8 enz2:6
size=47 enz7:5 enz3:2 enz8:5 enz4:4 enz10:2 enz9:4 enz5:4 enz1:6 enz6:9 enz2:6
size=55 enz7:4 enz3:7 enz4:1 enz8:7 enz10:8 enz9:2 enz5:3 enz1:7 enz6:10 enz2:6
size=90 enz7:10 enz3:10 enz4:4 enz8:7 enz10:8 enz9:13 enz5:7 enz1:17 enz6:7 enz2:7
size=37 enz7:5 enz3:1 enz8:3 enz4:3 enz10:3 enz9:8 enz5:3 enz1:3 enz6:4 enz2:4
size=42 enz7:5 enz3:7 enz8:4 enz4:3 enz10:2 enz5:2 enz9:2 enz1:2 enz6:7 enz2:8
size=99 enz7:10 enz3:11 enz4:3 enz8:10 enz10:12 enz9:11 enz5:9 enz1:17 enz6:9 enz2:7
size=16 enz7:2 enz8:2 enz10:6 enz1:3 enz6:2 enz2:1
size=11 enz8:2 enz10:3 enz9:1 enz5:2 enz1:1 enz6:1 enz2:1
size=19 enz7:2 enz8:3 enz4:3 enz10:2 enz1:2 enz6:4 enz2:3
size=19 enz3:5 enz7:3 enz8:2 enz10:2 enz9:4 enz5:1 enz1:1 enz2:1
size=1 enz1:1
size=24 enz8:2 enz9:1 enz5:4 enz1:7 enz6:5 enz2:5
size=1 enz1:1
size=26 enz7:1 enz8:5 enz10:5 enz9:1 enz5:2 enz1:6 enz6:4 enz2:2
size=19 enz7:1 enz8:2 enz10:2 enz1:7 enz6:2 enz2:5
size=21 enz3:2 enz7:2 enz8:2 enz10:3 enz5:1 enz9:3 enz1:2 enz6:1 enz2:5
size=13 enz7:1 enz8:2 enz10:1 enz1:3 enz6:5 enz2:1
size=19 enz7:1 enz8:2 enz10:3 enz9:3 enz5:1 enz1:2 enz6:4 enz2:3
size=3 enz1:2 enz2:1
size=1 enz1:1
size=47 enz7:8 enz3:7 enz8:4 enz4:4 enz10:10 enz9:4 enz5:1 enz1:2 enz6:4 enz2:3
size=9 enz7:1 enz8:2 enz10:1 enz5:2 enz1:1 enz6:1 enz2:1
size=15 enz7:3 enz3:2 enz8:1 enz4:3 enz9:1 enz1:1 enz6:2 enz2:2
size=1 enz1:1
size=23 enz7:3 enz3:3 enz4:1 enz8:4 enz10:1 enz9:4 enz5:6 enz2:1
size=19 enz7:4 enz3:3 enz8:2 enz4:2 enz10:1 enz5:1 enz9:3 enz6:2 enz2:1
size=25 enz3:2 enz7:2 enz8:2 enz10:7 enz9:7 enz5:1 enz6:2 enz2:2
size=15 enz7:1 enz3:1 enz4:2 enz8:1 enz10:5 enz9:1 enz6:3 enz2:1
size=17 enz7:2 enz3:1 enz8:2 enz10:2 enz9:2 enz5:2 enz6:4 enz2:2
size=13 enz7:1 enz8:2 enz5:1 enz6:6 enz2:3
size=1 enz2:1
size=15 enz7:2 enz8:3 enz4:1 enz10:3 enz9:3 enz5:1 enz6:1 enz2:1
size=22 enz7:4 enz3:2 enz8:2 enz4:2 enz10:1 enz9:3 enz5:3 enz6:4 enz2:1
size=7 enz7:2 enz3:2 enz9:2 enz2:1
size=18 enz7:3 enz8:2 enz4:1 enz10:7 enz9:2 enz5:2 enz2:1
size=13 enz7:2 enz3:1 enz8:2 enz5:3 enz6:3 enz2:2
size=11 enz7:1 enz8:2 enz5:3 enz6:3 enz2:2
size=23 enz7:1 enz3:7 enz8:4 enz10:1 enz9:3 enz5:3 enz6:3 enz2:1
size=17 enz7:3 enz8:1 enz10:6 enz9:4 enz5:2 enz2:1
size=13 enz8:2 enz10:1 enz9:3 enz5:2 enz6:4 enz2:1
size=7 enz8:1 enz6:4 enz2:2
size=18 enz7:3 enz3:5 enz8:1 enz4:1 enz10:1 enz9:2 enz5:1 enz6:2 enz2:2
size=33 enz7:2 enz3:5 enz8:5 enz10:10 enz9:5 enz5:4 enz6:1 enz2:1
size=16 enz7:1 enz8:5 enz10:2 enz5:4 enz6:3 enz2:1
size=8 enz7:2 enz8:1 enz4:2 enz6:2 enz2:1
size=23 enz7:5 enz3:9 enz8:2 enz4:2 enz10:2 enz9:1 enz5:1 enz2:1
size=10 enz7:2 enz8:1 enz4:1 enz10:1 enz9:1 enz5:2 enz6:1 enz2:1
size=36 enz7:3 enz3:11 enz8:2 enz10:7 enz9:7 enz5:4 enz6:2
size=17 enz7:2 enz3:4 enz8:1 enz4:1 enz10:2 enz9:4 enz5:3
size=15 enz7:3 enz3:5 enz8:1 enz4:1 enz9:2 enz10:2 enz5:1
size=1 enz3:1
size=17 enz3:4 enz10:8 enz5:1 enz9:4
size=17 enz7:2 enz3:7 enz4:1 enz10:2 enz9:4 enz5:1
size=9 enz3:1 enz10:3 enz9:3 enz5:2
size=10 enz7:2 enz3:2 enz8:1 enz4:1 enz9:1 enz5:1 enz6:2
size=17 enz7:1 enz3:5 enz10:3 enz9:5 enz5:3
size=9 enz7:1 enz3:3 enz10:3 enz9:2
size=15 enz7:4 enz3:2 enz4:5 enz10:2 enz9:2
size=1 enz3:1
size=19 enz7:1 enz3:1 enz8:3 enz10:6 enz9:4 enz5:3 enz6:1
size=1 enz3:1
size=4 enz7:1 enz3:1 enz4:1 enz9:1
size=14 enz7:3 enz3:2 enz8:1 enz4:3 enz9:2 enz5:3
size=1 enz4:1
size=1 enz4:1
size=1 enz4:1
size=1 enz4:1
size=1 enz4:1
size=1 enz4:1
size=1 enz4:1
size=1 enz4:1
size=1 enz4:1
size=1 enz4:1
size=1 enz4:1
size=1 enz4:1
size=2 enz4:2
size=1 enz4:1
size=1 enz4:1
size=1 enz4:1
size=1 enz4:1
size=1 enz4:1
size=1 enz4:1
size=1 enz4:1
size=1 enz4:1
size=1 enz4:1
size=1 enz4:1
size=2 enz4:1 enz5:1
size=1 enz4:1
size=1 enz4:1
size=1 enz4:1
size=1 enz4:1
size=1 enz4:1
size=1 enz4:1
size=1 enz4:1
size=1 enz4:1
size=1 enz4:1
size=1 enz4:1
size=1 enz4:1
size=2 enz4:2
size=1 enz4:1
size=1 enz4:1
size=1 enz4:1
size=1 enz4:1
size=1 enz4:1
size=1 enz4:1
size=1 enz4:1
size=1 enz4:1
size=1 enz4:1
size=1 enz4:1
size=1 enz4:1
size=1 enz4:1
size=1 enz4:1
size=1 enz4:1
size=1 enz4:1
size=1 enz4:1
size=1 enz4:1
size=1 enz4:1
size=1 enz4:1
size=1 enz4:1
size=1 enz4:1
size=1 enz4:1
size=1 enz4:1
size=1 enz4:1
size=1 enz4:1
size=1 enz4:1
size=1 enz4:1
size=1 enz4:1
size=1 enz4:1
size=1 enz4:1
size=1 enz4:1
size=1 enz4:1
size=1 enz4:1
size=1 enz4:1
size=1 enz4:1
size=1 enz4:1
size=1 enz4:1
size=1 enz4:1
size=1 enz4:1
size=1 enz4:1
size=1 enz4:1
size=1 enz4:1
size=1 enz4:1
size=1 enz4:1
size=1 enz4:1
size=1 enz4:1
size=1 enz4:1
size=1 enz4:1
size=1 enz4:1
size=1 enz4:1
size=1 enz4:1
size=1 enz4:1
size=1 enz4:1
size=1 enz4:1
size=1 enz4:1
size=1 enz4:1
size=1 enz4:1
size=1 enz4:1
size=1 enz4:1
size=1 enz4:1
size=1 enz4:1
size=1 enz4:1
size=1 enz4:1
size=1 enz4:1
size=1 enz4:1
size=1 enz4:1
size=1 enz4:1
size=1 enz4:1
size=1 enz4:1
size=1 enz4:1
size=1 enz4:1
size=1 enz4:1
size=1 enz4:1
size=1 enz4:1
size=1 enz4:1
size=2 enz4:1 enz5:1
size=1 enz4:1
size=1 enz4:1
size=1 enz4:1
size=1 enz4:1
size=1 enz4:1
size=1 enz4:1
size=1 enz4:1
size=1 enz4:1
size=1 enz4:1
size=1 enz4:1
size=1 enz4:1
size=1 enz4:1
size=1 enz4:1
size=1 enz4:1
size=1 enz4:1
size=1 enz4:1
size=1 enz4:1
size=1 enz4:1
size=1 enz4:1
size=1 enz4:1
size=1 enz4:1
size=1 enz4:1
size=1 enz4:1
size=1 enz4:1
size=1 enz4:1
size=1 enz4:1
size=1 enz4:1
size=1 enz4:1
size=1 enz4:1
size=1 enz4:1
size=1 enz4:1
size=1 enz4:1
size=1 enz4:1
size=1 enz4:1
size=1 enz4:1
size=1 enz4:1
size=18 enz7:1 enz8:5 enz4:1 enz10:4 enz9:3 enz5:3 enz6:1
size=1 enz4:1
size=1 enz4:1
size=1 enz4:1
size=1 enz4:1
size=1 enz4:1
size=1 enz4:1
size=1 enz4:1
size=1 enz4:1
size=1 enz4:1
size=1 enz4:1
size=1 enz4:1
size=1 enz4:1
size=1 enz4:1
size=1 enz4:1
size=1 enz4:1
size=1 enz4:1
size=1 enz4:1
size=1 enz4:1
size=1 enz4:1
size=1 enz4:1
size=1 enz4:1
size=1 enz4:1
size=1 enz4:1
size=1 enz5:1
size=1 enz5:1
size=1 enz5:1
size=1 enz5:1
size=1 enz5:1
size=1 enz5:1
size=1 enz5:1
size=1 enz5:1
size=1 enz5:1
size=1 enz5:1
size=1 enz5:1
size=1 enz5:1
size=1 enz5:1
size=1 enz5:1
size=1 enz5:1
size=1 enz5:1
size=1 enz5:1
size=1 enz5:1
size=1 enz5:1
size=1 enz5:1
size=1 enz5:1
size=1 enz5:1
size=1 enz5:1
size=1 enz5:1
size=1 enz5:1
size=1 enz5:1
size=1 enz5:1
size=1 enz5:1
size=1 enz5:1
size=1 enz5:1
size=1 enz5:1
size=1 enz5:1
size=1 enz5:1
size=1 enz5:1
size=1 enz5:1
size=1 enz5:1
size=1 enz5:1
size=1 enz5:1
size=1 enz5:1
size=1 enz5:1
size=1 enz5:1
size=1 enz5:1
size=1 enz6:1
size=1 enz6:1
size=1 enz6:1
size=1 enz6:1
size=1 enz6:1
size=1 enz6:1
size=1 enz6:1
size=1 enz6:1
size=1 enz6:1
size=1 enz6:1
size=1 enz10:1
size=1 enz10:1

Frame 11
size=15 enz7:2 enz3:4 enz4:1 enz10:2 enz9:2 enz1:1 enz6:1 enz2:2
size=358 enz3:36 enz7:39 enz8:31 enz4:17 enz10:31 enz9:38 enz5:28 enz1:64 enz6:29 enz2:45
size=85 enz7:8 enz3:6 enz4:1 enz8:11 enz10:4 enz9:4 enz5:10 enz1:14 enz6:9 enz2:18
size=224 enz7:20 enz3:20 enz4:8 enz8:24 enz10:19 enz9:19 enz5:21 enz1:31 enz6:29 enz2:33
size=152 enz7:14 enz3:19 enz8:13 enz4:4 enz10:15 enz9:23 enz5:18 enz1:16 enz6:11 enz2:19
size=303 enz7:35 enz3:33 enz8:39 enz4:18 enz10:28 enz9:27 enz5:29 enz1:31 enz6:34 enz2:29
size=25 enz7:4 enz3:1 enz8:3 enz4:2 enz10:1 enz9:2 enz5:2 enz1:3 enz6:3 enz2:4
size=19 enz7:3 enz4:2 enz9:3 enz5:2 enz1:4 enz6:1 enz2:4
size=86 enz7:13 enz3:5 enz8:12 enz4:5 enz10:13 enz9:6 enz5:6 enz1:10 enz6:7 enz2:9
size=17 enz7:1 enz8:2 enz9:1 enz5:3 enz1:5 enz6:3 enz2:2
size=41 enz3:1 enz7:4 enz8:9 enz10:1 enz9:1 enz5:3 enz1:5 enz6:9 enz2:8
size=17 enz7:2 enz8:2 enz4:1 enz9:1 enz5:2 enz1:3 enz6:3 enz2:3
size=30 enz7:2 enz3:1 enz8:5 enz10:6 enz9:3 enz5:5 enz1:3 enz6:3 enz2:2
size=112 enz7:11 enz3:19 enz4:6 enz8:13 enz10:11 enz9:16 enz5:15 enz1:7 enz6:8 enz2:6
size=47 enz7:5 enz3:2 enz4:4 enz8:5 enz10:2 enz9:4 enz5:4 enz1:6 enz6:9 enz2:6
size=81 enz7:10 enz3:9 enz4:3 enz8:10 enz10:7 enz9:6 enz5:4 enz1:10 enz6:8 enz2:14
size=67 enz7:5 enz3:7 enz4:2 enz8:9 enz10:8 enz9:2 enz5:6 enz1:7 enz6:13 enz2:8
size=90 enz7:10 enz3:10 enz4:4 enz8:7 enz10:8 enz9:13 enz5:7 enz1:17 enz6:7 enz2:7
size=37 enz7:5 enz3:1 enz8:3 enz4:3 enz10:3 enz9:8 enz5:3 enz1:3 enz6:4 enz2:4
size=41 enz7:5 enz3:7 enz8:4 enz4:2 enz10:2 enz9:2 enz5:2 enz1:2 enz6:7 enz2:8
size=99 enz7:10 enz3:11 enz8:10 enz4:3 enz10:12 enz9:11 enz5:9 enz1:17 enz6:9 enz2:7
size=11 enz8:2 enz10:3 enz9:1 enz5:2 enz1:1 enz6:1 enz2:1
size=19 enz7:2 enz8:3 enz4:3 enz10:2 enz1:2 enz6:4 enz2:3
size=19 enz7:3 enz3:5 enz8:2 enz10:2 enz9:4 enz5:1 enz1:1 enz2:1
size=1 enz1:1
size=24 enz8:2 enz9:1 enz5:4 enz1:7 enz6:5 enz2:5
size=1 enz1:1
size=26 enz7:1 enz8:5 enz9:1 enz10:5 enz5:2 enz1:6 enz6:4 enz2:2
size=19 enz7:1 enz8:2 enz10:2 enz1:7 enz6:2 enz2:5
size=21 enz3:2 enz7:2 enz8:2 enz10:3 enz5:1 enz9:3 enz1:2 enz6:1 enz2:5
size=13 enz7:1 enz8:2 enz10:1 enz1:3 enz6:5 enz2:1
size=19 enz7:1 enz8:2 enz10:3 enz9:3 enz5:1 enz1:2 enz6:4 enz2:3
size=3 enz1:2 enz2:1
size=1 enz1:1
size=14 enz7:1 enz3:4 enz8:2 enz10:1 enz9:1 enz1:1 enz6:3 enz2:1
size=33 enz7:7 enz3:3 enz8:2 enz4:4 enz10:9 enz9:3 enz5:1 enz1:1 enz6:1 enz2:2
size=9 enz7:1 enz8:2 enz10:1 enz5:2 enz1:1 enz6:1 enz2:1
size=15 enz7:3 enz3:2 enz8:1 enz4:3 enz9:1 enz1:1 enz6:2 enz2:2
size=1 enz1:1
size=22 enz7:3 enz3:3 enz8:4 enz10:1 enz9:4 enz5:6 enz2:1
size=19 enz7:4 enz3:3 enz8:2 enz4:2 enz10:1 enz9:3 enz5:1 enz6:2 enz2:1
size=25 enz3:2 enz7:2 enz8:2 enz10:7 enz9:7 enz5:1 enz6:2 enz2:2
size=13 enz7:1 enz3:1 enz8:1 enz9:1 enz10:5 enz6:3 enz2:1
size=17 enz7:2 enz3:1 enz8:2 enz10:2 enz9:2 enz5:2 enz6:4 enz2:2
size=13 enz7:1 enz8:2 enz5:1 enz6:6 enz2:3
size=1 enz2:1
size=15 enz7:2 enz8:3 enz4:1 enz10:3 enz9:3 enz5:1 enz6:1 enz2:1
size=21 enz3:2 enz7:4 enz8:2 enz4:1 enz10:1 enz9:3 enz5:3 enz6:4 enz2:1
size=7 enz7:2 enz3:2 enz9:2 enz2:1
size=18 enz7:3 enz8:2 enz4:1 enz10:7 enz9:2 enz5:2 enz2:1
size=13 enz7:2 enz3:1 enz8:2 enz5:3 enz6:3 enz2:2
size=23 enz7:1 enz3:7 enz8:4 enz10:1 enz9:3 enz5:3 enz6:3 enz2:1
size=17 enz7:3 enz8:1 enz10:6 enz9:4 enz5:2 enz2:1
size=13 enz8:2 enz10:1 enz9:3 enz5:2 enz6:4 enz2:1
size=7 enz8:1 enz6:4 enz2:2
size=18 enz7:3 enz3:5 enz8:1 enz4:1 enz10:1 enz9:2 enz5:1 enz6:2 enz2:2
size=33 enz7:2 enz3:5 enz8:5 enz10:10 enz9:5 enz5:4 enz6:1 enz2:1
size=16 enz7:1 enz8:5 enz10:2 enz5:4 enz6:3 enz2:1
size=8 enz7:2 enz8:1 enz4:2 enz6:2 enz2:1
size=24 enz7:5 enz3:9 enz8:2 enz4:3 enz10:2 enz9:1 enz5:1 enz2:1
size=10 enz7:2 enz8:1 enz4:1 enz10:1 enz9:1 enz5:2 enz6:1 enz2:1
size=35 enz7:3 enz3:11 enz8:2 enz10:7 enz9:7 enz5:4 enz6:1
size=17 enz7:2 enz3:4 enz4:1 enz8:1 enz10:2 enz9:4 enz5:3
size=14 enz7:3 enz3:5 enz8:1 enz10:2 enz9:2 enz5:1
size=1 enz3:1
size=17 enz3:4 enz10:8 enz5:1 enz9:4
size=17 enz7:2 enz3:7 enz4:1 enz10:2 enz9:4 enz5:1
size=9 enz3:1 enz10:3 enz5:2 enz9:3
size=10 enz7:2 enz3:2 enz8:1 enz4:1 enz9:1 enz5:1 enz6:2
size=17 enz7:1 enz3:5 enz10:3 enz9:5 enz5:3
size=9 enz7:1 enz3:3 enz10:3 enz9:2
size=15 enz7:4 enz3:2 enz4:5 enz10:2 enz9:2
size=1 enz3:1
size=19 enz7:1 enz3:1 enz8:3 enz10:6 enz9:4 enz5:3 enz6:1
size=1 enz3:1
size=4 enz7:1 enz3:1 enz4:1 enz9:1
size=14 enz7:3 enz3:2 enz8:1 enz4:3 enz9:2 enz5:3
size=1 enz4:1
size=1 enz4:1
size=1 enz4:1
size=1 enz4:1
size=1 enz4:1
size=1 enz4:1
size=1 enz4:1
size=1 enz4:1
size=1 enz4:1
size=1 enz4:1
size=1 enz4:1
size=1 enz4:1
size=1 enz4:1
size=2 enz4:2
size=1 enz4:1
size=1 enz4:1
size=1 enz4:1
size=1 enz4:1
size=1 enz4:1
size=1 enz4:1
size=1 enz4:1
size=1 enz4:1
size=1 enz4:1
size=1 enz4:1
size=1 enz4:1
size=1 enz4:1
size=1 enz4:1
size=1 enz4:1
size=1 enz4:1
size=1 enz4:1
size=1 enz4:1
size=1 enz4:1
size=1 enz4:1
size=1 enz4:1
size=1 enz4:1
size=1 enz4:1
size=2 enz4:2
size=1 enz4:1
size=1 enz4:1
size=1 enz4:1
size=1 enz4:1
size=1 enz4:1
size=1 enz4:1
size=1 enz4:1
size=1 enz4:1
size=1 enz4:1
size=1 enz4:1
size=1 enz4:1
size=1 enz4:1
size=1 enz4:1
size=1 enz4:1
size=1 enz4:1
size=1 enz4:1
size=1 enz4:1
size=1 enz4:1
size=1 enz4:1
size=1 enz4:1
size=1 enz4:1
size=1 enz4:1
size=1 enz4:1
size=1 enz4:1
size=1 enz4:1
size=1 enz4:1
size=1 enz4:1
size=1 enz4:1
size=1 enz4:1
size=1 enz4:1
size=1 enz4:1
size=1 enz4:1
size=1 enz4:1
size=1 enz4:1
size=1 enz4:1
size=1 enz4:1
size=1 enz4:1
size=1 enz4:1
size=1 enz4:1
size=1 enz4:1
size=1 enz4:1
size=1 enz4:1
size=1 enz4:1
size=1 enz4:1
size=1 enz4:1
size=1 enz4:1
size=1 enz4:1
size=1 enz4:1
size=1 enz4:1
size=1 enz4:1
size=1 enz4:1
size=1 enz4:1
size=1 enz4:1
size=1 enz4:1
size=1 enz4:1
size=1 enz4:1
size=1 enz4:1
size=1 enz4:1
size=1 enz4:1
size=1 enz4:1
size=1 enz4:1
size=1 enz4:1
size=1 enz4:1
size=1 enz4:1
size=1 enz4:1
size=1 enz4:1
size=1 enz4:1
size=2 enz4:2
size=1 enz4:1
size=1 enz4:1
size=1 enz4:1
size=1 enz4:1
size=1 enz4:1
size=1 enz4:1
size=1 enz4:1
size=1 enz4:1
size=1 enz4:1
size=1 enz4:1
size=1 enz4:1
size=1 enz4:1
size=1 enz4:1
size=1 enz4:1
size=1 enz4:1
size=1 enz4:1
size=1 enz4:1
size=1 enz4:1
size=1 enz4:1
size=1 enz4:1
size=1 enz4:1
size=1 enz4:1
size=1 enz4:1
size=1 enz4:1
size=1 enz4:1
size=1 enz4:1
size=1 enz4:1
size=1 enz4:1
size=1 enz4:1
size=1 enz4:1
size=1 enz4:1
size=1 enz4:1
size=1 enz4:1
size=1 enz4:1
size=1 enz4:1
size=1 enz4:1
size=1 enz4:1
size=1 enz4:1
size=1 enz4:1
size=1 enz4:1
size=1 enz4:1
size=1 enz4:1
size=1 enz4:1
size=1 enz4:1
size=1 enz4:1
size=1 enz4:1
size=18 enz7:1 enz8:5 enz4:1 enz10:4 enz9:3 enz5:3 enz6:1
size=1 enz4:1
size=1 enz4:1
size=1 enz4:1
size=1 enz4:1
size=1 enz4:1
size=1 enz4:1
size=1 enz4:1
size=1 enz4:1
size=1 enz4:1
size=1 enz4:1
size=1 enz4:1
size=1 enz4:1
size=1 enz4:1
size=1 enz4:1
size=1 enz4:1
size=1 enz4:1
size=1 enz4:1
size=1 enz4:1
size=1 enz4:1
size=1 enz4:1
size=1 enz4:1
size=1 enz4:1
size=1 enz4:1
size=1 enz4:1
size=1 enz4:1
size=1 enz5:1
size=1 enz5:1
size=1 enz5:1
size=1 enz5:1
size=1 enz5:1
size=1 enz5:1
size=1 enz5:1
size=1 enz5:1
size=1 enz5:1
size=1 enz5:1
size=1 enz5:1
size=1 enz5:1
size=1 enz5:1
size=1 enz5:1
size=1 enz5:1
size=1 enz5:1
size=1 enz5:1
size=1 enz5:1
size=1 enz5:1
size=1 enz5:1
size=1 enz5:1
size=1 enz5:1
size=1 enz5:1
size=1 enz5:1
size=1 enz5:1
size=1 enz5:1
size=1 enz5:1
size=1 enz5:1
size=1 enz5:1
size=1 enz5:1
size=1 enz5:1
size=1 enz5:1
size=1 enz5:1
size=1 enz5:1
size=1 enz5:1
size=1 enz5:1
size=1 enz5:1
size=1 enz5:1
size=1 enz5:1
size=1 enz5:1
size=1 enz5:1
size=1 enz5:1
size=1 enz5:1
size=1 enz6:1
size=1 enz6:1
size=1 enz6:1
size=1 enz6:1
size=1 enz6:1
size=1 enz6:1
size=1 enz6:1
size=1 enz6:1
size=1 enz6:1
size=1 enz6:1
size=1 enz10:1
size=1 enz10:1

Frame 12
size=15 enz7:2 enz3:4 enz4:1 enz10:2 enz9:2 enz1:1 enz6:1 enz2:2
size=435 enz7:43 enz3:52 enz8:35 enz4:18 enz9:51 enz10:41 enz5:39 enz1:71 enz6:35 enz2:50
size=69 enz7:7 enz3:4 enz8:9 enz4:1 enz10:2 enz9:2 enz5:8 enz1:14 enz6:6 enz2:16
size=147 enz7:11 enz3:15 enz8:15 enz4:7 enz10:14 enz9:13 enz5:13 enz1:21 enz6:20 enz2:18
size=77 enz3:5 enz7:9 enz8:9 enz4:2 enz10:5 enz9:6 enz5:7 enz1:10 enz6:9 enz2:15
size=136 enz7:14 enz3:17 enz8:12 enz4:4 enz10:14 enz9:19 enz5:11 enz1:16 enz6:10 enz2:19
size=302 enz7:35 enz3:33 enz8:39 enz4:17 enz10:28 enz9:27 enz5:29 enz1:31 enz6:34 enz2:29
size=25 enz3:1 enz7:4 enz8:3 enz4:2 enz10:1 enz9:2 enz5:2 enz1:3 enz6:3 enz2:4
size=19 enz7:3 enz4:2 enz9:3 enz5:2 enz1:4 enz6:1 enz2:4
size=86 enz3:5 enz7:13 enz8:12 enz4:5 enz10:13 enz9:6 enz5:6 enz1:10 enz6:7 enz2:9
size=17 enz7:1 enz8:2 enz9:1 enz5:3 enz1:5 enz6:3 enz2:2
size=41 enz7:4 enz3:1 enz8:9 enz10:1 enz9:1 enz5:3 enz1:5 enz6:9 enz2:8
size=17 enz7:2 enz8:2 enz4:1 enz9:1 enz5:2 enz1:3 enz6:3 enz2:3
size=30 enz7:2 enz3:1 enz8:5 enz10:6 enz9:3 enz5:5 enz1:3 enz6:3 enz2:2
size=112 enz7:11 enz3:19 enz4:6 enz8:13 enz10:11 enz9:16 enz5:15 enz1:7 enz6:8 enz2:6
size=47 enz7:5 enz3:2 enz8:5 enz4:4 enz10:2 enz9:4 enz5:4 enz1:6 enz6:9 enz2:6
size=82 enz7:10 enz3:9 enz8:10 enz4:4 enz9:6 enz10:7 enz5:4 enz1:10 enz6:8 enz2:14
size=57 enz7:4 enz3:7 enz4:3 enz8:7 enz9:2 enz10:8 enz5:3 enz1:7 enz6:10 enz2:6
size=90 enz7:10 enz3:10 enz4:4 enz8:7 enz10:8 enz9:13 enz5:7 enz1:17 enz6:7 enz2:7
size=37 enz7:5 enz3:1 enz8:3 enz4:3 enz10:3 enz9:8 enz5:3 enz1:3 enz6:4 enz2:4
size=29 enz7:3 enz3:7 enz8:3 enz10:1 enz9:1 enz5:1 enz1:2 enz6:4 enz2:7
size=116 enz7:10 enz3:15 enz8:10 enz4:3 enz10:20 enz9:15 enz5:10 enz1:17 enz6:9 enz2:7
size=12 enz8:2 enz10:3 enz9:1 enz5:3 enz1:1 enz6:1 enz2:1
size=19 enz7:2 enz8:3 enz4:3 enz10:2 enz1:2 enz6:4 enz2:3
size=19 enz3:5 enz7:3 enz8:2 enz10:2 enz9:4 enz5:1 enz1:1 enz2:1
size=1 enz1:1
size=1 enz1:1
size=26 enz7:1 enz8:5 enz10:5 enz9:1 enz5:2 enz1:6 enz6:4 enz2:2
size=19 enz7:1 enz8:2 enz10:2 enz1:7 enz6:2 enz2:5
size=21 enz3:2 enz7:2 enz8:2 enz10:3 enz5:1 enz9:3 enz1:2 enz6:1 enz2:5
size=13 enz7:1 enz8:2 enz10:1 enz1:3 enz6:5 enz2:1
size=19 enz7:1 enz8:2 enz10:3 enz5:1 enz9:3 enz1:2 enz6:4 enz2:3
size=3 enz1:2 enz2:1
size=1 enz1:1
size=14 enz3:4 enz7:1 enz8:2 enz10:1 enz9:1 enz1:1 enz6:3 enz2:1
size=33 enz7:7 enz3:3 enz8:2 enz4:4 enz10:9 enz5:1 enz9:3 enz1:1 enz6:1 enz2:2
size=9 enz7:1 enz8:2 enz10:1 enz5:2 enz1:1 enz6:1 enz2:1
size=34 enz7:4 enz3:2 enz8:6 enz4:5 enz10:4 enz5:3 enz9:4 enz1:1 enz6:3 enz2:2
size=1 enz1:1
size=22 enz7:3 enz3:3 enz8:4 enz10:1 enz9:4 enz5:6 enz2:1
size=19 enz7:4 enz3:3 enz8:2 enz4:2 enz10:1 enz9:3 enz5:1 enz6:2 enz2:1
size=25 enz3:2 enz7:2 enz8:2 enz10:7 enz9:7 enz5:1 enz6:2 enz2:2
size=16 enz7:1 enz3:2 enz8:2 enz9:2 enz10:2 enz5:2 enz6:3 enz2:2
size=14 enz7:1 enz3:1 enz8:1 enz4:1 enz10:5 enz9:1 enz6:3 enz2:1
size=17 enz7:2 enz3:1 enz8:2 enz10:2 enz9:2 enz5:2 enz6:4 enz2:2
size=13 enz7:1 enz8:2 enz5:1 enz6:6 enz2:3
size=1 enz2:1
size=15 enz7:2 enz8:3 enz4:1 enz10:3 enz9:3 enz5:1 enz6:1 enz2:1
size=22 enz7:4 enz3:2 enz8:2 enz4:2 enz10:1 enz9:3 enz5:3 enz6:4 enz2:1
size=7 enz3:2 enz7:2 enz9:2 enz2:1
size=18 enz7:3 enz8:2 enz4:1 enz10:7 enz9:2 enz5:2 enz2:1
size=13 enz7:2 enz3:1 enz8:2 enz5:3 enz6:3 enz2:2
size=11 enz7:1 enz8:2 enz5:3 enz6:3 enz2:2
size=23 enz7:1 enz3:7 enz8:4 enz10:1 enz9:3 enz5:3 enz6:3 enz2:1
size=17 enz7:3 enz8:1 enz10:6 enz9:4 enz5:2 enz2:1
size=13 enz8:2 enz10:1 enz9:3 enz5:2 enz6:4 enz2:1
size=7 enz8:1 enz6:4 enz2:2
size=18 enz7:3 enz3:5 enz4:1 enz8:1 enz10:1 enz9:2 enz5:1 enz6:2 enz2:2
size=33 enz7:2 enz3:5 enz8:5 enz10:10 enz9:5 enz5:4 enz6:1 enz2:1
size=16 enz7:1 enz8:5 enz10:2 enz5:4 enz6:3 enz2:1
size=11 enz7:2 enz8:1 enz4:1 enz10:1 enz9:1 enz5:1 enz6:3 enz2:1
size=8 enz7:2 enz8:1 enz4:2 enz6:2 enz2:1
size=24 enz7:5 enz3:9 enz8:2 enz4:3 enz10:2 enz9:1 enz5:1 enz2:1
size=10 enz7:2 enz8:1 enz4:1 enz10:1 enz9:1 enz5:2 enz6:1 enz2:1
size=17 enz7:2 enz3:4 enz4:1 enz8:1 enz10:2 enz9:4 enz5:3
size=15 enz7:3 enz3:5 enz4:1 enz8:1 enz10:2 enz9:2 enz5:1
size=1 enz3:1
size=16 enz3:2 enz8:1 enz9:4 enz10:1 enz5:7 enz6:1
size=17 enz7:2 enz3:7 enz4:1 enz10:2 enz9:4 enz5:1
size=9 enz3:1 enz10:3 enz5:2 enz9:3
size=10 enz7:2 enz3:2 enz8:1 enz4:1 enz9:1 enz5:1 enz6:2
size=9 enz7:1 enz3:3 enz10:3 enz9:2
size=15 enz7:4 enz3:2 enz4:5 enz10:2 enz9:2
size=1 enz3:1
size=19 enz7:1 enz3:1 enz8:3 enz10:6 enz9:4 enz5:3 enz6:1
size=1 enz3:1
size=4 enz7:1 enz3:1 enz4:1 enz9:1
size=14 enz7:3 enz3:2 enz8:1 enz4:3 enz9:2 enz5:3
size=1 enz4:1
size=1 enz4:1
size=1 enz4:1
size=1 enz4:1
size=1 enz4:1
size=1 enz4:1
size=1 enz4:1
size=1 enz4:1
size=1 enz4:1
size=1 enz4:1
size=1 enz4:1
size=1 enz4:1
size=1 enz4:1
size=1 enz4:1
size=1 enz4:1
size=1 enz4:1
size=1 enz4:1
size=1 enz4:1
size=1 enz4:1
size=1 enz4:1
size=1 enz4:1
size=1 enz4:1
size=1 enz4:1
size=1 enz4:1
size=1 enz4:1
size=1 enz4:1
size=1 enz4:1
size=1 enz4:1
size=1 enz4:1
size=1 enz4:1
size=1 enz4:1
size=1 enz4:1
size=1 enz4:1
size=1 enz4:1
size=1 enz4:1
size=2 enz4:2
size=1 enz4:1
size=1 enz4:1
size=1 enz4:1
size=1 enz4:1
size=1 enz4:1
size=1 enz4:1
size=1 enz4:1
size=1 enz4:1
size=1 enz4:1
size=1 enz4:1
size=1 enz4:1
size=1 enz4:1
size=1 enz4:1
size=1 enz4:1
size=1 enz4:1
size=1 enz4:1
size=1 enz4:1
size=1 enz4:1
size=1 enz4:1
size=1 enz4:1
size=1 enz4:1
size=1 enz4:1
size=1 enz4:1
size=1 enz4:1
size=1 enz4:1
size=1 enz4:1
size=1 enz4:1
size=1 enz4:1
size=1 enz4:1
size=1 enz4:1
size=1 enz4:1
size=1 enz4:1
size=1 enz4:1
size=1 enz4:1
size=1 enz4:1
size=1 enz4:1
size=1 enz4:1
size=1 enz4:1
size=1 enz4:1
size=1 enz4:1
size=1 enz4:1
size=1 enz4:1
size=1 enz4:1
size=1 enz4:1
size=1 enz4:1
size=1 enz4:1
size=1 enz4:1
size=1 enz4:1
size=1 enz4:1
size=1 enz4:1
size=1 enz4:1
size=1 enz4:1
size=1 enz4:1
size=1 enz4:1
size=1 enz4:1
size=1 enz4:1
size=1 enz4:1
size=1 enz4:1
size=1 enz4:1
size=1 enz4:1
size=1 enz4:1
size=1 enz4:1
size=1 enz4:1
size=1 enz4:1
size=1 enz4:1
size=1 enz4:1
size=1 enz4:1
size=1 enz4:1
size=1 enz4:1
size=1 enz4:1
size=1 enz4:1
size=1 enz4:1
size=1 enz4:1
size=1 enz4:1
size=1 enz4:1
size=1 enz4:1
size=2 enz4:1 enz5:1
size=1 enz4:1
size=1 enz4:1
size=1 enz4:1
size=1 enz4:1
size=1 enz4:1
size=1 enz4:1
size=1 enz4:1
size=1 enz4:1
size=1 enz4:1
size=1 enz4:1
size=1 enz4:1
size=1 enz4:1
size=1 enz4:1
size=1 enz4:1
size=1 enz4:1
size=1 enz4:1
size=1 enz4:1
size=1 enz4:1
size=1 enz4:1
size=1 enz4:1
size=1 enz4:1
size=1 enz4:1
size=1 enz4:1
size=1 enz4:1
size=1 enz4:1
size=1 enz4:1
size=1 enz4:1
size=1 enz4:1
size=1 enz4:1
size=1 enz4:1
size=1 enz4:1
size=1 enz4:1
size=1 enz4:1
size=1 enz4:1
size=1 enz4:1
size=1 enz4:1
size=1 enz4:1
size=1 enz4:1
size=1 enz4:1
size=1 enz4:1
size=1 enz4:1
size=2 enz4:1 enz5:1
size=1 enz4:1
size=1 enz4:1
size=1 enz4:1
size=1 enz4:1
size=1 enz4:1
size=1 enz4:1
size=1 enz4:1
size=1 enz4:1
size=1 enz4:1
size=1 enz4:1
size=1 enz4:1
size=1 enz4:1
size=1 enz4:1
size=1 enz4:1
size=1 enz4:1
size=1 enz4:1
size=1 enz4:1
size=1 enz5:1
size=1 enz5:1
size=1 enz5:1
size=1 enz5:1
size=1 enz5:1
size=1 enz5:1
size=1 enz5:1
size=1 enz5:1
size=1 enz5:1
size=1 enz5:1
size=1 enz5:1
size=1 enz5:1
size=1 enz5:1
size=1 enz5:1
size=1 enz5:1
size=1 enz5:1
size=1 enz5:1
size=1 enz5:1
size=1 enz5:1
size=1 enz5:1
size=1 enz5:1
size=1 enz5:1
size=1 enz5:1
size=1 enz5:1
size=1 enz5:1
size=1 enz5:1
size=1 enz5:1
size=1 enz5:1
size=1 enz5:1
size=1 enz5:1
size=1 enz5:1
size=1 enz5:1
size=1 enz5:1
size=1 enz5:1
size=1 enz5:1
size=1 enz5:1
size=1 enz5:1
size=1 enz5:1
size=1 enz5:1
size=2 enz5:1 enz6:1
size=1 enz5:1
size=1 enz6:1
size=1 enz6:1
size=1 enz6:1
size=1 enz6:1
size=1 enz6:1
size=1 enz6:1
size=1 enz6:1
size=1 enz6:1
size=1 enz6:1
size=1 enz10:1
size=1 enz10:1

Frame 13
size=105 enz7:12 enz3:14 enz8:7 enz4:5 enz10:10 enz9:15 enz5:7 enz1:18 enz6:8 enz2:9
size=411 enz7:43 enz3:52 enz8:33 enz4:19 enz10:41 enz9:50 enz5:34 enz1:64 enz6:30 enz2:45
size=86 enz3:11 enz7:9 enz4:2 enz8:9 enz10:4 enz9:6 enz5:9 enz1:14 enz6:6 enz2:16
size=147 enz7:11 enz3:15 enz4:7 enz8:15 enz10:14 enz9:13 enz5:13 enz1:21 enz6:20 enz2:18
size=78 enz3:5 enz7:9 enz4:3 enz8:9 enz10:5 enz9:6 enz5:7 enz1:10 enz2:15 enz6:9
size=123 enz7:12 enz3:15 enz8:14 enz4:3 enz9:16 enz10:13 enz5:12 enz1:13 enz6:11 enz2:14
size=276 enz7:31 enz3:33 enz8:35 enz4:15 enz10:22 enz9:25 enz5:27 enz1:31 enz6:29 enz2:28
size=19 enz7:3 enz4:2 enz9:3 enz5:2 enz1:4 enz6:1 enz2:4
size=86 enz7:13 enz3:5 enz4:5 enz8:12 enz10:13 enz9:6 enz5:6 enz1:10 enz6:7 enz2:9
size=18 enz7:1 enz4:1 enz8:2 enz9:1 enz5:3 enz1:5 enz6:3 enz2:2
size=41 enz3:1 enz7:4 enz8:9 enz9:1 enz10:1 enz5:3 enz1:5 enz6:9 enz2:8
size=17 enz7:2 enz8:2 enz4:1 enz9:1 enz5:2 enz1:3 enz6:3 enz2:3
size=30 enz3:1 enz7:2 enz8:5 enz10:6 enz9:3 enz5:5 enz1:3 enz6:3 enz2:2
size=112 enz7:11 enz3:19 enz4:6 enz8:13 enz10:11 enz9:16 enz5:15 enz1:7 enz6:8 enz2:6
size=47 enz7:5 enz3:2 enz8:5 enz4:4 enz10:2 enz9:4 enz5:4 enz1:6 enz6:9 enz2:6
size=81 enz3:9 enz7:10 enz4:3 enz8:10 enz10:7 enz9:6 enz5:4 enz1:10 enz6:8 enz2:14
size=66 enz7:6 enz3:7 enz8:8 enz4:3 enz10:9 enz9:3 enz5:5 enz1:7 enz6:11 enz2:7
size=37 enz7:5 enz3:1 enz8:3 enz4:3 enz10:3 enz9:8 enz5:3 enz1:3 enz6:4 enz2:4
size=30 enz7:3 enz3:7 enz8:3 enz4:1 enz10:1 enz9:1 enz5:1 enz1:2 enz6:4 enz2:7
size=99 enz7:10 enz3:11 enz8:10 enz4:3 enz10:12 enz9:11 enz5:9 enz1:17 enz6:9 enz2:7
size=12 enz8:2 enz10:3 enz9:1 enz5:3 enz1:1 enz6:1 enz2:1
size=19 enz7:2 enz8:3 enz4:3 enz10:2 enz1:2 enz6:4 enz2:3
size=19 enz7:3 enz3:5 enz8:2 enz10:2 enz9:4 enz5:1 enz1:1 enz2:1
size=1 enz1:1
size=24 enz8:2 enz9:1 enz5:4 enz1:7 enz6:5 enz2:5
size=1 enz1:1
size=26 enz7:1 enz8:5 enz10:5 enz9:1 enz5:2 enz1:6 enz6:4 enz2:2
size=19 enz7:1 enz8:2 enz10:2 enz1:7 enz6:2 enz2:5
size=22 enz3:2 enz7:2 enz4:1 enz8:2 enz5:1 enz10:3 enz9:3 enz1:2 enz6:1 enz2:5
size=13 enz7:1 enz8:2 enz10:1 enz1:3 enz6:5 enz2:1
size=19 enz7:1 enz8:2 enz10:3 enz9:3 enz5:1 enz1:2 enz6:4 enz2:3
size=3 enz1:2 enz2:1
size=38 enz7:6 enz3:3 enz8:1 enz4:3 enz5:1 enz10:2 enz9:5 enz1:6 enz6:2 enz2:9
size=1 enz1:1
size=14 enz7:1 enz3:4 enz8:2 enz9:1 enz10:1 enz1:1 enz6:3 enz2:1
size=33 enz7:7 enz3:3 enz8:2 enz4:4 enz5:1 enz9:3 enz10:9 enz1:1 enz6:1 enz2:2
size=9 enz7:1 enz8:2 enz10:1 enz5:2 enz1:1 enz6:1 enz2:1
size=33 enz7:4 enz3:2 enz8:6 enz4:4 enz5:3 enz10:4 enz9:4 enz1:1 enz6:3 enz2:2
size=1 enz1:1
size=22 enz3:3 enz7:3 enz8:4 enz10:1 enz9:4 enz5:6 enz2:1
size=19 enz7:4 enz3:3 enz8:2 enz4:2 enz10:1 enz9:3 enz5:1 enz6:2 enz2:1
size=25 enz3:2 enz7:2 enz8:2 enz10:7 enz5:1 enz9:7 enz6:2 enz2:2
size=16 enz7:1 enz3:2 enz8:2 enz9:2 enz10:2 enz5:2 enz6:3 enz2:2
size=14 enz7:1 enz3:1 enz4:1 enz8:1 enz9:1 enz10:5 enz6:3 enz2:1
size=17 enz7:2 enz3:1 enz8:2 enz10:2 enz9:2 enz5:2 enz6:4 enz2:2
size=13 enz7:1 enz8:2 enz5:1 enz6:6 enz2:3
size=1 enz2:1
size=15 enz7:2 enz8:3 enz4:1 enz10:3 enz9:3 enz5:1 enz6:1 enz2:1
size=21 enz7:4 enz3:2 enz8:2 enz4:1 enz10:1 enz9:3 enz5:3 enz6:4 enz2:1
size=7 enz7:2 enz3:2 enz9:2 enz2:1
size=18 enz7:3 enz8:2 enz4:1 enz10:7 enz9:2 enz5:2 enz2:1
size=13 enz7:2 enz3:1 enz8:2 enz5:3 enz6:3 enz2:2
size=11 enz7:1 enz8:2 enz5:3 enz6:3 enz2:2
size=23 enz7:1 enz3:7 enz8:4 enz10:1 enz9:3 enz5:3 enz6:3 enz2:1
size=17 enz7:3 enz8:1 enz10:6 enz9:4 enz5:2 enz2:1
size=13 enz8:2 enz10:1 enz9:3 enz5:2 enz6:4 enz2:1
size=7 enz8:1 enz6:4 enz2:2
size=18 enz7:3 enz3:5 enz8:1 enz4:1 enz9:2 enz10:1 enz5:1 enz6:2 enz2:2
size=33 enz7:2 enz3:5 enz8:5 enz10:10 enz9:5 enz5:4 enz6:1 enz2:1
size=16 enz7:1 enz8:5 enz10:2 enz5:4 enz6:3 enz2:1
size=27 enz7:4 enz8:4 enz4:3 enz10:6 enz9:2 enz5:2 enz6:5 enz2:1
size=11 enz7:2 enz8:1 enz4:1 enz10:1 enz9:1 enz5:1 enz6:3 enz2:1
size=8 enz7:2 enz8:1 enz4:2 enz6:2 enz2:1
size=24 enz7:5 enz3:9 enz8:2 enz4:3 enz10:2 enz9:1 enz5:1 enz2:1
size=17 enz7:2 enz3:4 enz4:1 enz8:1 enz10:2 enz9:4 enz5:3
size=14 enz7:3 enz3:5 enz8:1 enz10:2 enz9:2 enz5:1
size=1 enz3:1
size=16 enz3:2 enz8:1 enz10:1 enz9:4 enz5:7 enz6:1
size=17 enz3:4 enz10:8 enz5:1 enz9:4
size=9 enz3:1 enz10:3 enz9:3 enz5:2
size=10 enz7:2 enz3:2 enz8:1 enz4:1 enz9:1 enz5:1 enz6:2
size=9 enz7:1 enz3:3 enz10:3 enz9:2
size=15 enz7:4 enz3:2 enz4:5 enz10:2 enz9:2
size=1 enz3:1
size=19 enz7:1 enz3:1 enz8:3 enz10:6 enz9:4 enz5:3 enz6:1
size=1 enz3:1
size=4 enz7:1 enz3:1 enz4:1 enz9:1
size=14 enz7:3 enz3:2 enz4:3 enz8:1 enz9:2 enz5:3
size=1 enz4:1
size=1 enz4:1
size=1 enz4:1
size=1 enz4:1
size=1 enz4:1
size=1 enz4:1
size=1 enz4:1
size=1 enz4:1
size=1 enz4:1
size=1 enz4:1
size=1 enz4:1
size=1 enz4:1
size=1 enz4:1
size=1 enz4:1
size=1 enz4:1
size=1 enz4:1
size=1 enz4:1
size=1 enz4:1
size=1 enz4:1
size=1 enz4:1
size=1 enz4:1
size=1 enz4:1
size=1 enz4:1
size=1 enz4:1
size=1 enz4:1
size=1 enz4:1
size=1 enz4:1
size=1 enz4:1
size=1 enz4:1
size=1 enz4:1
size=1 enz4:1
size=1 enz4:1
size=1 enz4:1
size=1 enz4:1
size=1 enz4:1
size=1 enz4:1
size=1 enz4:1
size=1 enz4:1
size=1 enz4:1
size=1 enz4:1
size=1 enz4:1
size=1 enz4:1
size=1 enz4:1
size=1 enz4:1
size=1 enz4:1
size=1 enz4:1
size=1 enz4:1
size=1 enz4:1
size=1 enz4:1
size=1 enz4:1
size=1 enz4:1
size=1 enz4:1
size=1 enz4:1
size=1 enz4:1
size=1 enz4:1
size=1 enz4:1
size=1 enz4:1
size=1 enz4:1
size=1 enz4:1
size=1 enz4:1
size=1 enz4:1
size=1 enz4:1
size=1 enz4:1
size=1 enz4:1
size=1 enz4:1
size=1 enz4:1
size=1 enz4:1
size=1 enz4:1
size=1 enz4:1
size=1 enz4:1
size=1 enz4:1
size=1 enz4:1
size=1 enz4:1
size=1 enz4:1
size=1 enz4:1
size=1 enz4:1
size=1 enz4:1
size=1 enz4:1
size=1 enz4:1
size=1 enz4:1
size=1 enz4:1
size=1 enz4:1
size=1 enz4:1
size=1 enz4:1
size=1 enz4:1
size=1 enz4:1
size=1 enz4:1
size=1 enz4:1
size=1 enz4:1
size=1 enz4:1
size=1 enz4:1
size=1 enz4:1
size=1 enz4:1
size=1 enz4:1
size=1 enz4:1
size=1 enz4:1
size=1 enz4:1
size=1 enz4:1
size=1 enz4:1
size=2 enz4:2
size=1 enz4:1
size=1 enz4:1
size=1 enz4:1
size=1 enz4:1
size=1 enz4:1
size=1 enz4:1
size=1 enz4:1
size=1 enz4:1
size=1 enz4:1
size=1 enz4:1
size=1 enz4:1
size=1 enz4:1
size=1 enz4:1
size=1 enz4:1
size=1 enz4:1
size=1 enz4:1
size=1 enz4:1
size=1 enz4:1
size=1 enz4:1
size=1 enz4:1
size=1 enz4:1
size=1 enz4:1
size=1 enz4:1
size=1 enz4:1
size=1 enz4:1
size=1 enz4:1
size=1 enz4:1
size=1 enz4:1
size=1 enz4:1
size=1 enz4:1
size=1 enz4:1
size=1 enz4:1
size=1 enz4:1
size=1 enz4:1
size=1 enz4:1
size=1 enz4:1
size=1 enz4:1
size=1 enz4:1
size=1 enz4:1
size=1 enz4:1
size=1 enz4:1
size=1 enz4:1
size=1 enz4:1
size=1 enz4:1
size=1 enz4:1
size=1 enz4:1
size=1 enz4:1
size=1 enz4:1
size=1 enz4:1
size=1 enz4:1
size=1 enz4:1
size=1 enz4:1
size=1 enz4:1
size=1 enz4:1
size=1 enz4:1
size=1 enz4:1
size=1 enz4:1
size=1 enz4:1
size=1 enz4:1
size=1 enz4:1
size=1 enz4:1
size=1 enz4:1
size=1 enz4:1
size=1 enz4:1
size=1 enz4:1
size=1 enz4:1
size=1 enz4:1
size=1 enz4:1
size=1 enz4:1
size=1 enz4:1
size=1 enz4:1
size=1 enz5:1
size=1 enz5:1
size=1 enz5:1
size=1 enz5:1
size=1 enz5:1
size=1 enz5:1
size=1 enz5:1
size=1 enz5:1
size=1 enz5:1
size=1 enz5:1
size=1 enz5:1
size=1 enz5:1
size=1 enz5:1
size=1 enz5:1
size=1 enz5:1
size=1 enz5:1
size=1 enz5:1
size=1 enz5:1
size=1 enz5:1
size=1 enz5:1
size=1 enz5:1
size=1 enz5:1
size=1 enz5:1
size=1 enz5:1
size=1 enz5:1
size=1 enz5:1
size=1 enz5:1
size=1 enz5:1
size=1 enz5:1
size=1 enz5:1
size=1 enz5:1
size=1 enz5:1
size=1 enz5:1
size=1 enz5:1
size=1 enz5:1
size=1 enz5:1
size=1 enz5:1
size=1 enz5:1
size=1 enz5:1
size=1 enz5:1
size=1 enz5:1
size=1 enz5:1
size=1 enz5:1
size=1 enz5:1
size=1 enz6:1
size=1 enz6:1
size=1 enz6:1
size=1 enz6:1
size=1 enz6:1
size=1 enz6:1
size=1 enz6:1
size=1 enz6:1
size=1 enz6:1
size=1 enz6:1
size=1 enz10:1
size=1 enz10:1

Frame 14
size=41 enz7:6 enz3:5 enz8:3 enz4:4 enz10:4 enz5:4 enz9:7 enz1:1 enz6:4 enz2:3
size=472 enz7:50 enz3:61 enz8:40 enz4:21 enz10:46 enz9:55 enz5:41 enz1:71 enz6:35 enz2:52
size=103 enz3:13 enz7:10 enz4:3 enz8:11 enz10:6 enz9:8 enz5:11 enz1:14 enz6:9 enz2:18
size=146 enz7:11 enz3:15 enz8:15 enz4:6 enz5:13 enz10:14 enz9:13 enz1:21 enz6:20 enz2:18
size=78 enz7:9 enz3:5 enz8:9 enz4:3 enz10:5 enz9:6 enz5:7 enz1:10 enz6:9 enz2:15
size=98 enz3:14 enz7:8 enz4:1 enz8:11 enz9:14 enz10:12 enz5:10 enz1:10 enz6:8 enz2:10
size=312 enz7:36 enz3:34 enz8:38 enz4:17 enz10:25 enz9:33 enz5:30 enz1:34 enz6:33 enz2:32
size=25 enz3:1 enz7:4 enz8:3 enz4:2 enz10:1 enz9:2 enz5:2 enz1:3 enz6:3 enz2:4
size=19 enz7:3 enz4:2 enz9:3 enz5:2 enz1:4 enz6:1 enz2:4
size=69 enz3:5 enz7:11 enz4:4 enz8:10 enz10:7 enz9:6 enz5:6 enz1:7 enz6:5 enz2:8
size=18 enz7:1 enz4:1 enz8:2 enz9:1 enz5:3 enz1:5 enz6:3 enz2:2
size=41 enz3:1 enz7:4 enz8:9 enz10:1 enz9:1 enz5:3 enz1:5 enz6:9 enz2:8
size=17 enz7:2 enz8:2 enz4:1 enz9:1 enz5:2 enz1:3 enz6:3 enz2:3
size=30 enz7:2 enz3:1 enz8:5 enz10:6 enz9:3 enz5:5 enz1:3 enz6:3 enz2:2
size=41 enz7:1 enz3:8 enz8:4 enz10:5 enz9:6 enz5:4 enz1:6 enz6:4 enz2:3
size=47 enz7:5 enz3:2 enz8:5 enz4:4 enz10:2 enz9:4 enz5:4 enz1:6 enz6:9 enz2:6
size=82 enz3:9 enz7:10 enz8:10 enz4:4 enz10:7 enz9:6 enz5:4 enz1:10 enz6:8 enz2:14
size=67 enz7:6 enz3:7 enz8:8 enz4:4 enz10:9 enz9:3 enz5:5 enz1:7 enz6:11 enz2:7
size=64 enz7:6 enz3:9 enz8:4 enz4:1 enz10:6 enz9:8 enz5:3 enz1:17 enz6:4 enz2:6
size=30 enz7:3 enz3:7 enz8:3 enz4:1 enz10:1 enz9:1 enz5:1 enz1:2 enz6:4 enz2:7
size=100 enz7:10 enz3:11 enz8:10 enz4:3 enz10:12 enz9:11 enz5:10 enz1:17 enz6:9 enz2:7
size=16 enz7:2 enz8:2 enz10:6 enz1:3 enz6:2 enz2:1
size=12 enz8:2 enz10:3 enz9:1 enz5:3 enz1:1 enz6:1 enz2:1
size=19 enz7:2 enz8:3 enz4:3 enz10:2 enz1:2 enz6:4 enz2:3
size=19 enz3:5 enz7:3 enz8:2 enz10:2 enz9:4 enz5:1 enz1:1 enz2:1
size=1 enz1:1
size=1 enz1:1
size=26 enz7:1 enz8:5 enz10:5 enz9:1 enz5:2 enz1:6 enz6:4 enz2:2
size=19 enz7:1 enz8:2 enz10:2 enz1:7 enz6:2 enz2:5
size=21 enz3:2 enz7:2 enz8:2 enz10:3 enz9:3 enz5:1 enz1:2 enz6:1 enz2:5
size=13 enz7:1 enz8:2 enz10:1 enz1:3 enz6:5 enz2:1
size=19 enz7:1 enz8:2 enz10:3 enz9:3 enz5:1 enz1:2 enz6:4 enz2:3
size=3 enz1:2 enz2:1
size=54 enz7:6 enz3:5 enz8:2 enz4:3 enz10:3 enz9:9 enz5:8 enz1:6 enz6:3 enz2:9
size=71 enz7:10 enz3:11 enz8:9 enz4:6 enz10:6 enz9:10 enz5:11 enz1:1 enz2:3 enz6:4
size=1 enz1:1
size=14 enz7:1 enz3:4 enz8:2 enz10:1 enz9:1 enz1:1 enz6:3 enz2:1
size=33 enz7:7 enz3:3 enz8:2 enz4:4 enz9:3 enz5:1 enz10:9 enz1:1 enz6:1 enz2:2
size=9 enz7:1 enz8:2 enz10:1 enz5:2 enz1:1 enz6:1 enz2:1
size=15 enz7:3 enz3:2 enz8:1 enz4:3 enz9:1 enz1:1 enz6:2 enz2:2
size=1 enz1:1
size=22 enz7:3 enz3:3 enz8:4 enz10:1 enz9:4 enz5:6 enz2:1
size=20 enz3:3 enz7:4 enz8:2 enz4:2 enz10:1 enz5:2 enz9:3 enz6:2 enz2:1
size=25 enz3:2 enz7:2 enz8:2 enz10:7 enz9:7 enz5:1 enz6:2 enz2:2
size=13 enz7:1 enz3:1 enz8:1 enz9:1 enz10:5 enz6:3 enz2:1
size=17 enz7:2 enz3:1 enz8:2 enz10:2 enz9:2 enz5:2 enz6:4 enz2:2
size=13 enz7:1 enz8:2 enz5:1 enz6:6 enz2:3
size=1 enz2:1
size=21 enz7:4 enz3:2 enz8:2 enz4:1 enz10:1 enz9:3 enz5:3 enz6:4 enz2:1
size=7 enz7:2 enz3:2 enz9:2 enz2:1
size=18 enz7:3 enz8:2 enz4:1 enz10:7 enz9:2 enz5:2 enz2:1
size=13 enz7:2 enz3:1 enz8:2 enz5:3 enz6:3 enz2:2
size=11 enz7:1 enz8:2 enz5:3 enz6:3 enz2:2
size=23 enz7:1 enz3:7 enz8:4 enz10:1 enz9:3 enz5:3 enz6:3 enz2:1
size=17 enz7:3 enz8:1 enz10:6 enz9:4 enz5:2 enz2:1
size=13 enz8:2 enz10:1 enz9:3 enz5:2 enz6:4 enz2:1
size=7 enz8:1 enz6:4 enz2:2
size=18 enz7:3 enz3:5 enz8:1 enz4:1 enz10:1 enz9:2 enz5:1 enz6:2 enz2:2
size=33 enz7:2 enz3:5 enz8:5 enz10:10 enz9:5 enz5:4 enz6:1 enz2:1
size=16 enz7:1 enz8:5 enz10:2 enz5:4 enz6:3 enz2:1
size=27 enz7:4 enz8:4 enz4:3 enz10:6 enz9:2 enz5:2 enz6:5 enz2:1
size=11 enz7:2 enz8:1 enz4:1 enz10:1 enz9:1 enz5:1 enz6:3 enz2:1
size=8 enz7:2 enz8:1 enz4:2 enz6:2 enz2:1
size=17 enz7:2 enz3:4 enz4:1 enz8:1 enz10:2 enz9:4 enz5:3
size=14 enz7:3 enz3:5 enz8:1 enz10:2 enz9:2 enz5:1
size=1 enz3:1
size=17 enz3:4 enz10:8 enz5:1 enz9:4
size=9 enz3:1 enz10:3 enz9:3 enz5:2
size=10 enz7:2 enz3:2 enz8:1 enz4:1 enz9:1 enz5:1 enz6:2
size=9 enz7:1 enz3:3 enz10:3 enz9:2
size=16 enz7:4 enz3:2 enz4:5 enz5:1 enz10:2 enz9:2
size=1 enz3:1
size=19 enz7:1 enz3:1 enz8:3 enz10:6 enz9:4 enz5:3 enz6:1
size=1 enz3:1
size=4 enz7:1 enz3:1 enz4:1 enz9:1
size=14 enz7:3 enz3:2 enz8:1 enz4:3 enz9:2 enz5:3
size=1 enz4:1
size=1 enz4:1
size=1 enz4:1
size=1 enz4:1
size=1 enz4:1
size=1 enz4:1
size=1 enz4:1
size=1 enz4:1
size=1 enz4:1
size=1 enz4:1
size=1 enz4:1
size=1 enz4:1
size=1 enz4:1
size=1 enz4:1
size=1 enz4:1
size=1 enz4:1
size=1 enz4:1
size=1 enz4:1
size=1 enz4:1
size=1 enz4:1
size=1 enz4:1
size=1 enz4:1
size=1 enz4:1
size=1 enz4:1
size=1 enz4:1
size=1 enz4:1
size=1 enz4:1
size=2 enz4:1 enz5:1
size=1 enz4:1
size=1 enz4:1
size=1 enz4:1
size=1 enz4:1
size=1 enz4:1
size=1 enz4:1
size=2 enz4:2
size=1 enz4:1
size=1 enz4:1
size=1 enz4:1
size=1 enz4:1
size=1 enz4:1
size=1 enz4:1
size=1 enz4:1
size=1 enz4:1
size=1 enz4:1
size=1 enz4:1
size=1 enz4:1
size=1 enz4:1
size=1 enz4:1
size=1 enz4:1
size=1 enz4:1
size=1 enz4:1
size=1 enz4:1
size=1 enz4:1
size=1 enz4:1
size=1 enz4:1
size=1 enz4:1
size=1 enz4:1
size=1 enz4:1
size=1 enz4:1
size=1 enz4:1
size=1 enz4:1
size=1 enz4:1
size=1 enz4:1
size=1 enz4:1
size=1 enz4:1
size=1 enz4:1
size=1 enz4:1
size=1 enz4:1
size=1 enz4:1
size=1 enz4:1
size=1 enz4:1
size=1 enz4:1
size=1 enz4:1
size=1 enz4:1
size=1 enz4:1
size=1 enz4:1
size=1 enz4:1
size=1 enz4:1
size=1 enz4:1
size=1 enz4:1
size=1 enz4:1
size=1 enz4:1
size=1 enz4:1
size=1 enz4:1
size=1 enz4:1
size=1 enz4:1
size=1 enz4:1
size=1 enz4:1
size=1 enz4:1
size=1 enz4:1
size=1 enz4:1
size=1 enz4:1
size=1 enz4:1
size=1 enz4:1
size=1 enz4:1
size=1 enz4:1
size=1 enz4:1
size=1 enz4:1
size=1 enz4:1
size=2 enz4:2
size=1 enz4:1
size=1 enz4:1
size=1 enz4:1
size=1 enz4:1
size=1 enz4:1
size=1 enz4:1
size=1 enz4:1
size=1 enz4:1
size=1 enz4:1
size=1 enz4:1
size=1 enz4:1
size=1 enz4:1
size=1 enz4:1
size=1 enz4:1
size=1 enz4:1
size=1 enz4:1
size=1 enz4:1
size=1 enz4:1
size=1 enz4:1
size=1 enz4:1
size=1 enz4:1
size=1 enz4:1
size=1 enz4:1
size=1 enz4:1
size=1 enz4:1
size=1 enz4:1
size=1 enz4:1
size=1 enz4:1
size=1 enz4:1
size=1 enz4:1
size=1 enz4:1
size=1 enz4:1
size=1 enz4:1
size=1 enz4:1
size=1 enz4:1
size=1 enz4:1
size=1 enz4:1
size=1 enz4:1
size=1 enz4:1
size=1 enz4:1
size=1 enz4:1
size=1 enz4:1
size=1 enz4:1
size=1 enz4:1
size=1 enz4:1
size=1 enz4:1
size=1 enz4:1
size=1 enz4:1
size=1 enz4:1
size=1 enz4:1
size=18 enz7:1 enz8:5 enz4:1 enz10:4 enz9:3 enz5:3 enz6:1
size=1 enz4:1
size=1 enz4:1
size=1 enz4:1
size=1 enz4:1
size=1 enz4:1
size=1 enz4:1
size=1 enz4:1
size=1 enz4:1
size=1 enz4:1
size=1 enz4:1
size=1 enz4:1
size=1 enz4:1
size=1 enz4:1
size=1 enz4:1
size=1 enz4:1
size=1 enz4:1
size=1 enz4:1
size=1 enz4:1
size=1 enz4:1
size=1 enz4:1
size=1 enz4:1
size=1 enz4:1
size=1 enz4:1
size=1 enz4:1
size=1 enz5:1
size=1 enz5:1
size=1 enz5:1
size=1 enz5:1
size=1 enz5:1
size=1 enz5:1
size=1 enz5:1
size=1 enz5:1
size=1 enz5:1
size=1 enz5:1
size=1 enz5:1
size=1 enz5:1
size=1 enz5:1
size=1 enz5:1
size=1 enz5:1
size=1 enz5:1
size=1 enz5:1
size=1 enz5:1
size=1 enz5:1
size=1 enz5:1
size=1 enz5:1
size=1 enz5:1
size=1 enz5:1
size=1 enz5:1
size=1 enz5:1
size=1 enz5:1
size=1 enz5:1
size=1 enz5:1
size=1 enz5:1
size=1 enz5:1
size=1 enz5:1
size=1 enz5:1
size=1 enz5:1
size=1 enz5:1
size=1 enz5:1
size=1 enz5:1
size=1 enz5:1
size=1 enz5:1
size=1 enz5:1
size=1 enz6:1
size=1 enz6:1
size=1 enz6:1
size=1 enz6:1
size=1 enz6:1
size=1 enz6:1
size=1 enz6:1
size=1 enz6:1
size=1 enz6:1
size=1 enz6:1
size=1 enz6:1
size=1 enz10:1
size=1 enz10:1

Frame 15
size=105 enz3:14 enz7:12 enz8:7 enz4:5 enz10:10 enz5:7 enz9:15 enz1:18 enz6:8 enz2:9
size=526 enz7:54 enz3:60 enz4:21 enz8:44 enz9:66 enz10:49 enz5:49 enz1:80 enz6:39 enz2:64
size=103 enz3:13 enz7:10 enz4:3 enz8:11 enz10:6 enz9:8 enz5:11 enz1:14 enz6:9 enz2:18
size=147 enz7:11 enz3:15 enz4:7 enz8:15 enz10:14 enz9:13 enz5:13 enz1:21 enz6:20 enz2:18
size=78 enz7:9 enz3:5 enz8:9 enz4:3 enz10:5 enz9:6 enz5:7 enz1:10 enz6:9 enz2:15
size=355 enz7:41 enz3:41 enz8:42 enz4:21 enz10:27 enz9:35 enz5:32 enz1:36 enz6:40 enz2:40
size=25 enz3:1 enz7:4 enz8:3 enz4:2 enz10:1 enz9:2 enz5:2 enz1:3 enz6:3 enz2:4
size=19 enz7:3 enz4:2 enz9:3 enz5:2 enz1:4 enz6:1 enz2:4
size=70 enz7:11 enz3:5 enz8:10 enz4:5 enz10:7 enz9:6 enz5:6 enz1:7 enz6:5 enz2:8
size=18 enz7:1 enz8:2 enz4:1 enz9:1 enz5:3 enz1:5 enz6:3 enz2:2
size=41 enz3:1 enz7:4 enz8:9 enz10:1 enz9:1 enz5:3 enz1:5 enz6:9 enz2:8
size=17 enz7:2 enz8:2 enz4:1 enz9:1 enz5:2 enz1:3 enz6:3 enz2:3
size=30 enz3:1 enz7:2 enz8:5 enz9:3 enz10:6 enz5:5 enz1:3 enz6:3 enz2:2
size=41 enz7:1 enz3:8 enz8:4 enz10:5 enz9:6 enz5:4 enz1:6 enz6:4 enz2:3
size=47 enz7:5 enz3:2 enz8:5 enz4:4 enz10:2 enz9:4 enz5:4 enz1:6 enz6:9 enz2:6
size=82 enz7:10 enz3:9 enz4:4 enz8:10 enz9:6 enz10:7 enz5:4 enz1:10 enz6:8 enz2:14
size=56 enz7:4 enz3:7 enz8:7 enz4:2 enz9:2 enz5:3 enz10:8 enz1:7 enz6:10 enz2:6
size=100 enz3:11 enz7:10 enz8:10 enz4:3 enz10:12 enz9:11 enz5:10 enz1:17 enz6:9 enz2:7
size=16 enz7:2 enz8:2 enz10:6 enz1:3 enz6:2 enz2:1
size=11 enz8:2 enz10:3 enz9:1 enz5:2 enz1:1 enz6:1 enz2:1
size=19 enz7:2 enz8:3 enz4:3 enz10:2 enz1:2 enz6:4 enz2:3
size=19 enz7:3 enz3:5 enz8:2 enz10:2 enz9:4 enz5:1 enz1:1 enz2:1
size=1 enz1:1
size=59 enz7:3 enz3:11 enz8:4 enz10:7 enz9:8 enz5:8 enz1:7 enz6:6 enz2:5
size=1 enz1:1
size=26 enz7:1 enz8:5 enz10:5 enz9:1 enz5:2 enz1:6 enz6:4 enz2:2
size=19 enz7:1 enz8:2 enz10:2 enz1:7 enz6:2 enz2:5
size=21 enz7:2 enz3:2 enz8:2 enz10:3 enz9:3 enz5:1 enz1:2 enz6:1 enz2:5
size=13 enz7:1 enz8:2 enz10:1 enz1:3 enz6:5 enz2:1
size=19 enz7:1 enz8:2 enz10:3 enz9:3 enz5:1 enz1:2 enz6:4 enz2:3
size=3 enz1:2 enz2:1
size=71 enz7:10 enz3:11 enz4:6 enz8:9 enz10:6 enz9:10 enz5:11 enz1:1 enz2:3 enz6:4
size=1 enz1:1
size=14 enz7:1 enz3:4 enz8:2 enz10:1 enz9:1 enz1:1 enz6:3 enz2:1
size=33 enz7:7 enz3:3 enz8:2 enz4:4 enz9:3 enz5:1 enz10:9 enz1:1 enz6:1 enz2:2
size=9 enz7:1 enz8:2 enz10:1 enz5:2 enz1:1 enz6:1 enz2:1
size=34 enz7:4 enz3:2 enz8:6 enz4:5 enz10:4 enz9:4 enz5:3 enz1:1 enz6:3 enz2:2
size=1 enz1:1
size=22 enz7:3 enz3:3 enz8:4 enz10:1 enz9:4 enz5:6 enz2:1
size=20 enz7:4 enz3:3 enz8:2 enz4:2 enz10:1 enz9:3 enz5:2 enz6:2 enz2:1
size=25 enz3:2 enz7:2 enz8:2 enz10:7 enz9:7 enz5:1 enz6:2 enz2:2
size=14 enz7:1 enz3:1 enz4:1 enz8:1 enz10:5 enz9:1 enz6:3 enz2:1
size=17 enz7:2 enz3:1 enz8:2 enz10:2 enz9:2 enz5:2 enz6:4 enz2:2
size=13 enz7:1 enz8:2 enz5:1 enz6:6 enz2:3
size=1 enz2:1
size=15 enz7:2 enz8:3 enz4:1 enz10:3 enz9:3 enz5:1 enz6:1 enz2:1
size=21 enz7:4 enz3:2 enz8:2 enz4:1 enz10:1 enz9:3 enz5:3 enz6:4 enz2:1
size=7 enz7:2 enz3:2 enz9:2 enz2:1
size=18 enz7:3 enz8:2 enz4:1 enz10:7 enz9:2 enz5:2 enz2:1
size=13 enz7:2 enz3:1 enz8:2 enz5:3 enz6:3 enz2:2
size=11 enz7:1 enz8:2 enz5:3 enz6:3 enz2:2
size=23 enz7:1 enz3:7 enz8:4 enz10:1 enz9:3 enz5:3 enz6:3 enz2:1
size=17 enz7:3 enz8:1 enz10:6 enz9:4 enz5:2 enz2:1
size=13 enz8:2 enz10:1 enz9:3 enz5:2 enz6:4 enz2:1
size=7 enz8:1 enz6:4 enz2:2
size=18 enz7:3 enz3:5 enz8:1 enz4:1 enz9:2 enz10:1 enz5:1 enz6:2 enz2:2
size=33 enz7:2 enz3:5 enz8:5 enz10:10 enz9:5 enz5:4 enz6:1 enz2:1
size=16 enz7:1 enz8:5 enz10:2 enz5:4 enz6:3 enz2:1
size=27 enz7:4 enz8:4 enz4:3 enz10:6 enz9:2 enz5:2 enz6:5 enz2:1
size=8 enz7:2 enz8:1 enz4:2 enz6:2 enz2:1
size=23 enz7:5 enz3:9 enz8:2 enz4:2 enz10:2 enz5:1 enz9:1 enz2:1
size=10 enz7:2 enz8:1 enz4:1 enz10:1 enz9:1 enz5:2 enz6:1 enz2:1
size=17 enz7:2 enz3:4 enz4:1 enz8:1 enz10:2 enz9:4 enz5:3
size=14 enz7:3 enz3:5 enz8:1 enz10:2 enz9:2 enz5:1
size=1 enz3:1
size=17 enz3:4 enz10:8 enz5:1 enz9:4
size=9 enz3:1 enz10:3 enz5:2 enz9:3
size=10 enz7:2 enz3:2 enz8:1 enz4:1 enz9:1 enz5:1 enz6:2
size=9 enz7:1 enz3:3 enz10:3 enz9:2
size=16 enz7:4 enz3:2 enz4:5 enz10:2 enz9:2 enz5:1
size=1 enz3:1
size=19 enz7:1 enz3:1 enz8:3 enz10:6 enz9:4 enz5:3 enz6:1
size=1 enz3:1
size=4 enz7:1 enz3:1 enz4:1 enz9:1
size=14 enz7:3 enz3:2 enz8:1 enz4:3 enz9:2 enz5:3
size=1 enz4:1
size=1 enz4:1
size=1 enz4:1
size=1 enz4:1
size=1 enz4:1
size=1 enz4:1
size=1 enz4:1
size=1 enz4:1
size=1 enz4:1
size=1 enz4:1
size=1 enz4:1
size=1 enz4:1
size=1 enz4:1
size=1 enz4:1
size=1 enz4:1
size=1 enz4:1
size=1 enz4:1
size=1 enz4:1
size=1 enz4:1
size=1 enz4:1
size=1 enz4:1
size=1 enz4:1
size=1 enz4:1
size=1 enz4:1
size=1 enz4:1
size=1 enz4:1
size=1 enz4:1
size=1 enz4:1
size=1 enz4:1
size=1 enz4:1
size=1 enz4:1
size=1 enz4:1
size=1 enz4:1
size=1 enz4:1
size=1 enz4:1
size=1 enz4:1
size=1 enz4:1
size=1 enz4:1
size=1 enz4:1
size=1 enz4:1
size=1 enz4:1
size=1 enz4:1
size=1 enz4:1
size=1 enz4:1
size=1 enz4:1
size=1 enz4:1
size=1 enz4:1
size=1 enz4:1
size=1 enz4:1
size=1 enz4:1
size=1 enz4:1
size=1 enz4:1
size=1 enz4:1
size=1 enz4:1
size=1 enz4:1
size=1 enz4:1
size=1 enz4:1
size=1 enz4:1
size=1 enz4:1
size=1 enz4:1
size=1 enz4:1
size=1 enz4:1
size=1 enz4:1
size=1 enz4:1
size=1 enz4:1
size=1 enz4:1
size=1 enz4:1
size=1 enz4:1
size=1 enz4:1
size=1 enz4:1
size=1 enz4:1
size=1 enz4:1
size=1 enz4:1
size=1 enz4:1
size=1 enz4:1
size=1 enz4:1
size=1 enz4:1
size=1 enz4:1
size=1 enz4:1
size=1 enz4:1
size=1 enz4:1
size=1 enz4:1
size=1 enz4:1
size=1 enz4:1
size=1 enz4:1
size=1 enz4:1
size=1 enz4:1
size=1 enz4:1
size=1 enz4:1
size=1 enz4:1
size=1 enz4:1
size=1 enz4:1
size=1 enz4:1
size=1 enz4:1
size=1 enz4:1
size=1 enz4:1
size=1 enz4:1
size=1 enz4:1
size=1 enz4:1
size=1 enz4:1
size=1 enz4:1
size=1 enz4:1
size=1 enz4:1
size=1 enz4:1
size=1 enz4:1
size=1 enz4:1
size=1 enz4:1
size=1 enz4:1
size=1 enz4:1
size=1 enz4:1
size=1 enz4:1
size=1 enz4:1
size=1 enz4:1
size=1 enz4:1
size=1 enz4:1
size=1 enz4:1
size=1 enz4:1
size=1 enz4:1
size=1 enz4:1
size=1 enz4:1
size=1 enz4:1
size=1 enz4:1
size=1 enz4:1
size=1 enz4:1
size=1 enz4:1
size=1 enz4:1
size=1 enz4:1
size=1 enz4:1
size=1 enz4:1
size=1 enz4:1
size=1 enz4:1
size=1 enz4:1
size=1 enz4:1
size=1 enz4:1
size=1 enz4:1
size=1 enz4:1
size=1 enz4:1
size=1 enz4:1
size=1 enz4:1
size=1 enz4:1
size=1 enz4:1
size=1 enz4:1
size=1 enz4:1
size=1 enz4:1
size=1 enz4:1
size=1 enz4:1
size=1 enz4:1
size=1 enz4:1
size=1 enz4:1
size=1 enz4:1
size=1 enz4:1
size=1 enz4:1
size=1 enz4:1
size=1 enz4:1
size=1 enz4:1
size=1 enz4:1
size=1 enz4:1
size=1 enz4:1
size=1 enz4:1
size=1 enz4:1
size=1 enz4:1
size=1 enz4:1
size=1 enz4:1
size=1 enz4:1
size=1 enz4:1
size=1 enz4:1
size=1 enz4:1
size=1 enz4:1
size=1 enz4:1
size=1 enz4:1
size=1 enz4:1
size=1 enz4:1
size=1 enz5:1
size=1 enz5:1
size=1 enz5:1
size=1 enz5:1
size=1 enz5:1
size=1 enz5:1
size=1 enz5:1
size=1 enz5:1
size=1 enz5:1
size=1 enz5:1
size=1 enz5:1
size=1 enz5:1
size=1 enz5:1
size=1 enz5:1
size=1 enz5:1
size=1 enz5:1
size=1 enz5:1
size=1 enz5:1
size=1 enz5:1
size=1 enz5:1
size=1 enz5:1
size=1 enz5:1
size=1 enz5:1
size=1 enz5:1
size=1 enz5:1
size=1 enz5:1
size=1 enz5:1
size=1 enz5:1
size=1 enz5:1
size=1 enz5:1
size=1 enz5:1
size=1 enz5:1
size=1 enz5:1
size=1 enz5:1
size=1 enz5:1
size=1 enz5:1
size=1 enz5:1
size=1 enz5:1
size=1 enz5:1
size=1 enz5:1
size=1 enz5:1
size=1 enz6:1
size=1 enz6:1
size=1 enz6:1
size=1 enz6:1
size=1 enz6:1
size=1 enz6:1
size=1 enz6:1
size=1 enz6:1
size=1 enz6:1
size=1 enz6:1
size=1 enz6:1
size=1 enz10:1
size=1 enz10:1

Frame 16
size=15 enz3:4 enz7:2 enz4:1 enz10:2 enz9:2 enz1:1 enz6:1 enz2:2
size=622 enz7:64 enz3:80 enz4:24 enz8:53 enz10:61 enz9:78 enz5:57 enz1:87 enz6:47 enz2:71
size=86 enz7:8 enz3:6 enz4:2 enz8:11 enz10:4 enz9:4 enz5:10 enz1:14 enz6:9 enz2:18
size=225 enz7:20 enz3:20 enz8:24 enz4:10 enz9:19 enz10:19 enz5:20 enz1:31 enz6:29 enz2:33
size=303 enz7:33 enz3:38 enz4:14 enz8:37 enz9:28 enz10:23 enz5:29 enz1:35 enz6:32 enz2:34
size=25 enz3:1 enz7:4 enz8:3 enz4:2 enz10:1 enz9:2 enz5:2 enz1:3 enz6:3 enz2:4
size=19 enz7:3 enz4:2 enz9:3 enz5:2 enz1:4 enz6:1 enz2:4
size=70 enz7:11 enz3:5 enz4:5 enz8:10 enz10:7 enz9:6 enz5:6 enz1:7 enz6:5 enz2:8
size=18 enz7:1 enz8:2 enz4:1 enz9:1 enz5:3 enz1:5 enz6:3 enz2:2
size=41 enz3:1 enz7:4 enz8:9 enz10:1 enz9:1 enz5:3 enz1:5 enz6:9 enz2:8
size=17 enz7:2 enz8:2 enz4:1 enz9:1 enz5:2 enz1:3 enz6:3 enz2:3
size=30 enz3:1 enz7:2 enz8:5 enz9:3 enz10:6 enz5:5 enz1:3 enz6:3 enz2:2
size=41 enz7:1 enz3:8 enz8:4 enz10:5 enz9:6 enz5:4 enz1:6 enz6:4 enz2:3
size=47 enz7:5 enz3:2 enz8:5 enz4:4 enz10:2 enz9:4 enz5:4 enz1:6 enz6:9 enz2:6
size=83 enz3:9 enz7:10 enz8:10 enz4:5 enz10:7 enz9:6 enz5:4 enz1:10 enz6:8 enz2:14
size=66 enz7:6 enz3:7 enz8:8 enz4:3 enz9:3 enz10:9 enz5:5 enz1:7 enz6:11 enz2:7
size=90 enz7:10 enz3:10 enz4:4 enz8:7 enz10:8 enz9:13 enz5:7 enz1:17 enz6:7 enz2:7
size=99 enz7:10 enz3:11 enz4:3 enz8:10 enz10:12 enz9:11 enz5:9 enz1:17 enz6:9 enz2:7
size=16 enz7:2 enz8:2 enz10:6 enz1:3 enz6:2 enz2:1
size=11 enz8:2 enz10:3 enz9:1 enz5:2 enz1:1 enz6:1 enz2:1
size=19 enz7:2 enz8:3 enz4:3 enz10:2 enz1:2 enz6:4 enz2:3
size=19 enz7:3 enz3:5 enz8:2 enz10:2 enz9:4 enz5:1 enz1:1 enz2:1
size=1 enz1:1
size=1 enz1:1
size=26 enz7:1 enz8:5 enz9:1 enz10:5 enz5:2 enz1:6 enz6:4 enz2:2
size=19 enz7:1 enz8:2 enz10:2 enz1:7 enz6:2 enz2:5
size=21 enz3:2 enz7:2 enz8:2 enz10:3 enz9:3 enz5:1 enz1:2 enz6:1 enz2:5
size=13 enz7:1 enz8:2 enz10:1 enz1:3 enz6:5 enz2:1
size=19 enz7:1 enz8:2 enz10:3 enz9:3 enz5:1 enz1:2 enz6:4 enz2:3
size=3 enz1:2 enz2:1
size=52 enz7:8 enz3:3 enz8:5 enz4:7 enz10:4 enz9:7 enz5:3 enz1:1 enz6:8 enz2:6
size=71 enz7:10 enz3:11 enz8:9 enz4:6 enz10:6 enz9:10 enz5:11 enz1:1 enz2:3 enz6:4
size=1 enz1:1
size=47 enz7:8 enz3:7 enz8:4 enz4:4 enz5:1 enz9:4 enz10:10 enz1:2 enz6:4 enz2:3
size=9 enz7:1 enz8:2 enz10:1 enz5:2 enz1:1 enz6:1 enz2:1
size=15 enz7:3 enz3:2 enz8:1 enz4:3 enz9:1 enz1:1 enz6:2 enz2:2
size=1 enz1:1
size=22 enz7:3 enz3:3 enz8:4 enz10:1 enz9:4 enz5:6 enz2:1
size=20 enz7:4 enz3:3 enz8:2 enz4:2 enz10:1 enz9:3 enz5:2 enz6:2 enz2:1
size=25 enz3:2 enz7:2 enz8:2 enz10:7 enz9:7 enz5:1 enz6:2 enz2:2
size=13 enz7:1 enz3:1 enz8:1 enz9:1 enz10:5 enz6:3 enz2:1
size=17 enz7:2 enz3:1 enz8:2 enz10:2 enz9:2 enz5:2 enz6:4 enz2:2
size=13 enz7:1 enz8:2 enz5:1 enz6:6 enz2:3
size=1 enz2:1
size=21 enz7:4 enz3:2 enz8:2 enz4:1 enz10:1 enz9:3 enz5:3 enz6:4 enz2:1
size=7 enz7:2 enz3:2 enz9:2 enz2:1
size=18 enz7:3 enz8:2 enz4:1 enz10:7 enz9:2 enz5:2 enz2:1
size=13 enz7:2 enz3:1 enz8:2 enz5:3 enz6:3 enz2:2
size=11 enz7:1 enz8:2 enz5:3 enz6:3 enz2:2
size=23 enz7:1 enz3:7 enz8:4 enz10:1 enz9:3 enz5:3 enz6:3 enz2:1
size=17 enz7:3 enz8:1 enz10:6 enz9:4 enz5:2 enz2:1
size=13 enz8:2 enz10:1 enz9:3 enz5:2 enz6:4 enz2:1
size=7 enz8:1 enz6:4 enz2:2
size=18 enz7:3 enz3:5 enz8:1 enz4:1 enz10:1 enz9:2 enz5:1 enz6:2 enz2:2
size=33 enz7:2 enz3:5 enz8:5 enz10:10 enz9:5 enz5:4 enz6:1 enz2:1
size=16 enz7:1 enz8:5 enz10:2 enz5:4 enz6:3 enz2:1
size=27 enz7:4 enz8:4 enz4:3 enz10:6 enz9:2 enz5:2 enz6:5 enz2:1
size=8 enz7:2 enz8:1 enz4:2 enz6:2 enz2:1
size=17 enz7:2 enz3:4 enz8:1 enz4:1 enz10:2 enz9:4 enz5:3
size=14 enz7:3 enz3:5 enz8:1 enz10:2 enz5:1 enz9:2
size=1 enz3:1
size=17 enz3:4 enz10:8 enz5:1 enz9:4
size=17 enz7:2 enz3:7 enz4:1 enz10:2 enz9:4 enz5:1
size=9 enz3:1 enz10:3 enz9:3 enz5:2
size=10 enz7:2 enz3:2 enz8:1 enz4:1 enz9:1 enz5:1 enz6:2
size=9 enz7:1 enz3:3 enz10:3 enz9:2
size=16 enz7:4 enz3:2 enz4:5 enz10:2 enz9:2 enz5:1
size=1 enz3:1
size=19 enz7:1 enz3:1 enz8:3 enz10:6 enz9:4 enz5:3 enz6:1
size=1 enz3:1
size=4 enz7:1 enz3:1 enz4:1 enz9:1
size=14 enz7:3 enz3:2 enz8:1 enz4:3 enz9:2 enz5:3
size=1 enz4:1
size=1 enz4:1
size=1 enz4:1
size=1 enz4:1
size=1 enz4:1
size=1 enz4:1
size=1 enz4:1
size=1 enz4:1
size=1 enz4:1
size=1 enz4:1
size=1 enz4:1
size=1 enz4:1
size=1 enz4:1
size=1 enz4:1
size=1 enz4:1
size=1 enz4:1
size=1 enz4:1
size=1 enz4:1
size=1 enz4:1
size=1 enz4:1
size=1 enz4:1
size=1 enz4:1
size=1 enz4:1
size=1 enz4:1
size=1 enz4:1
size=1 enz4:1
size=1 enz4:1
size=1 enz4:1
size=1 enz4:1
size=1 enz4:1
size=1 enz4:1
size=1 enz4:1
size=1 enz4:1
size=1 enz4:1
size=1 enz4:1
size=1 enz4:1
size=1 enz4:1
size=2 enz4:1 enz5:1
size=1 enz4:1
size=1 enz4:1
size=1 enz4:1
size=1 enz4:1
size=1 enz4:1
size=1 enz4:1
size=1 enz4:1
size=1 enz4:1
size=1 enz4:1
size=1 enz4:1
size=1 enz4:1
size=1 enz4:1
size=1 enz4:1
size=1 enz4:1
size=1 enz4:1
size=1 enz4:1
size=1 enz4:1
size=1 enz4:1
size=1 enz4:1
size=1 enz4:1
size=1 enz4:1
size=1 enz4:1
size=1 enz4:1
size=1 enz4:1
size=1 enz4:1
size=1 enz4:1
size=1 enz4:1
size=1 enz4:1
size=1 enz4:1
size=1 enz4:1
size=1 enz4:1
size=1 enz4:1
size=1 enz4:1
size=1 enz4:1
size=1 enz4:1
size=1 enz4:1
size=1 enz4:1
size=1 enz4:1
size=1 enz4:1
size=1 enz4:1
size=1 enz4:1
size=1 enz4:1
size=1 enz4:1
size=1 enz4:1
size=1 enz4:1
size=1 enz4:1
size=1 enz4:1
size=1 enz4:1
size=1 enz4:1
size=1 enz4:1
size=1 enz4:1
size=1 enz4:1
size=1 enz4:1
size=1 enz4:1
size=1 enz4:1
size=1 enz4:1
size=1 enz4:1
size=19 enz7:1 enz8:5 enz4:2 enz10:4 enz9:3 enz5:3 enz6:1
size=1 enz4:1
size=1 enz4:1
size=1 enz4:1
size=1 enz4:1
size=1 enz4:1
size=1 enz4:1
size=1 enz4:1
size=1 enz4:1
size=1 enz4:1
size=1 enz4:1
size=1 enz4:1
size=1 enz4:1
size=1 enz4:1
size=1 enz4:1
size=1 enz4:1
size=1 enz4:1
size=1 enz4:1
size=1 enz4:1
size=1 enz4:1
size=1 enz4:1
size=1 enz4:1
size=1 enz4:1
size=1 enz4:1
size=1 enz4:1
size=1 enz4:1
size=1 enz4:1
size=1 enz4:1
size=1 enz4:1
size=1 enz4:1
size=1 enz4:1
size=1 enz4:1
size=1 enz4:1
size=1 enz4:1
size=1 enz4:1
size=1 enz4:1
size=1 enz4:1
size=1 enz4:1
size=1 enz4:1
size=1 enz4:1
size=1 enz4:1
size=1 enz4:1
size=1 enz4:1
size=1 enz4:1
size=1 enz4:1
size=1 enz4:1
size=1 enz4:1
size=1 enz4:1
size=1 enz4:1
size=1 enz4:1
size=1 enz4:1
size=1 enz4:1
size=1 enz4:1
size=1 enz4:1
size=1 enz4:1
size=1 enz4:1
size=1 enz4:1
size=1 enz4:1
size=1 enz4:1
size=1 enz4:1
size=1 enz4:1
size=1 enz4:1
size=1 enz4:1
size=1 enz4:1
size=1 enz4:1
size=1 enz4:1
size=1 enz4:1
size=1 enz4:1
size=1 enz4:1
size=1 enz4:1
size=1 enz4:1
size=1 enz4:1
size=1 enz4:1
size=1 enz4:1
size=1 enz4:1
size=1 enz4:1
size=1 enz4:1
size=1 enz4:1
size=1 enz5:1
size=1 enz5:1
size=1 enz5:1
size=1 enz5:1
size=1 enz5:1
size=1 enz5:1
size=1 enz5:1
size=1 enz5:1
size=1 enz5:1
size=1 enz5:1
size=1 enz5:1
size=1 enz5:1
size=1 enz5:1
size=1 enz5:1
size=1 enz5:1
size=1 enz5:1
size=1 enz5:1
size=1 enz5:1
size=1 enz5:1
size=1 enz5:1
size=1 enz5:1
size=1 enz5:1
size=1 enz5:1
size=1 enz5:1
size=1 enz5:1
size=1 enz5:1
size=1 enz5:1
size=1 enz5:1
size=1 enz5:1
size=1 enz5:1
size=1 enz5:1
size=1 enz5:1
size=1 enz5:1
size=1 enz5:1
size=1 enz5:1
size=1 enz5:1
size=1 enz5:1
size=1 enz5:1
size=1 enz5:1
size=1 enz5:1
size=1 enz5:1
size=2 enz5:1 enz6:1
size=1 enz5:1
size=1 enz6:1
size=1 enz6:1
size=1 enz6:1
size=1 enz6:1
size=1 enz6:1
size=1 enz6:1
size=1 enz6:1
size=1 enz6:1
size=1 enz6:1
size=1 enz10:1
size=1 enz10:1

Frame 17
size=74 enz7:10 enz3:12 enz8:4 enz4:5 enz10:8 enz5:5 enz9:13 enz1:8 enz6:5 enz2:4
size=390 enz3:41 enz7:42 enz4:19 enz8:34 enz10:37 enz9:46 enz5:32 enz1:64 enz6:29 enz2:46
size=86 enz3:6 enz7:8 enz4:2 enz8:11 enz10:4 enz9:4 enz5:10 enz1:14 enz6:9 enz2:18
size=225 enz7:20 enz3:20 enz4:10 enz8:24 enz10:19 enz9:19 enz5:20 enz1:31 enz6:29 enz2:33
size=98 enz7:8 enz3:14 enz8:11 enz4:1 enz10:12 enz9:14 enz5:10 enz1:10 enz6:8 enz2:10
size=267 enz7:31 enz3:30 enz8:34 enz4:12 enz10:25 enz9:27 enz5:28 enz1:31 enz6:28 enz2:21
size=25 enz3:1 enz7:4 enz8:3 enz4:2 enz10:1 enz9:2 enz5:2 enz1:3 enz6:3 enz2:4
size=19 enz7:3 enz4:2 enz9:3 enz5:2 enz1:4 enz6:1 enz2:4
size=70 enz7:11 enz3:5 enz8:10 enz4:5 enz10:7 enz9:6 enz5:6 enz1:7 enz6:5 enz2:8
size=17 enz7:1 enz8:2 enz9:1 enz5:3 enz1:5 enz6:3 enz2:2
size=41 enz3:1 enz7:4 enz8:9 enz10:1 enz9:1 enz5:3 enz1:5 enz6:9 enz2:8
size=17 enz7:2 enz8:2 enz4:1 enz9:1 enz5:2 enz1:3 enz6:3 enz2:3
size=30 enz7:2 enz3:1 enz8:5 enz10:6 enz9:3 enz5:5 enz1:3 enz6:3 enz2:2
size=112 enz7:11 enz3:19 enz4:6 enz8:13 enz10:11 enz9:16 enz5:15 enz1:7 enz6:8 enz2:6
size=47 enz7:5 enz3:2 enz8:5 enz4:4 enz10:2 enz9:4 enz5:4 enz1:6 enz6:9 enz2:6
size=82 enz7:10 enz3:9 enz8:10 enz4:4 enz10:7 enz9:6 enz5:4 enz1:10 enz6:8 enz2:14
size=67 enz7:6 enz3:7 enz8:8 enz4:4 enz10:9 enz9:3 enz5:5 enz1:7 enz6:11 enz2:7
size=40 enz7:5 enz3:7 enz8:4 enz4:1 enz10:2 enz9:2 enz5:2 enz1:2 enz6:7 enz2:8
size=99 enz7:10 enz3:11 enz4:3 enz8:10 enz10:12 enz9:11 enz5:9 enz1:17 enz6:9 enz2:7
size=16 enz7:2 enz8:2 enz10:6 enz1:3 enz6:2 enz2:1
size=11 enz8:2 enz10:3 enz9:1 enz5:2 enz1:1 enz6:1 enz2:1
size=19 enz7:2 enz8:3 enz4:3 enz10:2 enz1:2 enz6:4 enz2:3
size=19 enz7:3 enz3:5 enz8:2 enz10:2 enz9:4 enz5:1 enz1:1 enz2:1
size=1 enz1:1
size=58 enz7:3 enz3:11 enz8:4 enz10:7 enz9:8 enz5:7 enz1:7 enz6:6 enz2:5
size=1 enz1:1
size=26 enz7:1 enz8:5 enz10:5 enz9:1 enz5:2 enz1:6 enz6:4 enz2:2
size=19 enz7:1 enz8:2 enz10:2 enz1:7 enz6:2 enz2:5
size=21 enz3:2 enz7:2 enz8:2 enz10:3 enz9:3 enz5:1 enz1:2 enz6:1 enz2:5
size=13 enz7:1 enz8:2 enz10:1 enz1:3 enz6:5 enz2:1
size=19 enz7:1 enz8:2 enz10:3 enz9:3 enz5:1 enz1:2 enz6:4 enz2:3
size=3 enz1:2 enz2:1
size=31 enz3:2 enz7:2 enz8:3 enz10:2 enz9:2 enz5:2 enz1:10 enz6:3 enz2:5
size=54 enz7:6 enz3:5 enz4:3 enz8:2 enz10:3 enz9:9 enz5:8 enz1:6 enz6:3 enz2:9
size=52 enz7:8 enz3:3 enz8:5 enz4:7 enz10:4 enz9:7 enz5:3 enz1:1 enz6:8 enz2:6
size=1 enz1:1
size=14 enz7:1 enz3:4 enz8:2 enz10:1 enz9:1 enz1:1 enz6:3 enz2:1
size=33 enz7:7 enz3:3 enz8:2 enz4:4 enz9:3 enz5:1 enz10:9 enz1:1 enz6:1 enz2:2
size=9 enz7:1 enz8:2 enz10:1 enz5:2 enz1:1 enz6:1 enz2:1
size=15 enz7:3 enz3:2 enz8:1 enz4:3 enz9:1 enz1:1 enz6:2 enz2:2
size=1 enz1:1
size=20 enz3:1 enz7:1 enz8:3 enz10:2 enz9:1 enz5:2 enz1:2 enz6:2 enz2:6
size=22 enz7:3 enz3:3 enz8:4 enz10:1 enz9:4 enz5:6 enz2:1
size=20 enz7:4 enz3:3 enz8:2 enz4:2 enz10:1 enz9:3 enz5:2 enz6:2 enz2:1
size=25 enz7:2 enz3:2 enz8:2 enz10:7 enz9:7 enz5:1 enz6:2 enz2:2
size=13 enz7:1 enz3:1 enz8:1 enz10:5 enz9:1 enz6:3 enz2:1
size=17 enz7:2 enz3:1 enz8:2 enz10:2 enz9:2 enz5:2 enz6:4 enz2:2
size=13 enz7:1 enz8:2 enz5:1 enz6:6 enz2:3
size=1 enz2:1
size=21 enz7:4 enz3:2 enz8:2 enz4:1 enz10:1 enz9:3 enz5:3 enz6:4 enz2:1
size=7 enz7:2 enz3:2 enz9:2 enz2:1
size=18 enz7:3 enz8:2 enz4:1 enz10:7 enz9:2 enz5:2 enz2:1
size=13 enz7:2 enz3:1 enz8:2 enz5:3 enz6:3 enz2:2
size=11 enz7:1 enz8:2 enz5:3 enz6:3 enz2:2
size=23 enz7:1 enz3:7 enz8:4 enz10:1 enz9:3 enz5:3 enz6:3 enz2:1
size=17 enz7:3 enz8:1 enz10:6 enz9:4 enz5:2 enz2:1
size=13 enz8:2 enz10:1 enz9:3 enz5:2 enz6:4 enz2:1
size=7 enz8:1 enz6:4 enz2:2
size=18 enz7:3 enz3:5 enz8:1 enz4:1 enz10:1 enz9:2 enz5:1 enz6:2 enz2:2
size=33 enz7:2 enz3:5 enz8:5 enz10:10 enz9:5 enz5:4 enz6:1 enz2:1
size=16 enz7:1 enz8:5 enz10:2 enz5:4 enz6:3 enz2:1
size=8 enz7:2 enz8:1 enz4:2 enz6:2 enz2:1
size=23 enz7:5 enz3:9 enz8:2 enz4:2 enz10:2 enz9:1 enz5:1 enz2:1
size=17 enz7:2 enz3:4 enz8:1 enz4:1 enz10:2 enz9:4 enz5:3
size=14 enz7:3 enz3:5 enz8:1 enz10:2 enz9:2 enz5:1
size=1 enz3:1
size=17 enz3:4 enz10:8 enz5:1 enz9:4
size=17 enz7:2 enz3:7 enz4:1 enz10:2 enz9:4 enz5:1
size=9 enz3:1 enz10:3 enz9:3 enz5:2
size=10 enz7:2 enz3:2 enz8:1 enz4:1 enz9:1 enz5:1 enz6:2
size=9 enz7:1 enz3:3 enz10:3 enz9:2
size=16 enz7:4 enz3:2 enz4:5 enz10:2 enz9:2 enz5:1
size=1 enz3:1
size=19 enz7:1 enz3:1 enz8:3 enz10:6 enz9:4 enz5:3 enz6:1
size=1 enz3:1
size=4 enz7:1 enz3:1 enz4:1 enz9:1
size=14 enz7:3 enz3:2 enz8:1 enz4:3 enz9:2 enz5:3
size=1 enz4:1
size=1 enz4:1
size=1 enz4:1
size=1 enz4:1
size=1 enz4:1
size=1 enz4:1
size=1 enz4:1
size=1 enz4:1
size=1 enz4:1
size=1 enz4:1
size=1 enz4:1
size=1 enz4:1
size=1 enz4:1
size=1 enz4:1
size=1 enz4:1
size=1 enz4:1
size=1 enz4:1
size=1 enz4:1
size=1 enz4:1
size=1 enz4:1
size=1 enz4:1
size=1 enz4:1
size=1 enz4:1
size=1 enz4:1
size=1 enz4:1
size=1 enz4:1
size=1 enz4:1
size=1 enz4:1
size=1 enz4:1
size=1 enz4:1
size=1 enz4:1
size=1 enz4:1
size=1 enz4:1
size=1 enz4:1
size=1 enz4:1
size=2 enz4:2
size=1 enz4:1
size=1 enz4:1
size=1 enz4:1
size=1 enz4:1
size=1 enz4:1
size=1 enz4:1
size=1 enz4:1
size=1 enz4:1
size=1 enz4:1
size=1 enz4:1
size=1 enz4:1
size=1 enz4:1
size=1 enz4:1
size=1 enz4:1
size=1 enz4:1
size=1 enz4:1
size=1 enz4:1
size=1 enz4:1
size=1 enz4:1
size=1 enz4:1
size=1 enz4:1
size=1 enz4:1
size=1 enz4:1
size=1 enz4:1
size=1 enz4:1
size=1 enz4:1
size=1 enz4:1
size=1 enz4:1
size=1 enz4:1
size=1 enz4:1
size=1 enz4:1
size=1 enz4:1
size=1 enz4:1
size=1 enz4:1
size=1 enz4:1
size=1 enz4:1
size=1 enz4:1
size=1 enz4:1
size=1 enz4:1
size=1 enz4:1
size=1 enz4:1
size=1 enz4:1
size=1 enz4:1
size=1 enz4:1
size=1 enz4:1
size=1 enz4:1
size=1 enz4:1
size=1 enz4:1
size=1 enz4:1
size=1 enz4:1
size=1 enz4:1
size=1 enz4:1
size=1 enz4:1
size=1 enz4:1
size=1 enz4:1
size=1 enz4:1
size=1 enz4:1
size=1 enz4:1
size=1 enz4:1
size=1 enz4:1
size=1 enz4:1
size=1 enz4:1
size=1 enz4:1
size=19 enz7:1 enz8:5 enz4:2 enz10:4 enz9:3 enz5:3 enz6:1
size=1 enz4:1
size=1 enz4:1
size=1 enz4:1
size=1 enz4:1
size=1 enz4:1
size=1 enz4:1
size=1 enz4:1
size=1 enz4:1
size=1 enz4:1
size=1 enz4:1
size=1 enz4:1
size=1 enz4:1
size=1 enz4:1
size=1 enz4:1
size=1 enz4:1
size=1 enz4:1
size=1 enz4:1
size=1 enz4:1
size=1 enz4:1
size=1 enz4:1
size=1 enz4:1
size=1 enz4:1
size=1 enz4:1
size=1 enz4:1
size=1 enz4:1
size=1 enz4:1
size=1 enz4:1
size=1 enz4:1
size=1 enz4:1
size=1 enz4:1
size=1 enz4:1
size=1 enz4:1
size=1 enz4:1
size=1 enz4:1
size=1 enz4:1
size=1 enz4:1
size=1 enz4:1
size=1 enz4:1
size=1 enz4:1
size=1 enz4:1
size=1 enz4:1
size=1 enz4:1
size=1 enz4:1
size=1 enz4:1
size=1 enz4:1
size=1 enz4:1
size=1 enz4:1
size=1 enz4:1
size=1 enz4:1
size=1 enz4:1
size=1 enz4:1
size=1 enz4:1
size=1 enz4:1
size=1 enz4:1
size=1 enz4:1
size=1 enz4:1
size=1 enz4:1
size=1 enz4:1
size=1 enz4:1
size=1 enz4:1
size=1 enz4:1
size=1 enz4:1
size=1 enz4:1
size=1 enz4:1
size=1 enz4:1
size=1 enz4:1
size=1 enz4:1
size=1 enz4:1
size=1 enz4:1
size=1 enz4:1
size=1 enz4:1
size=1 enz4:1
size=1 enz4:1
size=1 enz4:1
size=1 enz4:1
size=1 enz4:1
size=1 enz5:1
size=1 enz5:1
size=1 enz5:1
size=1 enz5:1
size=1 enz5:1
size=1 enz5:1
size=1 enz5:1
size=1 enz5:1
size=1 enz5:1
size=1 enz5:1
size=1 enz5:1
size=1 enz5:1
size=1 enz5:1
size=1 enz5:1
size=1 enz5:1
size=1 enz5:1
size=1 enz5:1
size=1 enz5:1
size=1 enz5:1
size=1 enz5:1
size=1 enz5:1
size=1 enz5:1
size=1 enz5:1
size=1 enz5:1
size=1 enz5:1
size=1 enz5:1
size=1 enz5:1
size=1 enz5:1
size=1 enz5:1
size=1 enz5:1
size=1 enz5:1
size=1 enz5:1
size=1 enz5:1
size=1 enz5:1
size=1 enz5:1
size=1 enz5:1
size=1 enz5:1
size=1 enz5:1
size=1 enz5:1
size=1 enz5:1
size=1 enz5:1
size=1 enz5:1
size=1 enz6:1
size=1 enz6:1
size=1 enz6:1
size=1 enz6:1
size=1 enz6:1
size=1 enz6:1
size=1 enz6:1
size=1 enz6:1
size=1 enz6:1
size=1 enz6:1
size=1 enz6:1
size=1 enz10:1
size=1 enz10:1

Frame 18
size=74 enz7:10 enz3:12 enz8:4 enz4:5 enz10:8 enz9:13 enz5:5 enz1:8 enz6:5 enz2:4
size=448 enz3:52 enz7:45 enz4:19 enz8:38 enz10:44 enz5:38 enz9:54 enz1:71 enz6:36 enz2:51
size=86 enz7:8 enz3:6 enz8:11 enz4:2 enz10:4 enz9:4 enz5:10 enz1:14 enz6:9 enz2:18
size=226 enz7:20 enz3:20 enz8:24 enz4:10 enz10:19 enz5:21 enz9:19 enz1:31 enz6:29 enz2:33
size=98 enz7:8 enz3:14 enz8:11 enz4:1 enz10:12 enz9:14 enz5:10 enz1:10 enz6:8 enz2:10
size=300 enz7:33 enz3:38 enz8:37 enz4:11 enz10:23 enz9:28 enz5:29 enz1:35 enz6:32 enz2:34
size=25 enz7:4 enz3:1 enz8:3 enz4:2 enz9:2 enz10:1 enz5:2 enz1:3 enz6:3 enz2:4
size=20 enz7:3 enz4:3 enz9:3 enz5:2 enz1:4 enz6:1 enz2:4
size=70 enz7:11 enz3:5 enz8:10 enz4:5 enz10:7 enz9:6 enz5:6 enz1:7 enz6:5 enz2:8
size=17 enz7:1 enz8:2 enz9:1 enz5:3 enz1:5 enz6:3 enz2:2
size=41 enz3:1 enz7:4 enz8:9 enz10:1 enz9:1 enz5:3 enz1:5 enz6:9 enz2:8
size=17 enz7:2 enz8:2 enz4:1 enz9:1 enz5:2 enz1:3 enz6:3 enz2:3
size=30 enz3:1 enz7:2 enz8:5 enz10:6 enz9:3 enz5:5 enz1:3 enz6:3 enz2:2
size=41 enz7:1 enz3:8 enz8:4 enz10:5 enz9:6 enz5:4 enz1:6 enz6:4 enz2:3
size=48 enz7:5 enz3:2 enz8:5 enz4:5 enz10:2 enz9:4 enz5:4 enz1:6 enz6:9 enz2:6
size=82 enz3:9 enz7:10 enz8:10 enz4:4 enz9:6 enz10:7 enz5:4 enz1:10 enz6:8 enz2:14
size=66 enz7:6 enz3:7 enz8:8 enz4:3 enz10:9 enz9:3 enz5:5 enz1:7 enz6:11 enz2:7
size=100 enz7:10 enz3:11 enz4:4 enz8:10 enz10:12 enz9:11 enz5:9 enz1:17 enz6:9 enz2:7
size=16 enz7:2 enz8:2 enz10:6 enz1:3 enz6:2 enz2:1
size=12 enz8:2 enz10:3 enz9:1 enz5:3 enz1:1 enz6:1 enz2:1
size=19 enz7:2 enz8:3 enz4:3 enz10:2 enz1:2 enz6:4 enz2:3
size=19 enz7:3 enz3:5 enz8:2 enz10:2 enz9:4 enz5:1 enz1:1 enz2:1
size=1 enz1:1
size=1 enz1:1
size=26 enz7:1 enz8:5 enz10:5 enz9:1 enz5:2 enz1:6 enz6:4 enz2:2
size=19 enz7:1 enz8:2 enz10:2 enz1:7 enz6:2 enz2:5
size=21 enz3:2 enz7:2 enz8:2 enz10:3 enz9:3 enz5:1 enz1:2 enz6:1 enz2:5
size=13 enz7:1 enz8:2 enz10:1 enz1:3 enz6:5 enz2:1
size=19 enz7:1 enz8:2 enz10:3 enz9:3 enz5:1 enz1:2 enz6:4 enz2:3
size=3 enz1:2 enz2:1
size=31 enz7:2 enz3:2 enz8:3 enz10:2 enz9:2 enz5:2 enz1:10 enz6:3 enz2:5
size=54 enz7:6 enz3:5 enz8:2 enz4:3 enz5:8 enz10:3 enz9:9 enz1:6 enz6:3 enz2:9
size=52 enz7:8 enz3:3 enz8:5 enz4:7 enz10:4 enz9:7 enz5:3 enz1:1 enz6:8 enz2:6
size=71 enz7:10 enz3:11 enz4:6 enz8:9 enz10:6 enz9:10 enz5:11 enz1:1 enz6:4 enz2:3
size=1 enz1:1
size=14 enz7:1 enz3:4 enz8:2 enz10:1 enz9:1 enz1:1 enz6:3 enz2:1
size=33 enz7:7 enz3:3 enz8:2 enz4:4 enz5:1 enz9:3 enz10:9 enz1:1 enz6:1 enz2:2
size=9 enz7:1 enz8:2 enz10:1 enz5:2 enz1:1 enz6:1 enz2:1
size=15 enz7:3 enz3:2 enz8:1 enz4:3 enz9:1 enz1:1 enz6:2 enz2:2
size=1 enz1:1
size=22 enz7:3 enz3:3 enz8:4 enz10:1 enz9:4 enz5:6 enz2:1
size=20 enz7:4 enz3:3 enz8:2 enz4:2 enz10:1 enz9:3 enz5:2 enz6:2 enz2:1
size=25 enz3:2 enz7:2 enz8:2 enz10:7 enz9:7 enz5:1 enz6:2 enz2:2
size=13 enz7:1 enz3:1 enz8:1 enz10:5 enz9:1 enz6:3 enz2:1
size=17 enz7:2 enz3:1 enz8:2 enz10:2 enz9:2 enz5:2 enz6:4 enz2:2
size=13 enz7:1 enz8:2 enz5:1 enz6:6 enz2:3
size=1 enz2:1
size=21 enz7:4 enz3:2 enz8:2 enz4:1 enz10:1 enz9:3 enz5:3 enz6:4 enz2:1
size=7 enz7:2 enz3:2 enz9:2 enz2:1
size=18 enz7:3 enz8:2 enz4:1 enz10:7 enz9:2 enz5:2 enz2:1
size=13 enz7:2 enz3:1 enz8:2 enz5:3 enz6:3 enz2:2
size=11 enz7:1 enz8:2 enz5:3 enz6:3 enz2:2
size=23 enz7:1 enz3:7 enz8:4 enz10:1 enz9:3 enz5:3 enz6:3 enz2:1
size=17 enz7:3 enz8:1 enz10:6 enz9:4 enz5:2 enz2:1
size=13 enz8:2 enz10:1 enz9:3 enz5:2 enz6:4 enz2:1
size=7 enz8:1 enz6:4 enz2:2
size=18 enz7:3 enz3:5 enz8:1 enz4:1 enz10:1 enz9:2 enz5:1 enz6:2 enz2:2
size=33 enz7:2 enz3:5 enz8:5 enz10:10 enz9:5 enz5:4 enz6:1 enz2:1
size=16 enz7:1 enz8:5 enz10:2 enz5:4 enz6:3 enz2:1
size=27 enz7:4 enz8:4 enz4:3 enz10:6 enz9:2 enz5:2 enz6:5 enz2:1
size=8 enz7:2 enz8:1 enz4:2 enz6:2 enz2:1
size=23 enz7:5 enz3:9 enz8:2 enz4:2 enz10:2 enz5:1 enz9:1 enz2:1
size=17 enz7:2 enz3:4 enz4:1 enz8:1 enz10:2 enz9:4 enz5:3
size=14 enz7:3 enz3:5 enz8:1 enz10:2 enz9:2 enz5:1
size=1 enz3:1
size=17 enz3:4 enz10:8 enz5:1 enz9:4
size=17 enz7:2 enz3:7 enz4:1 enz10:2 enz5:1 enz9:4
size=9 enz3:1 enz10:3 enz9:3 enz5:2
size=10 enz7:2 enz3:2 enz8:1 enz4:1 enz9:1 enz5:1 enz6:2
size=9 enz7:1 enz3:3 enz10:3 enz9:2
size=16 enz7:4 enz3:2 enz4:5 enz10:2 enz9:2 enz5:1
size=1 enz3:1
size=19 enz7:1 enz3:1 enz8:3 enz10:6 enz9:4 enz5:3 enz6:1
size=1 enz3:1
size=4 enz7:1 enz3:1 enz4:1 enz9:1
size=14 enz7:3 enz3:2 enz8:1 enz4:3 enz9:2 enz5:3
size=1 enz4:1
size=1 enz4:1
size=1 enz4:1
size=1 enz4:1
size=1 enz4:1
size=1 enz4:1
size=1 enz4:1
size=1 enz4:1
size=1 enz4:1
size=1 enz4:1
size=1 enz4:1
size=1 enz4:1
size=1 enz4:1
size=1 enz4:1
size=1 enz4:1
size=1 enz4:1
size=1 enz4:1
size=1 enz4:1
size=1 enz4:1
size=1 enz4:1
size=1 enz4:1
size=1 enz4:1
size=1 enz4:1
size=1 enz4:1
size=1 enz4:1
size=1 enz4:1
size=1 enz4:1
size=1 enz4:1
size=1 enz4:1
size=1 enz4:1
size=1 enz4:1
size=1 enz4:1
size=1 enz4:1
size=1 enz4:1
size=2 enz4:2
size=1 enz4:1
size=1 enz4:1
size=2 enz4:1 enz5:1
size=1 enz4:1
size=1 enz4:1
size=1 enz4:1
size=1 enz4:1
size=1 enz4:1
size=1 enz4:1
size=1 enz4:1
size=1 enz4:1
size=1 enz4:1
size=1 enz4:1
size=1 enz4:1
size=1 enz4:1
size=1 enz4:1
size=1 enz4:1
size=1 enz4:1
size=1 enz4:1
size=1 enz4:1
size=1 enz4:1
size=2 enz4:2
size=1 enz4:1
size=1 enz4:1
size=1 enz4:1
size=1 enz4:1
size=1 enz4:1
size=1 enz4:1
size=1 enz4:1
size=1 enz4:1
size=1 enz4:1
size=1 enz4:1
size=1 enz4:1
size=1 enz4:1
size=1 enz4:1
size=1 enz4:1
size=1 enz4:1
size=1 enz4:1
size=1 enz4:1
size=1 enz4:1
size=1 enz4:1
size=1 enz4:1
size=1 enz4:1
size=1 enz4:1
size=1 enz4:1
size=1 enz4:1
size=1 enz4:1
size=1 enz4:1
size=1 enz4:1
size=1 enz4:1
size=1 enz4:1
size=1 enz4:1
size=1 enz4:1
size=1 enz4:1
size=1 enz4:1
size=1 enz4:1
size=1 enz4:1
size=1 enz4:1
size=1 enz4:1
size=1 enz4:1
size=1 enz4:1
size=19 enz7:1 enz8:5 enz4:2 enz10:4 enz9:3 enz5:3 enz6:1
size=1 enz4:1
size=1 enz4:1
size=1 enz4:1
size=1 enz4:1
size=1 enz4:1
size=1 enz4:1
size=1 enz4:1
size=1 enz4:1
size=1 enz4:1
size=1 enz4:1
size=1 enz4:1
size=1 enz4:1
size=1 enz4:1
size=1 enz4:1
size=1 enz4:1
size=1 enz4:1
size=1 enz4:1
size=1 enz4:1
size=1 enz4:1
size=1 enz4:1
size=1 enz4:1
size=1 enz4:1
size=1 enz4:1
size=1 enz4:1
size=1 enz4:1
size=1 enz4:1
size=1 enz4:1
size=1 enz4:1
size=1 enz4:1
size=1 enz4:1
size=1 enz4:1
size=1 enz4:1
size=1 enz4:1
size=1 enz4:1
size=1 enz4:1
size=1 enz4:1
size=1 enz4:1
size=1 enz4:1
size=1 enz4:1
size=1 enz4:1
size=1 enz4:1
size=1 enz4:1
size=1 enz4:1
size=1 enz4:1
size=1 enz4:1
size=1 enz4:1
size=1 enz4:1
size=1 enz4:1
size=1 enz4:1
size=1 enz4:1
size=1 enz4:1
size=1 enz4:1
size=1 enz4:1
size=1 enz4:1
size=1 enz4:1
size=1 enz4:1
size=1 enz4:1
size=1 enz4:1
size=1 enz4:1
size=1 enz4:1
size=1 enz4:1
size=1 enz4:1
size=1 enz4:1
size=1 enz4:1
size=1 enz4:1
size=1 enz4:1
size=1 enz4:1
size=1 enz4:1
size=1 enz4:1
size=1 enz4:1
size=1 enz4:1
size=1 enz4:1
size=1 enz4:1
size=1 enz4:1
size=1 enz4:1
size=1 enz5:1
size=1 enz5:1
size=1 enz5:1
size=1 enz5:1
size=1 enz5:1
size=1 enz5:1
size=1 enz5:1
size=1 enz5:1
size=1 enz5:1
size=1 enz5:1
size=1 enz5:1
size=1 enz5:1
size=1 enz5:1
size=1 enz5:1
size=1 enz5:1
size=1 enz5:1
size=1 enz5:1
size=1 enz5:1
size=1 enz5:1
size=1 enz5:1
size=1 enz5:1
size=1 enz5:1
size=1 enz5:1
size=1 enz5:1
size=2 enz5:2
size=1 enz5:1
size=1 enz5:1
size=1 enz5:1
size=1 enz5:1
size=1 enz5:1
size=1 enz5:1
size=1 enz5:1
size=1 enz5:1
size=1 enz5:1
size=1 enz5:1
size=1 enz5:1
size=1 enz5:1
size=1 enz5:1
size=1 enz5:1
size=2 enz5:1 enz6:1
size=1 enz6:1
size=1 enz6:1
size=1 enz6:1
size=1 enz6:1
size=1 enz6:1
size=1 enz6:1
size=1 enz6:1
size=1 enz6:1
size=1 enz6:1
size=1 enz10:1
size=1 enz10:1

Frame 19
size=15 enz7:2 enz3:4 enz4:1 enz10:2 enz9:2 enz1:1 enz6:1 enz2:2
size=461 enz3:55 enz7:51 enz4:22 enz8:37 enz10:46 enz9:58 enz5:35 enz1:70 enz6:32 enz2:55
size=86 enz7:8 enz3:6 enz8:11 enz4:2 enz10:4 enz9:4 enz5:10 enz1:14 enz6:9 enz2:18
size=225 enz7:20 enz3:20 enz4:10 enz8:24 enz10:19 enz9:19 enz5:20 enz1:31 enz6:29 enz2:33
size=97 enz7:8 enz3:14 enz4:1 enz8:11 enz10:12 enz9:14 enz5:10 enz1:10 enz6:7 enz2:10
size=292 enz7:35 enz3:33 enz8:35 enz4:16 enz10:23 enz5:29 enz9:32 enz1:32 enz6:31 enz2:26
size=25 enz7:4 enz3:1 enz8:3 enz4:2 enz10:1 enz9:2 enz5:2 enz1:3 enz6:3 enz2:4
size=19 enz7:3 enz4:2 enz9:3 enz5:2 enz1:4 enz6:1 enz2:4
size=70 enz7:11 enz3:5 enz8:10 enz4:5 enz10:7 enz9:6 enz5:6 enz1:7 enz6:5 enz2:8
size=17 enz7:1 enz8:2 enz9:1 enz5:3 enz1:5 enz6:3 enz2:2
size=41 enz7:4 enz3:1 enz8:9 enz10:1 enz9:1 enz5:3 enz1:5 enz6:9 enz2:8
size=17 enz7:2 enz8:2 enz4:1 enz9:1 enz5:2 enz1:3 enz6:3 enz2:3
size=30 enz3:1 enz7:2 enz8:5 enz9:3 enz10:6 enz5:5 enz1:3 enz6:3 enz2:2
size=41 enz7:1 enz3:8 enz8:4 enz10:5 enz9:6 enz5:4 enz1:6 enz6:4 enz2:3
size=48 enz7:5 enz3:2 enz8:5 enz4:5 enz10:2 enz9:4 enz5:4 enz1:6 enz6:9 enz2:6
size=82 enz7:10 enz3:9 enz8:10 enz4:4 enz9:6 enz10:7 enz5:4 enz1:10 enz6:8 enz2:14
size=65 enz7:6 enz3:7 enz4:2 enz8:8 enz10:9 enz9:3 enz5:5 enz1:7 enz6:11 enz2:7
size=59 enz3:8 enz7:8 enz8:4 enz4:4 enz10:6 enz9:11 enz5:5 enz1:7 enz6:4 enz2:2
size=41 enz7:5 enz3:7 enz8:4 enz4:2 enz10:2 enz9:2 enz5:2 enz1:2 enz6:7 enz2:8
size=100 enz7:10 enz3:11 enz4:4 enz8:10 enz10:12 enz9:11 enz5:9 enz1:17 enz6:9 enz2:7
size=16 enz7:2 enz8:2 enz10:6 enz1:3 enz6:2 enz2:1
size=11 enz8:2 enz10:3 enz9:1 enz5:2 enz1:1 enz6:1 enz2:1
size=19 enz7:2 enz8:3 enz4:3 enz10:2 enz1:2 enz6:4 enz2:3
size=19 enz7:3 enz3:5 enz8:2 enz10:2 enz9:4 enz5:1 enz1:1 enz2:1
size=1 enz1:1
size=24 enz8:2 enz9:1 enz5:4 enz1:7 enz6:5 enz2:5
size=1 enz1:1
size=27 enz7:1 enz8:5 enz4:1 enz10:5 enz9:1 enz5:2 enz1:6 enz6:4 enz2:2
size=19 enz7:1 enz8:2 enz10:2 enz1:7 enz6:2 enz2:5
size=21 enz3:2 enz7:2 enz8:2 enz10:3 enz9:3 enz5:1 enz1:2 enz6:1 enz2:5
size=13 enz7:1 enz8:2 enz10:1 enz1:3 enz6:5 enz2:1
size=20 enz7:1 enz4:1 enz8:2 enz10:3 enz9:3 enz5:1 enz1:2 enz6:4 enz2:3
size=3 enz1:2 enz2:1
size=31 enz3:2 enz7:2 enz8:3 enz10:2 enz9:2 enz5:2 enz1:10 enz6:3 enz2:5
size=71 enz7:10 enz3:11 enz8:9 enz4:6 enz10:6 enz9:10 enz5:11 enz1:1 enz6:4 enz2:3
size=1 enz1:1
size=67 enz7:9 enz3:8 enz8:7 enz4:4 enz10:12 enz9:5 enz5:3 enz1:4 enz6:6 enz2:9
size=9 enz7:1 enz8:2 enz10:1 enz5:2 enz1:1 enz6:1 enz2:1
size=15 enz7:3 enz3:2 enz8:1 enz4:3 enz9:1 enz1:1 enz6:2 enz2:2
size=1 enz1:1
size=23 enz3:3 enz7:3 enz4:1 enz8:4 enz10:1 enz9:4 enz5:6 enz2:1
size=20 enz7:4 enz3:3 enz8:2 enz4:2 enz10:1 enz9:3 enz5:2 enz6:2 enz2:1
size=25 enz3:2 enz7:2 enz8:2 enz10:7 enz9:7 enz5:1 enz6:2 enz2:2
size=13 enz7:1 enz3:1 enz8:1 enz9:1 enz10:5 enz6:3 enz2:1
size=17 enz7:2 enz3:1 enz8:2 enz10:2 enz9:2 enz5:2 enz6:4 enz2:2
size=13 enz7:1 enz8:2 enz5:1 enz6:6 enz2:3
size=1 enz2:1
size=22 enz3:2 enz7:4 enz8:2 enz4:2 enz10:1 enz9:3 enz5:3 enz6:4 enz2:1
size=7 enz7:2 enz3:2 enz9:2 enz2:1
size=18 enz7:3 enz8:2 enz4:1 enz9:2 enz10:7 enz5:2 enz2:1
size=13 enz7:2 enz3:1 enz8:2 enz5:3 enz6:3 enz2:2
size=11 enz7:1 enz8:2 enz5:3 enz6:3 enz2:2
size=23 enz7:1 enz3:7 enz8:4 enz10:1 enz9:3 enz5:3 enz6:3 enz2:1
size=17 enz7:3 enz8:1 enz10:6 enz9:4 enz5:2 enz2:1
size=13 enz8:2 enz10:1 enz9:3 enz5:2 enz6:4 enz2:1
size=7 enz8:1 enz6:4 enz2:2
size=18 enz7:3 enz3:5 enz8:1 enz4:1 enz9:2 enz10:1 enz5:1 enz6:2 enz2:2
size=33 enz7:2 enz3:5 enz8:5 enz10:10 enz9:5 enz5:4 enz6:1 enz2:1
size=16 enz7:1 enz8:5 enz10:2 enz5:4 enz6:3 enz2:1
size=27 enz7:4 enz8:4 enz4:3 enz10:6 enz9:2 enz5:2 enz6:5 enz2:1
size=8 enz7:2 enz8:1 enz4:2 enz6:2 enz2:1
size=23 enz7:5 enz3:9 enz8:2 enz4:2 enz10:2 enz9:1 enz5:1 enz2:1
size=17 enz7:2 enz3:4 enz4:1 enz8:1 enz10:2 enz9:4 enz5:3
size=14 enz7:3 enz3:5 enz8:1 enz10:2 enz9:2 enz5:1
size=1 enz3:1
size=16 enz3:2 enz8:1 enz10:1 enz9:4 enz5:7 enz6:1
size=17 enz3:4 enz10:8 enz5:1 enz9:4
size=17 enz7:2 enz3:7 enz4:1 enz10:2 enz9:4 enz5:1
size=9 enz3:1 enz10:3 enz9:3 enz5:2
size=10 enz7:2 enz3:2 enz8:1 enz4:1 enz9:1 enz5:1 enz6:2
size=9 enz7:1 enz3:3 enz10:3 enz9:2
size=16 enz7:4 enz3:2 enz4:5 enz10:2 enz9:2 enz5:1
size=1 enz3:1
size=19 enz7:1 enz3:1 enz8:3 enz10:6 enz9:4 enz5:3 enz6:1
size=1 enz3:1
size=4 enz7:1 enz3:1 enz4:1 enz9:1
size=14 enz7:3 enz3:2 enz8:1 enz4:3 enz9:2 enz5:3
size=1 enz4:1
size=1 enz4:1
size=1 enz4:1
size=1 enz4:1
size=1 enz4:1
size=1 enz4:1
size=1 enz4:1
size=1 enz4:1
size=1 enz4:1
size=1 enz4:1
size=1 enz4:1
size=1 enz4:1
size=1 enz4:1
size=1 enz4:1
size=1 enz4:1
size=1 enz4:1
size=1 enz4:1
size=1 enz4:1
size=1 enz4:1
size=1 enz4:1
size=1 enz4:1
size=1 enz4:1
size=1 enz4:1
size=1 enz4:1
size=1 enz4:1
size=1 enz4:1
size=1 enz4:1
size=1 enz4:1
size=1 enz4:1
size=1 enz4:1
size=1 enz4:1
size=1 enz4:1
size=1 enz4:1
size=1 enz4:1
size=2 enz4:2
size=1 enz4:1
size=1 enz4:1
size=2 enz4:1 enz5:1
size=1 enz4:1
size=1 enz4:1
size=1 enz4:1
size=1 enz4:1
size=1 enz4:1
size=1 enz4:1
size=1 enz4:1
size=1 enz4:1
size=1 enz4:1
size=1 enz4:1
size=1 enz4:1
size=1 enz4:1
size=1 enz4:1
size=1 enz4:1
size=1 enz4:1
size=1 enz4:1
size=1 enz4:1
size=1 enz4:1
size=1 enz4:1
size=1 enz4:1
size=1 enz4:1
size=1 enz4:1
size=1 enz4:1
size=1 enz4:1
size=1 enz4:1
size=1 enz4:1
size=1 enz4:1
size=1 enz4:1
size=1 enz4:1
size=1 enz4:1
size=1 enz4:1
size=1 enz4:1
size=1 enz4:1
size=1 enz4:1
size=1 enz4:1
size=1 enz4:1
size=1 enz4:1
size=1 enz4:1
size=1 enz4:1
size=1 enz4:1
size=1 enz4:1
size=1 enz4:1
size=1 enz4:1
size=1 enz4:1
size=1 enz4:1
size=1 enz4:1
size=1 enz4:1
size=1 enz4:1
size=1 enz4:1
size=1 enz4:1
size=1 enz4:1
size=1 enz4:1
size=1 enz4:1
size=1 enz4:1
size=1 enz4:1
size=1 enz4:1
size=19 enz7:1 enz8:5 enz4:2 enz10:4 enz9:3 enz5:3 enz6:1
size=1 enz4:1
size=1 enz4:1
size=1 enz4:1
size=1 enz4:1
size=1 enz4:1
size=1 enz4:1
size=1 enz4:1
size=1 enz4:1
size=1 enz4:1
size=1 enz4:1
size=1 enz4:1
size=1 enz4:1
size=1 enz4:1
size=1 enz4:1
size=1 enz4:1
size=1 enz4:1
size=1 enz4:1
size=1 enz4:1
size=1 enz4:1
size=1 enz4:1
size=1 enz4:1
size=1 enz4:1
size=1 enz4:1
size=1 enz4:1
size=1 enz4:1
size=1 enz4:1
size=1 enz4:1
size=1 enz4:1
size=1 enz4:1
size=1 enz4:1
size=1 enz4:1
size=1 enz4:1
size=1 enz4:1
size=1 enz4:1
size=1 enz4:1
size=1 enz4:1
size=1 enz4:1
size=1 enz4:1
size=1 enz4:1
size=1 enz4:1
size=1 enz4:1
size=1 enz4:1
size=1 enz4:1
size=1 enz4:1
size=1 enz4:1
size=1 enz4:1
size=1 enz4:1
size=1 enz4:1
size=1 enz4:1
size=1 enz4:1
size=1 enz4:1
size=1 enz4:1
size=1 enz4:1
size=1 enz4:1
size=1 enz4:1
size=1 enz4:1
size=1 enz4:1
size=1 enz4:1
size=1 enz4:1
size=1 enz4:1
size=1 enz4:1
size=1 enz4:1
size=1 enz4:1
size=1 enz4:1
size=1 enz4:1
size=1 enz4:1
size=1 enz4:1
size=1 enz4:1
size=1 enz4:1
size=1 enz4:1
size=1 enz4:1
size=1 enz4:1
size=1 enz4:1
size=1 enz4:1
size=1 enz4:1
size=1 enz4:1
size=1 enz5:1
size=1 enz5:1
size=1 enz5:1
size=1 enz5:1
size=1 enz5:1
size=1 enz5:1
size=1 enz5:1
size=1 enz5:1
size=1 enz5:1
size=1 enz5:1
size=1 enz5:1
size=1 enz5:1
size=1 enz5:1
size=1 enz5:1
size=1 enz5:1
size=1 enz5:1
size=1 enz5:1
size=1 enz5:1
size=1 enz5:1
size=1 enz5:1
size=1 enz5:1
size=1 enz5:1
size=1 enz5:1
size=1 enz5:1
size=1 enz5:1
size=1 enz5:1
size=1 enz5:1
size=1 enz5:1
size=1 enz5:1
size=1 enz5:1
size=1 enz5:1
size=1 enz5:1
size=1 enz5:1
size=2 enz5:2
size=1 enz5:1
size=1 enz5:1
size=1 enz5:1
size=1 enz5:1
size=1 enz5:1
size=1 enz5:1
size=1 enz5:1
size=1 enz6:1
size=1 enz6:1
size=1 enz6:1
size=1 enz6:1
size=1 enz6:1
size=1 enz6:1
size=1 enz6:1
size=1 enz6:1
size=1 enz6:1
size=1 enz6:1
size=1 enz6:1
size=1 enz6:1
size=1 enz10:1
size=1 enz10:1

Frame 20
size=424 enz7:45 enz3:56 enz8:33 enz4:19 enz10:43 enz9:52 enz5:34 enz1:65 enz6:30 enz2:47
size=86 enz7:8 enz3:6 enz8:11 enz4:2 enz10:4 enz9:4 enz5:10 enz1:14 enz6:9 enz2:18
size=130 enz7:7 enz3:11 enz4:4 enz8:15 enz10:13 enz9:10 enz5:12 enz1:21 enz6:20 enz2:17
size=78 enz3:5 enz7:9 enz8:9 enz4:3 enz10:5 enz9:6 enz5:7 enz1:10 enz6:9 enz2:15
size=124 enz7:12 enz3:15 enz4:3 enz8:14 enz10:13 enz9:16 enz5:13 enz1:13 enz6:11 enz2:14
size=295 enz7:35 enz3:39 enz4:15 enz8:36 enz10:22 enz9:26 enz5:27 enz1:31 enz6:34 enz2:30
size=20 enz7:3 enz4:3 enz9:3 enz5:2 enz1:4 enz6:1 enz2:4
size=69 enz7:11 enz3:5 enz8:10 enz4:4 enz10:7 enz9:6 enz5:6 enz1:7 enz6:5 enz2:8
size=17 enz7:1 enz8:2 enz9:1 enz5:3 enz1:5 enz6:3 enz2:2
size=41 enz7:4 enz3:1 enz8:9 enz10:1 enz9:1 enz5:3 enz1:5 enz6:9 enz2:8
size=17 enz7:2 enz8:2 enz4:1 enz9:1 enz5:2 enz1:3 enz6:3 enz2:3
size=30 enz3:1 enz7:2 enz8:5 enz10:6 enz9:3 enz5:5 enz1:3 enz6:3 enz2:2
size=41 enz7:1 enz3:8 enz8:4 enz10:5 enz9:6 enz5:4 enz1:6 enz6:4 enz2:3
size=48 enz7:5 enz3:2 enz8:5 enz4:5 enz10:2 enz9:4 enz5:4 enz1:6 enz6:9 enz2:6
size=84 enz7:10 enz3:9 enz8:10 enz4:5 enz9:6 enz10:7 enz5:5 enz1:10 enz6:8 enz2:14
size=65 enz7:6 enz3:7 enz8:8 enz4:2 enz9:3 enz10:9 enz5:5 enz1:7 enz6:11 enz2:7
size=59 enz7:8 enz3:8 enz4:4 enz8:4 enz10:6 enz5:5 enz9:11 enz1:7 enz6:4 enz2:2
size=37 enz7:5 enz3:1 enz8:3 enz4:3 enz10:3 enz9:8 enz5:3 enz1:3 enz6:4 enz2:4
size=100 enz7:10 enz3:11 enz4:4 enz8:10 enz10:12 enz9:11 enz5:9 enz1:17 enz6:9 enz2:7
size=16 enz7:2 enz8:2 enz10:6 enz1:3 enz6:2 enz2:1
size=11 enz8:2 enz10:3 enz9:1 enz5:2 enz1:1 enz6:1 enz2:1
size=19 enz7:2 enz8:3 enz4:3 enz10:2 enz1:2 enz6:4 enz2:3
size=19 enz7:3 enz3:5 enz8:2 enz10:2 enz9:4 enz5:1 enz1:1 enz2:1
size=1 enz1:1
size=24 enz8:2 enz9:1 enz5:4 enz1:7 enz6:5 enz2:5
size=1 enz1:1
size=27 enz7:1 enz8:5 enz4:1 enz10:5 enz9:1 enz5:2 enz1:6 enz6:4 enz2:2
size=19 enz7:1 enz8:2 enz10:2 enz1:7 enz6:2 enz2:5
size=21 enz3:2 enz7:2 enz8:2 enz10:3 enz9:3 enz5:1 enz1:2 enz6:1 enz2:5
size=13 enz7:1 enz8:2 enz10:1 enz1:3 enz6:5 enz2:1
size=19 enz7:1 enz8:2 enz10:3 enz9:3 enz5:1 enz1:2 enz6:4 enz2:3
size=3 enz1:2 enz2:1
size=31 enz3:2 enz7:2 enz8:3 enz10:2 enz9:2 enz5:2 enz1:10 enz6:3 enz2:5
size=38 enz7:6 enz3:3 enz8:1 enz4:3 enz10:2 enz9:5 enz5:1 enz1:6 enz6:2 enz2:9
size=72 enz7:10 enz3:11 enz8:9 enz4:7 enz10:6 enz9:10 enz5:11 enz1:1 enz6:4 enz2:3
size=2 enz4:1 enz1:1
size=14 enz7:1 enz3:4 enz8:2 enz10:1 enz9:1 enz1:1 enz6:3 enz2:1
size=53 enz7:8 enz3:4 enz8:5 enz4:4 enz9:4 enz5:3 enz10:11 enz1:3 enz6:3 enz2:8
size=9 enz7:1 enz8:2 enz10:1 enz5:2 enz1:1 enz6:1 enz2:1
size=15 enz7:3 enz3:2 enz8:1 enz4:3 enz9:1 enz1:1 enz6:2 enz2:2
size=1 enz1:1
size=23 enz7:3 enz3:3 enz4:1 enz8:4 enz10:1 enz9:4 enz5:6 enz2:1
size=20 enz7:4 enz3:3 enz8:2 enz4:2 enz10:1 enz9:3 enz5:2 enz6:2 enz2:1
size=25 enz3:2 enz7:2 enz8:2 enz10:7 enz5:1 enz9:7 enz6:2 enz2:2
size=13 enz7:1 enz3:1 enz8:1 enz10:5 enz9:1 enz6:3 enz2:1
size=17 enz7:2 enz3:1 enz8:2 enz10:2 enz9:2 enz5:2 enz6:4 enz2:2
size=13 enz7:1 enz8:2 enz5:1 enz6:6 enz2:3
size=1 enz2:1
size=15 enz7:2 enz8:3 enz4:1 enz10:3 enz9:3 enz5:1 enz6:1 enz2:1
size=21 enz7:4 enz3:2 enz8:2 enz4:1 enz10:1 enz9:3 enz5:3 enz6:4 enz2:1
size=7 enz7:2 enz3:2 enz9:2 enz2:1
size=18 enz7:3 enz8:2 enz4:1 enz10:7 enz9:2 enz5:2 enz2:1
size=14 enz7:2 enz3:1 enz8:2 enz4:1 enz5:3 enz6:3 enz2:2
size=11 enz7:1 enz8:2 enz5:3 enz6:3 enz2:2
size=23 enz7:1 enz3:7 enz8:4 enz10:1 enz9:3 enz5:3 enz6:3 enz2:1
size=17 enz7:3 enz8:1 enz10:6 enz9:4 enz5:2 enz2:1
size=13 enz8:2 enz10:1 enz9:3 enz5:2 enz6:4 enz2:1
size=18 enz7:4 enz3:4 enz4:3 enz10:1 enz9:3 enz5:2 enz2:1
size=7 enz8:1 enz6:4 enz2:2
size=18 enz7:3 enz3:5 enz8:1 enz4:1 enz10:1 enz9:2 enz5:1 enz6:2 enz2:2
size=33 enz7:2 enz3:5 enz8:5 enz10:10 enz9:5 enz5:4 enz6:1 enz2:1
size=16 enz7:1 enz8:5 enz10:2 enz5:4 enz6:3 enz2:1
size=27 enz7:4 enz8:4 enz4:3 enz10:6 enz9:2 enz5:2 enz6:5 enz2:1
size=8 enz7:2 enz8:1 enz4:2 enz6:2 enz2:1
size=24 enz7:5 enz3:9 enz8:2 enz4:3 enz9:1 enz5:1 enz10:2 enz2:1
size=17 enz7:2 enz3:4 enz4:1 enz8:1 enz10:2 enz9:4 enz5:3
size=14 enz7:3 enz3:5 enz8:1 enz10:2 enz9:2 enz5:1
size=1 enz3:1
size=16 enz3:2 enz8:1 enz10:1 enz9:4 enz5:7 enz6:1
size=17 enz3:4 enz10:8 enz5:1 enz9:4
size=17 enz7:2 enz3:7 enz4:1 enz10:2 enz9:4 enz5:1
size=9 enz3:1 enz10:3 enz5:2 enz9:3
size=10 enz7:2 enz3:2 enz8:1 enz4:1 enz9:1 enz5:1 enz6:2
size=9 enz7:1 enz3:3 enz10:3 enz9:2
size=16 enz7:4 enz3:2 enz4:5 enz10:2 enz9:2 enz5:1
size=1 enz3:1
size=19 enz7:1 enz3:1 enz8:3 enz10:6 enz9:4 enz5:3 enz6:1
size=1 enz3:1
size=4 enz7:1 enz3:1 enz4:1 enz9:1
size=14 enz7:3 enz3:2 enz8:1 enz4:3 enz9:2 enz5:3
size=1 enz4:1
size=1 enz4:1
size=1 enz4:1
size=1 enz4:1
size=1 enz4:1
size=1 enz4:1
size=1 enz4:1
size=1 enz4:1
size=1 enz4:1
size=1 enz4:1
size=1 enz4:1
size=1 enz4:1
size=1 enz4:1
size=1 enz4:1
size=1 enz4:1
size=1 enz4:1
size=1 enz4:1
size=1 enz4:1
size=1 enz4:1
size=1 enz4:1
size=1 enz4:1
size=1 enz4:1
size=1 enz4:1
size=1 enz4:1
size=1 enz4:1
size=1 enz4:1
size=1 enz4:1
size=1 enz4:1
size=1 enz4:1
size=1 enz4:1
size=1 enz4:1
size=1 enz4:1
size=1 enz4:1
size=1 enz4:1
size=1 enz4:1
size=1 enz4:1
size=1 enz4:1
size=1 enz4:1
size=1 enz4:1
size=1 enz4:1
size=1 enz4:1
size=1 enz4:1
size=1 enz4:1
size=1 enz4:1
size=1 enz4:1
size=1 enz4:1
size=1 enz4:1
size=1 enz4:1
size=1 enz4:1
size=1 enz4:1
size=1 enz4:1
size=1 enz4:1
size=1 enz4:1
size=1 enz4:1
size=1 enz4:1
size=1 enz4:1
size=1 enz4:1
size=1 enz4:1
size=1 enz4:1
size=1 enz4:1
size=1 enz4:1
size=1 enz4:1
size=1 enz4:1
size=1 enz4:1
size=1 enz4:1
size=1 enz4:1
size=1 enz4:1
size=1 enz4:1
size=1 enz4:1
size=1 enz4:1
size=1 enz4:1
size=1 enz4:1
size=1 enz4:1
size=1 enz4:1
size=1 enz4:1
size=1 enz4:1
size=1 enz4:1
size=1 enz4:1
size=1 enz4:1
size=1 enz4:1
size=1 enz4:1
size=1 enz4:1
size=1 enz4:1
size=1 enz4:1
size=1 enz4:1
size=1 enz4:1
size=1 enz4:1
size=1 enz4:1
size=1 enz4:1
size=1 enz4:1
size=1 enz4:1
size=1 enz4:1
size=1 enz4:1
size=1 enz4:1
size=1 enz4:1
size=19 enz7:1 enz8:5 enz4:2 enz10:4 enz9:3 enz5:3 enz6:1
size=1 enz4:1
size=1 enz4:1
size=1 enz4:1
size=1 enz4:1
size=1 enz4:1
size=1 enz4:1
size=1 enz4:1
size=1 enz4:1
size=1 enz4:1
size=1 enz4:1
size=1 enz4:1
size=1 enz4:1
size=1 enz4:1
size=1 enz4:1
size=1 enz4:1
size=1 enz4:1
size=1 enz4:1
size=1 enz4:1
size=1 enz4:1
size=1 enz4:1
size=1 enz4:1
size=1 enz4:1
size=1 enz4:1
size=1 enz4:1
size=1 enz4:1
size=1 enz4:1
size=1 enz4:1
size=1 enz4:1
size=1 enz4:1
size=1 enz4:1
size=1 enz4:1
size=1 enz4:1
size=1 enz4:1
size=1 enz4:1
size=1 enz4:1
size=1 enz4:1
size=1 enz4:1
size=1 enz4:1
size=1 enz4:1
size=1 enz4:1
size=1 enz4:1
size=1 enz4:1
size=1 enz4:1
size=1 enz4:1
size=1 enz4:1
size=1 enz4:1
size=1 enz4:1
size=1 enz4:1
size=1 enz4:1
size=1 enz4:1
size=1 enz4:1
size=1 enz4:1
size=1 enz4:1
size=1 enz4:1
size=1 enz4:1
size=1 enz4:1
size=1 enz4:1
size=1 enz4:1
size=1 enz4:1
size=1 enz4:1
size=1 enz4:1
size=1 enz4:1
size=1 enz4:1
size=1 enz4:1
size=1 enz4:1
size=1 enz4:1
size=1 enz4:1
size=1 enz4:1
size=1 enz4:1
size=1 enz4:1
size=1 enz4:1
size=1 enz4:1
size=1 enz4:1
size=1 enz5:1
size=1 enz5:1
size=1 enz5:1
size=1 enz5:1
size=1 enz5:1
size=1 enz5:1
size=1 enz5:1
size=1 enz5:1
size=1 enz5:1
size=1 enz5:1
size=1 enz5:1
size=1 enz5:1
size=1 enz5:1
size=1 enz5:1
size=1 enz5:1
size=1 enz5:1
size=1 enz5:1
size=1 enz5:1
size=1 enz5:1
size=1 enz5:1
size=1 enz5:1
size=1 enz5:1
size=1 enz5:1
size=1 enz5:1
size=1 enz5:1
size=1 enz5:1
size=1 enz5:1
size=1 enz5:1
size=1 enz5:1
size=1 enz5:1
size=1 enz5:1
size=2 enz5:2
size=1 enz5:1
size=1 enz5:1
size=1 enz5:1
size=1 enz5:1
size=1 enz5:1
size=1 enz5:1
size=1 enz5:1
size=1 enz6:1
size=1 enz6:1
size=1 enz6:1
size=1 enz6:1
size=1 enz6:1
size=1 enz6:1
size=1 enz6:1
size=1 enz6:1
size=1 enz6:1
size=1 enz6:1
size=1 enz6:1
size=1 enz10:1
size=1 enz10:1

Frame 21
size=510 enz3:61 enz7:56 enz8:44 enz4:27 enz10:51 enz9:58 enz5:37 enz1:75 enz6:39 enz2:62
size=106 enz3:9 enz7:12 enz4:4 enz8:13 enz10:5 enz9:7 enz5:12 enz1:14 enz6:11 enz2:19
size=129 enz7:7 enz3:11 enz4:4 enz8:15 enz10:13 enz9:10 enz5:11 enz1:21 enz6:20 enz2:17
size=78 enz3:5 enz7:9 enz8:9 enz4:3 enz10:5 enz9:6 enz5:7 enz1:10 enz6:9 enz2:15
size=99 enz7:8 enz3:14 enz4:1 enz8:11 enz10:12 enz9:14 enz5:11 enz1:10 enz6:8 enz2:10
size=295 enz3:39 enz7:35 enz8:36 enz4:14 enz10:22 enz9:26 enz5:28 enz1:31 enz6:34 enz2:30
size=26 enz7:4 enz3:1 enz8:3 enz4:3 enz10:1 enz9:2 enz5:2 enz1:3 enz6:3 enz2:4
size=19 enz7:3 enz4:2 enz9:3 enz5:2 enz1:4 enz6:1 enz2:4
size=69 enz3:5 enz7:11 enz8:10 enz4:4 enz10:7 enz9:6 enz5:6 enz1:7 enz6:5 enz2:8
size=17 enz7:1 enz8:2 enz9:1 enz5:3 enz1:5 enz6:3 enz2:2
size=41 enz3:1 enz7:4 enz8:9 enz10:1 enz9:1 enz5:3 enz1:5 enz6:9 enz2:8
size=17 enz7:2 enz8:2 enz4:1 enz9:1 enz5:2 enz1:3 enz6:3 enz2:3
size=30 enz3:1 enz7:2 enz8:5 enz9:3 enz10:6 enz5:5 enz1:3 enz6:3 enz2:2
size=41 enz7:1 enz3:8 enz8:4 enz10:5 enz9:6 enz5:4 enz1:6 enz6:4 enz2:3
size=48 enz7:5 enz3:2 enz8:5 enz4:5 enz10:2 enz9:4 enz5:4 enz1:6 enz6:9 enz2:6
size=65 enz7:6 enz3:7 enz8:8 enz4:2 enz10:9 enz9:3 enz5:5 enz1:7 enz6:11 enz2:7
size=59 enz7:8 enz3:8 enz8:4 enz4:4 enz10:6 enz9:11 enz5:5 enz1:7 enz6:4 enz2:2
size=37 enz7:5 enz3:1 enz8:3 enz4:3 enz10:3 enz9:8 enz5:3 enz1:3 enz6:4 enz2:4
size=100 enz7:10 enz3:11 enz4:4 enz8:10 enz10:12 enz9:11 enz5:9 enz1:17 enz6:9 enz2:7
size=17 enz7:2 enz4:1 enz8:2 enz10:6 enz1:3 enz6:2 enz2:1
size=11 enz8:2 enz10:3 enz9:1 enz5:2 enz1:1 enz6:1 enz2:1
size=19 enz7:2 enz8:3 enz4:3 enz10:2 enz1:2 enz6:4 enz2:3
size=19 enz3:5 enz7:3 enz8:2 enz10:2 enz9:4 enz5:1 enz1:1 enz2:1
size=1 enz1:1
size=24 enz8:2 enz9:1 enz5:4 enz1:7 enz6:5 enz2:5
size=1 enz1:1
size=26 enz7:1 enz8:5 enz10:5 enz9:1 enz5:2 enz1:6 enz6:4 enz2:2
size=19 enz7:1 enz8:2 enz10:2 enz1:7 enz6:2 enz2:5
size=21 enz3:2 enz7:2 enz8:2 enz10:3 enz9:3 enz5:1 enz1:2 enz6:1 enz2:5
size=13 enz7:1 enz8:2 enz10:1 enz1:3 enz6:5 enz2:1
size=19 enz7:1 enz8:2 enz10:3 enz9:3 enz5:1 enz1:2 enz6:4 enz2:3
size=3 enz1:2 enz2:1
size=31 enz3:2 enz7:2 enz8:3 enz10:2 enz9:2 enz5:2 enz1:10 enz6:3 enz2:5
size=38 enz7:6 enz3:3 enz8:1 enz4:3 enz10:2 enz9:5 enz5:1 enz1:6 enz6:2 enz2:9
size=71 enz7:10 enz3:11 enz8:9 enz4:6 enz10:6 enz9:10 enz5:11 enz1:1 enz6:4 enz2:3
size=1 enz1:1
size=14 enz7:1 enz3:4 enz8:2 enz10:1 enz9:1 enz1:1 enz6:3 enz2:1
size=53 enz7:8 enz3:4 enz8:5 enz4:4 enz10:11 enz9:4 enz5:3 enz1:3 enz6:3 enz2:8
size=9 enz7:1 enz8:2 enz10:1 enz5:2 enz1:1 enz6:1 enz2:1
size=15 enz7:3 enz3:2 enz8:1 enz4:3 enz9:1 enz1:1 enz6:2 enz2:2
size=1 enz1:1
size=23 enz7:3 enz3:3 enz8:4 enz4:1 enz9:4 enz10:1 enz5:6 enz2:1
size=25 enz3:2 enz7:2 enz8:2 enz10:7 enz9:7 enz5:1 enz6:2 enz2:2
size=13 enz7:1 enz3:1 enz8:1 enz10:5 enz9:1 enz6:3 enz2:1
size=18 enz7:2 enz3:1 enz8:2 enz10:2 enz9:2 enz5:3 enz6:4 enz2:2
size=13 enz7:1 enz8:2 enz5:1 enz6:6 enz2:3
size=1 enz2:1
size=21 enz7:4 enz3:2 enz8:2 enz4:1 enz10:1 enz9:3 enz5:3 enz6:4 enz2:1
size=7 enz7:2 enz3:2 enz9:2 enz2:1
size=18 enz7:3 enz8:2 enz4:1 enz10:7 enz9:2 enz5:2 enz2:1
size=14 enz7:2 enz3:1 enz8:2 enz4:1 enz5:3 enz6:3 enz2:2
size=12 enz7:1 enz4:1 enz8:2 enz5:3 enz6:3 enz2:2
size=23 enz7:1 enz3:7 enz8:4 enz10:1 enz9:3 enz5:3 enz6:3 enz2:1
size=17 enz7:3 enz8:1 enz10:6 enz9:4 enz5:2 enz2:1
size=13 enz8:2 enz10:1 enz9:3 enz5:2 enz6:4 enz2:1
size=18 enz7:4 enz3:4 enz4:3 enz10:1 enz9:3 enz5:2 enz2:1
size=7 enz8:1 enz6:4 enz2:2
size=18 enz7:3 enz3:5 enz8:1 enz4:1 enz9:2 enz10:1 enz5:1 enz6:2 enz2:2
size=33 enz7:2 enz3:5 enz8:5 enz10:10 enz9:5 enz5:4 enz6:1 enz2:1
size=16 enz7:1 enz8:5 enz10:2 enz5:4 enz6:3 enz2:1
size=27 enz7:4 enz8:4 enz4:3 enz10:6 enz9:2 enz5:2 enz6:5 enz2:1
size=8 enz7:2 enz8:1 enz4:2 enz6:2 enz2:1
size=23 enz7:5 enz3:9 enz8:2 enz4:2 enz10:2 enz9:1 enz5:1 enz2:1
size=17 enz7:2 enz3:4 enz4:1 enz8:1 enz10:2 enz9:4 enz5:3
size=14 enz7:3 enz3:5 enz8:1 enz10:2 enz9:2 enz5:1
size=1 enz3:1
size=16 enz3:2 enz8:1 enz10:1 enz9:4 enz5:7 enz6:1
size=17 enz3:4 enz10:8 enz5:1 enz9:4
size=17 enz7:2 enz3:7 enz4:1 enz10:2 enz9:4 enz5:1
size=15 enz7:1 enz3:4 enz4:1 enz8:2 enz10:2 enz9:3 enz5:2
size=9 enz3:1 enz10:3 enz9:3 enz5:2
size=10 enz7:2 enz3:2 enz8:1 enz4:1 enz9:1 enz5:1 enz6:2
size=9 enz7:1 enz3:3 enz10:3 enz9:2
size=16 enz7:4 enz3:2 enz4:5 enz10:2 enz9:2 enz5:1
size=1 enz3:1
size=19 enz7:1 enz3:1 enz8:3 enz10:6 enz9:4 enz5:3 enz6:1
size=1 enz3:1
size=4 enz7:1 enz3:1 enz4:1 enz9:1
size=14 enz7:3 enz3:2 enz8:1 enz4:3 enz9:2 enz5:3
size=1 enz4:1
size=1 enz4:1
size=1 enz4:1
size=1 enz4:1
size=1 enz4:1
size=1 enz4:1
size=1 enz4:1
size=1 enz4:1
size=1 enz4:1
size=1 enz4:1
size=1 enz4:1
size=1 enz4:1
size=1 enz4:1
size=1 enz4:1
size=1 enz4:1
size=1 enz4:1
size=1 enz4:1
size=1 enz4:1
size=1 enz4:1
size=1 enz4:1
size=1 enz4:1
size=1 enz4:1
size=1 enz4:1
size=1 enz4:1
size=1 enz4:1
size=1 enz4:1
size=1 enz4:1
size=1 enz4:1
size=1 enz4:1
size=1 enz4:1
size=1 enz4:1
size=1 enz4:1
size=1 enz4:1
size=1 enz4:1
size=1 enz4:1
size=1 enz4:1
size=1 enz4:1
size=1 enz4:1
size=1 enz4:1
size=1 enz4:1
size=1 enz4:1
size=1 enz4:1
size=1 enz4:1
size=1 enz4:1
size=1 enz4:1
size=1 enz4:1
size=1 enz4:1
size=1 enz4:1
size=1 enz4:1
size=1 enz4:1
size=1 enz4:1
size=1 enz4:1
size=1 enz4:1
size=1 enz4:1
size=1 enz4:1
size=1 enz4:1
size=1 enz4:1
size=1 enz4:1
size=1 enz4:1
size=1 enz4:1
size=1 enz4:1
size=1 enz4:1
size=1 enz4:1
size=1 enz4:1
size=1 enz4:1
size=1 enz4:1
size=1 enz4:1
size=1 enz4:1
size=1 enz4:1
size=1 enz4:1
size=1 enz4:1
size=1 enz4:1
size=1 enz4:1
size=1 enz4:1
size=1 enz4:1
size=1 enz4:1
size=1 enz4:1
size=1 enz4:1
size=1 enz4:1
size=1 enz4:1
size=1 enz4:1
size=1 enz4:1
size=1 enz4:1
size=1 enz4:1
size=1 enz4:1
size=1 enz4:1
size=1 enz4:1
size=1 enz4:1
size=1 enz4:1
size=1 enz4:1
size=1 enz4:1
size=1 enz4:1
size=1 enz4:1
size=1 enz4:1
size=19 enz7:1 enz8:5 enz4:1 enz10:4 enz9:3 enz5:3 enz6:2
size=1 enz4:1
size=1 enz4:1
size=1 enz4:1
size=1 enz4:1
size=1 enz4:1
size=2 enz4:2
size=1 enz4:1
size=1 enz4:1
size=1 enz4:1
size=1 enz4:1
size=1 enz4:1
size=1 enz4:1
size=1 enz4:1
size=1 enz4:1
size=1 enz4:1
size=1 enz4:1
size=1 enz4:1
size=1 enz4:1
size=1 enz4:1
size=1 enz4:1
size=1 enz4:1
size=1 enz4:1
size=1 enz4:1
size=1 enz4:1
size=1 enz4:1
size=1 enz4:1
size=1 enz4:1
size=1 enz4:1
size=1 enz4:1
size=1 enz4:1
size=1 enz4:1
size=1 enz4:1
size=1 enz4:1
size=1 enz4:1
size=1 enz4:1
size=1 enz4:1
size=1 enz4:1
size=1 enz4:1
size=1 enz4:1
size=1 enz4:1
size=1 enz4:1
size=1 enz4:1
size=1 enz4:1
size=1 enz4:1
size=1 enz4:1
size=1 enz4:1
size=1 enz4:1
size=1 enz4:1
size=1 enz4:1
size=1 enz4:1
size=1 enz4:1
size=1 enz4:1
size=1 enz4:1
size=1 enz4:1
size=1 enz4:1
size=1 enz4:1
size=1 enz4:1
size=1 enz4:1
size=1 enz4:1
size=1 enz4:1
size=1 enz4:1
size=1 enz4:1
size=1 enz4:1
size=1 enz4:1
size=1 enz4:1
size=1 enz4:1
size=1 enz4:1
size=1 enz4:1
size=1 enz4:1
size=1 enz4:1
size=1 enz4:1
size=1 enz4:1
size=1 enz4:1
size=1 enz4:1
size=1 enz5:1
size=1 enz5:1
size=1 enz5:1
size=1 enz5:1
size=1 enz5:1
size=1 enz5:1
size=1 enz5:1
size=1 enz5:1
size=1 enz5:1
size=1 enz5:1
size=1 enz5:1
size=1 enz5:1
size=1 enz5:1
size=1 enz5:1
size=1 enz5:1
size=1 enz5:1
size=1 enz5:1
size=1 enz5:1
size=1 enz5:1
size=1 enz5:1
size=1 enz5:1
size=1 enz5:1
size=1 enz5:1
size=1 enz5:1
size=1 enz5:1
size=1 enz5:1
size=1 enz5:1
size=1 enz5:1
size=1 enz5:1
size=1 enz5:1
size=1 enz5:1
size=1 enz5:1
size=1 enz5:1
size=1 enz5:1
size=1 enz5:1
size=1 enz5:1
size=1 enz5:1
size=1 enz5:1
size=1 enz5:1
size=1 enz5:1
size=1 enz6:1
size=1 enz6:1
size=1 enz6:1
size=1 enz6:1
size=1 enz6:1
size=1 enz6:1
size=1 enz6:1
size=1 enz6:1
size=1 enz6:1
size=1 enz6:1
size=1 enz10:1
size=1 enz10:1

Frame 22
size=425 enz7:45 enz3:56 enz8:33 enz4:20 enz10:43 enz9:52 enz5:34 enz1:65 enz6:30 enz2:47
size=86 enz3:6 enz7:8 enz4:2 enz8:11 enz10:4 enz9:4 enz5:10 enz1:14 enz6:9 enz2:18
size=147 enz7:11 enz3:15 enz8:15 enz4:7 enz10:14 enz9:13 enz5:13 enz1:21 enz6:20 enz2:18
size=77 enz7:9 enz3:5 enz8:9 enz4:2 enz9:6 enz10:5 enz5:7 enz1:10 enz6:9 enz2:15
size=66 enz3:11 enz7:7 enz4:1 enz8:8 enz10:8 enz9:10 enz5:5 enz1:4 enz6:6 enz2:6
size=296 enz3:39 enz7:35 enz4:15 enz8:36 enz10:22 enz9:26 enz5:27 enz1:31 enz6:35 enz2:30
size=32 enz7:1 enz3:3 enz8:3 enz10:4 enz9:4 enz5:5 enz1:6 enz6:2 enz2:4
size=26 enz7:4 enz3:1 enz8:3 enz4:3 enz10:1 enz9:2 enz5:2 enz1:3 enz6:3 enz2:4
size=19 enz7:3 enz4:2 enz9:3 enz5:2 enz1:4 enz6:1 enz2:4
size=68 enz7:11 enz3:5 enz8:10 enz4:3 enz10:7 enz9:6 enz5:6 enz1:7 enz6:5 enz2:8
size=100 enz3:9 enz7:11 enz4:4 enz8:12 enz10:7 enz9:7 enz5:8 enz1:15 enz6:11 enz2:16
size=41 enz7:4 enz3:1 enz8:9 enz9:1 enz10:1 enz5:3 enz1:5 enz6:9 enz2:8
size=17 enz7:2 enz8:2 enz4:1 enz9:1 enz5:2 enz1:3 enz6:3 enz2:3
size=30 enz7:2 enz3:1 enz8:5 enz10:6 enz9:3 enz5:5 enz1:3 enz6:3 enz2:2
size=41 enz7:1 enz3:8 enz8:4 enz10:5 enz9:6 enz5:4 enz1:6 enz6:4 enz2:3
size=48 enz7:5 enz3:2 enz8:5 enz4:5 enz10:2 enz9:4 enz5:4 enz1:6 enz6:9 enz2:6
size=65 enz7:6 enz3:7 enz8:8 enz4:2 enz10:9 enz9:3 enz5:5 enz1:7 enz6:11 enz2:7
size=90 enz3:10 enz7:10 enz8:7 enz4:4 enz10:8 enz5:7 enz9:13 enz1:17 enz6:7 enz2:7
size=37 enz7:5 enz3:1 enz8:3 enz4:3 enz10:3 enz5:3 enz9:8 enz1:3 enz6:4 enz2:4
size=100 enz7:10 enz3:11 enz8:10 enz4:4 enz10:12 enz9:11 enz5:9 enz1:17 enz6:9 enz2:7
size=17 enz7:2 enz4:1 enz8:2 enz10:6 enz1:3 enz6:2 enz2:1
size=11 enz8:2 enz10:3 enz9:1 enz5:2 enz1:1 enz6:1 enz2:1
size=19 enz7:2 enz8:3 enz4:3 enz10:2 enz1:2 enz6:4 enz2:3
size=19 enz3:5 enz7:3 enz8:2 enz10:2 enz9:4 enz5:1 enz1:1 enz2:1
size=1 enz1:1
size=24 enz8:2 enz9:1 enz5:4 enz1:7 enz6:5 enz2:5
size=1 enz1:1
size=26 enz7:1 enz8:5 enz10:5 enz9:1 enz5:2 enz1:6 enz6:4 enz2:2
size=19 enz7:1 enz8:2 enz10:2 enz1:7 enz6:2 enz2:5
size=21 enz3:2 enz7:2 enz8:2 enz10:3 enz5:1 enz9:3 enz1:2 enz6:1 enz2:5
size=13 enz7:1 enz8:2 enz10:1 enz1:3 enz6:5 enz2:1
size=19 enz7:1 enz8:2 enz10:3 enz9:3 enz5:1 enz1:2 enz6:4 enz2:3
size=3 enz1:2 enz2:1
size=38 enz7:6 enz3:3 enz8:1 enz4:3 enz10:2 enz5:1 enz9:5 enz1:6 enz6:2 enz2:9
size=72 enz7:10 enz3:11 enz8:9 enz4:7 enz10:6 enz9:10 enz5:11 enz1:1 enz6:4 enz2:3
size=1 enz1:1
size=14 enz7:1 enz3:4 enz8:2 enz9:1 enz10:1 enz1:1 enz6:3 enz2:1
size=54 enz7:8 enz3:4 enz8:5 enz4:5 enz10:11 enz9:4 enz5:3 enz1:3 enz6:3 enz2:8
size=9 enz7:1 enz8:2 enz10:1 enz5:2 enz1:1 enz6:1 enz2:1
size=15 enz7:3 enz3:2 enz8:1 enz4:3 enz9:1 enz1:1 enz6:2 enz2:2
size=1 enz1:1
size=23 enz7:3 enz3:3 enz4:1 enz8:4 enz10:1 enz9:4 enz5:6 enz2:1
size=20 enz7:4 enz3:3 enz8:2 enz4:2 enz10:1 enz9:3 enz5:2 enz6:2 enz2:1
size=25 enz3:2 enz7:2 enz8:2 enz10:7 enz9:7 enz5:1 enz6:2 enz2:2
size=13 enz7:1 enz3:1 enz8:1 enz10:5 enz9:1 enz6:3 enz2:1
size=17 enz7:2 enz3:1 enz8:2 enz10:2 enz9:2 enz5:2 enz6:4 enz2:2
size=13 enz7:1 enz8:2 enz5:1 enz6:6 enz2:3
size=1 enz2:1
size=15 enz7:2 enz8:3 enz4:1 enz10:3 enz9:3 enz5:1 enz6:1 enz2:1
size=21 enz3:2 enz7:4 enz8:2 enz4:1 enz10:1 enz9:3 enz5:3 enz6:4 enz2:1
size=7 enz7:2 enz3:2 enz9:2 enz2:1
size=18 enz7:3 enz8:2 enz4:1 enz10:7 enz9:2 enz5:2 enz2:1
size=14 enz7:2 enz3:1 enz8:2 enz4:1 enz5:3 enz6:3 enz2:2
size=12 enz7:1 enz8:2 enz4:1 enz5:3 enz6:3 enz2:2
size=23 enz7:1 enz3:7 enz8:4 enz10:1 enz9:3 enz5:3 enz6:3 enz2:1
size=17 enz7:3 enz8:1 enz10:6 enz9:4 enz5:2 enz2:1
size=13 enz8:2 enz10:1 enz9:3 enz5:2 enz6:4 enz2:1
size=7 enz8:1 enz6:4 enz2:2
size=18 enz7:3 enz3:5 enz4:1 enz8:1 enz10:1 enz9:2 enz5:1 enz6:2 enz2:2
size=33 enz7:2 enz3:5 enz8:5 enz10:10 enz9:5 enz5:4 enz6:1 enz2:1
size=16 enz7:1 enz8:5 enz10:2 enz5:4 enz6:3 enz2:1
size=27 enz7:4 enz8:4 enz4:3 enz10:6 enz9:2 enz5:2 enz6:5 enz2:1
size=8 enz7:2 enz8:1 enz4:2 enz6:2 enz2:1
size=23 enz7:5 enz3:9 enz8:2 enz4:2 enz10:2 enz5:1 enz9:1 enz2:1
size=17 enz7:2 enz3:4 enz4:1 enz8:1 enz10:2 enz9:4 enz5:3
size=14 enz7:3 enz3:5 enz8:1 enz10:2 enz9:2 enz5:1
size=1 enz3:1
size=16 enz3:2 enz8:1 enz10:1 enz9:4 enz5:7 enz6:1
size=17 enz3:4 enz10:8 enz5:1 enz9:4
size=17 enz7:2 enz3:7 enz4:1 enz10:2 enz9:4 enz5:1
size=9 enz3:1 enz10:3 enz5:2 enz9:3
size=10 enz7:2 enz3:2 enz8:1 enz4:1 enz9:1 enz5:1 enz6:2
size=9 enz7:1 enz3:3 enz10:3 enz9:2
size=16 enz7:4 enz3:2 enz4:5 enz10:2 enz9:2 enz5:1
size=1 enz3:1
size=19 enz7:1 enz3:1 enz8:3 enz10:6 enz9:4 enz5:3 enz6:1
size=1 enz3:1
size=4 enz7:1 enz3:1 enz4:1 enz9:1
size=14 enz7:3 enz3:2 enz8:1 enz4:3 enz9:2 enz5:3
size=1 enz4:1
size=1 enz4:1
size=1 enz4:1
size=1 enz4:1
size=1 enz4:1
size=1 enz4:1
size=1 enz4:1
size=1 enz4:1
size=1 enz4:1
size=1 enz4:1
size=1 enz4:1
size=1 enz4:1
size=1 enz4:1
size=1 enz4:1
size=1 enz4:1
size=1 enz4:1
size=1 enz4:1
size=1 enz4:1
size=1 enz4:1
size=1 enz4:1
size=1 enz4:1
size=1 enz4:1
size=1 enz4:1
size=1 enz4:1
size=1 enz4:1
size=1 enz4:1
size=1 enz4:1
size=1 enz4:1
size=1 enz4:1
size=1 enz4:1
size=1 enz4:1
size=1 enz4:1
size=1 enz4:1
size=1 enz4:1
size=1 enz4:1
size=1 enz4:1
size=1 enz4:1
size=1 enz4:1
size=1 enz4:1
size=1 enz4:1
size=1 enz4:1
size=1 enz4:1
size=1 enz4:1
size=1 enz4:1
size=1 enz4:1
size=1 enz4:1
size=1 enz4:1
size=2 enz4:2
size=1 enz4:1
size=1 enz4:1
size=1 enz4:1
size=1 enz4:1
size=1 enz4:1
size=1 enz4:1
size=1 enz4:1
size=1 enz4:1
size=1 enz4:1
size=1 enz4:1
size=1 enz4:1
size=1 enz4:1
size=1 enz4:1
size=1 enz4:1
size=1 enz4:1
size=1 enz4:1
size=1 enz4:1
size=1 enz4:1
size=1 enz4:1
size=1 enz4:1
size=1 enz4:1
size=1 enz4:1
size=1 enz4:1
size=1 enz4:1
size=1 enz4:1
size=1 enz4:1
size=1 enz4:1
size=1 enz4:1
size=1 enz4:1
size=1 enz4:1
size=1 enz4:1
size=1 enz4:1
size=1 enz4:1
size=1 enz4:1
size=1 enz4:1
size=1 enz4:1
size=1 enz4:1
size=1 enz4:1
size=1 enz4:1
size=1 enz4:1
size=1 enz4:1
size=1 enz4:1
size=1 enz4:1
size=1 enz4:1
size=1 enz4:1
size=20 enz7:1 enz8:5 enz4:2 enz10:4 enz9:3 enz5:3 enz6:2
size=1 enz4:1
size=1 enz4:1
size=1 enz4:1
size=1 enz4:1
size=1 enz4:1
size=1 enz4:1
size=1 enz4:1
size=1 enz4:1
size=1 enz4:1
size=1 enz4:1
size=1 enz4:1
size=1 enz4:1
size=1 enz4:1
size=1 enz4:1
size=1 enz4:1
size=1 enz4:1
size=1 enz4:1
size=1 enz4:1
size=1 enz4:1
size=1 enz4:1
size=1 enz4:1
size=1 enz4:1
size=1 enz4:1
size=1 enz4:1
size=1 enz4:1
size=1 enz4:1
size=1 enz4:1
size=1 enz4:1
size=1 enz4:1
size=1 enz4:1
size=1 enz4:1
size=1 enz4:1
size=1 enz4:1
size=1 enz4:1
size=1 enz4:1
size=1 enz4:1
size=1 enz4:1
size=1 enz4:1
size=1 enz4:1
size=1 enz4:1
size=1 enz4:1
size=1 enz4:1
size=1 enz4:1
size=1 enz4:1
size=1 enz4:1
size=1 enz4:1
size=1 enz4:1
size=1 enz4:1
size=1 enz4:1
size=1 enz4:1
size=1 enz4:1
size=1 enz4:1
size=1 enz4:1
size=1 enz4:1
size=1 enz4:1
size=1 enz4:1
size=1 enz4:1
size=1 enz4:1
size=1 enz4:1
size=1 enz4:1
size=1 enz4:1
size=1 enz4:1
size=1 enz4:1
size=1 enz4:1
size=1 enz4:1
size=1 enz4:1
size=1 enz4:1
size=1 enz4:1
size=1 enz4:1
size=1 enz4:1
size=1 enz4:1
size=1 enz4:1
size=1 enz4:1
size=1 enz4:1
size=1 enz4:1
size=1 enz4:1
size=1 enz5:1
size=1 enz5:1
size=1 enz5:1
size=1 enz5:1
size=1 enz5:1
size=1 enz5:1
size=1 enz5:1
size=1 enz5:1
size=1 enz5:1
size=1 enz5:1
size=1 enz5:1
size=1 enz5:1
size=1 enz5:1
size=1 enz5:1
size=1 enz5:1
size=1 enz5:1
size=1 enz5:1
size=1 enz5:1
size=1 enz5:1
size=1 enz5:1
size=1 enz5:1
size=1 enz5:1
size=1 enz5:1
size=1 enz5:1
size=1 enz5:1
size=1 enz5:1
size=1 enz5:1
size=1 enz5:1
size=1 enz5:1
size=1 enz5:1
size=1 enz5:1
size=1 enz5:1
size=1 enz5:1
size=1 enz5:1
size=1 enz5:1
size=1 enz5:1
size=1 enz5:1
size=1 enz5:1
size=1 enz5:1
size=1 enz5:1
size=1 enz5:1
size=1 enz5:1
size=1 enz6:1
size=1 enz6:1
size=1 enz6:1
size=1 enz6:1
size=1 enz6:1
size=1 enz6:1
size=1 enz6:1
size=1 enz6:1
size=1 enz6:1
size=1 enz10:1
size=1 enz10:1

Frame 23
size=523 enz7:56 enz3:65 enz4:24 enz8:45 enz10:50 enz9:59 enz5:40 enz1:80 enz6:41 enz2:63
size=107 enz7:12 enz3:9 enz8:13 enz4:5 enz10:5 enz9:7 enz5:12 enz1:14 enz6:11 enz2:19
size=223 enz7:20 enz3:20 enz8:24 enz4:8 enz9:19 enz10:19 enz5:20 enz1:31 enz6:29 enz2:33
size=66 enz7:7 enz3:11 enz8:8 enz4:1 enz10:8 enz9:10 enz5:5 enz1:4 enz6:6 enz2:6
size=298 enz7:35 enz3:39 enz8:36 enz4:16 enz10:22 enz9:26 enz5:28 enz1:31 enz6:35 enz2:30
size=32 enz7:1 enz3:3 enz8:3 enz9:4 enz10:4 enz5:5 enz1:6 enz6:2 enz2:4
size=27 enz3:1 enz7:4 enz8:3 enz4:3 enz10:1 enz9:2 enz5:3 enz1:3 enz6:3 enz2:4
size=20 enz7:3 enz4:3 enz9:3 enz5:2 enz1:4 enz6:1 enz2:4
size=69 enz3:5 enz7:11 enz4:4 enz8:10 enz10:7 enz9:6 enz5:6 enz1:7 enz6:5 enz2:8
size=41 enz3:1 enz7:4 enz8:9 enz10:1 enz9:1 enz5:3 enz1:5 enz6:9 enz2:8
size=17 enz7:2 enz8:2 enz4:1 enz9:1 enz5:2 enz1:3 enz6:3 enz2:3
size=30 enz3:1 enz7:2 enz8:5 enz10:6 enz9:3 enz5:5 enz1:3 enz6:3 enz2:2
size=41 enz7:1 enz3:8 enz8:4 enz10:5 enz5:4 enz9:6 enz1:6 enz6:4 enz2:3
size=47 enz7:5 enz3:2 enz8:5 enz4:4 enz10:2 enz9:4 enz5:4 enz1:6 enz6:9 enz2:6
size=65 enz7:6 enz3:7 enz8:8 enz4:2 enz10:9 enz9:3 enz5:5 enz1:7 enz6:11 enz2:7
size=59 enz7:8 enz3:8 enz8:4 enz4:4 enz10:6 enz5:5 enz9:11 enz1:7 enz6:4 enz2:2
size=37 enz3:1 enz7:5 enz8:3 enz4:3 enz10:3 enz9:8 enz5:3 enz1:3 enz6:4 enz2:4
size=100 enz3:11 enz7:10 enz4:4 enz8:10 enz10:12 enz9:11 enz5:9 enz1:17 enz6:9 enz2:7
size=16 enz7:2 enz8:2 enz10:6 enz1:3 enz6:2 enz2:1
size=11 enz8:2 enz10:3 enz9:1 enz5:2 enz1:1 enz6:1 enz2:1
size=19 enz7:2 enz8:3 enz4:3 enz10:2 enz1:2 enz6:4 enz2:3
size=19 enz3:5 enz7:3 enz8:2 enz10:2 enz9:4 enz5:1 enz1:1 enz2:1
size=1 enz1:1
size=24 enz8:2 enz9:1 enz5:4 enz1:7 enz6:5 enz2:5
size=1 enz1:1
size=26 enz7:1 enz8:5 enz10:5 enz9:1 enz5:2 enz1:6 enz6:4 enz2:2
size=19 enz7:1 enz8:2 enz10:2 enz1:7 enz6:2 enz2:5
size=21 enz3:2 enz7:2 enz8:2 enz10:3 enz9:3 enz5:1 enz1:2 enz6:1 enz2:5
size=13 enz7:1 enz8:2 enz10:1 enz1:3 enz6:5 enz2:1
size=19 enz7:1 enz8:2 enz10:3 enz9:3 enz5:1 enz1:2 enz6:4 enz2:3
size=3 enz1:2 enz2:1
size=31 enz7:2 enz3:2 enz8:3 enz10:2 enz9:2 enz5:2 enz1:10 enz6:3 enz2:5
size=38 enz3:3 enz7:6 enz8:1 enz4:3 enz10:2 enz9:5 enz5:1 enz1:6 enz6:2 enz2:9
size=71 enz7:10 enz3:11 enz8:9 enz4:6 enz10:6 enz5:11 enz9:10 enz1:1 enz6:4 enz2:3
size=1 enz1:1
size=14 enz7:1 enz3:4 enz8:2 enz10:1 enz9:1 enz1:1 enz6:3 enz2:1
size=54 enz7:8 enz3:4 enz8:5 enz4:5 enz9:4 enz5:3 enz10:11 enz1:3 enz6:3 enz2:8
size=9 enz7:1 enz8:2 enz10:1 enz5:2 enz1:1 enz6:1 enz2:1
size=15 enz7:3 enz3:2 enz8:1 enz4:3 enz9:1 enz1:1 enz6:2 enz2:2
size=1 enz1:1
size=23 enz7:3 enz3:3 enz8:4 enz4:1 enz10:1 enz9:4 enz5:6 enz2:1
size=25 enz3:2 enz7:2 enz8:2 enz10:7 enz5:1 enz9:7 enz6:2 enz2:2
size=13 enz7:1 enz3:1 enz8:1 enz10:5 enz9:1 enz6:3 enz2:1
size=18 enz7:2 enz3:1 enz8:2 enz10:2 enz9:2 enz5:3 enz6:4 enz2:2
size=13 enz7:1 enz8:2 enz5:1 enz6:6 enz2:3
size=1 enz2:1
size=15 enz7:2 enz4:1 enz8:3 enz10:3 enz9:3 enz5:1 enz6:1 enz2:1
size=21 enz7:4 enz3:2 enz8:2 enz4:1 enz10:1 enz9:3 enz5:3 enz6:4 enz2:1
size=7 enz7:2 enz3:2 enz9:2 enz2:1
size=18 enz7:3 enz8:2 enz4:1 enz10:7 enz9:2 enz5:2 enz2:1
size=13 enz7:2 enz3:1 enz8:2 enz5:3 enz6:3 enz2:2
size=12 enz7:1 enz8:2 enz4:1 enz5:3 enz6:3 enz2:2
size=23 enz7:1 enz3:7 enz8:4 enz10:1 enz9:3 enz5:3 enz6:3 enz2:1
size=17 enz7:3 enz8:1 enz10:6 enz9:4 enz5:2 enz2:1
size=13 enz8:2 enz10:1 enz9:3 enz5:2 enz6:4 enz2:1
size=7 enz8:1 enz6:4 enz2:2
size=18 enz7:3 enz3:5 enz8:1 enz4:1 enz9:2 enz10:1 enz5:1 enz6:2 enz2:2
size=33 enz7:2 enz3:5 enz8:5 enz10:10 enz9:5 enz5:4 enz6:1 enz2:1
size=16 enz7:1 enz8:5 enz10:2 enz5:4 enz6:3 enz2:1
size=27 enz7:4 enz8:4 enz4:3 enz10:6 enz9:2 enz5:2 enz6:5 enz2:1
size=8 enz7:2 enz8:1 enz4:2 enz6:2 enz2:1
size=23 enz7:5 enz3:9 enz8:2 enz4:2 enz10:2 enz9:1 enz5:1 enz2:1
size=17 enz7:2 enz3:4 enz4:1 enz8:1 enz10:2 enz9:4 enz5:3
size=14 enz7:3 enz3:5 enz8:1 enz10:2 enz9:2 enz5:1
size=1 enz3:1
size=16 enz3:2 enz8:1 enz9:4 enz10:1 enz5:7 enz6:1
size=17 enz3:4 enz10:8 enz5:1 enz9:4
size=17 enz7:2 enz3:7 enz4:1 enz10:2 enz9:4 enz5:1
size=9 enz3:1 enz10:3 enz9:3 enz5:2
size=10 enz7:2 enz3:2 enz8:1 enz4:1 enz9:1 enz5:1 enz6:2
size=9 enz7:1 enz3:3 enz10:3 enz9:2
size=16 enz7:4 enz3:2 enz4:5 enz10:2 enz9:2 enz5:1
size=1 enz3:1
size=19 enz7:1 enz3:1 enz8:3 enz10:6 enz9:4 enz5:3 enz6:1
size=1 enz3:1
size=4 enz7:1 enz3:1 enz4:1 enz9:1
size=14 enz7:3 enz3:2 enz8:1 enz4:3 enz9:2 enz5:3
size=1 enz4:1
size=1 enz4:1
size=1 enz4:1
size=1 enz4:1
size=1 enz4:1
size=1 enz4:1
size=1 enz4:1
size=1 enz4:1
size=1 enz4:1
size=1 enz4:1
size=1 enz4:1
size=1 enz4:1
size=1 enz4:1
size=1 enz4:1
size=1 enz4:1
size=1 enz4:1
size=1 enz4:1
size=1 enz4:1
size=1 enz4:1
size=1 enz4:1
size=1 enz4:1
size=1 enz4:1
size=1 enz4:1
size=1 enz4:1
size=1 enz4:1
size=1 enz4:1
size=1 enz4:1
size=1 enz4:1
size=1 enz4:1
size=1 enz4:1
size=1 enz4:1
size=1 enz4:1
size=1 enz4:1
size=1 enz4:1
size=1 enz4:1
size=1 enz4:1
size=1 enz4:1
size=1 enz4:1
size=1 enz4:1
size=1 enz4:1
size=1 enz4:1
size=1 enz4:1
size=1 enz4:1
size=1 enz4:1
size=1 enz4:1
size=1 enz4:1
size=1 enz4:1
size=1 enz4:1
size=1 enz4:1
size=1 enz4:1
size=1 enz4:1
size=1 enz4:1
size=1 enz4:1
size=1 enz4:1
size=1 enz4:1
size=2 enz4:1 enz6:1
size=1 enz4:1
size=1 enz4:1
size=1 enz4:1
size=1 enz4:1
size=1 enz4:1
size=1 enz4:1
size=1 enz4:1
size=1 enz4:1
size=1 enz4:1
size=1 enz4:1
size=1 enz4:1
size=1 enz4:1
size=1 enz4:1
size=1 enz4:1
size=1 enz4:1
size=1 enz4:1
size=1 enz4:1
size=1 enz4:1
size=1 enz4:1
size=1 enz4:1
size=1 enz4:1
size=1 enz4:1
size=1 enz4:1
size=1 enz4:1
size=1 enz4:1
size=1 enz4:1
size=1 enz4:1
size=1 enz4:1
size=1 enz4:1
size=1 enz4:1
size=1 enz4:1
size=1 enz4:1
size=1 enz4:1
size=1 enz4:1
size=1 enz4:1
size=1 enz4:1
size=1 enz4:1
size=1 enz4:1
size=1 enz4:1
size=19 enz7:1 enz8:5 enz4:2 enz10:4 enz9:3 enz5:3 enz6:1
size=1 enz4:1
size=1 enz4:1
size=1 enz4:1
size=1 enz4:1
size=1 enz4:1
size=1 enz4:1
size=1 enz4:1
size=1 enz4:1
size=1 enz4:1
size=1 enz4:1
size=1 enz4:1
size=1 enz4:1
size=1 enz4:1
size=1 enz4:1
size=1 enz4:1
size=1 enz4:1
size=1 enz4:1
size=1 enz4:1
size=1 enz4:1
size=1 enz4:1
size=1 enz4:1
size=1 enz4:1
size=1 enz4:1
size=1 enz4:1
size=1 enz4:1
size=1 enz4:1
size=1 enz4:1
size=1 enz4:1
size=1 enz4:1
size=1 enz4:1
size=1 enz4:1
size=1 enz4:1
size=1 enz4:1
size=1 enz4:1
size=1 enz4:1
size=1 enz4:1
size=1 enz4:1
size=1 enz4:1
size=1 enz4:1
size=1 enz4:1
size=1 enz4:1
size=1 enz4:1
size=1 enz4:1
size=1 enz4:1
size=1 enz4:1
size=1 enz4:1
size=1 enz4:1
size=1 enz4:1
size=1 enz4:1
size=1 enz4:1
size=1 enz4:1
size=1 enz4:1
size=1 enz4:1
size=1 enz4:1
size=1 enz4:1
size=1 enz4:1
size=1 enz4:1
size=1 enz4:1
size=1 enz4:1
size=1 enz4:1
size=1 enz4:1
size=1 enz4:1
size=1 enz4:1
size=1 enz4:1
size=1 enz4:1
size=1 enz4:1
size=1 enz4:1
size=1 enz4:1
size=1 enz4:1
size=1 enz4:1
size=1 enz4:1
size=1 enz4:1
size=1 enz4:1
size=1 enz4:1
size=1 enz4:1
size=1 enz4:1
size=1 enz5:1
size=1 enz5:1
size=1 enz5:1
size=2 enz5:2
size=1 enz5:1
size=1 enz5:1
size=1 enz5:1
size=1 enz5:1
size=1 enz5:1
size=1 enz5:1
size=1 enz5:1
size=1 enz5:1
size=1 enz5:1
size=1 enz5:1
size=1 enz5:1
size=1 enz5:1
size=1 enz5:1
size=1 enz5:1
size=1 enz5:1
size=1 enz5:1
size=1 enz5:1
size=1 enz5:1
size=1 enz5:1
size=1 enz5:1
size=1 enz5:1
size=1 enz5:1
size=1 enz5:1
size=1 enz5:1
size=1 enz5:1
size=1 enz5:1
size=1 enz5:1
size=1 enz5:1
size=1 enz5:1
size=1 enz5:1
size=1 enz5:1
size=1 enz5:1
size=1 enz5:1
size=1 enz5:1
size=1 enz5:1
size=1 enz5:1
size=1 enz6:1
size=1 enz6:1
size=1 enz6:1
size=1 enz6:1
size=1 enz6:1
size=1 enz6:1
size=1 enz6:1
size=1 enz6:1
size=1 enz6:1
size=1 enz10:1
size=1 enz10:1

Frame 24
size=525 enz7:56 enz3:65 enz8:45 enz4:24 enz9:59 enz10:50 enz5:42 enz1:80 enz6:41 enz2:63
size=106 enz7:12 enz3:9 enz8:13 enz4:4 enz10:5 enz9:7 enz5:12 enz1:14 enz6:11 enz2:19
size=224 enz7:20 enz3:20 enz8:24 enz4:8 enz10:19 enz5:21 enz9:19 enz1:31 enz6:29 enz2:33
size=98 enz7:8 enz3:14 enz4:1 enz8:11 enz9:14 enz10:12 enz5:10 enz1:10 enz6:8 enz2:10
size=353 enz7:43 enz3:43 enz8:41 enz4:22 enz10:33 enz9:30 enz5:31 enz1:34 enz6:38 enz2:38
size=25 enz7:4 enz3:1 enz8:3 enz4:2 enz10:1 enz9:2 enz5:2 enz1:3 enz6:3 enz2:4
size=20 enz7:3 enz4:3 enz9:3 enz5:2 enz1:4 enz6:1 enz2:4
size=70 enz3:5 enz7:11 enz8:10 enz4:5 enz10:7 enz9:6 enz5:6 enz1:7 enz6:5 enz2:8
size=41 enz7:4 enz3:1 enz8:9 enz9:1 enz10:1 enz5:3 enz1:5 enz6:9 enz2:8
size=17 enz7:2 enz8:2 enz4:1 enz9:1 enz5:2 enz1:3 enz6:3 enz2:3
size=30 enz3:1 enz7:2 enz8:5 enz10:6 enz9:3 enz5:5 enz1:3 enz6:3 enz2:2
size=41 enz7:1 enz3:8 enz8:4 enz10:5 enz9:6 enz5:4 enz1:6 enz6:4 enz2:3
size=47 enz7:5 enz3:2 enz4:4 enz8:5 enz9:4 enz10:2 enz5:4 enz1:6 enz6:9 enz2:6
size=65 enz7:6 enz3:7 enz8:8 enz4:2 enz10:9 enz9:3 enz5:5 enz1:7 enz6:11 enz2:7
size=59 enz7:8 enz3:8 enz8:4 enz4:4 enz10:6 enz5:5 enz9:11 enz1:7 enz6:4 enz2:2
size=37 enz3:1 enz7:5 enz8:3 enz4:3 enz10:3 enz9:8 enz5:3 enz1:3 enz6:4 enz2:4
size=101 enz7:10 enz3:11 enz4:5 enz8:10 enz10:12 enz5:9 enz9:11 enz1:17 enz6:9 enz2:7
size=29 enz7:3 enz8:4 enz5:1 enz10:6 enz1:3 enz6:8 enz2:4
size=12 enz8:2 enz9:1 enz10:3 enz5:3 enz1:1 enz6:1 enz2:1
size=19 enz7:2 enz8:3 enz4:3 enz10:2 enz1:2 enz6:4 enz2:3
size=19 enz7:3 enz3:5 enz8:2 enz10:2 enz9:4 enz5:1 enz1:1 enz2:1
size=1 enz1:1
size=25 enz4:1 enz8:2 enz9:1 enz5:4 enz1:7 enz6:5 enz2:5
size=1 enz1:1
size=26 enz7:1 enz8:5 enz10:5 enz9:1 enz5:2 enz1:6 enz6:4 enz2:2
size=19 enz7:1 enz8:2 enz10:2 enz1:7 enz6:2 enz2:5
size=21 enz3:2 enz7:2 enz8:2 enz10:3 enz9:3 enz5:1 enz1:2 enz6:1 enz2:5
size=13 enz7:1 enz8:2 enz10:1 enz1:3 enz6:5 enz2:1
size=19 enz7:1 enz8:2 enz10:3 enz9:3 enz5:1 enz1:2 enz6:4 enz2:3
size=3 enz1:2 enz2:1
size=31 enz7:2 enz3:2 enz8:3 enz10:2 enz9:2 enz5:2 enz1:10 enz6:3 enz2:5
size=38 enz7:6 enz3:3 enz8:1 enz4:3 enz10:2 enz9:5 enz5:1 enz1:6 enz6:2 enz2:9
size=71 enz7:10 enz3:11 enz8:9 enz4:6 enz10:6 enz9:10 enz5:11 enz1:1 enz6:4 enz2:3
size=1 enz1:1
size=14 enz3:4 enz7:1 enz8:2 enz10:1 enz9:1 enz1:1 enz6:3 enz2:1
size=9 enz7:1 enz8:2 enz10:1 enz5:2 enz1:1 enz6:1 enz2:1
size=15 enz7:3 enz3:2 enz8:1 enz4:3 enz9:1 enz1:1 enz6:2 enz2:2
size=1 enz1:1
size=23 enz3:3 enz7:3 enz4:1 enz8:4 enz10:1 enz9:4 enz5:6 enz2:1
size=25 enz3:2 enz7:2 enz8:2 enz10:7 enz9:7 enz5:1 enz6:2 enz2:2
size=13 enz7:1 enz3:1 enz8:1 enz9:1 enz10:5 enz6:3 enz2:1
size=17 enz7:2 enz3:1 enz8:2 enz10:2 enz9:2 enz5:2 enz6:4 enz2:2
size=1 enz2:1
size=15 enz7:2 enz8:3 enz4:1 enz10:3 enz9:3 enz5:1 enz6:1 enz2:1
size=21 enz7:4 enz3:2 enz8:2 enz4:1 enz10:1 enz9:3 enz5:3 enz6:4 enz2:1
size=7 enz7:2 enz3:2 enz9:2 enz2:1
size=18 enz7:3 enz8:2 enz4:1 enz10:7 enz9:2 enz5:2 enz2:1
size=13 enz7:2 enz3:1 enz8:2 enz5:3 enz6:3 enz2:2
size=12 enz7:1 enz8:2 enz4:1 enz5:3 enz6:3 enz2:2
size=23 enz7:1 enz3:7 enz8:4 enz10:1 enz9:3 enz5:3 enz6:3 enz2:1
size=17 enz7:3 enz8:1 enz10:6 enz9:4 enz5:2 enz2:1
size=13 enz8:2 enz10:1 enz9:3 enz5:2 enz6:4 enz2:1
size=7 enz8:1 enz6:4 enz2:2
size=18 enz7:3 enz3:5 enz4:1 enz8:1 enz9:2 enz10:1 enz5:1 enz6:2 enz2:2
size=33 enz7:2 enz3:5 enz8:5 enz10:10 enz9:5 enz5:4 enz6:1 enz2:1
size=16 enz7:1 enz8:5 enz10:2 enz5:4 enz6:3 enz2:1
size=27 enz7:4 enz8:4 enz4:3 enz10:6 enz9:2 enz5:2 enz6:5 enz2:1
size=8 enz7:2 enz8:1 enz4:2 enz6:2 enz2:1
size=23 enz7:5 enz3:9 enz8:2 enz4:2 enz9:1 enz10:2 enz5:1 enz2:1
size=17 enz7:2 enz3:4 enz4:1 enz8:1 enz10:2 enz9:4 enz5:3
size=14 enz7:3 enz3:5 enz8:1 enz10:2 enz9:2 enz5:1
size=1 enz3:1
size=16 enz3:2 enz8:1 enz10:1 enz9:4 enz5:7 enz6:1
size=17 enz3:4 enz10:8 enz5:1 enz9:4
size=18 enz7:2 enz3:7 enz4:2 enz10:2 enz5:1 enz9:4
size=9 enz3:1 enz10:3 enz5:2 enz9:3
size=10 enz7:2 enz3:2 enz8:1 enz4:1 enz9:1 enz5:1 enz6:2
size=9 enz7:1 enz3:3 enz10:3 enz9:2
size=16 enz7:4 enz3:2 enz4:5 enz10:2 enz9:2 enz5:1
size=1 enz3:1
size=19 enz7:1 enz3:1 enz8:3 enz10:6 enz9:4 enz5:3 enz6:1
size=1 enz3:1
size=4 enz7:1 enz3:1 enz4:1 enz9:1
size=14 enz7:3 enz3:2 enz4:3 enz8:1 enz9:2 enz5:3
size=1 enz4:1
size=1 enz4:1
size=1 enz4:1
size=1 enz4:1
size=1 enz4:1
size=1 enz4:1
size=1 enz4:1
size=1 enz4:1
size=1 enz4:1
size=1 enz4:1
size=1 enz4:1
size=1 enz4:1
size=1 enz4:1
size=1 enz4:1
size=1 enz4:1
size=1 enz4:1
size=1 enz4:1
size=1 enz4:1
size=1 enz4:1
size=1 enz4:1
size=1 enz4:1
size=1 enz4:1
size=1 enz4:1
size=1 enz4:1
size=1 enz4:1
size=1 enz4:1
size=1 enz4:1
size=1 enz4:1
size=1 enz4:1
size=1 enz4:1
size=1 enz4:1
size=2 enz4:1 enz5:1
size=1 enz4:1
size=1 enz4:1
size=1 enz4:1
size=1 enz4:1
size=1 enz4:1
size=1 enz4:1
size=1 enz4:1
size=1 enz4:1
size=1 enz4:1
size=1 enz4:1
size=1 enz4:1
size=1 enz4:1
size=1 enz4:1
size=1 enz4:1
size=1 enz4:1
size=1 enz4:1
size=1 enz4:1
size=1 enz4:1
size=1 enz4:1
size=1 enz4:1
size=1 enz4:1
size=1 enz4:1
size=1 enz4:1
size=1 enz4:1
size=1 enz4:1
size=1 enz4:1
size=1 enz4:1
size=1 enz4:1
size=1 enz4:1
size=1 enz4:1
size=1 enz4:1
size=1 enz4:1
size=1 enz4:1
size=1 enz4:1
size=1 enz4:1
size=1 enz4:1
size=1 enz4:1
size=1 enz4:1
size=1 enz4:1
size=1 enz4:1
size=1 enz4:1
size=1 enz4:1
size=1 enz4:1
size=1 enz4:1
size=1 enz4:1
size=1 enz4:1
size=1 enz4:1
size=1 enz4:1
size=1 enz4:1
size=1 enz4:1
size=1 enz4:1
size=1 enz4:1
size=1 enz4:1
size=1 enz4:1
size=1 enz4:1
size=1 enz4:1
size=1 enz4:1
size=1 enz4:1
size=1 enz4:1
size=1 enz4:1
size=1 enz4:1
size=1 enz4:1
size=19 enz7:1 enz8:5 enz4:2 enz10:4 enz9:3 enz5:3 enz6:1
size=1 enz4:1
size=1 enz4:1
size=1 enz4:1
size=1 enz4:1
size=1 enz4:1
size=1 enz4:1
size=1 enz4:1
size=1 enz4:1
size=1 enz4:1
size=1 enz4:1
size=1 enz4:1
size=1 enz4:1
size=1 enz4:1
size=1 enz4:1
size=1 enz4:1
size=1 enz4:1
size=1 enz4:1
size=1 enz4:1
size=1 enz4:1
size=1 enz4:1
size=1 enz4:1
size=1 enz4:1
size=1 enz4:1
size=1 enz4:1
size=1 enz4:1
size=1 enz4:1
size=1 enz4:1
size=1 enz4:1
size=1 enz4:1
size=1 enz4:1
size=1 enz4:1
size=1 enz4:1
size=1 enz4:1
size=1 enz4:1
size=1 enz4:1
size=1 enz4:1
size=1 enz4:1
size=1 enz4:1
size=1 enz4:1
size=1 enz4:1
size=1 enz4:1
size=1 enz4:1
size=1 enz4:1
size=1 enz4:1
size=1 enz4:1
size=1 enz4:1
size=1 enz4:1
size=1 enz4:1
size=2 enz4:1 enz5:1
size=1 enz4:1
size=1 enz4:1
size=1 enz4:1
size=1 enz4:1
size=1 enz4:1
size=1 enz4:1
size=1 enz4:1
size=1 enz4:1
size=1 enz4:1
size=1 enz4:1
size=1 enz4:1
size=1 enz4:1
size=1 enz4:1
size=1 enz4:1
size=1 enz4:1
size=1 enz4:1
size=1 enz4:1
size=1 enz4:1
size=1 enz4:1
size=1 enz4:1
size=1 enz4:1
size=1 enz4:1
size=1 enz4:1
size=1 enz4:1
size=1 enz4:1
size=1 enz5:1
size=1 enz5:1
size=1 enz5:1
size=1 enz5:1
size=1 enz5:1
size=1 enz5:1
size=1 enz5:1
size=1 enz5:1
size=1 enz5:1
size=1 enz5:1
size=1 enz5:1
size=1 enz5:1
size=1 enz5:1
size=1 enz5:1
size=1 enz5:1
size=1 enz5:1
size=1 enz5:1
size=1 enz5:1
size=1 enz5:1
size=1 enz5:1
size=1 enz5:1
size=1 enz5:1
size=1 enz5:1
size=1 enz5:1
size=1 enz5:1
size=1 enz5:1
size=1 enz5:1
size=1 enz5:1
size=1 enz5:1
size=1 enz5:1
size=1 enz5:1
size=1 enz5:1
size=1 enz5:1
size=1 enz5:1
size=1 enz5:1
size=1 enz5:1
size=1 enz5:1
size=1 enz6:1
size=1 enz6:1
size=1 enz6:1
size=1 enz6:1
size=1 enz6:1
size=1 enz6:1
size=1 enz6:1
size=1 enz6:1
size=1 enz6:1
size=1 enz6:1
size=1 enz10:1
size=1 enz10:1

Frame 25
size=394 enz7:42 enz3:48 enz4:19 enz8:32 enz9:45 enz10:39 enz5:27 enz1:65 enz6:30 enz2:47
size=86 enz3:6 enz7:8 enz4:2 enz8:11 enz10:4 enz9:4 enz5:10 enz1:14 enz6:9 enz2:18
size=225 enz3:20 enz7:20 enz8:24 enz4:9 enz10:19 enz9:19 enz5:21 enz1:31 enz6:29 enz2:33
size=98 enz7:8 enz3:14 enz8:11 enz4:1 enz10:12 enz9:14 enz5:10 enz1:10 enz6:8 enz2:10
size=354 enz7:43 enz3:43 enz8:41 enz4:23 enz10:33 enz9:30 enz5:31 enz1:34 enz6:38 enz2:38
size=26 enz7:4 enz3:1 enz8:3 enz4:2 enz10:1 enz9:2 enz5:3 enz1:3 enz6:3 enz2:4
size=19 enz7:3 enz4:2 enz9:3 enz5:2 enz1:4 enz6:1 enz2:4
size=70 enz7:11 enz3:5 enz8:10 enz4:5 enz10:7 enz9:6 enz5:6 enz1:7 enz6:5 enz2:8
size=113 enz3:12 enz7:13 enz4:5 enz8:13 enz10:8 enz9:9 enz5:11 enz1:15 enz6:11 enz2:16
size=41 enz3:1 enz7:4 enz8:9 enz10:1 enz9:1 enz5:3 enz1:5 enz6:9 enz2:8
size=17 enz7:2 enz8:2 enz4:1 enz9:1 enz5:2 enz1:3 enz6:3 enz2:3
size=30 enz3:1 enz7:2 enz8:5 enz10:6 enz9:3 enz5:5 enz1:3 enz6:3 enz2:2
size=112 enz7:11 enz3:19 enz8:13 enz4:6 enz10:11 enz9:16 enz5:15 enz1:7 enz6:8 enz2:6
size=47 enz7:5 enz3:2 enz8:5 enz4:4 enz10:2 enz9:4 enz5:4 enz1:6 enz6:9 enz2:6
size=65 enz7:6 enz3:7 enz4:2 enz8:8 enz10:9 enz9:3 enz5:5 enz1:7 enz6:11 enz2:7
size=59 enz7:8 enz3:8 enz8:4 enz4:4 enz10:6 enz5:5 enz9:11 enz1:7 enz6:4 enz2:2
size=37 enz7:5 enz3:1 enz8:3 enz4:3 enz10:3 enz9:8 enz5:3 enz1:3 enz6:4 enz2:4
size=101 enz7:10 enz3:11 enz4:5 enz8:10 enz10:12 enz9:11 enz5:9 enz1:17 enz6:9 enz2:7
size=16 enz7:2 enz8:2 enz10:6 enz1:3 enz6:2 enz2:1
size=12 enz8:2 enz9:1 enz10:3 enz5:3 enz1:1 enz6:1 enz2:1
size=19 enz7:2 enz8:3 enz4:3 enz10:2 enz1:2 enz6:4 enz2:3
size=19 enz3:5 enz7:3 enz8:2 enz10:2 enz9:4 enz5:1 enz1:1 enz2:1
size=1 enz1:1
size=24 enz8:2 enz9:1 enz5:4 enz1:7 enz6:5 enz2:5
size=1 enz1:1
size=26 enz7:1 enz8:5 enz10:5 enz9:1 enz5:2 enz1:6 enz6:4 enz2:2
size=19 enz7:1 enz8:2 enz10:2 enz1:7 enz6:2 enz2:5
size=21 enz3:2 enz7:2 enz8:2 enz10:3 enz9:3 enz5:1 enz1:2 enz6:1 enz2:5
size=13 enz7:1 enz8:2 enz10:1 enz1:3 enz6:5 enz2:1
size=19 enz7:1 enz8:2 enz10:3 enz5:1 enz9:3 enz1:2 enz6:4 enz2:3
size=3 enz1:2 enz2:1
size=31 enz3:2 enz7:2 enz8:3 enz10:2 enz9:2 enz5:2 enz1:10 enz6:3 enz2:5
size=38 enz7:6 enz3:3 enz8:1 enz4:3 enz10:2 enz9:5 enz5:1 enz1:6 enz6:2 enz2:9
size=1 enz1:1
size=14 enz7:1 enz3:4 enz8:2 enz10:1 enz9:1 enz1:1 enz6:3 enz2:1
size=9 enz7:1 enz8:2 enz10:1 enz5:2 enz1:1 enz6:1 enz2:1
size=15 enz7:3 enz3:2 enz8:1 enz4:3 enz9:1 enz1:1 enz6:2 enz2:2
size=1 enz1:1
size=23 enz3:3 enz7:3 enz4:1 enz8:4 enz10:1 enz9:4 enz5:6 enz2:1
size=20 enz7:4 enz3:3 enz8:2 enz4:2 enz10:1 enz9:3 enz5:2 enz6:2 enz2:1
size=25 enz3:2 enz7:2 enz8:2 enz10:7 enz5:1 enz9:7 enz6:2 enz2:2
size=13 enz7:1 enz3:1 enz8:1 enz10:5 enz9:1 enz6:3 enz2:1
size=17 enz7:2 enz3:1 enz8:2 enz10:2 enz9:2 enz5:2 enz6:4 enz2:2
size=13 enz7:1 enz8:2 enz5:1 enz6:6 enz2:3
size=1 enz2:1
size=15 enz7:2 enz8:3 enz4:1 enz10:3 enz9:3 enz5:1 enz6:1 enz2:1
size=21 enz7:4 enz3:2 enz8:2 enz4:1 enz9:3 enz10:1 enz5:3 enz6:4 enz2:1
size=7 enz7:2 enz3:2 enz9:2 enz2:1
size=18 enz7:3 enz8:2 enz4:1 enz10:7 enz9:2 enz5:2 enz2:1
size=13 enz7:2 enz3:1 enz8:2 enz5:3 enz6:3 enz2:2
size=12 enz7:1 enz8:2 enz4:1 enz5:3 enz6:3 enz2:2
size=23 enz7:1 enz3:7 enz8:4 enz10:1 enz9:3 enz5:3 enz6:3 enz2:1
size=17 enz7:3 enz8:1 enz10:6 enz9:4 enz5:2 enz2:1
size=13 enz8:2 enz10:1 enz9:3 enz5:2 enz6:4 enz2:1
size=7 enz8:1 enz6:4 enz2:2
size=18 enz7:3 enz3:5 enz8:1 enz4:1 enz10:1 enz9:2 enz5:1 enz6:2 enz2:2
size=33 enz7:2 enz3:5 enz8:5 enz10:10 enz9:5 enz5:4 enz6:1 enz2:1
size=16 enz7:1 enz8:5 enz10:2 enz5:4 enz6:3 enz2:1
size=27 enz7:4 enz8:4 enz4:3 enz10:6 enz9:2 enz5:2 enz6:5 enz2:1
size=8 enz7:2 enz8:1 enz4:2 enz6:2 enz2:1
size=23 enz7:5 enz3:9 enz8:2 enz4:2 enz9:1 enz10:2 enz5:1 enz2:1
size=17 enz7:2 enz3:4 enz4:1 enz8:1 enz10:2 enz9:4 enz5:3
size=14 enz7:3 enz3:5 enz8:1 enz10:2 enz9:2 enz5:1
size=1 enz3:1
size=16 enz3:2 enz8:1 enz10:1 enz9:4 enz5:7 enz6:1
size=17 enz3:4 enz10:8 enz5:1 enz9:4
size=18 enz7:2 enz3:7 enz4:2 enz10:2 enz9:4 enz5:1
size=9 enz3:1 enz10:3 enz5:2 enz9:3
size=10 enz7:2 enz3:2 enz8:1 enz4:1 enz9:1 enz5:1 enz6:2
size=18 enz7:1 enz3:5 enz4:1 enz10:3 enz9:5 enz5:3
size=9 enz7:1 enz3:3 enz10:3 enz9:2
size=16 enz7:4 enz3:2 enz4:5 enz10:2 enz9:2 enz5:1
size=1 enz3:1
size=19 enz7:1 enz3:1 enz8:3 enz10:6 enz9:4 enz5:3 enz6:1
size=1 enz3:1
size=4 enz7:1 enz3:1 enz4:1 enz9:1
size=14 enz7:3 enz3:2 enz8:1 enz4:3 enz9:2 enz5:3
size=1 enz4:1
size=1 enz4:1
size=1 enz4:1
size=1 enz4:1
size=1 enz4:1
size=1 enz4:1
size=1 enz4:1
size=1 enz4:1
size=1 enz4:1
size=1 enz4:1
size=1 enz4:1
size=1 enz4:1
size=1 enz4:1
size=1 enz4:1
size=1 enz4:1
size=1 enz4:1
size=1 enz4:1
size=1 enz4:1
size=1 enz4:1
size=1 enz4:1
size=1 enz4:1
size=1 enz4:1
size=1 enz4:1
size=1 enz4:1
size=1 enz4:1
size=1 enz4:1
size=1 enz4:1
size=1 enz4:1
size=1 enz4:1
size=1 enz4:1
size=1 enz4:1
size=2 enz4:1 enz5:1
size=1 enz4:1
size=1 enz4:1
size=1 enz4:1
size=1 enz4:1
size=1 enz4:1
size=1 enz4:1
size=1 enz4:1
size=1 enz4:1
size=1 enz4:1
size=1 enz4:1
size=1 enz4:1
size=1 enz4:1
size=1 enz4:1
size=1 enz4:1
size=1 enz4:1
size=1 enz4:1
size=1 enz4:1
size=1 enz4:1
size=1 enz4:1
size=1 enz4:1
size=1 enz4:1
size=1 enz4:1
size=1 enz4:1
size=1 enz4:1
size=1 enz4:1
size=1 enz4:1
size=1 enz4:1
size=1 enz4:1
size=1 enz4:1
size=1 enz4:1
size=1 enz4:1
size=1 enz4:1
size=1 enz4:1
size=1 enz4:1
size=1 enz4:1
size=1 enz4:1
size=1 enz4:1
size=1 enz4:1
size=1 enz4:1
size=1 enz4:1
size=1 enz4:1
size=1 enz4:1
size=1 enz4:1
size=1 enz4:1
size=1 enz4:1
size=1 enz4:1
size=1 enz4:1
size=1 enz4:1
size=1 enz4:1
size=1 enz4:1
size=1 enz4:1
size=1 enz4:1
size=1 enz4:1
size=1 enz4:1
size=1 enz4:1
size=1 enz4:1
size=1 enz4:1
size=1 enz4:1
size=1 enz4:1
size=1 enz4:1
size=1 enz4:1
size=1 enz4:1
size=18 enz7:1 enz8:5 enz4:1 enz10:4 enz9:3 enz5:3 enz6:1
size=1 enz4:1
size=1 enz4:1
size=1 enz4:1
size=1 enz4:1
size=1 enz4:1
size=1 enz4:1
size=1 enz4:1
size=1 enz4:1
size=1 enz4:1
size=1 enz4:1
size=1 enz4:1
size=1 enz4:1
size=1 enz4:1
size=1 enz4:1
size=1 enz4:1
size=1 enz4:1
size=1 enz4:1
size=1 enz4:1
size=1 enz4:1
size=1 enz4:1
size=1 enz4:1
size=1 enz4:1
size=1 enz4:1
size=1 enz4:1
size=1 enz4:1
size=1 enz4:1
size=1 enz4:1
size=1 enz4:1
size=1 enz4:1
size=1 enz4:1
size=1 enz4:1
size=1 enz4:1
size=1 enz4:1
size=1 enz4:1
size=1 enz4:1
size=1 enz4:1
size=1 enz4:1
size=1 enz4:1
size=1 enz4:1
size=1 enz4:1
size=1 enz4:1
size=1 enz4:1
size=1 enz4:1
size=1 enz4:1
size=1 enz4:1
size=1 enz4:1
size=1 enz4:1
size=1 enz4:1
size=1 enz4:1
size=1 enz4:1
size=1 enz4:1
size=1 enz4:1
size=1 enz4:1
size=1 enz4:1
size=1 enz4:1
size=1 enz4:1
size=1 enz4:1
size=1 enz4:1
size=1 enz4:1
size=1 enz4:1
size=1 enz4:1
size=1 enz4:1
size=1 enz4:1
size=1 enz4:1
size=1 enz4:1
size=1 enz4:1
size=1 enz4:1
size=1 enz4:1
size=1 enz4:1
size=1 enz4:1
size=1 enz4:1
size=1 enz4:1
size=1 enz4:1
size=1 enz4:1
size=1 enz5:1
size=1 enz5:1
size=1 enz5:1
size=1 enz5:1
size=1 enz5:1
size=1 enz5:1
size=1 enz5:1
size=1 enz5:1
size=1 enz5:1
size=1 enz5:1
size=1 enz5:1
size=1 enz5:1
size=1 enz5:1
size=1 enz5:1
size=1 enz5:1
size=1 enz5:1
size=1 enz5:1
size=1 enz5:1
size=1 enz5:1
size=1 enz5:1
size=1 enz5:1
size=1 enz5:1
size=1 enz5:1
size=1 enz5:1
size=1 enz5:1
size=1 enz5:1
size=1 enz5:1
size=1 enz5:1
size=1 enz5:1
size=1 enz5:1
size=1 enz5:1
size=1 enz5:1
size=1 enz5:1
size=1 enz5:1
size=1 enz5:1
size=1 enz5:1
size=1 enz5:1
size=1 enz5:1
size=1 enz6:1
size=1 enz6:1
size=1 enz6:1
size=1 enz6:1
size=1 enz6:1
size=1 enz6:1
size=1 enz6:1
size=1 enz6:1
size=1 enz6:1
size=1 enz6:1
size=1 enz10:1
size=1 enz10:1

Frame 26
size=566 enz7:58 enz3:65 enz8:50 enz4:27 enz10:53 enz5:47 enz9:63 enz1:87 enz6:47 enz2:69
size=106 enz3:9 enz7:12 enz4:4 enz8:13 enz10:5 enz9:7 enz5:12 enz1:14 enz6:11 enz2:19
size=204 enz7:20 enz3:20 enz8:23 enz4:9 enz9:18 enz10:19 enz5:18 enz1:25 enz6:23 enz2:29
size=22 enz4:1 enz8:1 enz9:1 enz5:3 enz1:6 enz6:6 enz2:4
size=66 enz7:7 enz3:11 enz8:8 enz4:1 enz10:8 enz9:10 enz5:5 enz1:4 enz6:6 enz2:6
size=336 enz7:40 enz3:40 enz8:39 enz4:20 enz10:25 enz9:34 enz5:31 enz1:34 enz6:39 enz2:34
size=59 enz7:5 enz3:4 enz4:3 enz8:6 enz10:5 enz9:6 enz5:8 enz1:9 enz6:5 enz2:8
size=19 enz7:3 enz4:2 enz9:3 enz5:2 enz1:4 enz6:1 enz2:4
size=68 enz3:5 enz7:11 enz4:3 enz8:10 enz10:7 enz9:6 enz5:6 enz1:7 enz6:5 enz2:8
size=41 enz7:4 enz3:1 enz8:9 enz10:1 enz9:1 enz5:3 enz1:5 enz6:9 enz2:8
size=17 enz7:2 enz8:2 enz4:1 enz9:1 enz5:2 enz1:3 enz6:3 enz2:3
size=30 enz3:1 enz7:2 enz8:5 enz9:3 enz10:6 enz5:5 enz1:3 enz6:3 enz2:2
size=41 enz7:1 enz3:8 enz8:4 enz10:5 enz9:6 enz5:4 enz1:6 enz6:4 enz2:3
size=47 enz7:5 enz3:2 enz8:5 enz4:4 enz10:2 enz9:4 enz5:4 enz1:6 enz6:9 enz2:6
size=55 enz7:4 enz3:7 enz4:1 enz8:7 enz10:8 enz9:2 enz5:3 enz1:7 enz6:10 enz2:6
size=59 enz7:8 enz3:8 enz4:4 enz8:4 enz9:11 enz5:5 enz10:6 enz1:7 enz6:4 enz2:2
size=101 enz3:11 enz7:10 enz8:10 enz4:5 enz10:12 enz9:11 enz5:9 enz1:17 enz6:9 enz2:7
size=16 enz7:2 enz8:2 enz10:6 enz1:3 enz6:2 enz2:1
size=12 enz8:2 enz10:3 enz9:1 enz5:3 enz1:1 enz6:1 enz2:1
size=19 enz7:2 enz8:3 enz4:3 enz10:2 enz1:2 enz6:4 enz2:3
size=19 enz3:5 enz7:3 enz8:2 enz10:2 enz9:4 enz5:1 enz1:1 enz2:1
size=1 enz1:1
size=1 enz1:1
size=26 enz7:1 enz8:5 enz10:5 enz9:1 enz5:2 enz1:6 enz6:4 enz2:2
size=19 enz7:1 enz8:2 enz10:2 enz1:7 enz6:2 enz2:5
size=21 enz7:2 enz3:2 enz8:2 enz10:3 enz9:3 enz5:1 enz1:2 enz6:1 enz2:5
size=13 enz7:1 enz8:2 enz10:1 enz1:3 enz6:5 enz2:1
size=19 enz7:1 enz8:2 enz10:3 enz9:3 enz5:1 enz1:2 enz6:4 enz2:3
size=3 enz1:2 enz2:1
size=31 enz3:2 enz7:2 enz8:3 enz10:2 enz9:2 enz5:2 enz1:10 enz6:3 enz2:5
size=38 enz7:6 enz3:3 enz8:1 enz4:3 enz10:2 enz9:5 enz5:1 enz1:6 enz6:2 enz2:9
size=71 enz7:10 enz3:11 enz4:6 enz8:9 enz10:6 enz9:10 enz5:11 enz1:1 enz2:3 enz6:4
size=1 enz1:1
size=14 enz7:1 enz3:4 enz8:2 enz10:1 enz9:1 enz1:1 enz6:3 enz2:1
size=54 enz7:8 enz3:4 enz4:5 enz8:5 enz9:4 enz5:3 enz10:11 enz1:3 enz6:3 enz2:8
size=9 enz7:1 enz8:2 enz10:1 enz5:2 enz1:1 enz6:1 enz2:1
size=16 enz7:3 enz3:2 enz8:1 enz4:4 enz9:1 enz1:1 enz6:2 enz2:2
size=1 enz1:1
size=23 enz3:3 enz7:3 enz4:1 enz8:4 enz10:1 enz9:4 enz5:6 enz2:1
size=25 enz3:2 enz7:2 enz8:2 enz10:7 enz9:7 enz5:1 enz6:2 enz2:2
size=13 enz7:1 enz3:1 enz8:1 enz9:1 enz10:5 enz6:3 enz2:1
size=17 enz7:2 enz3:1 enz8:2 enz10:2 enz9:2 enz5:2 enz6:4 enz2:2
size=13 enz7:1 enz8:2 enz5:1 enz6:6 enz2:3
size=1 enz2:1
size=21 enz7:4 enz3:2 enz8:2 enz4:1 enz10:1 enz9:3 enz5:3 enz6:4 enz2:1
size=7 enz7:2 enz3:2 enz9:2 enz2:1
size=18 enz7:3 enz8:2 enz4:1 enz10:7 enz9:2 enz5:2 enz2:1
size=13 enz7:2 enz3:1 enz8:2 enz5:3 enz6:3 enz2:2
size=12 enz7:1 enz8:2 enz4:1 enz5:3 enz6:3 enz2:2
size=23 enz7:1 enz3:7 enz8:4 enz10:1 enz9:3 enz5:3 enz6:3 enz2:1
size=17 enz7:3 enz8:1 enz10:6 enz9:4 enz5:2 enz2:1
size=13 enz8:2 enz10:1 enz9:3 enz5:2 enz6:4 enz2:1
size=7 enz8:1 enz6:4 enz2:2
size=18 enz7:3 enz3:5 enz8:1 enz4:1 enz10:1 enz9:2 enz5:1 enz6:2 enz2:2
size=33 enz7:2 enz3:5 enz8:5 enz10:10 enz9:5 enz5:4 enz6:1 enz2:1
size=16 enz7:1 enz8:5 enz10:2 enz5:4 enz6:3 enz2:1
size=27 enz7:4 enz8:4 enz4:3 enz10:6 enz9:2 enz5:2 enz6:5 enz2:1
size=8 enz7:2 enz8:1 enz4:2 enz6:2 enz2:1
size=23 enz7:5 enz3:9 enz8:2 enz4:2 enz10:2 enz9:1 enz5:1 enz2:1
size=10 enz7:2 enz8:1 enz4:1 enz10:1 enz9:1 enz5:2 enz6:1 enz2:1
size=17 enz7:2 enz3:4 enz4:1 enz8:1 enz10:2 enz9:4 enz5:3
size=14 enz7:3 enz3:5 enz8:1 enz10:2 enz9:2 enz5:1
size=1 enz3:1
size=16 enz3:2 enz8:1 enz10:1 enz9:4 enz5:7 enz6:1
size=17 enz3:4 enz10:8 enz5:1 enz9:4
size=18 enz7:2 enz3:7 enz4:2 enz10:2 enz9:4 enz5:1
size=9 enz3:1 enz10:3 enz9:3 enz5:2
size=10 enz7:2 enz3:2 enz8:1 enz4:1 enz9:1 enz5:1 enz6:2
size=9 enz7:1 enz3:3 enz10:3 enz9:2
size=16 enz7:4 enz3:2 enz4:5 enz10:2 enz9:2 enz5:1
size=1 enz3:1
size=19 enz7:1 enz3:1 enz8:3 enz10:6 enz9:4 enz5:3 enz6:1
size=1 enz3:1
size=4 enz7:1 enz3:1 enz4:1 enz9:1
size=14 enz7:3 enz3:2 enz8:1 enz4:3 enz9:2 enz5:3
size=1 enz4:1
size=1 enz4:1
size=1 enz4:1
size=1 enz4:1
size=1 enz4:1
size=1 enz4:1
size=1 enz4:1
size=1 enz4:1
size=1 enz4:1
size=1 enz4:1
size=1 enz4:1
size=1 enz4:1
size=1 enz4:1
size=1 enz4:1
size=1 enz4:1
size=1 enz4:1
size=1 enz4:1
size=1 enz4:1
size=1 enz4:1
size=1 enz4:1
size=1 enz4:1
size=1 enz4:1
size=1 enz4:1
size=1 enz4:1
size=1 enz4:1
size=1 enz4:1
size=1 enz4:1
size=1 enz4:1
size=1 enz4:1
size=1 enz4:1
size=1 enz4:1
size=1 enz4:1
size=1 enz4:1
size=1 enz4:1
size=1 enz4:1
size=1 enz4:1
size=1 enz4:1
size=1 enz4:1
size=1 enz4:1
size=1 enz4:1
size=1 enz4:1
size=1 enz4:1
size=1 enz4:1
size=1 enz4:1
size=1 enz4:1
size=1 enz4:1
size=1 enz4:1
size=1 enz4:1
size=1 enz4:1
size=1 enz4:1
size=1 enz4:1
size=1 enz4:1
size=1 enz4:1
size=1 enz4:1
size=1 enz4:1
size=1 enz4:1
size=1 enz4:1
size=1 enz4:1
size=1 enz4:1
size=1 enz4:1
size=1 enz4:1
size=1 enz4:1
size=1 enz4:1
size=1 enz4:1
size=1 enz4:1
size=1 enz4:1
size=1 enz4:1
size=1 enz4:1
size=1 enz4:1
size=1 enz4:1
size=1 enz4:1
size=1 enz4:1
size=1 enz4:1
size=1 enz4:1
size=1 enz4:1
size=1 enz4:1
size=1 enz4:1
size=1 enz4:1
size=1 enz4:1
size=1 enz4:1
size=1 enz4:1
size=1 enz4:1
size=1 enz4:1
size=1 enz4:1
size=1 enz4:1
size=1 enz4:1
size=1 enz4:1
size=1 enz4:1
size=1 enz4:1
size=1 enz4:1
size=1 enz4:1
size=1 enz4:1
size=18 enz7:1 enz8:5 enz4:1 enz10:4 enz9:3 enz5:3 enz6:1
size=1 enz4:1
size=1 enz4:1
size=1 enz4:1
size=1 enz4:1
size=1 enz4:1
size=1 enz4:1
size=1 enz4:1
size=1 enz4:1
size=1 enz4:1
size=1 enz4:1
size=1 enz4:1
size=1 enz4:1
size=1 enz4:1
size=2 enz4:2
size=1 enz4:1
size=1 enz4:1
size=1 enz4:1
size=1 enz4:1
size=1 enz4:1
size=1 enz4:1
size=1 enz4:1
size=1 enz4:1
size=1 enz4:1
size=1 enz4:1
size=1 enz4:1
size=1 enz4:1
size=1 enz4:1
size=1 enz4:1
size=1 enz4:1
size=1 enz4:1
size=1 enz4:1
size=1 enz4:1
size=1 enz4:1
size=1 enz4:1
size=1 enz4:1
size=1 enz4:1
size=1 enz4:1
size=1 enz4:1
size=1 enz4:1
size=1 enz4:1
size=1 enz4:1
size=1 enz4:1
size=1 enz4:1
size=1 enz4:1
size=1 enz4:1
size=1 enz4:1
size=1 enz4:1
size=1 enz4:1
size=1 enz4:1
size=1 enz4:1
size=1 enz4:1
size=1 enz4:1
size=1 enz4:1
size=1 enz4:1
size=1 enz4:1
size=1 enz4:1
size=1 enz4:1
size=1 enz4:1
size=1 enz4:1
size=1 enz4:1
size=1 enz4:1
size=1 enz4:1
size=1 enz4:1
size=1 enz4:1
size=1 enz4:1
size=1 enz4:1
size=1 enz4:1
size=1 enz4:1
size=1 enz4:1
size=1 enz4:1
size=1 enz4:1
size=1 enz4:1
size=1 enz4:1
size=1 enz4:1
size=1 enz5:1
size=1 enz5:1
size=1 enz5:1
size=1 enz5:1
size=1 enz5:1
size=1 enz5:1
size=1 enz5:1
size=1 enz5:1
size=1 enz5:1
size=1 enz5:1
size=1 enz5:1
size=1 enz5:1
size=1 enz5:1
size=1 enz5:1
size=1 enz5:1
size=1 enz5:1
size=1 enz5:1
size=1 enz5:1
size=1 enz5:1
size=1 enz5:1
size=1 enz5:1
size=1 enz5:1
size=1 enz5:1
size=1 enz5:1
size=1 enz5:1
size=1 enz5:1
size=1 enz5:1
size=1 enz5:1
size=1 enz5:1
size=1 enz5:1
size=1 enz5:1
size=1 enz5:1
size=1 enz5:1
size=1 enz5:1
size=1 enz5:1
size=1 enz5:1
size=1 enz5:1
size=1 enz5:1
size=1 enz6:1
size=1 enz6:1
size=1 enz6:1
size=1 enz6:1
size=1 enz6:1
size=1 enz6:1
size=1 enz6:1
size=1 enz6:1
size=1 enz6:1
size=1 enz6:1
size=1 enz10:1
size=1 enz10:1

Frame 27
size=517 enz7:54 enz3:61 enz8:43 enz4:24 enz10:48 enz9:56 enz5:40 enz1:82 enz6:43 enz2:66
size=106 enz3:9 enz7:12 enz8:13 enz4:4 enz10:5 enz9:7 enz5:12 enz1:14 enz6:11 enz2:19
size=223 enz7:20 enz3:20 enz8:24 enz4:8 enz10:19 enz9:19 enz5:20 enz1:31 enz6:29 enz2:33
size=124 enz7:12 enz3:15 enz4:3 enz8:14 enz10:13 enz9:16 enz5:13 enz1:13 enz6:11 enz2:14
size=298 enz7:35 enz3:39 enz8:36 enz4:17 enz10:22 enz9:26 enz5:27 enz1:31 enz6:35 enz2:30
size=19 enz7:3 enz4:2 enz9:3 enz5:2 enz1:4 enz6:1 enz2:4
size=68 enz7:11 enz3:5 enz4:3 enz8:10 enz10:7 enz9:6 enz5:6 enz1:7 enz6:5 enz2:8
size=32 enz7:2 enz3:4 enz4:1 enz8:4 enz10:2 enz9:4 enz5:5 enz1:5 enz6:3 enz2:2
size=41 enz3:1 enz7:4 enz8:9 enz10:1 enz9:1 enz5:3 enz1:5 enz6:9 enz2:8
size=17 enz7:2 enz8:2 enz4:1 enz9:1 enz5:2 enz1:3 enz6:3 enz2:3
size=30 enz7:2 enz3:1 enz8:5 enz10:6 enz9:3 enz5:5 enz1:3 enz6:3 enz2:2
size=113 enz7:11 enz3:19 enz8:13 enz4:7 enz10:11 enz9:16 enz5:15 enz1:7 enz6:8 enz2:6
size=47 enz7:5 enz3:2 enz8:5 enz4:4 enz9:4 enz10:2 enz5:4 enz1:6 enz6:9 enz2:6
size=65 enz7:6 enz3:7 enz8:8 enz4:2 enz9:3 enz10:9 enz5:5 enz1:7 enz6:11 enz2:7
size=60 enz7:8 enz3:8 enz8:4 enz4:5 enz10:6 enz9:11 enz5:5 enz1:7 enz6:4 enz2:2
size=64 enz7:9 enz3:1 enz8:7 enz4:6 enz10:9 enz9:10 enz5:5 enz1:3 enz6:9 enz2:5
size=101 enz7:10 enz3:11 enz4:5 enz8:10 enz10:12 enz9:11 enz5:9 enz1:17 enz6:9 enz2:7
size=16 enz7:2 enz8:2 enz10:6 enz1:3 enz6:2 enz2:1
size=12 enz8:2 enz10:3 enz9:1 enz5:3 enz1:1 enz6:1 enz2:1
size=19 enz7:2 enz8:3 enz4:3 enz10:2 enz1:2 enz6:4 enz2:3
size=19 enz7:3 enz3:5 enz8:2 enz10:2 enz9:4 enz5:1 enz1:1 enz2:1
size=1 enz1:1
size=1 enz1:1
size=26 enz7:1 enz8:5 enz10:5 enz9:1 enz5:2 enz1:6 enz6:4 enz2:2
size=19 enz7:1 enz8:2 enz10:2 enz1:7 enz6:2 enz2:5
size=21 enz3:2 enz7:2 enz8:2 enz10:3 enz5:1 enz9:3 enz1:2 enz6:1 enz2:5
size=13 enz7:1 enz8:2 enz10:1 enz1:3 enz6:5 enz2:1
size=19 enz7:1 enz8:2 enz10:3 enz9:3 enz5:1 enz1:2 enz6:4 enz2:3
size=3 enz1:2 enz2:1
size=31 enz7:2 enz3:2 enz8:3 enz10:2 enz9:2 enz5:2 enz1:10 enz6:3 enz2:5
size=38 enz7:6 enz3:3 enz8:1 enz4:3 enz10:2 enz9:5 enz5:1 enz1:6 enz6:2 enz2:9
size=1 enz1:1
size=14 enz7:1 enz3:4 enz8:2 enz10:1 enz9:1 enz1:1 enz6:3 enz2:1
size=55 enz3:4 enz7:8 enz8:5 enz4:6 enz5:3 enz9:4 enz10:11 enz1:3 enz6:3 enz2:8
size=9 enz7:1 enz8:2 enz10:1 enz5:2 enz1:1 enz6:1 enz2:1
size=15 enz7:3 enz3:2 enz8:1 enz4:3 enz9:1 enz1:1 enz6:2 enz2:2
size=1 enz1:1
size=22 enz7:3 enz3:3 enz8:4 enz10:1 enz9:4 enz5:6 enz2:1
size=25 enz3:2 enz7:2 enz8:2 enz10:7 enz5:1 enz9:7 enz6:2 enz2:2
size=13 enz7:1 enz3:1 enz8:1 enz10:5 enz9:1 enz6:3 enz2:1
size=17 enz7:2 enz3:1 enz8:2 enz10:2 enz9:2 enz5:2 enz6:4 enz2:2
size=13 enz7:1 enz8:2 enz5:1 enz6:6 enz2:3
size=1 enz2:1
size=15 enz7:2 enz8:3 enz4:1 enz10:3 enz9:3 enz5:1 enz6:1 enz2:1
size=21 enz7:4 enz3:2 enz8:2 enz4:1 enz10:1 enz9:3 enz5:3 enz6:4 enz2:1
size=7 enz7:2 enz3:2 enz9:2 enz2:1
size=18 enz7:3 enz8:2 enz4:1 enz10:7 enz9:2 enz5:2 enz2:1
size=13 enz7:2 enz3:1 enz8:2 enz5:3 enz6:3 enz2:2
size=12 enz7:1 enz4:1 enz8:2 enz5:3 enz6:3 enz2:2
size=23 enz7:1 enz3:7 enz8:4 enz10:1 enz9:3 enz5:3 enz6:3 enz2:1
size=17 enz7:3 enz8:1 enz10:6 enz9:4 enz5:2 enz2:1
size=13 enz8:2 enz10:1 enz9:3 enz5:2 enz6:4 enz2:1
size=7 enz8:1 enz6:4 enz2:2
size=18 enz7:3 enz3:5 enz8:1 enz4:1 enz10:1 enz9:2 enz5:1 enz6:2 enz2:2
size=33 enz7:2 enz3:5 enz8:5 enz10:10 enz9:5 enz5:4 enz6:1 enz2:1
size=16 enz7:1 enz8:5 enz10:2 enz5:4 enz6:3 enz2:1
size=8 enz7:2 enz8:1 enz4:2 enz6:2 enz2:1
size=23 enz7:5 enz3:9 enz8:2 enz4:2 enz10:2 enz5:1 enz9:1 enz2:1
size=17 enz7:2 enz3:4 enz8:1 enz4:1 enz10:2 enz9:4 enz5:3
size=14 enz7:3 enz3:5 enz8:1 enz10:2 enz9:2 enz5:1
size=1 enz3:1
size=16 enz3:2 enz8:1 enz9:4 enz10:1 enz5:7 enz6:1
size=17 enz3:4 enz10:8 enz5:1 enz9:4
size=17 enz7:2 enz3:7 enz4:1 enz10:2 enz9:4 enz5:1
size=9 enz3:1 enz10:3 enz9:3 enz5:2
size=10 enz7:2 enz3:2 enz8:1 enz4:1 enz9:1 enz5:1 enz6:2
size=9 enz7:1 enz3:3 enz10:3 enz9:2
size=16 enz7:4 enz3:2 enz4:5 enz10:2 enz9:2 enz5:1
size=1 enz3:1
size=19 enz7:1 enz3:1 enz8:3 enz9:4 enz10:6 enz5:3 enz6:1
size=1 enz3:1
size=4 enz7:1 enz3:1 enz4:1 enz9:1
size=14 enz7:3 enz3:2 enz8:1 enz4:3 enz9:2 enz5:3
size=1 enz4:1
size=1 enz4:1
size=1 enz4:1
size=1 enz4:1
size=1 enz4:1
size=1 enz4:1
size=1 enz4:1
size=1 enz4:1
size=1 enz4:1
size=1 enz4:1
size=1 enz4:1
size=1 enz4:1
size=1 enz4:1
size=1 enz4:1
size=1 enz4:1
size=1 enz4:1
size=1 enz4:1
size=1 enz4:1
size=1 enz4:1
size=1 enz4:1
size=1 enz4:1
size=1 enz4:1
size=1 enz4:1
size=1 enz4:1
size=1 enz4:1
size=1 enz4:1
size=1 enz4:1
size=1 enz4:1
size=1 enz4:1
size=1 enz4:1
size=1 enz4:1
size=1 enz4:1
size=1 enz4:1
size=1 enz4:1
size=1 enz4:1
size=1 enz4:1
size=1 enz4:1
size=1 enz4:1
size=1 enz4:1
size=1 enz4:1
size=1 enz4:1
size=1 enz4:1
size=1 enz4:1
size=1 enz4:1
size=1 enz4:1
size=1 enz4:1
size=1 enz4:1
size=1 enz4:1
size=1 enz4:1
size=1 enz4:1
size=1 enz4:1
size=1 enz4:1
size=1 enz4:1
size=1 enz4:1
size=1 enz4:1
size=1 enz4:1
size=1 enz4:1
size=1 enz4:1
size=1 enz4:1
size=1 enz4:1
size=1 enz4:1
size=1 enz4:1
size=1 enz4:1
size=1 enz4:1
size=1 enz4:1
size=1 enz4:1
size=1 enz4:1
size=1 enz4:1
size=1 enz4:1
size=1 enz4:1
size=1 enz4:1
size=1 enz4:1
size=1 enz4:1
size=1 enz4:1
size=1 enz4:1
size=1 enz4:1
size=1 enz4:1
size=1 enz4:1
size=1 enz4:1
size=1 enz4:1
size=1 enz4:1
size=1 enz4:1
size=1 enz4:1
size=1 enz4:1
size=1 enz4:1
size=1 enz4:1
size=1 enz4:1
size=1 enz4:1
size=1 enz4:1
size=1 enz4:1
size=1 enz4:1
size=1 enz4:1
size=1 enz4:1
size=1 enz4:1
size=18 enz7:1 enz8:5 enz4:1 enz10:4 enz9:3 enz5:3 enz6:1
size=1 enz4:1
size=1 enz4:1
size=1 enz4:1
size=1 enz4:1
size=1 enz4:1
size=1 enz4:1
size=1 enz4:1
size=1 enz4:1
size=1 enz4:1
size=1 enz4:1
size=1 enz4:1
size=1 enz4:1
size=2 enz4:2
size=1 enz4:1
size=1 enz4:1
size=1 enz4:1
size=1 enz4:1
size=1 enz4:1
size=1 enz4:1
size=1 enz4:1
size=1 enz4:1
size=1 enz4:1
size=1 enz4:1
size=1 enz4:1
size=1 enz4:1
size=1 enz4:1
size=1 enz4:1
size=1 enz4:1
size=1 enz4:1
size=1 enz4:1
size=1 enz4:1
size=1 enz4:1
size=1 enz4:1
size=1 enz4:1
size=1 enz4:1
size=1 enz4:1
size=1 enz4:1
size=1 enz4:1
size=1 enz4:1
size=1 enz4:1
size=1 enz4:1
size=1 enz4:1
size=1 enz4:1
size=1 enz4:1
size=1 enz4:1
size=1 enz4:1
size=1 enz4:1
size=1 enz4:1
size=1 enz4:1
size=1 enz4:1
size=1 enz4:1
size=1 enz4:1
size=1 enz4:1
size=1 enz4:1
size=1 enz4:1
size=1 enz4:1
size=1 enz4:1
size=1 enz4:1
size=1 enz4:1
size=1 enz4:1
size=1 enz4:1
size=1 enz4:1
size=1 enz4:1
size=1 enz4:1
size=1 enz4:1
size=1 enz4:1
size=1 enz4:1
size=1 enz4:1
size=1 enz4:1
size=1 enz4:1
size=1 enz4:1
size=1 enz4:1
size=1 enz4:1
size=1 enz4:1
size=1 enz4:1
size=1 enz4:1
size=1 enz5:1
size=1 enz5:1
size=2 enz5:2
size=1 enz5:1
size=1 enz5:1
size=1 enz5:1
size=1 enz5:1
size=1 enz5:1
size=1 enz5:1
size=1 enz5:1
size=1 enz5:1
size=1 enz5:1
size=1 enz5:1
size=1 enz5:1
size=1 enz5:1
size=1 enz5:1
size=1 enz5:1
size=1 enz5:1
size=1 enz5:1
size=1 enz5:1
size=1 enz5:1
size=1 enz5:1
size=1 enz5:1
size=1 enz5:1
size=1 enz5:1
size=1 enz5:1
size=1 enz5:1
size=1 enz5:1
size=1 enz5:1
size=1 enz5:1
size=1 enz5:1
size=1 enz5:1
size=1 enz5:1
size=1 enz5:1
size=1 enz5:1
size=1 enz5:1
size=1 enz5:1
size=1 enz5:1
size=1 enz5:1
size=1 enz5:1
size=1 enz6:1
size=1 enz6:1
size=1 enz6:1
size=1 enz6:1
size=1 enz6:1
size=1 enz6:1
size=1 enz6:1
size=1 enz6:1
size=1 enz6:1
size=1 enz6:1
size=1 enz10:1
size=1 enz10:1

Frame 28
size=563 enz7:58 enz3:65 enz8:50 enz4:26 enz10:53 enz9:63 enz5:45 enz1:87 enz6:47 enz2:69
size=106 enz7:12 enz3:9 enz4:4 enz8:13 enz10:5 enz9:7 enz5:12 enz1:14 enz6:11 enz2:19
size=222 enz7:20 enz3:20 enz8:24 enz4:7 enz9:19 enz10:19 enz5:20 enz1:31 enz6:29 enz2:33
size=68 enz3:11 enz7:7 enz4:2 enz8:8 enz10:8 enz5:6 enz9:10 enz1:4 enz6:6 enz2:6
size=256 enz7:30 enz3:32 enz4:15 enz8:32 enz10:20 enz9:24 enz5:25 enz1:29 enz6:27 enz2:22
size=57 enz7:5 enz3:4 enz8:6 enz4:2 enz10:5 enz9:6 enz5:7 enz1:9 enz6:5 enz2:8
size=19 enz7:3 enz4:2 enz9:3 enz5:2 enz1:4 enz6:1 enz2:4
size=69 enz7:11 enz3:5 enz8:10 enz4:4 enz10:7 enz9:6 enz5:6 enz1:7 enz6:5 enz2:8
size=41 enz3:1 enz7:4 enz8:9 enz10:1 enz9:1 enz5:3 enz1:5 enz6:9 enz2:8
size=17 enz7:2 enz8:2 enz4:1 enz9:1 enz5:2 enz1:3 enz6:3 enz2:3
size=30 enz7:2 enz3:1 enz8:5 enz9:3 enz10:6 enz5:5 enz1:3 enz6:3 enz2:2
size=113 enz7:11 enz3:19 enz8:13 enz4:7 enz10:11 enz9:16 enz5:15 enz1:7 enz6:8 enz2:6
size=48 enz7:5 enz3:2 enz8:5 enz4:5 enz10:2 enz9:4 enz5:4 enz1:6 enz6:9 enz2:6
size=65 enz7:6 enz3:7 enz8:8 enz4:2 enz10:9 enz9:3 enz5:5 enz1:7 enz6:11 enz2:7
size=91 enz7:10 enz3:10 enz8:7 enz4:5 enz10:8 enz9:13 enz5:7 enz1:17 enz6:7 enz2:7
size=64 enz7:9 enz3:1 enz8:7 enz4:6 enz10:9 enz9:10 enz5:5 enz1:3 enz6:9 enz2:5
size=40 enz7:5 enz3:7 enz8:4 enz4:1 enz10:2 enz9:2 enz5:2 enz1:2 enz6:7 enz2:8
size=100 enz7:10 enz3:11 enz8:10 enz4:4 enz9:11 enz10:12 enz5:9 enz1:17 enz6:9 enz2:7
size=16 enz7:2 enz8:2 enz10:6 enz1:3 enz6:2 enz2:1
size=12 enz8:2 enz10:3 enz9:1 enz5:3 enz1:1 enz6:1 enz2:1
size=19 enz7:2 enz8:3 enz4:3 enz10:2 enz1:2 enz6:4 enz2:3
size=19 enz7:3 enz3:5 enz8:2 enz10:2 enz9:4 enz5:1 enz1:1 enz2:1
size=1 enz1:1
size=2 enz4:1 enz1:1
size=26 enz7:1 enz8:5 enz9:1 enz10:5 enz5:2 enz1:6 enz6:4 enz2:2
size=19 enz7:1 enz8:2 enz10:2 enz1:7 enz6:2 enz2:5
size=21 enz3:2 enz7:2 enz8:2 enz10:3 enz5:1 enz9:3 enz1:2 enz6:1 enz2:5
size=13 enz7:1 enz8:2 enz10:1 enz1:3 enz6:5 enz2:1
size=19 enz7:1 enz8:2 enz10:3 enz9:3 enz5:1 enz1:2 enz6:4 enz2:3
size=3 enz1:2 enz2:1
size=38 enz7:6 enz3:3 enz8:1 enz4:3 enz10:2 enz9:5 enz5:1 enz1:6 enz6:2 enz2:9
size=1 enz1:1
size=14 enz7:1 enz3:4 enz8:2 enz10:1 enz9:1 enz1:1 enz6:3 enz2:1
size=54 enz7:8 enz3:4 enz8:5 enz4:5 enz9:4 enz5:3 enz10:11 enz1:3 enz6:3 enz2:8
size=9 enz7:1 enz8:2 enz10:1 enz5:2 enz1:1 enz6:1 enz2:1
size=16 enz7:3 enz3:2 enz8:1 enz4:4 enz9:1 enz1:1 enz6:2 enz2:2
size=1 enz1:1
size=22 enz3:3 enz7:3 enz8:4 enz10:1 enz9:4 enz5:6 enz2:1
size=25 enz3:2 enz7:2 enz8:2 enz10:7 enz5:1 enz9:7 enz6:2 enz2:2
size=13 enz7:1 enz3:1 enz8:1 enz9:1 enz10:5 enz6:3 enz2:1
size=17 enz7:2 enz3:1 enz8:2 enz10:2 enz9:2 enz5:2 enz6:4 enz2:2
size=13 enz7:1 enz8:2 enz5:1 enz6:6 enz2:3
size=1 enz2:1
size=21 enz7:4 enz3:2 enz8:2 enz4:1 enz10:1 enz9:3 enz5:3 enz6:4 enz2:1
size=7 enz7:2 enz3:2 enz9:2 enz2:1
size=18 enz7:3 enz8:2 enz4:1 enz10:7 enz9:2 enz5:2 enz2:1
size=13 enz7:2 enz3:1 enz8:2 enz5:3 enz6:3 enz2:2
size=12 enz7:1 enz8:2 enz4:1 enz5:3 enz6:3 enz2:2
size=23 enz7:1 enz3:7 enz8:4 enz10:1 enz9:3 enz5:3 enz6:3 enz2:1
size=17 enz7:3 enz8:1 enz10:6 enz9:4 enz5:2 enz2:1
size=13 enz8:2 enz10:1 enz9:3 enz5:2 enz6:4 enz2:1
size=7 enz8:1 enz6:4 enz2:2
size=19 enz7:3 enz3:5 enz8:1 enz4:2 enz10:1 enz9:2 enz5:1 enz6:2 enz2:2
size=33 enz7:2 enz3:5 enz8:5 enz10:10 enz9:5 enz5:4 enz6:1 enz2:1
size=16 enz7:1 enz8:5 enz10:2 enz5:4 enz6:3 enz2:1
size=8 enz7:2 enz8:1 enz4:2 enz6:2 enz2:1
size=23 enz7:5 enz3:9 enz8:2 enz4:2 enz10:2 enz9:1 enz5:1 enz2:1
size=17 enz7:2 enz3:4 enz4:1 enz8:1 enz10:2 enz9:4 enz5:3
size=14 enz7:3 enz3:5 enz8:1 enz10:2 enz9:2 enz5:1
size=1 enz3:1
size=16 enz3:2 enz8:1 enz10:1 enz9:4 enz5:7 enz6:1
size=17 enz3:4 enz10:8 enz5:1 enz9:4
size=17 enz7:2 enz3:7 enz4:1 enz10:2 enz9:4 enz5:1
size=9 enz3:1 enz10:3 enz9:3 enz5:2
size=10 enz7:2 enz3:2 enz8:1 enz4:1 enz9:1 enz5:1 enz6:2
size=9 enz7:1 enz3:3 enz10:3 enz9:2
size=15 enz7:4 enz3:2 enz4:5 enz10:2 enz9:2
size=1 enz3:1
size=19 enz7:1 enz3:1 enz8:3 enz10:6 enz9:4 enz5:3 enz6:1
size=1 enz3:1
size=4 enz7:1 enz3:1 enz4:1 enz9:1
size=14 enz7:3 enz3:2 enz8:1 enz4:3 enz9:2 enz5:3
size=1 enz4:1
size=1 enz4:1
size=1 enz4:1
size=1 enz4:1
size=1 enz4:1
size=1 enz4:1
size=1 enz4:1
size=1 enz4:1
size=1 enz4:1
size=1 enz4:1
size=1 enz4:1
size=1 enz4:1
size=1 enz4:1
size=1 enz4:1
size=1 enz4:1
size=1 enz4:1
size=1 enz4:1
size=1 enz4:1
size=1 enz4:1
size=1 enz4:1
size=1 enz4:1
size=1 enz4:1
size=1 enz4:1
size=1 enz4:1
size=1 enz4:1
size=1 enz4:1
size=1 enz4:1
size=1 enz4:1
size=1 enz4:1
size=1 enz4:1
size=1 enz4:1
size=1 enz4:1
size=1 enz4:1
size=1 enz4:1
size=1 enz4:1
size=1 enz4:1
size=1 enz4:1
size=1 enz4:1
size=1 enz4:1
size=1 enz4:1
size=1 enz4:1
size=1 enz4:1
size=1 enz4:1
size=1 enz4:1
size=1 enz4:1
size=1 enz4:1
size=1 enz4:1
size=1 enz4:1
size=1 enz4:1
size=1 enz4:1
size=1 enz4:1
size=1 enz4:1
size=1 enz4:1
size=1 enz4:1
size=1 enz4:1
size=1 enz4:1
size=1 enz4:1
size=1 enz4:1
size=1 enz4:1
size=1 enz4:1
size=1 enz4:1
size=1 enz4:1
size=1 enz4:1
size=1 enz4:1
size=1 enz4:1
size=1 enz4:1
size=1 enz4:1
size=1 enz4:1
size=1 enz4:1
size=1 enz4:1
size=1 enz4:1
size=1 enz4:1
size=1 enz4:1
size=1 enz4:1
size=1 enz4:1
size=1 enz4:1
size=1 enz4:1
size=1 enz4:1
size=1 enz4:1
size=1 enz4:1
size=1 enz4:1
size=1 enz4:1
size=1 enz4:1
size=1 enz4:1
size=1 enz4:1
size=1 enz4:1
size=1 enz4:1
size=1 enz4:1
size=1 enz4:1
size=1 enz4:1
size=1 enz4:1
size=1 enz4:1
size=18 enz7:1 enz8:5 enz4:1 enz10:4 enz9:3 enz5:3 enz6:1
size=1 enz4:1
size=1 enz4:1
size=1 enz4:1
size=1 enz4:1
size=1 enz4:1
size=1 enz4:1
size=1 enz4:1
size=1 enz4:1
size=1 enz4:1
size=1 enz4:1
size=1 enz4:1
size=2 enz4:2
size=1 enz4:1
size=1 enz4:1
size=1 enz4:1
size=1 enz4:1
size=1 enz4:1
size=1 enz4:1
size=1 enz4:1
size=1 enz4:1
size=1 enz4:1
size=1 enz4:1
size=1 enz4:1
size=1 enz4:1
size=1 enz4:1
size=1 enz4:1
size=1 enz4:1
size=1 enz4:1
size=1 enz4:1
size=1 enz4:1
size=1 enz4:1
size=1 enz4:1
size=1 enz4:1
size=1 enz4:1
size=1 enz4:1
size=1 enz4:1
size=1 enz4:1
size=1 enz4:1
size=1 enz4:1
size=1 enz4:1
size=1 enz4:1
size=1 enz4:1
size=1 enz4:1
size=1 enz4:1
size=1 enz4:1
size=1 enz4:1
size=1 enz4:1
size=1 enz4:1
size=1 enz4:1
size=1 enz4:1
size=1 enz4:1
size=1 enz4:1
size=1 enz4:1
size=1 enz4:1
size=1 enz4:1
size=1 enz4:1
size=1 enz4:1
size=1 enz4:1
size=1 enz4:1
size=1 enz4:1
size=1 enz4:1
size=1 enz4:1
size=1 enz4:1
size=1 enz4:1
size=1 enz4:1
size=1 enz4:1
size=1 enz4:1
size=1 enz4:1
size=1 enz4:1
size=1 enz4:1
size=1 enz4:1
size=1 enz4:1
size=1 enz4:1
size=1 enz4:1
size=1 enz4:1
size=1 enz4:1
size=1 enz5:1
size=1 enz5:1
size=2 enz5:2
size=1 enz5:1
size=1 enz5:1
size=1 enz5:1
size=1 enz5:1
size=1 enz5:1
size=1 enz5:1
size=1 enz5:1
size=1 enz5:1
size=1 enz5:1
size=1 enz5:1
size=1 enz5:1
size=1 enz5:1
size=1 enz5:1
size=1 enz5:1
size=1 enz5:1
size=1 enz5:1
size=1 enz5:1
size=1 enz5:1
size=1 enz5:1
size=1 enz5:1
size=1 enz5:1
size=1 enz5:1
size=1 enz5:1
size=1 enz5:1
size=1 enz5:1
size=1 enz5:1
size=1 enz5:1
size=1 enz5:1
size=1 enz5:1
size=1 enz5:1
size=1 enz5:1
size=1 enz5:1
size=1 enz5:1
size=1 enz5:1
size=1 enz5:1
size=1 enz5:1
size=1 enz5:1
size=1 enz5:1
size=1 enz5:1
size=1 enz6:1
size=1 enz6:1
size=1 enz6:1
size=1 enz6:1
size=1 enz6:1
size=1 enz6:1
size=1 enz6:1
size=1 enz6:1
size=1 enz6:1
size=1 enz6:1
size=1 enz6:1
size=1 enz10:1
size=1 enz10:1

Frame 29
size=558 enz7:59 enz3:70 enz8:42 enz4:28 enz10:52 enz9:69 enz5:47 enz1:89 enz6:42 enz2:60
size=105 enz7:12 enz3:9 enz4:3 enz8:13 enz10:5 enz9:7 enz5:12 enz1:14 enz6:11 enz2:19
size=206 enz7:16 enz3:16 enz8:24 enz4:6 enz10:18 enz9:16 enz5:18 enz1:31 enz6:29 enz2:32
size=125 enz7:12 enz3:15 enz8:14 enz4:5 enz10:13 enz5:12 enz9:16 enz1:13 enz6:11 enz2:14
size=321 enz7:39 enz3:33 enz8:39 enz4:21 enz9:34 enz10:29 enz5:30 enz1:32 enz6:37 enz2:27
size=19 enz7:3 enz4:2 enz9:3 enz5:2 enz1:4 enz6:1 enz2:4
size=70 enz7:11 enz3:5 enz8:10 enz4:5 enz10:7 enz9:6 enz5:6 enz1:7 enz6:5 enz2:8
size=32 enz7:2 enz3:4 enz8:4 enz4:1 enz10:2 enz9:4 enz5:5 enz1:5 enz6:3 enz2:2
size=41 enz7:4 enz3:1 enz8:9 enz10:1 enz9:1 enz5:3 enz1:5 enz6:9 enz2:8
size=17 enz7:2 enz8:2 enz4:1 enz9:1 enz5:2 enz1:3 enz6:3 enz2:3
size=30 enz3:1 enz7:2 enz8:5 enz9:3 enz10:6 enz5:5 enz1:3 enz6:3 enz2:2
size=41 enz7:1 enz3:8 enz8:4 enz10:5 enz9:6 enz5:4 enz1:6 enz6:4 enz2:3
size=47 enz7:5 enz3:2 enz8:5 enz4:4 enz10:2 enz9:4 enz5:4 enz1:6 enz6:9 enz2:6
size=67 enz3:5 enz7:9 enz4:3 enz8:8 enz9:3 enz10:5 enz5:2 enz1:10 enz6:8 enz2:14
size=65 enz7:6 enz3:7 enz8:8 enz4:2 enz9:3 enz10:9 enz5:5 enz1:7 enz6:11 enz2:7
size=40 enz7:5 enz3:7 enz8:4 enz4:1 enz10:2 enz9:2 enz5:2 enz1:2 enz6:7 enz2:8
size=99 enz3:11 enz7:10 enz4:3 enz8:10 enz10:12 enz9:11 enz5:9 enz1:17 enz6:9 enz2:7
size=16 enz7:2 enz8:2 enz10:6 enz1:3 enz6:2 enz2:1
size=12 enz8:2 enz10:3 enz9:1 enz5:3 enz1:1 enz6:1 enz2:1
size=19 enz7:2 enz8:3 enz4:3 enz10:2 enz1:2 enz6:4 enz2:3
size=19 enz3:5 enz7:3 enz8:2 enz10:2 enz5:1 enz9:4 enz1:1 enz2:1
size=1 enz1:1
size=1 enz1:1
size=36 enz3:2 enz7:3 enz4:1 enz8:6 enz9:2 enz10:5 enz5:3 enz1:6 enz6:6 enz2:2
size=19 enz7:1 enz8:2 enz10:2 enz1:7 enz6:2 enz2:5
size=30 enz3:2 enz7:3 enz8:4 enz10:4 enz9:3 enz5:3 enz1:3 enz6:2 enz2:6
size=13 enz7:1 enz8:2 enz10:1 enz1:3 enz6:5 enz2:1
size=19 enz7:1 enz8:2 enz10:3 enz9:3 enz5:1 enz1:2 enz6:4 enz2:3
size=3 enz1:2 enz2:1
size=38 enz7:6 enz3:3 enz4:3 enz8:1 enz10:2 enz9:5 enz5:1 enz1:6 enz6:2 enz2:9
size=72 enz7:10 enz3:11 enz8:9 enz4:7 enz10:6 enz9:10 enz5:11 enz1:1 enz6:4 enz2:3
size=1 enz1:1
size=14 enz7:1 enz3:4 enz8:2 enz10:1 enz9:1 enz1:1 enz6:3 enz2:1
size=12 enz7:2 enz3:1 enz8:1 enz4:3 enz10:2 enz1:1 enz6:1 enz2:1
size=15 enz7:3 enz3:2 enz8:1 enz4:3 enz9:1 enz1:1 enz6:2 enz2:2
size=1 enz1:1
size=43 enz7:6 enz3:3 enz8:4 enz4:3 enz10:9 enz9:4 enz5:3 enz1:2 enz6:2 enz2:7
size=22 enz7:3 enz3:3 enz8:4 enz10:1 enz9:4 enz5:6 enz2:1
size=25 enz3:2 enz7:2 enz8:2 enz9:7 enz10:7 enz5:1 enz6:2 enz2:2
size=13 enz7:1 enz3:1 enz8:1 enz10:5 enz9:1 enz6:3 enz2:1
size=17 enz7:2 enz3:1 enz8:2 enz10:2 enz9:2 enz5:2 enz6:4 enz2:2
size=13 enz7:1 enz8:2 enz5:1 enz6:6 enz2:3
size=1 enz2:1
size=38 enz3:9 enz7:7 enz8:5 enz4:3 enz10:5 enz9:4 enz5:2 enz6:1 enz2:2
size=21 enz7:4 enz3:2 enz8:2 enz4:1 enz10:1 enz9:3 enz5:3 enz6:4 enz2:1
size=7 enz7:2 enz3:2 enz9:2 enz2:1
size=18 enz7:3 enz8:2 enz4:1 enz10:7 enz9:2 enz5:2 enz2:1
size=13 enz7:2 enz3:1 enz8:2 enz5:3 enz6:3 enz2:2
size=12 enz7:1 enz8:2 enz4:1 enz5:3 enz6:3 enz2:2
size=23 enz7:1 enz3:7 enz8:4 enz10:1 enz9:3 enz5:3 enz6:3 enz2:1
size=17 enz7:3 enz8:1 enz10:6 enz9:4 enz5:2 enz2:1
size=13 enz8:2 enz10:1 enz9:3 enz5:2 enz6:4 enz2:1
size=7 enz8:1 enz6:4 enz2:2
size=20 enz7:3 enz3:5 enz4:3 enz8:1 enz10:1 enz9:2 enz5:1 enz6:2 enz2:2
size=33 enz7:2 enz3:5 enz8:5 enz10:10 enz9:5 enz5:4 enz6:1 enz2:1
size=16 enz7:1 enz8:5 enz10:2 enz5:4 enz6:3 enz2:1
size=8 enz7:2 enz8:1 enz4:2 enz6:2 enz2:1
size=17 enz7:2 enz3:4 enz4:1 enz8:1 enz10:2 enz9:4 enz5:3
size=14 enz7:3 enz3:5 enz8:1 enz10:2 enz9:2 enz5:1
size=1 enz3:1
size=16 enz3:2 enz8:1 enz10:1 enz9:4 enz5:7 enz6:1
size=17 enz3:4 enz10:8 enz5:1 enz9:4
size=17 enz7:2 enz3:7 enz4:1 enz10:2 enz9:4 enz5:1
size=9 enz3:1 enz10:3 enz9:3 enz5:2
size=9 enz7:1 enz3:3 enz10:3 enz9:2
size=15 enz7:4 enz3:2 enz4:5 enz10:2 enz9:2
size=1 enz3:1
size=19 enz7:1 enz3:1 enz8:3 enz10:6 enz9:4 enz5:3 enz6:1
size=1 enz3:1
size=4 enz7:1 enz3:1 enz4:1 enz9:1
size=14 enz7:3 enz3:2 enz8:1 enz4:3 enz9:2 enz5:3
size=1 enz4:1
size=2 enz4:2
size=1 enz4:1
size=1 enz4:1
size=1 enz4:1
size=1 enz4:1
size=1 enz4:1
size=1 enz4:1
size=1 enz4:1
size=1 enz4:1
size=1 enz4:1
size=1 enz4:1
size=1 enz4:1
size=1 enz4:1
size=1 enz4:1
size=1 enz4:1
size=1 enz4:1
size=1 enz4:1
size=1 enz4:1
size=1 enz4:1
size=1 enz4:1
size=1 enz4:1
size=1 enz4:1
size=1 enz4:1
size=1 enz4:1
size=1 enz4:1
size=1 enz4:1
size=1 enz4:1
size=1 enz4:1
size=1 enz4:1
size=1 enz4:1
size=1 enz4:1
size=1 enz4:1
size=1 enz4:1
size=1 enz4:1
size=1 enz4:1
size=1 enz4:1
size=1 enz4:1
size=2 enz4:1 enz6:1
size=1 enz4:1
size=1 enz4:1
size=1 enz4:1
size=1 enz4:1
size=1 enz4:1
size=1 enz4:1
size=1 enz4:1
size=1 enz4:1
size=1 enz4:1
size=1 enz4:1
size=1 enz4:1
size=1 enz4:1
size=1 enz4:1
size=1 enz4:1
size=1 enz4:1
size=1 enz4:1
size=1 enz4:1
size=1 enz4:1
size=1 enz4:1
size=1 enz4:1
size=1 enz4:1
size=1 enz4:1
size=1 enz4:1
size=1 enz4:1
size=1 enz4:1
size=1 enz4:1
size=1 enz4:1
size=1 enz4:1
size=1 enz4:1
size=1 enz4:1
size=1 enz4:1
size=1 enz4:1
size=1 enz4:1
size=1 enz4:1
size=1 enz4:1
size=1 enz4:1
size=1 enz4:1
size=1 enz4:1
size=1 enz4:1
size=1 enz4:1
size=1 enz4:1
size=1 enz4:1
size=1 enz4:1
size=1 enz4:1
size=1 enz4:1
size=1 enz4:1
size=1 enz4:1
size=1 enz4:1
size=1 enz4:1
size=1 enz4:1
size=1 enz4:1
size=1 enz4:1
size=1 enz4:1
size=18 enz7:1 enz8:5 enz4:1 enz10:4 enz9:3 enz5:3 enz6:1
size=1 enz4:1
size=1 enz4:1
size=1 enz4:1
size=1 enz4:1
size=1 enz4:1
size=1 enz4:1
size=1 enz4:1
size=1 enz4:1
size=1 enz4:1
size=1 enz4:1
size=1 enz4:1
size=1 enz4:1
size=2 enz4:2
size=1 enz4:1
size=1 enz4:1
size=1 enz4:1
size=1 enz4:1
size=1 enz4:1
size=1 enz4:1
size=1 enz4:1
size=1 enz4:1
size=1 enz4:1
size=1 enz4:1
size=1 enz4:1
size=1 enz4:1
size=1 enz4:1
size=1 enz4:1
size=1 enz4:1
size=1 enz4:1
size=1 enz4:1
size=1 enz4:1
size=1 enz4:1
size=1 enz4:1
size=1 enz4:1
size=1 enz4:1
size=1 enz4:1
size=1 enz4:1
size=1 enz4:1
size=1 enz4:1
size=1 enz4:1
size=1 enz4:1
size=1 enz4:1
size=1 enz4:1
size=1 enz4:1
size=1 enz4:1
size=1 enz4:1
size=1 enz4:1
size=1 enz4:1
size=1 enz4:1
size=1 enz4:1
size=1 enz4:1
size=1 enz4:1
size=1 enz4:1
size=1 enz4:1
size=1 enz4:1
size=1 enz4:1
size=1 enz4:1
size=1 enz4:1
size=1 enz4:1
size=1 enz4:1
size=1 enz4:1
size=1 enz4:1
size=1 enz4:1
size=1 enz4:1
size=1 enz4:1
size=1 enz4:1
size=1 enz4:1
size=1 enz4:1
size=1 enz4:1
size=1 enz4:1
size=1 enz4:1
size=1 enz4:1
size=1 enz4:1
size=1 enz4:1
size=1 enz4:1
size=1 enz5:1
size=1 enz5:1
size=1 enz5:1
size=1 enz5:1
size=1 enz5:1
size=1 enz5:1
size=1 enz5:1
size=1 enz5:1
size=1 enz5:1
size=1 enz5:1
size=1 enz5:1
size=1 enz5:1
size=1 enz5:1
size=1 enz5:1
size=1 enz5:1
size=1 enz5:1
size=1 enz5:1
size=1 enz5:1
size=1 enz5:1
size=1 enz5:1
size=1 enz5:1
size=1 enz5:1
size=1 enz5:1
size=1 enz5:1
size=1 enz5:1
size=1 enz5:1
size=1 enz5:1
size=1 enz5:1
size=1 enz5:1
size=1 enz5:1
size=1 enz5:1
size=1 enz5:1
size=1 enz5:1
size=1 enz5:1
size=1 enz5:1
size=1 enz5:1
size=1 enz5:1
size=1 enz5:1
size=1 enz5:1
size=1 enz5:1
size=1 enz5:1
size=1 enz5:1
size=1 enz5:1
size=1 enz6:1
size=1 enz6:1
size=1 enz6:1
size=1 enz6:1
size=1 enz6:1
size=1 enz6:1
size=1 enz6:1
size=1 enz6:1
size=1 enz6:1
size=1 enz10:1
size=1 enz10:1

Frame 30
size=450 enz7:45 enz3:56 enz8:35 enz4:21 enz10:43 enz9:53 enz5:38 enz1:72 enz6:35 enz2:52
size=55 enz7:4 enz3:2 enz8:9 enz10:2 enz9:3 enz5:8 enz1:10 enz6:6 enz2:11
size=206 enz7:16 enz3:16 enz8:24 enz4:6 enz10:18 enz9:16 enz5:18 enz1:31 enz6:29 enz2:32
size=125 enz3:15 enz7:12 enz8:14 enz4:5 enz9:16 enz10:13 enz5:12 enz1:13 enz6:11 enz2:14
size=300 enz7:36 enz3:35 enz8:36 enz4:18 enz9:28 enz10:29 enz5:28 enz1:31 enz6:30 enz2:29
size=19 enz7:3 enz4:2 enz9:3 enz5:2 enz1:4 enz6:1 enz2:4
size=69 enz7:11 enz3:5 enz8:10 enz4:4 enz9:6 enz5:6 enz10:7 enz1:7 enz6:5 enz2:8
size=33 enz3:4 enz7:2 enz8:4 enz4:2 enz10:2 enz9:4 enz5:5 enz1:5 enz6:3 enz2:2
size=41 enz7:4 enz3:1 enz8:9 enz10:1 enz9:1 enz5:3 enz1:5 enz6:9 enz2:8
size=17 enz7:2 enz8:2 enz4:1 enz9:1 enz5:2 enz1:3 enz6:3 enz2:3
size=30 enz7:2 enz3:1 enz8:5 enz10:6 enz9:3 enz5:5 enz1:3 enz6:3 enz2:2
size=41 enz7:1 enz3:8 enz8:4 enz10:5 enz9:6 enz5:4 enz1:6 enz6:4 enz2:3
size=47 enz7:5 enz3:2 enz4:4 enz8:5 enz9:4 enz10:2 enz5:4 enz1:6 enz6:9 enz2:6
size=50 enz7:8 enz3:7 enz4:3 enz8:4 enz10:3 enz9:4 enz5:4 enz1:4 enz6:5 enz2:8
size=67 enz7:9 enz3:5 enz4:3 enz8:8 enz9:3 enz10:5 enz5:2 enz1:10 enz6:8 enz2:14
size=65 enz7:6 enz3:7 enz4:2 enz8:8 enz9:3 enz10:9 enz5:5 enz1:7 enz6:11 enz2:7
size=91 enz3:10 enz7:10 enz8:7 enz4:5 enz10:8 enz9:13 enz5:7 enz1:17 enz6:7 enz2:7
size=64 enz7:9 enz3:1 enz8:7 enz4:6 enz10:9 enz9:10 enz5:5 enz1:3 enz6:9 enz2:5
size=40 enz7:5 enz3:7 enz8:4 enz4:1 enz10:2 enz9:2 enz5:2 enz1:2 enz6:7 enz2:8
size=98 enz3:11 enz7:10 enz4:2 enz8:10 enz10:12 enz9:11 enz5:9 enz1:17 enz2:7 enz6:9
size=16 enz7:2 enz8:2 enz10:6 enz1:3 enz6:2 enz2:1
size=12 enz8:2 enz10:3 enz9:1 enz5:3 enz1:1 enz6:1 enz2:1
size=19 enz7:2 enz8:3 enz4:3 enz10:2 enz1:2 enz6:4 enz2:3
size=19 enz7:3 enz3:5 enz8:2 enz10:2 enz9:4 enz5:1 enz1:1 enz2:1
size=1 enz1:1
size=1 enz1:1
size=26 enz7:1 enz8:5 enz9:1 enz10:5 enz5:2 enz1:6 enz6:4 enz2:2
size=19 enz7:1 enz8:2 enz10:2 enz1:7 enz6:2 enz2:5
size=31 enz3:2 enz7:3 enz4:1 enz8:4 enz9:3 enz10:4 enz5:3 enz1:3 enz6:2 enz2:6
size=13 enz7:1 enz8:2 enz10:1 enz1:3 enz6:5 enz2:1
size=19 enz7:1 enz8:2 enz10:3 enz9:3 enz5:1 enz1:2 enz6:4 enz2:3
size=3 enz1:2 enz2:1
size=38 enz7:6 enz3:3 enz4:3 enz8:1 enz10:2 enz9:5 enz5:1 enz1:6 enz6:2 enz2:9
size=72 enz7:10 enz3:11 enz8:9 enz4:7 enz10:6 enz9:10 enz5:11 enz1:1 enz6:4 enz2:3
size=1 enz1:1
size=14 enz7:1 enz3:4 enz8:2 enz10:1 enz9:1 enz1:1 enz6:3 enz2:1
size=12 enz7:2 enz3:1 enz8:1 enz4:3 enz10:2 enz1:1 enz6:1 enz2:1
size=15 enz7:3 enz3:2 enz8:1 enz4:3 enz9:1 enz1:1 enz6:2 enz2:2
size=1 enz1:1
size=22 enz7:3 enz3:3 enz8:4 enz10:1 enz9:4 enz5:6 enz2:1
size=25 enz3:2 enz7:2 enz8:2 enz10:7 enz9:7 enz5:1 enz6:2 enz2:2
size=13 enz7:1 enz3:1 enz8:1 enz10:5 enz9:1 enz6:3 enz2:1
size=17 enz7:2 enz3:1 enz8:2 enz10:2 enz9:2 enz5:2 enz6:4 enz2:2
size=13 enz7:1 enz8:2 enz5:1 enz6:6 enz2:3
size=1 enz2:1
size=15 enz7:2 enz8:3 enz4:1 enz10:3 enz9:3 enz5:1 enz6:1 enz2:1
size=21 enz7:4 enz3:2 enz8:2 enz4:1 enz10:1 enz9:3 enz5:3 enz6:4 enz2:1
size=7 enz7:2 enz3:2 enz9:2 enz2:1
size=18 enz7:3 enz8:2 enz4:1 enz10:7 enz9:2 enz5:2 enz2:1
size=13 enz7:2 enz3:1 enz8:2 enz5:3 enz6:3 enz2:2
size=12 enz7:1 enz8:2 enz4:1 enz5:3 enz6:3 enz2:2
size=23 enz7:1 enz3:7 enz8:4 enz10:1 enz9:3 enz5:3 enz6:3 enz2:1
size=17 enz7:3 enz8:1 enz10:6 enz9:4 enz5:2 enz2:1
size=13 enz8:2 enz10:1 enz9:3 enz5:2 enz6:4 enz2:1
size=17 enz7:4 enz3:4 enz4:2 enz10:1 enz9:3 enz5:2 enz2:1
size=7 enz8:1 enz6:4 enz2:2
size=20 enz7:3 enz3:5 enz8:1 enz4:3 enz10:1 enz9:2 enz5:1 enz6:2 enz2:2
size=33 enz7:2 enz3:5 enz8:5 enz10:10 enz9:5 enz5:4 enz6:1 enz2:1
size=16 enz7:1 enz8:5 enz10:2 enz5:4 enz6:3 enz2:1
size=8 enz7:2 enz8:1 enz4:2 enz6:2 enz2:1
size=23 enz7:5 enz3:9 enz8:2 enz4:2 enz10:2 enz9:1 enz5:1 enz2:1
size=17 enz7:2 enz3:4 enz4:1 enz8:1 enz10:2 enz9:4 enz5:3
size=14 enz7:3 enz3:5 enz8:1 enz10:2 enz9:2 enz5:1
size=1 enz3:1
size=16 enz3:2 enz8:1 enz9:4 enz10:1 enz5:7 enz6:1
size=17 enz3:4 enz10:8 enz5:1 enz9:4
size=18 enz7:2 enz3:7 enz4:2 enz10:2 enz9:4 enz5:1
size=9 enz3:1 enz10:3 enz5:2 enz9:3
size=10 enz7:2 enz3:2 enz8:1 enz4:1 enz9:1 enz5:1 enz6:2
size=9 enz7:1 enz3:3 enz10:3 enz9:2
size=15 enz7:4 enz3:2 enz4:5 enz10:2 enz9:2
size=1 enz3:1
size=19 enz7:1 enz3:1 enz8:3 enz9:4 enz10:6 enz5:3 enz6:1
size=1 enz3:1
size=4 enz7:1 enz3:1 enz4:1 enz9:1
size=14 enz7:3 enz3:2 enz8:1 enz4:3 enz9:2 enz5:3
size=1 enz4:1
size=1 enz4:1
size=1 enz4:1
size=1 enz4:1
size=1 enz4:1
size=1 enz4:1
size=1 enz4:1
size=1 enz4:1
size=1 enz4:1
size=1 enz4:1
size=1 enz4:1
size=1 enz4:1
size=1 enz4:1
size=1 enz4:1
size=1 enz4:1
size=1 enz4:1
size=1 enz4:1
size=1 enz4:1
size=1 enz4:1
size=1 enz4:1
size=1 enz4:1
size=1 enz4:1
size=1 enz4:1
size=1 enz4:1
size=1 enz4:1
size=1 enz4:1
size=1 enz4:1
size=1 enz4:1
size=1 enz4:1
size=1 enz4:1
size=1 enz4:1
size=1 enz4:1
size=1 enz4:1
size=1 enz4:1
size=1 enz4:1
size=1 enz4:1
size=1 enz4:1
size=1 enz4:1
size=1 enz4:1
size=1 enz4:1
size=1 enz4:1
size=1 enz4:1
size=1 enz4:1
size=1 enz4:1
size=1 enz4:1
size=1 enz4:1
size=1 enz4:1
size=1 enz4:1
size=1 enz4:1
size=1 enz4:1
size=1 enz4:1
size=1 enz4:1
size=1 enz4:1
size=1 enz4:1
size=1 enz4:1
size=1 enz4:1
size=1 enz4:1
size=1 enz4:1
size=1 enz4:1
size=1 enz4:1
size=1 enz4:1
size=1 enz4:1
size=1 enz4:1
size=1 enz4:1
size=1 enz4:1
size=1 enz4:1
size=1 enz4:1
size=1 enz4:1
size=2 enz4:1 enz5:1
size=1 enz4:1
size=1 enz4:1
size=1 enz4:1
size=1 enz4:1
size=1 enz4:1
size=1 enz4:1
size=1 enz4:1
size=1 enz4:1
size=1 enz4:1
size=1 enz4:1
size=1 enz4:1
size=1 enz4:1
size=1 enz4:1
size=1 enz4:1
size=1 enz4:1
size=1 enz4:1
size=1 enz4:1
size=1 enz4:1
size=1 enz4:1
size=1 enz4:1
size=1 enz4:1
size=1 enz4:1
size=1 enz4:1
size=1 enz4:1
size=18 enz7:1 enz8:5 enz4:1 enz10:4 enz9:3 enz5:3 enz6:1
size=1 enz4:1
size=1 enz4:1
size=1 enz4:1
size=1 enz4:1
size=1 enz4:1
size=1 enz4:1
size=1 enz4:1
size=1 enz4:1
size=1 enz4:1
size=1 enz4:1
size=1 enz4:1
size=1 enz4:1
size=1 enz4:1
size=1 enz4:1
size=1 enz4:1
size=1 enz4:1
size=1 enz4:1
size=1 enz4:1
size=1 enz4:1
size=1 enz4:1
size=1 enz4:1
size=1 enz4:1
size=1 enz4:1
size=1 enz4:1
size=1 enz4:1
size=1 enz4:1
size=1 enz4:1
size=1 enz4:1
size=1 enz4:1
size=1 enz4:1
size=1 enz4:1
size=1 enz4:1
size=1 enz4:1
size=1 enz4:1
size=1 enz4:1
size=1 enz4:1
size=1 enz4:1
size=1 enz4:1
size=1 enz4:1
size=1 enz4:1
size=1 enz4:1
size=1 enz4:1
size=1 enz4:1
size=1 enz4:1
size=1 enz4:1
size=1 enz4:1
size=1 enz4:1
size=1 enz4:1
size=1 enz4:1
size=1 enz4:1
size=1 enz4:1
size=1 enz4:1
size=1 enz4:1
size=1 enz4:1
size=1 enz4:1
size=1 enz4:1
size=1 enz4:1
size=1 enz4:1
size=1 enz4:1
size=1 enz4:1
size=1 enz4:1
size=1 enz4:1
size=1 enz4:1
size=1 enz4:1
size=1 enz4:1
size=1 enz4:1
size=1 enz4:1
size=1 enz4:1
size=1 enz4:1
size=1 enz4:1
size=1 enz4:1
size=1 enz4:1
size=1 enz4:1
size=1 enz4:1
size=1 enz4:1
size=1 enz5:1
size=1 enz5:1
size=1 enz5:1
size=1 enz5:1
size=1 enz5:1
size=1 enz5:1
size=1 enz5:1
size=1 enz5:1
size=1 enz5:1
size=1 enz5:1
size=1 enz5:1
size=1 enz5:1
size=1 enz5:1
size=1 enz5:1
size=1 enz5:1
size=1 enz5:1
size=1 enz5:1
size=1 enz5:1
size=1 enz5:1
size=1 enz5:1
size=1 enz5:1
size=1 enz5:1
size=1 enz5:1
size=1 enz5:1
size=1 enz5:1
size=1 enz5:1
size=1 enz5:1
size=1 enz5:1
size=1 enz5:1
size=1 enz5:1
size=1 enz5:1
size=1 enz5:1
size=1 enz5:1
size=1 enz5:1
size=1 enz5:1
size=1 enz5:1
size=1 enz5:1
size=1 enz5:1
size=1 enz5:1
size=1 enz5:1
size=1 enz5:1
size=1 enz5:1
size=1 enz6:1
size=1 enz6:1
size=1 enz6:1
size=1 enz6:1
size=1 enz6:1
size=1 enz6:1
size=1 enz6:1
size=1 enz6:1
size=1 enz6:1
size=1 enz6:1
size=1 enz10:1
size=1 enz10:1

Frame 31
size=515 enz7:54 enz3:61 enz8:43 enz4:23 enz10:48 enz9:56 enz5:39 enz1:82 enz6:43 enz2:66
size=55 enz3:2 enz7:4 enz8:9 enz10:2 enz9:3 enz5:8 enz1:10 enz6:6 enz2:11
size=222 enz7:20 enz3:20 enz8:24 enz4:7 enz9:19 enz10:19 enz5:20 enz1:31 enz6:29 enz2:33
size=98 enz7:8 enz3:14 enz8:11 enz4:1 enz10:12 enz9:14 enz5:10 enz1:10 enz6:8 enz2:10
size=364 enz7:45 enz3:36 enz8:43 enz4:24 enz10:38 enz9:38 enz5:33 enz1:34 enz6:39 enz2:34
size=27 enz3:1 enz7:4 enz8:3 enz4:4 enz10:1 enz9:2 enz5:2 enz1:3 enz6:3 enz2:4
size=19 enz7:3 enz4:2 enz9:3 enz5:2 enz1:4 enz6:1 enz2:4
size=69 enz7:11 enz3:5 enz8:10 enz4:4 enz10:7 enz9:6 enz5:6 enz1:7 enz6:5 enz2:8
size=32 enz7:2 enz3:4 enz8:4 enz4:1 enz10:2 enz9:4 enz5:5 enz1:5 enz6:3 enz2:2
size=41 enz7:4 enz3:1 enz8:9 enz10:1 enz9:1 enz5:3 enz1:5 enz6:9 enz2:8
size=17 enz7:2 enz8:2 enz4:1 enz9:1 enz5:2 enz1:3 enz6:3 enz2:3
size=30 enz3:1 enz7:2 enz8:5 enz10:6 enz9:3 enz5:5 enz1:3 enz6:3 enz2:2
size=42 enz7:1 enz3:8 enz8:4 enz10:5 enz9:6 enz5:4 enz1:6 enz6:5 enz2:3
size=47 enz7:5 enz3:2 enz8:5 enz4:4 enz10:2 enz9:4 enz5:4 enz1:6 enz6:9 enz2:6
size=50 enz7:8 enz3:7 enz8:4 enz4:3 enz10:3 enz9:4 enz5:4 enz1:4 enz6:5 enz2:8
size=65 enz7:6 enz3:7 enz8:8 enz4:2 enz9:3 enz10:9 enz5:5 enz1:7 enz6:11 enz2:7
size=91 enz7:10 enz3:10 enz8:7 enz4:5 enz10:8 enz9:13 enz5:7 enz1:17 enz6:7 enz2:7
size=40 enz7:5 enz3:7 enz8:4 enz4:1 enz10:2 enz9:2 enz5:2 enz1:2 enz6:7 enz2:8
size=99 enz7:10 enz3:11 enz8:10 enz4:3 enz9:11 enz10:12 enz5:9 enz1:17 enz6:9 enz2:7
size=16 enz7:2 enz8:2 enz10:6 enz1:3 enz6:2 enz2:1
size=12 enz8:2 enz10:3 enz9:1 enz5:3 enz1:1 enz6:1 enz2:1
size=19 enz7:2 enz8:3 enz4:3 enz10:2 enz1:2 enz6:4 enz2:3
size=19 enz3:5 enz7:3 enz8:2 enz10:2 enz9:4 enz5:1 enz1:1 enz2:1
size=1 enz1:1
size=1 enz1:1
size=26 enz7:1 enz8:5 enz9:1 enz10:5 enz5:2 enz1:6 enz6:4 enz2:2
size=19 enz7:1 enz8:2 enz10:2 enz1:7 enz6:2 enz2:5
size=31 enz3:2 enz7:3 enz4:1 enz8:4 enz9:3 enz10:4 enz5:3 enz1:3 enz6:2 enz2:6
size=13 enz7:1 enz8:2 enz10:1 enz1:3 enz6:5 enz2:1
size=19 enz7:1 enz8:2 enz10:3 enz9:3 enz5:1 enz1:2 enz6:4 enz2:3
size=3 enz1:2 enz2:1
size=38 enz7:6 enz3:3 enz8:1 enz4:3 enz5:1 enz10:2 enz9:5 enz1:6 enz6:2 enz2:9
size=72 enz7:10 enz3:11 enz8:9 enz4:7 enz10:6 enz9:10 enz5:11 enz1:1 enz6:4 enz2:3
size=1 enz1:1
size=14 enz7:1 enz3:4 enz8:2 enz10:1 enz9:1 enz1:1 enz6:3 enz2:1
size=12 enz7:2 enz3:1 enz8:1 enz4:3 enz10:2 enz1:1 enz6:1 enz2:1
size=15 enz7:3 enz3:2 enz8:1 enz4:3 enz9:1 enz1:1 enz6:2 enz2:2
size=1 enz1:1
size=22 enz7:3 enz3:3 enz8:4 enz10:1 enz9:4 enz5:6 enz2:1
size=25 enz3:2 enz7:2 enz8:2 enz10:7 enz9:7 enz5:1 enz6:2 enz2:2
size=13 enz7:1 enz3:1 enz8:1 enz9:1 enz10:5 enz6:3 enz2:1
size=17 enz7:2 enz3:1 enz8:2 enz10:2 enz9:2 enz5:2 enz6:4 enz2:2
size=13 enz7:1 enz8:2 enz5:1 enz6:6 enz2:3
size=1 enz2:1
size=15 enz7:2 enz8:3 enz4:1 enz10:3 enz9:3 enz5:1 enz6:1 enz2:1
size=21 enz7:4 enz3:2 enz8:2 enz4:1 enz10:1 enz9:3 enz5:3 enz6:4 enz2:1
size=7 enz7:2 enz3:2 enz9:2 enz2:1
size=18 enz7:3 enz8:2 enz4:1 enz10:7 enz9:2 enz5:2 enz2:1
size=13 enz7:2 enz3:1 enz8:2 enz5:3 enz6:3 enz2:2
size=12 enz7:1 enz8:2 enz4:1 enz5:3 enz6:3 enz2:2
size=23 enz7:1 enz3:7 enz8:4 enz10:1 enz9:3 enz5:3 enz6:3 enz2:1
size=17 enz7:3 enz8:1 enz10:6 enz9:4 enz5:2 enz2:1
size=13 enz8:2 enz10:1 enz9:3 enz5:2 enz6:4 enz2:1
size=8 enz8:1 enz4:1 enz6:4 enz2:2
size=18 enz7:3 enz3:5 enz8:1 enz4:1 enz10:1 enz9:2 enz5:1 enz6:2 enz2:2
size=33 enz7:2 enz3:5 enz8:5 enz10:10 enz9:5 enz5:4 enz6:1 enz2:1
size=16 enz7:1 enz8:5 enz10:2 enz5:4 enz6:3 enz2:1
size=8 enz7:2 enz8:1 enz4:2 enz6:2 enz2:1
size=23 enz7:5 enz3:9 enz8:2 enz4:2 enz10:2 enz5:1 enz9:1 enz2:1
size=17 enz7:2 enz3:4 enz8:1 enz4:1 enz10:2 enz9:4 enz5:3
size=14 enz7:3 enz3:5 enz8:1 enz10:2 enz9:2 enz5:1
size=1 enz3:1
size=16 enz3:2 enz8:1 enz10:1 enz9:4 enz5:7 enz6:1
size=17 enz3:4 enz10:8 enz5:1 enz9:4
size=18 enz7:2 enz3:7 enz4:2 enz10:2 enz9:4 enz5:1
size=9 enz3:1 enz10:3 enz5:2 enz9:3
size=11 enz7:2 enz3:2 enz8:1 enz4:2 enz9:1 enz5:1 enz6:2
size=9 enz7:1 enz3:3 enz10:3 enz9:2
size=16 enz7:4 enz3:2 enz4:5 enz10:2 enz9:2 enz5:1
size=1 enz3:1
size=19 enz7:1 enz3:1 enz8:3 enz10:6 enz9:4 enz5:3 enz6:1
size=1 enz3:1
size=4 enz7:1 enz3:1 enz4:1 enz9:1
size=14 enz7:3 enz3:2 enz8:1 enz4:3 enz9:2 enz5:3
size=1 enz4:1
size=1 enz4:1
size=1 enz4:1
size=1 enz4:1
size=1 enz4:1
size=1 enz4:1
size=1 enz4:1
size=1 enz4:1
size=1 enz4:1
size=1 enz4:1
size=1 enz4:1
size=1 enz4:1
size=1 enz4:1
size=1 enz4:1
size=1 enz4:1
size=1 enz4:1
size=1 enz4:1
size=1 enz4:1
size=1 enz4:1
size=1 enz4:1
size=1 enz4:1
size=1 enz4:1
size=1 enz4:1
size=1 enz4:1
size=1 enz4:1
size=1 enz4:1
size=1 enz4:1
size=1 enz4:1
size=1 enz4:1
size=1 enz4:1
size=1 enz4:1
size=1 enz4:1
size=1 enz4:1
size=1 enz4:1
size=1 enz4:1
size=1 enz4:1
size=1 enz4:1
size=1 enz4:1
size=1 enz4:1
size=2 enz4:1 enz6:1
size=1 enz4:1
size=1 enz4:1
size=1 enz4:1
size=1 enz4:1
size=1 enz4:1
size=1 enz4:1
size=1 enz4:1
size=1 enz4:1
size=1 enz4:1
size=1 enz4:1
size=1 enz4:1
size=1 enz4:1
size=1 enz4:1
size=1 enz4:1
size=1 enz4:1
size=1 enz4:1
size=1 enz4:1
size=1 enz4:1
size=1 enz4:1
size=1 enz4:1
size=1 enz4:1
size=1 enz4:1
size=1 enz4:1
size=1 enz4:1
size=1 enz4:1
size=1 enz4:1
size=1 enz4:1
size=1 enz4:1
size=1 enz4:1
size=1 enz4:1
size=1 enz4:1
size=1 enz4:1
size=1 enz4:1
size=1 enz4:1
size=1 enz4:1
size=1 enz4:1
size=1 enz4:1
size=1 enz4:1
size=1 enz4:1
size=1 enz4:1
size=1 enz4:1
size=1 enz4:1
size=1 enz4:1
size=1 enz4:1
size=1 enz4:1
size=1 enz4:1
size=1 enz4:1
size=1 enz4:1
size=1 enz4:1
size=1 enz4:1
size=1 enz4:1
size=1 enz4:1
size=1 enz4:1
size=1 enz4:1
size=18 enz7:1 enz8:5 enz4:1 enz10:4 enz9:3 enz5:3 enz6:1
size=1 enz4:1
size=1 enz4:1
size=1 enz4:1
size=1 enz4:1
size=1 enz4:1
size=1 enz4:1
size=1 enz4:1
size=1 enz4:1
size=1 enz4:1
size=1 enz4:1
size=1 enz4:1
size=1 enz4:1
size=1 enz4:1
size=1 enz4:1
size=1 enz4:1
size=1 enz4:1
size=1 enz4:1
size=1 enz4:1
size=1 enz4:1
size=1 enz4:1
size=1 enz4:1
size=1 enz4:1
size=1 enz4:1
size=1 enz4:1
size=1 enz4:1
size=1 enz4:1
size=1 enz4:1
size=1 enz4:1
size=1 enz4:1
size=1 enz4:1
size=1 enz4:1
size=1 enz4:1
size=1 enz4:1
size=1 enz4:1
size=1 enz4:1
size=1 enz4:1
size=1 enz4:1
size=1 enz4:1
size=1 enz4:1
size=1 enz4:1
size=1 enz4:1
size=1 enz4:1
size=1 enz4:1
size=1 enz4:1
size=1 enz4:1
size=1 enz4:1
size=1 enz4:1
size=1 enz4:1
size=1 enz4:1
size=1 enz4:1
size=1 enz4:1
size=1 enz4:1
size=1 enz4:1
size=1 enz4:1
size=1 enz4:1
size=1 enz4:1
size=1 enz4:1
size=1 enz4:1
size=1 enz4:1
size=1 enz4:1
size=1 enz4:1
size=1 enz4:1
size=1 enz4:1
size=1 enz4:1
size=1 enz4:1
size=1 enz4:1
size=1 enz4:1
size=1 enz4:1
size=1 enz4:1
size=1 enz4:1
size=1 enz4:1
size=1 enz4:1
size=1 enz4:1
size=1 enz4:1
size=1 enz4:1
size=1 enz4:1
size=1 enz5:1
size=1 enz5:1
size=1 enz5:1
size=1 enz5:1
size=1 enz5:1
size=1 enz5:1
size=1 enz5:1
size=1 enz5:1
size=1 enz5:1
size=1 enz5:1
size=1 enz5:1
size=1 enz5:1
size=1 enz5:1
size=1 enz5:1
size=1 enz5:1
size=1 enz5:1
size=1 enz5:1
size=1 enz5:1
size=1 enz5:1
size=1 enz5:1
size=1 enz5:1
size=1 enz5:1
size=1 enz5:1
size=1 enz5:1
size=1 enz5:1
size=1 enz5:1
size=1 enz5:1
size=1 enz5:1
size=1 enz5:1
size=1 enz5:1
size=1 enz5:1
size=1 enz5:1
size=1 enz5:1
size=1 enz5:1
size=1 enz5:1
size=1 enz5:1
size=1 enz5:1
size=1 enz5:1
size=1 enz5:1
size=1 enz5:1
size=1 enz5:1
size=1 enz5:1
size=1 enz5:1
size=1 enz6:1
size=1 enz6:1
size=1 enz6:1
size=1 enz6:1
size=1 enz6:1
size=1 enz6:1
size=1 enz6:1
size=1 enz6:1
size=1 enz10:1
size=1 enz10:1

Frame 32
size=16 enz7:2 enz3:4 enz4:1 enz10:2 enz9:2 enz1:1 enz6:2 enz2:2
size=433 enz7:43 enz3:52 enz8:35 enz4:20 enz10:41 enz9:51 enz5:37 enz1:71 enz6:33 enz2:50
size=106 enz7:12 enz3:9 enz8:13 enz4:4 enz10:5 enz9:7 enz5:12 enz1:14 enz6:11 enz2:19
size=222 enz7:20 enz3:20 enz8:24 enz4:7 enz9:19 enz10:19 enz5:20 enz1:31 enz6:29 enz2:33
size=98 enz7:8 enz3:14 enz8:11 enz4:1 enz10:12 enz9:14 enz5:10 enz1:10 enz6:8 enz2:10
size=404 enz7:50 enz3:43 enz8:47 enz4:25 enz10:40 enz9:40 enz5:35 enz1:36 enz6:46 enz2:42
size=26 enz3:1 enz7:4 enz8:3 enz4:2 enz10:1 enz9:2 enz5:3 enz1:3 enz6:3 enz2:4
size=19 enz7:3 enz4:2 enz9:3 enz5:2 enz1:4 enz6:1 enz2:4
size=70 enz7:11 enz3:5 enz8:10 enz4:5 enz10:7 enz9:6 enz5:6 enz1:7 enz6:5 enz2:8
size=32 enz7:2 enz3:4 enz4:1 enz8:4 enz10:2 enz9:4 enz5:5 enz1:5 enz6:3 enz2:2
size=41 enz3:1 enz7:4 enz8:9 enz10:1 enz9:1 enz5:3 enz1:5 enz6:9 enz2:8
size=17 enz7:2 enz8:2 enz4:1 enz9:1 enz5:2 enz1:3 enz6:3 enz2:3
size=30 enz7:2 enz3:1 enz8:5 enz10:6 enz9:3 enz5:5 enz1:3 enz6:3 enz2:2
size=42 enz7:1 enz3:8 enz8:4 enz10:5 enz9:6 enz5:4 enz1:6 enz6:5 enz2:3
size=48 enz7:5 enz3:2 enz8:5 enz4:5 enz10:2 enz9:4 enz5:4 enz1:6 enz6:9 enz2:6
size=81 enz3:5 enz7:11 enz8:11 enz4:3 enz10:8 enz9:6 enz5:3 enz1:10 enz2:15 enz6:9
size=55 enz7:4 enz3:7 enz8:7 enz4:1 enz9:2 enz10:8 enz5:3 enz1:7 enz6:10 enz2:6
size=90 enz7:10 enz3:10 enz4:4 enz8:7 enz10:8 enz5:7 enz9:13 enz1:17 enz6:7 enz2:7
size=99 enz7:10 enz3:11 enz8:10 enz4:3 enz10:12 enz9:11 enz5:9 enz1:17 enz6:9 enz2:7
size=16 enz7:2 enz8:2 enz10:6 enz1:3 enz6:2 enz2:1
size=12 enz8:2 enz10:3 enz9:1 enz5:3 enz1:1 enz6:1 enz2:1
size=19 enz7:2 enz8:3 enz4:3 enz10:2 enz1:2 enz6:4 enz2:3
size=19 enz7:3 enz3:5 enz8:2 enz10:2 enz9:4 enz5:1 enz1:1 enz2:1
size=1 enz1:1
size=1 enz1:1
size=26 enz7:1 enz8:5 enz10:5 enz9:1 enz5:2 enz1:6 enz6:4 enz2:2
size=19 enz7:1 enz8:2 enz10:2 enz1:7 enz6:2 enz2:5
size=30 enz3:2 enz7:3 enz8:4 enz9:3 enz10:4 enz5:3 enz1:3 enz6:2 enz2:6
size=13 enz7:1 enz8:2 enz10:1 enz1:3 enz6:5 enz2:1
size=19 enz7:1 enz8:2 enz10:3 enz9:3 enz5:1 enz1:2 enz6:4 enz2:3
size=3 enz1:2 enz2:1
size=38 enz7:6 enz3:3 enz8:1 enz4:3 enz10:2 enz9:5 enz5:1 enz1:6 enz6:2 enz2:9
size=72 enz7:10 enz3:11 enz8:9 enz4:7 enz10:6 enz9:10 enz5:11 enz1:1 enz6:4 enz2:3
size=1 enz1:1
size=14 enz7:1 enz3:4 enz8:2 enz10:1 enz9:1 enz1:1 enz6:3 enz2:1
size=12 enz7:2 enz3:1 enz8:1 enz4:3 enz10:2 enz1:1 enz6:1 enz2:1
size=15 enz7:3 enz3:2 enz8:1 enz4:3 enz9:1 enz1:1 enz6:2 enz2:2
size=1 enz1:1
size=22 enz7:3 enz3:3 enz8:4 enz10:1 enz9:4 enz5:6 enz2:1
size=25 enz3:2 enz7:2 enz8:2 enz10:7 enz9:7 enz5:1 enz6:2 enz2:2
size=14 enz7:1 enz3:1 enz4:1 enz8:1 enz10:5 enz9:1 enz6:3 enz2:1
size=17 enz7:2 enz3:1 enz8:2 enz10:2 enz9:2 enz5:2 enz6:4 enz2:2
size=13 enz7:1 enz8:2 enz5:1 enz6:6 enz2:3
size=1 enz2:1
size=21 enz7:4 enz3:2 enz8:2 enz4:1 enz10:1 enz9:3 enz5:3 enz6:4 enz2:1
size=7 enz7:2 enz3:2 enz9:2 enz2:1
size=18 enz7:3 enz8:2 enz4:1 enz10:7 enz9:2 enz5:2 enz2:1
size=13 enz7:2 enz3:1 enz8:2 enz5:3 enz6:3 enz2:2
size=12 enz7:1 enz4:1 enz8:2 enz5:3 enz6:3 enz2:2
size=23 enz7:1 enz3:7 enz8:4 enz10:1 enz9:3 enz5:3 enz6:3 enz2:1
size=17 enz7:3 enz8:1 enz10:6 enz9:4 enz5:2 enz2:1
size=13 enz8:2 enz10:1 enz9:3 enz5:2 enz6:4 enz2:1
size=8 enz8:1 enz4:1 enz6:4 enz2:2
size=18 enz7:3 enz3:5 enz8:1 enz4:1 enz10:1 enz9:2 enz5:1 enz6:2 enz2:2
size=33 enz7:2 enz3:5 enz8:5 enz10:10 enz9:5 enz5:4 enz6:1 enz2:1
size=16 enz7:1 enz8:5 enz10:2 enz5:4 enz6:3 enz2:1
size=8 enz7:2 enz8:1 enz4:2 enz6:2 enz2:1
size=23 enz7:5 enz3:9 enz8:2 enz4:2 enz10:2 enz9:1 enz5:1 enz2:1
size=10 enz7:2 enz8:1 enz4:1 enz10:1 enz9:1 enz5:2 enz6:1 enz2:1
size=17 enz7:2 enz3:4 enz4:1 enz8:1 enz10:2 enz9:4 enz5:3
size=14 enz7:3 enz3:5 enz8:1 enz10:2 enz9:2 enz5:1
size=1 enz3:1
size=16 enz3:2 enz8:1 enz10:1 enz9:4 enz5:7 enz6:1
size=17 enz3:4 enz10:8 enz5:1 enz9:4
size=19 enz7:2 enz3:7 enz4:2 enz10:2 enz9:4 enz5:2
size=9 enz3:1 enz10:3 enz9:3 enz5:2
size=11 enz7:2 enz3:2 enz8:1 enz4:2 enz9:1 enz5:1 enz6:2
size=9 enz7:1 enz3:3 enz10:3 enz9:2
size=16 enz7:4 enz3:2 enz4:5 enz10:2 enz9:2 enz5:1
size=1 enz3:1
size=19 enz7:1 enz3:1 enz8:3 enz10:6 enz9:4 enz5:3 enz6:1
size=1 enz3:1
size=4 enz7:1 enz3:1 enz4:1 enz9:1
size=14 enz7:3 enz3:2 enz8:1 enz4:3 enz9:2 enz5:3
size=1 enz4:1
size=1 enz4:1
size=1 enz4:1
size=1 enz4:1
size=1 enz4:1
size=1 enz4:1
size=1 enz4:1
size=1 enz4:1
size=1 enz4:1
size=1 enz4:1
size=1 enz4:1
size=1 enz4:1
size=1 enz4:1
size=1 enz4:1
size=1 enz4:1
size=1 enz4:1
size=1 enz4:1
size=1 enz4:1
size=1 enz4:1
size=1 enz4:1
size=1 enz4:1
size=1 enz4:1
size=1 enz4:1
size=1 enz4:1
size=1 enz4:1
size=1 enz4:1
size=1 enz4:1
size=1 enz4:1
size=1 enz4:1
size=1 enz4:1
size=1 enz4:1
size=1 enz4:1
size=1 enz4:1
size=2 enz4:1 enz5:1
size=1 enz4:1
size=1 enz4:1
size=1 enz4:1
size=1 enz4:1
size=1 enz4:1
size=1 enz4:1
size=1 enz4:1
size=1 enz4:1
size=1 enz4:1
size=1 enz4:1
size=1 enz4:1
size=1 enz4:1
size=1 enz4:1
size=1 enz4:1
size=1 enz4:1
size=1 enz4:1
size=1 enz4:1
size=1 enz4:1
size=1 enz4:1
size=1 enz4:1
size=1 enz4:1
size=1 enz4:1
size=1 enz4:1
size=1 enz4:1
size=1 enz4:1
size=1 enz4:1
size=1 enz4:1
size=1 enz4:1
size=1 enz4:1
size=1 enz4:1
size=1 enz4:1
size=1 enz4:1
size=1 enz4:1
size=1 enz4:1
size=1 enz4:1
size=1 enz4:1
size=1 enz4:1
size=1 enz4:1
size=1 enz4:1
size=1 enz4:1
size=1 enz4:1
size=1 enz4:1
size=1 enz4:1
size=1 enz4:1
size=1 enz4:1
size=1 enz4:1
size=1 enz4:1
size=1 enz4:1
size=1 enz4:1
size=1 enz4:1
size=1 enz4:1
size=1 enz4:1
size=1 enz4:1
size=1 enz4:1
size=1 enz4:1
size=1 enz4:1
size=1 enz4:1
size=1 enz4:1
size=1 enz4:1
size=1 enz4:1
size=18 enz7:1 enz8:5 enz4:1 enz10:4 enz9:3 enz5:3 enz6:1
size=1 enz4:1
size=1 enz4:1
size=1 enz4:1
size=1 enz4:1
size=1 enz4:1
size=1 enz4:1
size=1 enz4:1
size=1 enz4:1
size=1 enz4:1
size=1 enz4:1
size=1 enz4:1
size=1 enz4:1
size=1 enz4:1
size=1 enz4:1
size=1 enz4:1
size=1 enz4:1
size=1 enz4:1
size=1 enz4:1
size=1 enz4:1
size=1 enz4:1
size=1 enz4:1
size=1 enz4:1
size=1 enz4:1
size=1 enz4:1
size=1 enz4:1
size=1 enz4:1
size=1 enz4:1
size=1 enz4:1
size=1 enz4:1
size=1 enz4:1
size=1 enz4:1
size=1 enz4:1
size=1 enz4:1
size=1 enz4:1
size=1 enz4:1
size=1 enz4:1
size=1 enz4:1
size=1 enz4:1
size=1 enz4:1
size=1 enz4:1
size=1 enz4:1
size=1 enz4:1
size=1 enz4:1
size=1 enz4:1
size=1 enz4:1
size=1 enz4:1
size=1 enz4:1
size=1 enz4:1
size=1 enz4:1
size=1 enz4:1
size=1 enz4:1
size=1 enz4:1
size=1 enz4:1
size=1 enz4:1
size=1 enz4:1
size=1 enz4:1
size=1 enz4:1
size=1 enz4:1
size=1 enz4:1
size=1 enz4:1
size=1 enz4:1
size=1 enz4:1
size=1 enz4:1
size=1 enz4:1
size=1 enz4:1
size=1 enz4:1
size=1 enz4:1
size=1 enz4:1
size=1 enz4:1
size=1 enz4:1
size=1 enz4:1
size=1 enz4:1
size=1 enz4:1
size=1 enz4:1
size=1 enz4:1
size=1 enz4:1
size=1 enz5:1
size=1 enz5:1
size=1 enz5:1
size=1 enz5:1
size=1 enz5:1
size=1 enz5:1
size=1 enz5:1
size=1 enz5:1
size=1 enz5:1
size=1 enz5:1
size=1 enz5:1
size=1 enz5:1
size=1 enz5:1
size=1 enz5:1
size=1 enz5:1
size=1 enz5:1
size=1 enz5:1
size=1 enz5:1
size=1 enz5:1
size=1 enz5:1
size=1 enz5:1
size=1 enz5:1
size=1 enz5:1
size=1 enz5:1
size=1 enz5:1
size=1 enz5:1
size=1 enz5:1
size=1 enz5:1
size=1 enz5:1
size=1 enz5:1
size=1 enz5:1
size=1 enz5:1
size=1 enz5:1
size=1 enz5:1
size=1 enz5:1
size=1 enz5:1
size=1 enz5:1
size=1 enz5:1
size=1 enz5:1
size=1 enz5:1
size=1 enz6:1
size=1 enz6:1
size=1 enz6:1
size=1 enz6:1
size=1 enz6:1
size=1 enz6:1
size=1 enz6:1
size=1 enz6:1
size=1 enz6:1
size=1 enz10:1
size=1 enz10:1

Frame 33
size=16 enz7:2 enz3:4 enz4:1 enz10:2 enz9:2 enz1:1 enz6:2 enz2:2
size=495 enz3:52 enz7:53 enz8:46 enz4:21 enz10:46 enz9:52 enz5:37 enz1:81 enz6:42 enz2:65
size=106 enz7:12 enz3:9 enz8:13 enz4:4 enz10:5 enz9:7 enz5:12 enz1:14 enz6:11 enz2:19
size=219 enz7:22 enz3:27 enz4:8 enz8:23 enz10:21 enz9:22 enz5:19 enz1:25 enz6:23 enz2:29
size=22 enz8:1 enz4:1 enz9:1 enz5:3 enz1:6 enz6:6 enz2:4
size=98 enz3:14 enz7:8 enz4:1 enz8:11 enz10:12 enz9:14 enz5:10 enz1:10 enz6:8 enz2:10
size=403 enz7:50 enz3:43 enz8:47 enz4:25 enz10:40 enz9:40 enz5:35 enz1:36 enz6:45 enz2:42
size=26 enz7:4 enz3:1 enz8:3 enz4:2 enz9:2 enz10:1 enz5:3 enz1:3 enz6:3 enz2:4
size=19 enz7:3 enz4:2 enz9:3 enz5:2 enz1:4 enz6:1 enz2:4
size=70 enz3:5 enz7:11 enz8:10 enz4:5 enz10:7 enz9:6 enz5:6 enz1:7 enz6:5 enz2:8
size=32 enz7:2 enz3:4 enz4:1 enz8:4 enz10:2 enz9:4 enz5:5 enz1:5 enz6:3 enz2:2
size=41 enz3:1 enz7:4 enz8:9 enz10:1 enz9:1 enz5:3 enz1:5 enz6:9 enz2:8
size=17 enz7:2 enz8:2 enz4:1 enz9:1 enz5:2 enz1:3 enz6:3 enz2:3
size=30 enz3:1 enz7:2 enz8:5 enz9:3 enz10:6 enz5:5 enz1:3 enz6:3 enz2:2
size=41 enz7:1 enz3:8 enz8:4 enz10:5 enz9:6 enz5:4 enz1:6 enz6:4 enz2:3
size=48 enz7:5 enz3:2 enz8:5 enz4:5 enz10:2 enz9:4 enz5:4 enz1:6 enz6:9 enz2:6
size=65 enz7:6 enz3:7 enz8:8 enz4:2 enz10:9 enz9:3 enz5:5 enz1:7 enz6:11 enz2:7
size=91 enz7:10 enz3:10 enz8:7 enz4:5 enz10:8 enz9:13 enz5:7 enz1:17 enz6:7 enz2:7
size=99 enz3:11 enz7:10 enz4:3 enz8:10 enz10:12 enz9:11 enz5:9 enz1:17 enz6:9 enz2:7
size=16 enz7:2 enz8:2 enz10:6 enz1:3 enz6:2 enz2:1
size=12 enz8:2 enz10:3 enz9:1 enz5:3 enz1:1 enz6:1 enz2:1
size=19 enz7:2 enz8:3 enz4:3 enz10:2 enz1:2 enz6:4 enz2:3
size=19 enz3:5 enz7:3 enz8:2 enz10:2 enz9:4 enz5:1 enz1:1 enz2:1
size=1 enz1:1
size=1 enz1:1
size=26 enz7:1 enz8:5 enz9:1 enz10:5 enz5:2 enz1:6 enz6:4 enz2:2
size=19 enz7:1 enz8:2 enz10:2 enz1:7 enz6:2 enz2:5
size=30 enz3:2 enz7:3 enz8:4 enz10:4 enz9:3 enz5:3 enz1:3 enz6:2 enz2:6
size=13 enz7:1 enz8:2 enz10:1 enz1:3 enz6:5 enz2:1
size=19 enz7:1 enz8:2 enz10:3 enz9:3 enz5:1 enz1:2 enz6:4 enz2:3
size=3 enz1:2 enz2:1
size=38 enz3:3 enz7:6 enz8:1 enz4:3 enz10:2 enz9:5 enz5:1 enz1:6 enz6:2 enz2:9
size=73 enz7:10 enz3:11 enz8:9 enz4:7 enz10:6 enz9:10 enz5:11 enz1:1 enz6:5 enz2:3
size=1 enz1:1
size=14 enz3:4 enz7:1 enz8:2 enz10:1 enz9:1 enz1:1 enz6:3 enz2:1
size=12 enz7:2 enz3:1 enz8:1 enz4:3 enz10:2 enz1:1 enz6:1 enz2:1
size=15 enz7:3 enz3:2 enz8:1 enz4:3 enz9:1 enz1:1 enz6:2 enz2:2
size=1 enz1:1
size=22 enz7:3 enz3:3 enz8:4 enz10:1 enz9:4 enz5:6 enz2:1
size=25 enz7:2 enz3:2 enz8:2 enz10:7 enz9:7 enz5:1 enz6:2 enz2:2
size=14 enz7:1 enz3:1 enz4:1 enz8:1 enz9:1 enz10:5 enz6:3 enz2:1
size=17 enz7:2 enz3:1 enz8:2 enz10:2 enz9:2 enz5:2 enz6:4 enz2:2
size=13 enz7:1 enz8:2 enz5:1 enz6:6 enz2:3
size=1 enz2:1
size=21 enz7:4 enz3:2 enz8:2 enz4:1 enz10:1 enz9:3 enz5:3 enz6:4 enz2:1
size=7 enz7:2 enz3:2 enz9:2 enz2:1
size=18 enz7:3 enz8:2 enz4:1 enz10:7 enz9:2 enz5:2 enz2:1
size=13 enz7:2 enz3:1 enz8:2 enz5:3 enz6:3 enz2:2
size=12 enz7:1 enz8:2 enz4:1 enz5:3 enz6:3 enz2:2
size=23 enz7:1 enz3:7 enz8:4 enz10:1 enz9:3 enz5:3 enz6:3 enz2:1
size=17 enz7:3 enz8:1 enz10:6 enz9:4 enz5:2 enz2:1
size=13 enz8:2 enz10:1 enz9:3 enz5:2 enz6:4 enz2:1
size=7 enz8:1 enz6:4 enz2:2
size=18 enz7:3 enz3:5 enz8:1 enz4:1 enz10:1 enz9:2 enz5:1 enz6:2 enz2:2
size=33 enz7:2 enz3:5 enz8:5 enz10:10 enz9:5 enz5:4 enz6:1 enz2:1
size=16 enz7:1 enz8:5 enz10:2 enz5:4 enz6:3 enz2:1
size=8 enz7:2 enz8:1 enz4:2 enz6:2 enz2:1
size=23 enz7:5 enz3:9 enz4:2 enz8:2 enz9:1 enz10:2 enz5:1 enz2:1
size=17 enz7:2 enz3:4 enz4:1 enz8:1 enz10:2 enz9:4 enz5:3
size=14 enz7:3 enz3:5 enz8:1 enz10:2 enz9:2 enz5:1
size=1 enz3:1
size=16 enz3:2 enz8:1 enz9:4 enz10:1 enz5:7 enz6:1
size=17 enz3:4 enz10:8 enz5:1 enz9:4
size=9 enz3:1 enz10:3 enz9:3 enz5:2
size=11 enz7:2 enz3:2 enz8:1 enz4:2 enz9:1 enz5:1 enz6:2
size=18 enz7:1 enz3:5 enz4:1 enz10:3 enz9:5 enz5:3
size=9 enz7:1 enz3:3 enz10:3 enz9:2
size=16 enz7:4 enz3:2 enz4:5 enz10:2 enz9:2 enz5:1
size=1 enz3:1
size=19 enz7:1 enz3:1 enz8:3 enz10:6 enz9:4 enz5:3 enz6:1
size=1 enz3:1
size=4 enz7:1 enz3:1 enz4:1 enz9:1
size=14 enz7:3 enz3:2 enz8:1 enz4:3 enz9:2 enz5:3
size=1 enz4:1
size=1 enz4:1
size=1 enz4:1
size=1 enz4:1
size=1 enz4:1
size=1 enz4:1
size=1 enz4:1
size=1 enz4:1
size=1 enz4:1
size=1 enz4:1
size=1 enz4:1
size=1 enz4:1
size=1 enz4:1
size=1 enz4:1
size=1 enz4:1
size=1 enz4:1
size=1 enz4:1
size=1 enz4:1
size=1 enz4:1
size=1 enz4:1
size=1 enz4:1
size=1 enz4:1
size=1 enz4:1
size=1 enz4:1
size=1 enz4:1
size=1 enz4:1
size=1 enz4:1
size=1 enz4:1
size=1 enz4:1
size=1 enz4:1
size=1 enz4:1
size=1 enz4:1
size=1 enz4:1
size=1 enz4:1
size=1 enz4:1
size=1 enz4:1
size=1 enz4:1
size=1 enz4:1
size=1 enz4:1
size=1 enz4:1
size=1 enz4:1
size=1 enz4:1
size=1 enz4:1
size=1 enz4:1
size=1 enz4:1
size=1 enz4:1
size=1 enz4:1
size=1 enz4:1
size=1 enz4:1
size=1 enz4:1
size=1 enz4:1
size=1 enz4:1
size=1 enz4:1
size=1 enz4:1
size=1 enz4:1
size=1 enz4:1
size=1 enz4:1
size=1 enz4:1
size=1 enz4:1
size=1 enz4:1
size=1 enz4:1
size=1 enz4:1
size=1 enz4:1
size=1 enz4:1
size=1 enz4:1
size=1 enz4:1
size=1 enz4:1
size=1 enz4:1
size=1 enz4:1
size=1 enz4:1
size=1 enz4:1
size=1 enz4:1
size=1 enz4:1
size=1 enz4:1
size=1 enz4:1
size=1 enz4:1
size=1 enz4:1
size=1 enz4:1
size=1 enz4:1
size=1 enz4:1
size=1 enz4:1
size=1 enz4:1
size=1 enz4:1
size=1 enz4:1
size=1 enz4:1
size=1 enz4:1
size=1 enz4:1
size=1 enz4:1
size=1 enz4:1
size=1 enz4:1
size=1 enz4:1
size=1 enz4:1
size=1 enz4:1
size=1 enz4:1
size=18 enz7:1 enz8:5 enz4:1 enz10:4 enz9:3 enz5:3 enz6:1
size=1 enz4:1
size=1 enz4:1
size=1 enz4:1
size=1 enz4:1
size=1 enz4:1
size=1 enz4:1
size=1 enz4:1
size=1 enz4:1
size=1 enz4:1
size=1 enz4:1
size=1 enz4:1
size=1 enz4:1
size=1 enz4:1
size=1 enz4:1
size=1 enz4:1
size=1 enz4:1
size=1 enz4:1
size=1 enz4:1
size=1 enz4:1
size=1 enz4:1
size=1 enz4:1
size=1 enz4:1
size=1 enz4:1
size=1 enz4:1
size=1 enz4:1
size=1 enz4:1
size=1 enz4:1
size=1 enz4:1
size=1 enz4:1
size=1 enz4:1
size=1 enz4:1
size=1 enz4:1
size=1 enz4:1
size=1 enz4:1
size=1 enz4:1
size=1 enz4:1
size=1 enz4:1
size=1 enz4:1
size=1 enz4:1
size=1 enz4:1
size=1 enz4:1
size=1 enz4:1
size=1 enz4:1
size=1 enz4:1
size=1 enz4:1
size=1 enz4:1
size=1 enz4:1
size=1 enz4:1
size=1 enz4:1
size=1 enz4:1
size=1 enz4:1
size=1 enz4:1
size=1 enz4:1
size=1 enz4:1
size=1 enz4:1
size=1 enz4:1
size=1 enz4:1
size=1 enz4:1
size=1 enz4:1
size=1 enz4:1
size=1 enz4:1
size=1 enz4:1
size=1 enz4:1
size=1 enz4:1
size=1 enz4:1
size=1 enz4:1
size=1 enz4:1
size=1 enz4:1
size=1 enz4:1
size=1 enz4:1
size=1 enz4:1
size=1 enz4:1
size=1 enz4:1
size=1 enz4:1
size=1 enz4:1
size=1 enz4:1
size=1 enz4:1
size=1 enz5:1
size=1 enz5:1
size=1 enz5:1
size=1 enz5:1
size=1 enz5:1
size=1 enz5:1
size=1 enz5:1
size=1 enz5:1
size=1 enz5:1
size=2 enz5:2
size=1 enz5:1
size=1 enz5:1
size=1 enz5:1
size=1 enz5:1
size=1 enz5:1
size=1 enz5:1
size=1 enz5:1
size=1 enz5:1
size=1 enz5:1
size=1 enz5:1
size=1 enz5:1
size=1 enz5:1
size=1 enz5:1
size=1 enz5:1
size=1 enz5:1
size=1 enz5:1
size=1 enz5:1
size=1 enz5:1
size=1 enz5:1
size=1 enz5:1
size=1 enz5:1
size=1 enz5:1
size=1 enz5:1
size=1 enz5:1
size=1 enz5:1
size=1 enz5:1
size=1 enz5:1
size=1 enz5:1
size=1 enz5:1
size=1 enz5:1
size=1 enz6:1
size=1 enz6:1
size=1 enz6:1
size=1 enz6:1
size=1 enz6:1
size=1 enz6:1
size=1 enz6:1
size=1 enz6:1
size=1 enz6:1
size=1 enz6:1
size=1 enz10:1
size=1 enz10:1

Frame 34
size=16 enz7:2 enz3:4 enz4:1 enz10:2 enz9:2 enz1:1 enz6:2 enz2:2
size=481 enz7:51 enz3:52 enz4:21 enz8:43 enz9:49 enz10:43 enz5:36 enz1:81 enz6:41 enz2:64
size=105 enz3:9 enz7:12 enz8:13 enz4:3 enz10:5 enz9:7 enz5:12 enz1:14 enz6:11 enz2:19
size=200 enz7:20 enz3:20 enz4:6 enz8:23 enz9:18 enz10:19 enz5:17 enz1:25 enz6:23 enz2:29
size=21 enz8:1 enz9:1 enz5:3 enz1:6 enz6:6 enz2:4
size=98 enz7:8 enz3:14 enz4:1 enz8:11 enz10:12 enz9:14 enz5:10 enz1:10 enz6:8 enz2:10
size=335 enz7:40 enz3:40 enz8:39 enz4:20 enz9:34 enz10:25 enz5:30 enz1:34 enz6:39 enz2:34
size=25 enz3:1 enz7:4 enz8:3 enz4:2 enz10:1 enz9:2 enz5:2 enz1:3 enz6:3 enz2:4
size=19 enz7:3 enz4:2 enz9:3 enz5:2 enz1:4 enz6:1 enz2:4
size=69 enz7:11 enz3:5 enz8:10 enz4:4 enz10:7 enz9:6 enz5:6 enz1:7 enz6:5 enz2:8
size=32 enz7:2 enz3:4 enz4:1 enz8:4 enz10:2 enz9:4 enz5:5 enz1:5 enz6:3 enz2:2
size=41 enz7:4 enz3:1 enz8:9 enz10:1 enz9:1 enz5:3 enz1:5 enz6:9 enz2:8
size=17 enz7:2 enz8:2 enz4:1 enz9:1 enz5:2 enz1:3 enz6:3 enz2:3
size=30 enz7:2 enz3:1 enz8:5 enz9:3 enz10:6 enz5:5 enz1:3 enz6:3 enz2:2
size=41 enz7:1 enz3:8 enz8:4 enz10:5 enz9:6 enz5:4 enz1:6 enz6:4 enz2:3
size=48 enz7:5 enz3:2 enz4:5 enz8:5 enz10:2 enz9:4 enz5:4 enz1:6 enz6:9 enz2:6
size=65 enz7:6 enz3:7 enz8:8 enz4:2 enz9:3 enz10:9 enz5:5 enz1:7 enz6:11 enz2:7
size=59 enz7:8 enz3:8 enz8:4 enz4:4 enz10:6 enz9:11 enz5:5 enz1:7 enz6:4 enz2:2
size=99 enz3:11 enz7:10 enz4:3 enz8:10 enz10:12 enz9:11 enz5:9 enz1:17 enz6:9 enz2:7
size=16 enz7:2 enz8:2 enz10:6 enz1:3 enz6:2 enz2:1
size=12 enz8:2 enz10:3 enz9:1 enz5:3 enz1:1 enz6:1 enz2:1
size=19 enz7:2 enz8:3 enz4:3 enz10:2 enz1:2 enz6:4 enz2:3
size=19 enz7:3 enz3:5 enz8:2 enz10:2 enz9:4 enz5:1 enz1:1 enz2:1
size=1 enz1:1
size=1 enz1:1
size=26 enz7:1 enz8:5 enz10:5 enz9:1 enz5:2 enz1:6 enz6:4 enz2:2
size=19 enz7:1 enz8:2 enz10:2 enz1:7 enz6:2 enz2:5
size=30 enz3:2 enz7:3 enz8:4 enz9:3 enz10:4 enz5:3 enz1:3 enz6:2 enz2:6
size=13 enz7:1 enz8:2 enz10:1 enz1:3 enz6:5 enz2:1
size=19 enz7:1 enz8:2 enz10:3 enz9:3 enz5:1 enz1:2 enz6:4 enz2:3
size=3 enz1:2 enz2:1
size=32 enz7:2 enz3:2 enz4:1 enz8:3 enz10:2 enz9:2 enz5:2 enz1:10 enz6:3 enz2:5
size=38 enz7:6 enz3:3 enz4:3 enz8:1 enz5:1 enz10:2 enz9:5 enz1:6 enz6:2 enz2:9
size=72 enz7:10 enz3:11 enz8:9 enz4:6 enz10:6 enz9:10 enz5:11 enz1:1 enz6:5 enz2:3
size=1 enz1:1
size=14 enz7:1 enz3:4 enz8:2 enz10:1 enz9:1 enz1:1 enz6:3 enz2:1
size=12 enz7:2 enz3:1 enz8:1 enz4:3 enz10:2 enz1:1 enz6:1 enz2:1
size=15 enz7:3 enz3:2 enz8:1 enz4:3 enz9:1 enz1:1 enz6:2 enz2:2
size=1 enz1:1
size=43 enz7:6 enz3:3 enz4:3 enz8:4 enz10:9 enz9:4 enz5:3 enz1:2 enz6:2 enz2:7
size=22 enz7:3 enz3:3 enz8:4 enz10:1 enz9:4 enz5:6 enz2:1
size=25 enz3:2 enz7:2 enz8:2 enz10:7 enz5:1 enz9:7 enz6:2 enz2:2
size=14 enz7:1 enz3:1 enz8:1 enz4:1 enz10:5 enz9:1 enz6:3 enz2:1
size=17 enz7:2 enz3:1 enz8:2 enz10:2 enz9:2 enz5:2 enz6:4 enz2:2
size=13 enz7:1 enz8:2 enz5:1 enz6:6 enz2:3
size=1 enz2:1
size=15 enz7:2 enz8:3 enz4:1 enz10:3 enz9:3 enz5:1 enz6:1 enz2:1
size=21 enz7:4 enz3:2 enz8:2 enz4:1 enz10:1 enz9:3 enz5:3 enz6:4 enz2:1
size=7 enz7:2 enz3:2 enz9:2 enz2:1
size=18 enz7:3 enz8:2 enz4:1 enz10:7 enz9:2 enz5:2 enz2:1
size=13 enz7:2 enz3:1 enz8:2 enz5:3 enz6:3 enz2:2
size=12 enz7:1 enz8:2 enz4:1 enz5:3 enz6:3 enz2:2
size=23 enz7:1 enz3:7 enz8:4 enz10:1 enz9:3 enz5:3 enz6:3 enz2:1
size=17 enz7:3 enz8:1 enz10:6 enz9:4 enz5:2 enz2:1
size=13 enz8:2 enz10:1 enz9:3 enz5:2 enz6:4 enz2:1
size=7 enz8:1 enz6:4 enz2:2
size=18 enz7:3 enz3:5 enz8:1 enz4:1 enz10:1 enz9:2 enz5:1 enz6:2 enz2:2
size=33 enz7:2 enz3:5 enz8:5 enz10:10 enz9:5 enz5:4 enz6:1 enz2:1
size=16 enz7:1 enz8:5 enz10:2 enz5:4 enz6:3 enz2:1
size=27 enz7:4 enz8:4 enz4:3 enz10:6 enz9:2 enz5:2 enz6:5 enz2:1
size=9 enz7:2 enz8:1 enz4:2 enz5:1 enz6:2 enz2:1
size=23 enz7:5 enz3:9 enz8:2 enz4:2 enz10:2 enz9:1 enz5:1 enz2:1
size=17 enz7:2 enz3:4 enz4:1 enz8:1 enz10:2 enz9:4 enz5:3
size=14 enz7:3 enz3:5 enz8:1 enz10:2 enz9:2 enz5:1
size=1 enz3:1
size=16 enz3:2 enz8:1 enz10:1 enz9:4 enz5:7 enz6:1
size=17 enz3:4 enz10:8 enz5:1 enz9:4
size=18 enz7:2 enz3:7 enz4:2 enz10:2 enz9:4 enz5:1
size=9 enz3:1 enz10:3 enz9:3 enz5:2
size=10 enz7:2 enz3:2 enz8:1 enz4:1 enz9:1 enz5:1 enz6:2
size=18 enz7:1 enz3:5 enz4:1 enz10:3 enz9:5 enz5:3
size=9 enz7:1 enz3:3 enz10:3 enz9:2
size=16 enz7:4 enz3:2 enz4:5 enz10:2 enz9:2 enz5:1
size=1 enz3:1
size=20 enz7:1 enz3:1 enz8:3 enz4:1 enz10:6 enz9:4 enz5:3 enz6:1
size=1 enz3:1
size=4 enz7:1 enz3:1 enz4:1 enz9:1
size=14 enz7:3 enz3:2 enz8:1 enz4:3 enz9:2 enz5:3
size=1 enz4:1
size=2 enz4:2
size=1 enz4:1
size=1 enz4:1
size=1 enz4:1
size=1 enz4:1
size=1 enz4:1
size=1 enz4:1
size=1 enz4:1
size=1 enz4:1
size=1 enz4:1
size=1 enz4:1
size=1 enz4:1
size=1 enz4:1
size=1 enz4:1
size=1 enz4:1
size=1 enz4:1
size=1 enz4:1
size=1 enz4:1
size=1 enz4:1
size=1 enz4:1
size=1 enz4:1
size=1 enz4:1
size=1 enz4:1
size=1 enz4:1
size=1 enz4:1
size=1 enz4:1
size=1 enz4:1
size=1 enz4:1
size=1 enz4:1
size=1 enz4:1
size=1 enz4:1
size=1 enz4:1
size=2 enz4:1 enz5:1
size=1 enz4:1
size=1 enz4:1
size=1 enz4:1
size=1 enz4:1
size=1 enz4:1
size=1 enz4:1
size=1 enz4:1
size=1 enz4:1
size=1 enz4:1
size=1 enz4:1
size=1 enz4:1
size=1 enz4:1
size=1 enz4:1
size=1 enz4:1
size=1 enz4:1
size=1 enz4:1
size=1 enz4:1
size=1 enz4:1
size=1 enz4:1
size=1 enz4:1
size=1 enz4:1
size=1 enz4:1
size=1 enz4:1
size=1 enz4:1
size=1 enz4:1
size=1 enz4:1
size=1 enz4:1
size=1 enz4:1
size=1 enz4:1
size=1 enz4:1
size=1 enz4:1
size=1 enz4:1
size=1 enz4:1
size=1 enz4:1
size=1 enz4:1
size=1 enz4:1
size=1 enz4:1
size=1 enz4:1
size=1 enz4:1
size=1 enz4:1
size=1 enz4:1
size=1 enz4:1
size=1 enz4:1
size=1 enz4:1
size=1 enz4:1
size=1 enz4:1
size=1 enz4:1
size=1 enz4:1
size=1 enz4:1
size=1 enz4:1
size=1 enz4:1
size=1 enz4:1
size=1 enz4:1
size=1 enz4:1
size=1 enz4:1
size=1 enz4:1
size=1 enz4:1
size=1 enz4:1
size=1 enz4:1
size=1 enz4:1
size=1 enz4:1
size=1 enz4:1
size=18 enz7:1 enz8:5 enz4:1 enz10:4 enz9:3 enz5:3 enz6:1
size=1 enz4:1
size=1 enz4:1
size=1 enz4:1
size=1 enz4:1
size=1 enz4:1
size=1 enz4:1
size=1 enz4:1
size=1 enz4:1
size=1 enz4:1
size=1 enz4:1
size=1 enz4:1
size=1 enz4:1
size=1 enz4:1
size=1 enz4:1
size=1 enz4:1
size=1 enz4:1
size=1 enz4:1
size=1 enz4:1
size=1 enz4:1
size=1 enz4:1
size=1 enz4:1
size=1 enz4:1
size=1 enz4:1
size=1 enz4:1
size=1 enz4:1
size=1 enz4:1
size=1 enz4:1
size=1 enz4:1
size=1 enz4:1
size=1 enz4:1
size=1 enz4:1
size=1 enz4:1
size=1 enz4:1
size=1 enz4:1
size=1 enz4:1
size=1 enz4:1
size=1 enz4:1
size=1 enz4:1
size=1 enz4:1
size=1 enz4:1
size=1 enz4:1
size=1 enz4:1
size=1 enz4:1
size=1 enz4:1
size=1 enz4:1
size=1 enz4:1
size=1 enz4:1
size=1 enz4:1
size=1 enz4:1
size=1 enz4:1
size=1 enz4:1
size=1 enz4:1
size=1 enz4:1
size=1 enz4:1
size=1 enz4:1
size=1 enz4:1
size=1 enz4:1
size=1 enz4:1
size=1 enz4:1
size=1 enz4:1
size=1 enz4:1
size=1 enz4:1
size=1 enz4:1
size=1 enz4:1
size=1 enz4:1
size=1 enz4:1
size=1 enz4:1
size=1 enz4:1
size=1 enz4:1
size=1 enz4:1
size=1 enz4:1
size=1 enz4:1
size=1 enz4:1
size=1 enz4:1
size=1 enz4:1
size=1 enz4:1
size=1 enz5:1
size=1 enz5:1
size=1 enz5:1
size=1 enz5:1
size=1 enz5:1
size=1 enz5:1
size=1 enz5:1
size=1 enz5:1
size=1 enz5:1
size=1 enz5:1
size=1 enz5:1
size=1 enz5:1
size=1 enz5:1
size=1 enz5:1
size=1 enz5:1
size=1 enz5:1
size=1 enz5:1
size=1 enz5:1
size=1 enz5:1
size=1 enz5:1
size=1 enz5:1
size=1 enz5:1
size=1 enz5:1
size=1 enz5:1
size=1 enz5:1
size=1 enz5:1
size=1 enz5:1
size=1 enz5:1
size=1 enz5:1
size=1 enz5:1
size=1 enz5:1
size=1 enz5:1
size=1 enz5:1
size=1 enz5:1
size=1 enz5:1
size=1 enz5:1
size=1 enz5:1
size=1 enz5:1
size=1 enz5:1
size=1 enz5:1
size=1 enz5:1
size=1 enz6:1
size=1 enz6:1
size=1 enz6:1
size=1 enz6:1
size=1 enz6:1
size=1 enz6:1
size=1 enz6:1
size=1 enz6:1
size=1 enz6:1
size=1 enz10:1
size=1 enz10:1

Frame 35
size=16 enz7:2 enz3:4 enz4:1 enz10:2 enz9:2 enz1:1 enz6:2 enz2:2
size=514 enz7:53 enz3:56 enz8:47 enz4:23 enz10:45 enz9:53 enz5:41 enz1:86 enz6:44 enz2:66
size=105 enz7:12 enz3:9 enz8:13 enz4:3 enz10:5 enz9:7 enz5:12 enz1:14 enz6:11 enz2:19
size=124 enz7:11 enz3:15 enz4:5 enz8:14 enz10:14 enz9:12 enz5:10 enz1:15 enz6:14 enz2:14
size=76 enz3:5 enz7:9 enz4:1 enz8:9 enz10:5 enz9:6 enz5:7 enz1:10 enz6:9 enz2:15
size=21 enz8:1 enz9:1 enz5:3 enz1:6 enz6:6 enz2:4
size=99 enz7:8 enz3:14 enz8:11 enz4:2 enz10:12 enz9:14 enz5:10 enz1:10 enz6:8 enz2:10
size=334 enz7:40 enz3:40 enz8:39 enz4:19 enz10:25 enz9:34 enz5:30 enz1:34 enz6:39 enz2:34
size=25 enz7:4 enz3:1 enz8:3 enz4:2 enz10:1 enz9:2 enz5:2 enz1:3 enz6:3 enz2:4
size=19 enz7:3 enz4:2 enz9:3 enz5:2 enz1:4 enz6:1 enz2:4
size=68 enz3:5 enz7:11 enz8:10 enz4:3 enz10:7 enz9:6 enz5:6 enz1:7 enz6:5 enz2:8
size=41 enz3:1 enz7:4 enz8:9 enz10:1 enz9:1 enz5:3 enz1:5 enz6:9 enz2:8
size=17 enz7:2 enz8:2 enz4:1 enz9:1 enz5:2 enz1:3 enz6:3 enz2:3
size=30 enz7:2 enz3:1 enz8:5 enz10:6 enz9:3 enz5:5 enz1:3 enz6:3 enz2:2
size=41 enz7:1 enz3:8 enz8:4 enz10:5 enz9:6 enz5:4 enz1:6 enz6:4 enz2:3
size=48 enz7:5 enz3:2 enz8:5 enz4:5 enz10:2 enz9:4 enz5:4 enz1:6 enz6:9 enz2:6
size=67 enz7:6 enz3:8 enz8:8 enz4:4 enz10:10 enz5:3 enz9:2 enz1:8 enz6:11 enz2:7
size=90 enz3:10 enz7:10 enz8:7 enz4:4 enz10:8 enz9:13 enz5:7 enz1:17 enz6:7 enz2:7
size=99 enz7:10 enz3:11 enz4:3 enz8:10 enz10:12 enz9:11 enz5:9 enz1:17 enz6:9 enz2:7
size=16 enz7:2 enz8:2 enz10:6 enz1:3 enz6:2 enz2:1
size=12 enz8:2 enz10:3 enz9:1 enz5:3 enz1:1 enz6:1 enz2:1
size=19 enz7:2 enz8:3 enz4:3 enz10:2 enz1:2 enz6:4 enz2:3
size=19 enz3:5 enz7:3 enz8:2 enz10:2 enz5:1 enz9:4 enz1:1 enz2:1
size=1 enz1:1
size=1 enz1:1
size=26 enz7:1 enz8:5 enz10:5 enz9:1 enz5:2 enz1:6 enz6:4 enz2:2
size=19 enz7:1 enz8:2 enz10:2 enz1:7 enz6:2 enz2:5
size=22 enz3:2 enz7:2 enz8:2 enz4:1 enz10:3 enz9:3 enz5:1 enz1:2 enz6:1 enz2:5
size=13 enz7:1 enz8:2 enz10:1 enz1:3 enz6:5 enz2:1
size=19 enz7:1 enz8:2 enz10:3 enz9:3 enz5:1 enz1:2 enz6:4 enz2:3
size=3 enz1:2 enz2:1
size=38 enz7:6 enz3:3 enz8:1 enz4:3 enz10:2 enz9:5 enz5:1 enz1:6 enz6:2 enz2:9
size=72 enz7:10 enz3:11 enz8:9 enz4:6 enz10:6 enz9:10 enz5:11 enz1:1 enz6:5 enz2:3
size=1 enz1:1
size=14 enz7:1 enz3:4 enz8:2 enz10:1 enz9:1 enz1:1 enz6:3 enz2:1
size=9 enz7:1 enz8:2 enz10:1 enz5:2 enz1:1 enz6:1 enz2:1
size=15 enz7:3 enz3:2 enz8:1 enz4:3 enz9:1 enz1:1 enz6:2 enz2:2
size=1 enz1:1
size=43 enz7:6 enz3:3 enz4:3 enz8:4 enz10:9 enz9:4 enz5:3 enz1:2 enz6:2 enz2:7
size=22 enz7:3 enz3:3 enz8:4 enz10:1 enz9:4 enz5:6 enz2:1
size=25 enz3:2 enz7:2 enz8:2 enz10:7 enz5:1 enz9:7 enz6:2 enz2:2
size=14 enz7:1 enz3:1 enz8:1 enz4:1 enz9:1 enz10:5 enz6:3 enz2:1
size=17 enz7:2 enz3:1 enz8:2 enz10:2 enz9:2 enz5:2 enz6:4 enz2:2
size=13 enz7:1 enz8:2 enz5:1 enz6:6 enz2:3
size=1 enz2:1
size=15 enz7:2 enz8:3 enz4:1 enz10:3 enz9:3 enz5:1 enz6:1 enz2:1
size=21 enz3:2 enz7:4 enz8:2 enz4:1 enz10:1 enz9:3 enz5:3 enz6:4 enz2:1
size=7 enz3:2 enz7:2 enz9:2 enz2:1
size=18 enz7:3 enz8:2 enz4:1 enz10:7 enz9:2 enz5:2 enz2:1
size=13 enz7:2 enz3:1 enz8:2 enz5:3 enz6:3 enz2:2
size=12 enz7:1 enz8:2 enz4:1 enz5:3 enz6:3 enz2:2
size=23 enz7:1 enz3:7 enz8:4 enz10:1 enz9:3 enz5:3 enz6:3 enz2:1
size=17 enz7:3 enz8:1 enz10:6 enz9:4 enz5:2 enz2:1
size=13 enz8:2 enz10:1 enz9:3 enz5:2 enz6:4 enz2:1
size=8 enz4:1 enz8:1 enz6:4 enz2:2
size=18 enz7:3 enz3:5 enz8:1 enz4:1 enz10:1 enz9:2 enz5:1 enz6:2 enz2:2
size=33 enz7:2 enz3:5 enz8:5 enz9:5 enz10:10 enz5:4 enz6:1 enz2:1
size=16 enz7:1 enz8:5 enz10:2 enz5:4 enz6:3 enz2:1
size=27 enz7:4 enz8:4 enz4:3 enz10:6 enz9:2 enz5:2 enz6:5 enz2:1
size=9 enz7:2 enz8:1 enz4:2 enz5:1 enz6:2 enz2:1
size=23 enz7:5 enz3:9 enz8:2 enz4:2 enz9:1 enz5:1 enz10:2 enz2:1
size=10 enz7:2 enz8:1 enz4:1 enz10:1 enz9:1 enz5:2 enz6:1 enz2:1
size=17 enz7:2 enz3:4 enz4:1 enz8:1 enz10:2 enz9:4 enz5:3
size=14 enz7:3 enz3:5 enz8:1 enz10:2 enz9:2 enz5:1
size=1 enz3:1
size=16 enz3:2 enz8:1 enz10:1 enz9:4 enz5:7 enz6:1
size=17 enz3:4 enz10:8 enz5:1 enz9:4
size=17 enz7:2 enz3:7 enz4:1 enz10:2 enz9:4 enz5:1
size=9 enz3:1 enz10:3 enz5:2 enz9:3
size=10 enz7:2 enz3:2 enz8:1 enz4:1 enz9:1 enz5:1 enz6:2
size=18 enz7:1 enz3:5 enz4:1 enz10:3 enz9:5 enz5:3
size=9 enz7:1 enz3:3 enz10:3 enz9:2
size=16 enz7:4 enz3:2 enz4:5 enz10:2 enz9:2 enz5:1
size=1 enz3:1
size=20 enz7:1 enz3:1 enz4:1 enz8:3 enz10:6 enz9:4 enz5:3 enz6:1
size=1 enz3:1
size=4 enz7:1 enz3:1 enz4:1 enz9:1
size=14 enz7:3 enz3:2 enz8:1 enz4:3 enz9:2 enz5:3
size=1 enz4:1
size=2 enz4:2
size=1 enz4:1
size=1 enz4:1
size=1 enz4:1
size=1 enz4:1
size=1 enz4:1
size=1 enz4:1
size=1 enz4:1
size=1 enz4:1
size=1 enz4:1
size=1 enz4:1
size=1 enz4:1
size=1 enz4:1
size=1 enz4:1
size=1 enz4:1
size=2 enz4:1 enz5:1
size=1 enz4:1
size=1 enz4:1
size=1 enz4:1
size=1 enz4:1
size=1 enz4:1
size=1 enz4:1
size=1 enz4:1
size=1 enz4:1
size=1 enz4:1
size=1 enz4:1
size=1 enz4:1
size=1 enz4:1
size=1 enz4:1
size=1 enz4:1
size=1 enz4:1
size=1 enz4:1
size=2 enz4:1 enz5:1
size=1 enz4:1
size=1 enz4:1
size=1 enz4:1
size=1 enz4:1
size=1 enz4:1
size=1 enz4:1
size=1 enz4:1
size=1 enz4:1
size=1 enz4:1
size=1 enz4:1
size=1 enz4:1
size=2 enz4:2
size=1 enz4:1
size=1 enz4:1
size=1 enz4:1
size=1 enz4:1
size=1 enz4:1
size=1 enz4:1
size=1 enz4:1
size=1 enz4:1
size=1 enz4:1
size=1 enz4:1
size=1 enz4:1
size=1 enz4:1
size=1 enz4:1
size=1 enz4:1
size=1 enz4:1
size=1 enz4:1
size=1 enz4:1
size=1 enz4:1
size=1 enz4:1
size=1 enz4:1
size=1 enz4:1
size=1 enz4:1
size=1 enz4:1
size=1 enz4:1
size=1 enz4:1
size=2 enz4:1 enz5:1
size=1 enz4:1
size=1 enz4:1
size=1 enz4:1
size=1 enz4:1
size=1 enz4:1
size=1 enz4:1
size=1 enz4:1
size=1 enz4:1
size=1 enz4:1
size=1 enz4:1
size=1 enz4:1
size=1 enz4:1
size=1 enz4:1
size=1 enz4:1
size=1 enz4:1
size=1 enz4:1
size=1 enz4:1
size=1 enz4:1
size=1 enz4:1
size=1 enz4:1
size=1 enz4:1
size=1 enz4:1
size=1 enz4:1
size=1 enz4:1
size=1 enz4:1
size=1 enz4:1
size=1 enz4:1
size=1 enz4:1
size=1 enz4:1
size=1 enz4:1
size=1 enz4:1
size=1 enz4:1
size=1 enz4:1
size=1 enz4:1
size=1 enz4:1
size=1 enz4:1
size=1 enz4:1
size=1 enz4:1
size=1 enz4:1
size=1 enz4:1
size=1 enz4:1
size=1 enz4:1
size=1 enz4:1
size=1 enz4:1
size=1 enz4:1
size=1 enz4:1
size=1 enz4:1
size=1 enz4:1
size=1 enz4:1
size=1 enz4:1
size=1 enz4:1
size=1 enz4:1
size=1 enz4:1
size=1 enz4:1
size=1 enz4:1
size=1 enz4:1
size=1 enz4:1
size=1 enz4:1
size=1 enz4:1
size=1 enz4:1
size=1 enz4:1
size=1 enz4:1
size=1 enz4:1
size=1 enz4:1
size=1 enz4:1
size=1 enz4:1
size=1 enz4:1
size=1 enz4:1
size=1 enz4:1
size=1 enz4:1
size=1 enz4:1
size=1 enz4:1
size=1 enz4:1
size=1 enz4:1
size=1 enz4:1
size=1 enz4:1
size=1 enz4:1
size=1 enz4:1
size=1 enz4:1
size=1 enz4:1
size=1 enz4:1
size=1 enz4:1
size=1 enz4:1
size=1 enz4:1
size=1 enz4:1
size=1 enz4:1
size=1 enz4:1
size=1 enz4:1
size=1 enz4:1
size=1 enz4:1
size=1 enz4:1
size=1 enz4:1
size=1 enz4:1
size=1 enz4:1
size=1 enz4:1
size=1 enz4:1
size=1 enz4:1
size=1 enz4:1
size=1 enz4:1
size=1 enz4:1
size=1 enz5:1
size=1 enz5:1
size=17 enz7:1 enz8:5 enz10:4 enz9:3 enz5:3 enz6:1
size=1 enz5:1
size=1 enz5:1
size=1 enz5:1
size=1 enz5:1
size=1 enz5:1
size=1 enz5:1
size=1 enz5:1
size=1 enz5:1
size=1 enz5:1
size=1 enz5:1
size=1 enz5:1
size=1 enz5:1
size=1 enz5:1
size=1 enz5:1
size=1 enz5:1
size=1 enz5:1
size=1 enz5:1
size=1 enz5:1
size=1 enz5:1
size=1 enz5:1
size=1 enz5:1
size=1 enz5:1
size=1 enz5:1
size=1 enz5:1
size=1 enz5:1
size=1 enz5:1
size=1 enz5:1
size=1 enz5:1
size=1 enz5:1
size=1 enz5:1
size=1 enz5:1
size=1 enz5:1
size=1 enz5:1
size=1 enz5:1
size=1 enz5:1
size=1 enz5:1
size=1 enz5:1
size=1 enz6:1
size=1 enz6:1
size=1 enz6:1
size=1 enz6:1
size=1 enz6:1
size=1 enz6:1
size=1 enz6:1
size=1 enz6:1
size=1 enz6:1
size=1 enz10:1
size=1 enz10:1

Frame 36
size=16 enz7:2 enz3:4 enz4:1 enz10:2 enz9:2 enz1:1 enz6:2 enz2:2
size=512 enz7:53 enz3:56 enz4:21 enz8:47 enz10:45 enz9:53 enz5:41 enz1:86 enz6:44 enz2:66
size=106 enz7:12 enz3:9 enz4:3 enz8:13 enz10:5 enz9:7 enz5:13 enz1:14 enz6:11 enz2:19
size=200 enz7:20 enz3:20 enz4:6 enz8:23 enz10:19 enz9:18 enz5:17 enz1:25 enz6:23 enz2:29
size=21 enz8:1 enz9:1 enz5:3 enz1:6 enz6:6 enz2:4
size=99 enz7:8 enz3:14 enz4:2 enz8:11 enz10:12 enz9:14 enz5:10 enz1:10 enz6:8 enz2:10
size=361 enz7:44 enz3:40 enz8:43 enz4:22 enz10:31 enz5:32 enz9:36 enz1:34 enz6:44 enz2:35
size=25 enz3:1 enz7:4 enz8:3 enz4:2 enz10:1 enz9:2 enz5:2 enz1:3 enz6:3 enz2:4
size=19 enz7:3 enz4:2 enz9:3 enz5:2 enz1:4 enz6:1 enz2:4
size=69 enz3:5 enz7:11 enz4:4 enz8:10 enz10:7 enz9:6 enz5:6 enz1:7 enz6:5 enz2:8
size=41 enz7:4 enz3:1 enz8:9 enz10:1 enz9:1 enz5:3 enz1:5 enz6:9 enz2:8
size=17 enz7:2 enz8:2 enz4:1 enz9:1 enz5:2 enz1:3 enz6:3 enz2:3
size=30 enz3:1 enz7:2 enz8:5 enz9:3 enz10:6 enz5:5 enz1:3 enz6:3 enz2:2
size=41 enz7:1 enz3:8 enz8:4 enz10:5 enz9:6 enz5:4 enz1:6 enz6:4 enz2:3
size=48 enz7:5 enz3:2 enz8:5 enz4:5 enz10:2 enz9:4 enz5:4 enz1:6 enz6:9 enz2:6
size=55 enz7:4 enz3:7 enz8:7 enz4:1 enz9:2 enz10:8 enz5:3 enz1:7 enz6:10 enz2:6
size=90 enz7:10 enz3:10 enz8:7 enz4:4 enz10:8 enz9:13 enz5:7 enz1:17 enz6:7 enz2:7
size=98 enz7:10 enz3:11 enz8:10 enz4:2 enz10:12 enz9:11 enz5:9 enz1:17 enz6:9 enz2:7
size=16 enz7:2 enz8:2 enz10:6 enz1:3 enz6:2 enz2:1
size=12 enz8:2 enz10:3 enz9:1 enz5:3 enz1:1 enz6:1 enz2:1
size=19 enz7:2 enz8:3 enz4:3 enz10:2 enz1:2 enz6:4 enz2:3
size=19 enz3:5 enz7:3 enz8:2 enz10:2 enz9:4 enz5:1 enz1:1 enz2:1
size=1 enz1:1
size=1 enz1:1
size=26 enz7:1 enz8:5 enz10:5 enz9:1 enz5:2 enz1:6 enz6:4 enz2:2
size=19 enz7:1 enz8:2 enz10:2 enz1:7 enz6:2 enz2:5
size=22 enz3:2 enz7:2 enz8:2 enz4:1 enz10:3 enz9:3 enz5:1 enz1:2 enz6:1 enz2:5
size=13 enz7:1 enz8:2 enz10:1 enz1:3 enz6:5 enz2:1
size=19 enz7:1 enz8:2 enz10:3 enz9:3 enz5:1 enz1:2 enz6:4 enz2:3
size=3 enz1:2 enz2:1
size=38 enz7:6 enz3:3 enz8:1 enz4:3 enz10:2 enz9:5 enz5:1 enz1:6 enz6:2 enz2:9
size=72 enz7:10 enz3:11 enz8:9 enz4:6 enz10:6 enz9:10 enz5:11 enz1:1 enz6:5 enz2:3
size=1 enz1:1
size=14 enz7:1 enz3:4 enz8:2 enz10:1 enz9:1 enz1:1 enz6:3 enz2:1
size=12 enz7:2 enz3:1 enz8:1 enz4:3 enz10:2 enz1:1 enz6:1 enz2:1
size=9 enz7:1 enz8:2 enz10:1 enz5:2 enz1:1 enz6:1 enz2:1
size=15 enz7:3 enz3:2 enz8:1 enz4:3 enz9:1 enz1:1 enz6:2 enz2:2
size=1 enz1:1
size=20 enz7:1 enz3:1 enz8:3 enz10:2 enz9:1 enz5:2 enz1:2 enz6:2 enz2:6
size=22 enz7:3 enz3:3 enz8:4 enz10:1 enz9:4 enz5:6 enz2:1
size=25 enz3:2 enz7:2 enz8:2 enz10:7 enz9:7 enz5:1 enz6:2 enz2:2
size=14 enz7:1 enz3:1 enz8:1 enz4:1 enz10:5 enz9:1 enz6:3 enz2:1
size=17 enz7:2 enz3:1 enz8:2 enz10:2 enz9:2 enz5:2 enz6:4 enz2:2
size=13 enz7:1 enz8:2 enz5:1 enz6:6 enz2:3
size=1 enz2:1
size=15 enz7:2 enz8:3 enz4:1 enz10:3 enz9:3 enz5:1 enz6:1 enz2:1
size=21 enz3:2 enz7:4 enz8:2 enz4:1 enz10:1 enz9:3 enz5:3 enz6:4 enz2:1
size=7 enz7:2 enz3:2 enz9:2 enz2:1
size=22 enz7:5 enz3:2 enz8:1 enz4:2 enz10:7 enz5:1 enz9:3 enz2:1
size=18 enz7:3 enz8:2 enz4:1 enz10:7 enz9:2 enz5:2 enz2:1
size=13 enz7:2 enz3:1 enz8:2 enz5:3 enz6:3 enz2:2
size=12 enz7:1 enz8:2 enz4:1 enz5:3 enz6:3 enz2:2
size=23 enz7:1 enz3:7 enz8:4 enz10:1 enz9:3 enz5:3 enz6:3 enz2:1
size=18 enz7:3 enz4:1 enz8:1 enz10:6 enz9:4 enz5:2 enz2:1
size=13 enz8:2 enz10:1 enz9:3 enz5:2 enz6:4 enz2:1
size=8 enz8:1 enz4:1 enz6:4 enz2:2
size=18 enz7:3 enz3:5 enz8:1 enz4:1 enz10:1 enz9:2 enz5:1 enz6:2 enz2:2
size=33 enz7:2 enz3:5 enz8:5 enz10:10 enz9:5 enz5:4 enz6:1 enz2:1
size=16 enz7:1 enz8:5 enz10:2 enz5:4 enz6:3 enz2:1
size=9 enz7:2 enz8:1 enz4:2 enz5:1 enz6:2 enz2:1
size=23 enz7:5 enz3:9 enz8:2 enz4:2 enz10:2 enz9:1 enz5:1 enz2:1
size=10 enz7:2 enz8:1 enz4:1 enz10:1 enz9:1 enz5:2 enz6:1 enz2:1
size=17 enz7:2 enz3:4 enz8:1 enz4:1 enz10:2 enz9:4 enz5:3
size=14 enz7:3 enz3:5 enz8:1 enz10:2 enz9:2 enz5:1
size=1 enz3:1
size=16 enz3:2 enz8:1 enz10:1 enz9:4 enz5:7 enz6:1
size=17 enz3:4 enz10:8 enz5:1 enz9:4
size=17 enz7:2 enz3:7 enz4:1 enz10:2 enz9:4 enz5:1
size=9 enz3:1 enz10:3 enz9:3 enz5:2
size=10 enz7:2 enz3:2 enz8:1 enz4:1 enz9:1 enz5:1 enz6:2
size=18 enz7:1 enz3:5 enz4:1 enz10:3 enz5:3 enz9:5
size=9 enz7:1 enz3:3 enz10:3 enz9:2
size=16 enz7:4 enz3:2 enz4:5 enz10:2 enz9:2 enz5:1
size=1 enz3:1
size=20 enz7:1 enz3:1 enz4:1 enz8:3 enz10:6 enz9:4 enz5:3 enz6:1
size=1 enz3:1
size=4 enz7:1 enz3:1 enz4:1 enz9:1
size=14 enz7:3 enz3:2 enz8:1 enz4:3 enz9:2 enz5:3
size=1 enz4:1
size=1 enz4:1
size=1 enz4:1
size=1 enz4:1
size=1 enz4:1
size=1 enz4:1
size=1 enz4:1
size=1 enz4:1
size=1 enz4:1
size=1 enz4:1
size=1 enz4:1
size=1 enz4:1
size=1 enz4:1
size=1 enz4:1
size=1 enz4:1
size=1 enz4:1
size=2 enz4:1 enz5:1
size=1 enz4:1
size=1 enz4:1
size=1 enz4:1
size=1 enz4:1
size=1 enz4:1
size=1 enz4:1
size=1 enz4:1
size=1 enz4:1
size=1 enz4:1
size=1 enz4:1
size=1 enz4:1
size=1 enz4:1
size=1 enz4:1
size=1 enz4:1
size=1 enz4:1
size=1 enz4:1
size=1 enz4:1
size=1 enz4:1
size=1 enz4:1
size=1 enz4:1
size=1 enz4:1
size=1 enz4:1
size=1 enz4:1
size=1 enz4:1
size=1 enz4:1
size=1 enz4:1
size=1 enz4:1
size=1 enz4:1
size=1 enz4:1
size=2 enz4:2
size=1 enz4:1
size=1 enz4:1
size=1 enz4:1
size=1 enz4:1
size=1 enz4:1
size=1 enz4:1
size=1 enz4:1
size=1 enz4:1
size=1 enz4:1
size=1 enz4:1
size=1 enz4:1
size=1 enz4:1
size=1 enz4:1
size=1 enz4:1
size=1 enz4:1
size=1 enz4:1
size=1 enz4:1
size=1 enz4:1
size=1 enz4:1
size=1 enz4:1
size=1 enz4:1
size=1 enz4:1
size=1 enz4:1
size=1 enz4:1
size=1 enz4:1
size=1 enz4:1
size=1 enz4:1
size=1 enz4:1
size=1 enz4:1
size=1 enz4:1
size=1 enz4:1
size=1 enz4:1
size=1 enz4:1
size=1 enz4:1
size=1 enz4:1
size=1 enz4:1
size=1 enz4:1
size=1 enz4:1
size=1 enz4:1
size=1 enz4:1
size=1 enz4:1
size=1 enz4:1
size=1 enz4:1
size=1 enz4:1
size=1 enz4:1
size=1 enz4:1
size=1 enz4:1
size=1 enz4:1
size=1 enz4:1
size=1 enz4:1
size=1 enz4:1
size=1 enz4:1
size=1 enz4:1
size=2 enz4:2
size=1 enz4:1
size=1 enz4:1
size=1 enz4:1
size=1 enz4:1
size=1 enz4:1
size=1 enz4:1
size=1 enz4:1
size=1 enz4:1
size=1 enz4:1
size=1 enz4:1
size=1 enz4:1
size=1 enz4:1
size=1 enz4:1
size=1 enz4:1
size=1 enz4:1
size=1 enz4:1
size=1 enz4:1
size=1 enz4:1
size=1 enz4:1
size=1 enz4:1
size=1 enz4:1
size=1 enz4:1
size=1 enz4:1
size=1 enz4:1
size=1 enz4:1
size=1 enz4:1
size=1 enz4:1
size=1 enz4:1
size=1 enz4:1
size=1 enz4:1
size=1 enz4:1
size=1 enz4:1
size=1 enz4:1
size=1 enz4:1
size=1 enz4:1
size=1 enz4:1
size=1 enz4:1
size=1 enz4:1
size=1 enz4:1
size=1 enz4:1
size=1 enz4:1
size=1 enz4:1
size=1 enz4:1
size=1 enz4:1
size=1 enz4:1
size=1 enz4:1
size=1 enz4:1
size=1 enz4:1
size=1 enz4:1
size=1 enz4:1
size=1 enz4:1
size=1 enz4:1
size=1 enz4:1
size=1 enz4:1
size=1 enz4:1
size=1 enz4:1
size=1 enz4:1
size=1 enz4:1
size=1 enz4:1
size=1 enz4:1
size=1 enz4:1
size=1 enz4:1
size=1 enz4:1
size=1 enz4:1
size=1 enz4:1
size=1 enz4:1
size=1 enz4:1
size=1 enz4:1
size=1 enz4:1
size=1 enz4:1
size=1 enz4:1
size=1 enz4:1
size=1 enz4:1
size=1 enz5:1
size=1 enz5:1
size=17 enz7:1 enz8:5 enz10:4 enz9:3 enz5:3 enz6:1
size=1 enz5:1
size=1 enz5:1
size=1 enz5:1
size=1 enz5:1
size=1 enz5:1
size=1 enz5:1
size=1 enz5:1
size=1 enz5:1
size=1 enz5:1
size=1 enz5:1
size=1 enz5:1
size=1 enz5:1
size=1 enz5:1
size=1 enz5:1
size=1 enz5:1
size=1 enz5:1
size=1 enz5:1
size=1 enz5:1
size=1 enz5:1
size=1 enz5:1
size=1 enz5:1
size=1 enz5:1
size=1 enz5:1
size=1 enz5:1
size=1 enz5:1
size=1 enz5:1
size=1 enz5:1
size=1 enz5:1
size=1 enz5:1
size=1 enz5:1
size=1 enz5:1
size=1 enz5:1
size=1 enz5:1
size=1 enz5:1
size=1 enz5:1
size=1 enz5:1
size=1 enz5:1
size=1 enz5:1
size=1 enz6:1
size=1 enz6:1
size=1 enz6:1
size=1 enz6:1
size=1 enz6:1
size=1 enz6:1
size=1 enz6:1
size=1 enz6:1
size=1 enz6:1
size=1 enz10:1
size=1 enz10:1

Frame 37
size=16 enz7:2 enz3:4 enz4:1 enz10:2 enz9:2 enz1:1 enz6:2 enz2:2
size=344 enz7:37 enz3:33 enz8:30 enz4:17 enz10:30 enz9:36 enz5:25 enz1:64 enz6:27 enz2:45
size=105 enz3:9 enz7:12 enz8:13 enz4:3 enz10:5 enz9:7 enz5:12 enz1:14 enz6:11 enz2:19
size=200 enz7:20 enz3:20 enz8:23 enz4:6 enz10:19 enz5:17 enz9:18 enz1:25 enz6:23 enz2:29
size=21 enz8:1 enz9:1 enz5:3 enz1:6 enz6:6 enz2:4
size=98 enz7:8 enz3:14 enz8:11 enz4:1 enz10:12 enz9:14 enz5:10 enz1:10 enz6:8 enz2:10
size=334 enz7:40 enz3:40 enz4:20 enz8:39 enz10:25 enz9:34 enz5:30 enz1:34 enz6:38 enz2:34
size=25 enz7:4 enz3:1 enz8:3 enz4:2 enz10:1 enz9:2 enz5:2 enz1:3 enz6:3 enz2:4
size=19 enz7:3 enz4:2 enz9:3 enz5:2 enz1:4 enz6:1 enz2:4
size=69 enz7:11 enz3:5 enz8:10 enz4:4 enz10:7 enz9:6 enz5:6 enz1:7 enz6:5 enz2:8
size=32 enz7:2 enz3:4 enz8:4 enz4:1 enz10:2 enz9:4 enz5:5 enz1:5 enz6:3 enz2:2
size=41 enz3:1 enz7:4 enz8:9 enz10:1 enz9:1 enz5:3 enz1:5 enz6:9 enz2:8
size=17 enz7:2 enz8:2 enz4:1 enz9:1 enz5:2 enz1:3 enz6:3 enz2:3
size=30 enz3:1 enz7:2 enz8:5 enz9:3 enz10:6 enz5:5 enz1:3 enz6:3 enz2:2
size=41 enz3:8 enz7:1 enz8:4 enz10:5 enz9:6 enz5:4 enz1:6 enz6:4 enz2:3
size=48 enz7:5 enz3:2 enz8:5 enz4:5 enz10:2 enz9:4 enz5:4 enz1:6 enz6:9 enz2:6
size=138 enz7:14 enz3:19 enz8:13 enz4:5 enz10:13 enz9:13 enz5:11 enz1:17 enz6:14 enz2:19
size=55 enz7:4 enz3:7 enz8:7 enz4:1 enz10:8 enz9:2 enz5:3 enz1:7 enz6:10 enz2:6
size=59 enz7:8 enz3:8 enz8:4 enz4:4 enz10:6 enz5:5 enz9:11 enz1:7 enz6:4 enz2:2
size=98 enz3:11 enz7:10 enz4:2 enz8:10 enz10:12 enz9:11 enz5:9 enz1:17 enz6:9 enz2:7
size=16 enz7:2 enz8:2 enz10:6 enz1:3 enz6:2 enz2:1
size=12 enz8:2 enz10:3 enz9:1 enz5:3 enz1:1 enz6:1 enz2:1
size=19 enz7:2 enz8:3 enz4:3 enz10:2 enz1:2 enz6:4 enz2:3
size=19 enz7:3 enz3:5 enz8:2 enz10:2 enz9:4 enz5:1 enz1:1 enz2:1
size=1 enz1:1
size=1 enz1:1
size=27 enz7:1 enz4:1 enz8:5 enz10:5 enz9:1 enz5:2 enz1:6 enz6:4 enz2:2
size=19 enz7:1 enz8:2 enz10:2 enz1:7 enz6:2 enz2:5
size=22 enz3:2 enz7:2 enz8:2 enz4:1 enz10:3 enz5:1 enz9:3 enz1:2 enz6:1 enz2:5
size=13 enz7:1 enz8:2 enz10:1 enz1:3 enz6:5 enz2:1
size=19 enz7:1 enz8:2 enz10:3 enz9:3 enz5:1 enz1:2 enz6:4 enz2:3
size=3 enz1:2 enz2:1
size=31 enz3:2 enz7:2 enz8:3 enz10:2 enz9:2 enz5:2 enz1:10 enz6:3 enz2:5
size=38 enz7:6 enz3:3 enz4:3 enz8:1 enz10:2 enz9:5 enz5:1 enz1:6 enz6:2 enz2:9
size=72 enz7:10 enz3:11 enz8:9 enz4:7 enz10:6 enz9:10 enz5:11 enz1:1 enz6:4 enz2:3
size=1 enz1:1
size=14 enz3:4 enz7:1 enz8:2 enz10:1 enz9:1 enz1:1 enz6:3 enz2:1
size=55 enz7:8 enz3:4 enz8:5 enz4:6 enz9:4 enz5:3 enz10:11 enz1:3 enz6:3 enz2:8
size=10 enz7:1 enz4:1 enz8:2 enz10:1 enz5:2 enz1:1 enz6:1 enz2:1
size=15 enz7:3 enz3:2 enz8:1 enz4:3 enz9:1 enz1:1 enz6:2 enz2:2
size=1 enz1:1
size=22 enz7:3 enz3:3 enz8:4 enz10:1 enz9:4 enz5:6 enz2:1
size=25 enz3:2 enz7:2 enz8:2 enz10:7 enz9:7 enz5:1 enz6:2 enz2:2
size=14 enz7:1 enz3:1 enz8:1 enz4:1 enz10:5 enz9:1 enz6:3 enz2:1
size=17 enz7:2 enz3:1 enz8:2 enz10:2 enz9:2 enz5:2 enz6:4 enz2:2
size=13 enz7:1 enz8:2 enz5:1 enz6:6 enz2:3
size=1 enz2:1
size=15 enz7:2 enz8:3 enz4:1 enz10:3 enz9:3 enz5:1 enz6:1 enz2:1
size=21 enz7:4 enz3:2 enz8:2 enz4:1 enz10:1 enz9:3 enz5:3 enz6:4 enz2:1
size=7 enz7:2 enz3:2 enz9:2 enz2:1
size=18 enz7:3 enz8:2 enz4:1 enz10:7 enz9:2 enz5:2 enz2:1
size=13 enz7:2 enz3:1 enz8:2 enz5:3 enz6:3 enz2:2
size=12 enz7:1 enz8:2 enz4:1 enz5:3 enz6:3 enz2:2
size=23 enz7:1 enz3:7 enz8:4 enz10:1 enz9:3 enz5:3 enz6:3 enz2:1
size=17 enz7:3 enz8:1 enz10:6 enz9:4 enz5:2 enz2:1
size=13 enz8:2 enz10:1 enz9:3 enz5:2 enz6:4 enz2:1
size=8 enz8:1 enz4:1 enz6:4 enz2:2
size=18 enz7:3 enz3:5 enz8:1 enz4:1 enz10:1 enz9:2 enz5:1 enz6:2 enz2:2
size=33 enz7:2 enz3:5 enz8:5 enz9:5 enz10:10 enz5:4 enz6:1 enz2:1
size=16 enz7:1 enz8:5 enz10:2 enz5:4 enz6:3 enz2:1
size=27 enz7:4 enz8:4 enz4:3 enz10:6 enz9:2 enz5:2 enz6:5 enz2:1
size=9 enz7:2 enz8:1 enz4:2 enz5:1 enz6:2 enz2:1
size=23 enz7:5 enz3:9 enz4:2 enz8:2 enz10:2 enz9:1 enz5:1 enz2:1
size=10 enz7:2 enz8:1 enz4:1 enz10:1 enz9:1 enz5:2 enz6:1 enz2:1
size=17 enz7:2 enz3:4 enz4:1 enz8:1 enz10:2 enz9:4 enz5:3
size=14 enz7:3 enz3:5 enz8:1 enz10:2 enz9:2 enz5:1
size=1 enz3:1
size=16 enz3:2 enz8:1 enz9:4 enz10:1 enz5:7 enz6:1
size=17 enz3:4 enz10:8 enz5:1 enz9:4
size=17 enz7:2 enz3:7 enz4:1 enz10:2 enz9:4 enz5:1
size=9 enz3:1 enz10:3 enz9:3 enz5:2
size=11 enz7:2 enz3:2 enz8:1 enz4:2 enz9:1 enz5:1 enz6:2
size=18 enz7:1 enz3:5 enz4:1 enz10:3 enz9:5 enz5:3
size=9 enz7:1 enz3:3 enz10:3 enz9:2
size=16 enz7:4 enz3:2 enz4:5 enz10:2 enz9:2 enz5:1
size=1 enz3:1
size=20 enz7:1 enz3:1 enz8:3 enz4:1 enz10:6 enz9:4 enz5:3 enz6:1
size=1 enz3:1
size=4 enz7:1 enz3:1 enz4:1 enz9:1
size=14 enz7:3 enz3:2 enz8:1 enz4:3 enz9:2 enz5:3
size=1 enz4:1
size=2 enz4:2
size=1 enz4:1
size=1 enz4:1
size=1 enz4:1
size=1 enz4:1
size=1 enz4:1
size=1 enz4:1
size=1 enz4:1
size=1 enz4:1
size=1 enz4:1
size=1 enz4:1
size=1 enz4:1
size=2 enz4:1 enz5:1
size=1 enz4:1
size=1 enz4:1
size=1 enz4:1
size=1 enz4:1
size=1 enz4:1
size=1 enz4:1
size=1 enz4:1
size=1 enz4:1
size=1 enz4:1
size=1 enz4:1
size=1 enz4:1
size=1 enz4:1
size=1 enz4:1
size=1 enz4:1
size=1 enz4:1
size=1 enz4:1
size=1 enz4:1
size=1 enz4:1
size=1 enz4:1
size=1 enz4:1
size=1 enz4:1
size=1 enz4:1
size=1 enz4:1
size=1 enz4:1
size=1 enz4:1
size=1 enz4:1
size=1 enz4:1
size=1 enz4:1
size=1 enz4:1
size=1 enz4:1
size=1 enz4:1
size=1 enz4:1
size=1 enz4:1
size=1 enz4:1
size=1 enz4:1
size=1 enz4:1
size=1 enz4:1
size=1 enz4:1
size=1 enz4:1
size=1 enz4:1
size=1 enz4:1
size=1 enz4:1
size=1 enz4:1
size=1 enz4:1
size=1 enz4:1
size=1 enz4:1
size=1 enz4:1
size=1 enz4:1
size=1 enz4:1
size=1 enz4:1
size=1 enz4:1
size=1 enz4:1
size=1 enz4:1
size=1 enz4:1
size=1 enz4:1
size=1 enz4:1
size=1 enz4:1
size=1 enz4:1
size=1 enz4:1
size=1 enz4:1
size=1 enz4:1
size=1 enz4:1
size=1 enz4:1
size=1 enz4:1
size=1 enz4:1
size=1 enz4:1
size=1 enz4:1
size=1 enz4:1
size=1 enz4:1
size=1 enz4:1
size=1 enz4:1
size=1 enz4:1
size=1 enz4:1
size=1 enz4:1
size=1 enz4:1
size=1 enz4:1
size=1 enz4:1
size=1 enz4:1
size=1 enz4:1
size=1 enz4:1
size=1 enz4:1
size=2 enz4:2
size=1 enz4:1
size=1 enz4:1
size=1 enz4:1
size=1 enz4:1
size=1 enz4:1
size=1 enz4:1
size=1 enz4:1
size=1 enz4:1
size=1 enz4:1
size=1 enz4:1
size=1 enz4:1
size=1 enz4:1
size=1 enz4:1
size=1 enz4:1
size=1 enz4:1
size=1 enz4:1
size=1 enz4:1
size=1 enz4:1
size=1 enz4:1
size=1 enz4:1
size=1 enz4:1
size=1 enz4:1
size=1 enz4:1
size=1 enz4:1
size=1 enz4:1
size=1 enz4:1
size=1 enz4:1
size=1 enz4:1
size=1 enz4:1
size=1 enz4:1
size=1 enz4:1
size=1 enz4:1
size=1 enz4:1
size=1 enz4:1
size=1 enz4:1
size=1 enz4:1
size=1 enz4:1
size=1 enz4:1
size=1 enz4:1
size=1 enz4:1
size=1 enz4:1
size=1 enz4:1
size=1 enz4:1
size=1 enz4:1
size=1 enz4:1
size=1 enz4:1
size=1 enz4:1
size=1 enz4:1
size=1 enz4:1
size=1 enz4:1
size=1 enz4:1
size=1 enz4:1
size=1 enz4:1
size=1 enz4:1
size=1 enz4:1
size=1 enz4:1
size=1 enz4:1
size=1 enz4:1
size=1 enz4:1
size=1 enz4:1
size=1 enz4:1
size=1 enz4:1
size=1 enz4:1
size=1 enz4:1
size=1 enz4:1
size=1 enz4:1
size=1 enz4:1
size=1 enz4:1
size=1 enz4:1
size=1 enz4:1
size=1 enz4:1
size=1 enz4:1
size=1 enz5:1
size=1 enz5:1
size=17 enz7:1 enz8:5 enz10:4 enz9:3 enz5:3 enz6:1
size=1 enz5:1
size=1 enz5:1
size=1 enz5:1
size=1 enz5:1
size=1 enz5:1
size=1 enz5:1
size=1 enz5:1
size=1 enz5:1
size=1 enz5:1
size=1 enz5:1
size=1 enz5:1
size=1 enz5:1
size=1 enz5:1
size=1 enz5:1
size=1 enz5:1
size=1 enz5:1
size=1 enz5:1
size=1 enz5:1
size=1 enz5:1
size=1 enz5:1
size=1 enz5:1
size=1 enz5:1
size=1 enz5:1
size=1 enz5:1
size=1 enz5:1
size=1 enz5:1
size=1 enz5:1
size=1 enz5:1
size=1 enz5:1
size=1 enz5:1
size=1 enz5:1
size=1 enz5:1
size=1 enz5:1
size=1 enz5:1
size=1 enz5:1
size=1 enz5:1
size=1 enz5:1
size=1 enz5:1
size=1 enz5:1
size=1 enz6:1
size=1 enz6:1
size=1 enz6:1
size=1 enz6:1
size=1 enz6:1
size=1 enz6:1
size=1 enz6:1
size=1 enz6:1
size=1 enz6:1
size=1 enz6:1
size=1 enz6:1
size=1 enz10:1
size=1 enz10:1

Frame 38
size=16 enz7:2 enz3:4 enz4:1 enz10:2 enz9:2 enz1:1 enz6:2 enz2:2
size=416 enz7:42 enz3:47 enz8:35 enz4:20 enz10:38 enz9:46 enz5:34 enz1:71 enz6:33 enz2:50
size=85 enz3:6 enz7:8 enz4:1 enz8:11 enz10:4 enz9:4 enz5:10 enz1:14 enz6:9 enz2:18
size=152 enz7:13 enz3:13 enz8:20 enz4:2 enz9:13 enz10:16 enz5:15 enz1:17 enz6:18 enz2:25
size=21 enz8:1 enz9:1 enz5:3 enz1:6 enz6:6 enz2:4
size=97 enz7:8 enz3:14 enz8:11 enz4:1 enz9:14 enz10:12 enz5:10 enz1:10 enz6:7 enz2:10
size=371 enz7:46 enz3:42 enz4:24 enz8:44 enz10:31 enz9:37 enz5:33 enz1:34 enz6:45 enz2:35
size=48 enz3:7 enz7:7 enz8:3 enz4:4 enz10:3 enz9:5 enz5:2 enz1:8 enz6:5 enz2:4
size=25 enz7:4 enz3:1 enz8:3 enz4:2 enz9:2 enz10:1 enz5:2 enz1:3 enz6:3 enz2:4
size=19 enz7:3 enz4:2 enz9:3 enz5:2 enz1:4 enz6:1 enz2:4
size=68 enz7:11 enz3:5 enz8:10 enz4:3 enz10:7 enz9:6 enz5:6 enz1:7 enz6:5 enz2:8
size=32 enz3:4 enz7:2 enz8:4 enz4:1 enz10:2 enz9:4 enz5:5 enz1:5 enz6:3 enz2:2
size=56 enz3:3 enz7:7 enz4:3 enz8:10 enz10:1 enz9:2 enz5:3 enz1:6 enz6:11 enz2:10
size=17 enz7:2 enz8:2 enz4:1 enz9:1 enz5:2 enz1:3 enz6:3 enz2:3
size=30 enz3:1 enz7:2 enz8:5 enz9:3 enz10:6 enz5:5 enz1:3 enz6:3 enz2:2
size=41 enz7:1 enz3:8 enz8:4 enz10:5 enz9:6 enz5:4 enz1:6 enz6:4 enz2:3
size=48 enz7:5 enz3:2 enz8:5 enz4:5 enz10:2 enz9:4 enz5:4 enz1:6 enz6:9 enz2:6
size=67 enz3:5 enz7:9 enz8:8 enz4:2 enz9:3 enz10:5 enz5:3 enz1:10 enz6:8 enz2:14
size=77 enz7:8 enz3:8 enz4:5 enz8:9 enz9:3 enz10:11 enz5:5 enz1:8 enz6:12 enz2:8
size=90 enz7:10 enz3:10 enz8:7 enz4:4 enz10:8 enz9:13 enz5:7 enz1:17 enz6:7 enz2:7
size=98 enz7:10 enz3:11 enz4:2 enz8:10 enz5:9 enz10:12 enz9:11 enz1:17 enz6:9 enz2:7
size=16 enz7:2 enz8:2 enz10:6 enz1:3 enz6:2 enz2:1
size=12 enz8:2 enz10:3 enz9:1 enz5:3 enz1:1 enz6:1 enz2:1
size=19 enz7:2 enz8:3 enz4:3 enz10:2 enz1:2 enz6:4 enz2:3
size=19 enz3:5 enz7:3 enz8:2 enz10:2 enz9:4 enz5:1 enz1:1 enz2:1
size=1 enz1:1
size=1 enz1:1
size=27 enz7:1 enz4:1 enz8:5 enz10:5 enz9:1 enz5:2 enz1:6 enz6:4 enz2:2
size=19 enz7:1 enz8:2 enz10:2 enz1:7 enz6:2 enz2:5
size=22 enz3:2 enz7:2 enz8:2 enz4:1 enz10:3 enz5:1 enz9:3 enz1:2 enz6:1 enz2:5
size=13 enz7:1 enz8:2 enz10:1 enz1:3 enz6:5 enz2:1
size=19 enz7:1 enz8:2 enz10:3 enz9:3 enz5:1 enz1:2 enz6:4 enz2:3
size=3 enz1:2 enz2:1
size=38 enz7:6 enz3:3 enz4:3 enz8:1 enz10:2 enz9:5 enz5:1 enz1:6 enz6:2 enz2:9
size=73 enz7:10 enz3:11 enz8:9 enz4:8 enz10:6 enz9:10 enz5:11 enz1:1 enz2:3 enz6:4
size=1 enz1:1
size=14 enz7:1 enz3:4 enz8:2 enz10:1 enz9:1 enz1:1 enz6:3 enz2:1
size=10 enz7:1 enz4:1 enz8:2 enz10:1 enz5:2 enz1:1 enz6:1 enz2:1
size=1 enz1:1
size=43 enz7:6 enz3:3 enz8:4 enz4:3 enz9:4 enz10:9 enz5:3 enz1:2 enz6:2 enz2:7
size=22 enz3:3 enz7:3 enz8:4 enz10:1 enz9:4 enz5:6 enz2:1
size=20 enz7:4 enz3:3 enz8:2 enz4:2 enz10:1 enz9:3 enz5:2 enz6:2 enz2:1
size=25 enz3:2 enz7:2 enz8:2 enz10:7 enz9:7 enz5:1 enz6:2 enz2:2
size=14 enz7:1 enz3:1 enz8:1 enz4:1 enz10:5 enz9:1 enz6:3 enz2:1
size=17 enz7:2 enz3:1 enz8:2 enz10:2 enz9:2 enz5:2 enz6:4 enz2:2
size=13 enz7:1 enz8:2 enz5:1 enz6:6 enz2:3
size=1 enz2:1
size=15 enz7:2 enz8:3 enz4:1 enz10:3 enz9:3 enz5:1 enz6:1 enz2:1
size=21 enz7:4 enz3:2 enz8:2 enz4:1 enz10:1 enz9:3 enz5:3 enz6:4 enz2:1
size=7 enz7:2 enz3:2 enz9:2 enz2:1
size=18 enz7:3 enz8:2 enz4:1 enz10:7 enz9:2 enz5:2 enz2:1
size=13 enz7:2 enz3:1 enz8:2 enz5:3 enz6:3 enz2:2
size=12 enz7:1 enz8:2 enz4:1 enz5:3 enz6:3 enz2:2
size=23 enz7:1 enz3:7 enz8:4 enz10:1 enz9:3 enz5:3 enz6:3 enz2:1
size=17 enz7:3 enz8:1 enz10:6 enz9:4 enz5:2 enz2:1
size=13 enz8:2 enz10:1 enz9:3 enz5:2 enz6:4 enz2:1
size=8 enz8:1 enz4:1 enz6:4 enz2:2
size=18 enz7:3 enz3:5 enz8:1 enz4:1 enz9:2 enz10:1 enz5:1 enz6:2 enz2:2
size=33 enz7:2 enz3:5 enz8:5 enz10:10 enz9:5 enz5:4 enz6:1 enz2:1
size=16 enz7:1 enz8:5 enz10:2 enz5:4 enz6:3 enz2:1
size=9 enz7:2 enz8:1 enz4:2 enz5:1 enz6:2 enz2:1
size=23 enz7:5 enz3:9 enz8:2 enz4:2 enz10:2 enz5:1 enz9:1 enz2:1
size=17 enz7:2 enz3:4 enz8:1 enz4:1 enz10:2 enz9:4 enz5:3
size=14 enz7:3 enz3:5 enz8:1 enz10:2 enz9:2 enz5:1
size=1 enz3:1
size=16 enz3:2 enz8:1 enz10:1 enz9:4 enz5:7 enz6:1
size=17 enz3:4 enz10:8 enz5:1 enz9:4
size=17 enz7:2 enz3:7 enz4:1 enz10:2 enz9:4 enz5:1
size=9 enz3:1 enz10:3 enz9:3 enz5:2
size=18 enz7:1 enz3:5 enz4:1 enz10:3 enz5:3 enz9:5
size=9 enz7:1 enz3:3 enz10:3 enz9:2
size=16 enz7:4 enz3:2 enz4:5 enz10:2 enz9:2 enz5:1
size=1 enz3:1
size=19 enz7:1 enz3:1 enz8:3 enz10:6 enz9:4 enz5:3 enz6:1
size=1 enz3:1
size=4 enz7:1 enz3:1 enz4:1 enz9:1
size=14 enz7:3 enz3:2 enz8:1 enz4:3 enz9:2 enz5:3
size=1 enz4:1
size=1 enz4:1
size=1 enz4:1
size=1 enz4:1
size=1 enz4:1
size=1 enz4:1
size=1 enz4:1
size=1 enz4:1
size=1 enz4:1
size=1 enz4:1
size=1 enz4:1
size=1 enz4:1
size=1 enz4:1
size=3 enz4:2 enz5:1
size=1 enz4:1
size=1 enz4:1
size=1 enz4:1
size=1 enz4:1
size=1 enz4:1
size=1 enz4:1
size=1 enz4:1
size=1 enz4:1
size=1 enz4:1
size=1 enz4:1
size=1 enz4:1
size=1 enz4:1
size=1 enz4:1
size=1 enz4:1
size=1 enz4:1
size=1 enz4:1
size=1 enz4:1
size=1 enz4:1
size=1 enz4:1
size=1 enz4:1
size=1 enz4:1
size=1 enz4:1
size=1 enz4:1
size=1 enz4:1
size=1 enz4:1
size=1 enz4:1
size=1 enz4:1
size=1 enz4:1
size=1 enz4:1
size=1 enz4:1
size=1 enz4:1
size=1 enz4:1
size=1 enz4:1
size=1 enz4:1
size=1 enz4:1
size=1 enz4:1
size=1 enz4:1
size=1 enz4:1
size=1 enz4:1
size=1 enz4:1
size=1 enz4:1
size=1 enz4:1
size=1 enz4:1
size=1 enz4:1
size=1 enz4:1
size=1 enz4:1
size=1 enz4:1
size=1 enz4:1
size=1 enz4:1
size=1 enz4:1
size=1 enz4:1
size=1 enz4:1
size=1 enz4:1
size=2 enz4:2
size=1 enz4:1
size=1 enz4:1
size=1 enz4:1
size=1 enz4:1
size=1 enz4:1
size=1 enz4:1
size=1 enz4:1
size=1 enz4:1
size=1 enz4:1
size=1 enz4:1
size=1 enz4:1
size=1 enz4:1
size=1 enz4:1
size=1 enz4:1
size=1 enz4:1
size=1 enz4:1
size=1 enz4:1
size=1 enz4:1
size=1 enz4:1
size=1 enz4:1
size=1 enz4:1
size=1 enz4:1
size=1 enz4:1
size=1 enz4:1
size=1 enz4:1
size=1 enz4:1
size=1 enz4:1
size=1 enz4:1
size=1 enz4:1
size=1 enz4:1
size=1 enz4:1
size=1 enz4:1
size=1 enz4:1
size=1 enz4:1
size=1 enz4:1
size=1 enz4:1
size=1 enz4:1
size=1 enz4:1
size=1 enz4:1
size=1 enz4:1
size=1 enz4:1
size=1 enz4:1
size=1 enz4:1
size=1 enz4:1
size=1 enz4:1
size=1 enz4:1
size=1 enz4:1
size=1 enz4:1
size=1 enz4:1
size=1 enz4:1
size=1 enz4:1
size=1 enz4:1
size=1 enz4:1
size=1 enz4:1
size=1 enz4:1
size=1 enz4:1
size=1 enz4:1
size=1 enz4:1
size=1 enz4:1
size=1 enz4:1
size=1 enz4:1
size=1 enz4:1
size=1 enz4:1
size=1 enz4:1
size=1 enz4:1
size=1 enz4:1
size=1 enz4:1
size=1 enz4:1
size=1 enz4:1
size=1 enz4:1
size=1 enz4:1
size=1 enz4:1
size=1 enz4:1
size=1 enz4:1
size=1 enz4:1
size=1 enz4:1
size=1 enz4:1
size=1 enz4:1
size=1 enz4:1
size=1 enz4:1
size=1 enz4:1
size=1 enz4:1
size=1 enz4:1
size=1 enz4:1
size=1 enz4:1
size=1 enz4:1
size=1 enz4:1
size=1 enz4:1
size=1 enz4:1
size=1 enz4:1
size=1 enz4:1
size=1 enz4:1
size=1 enz4:1
size=1 enz4:1
size=1 enz4:1
size=1 enz4:1
size=1 enz4:1
size=1 enz4:1
size=1 enz4:1
size=1 enz4:1
size=1 enz4:1
size=1 enz4:1
size=1 enz5:1
size=1 enz5:1
size=17 enz7:1 enz8:5 enz10:4 enz9:3 enz5:3 enz6:1
size=1 enz5:1
size=1 enz5:1
size=1 enz5:1
size=1 enz5:1
size=1 enz5:1
size=1 enz5:1
size=1 enz5:1
size=1 enz5:1
size=1 enz5:1
size=1 enz5:1
size=1 enz5:1
size=1 enz5:1
size=1 enz5:1
size=1 enz5:1
size=1 enz5:1
size=1 enz5:1
size=1 enz5:1
size=1 enz5:1
size=1 enz5:1
size=1 enz5:1
size=1 enz5:1
size=1 enz5:1
size=1 enz5:1
size=1 enz5:1
size=1 enz5:1
size=1 enz5:1
size=1 enz5:1
size=1 enz5:1
size=1 enz5:1
size=1 enz5:1
size=1 enz5:1
size=1 enz5:1
size=1 enz5:1
size=1 enz5:1
size=1 enz5:1
size=1 enz5:1
size=1 enz5:1
size=1 enz5:1
size=1 enz6:1
size=1 enz6:1
size=1 enz6:1
size=1 enz6:1
size=1 enz6:1
size=1 enz6:1
size=1 enz6:1
size=1 enz6:1
size=1 enz6:1
size=1 enz6:1
size=1 enz6:1
size=1 enz6:1
size=1 enz10:1
size=1 enz10:1

Frame 39
size=16 enz7:2 enz3:4 enz4:1 enz10:2 enz9:2 enz1:1 enz6:2 enz2:2
size=431 enz3:47 enz7:44 enz4:21 enz8:38 enz9:49 enz10:41 enz5:35 enz1:71 enz6:34 enz2:51
size=105 enz3:9 enz7:12 enz4:3 enz8:13 enz10:5 enz9:7 enz5:12 enz1:14 enz6:11 enz2:19
size=173 enz7:13 enz3:13 enz4:2 enz8:21 enz10:16 enz9:14 enz5:18 enz1:23 enz6:24 enz2:29
size=98 enz7:8 enz3:14 enz4:2 enz8:11 enz10:12 enz5:10 enz9:14 enz1:10 enz6:7 enz2:10
size=370 enz7:46 enz3:42 enz4:23 enz8:44 enz10:31 enz9:37 enz5:33 enz1:34 enz6:45 enz2:35
size=48 enz7:7 enz3:7 enz4:4 enz8:3 enz10:3 enz5:2 enz9:5 enz1:8 enz6:5 enz2:4
size=25 enz3:1 enz7:4 enz8:3 enz4:2 enz10:1 enz9:2 enz5:2 enz1:3 enz6:3 enz2:4
size=19 enz7:3 enz4:2 enz9:3 enz5:2 enz1:4 enz6:1 enz2:4
size=68 enz7:11 enz3:5 enz4:3 enz8:10 enz10:7 enz9:6 enz5:6 enz1:7 enz6:5 enz2:8
size=32 enz7:2 enz3:4 enz8:4 enz4:1 enz10:2 enz9:4 enz5:5 enz1:5 enz6:3 enz2:2
size=57 enz3:3 enz7:7 enz4:4 enz8:10 enz10:1 enz9:2 enz5:3 enz1:6 enz6:11 enz2:10
size=17 enz7:2 enz8:2 enz4:1 enz9:1 enz5:2 enz1:3 enz6:3 enz2:3
size=30 enz7:2 enz3:1 enz8:5 enz10:6 enz9:3 enz5:5 enz1:3 enz6:3 enz2:2
size=41 enz7:1 enz3:8 enz8:4 enz10:5 enz9:6 enz5:4 enz1:6 enz6:4 enz2:3
size=47 enz7:5 enz3:2 enz4:4 enz8:5 enz10:2 enz9:4 enz5:4 enz1:6 enz6:9 enz2:6
size=67 enz7:9 enz3:5 enz8:8 enz4:2 enz10:5 enz9:3 enz5:3 enz1:10 enz6:8 enz2:14
size=120 enz7:14 enz3:11 enz4:8 enz8:13 enz10:20 enz9:7 enz5:8 enz1:10 enz6:14 enz2:15
size=90 enz7:10 enz3:10 enz8:7 enz4:4 enz10:8 enz5:7 enz9:13 enz1:17 enz6:7 enz2:7
size=98 enz3:11 enz7:10 enz4:2 enz8:10 enz10:12 enz9:11 enz5:9 enz1:17 enz6:9 enz2:7
size=16 enz7:2 enz8:2 enz10:6 enz1:3 enz6:2 enz2:1
size=12 enz8:2 enz10:3 enz9:1 enz5:3 enz1:1 enz6:1 enz2:1
size=19 enz7:2 enz8:3 enz4:3 enz10:2 enz1:2 enz6:4 enz2:3
size=19 enz3:5 enz7:3 enz8:2 enz10:2 enz9:4 enz5:1 enz1:1 enz2:1
size=1 enz1:1
size=1 enz1:1
size=26 enz7:1 enz8:5 enz10:5 enz9:1 enz5:2 enz1:6 enz6:4 enz2:2
size=19 enz7:1 enz8:2 enz10:2 enz1:7 enz6:2 enz2:5
size=22 enz3:2 enz7:2 enz8:2 enz4:1 enz10:3 enz5:1 enz9:3 enz1:2 enz6:1 enz2:5
size=13 enz7:1 enz8:2 enz10:1 enz1:3 enz6:5 enz2:1
size=19 enz7:1 enz8:2 enz10:3 enz9:3 enz5:1 enz1:2 enz6:4 enz2:3
size=3 enz1:2 enz2:1
size=38 enz7:6 enz3:3 enz8:1 enz4:3 enz10:2 enz9:5 enz5:1 enz1:6 enz6:2 enz2:9
size=51 enz7:4 enz3:8 enz8:7 enz4:3 enz10:5 enz9:8 enz5:9 enz1:1 enz2:2 enz6:4
size=1 enz1:1
size=14 enz7:1 enz3:4 enz8:2 enz10:1 enz9:1 enz1:1 enz6:3 enz2:1
size=10 enz7:1 enz8:2 enz4:1 enz10:1 enz5:2 enz1:1 enz6:1 enz2:1
size=1 enz1:1
size=22 enz7:3 enz3:3 enz8:4 enz10:1 enz9:4 enz5:6 enz2:1
size=25 enz3:2 enz7:2 enz8:2 enz10:7 enz9:7 enz5:1 enz6:2 enz2:2
size=13 enz7:1 enz3:1 enz8:1 enz10:5 enz9:1 enz6:3 enz2:1
size=17 enz7:2 enz3:1 enz8:2 enz10:2 enz9:2 enz5:2 enz6:4 enz2:2
size=13 enz7:1 enz8:2 enz5:1 enz6:6 enz2:3
size=1 enz2:1
size=21 enz7:4 enz3:2 enz8:2 enz4:1 enz10:1 enz9:3 enz5:3 enz6:4 enz2:1
size=23 enz7:6 enz3:3 enz8:2 enz4:5 enz10:1 enz9:2 enz5:2 enz6:1 enz2:1
size=7 enz7:2 enz3:2 enz9:2 enz2:1
size=18 enz7:3 enz8:2 enz4:1 enz10:7 enz9:2 enz5:2 enz2:1
size=13 enz7:2 enz3:1 enz8:2 enz5:3 enz6:3 enz2:2
size=12 enz7:1 enz8:2 enz4:1 enz5:3 enz6:3 enz2:2
size=23 enz7:1 enz3:7 enz8:4 enz10:1 enz9:3 enz5:3 enz6:3 enz2:1
size=17 enz7:3 enz8:1 enz10:6 enz9:4 enz5:2 enz2:1
size=13 enz8:2 enz10:1 enz9:3 enz5:2 enz6:4 enz2:1
size=7 enz8:1 enz6:4 enz2:2
size=18 enz7:3 enz3:5 enz8:1 enz4:1 enz10:1 enz9:2 enz5:1 enz6:2 enz2:2
size=33 enz7:2 enz3:5 enz8:5 enz10:10 enz9:5 enz5:4 enz6:1 enz2:1
size=16 enz7:1 enz8:5 enz10:2 enz5:4 enz6:3 enz2:1
size=9 enz7:2 enz8:1 enz4:2 enz5:1 enz6:2 enz2:1
size=23 enz7:5 enz3:9 enz4:2 enz8:2 enz10:2 enz9:1 enz5:1 enz2:1
size=17 enz7:2 enz3:4 enz4:1 enz8:1 enz10:2 enz9:4 enz5:3
size=14 enz7:3 enz3:5 enz8:1 enz10:2 enz9:2 enz5:1
size=1 enz3:1
size=16 enz3:2 enz8:1 enz10:1 enz9:4 enz5:7 enz6:1
size=17 enz3:4 enz10:8 enz5:1 enz9:4
size=17 enz7:2 enz3:7 enz4:1 enz10:2 enz9:4 enz5:1
size=9 enz3:1 enz10:3 enz9:3 enz5:2
size=18 enz7:1 enz3:5 enz4:1 enz10:3 enz9:5 enz5:3
size=9 enz7:1 enz3:3 enz10:3 enz9:2
size=16 enz7:4 enz3:2 enz4:5 enz10:2 enz9:2 enz5:1
size=1 enz3:1
size=19 enz7:1 enz3:1 enz8:3 enz10:6 enz9:4 enz5:3 enz6:1
size=1 enz3:1
size=4 enz7:1 enz3:1 enz4:1 enz9:1
size=14 enz7:3 enz3:2 enz8:1 enz4:3 enz9:2 enz5:3
size=1 enz4:1
size=1 enz4:1
size=1 enz4:1
size=1 enz4:1
size=1 enz4:1
size=1 enz4:1
size=1 enz4:1
size=1 enz4:1
size=1 enz4:1
size=1 enz4:1
size=1 enz4:1
size=1 enz4:1
size=1 enz4:1
size=1 enz4:1
size=1 enz4:1
size=1 enz4:1
size=1 enz4:1
size=1 enz4:1
size=1 enz4:1
size=1 enz4:1
size=1 enz4:1
size=1 enz4:1
size=1 enz4:1
size=1 enz4:1
size=1 enz4:1
size=1 enz4:1
size=1 enz4:1
size=1 enz4:1
size=1 enz4:1
size=1 enz4:1
size=1 enz4:1
size=1 enz4:1
size=1 enz4:1
size=1 enz4:1
size=1 enz4:1
size=1 enz4:1
size=1 enz4:1
size=1 enz4:1
size=1 enz4:1
size=1 enz4:1
size=1 enz4:1
size=1 enz4:1
size=1 enz4:1
size=1 enz4:1
size=1 enz4:1
size=1 enz4:1
size=1 enz4:1
size=1 enz4:1
size=1 enz4:1
size=1 enz4:1
size=1 enz4:1
size=1 enz4:1
size=1 enz4:1
size=1 enz4:1
size=1 enz4:1
size=1 enz4:1
size=1 enz4:1
size=1 enz4:1
size=1 enz4:1
size=1 enz4:1
size=1 enz4:1
size=1 enz4:1
size=1 enz4:1
size=1 enz4:1
size=1 enz4:1
size=1 enz4:1
size=1 enz4:1
size=1 enz4:1
size=1 enz4:1
size=1 enz4:1
size=1 enz4:1
size=1 enz4:1
size=1 enz4:1
size=1 enz4:1
size=1 enz4:1
size=1 enz4:1
size=1 enz4:1
size=1 enz4:1
size=1 enz4:1
size=1 enz4:1
size=1 enz4:1
size=1 enz4:1
size=1 enz4:1
size=1 enz4:1
size=1 enz4:1
size=1 enz4:1
size=1 enz4:1
size=1 enz4:1
size=1 enz4:1
size=1 enz4:1
size=1 enz4:1
size=1 enz4:1
size=1 enz4:1
size=1 enz4:1
size=1 enz4:1
size=1 enz4:1
size=1 enz4:1
size=1 enz4:1
size=1 enz4:1
size=1 enz4:1
size=1 enz4:1
size=1 enz4:1
size=1 enz4:1
size=1 enz4:1
size=1 enz4:1
size=1 enz4:1
size=1 enz4:1
size=1 enz4:1
size=1 enz4:1
size=1 enz4:1
size=1 enz4:1
size=1 enz4:1
size=1 enz4:1
size=1 enz4:1
size=1 enz4:1
size=1 enz4:1
size=1 enz4:1
size=1 enz4:1
size=1 enz4:1
size=1 enz4:1
size=1 enz4:1
size=1 enz4:1
size=1 enz4:1
size=1 enz4:1
size=1 enz4:1
size=1 enz4:1
size=1 enz4:1
size=1 enz4:1
size=1 enz4:1
size=1 enz4:1
size=1 enz4:1
size=1 enz4:1
size=1 enz4:1
size=1 enz4:1
size=1 enz4:1
size=1 enz4:1
size=1 enz4:1
size=1 enz4:1
size=1 enz4:1
size=1 enz4:1
size=1 enz4:1
size=1 enz4:1
size=1 enz4:1
size=1 enz4:1
size=1 enz4:1
size=1 enz4:1
size=1 enz4:1
size=1 enz4:1
size=1 enz4:1
size=1 enz4:1
size=1 enz4:1
size=1 enz4:1
size=1 enz4:1
size=1 enz4:1
size=1 enz4:1
size=1 enz4:1
size=1 enz4:1
size=1 enz4:1
size=1 enz4:1
size=1 enz4:1
size=1 enz4:1
size=1 enz4:1
size=1 enz4:1
size=1 enz4:1
size=1 enz4:1
size=1 enz4:1
size=1 enz4:1
size=1 enz4:1
size=1 enz4:1
size=1 enz4:1
size=1 enz4:1
size=1 enz4:1
size=1 enz4:1
size=1 enz4:1
size=1 enz4:1
size=1 enz5:1
size=1 enz5:1
size=17 enz7:1 enz8:5 enz10:4 enz9:3 enz5:3 enz6:1
size=1 enz5:1
size=1 enz5:1
size=1 enz5:1
size=1 enz5:1
size=1 enz5:1
size=1 enz5:1
size=1 enz5:1
size=1 enz5:1
size=1 enz5:1
size=1 enz5:1
size=1 enz5:1
size=1 enz5:1
size=1 enz5:1
size=1 enz5:1
size=1 enz5:1
size=1 enz5:1
size=1 enz5:1
size=1 enz5:1
size=1 enz5:1
size=1 enz5:1
size=1 enz5:1
size=1 enz5:1
size=1 enz5:1
size=1 enz5:1
size=1 enz5:1
size=1 enz5:1
size=1 enz5:1
size=1 enz5:1
size=1 enz5:1
size=1 enz5:1
size=1 enz5:1
size=1 enz5:1
size=1 enz5:1
size=1 enz5:1
size=1 enz5:1
size=1 enz5:1
size=1 enz5:1
size=1 enz5:1
size=1 enz5:1
size=1 enz6:1
size=1 enz6:1
size=1 enz6:1
size=1 enz6:1
size=1 enz6:1
size=1 enz6:1
size=1 enz6:1
size=1 enz6:1
size=1 enz6:1
size=1 enz6:1
size=1 enz6:1
size=1 enz10:1
size=1 enz10:1

Frame 40
size=16 enz7:2 enz3:4 enz4:1 enz10:2 enz9:2 enz1:1 enz6:2 enz2:2
size=453 enz7:49 enz3:56 enz4:22 enz8:40 enz10:43 enz9:50 enz5:36 enz1:71 enz6:34 enz2:52
size=105 enz7:12 enz3:9 enz8:13 enz4:3 enz10:5 enz9:7 enz5:12 enz1:14 enz6:11 enz2:19
size=174 enz7:13 enz3:13 enz4:3 enz8:21 enz10:16 enz9:14 enz5:18 enz1:23 enz6:24 enz2:29
size=97 enz7:8 enz3:14 enz8:11 enz4:1 enz10:12 enz9:14 enz5:10 enz1:10 enz6:7 enz2:10
size=343 enz7:42 enz3:42 enz4:20 enz8:40 enz10:25 enz9:35 enz5:31 enz1:34 enz6:40 enz2:34
size=49 enz7:7 enz3:7 enz8:3 enz4:5 enz10:3 enz9:5 enz5:2 enz1:8 enz6:5 enz2:4
size=25 enz7:4 enz3:1 enz8:3 enz4:2 enz10:1 enz9:2 enz5:2 enz1:3 enz6:3 enz2:4
size=19 enz7:3 enz4:2 enz9:3 enz5:2 enz1:4 enz6:1 enz2:4
size=68 enz7:11 enz3:5 enz4:3 enz8:10 enz10:7 enz9:6 enz5:6 enz1:7 enz6:5 enz2:8
size=32 enz7:2 enz3:4 enz8:4 enz4:1 enz10:2 enz9:4 enz5:5 enz1:5 enz6:3 enz2:2
size=57 enz7:7 enz3:3 enz8:10 enz4:4 enz10:1 enz9:2 enz5:3 enz1:6 enz6:11 enz2:10
size=17 enz7:2 enz8:2 enz4:1 enz9:1 enz5:2 enz1:3 enz6:3 enz2:3
size=30 enz3:1 enz7:2 enz8:5 enz9:3 enz10:6 enz5:5 enz1:3 enz6:3 enz2:2
size=41 enz7:1 enz3:8 enz8:4 enz10:5 enz9:6 enz5:4 enz1:6 enz6:4 enz2:3
size=47 enz3:2 enz7:5 enz8:5 enz4:4 enz10:2 enz9:4 enz5:4 enz1:6 enz6:9 enz2:6
size=67 enz7:9 enz3:5 enz4:3 enz8:8 enz10:5 enz9:3 enz5:2 enz1:10 enz6:8 enz2:14
size=120 enz7:14 enz3:11 enz4:8 enz8:13 enz10:20 enz9:7 enz5:8 enz1:10 enz6:14 enz2:15
size=90 enz7:10 enz3:10 enz8:7 enz4:4 enz10:8 enz9:13 enz5:7 enz1:17 enz6:7 enz2:7
size=98 enz7:10 enz3:11 enz4:2 enz8:10 enz10:12 enz9:11 enz5:9 enz1:17 enz6:9 enz2:7
size=16 enz7:2 enz8:2 enz10:6 enz1:3 enz6:2 enz2:1
size=12 enz8:2 enz10:3 enz9:1 enz5:3 enz1:1 enz6:1 enz2:1
size=19 enz7:2 enz8:3 enz4:3 enz10:2 enz1:2 enz6:4 enz2:3
size=19 enz3:5 enz7:3 enz8:2 enz10:2 enz9:4 enz5:1 enz1:1 enz2:1
size=1 enz1:1
size=1 enz1:1
size=27 enz7:1 enz4:1 enz8:5 enz9:1 enz10:5 enz5:2 enz1:6 enz6:4 enz2:2
size=19 enz7:1 enz8:2 enz10:2 enz1:7 enz6:2 enz2:5
size=22 enz3:2 enz7:2 enz8:2 enz4:1 enz10:3 enz9:3 enz5:1 enz1:2 enz6:1 enz2:5
size=13 enz7:1 enz8:2 enz10:1 enz1:3 enz6:5 enz2:1
size=19 enz7:1 enz8:2 enz10:3 enz9:3 enz5:1 enz1:2 enz6:4 enz2:3
size=3 enz1:2 enz2:1
size=38 enz7:6 enz3:3 enz8:1 enz4:3 enz5:1 enz10:2 enz9:5 enz1:6 enz6:2 enz2:9
size=51 enz7:4 enz3:8 enz8:7 enz4:3 enz10:5 enz9:8 enz5:9 enz1:1 enz6:4 enz2:2
size=1 enz1:1
size=14 enz7:1 enz3:4 enz8:2 enz10:1 enz9:1 enz1:1 enz6:3 enz2:1
size=10 enz7:1 enz8:2 enz4:1 enz10:1 enz5:2 enz1:1 enz6:1 enz2:1
size=1 enz1:1
size=22 enz7:3 enz3:3 enz8:4 enz10:1 enz9:4 enz5:6 enz2:1
size=25 enz3:2 enz7:2 enz8:2 enz10:7 enz9:7 enz5:1 enz6:2 enz2:2
size=13 enz7:1 enz3:1 enz8:1 enz10:5 enz9:1 enz6:3 enz2:1
size=17 enz7:2 enz3:1 enz8:2 enz10:2 enz9:2 enz5:2 enz6:4 enz2:2
size=13 enz7:1 enz8:2 enz5:1 enz6:6 enz2:3
size=1 enz2:1
size=21 enz7:4 enz3:2 enz8:2 enz4:1 enz10:1 enz9:3 enz5:3 enz6:4 enz2:1
size=22 enz7:6 enz3:3 enz8:2 enz4:4 enz10:1 enz9:2 enz5:2 enz6:1 enz2:1
size=7 enz7:2 enz3:2 enz9:2 enz2:1
size=18 enz7:3 enz8:2 enz4:1 enz10:7 enz9:2 enz5:2 enz2:1
size=13 enz7:2 enz3:1 enz8:2 enz5:3 enz6:3 enz2:2
size=12 enz7:1 enz8:2 enz4:1 enz5:3 enz6:3 enz2:2
size=23 enz7:1 enz3:7 enz8:4 enz10:1 enz9:3 enz5:3 enz6:3 enz2:1
size=17 enz7:3 enz8:1 enz10:6 enz9:4 enz5:2 enz2:1
size=13 enz8:2 enz10:1 enz9:3 enz5:2 enz6:4 enz2:1
size=8 enz8:1 enz4:1 enz6:4 enz2:2
size=18 enz7:3 enz3:5 enz8:1 enz4:1 enz10:1 enz9:2 enz5:1 enz6:2 enz2:2
size=33 enz7:2 enz3:5 enz8:5 enz10:10 enz9:5 enz5:4 enz6:1 enz2:1
size=16 enz7:1 enz8:5 enz10:2 enz5:4 enz6:3 enz2:1
size=27 enz7:4 enz8:4 enz4:3 enz10:6 enz9:2 enz5:2 enz6:5 enz2:1
size=9 enz7:2 enz8:1 enz4:2 enz5:1 enz6:2 enz2:1
size=17 enz7:2 enz3:4 enz8:1 enz4:1 enz10:2 enz9:4 enz5:3
size=15 enz7:3 enz3:5 enz8:1 enz10:2 enz9:2 enz5:2
size=1 enz3:1
size=16 enz3:2 enz8:1 enz10:1 enz9:4 enz5:7 enz6:1
size=17 enz3:4 enz10:8 enz5:1 enz9:4
size=17 enz7:2 enz3:7 enz4:1 enz10:2 enz9:4 enz5:1
size=9 enz3:1 enz10:3 enz9:3 enz5:2
size=18 enz7:1 enz3:5 enz4:1 enz10:3 enz5:3 enz9:5
size=9 enz7:1 enz3:3 enz10:3 enz9:2
size=16 enz7:4 enz3:2 enz4:5 enz9:2 enz10:2 enz5:1
size=1 enz3:1
size=19 enz7:1 enz3:1 enz8:3 enz10:6 enz9:4 enz5:3 enz6:1
size=1 enz3:1
size=4 enz7:1 enz3:1 enz4:1 enz9:1
size=14 enz7:3 enz3:2 enz8:1 enz4:3 enz9:2 enz5:3
size=1 enz4:1
size=1 enz4:1
size=1 enz4:1
size=1 enz4:1
size=1 enz4:1
size=1 enz4:1
size=1 enz4:1
size=1 enz4:1
size=1 enz4:1
size=1 enz4:1
size=1 enz4:1
size=1 enz4:1
size=1 enz4:1
size=1 enz4:1
size=1 enz4:1
size=1 enz4:1
size=1 enz4:1
size=1 enz4:1
size=1 enz4:1
size=1 enz4:1
size=1 enz4:1
size=1 enz4:1
size=1 enz4:1
size=1 enz4:1
size=1 enz4:1
size=1 enz4:1
size=1 enz4:1
size=1 enz4:1
size=1 enz4:1
size=1 enz4:1
size=1 enz4:1
size=1 enz4:1
size=1 enz4:1
size=1 enz4:1
size=1 enz4:1
size=1 enz4:1
size=1 enz4:1
size=1 enz4:1
size=1 enz4:1
size=1 enz4:1
size=1 enz4:1
size=1 enz4:1
size=1 enz4:1
size=1 enz4:1
size=1 enz4:1
size=1 enz4:1
size=1 enz4:1
size=1 enz4:1
size=1 enz4:1
size=1 enz4:1
size=1 enz4:1
size=1 enz4:1
size=1 enz4:1
size=1 enz4:1
size=1 enz4:1
size=1 enz4:1
size=1 enz4:1
size=1 enz4:1
size=1 enz4:1
size=1 enz4:1
size=1 enz4:1
size=1 enz4:1
size=1 enz4:1
size=1 enz4:1
size=1 enz4:1
size=1 enz4:1
size=1 enz4:1
size=1 enz4:1
size=1 enz4:1
size=1 enz4:1
size=1 enz4:1
size=1 enz4:1
size=1 enz4:1
size=1 enz4:1
size=1 enz4:1
size=1 enz4:1
size=1 enz4:1
size=1 enz4:1
size=1 enz4:1
size=1 enz4:1
size=1 enz4:1
size=1 enz4:1
size=1 enz4:1
size=1 enz4:1
size=1 enz4:1
size=1 enz4:1
size=1 enz4:1
size=1 enz4:1
size=1 enz4:1
size=1 enz4:1
size=1 enz4:1
size=1 enz4:1
size=1 enz4:1
size=1 enz4:1
size=1 enz4:1
size=1 enz4:1
size=1 enz4:1
size=1 enz4:1
size=1 enz4:1
size=1 enz4:1
size=1 enz4:1
size=1 enz4:1
size=1 enz4:1
size=1 enz4:1
size=1 enz4:1
size=1 enz4:1
size=1 enz4:1
size=1 enz4:1
size=1 enz4:1
size=1 enz4:1
size=1 enz4:1
size=1 enz4:1
size=1 enz4:1
size=1 enz4:1
size=1 enz4:1
size=1 enz4:1
size=1 enz4:1
size=1 enz4:1
size=1 enz4:1
size=1 enz4:1
size=1 enz4:1
size=1 enz4:1
size=1 enz4:1
size=1 enz4:1
size=1 enz4:1
size=1 enz4:1
size=1 enz4:1
size=1 enz4:1
size=1 enz4:1
size=1 enz4:1
size=1 enz4:1
size=1 enz4:1
size=1 enz4:1
size=1 enz4:1
size=1 enz4:1
size=1 enz4:1
size=1 enz4:1
size=1 enz4:1
size=1 enz4:1
size=1 enz4:1
size=1 enz4:1
size=1 enz4:1
size=1 enz4:1
size=1 enz4:1
size=1 enz4:1
size=1 enz4:1
size=1 enz4:1
size=1 enz4:1
size=1 enz4:1
size=1 enz4:1
size=1 enz4:1
size=1 enz4:1
size=1 enz4:1
size=1 enz4:1
size=1 enz4:1
size=1 enz4:1
size=1 enz4:1
size=1 enz4:1
size=1 enz4:1
size=1 enz4:1
size=1 enz4:1
size=1 enz4:1
size=1 enz4:1
size=1 enz4:1
size=1 enz4:1
size=1 enz4:1
size=1 enz4:1
size=1 enz4:1
size=1 enz4:1
size=1 enz4:1
size=1 enz4:1
size=1 enz4:1
size=1 enz4:1
size=1 enz5:1
size=1 enz5:1
size=17 enz7:1 enz8:5 enz10:4 enz9:3 enz5:3 enz6:1
size=1 enz5:1
size=1 enz5:1
size=1 enz5:1
size=1 enz5:1
size=1 enz5:1
size=1 enz5:1
size=1 enz5:1
size=1 enz5:1
size=1 enz5:1
size=1 enz5:1
size=1 enz5:1
size=1 enz5:1
size=1 enz5:1
size=1 enz5:1
size=1 enz5:1
size=1 enz5:1
size=1 enz5:1
size=1 enz5:1
size=1 enz5:1
size=1 enz5:1
size=1 enz5:1
size=1 enz5:1
size=1 enz5:1
size=1 enz5:1
size=1 enz5:1
size=1 enz5:1
size=1 enz5:1
size=1 enz5:1
size=1 enz5:1
size=1 enz5:1
size=1 enz5:1
size=1 enz5:1
size=1 enz5:1
size=1 enz5:1
size=1 enz5:1
size=1 enz5:1
size=1 enz5:1
size=1 enz5:1
size=1 enz5:1
size=1 enz6:1
size=1 enz6:1
size=1 enz6:1
size=1 enz6:1
size=1 enz6:1
size=1 enz6:1
size=1 enz6:1
size=1 enz6:1
size=1 enz6:1
size=1 enz6:1
size=1 enz6:1
size=1 enz10:1
size=1 enz10:1

Frame 41
size=16 enz7:2 enz3:4 enz4:1 enz10:2 enz9:2 enz1:1 enz6:2 enz2:2
size=416 enz3:47 enz7:42 enz8:35 enz4:20 enz10:38 enz9:46 enz5:34 enz1:71 enz6:33 enz2:50
size=106 enz3:9 enz7:12 enz4:3 enz8:13 enz10:5 enz9:7 enz5:13 enz1:14 enz6:11 enz2:19
size=97 enz7:4 enz3:8 enz4:1 enz8:12 enz10:11 enz9:8 enz5:11 enz1:13 enz6:15 enz2:14
size=78 enz3:5 enz7:9 enz8:9 enz4:3 enz9:6 enz10:5 enz5:7 enz1:10 enz2:15 enz6:9
size=97 enz7:8 enz3:14 enz8:11 enz4:1 enz10:12 enz9:14 enz5:10 enz1:10 enz6:7 enz2:10
size=344 enz7:42 enz3:42 enz8:40 enz4:21 enz10:25 enz9:35 enz5:31 enz1:34 enz6:40 enz2:34
size=49 enz7:7 enz3:7 enz8:3 enz4:5 enz5:2 enz10:3 enz9:5 enz1:8 enz6:5 enz2:4
size=25 enz7:4 enz3:1 enz8:3 enz4:2 enz10:1 enz9:2 enz5:2 enz1:3 enz6:3 enz2:4
size=19 enz7:3 enz4:2 enz9:3 enz5:2 enz1:4 enz6:1 enz2:4
size=69 enz7:11 enz3:5 enz8:10 enz4:4 enz10:7 enz9:6 enz5:6 enz1:7 enz6:5 enz2:8
size=32 enz7:2 enz3:4 enz4:1 enz8:4 enz10:2 enz9:4 enz5:5 enz1:5 enz6:3 enz2:2
size=56 enz7:7 enz3:3 enz4:3 enz8:10 enz10:1 enz9:2 enz5:3 enz1:6 enz6:11 enz2:10
size=17 enz7:2 enz8:2 enz4:1 enz9:1 enz5:2 enz1:3 enz6:3 enz2:3
size=30 enz7:2 enz3:1 enz8:5 enz10:6 enz9:3 enz5:5 enz1:3 enz6:3 enz2:2
size=41 enz7:1 enz3:8 enz8:4 enz10:5 enz9:6 enz5:4 enz1:6 enz6:4 enz2:3
size=47 enz7:5 enz3:2 enz8:5 enz4:4 enz10:2 enz9:4 enz5:4 enz1:6 enz6:9 enz2:6
size=68 enz7:9 enz3:5 enz8:8 enz4:3 enz10:5 enz9:3 enz5:3 enz1:10 enz6:8 enz2:14
size=119 enz7:14 enz3:11 enz4:7 enz8:13 enz10:20 enz9:7 enz5:8 enz1:10 enz6:14 enz2:15
size=90 enz7:10 enz3:10 enz8:7 enz4:4 enz10:8 enz5:7 enz9:13 enz1:17 enz6:7 enz2:7
size=99 enz3:11 enz7:10 enz4:3 enz8:10 enz10:12 enz9:11 enz5:9 enz1:17 enz6:9 enz2:7
size=16 enz7:2 enz8:2 enz10:6 enz1:3 enz6:2 enz2:1
size=12 enz8:2 enz10:3 enz9:1 enz5:3 enz1:1 enz6:1 enz2:1
size=19 enz7:2 enz8:3 enz4:3 enz10:2 enz1:2 enz6:4 enz2:3
size=19 enz7:3 enz3:5 enz8:2 enz10:2 enz9:4 enz5:1 enz1:1 enz2:1
size=1 enz1:1
size=1 enz1:1
size=27 enz7:1 enz4:1 enz8:5 enz10:5 enz9:1 enz5:2 enz1:6 enz6:4 enz2:2
size=19 enz7:1 enz8:2 enz10:2 enz1:7 enz6:2 enz2:5
size=22 enz7:2 enz3:2 enz4:1 enz8:2 enz10:3 enz9:3 enz5:1 enz1:2 enz6:1 enz2:5
size=13 enz7:1 enz8:2 enz10:1 enz1:3 enz6:5 enz2:1
size=19 enz7:1 enz8:2 enz10:3 enz9:3 enz5:1 enz1:2 enz6:4 enz2:3
size=3 enz1:2 enz2:1
size=38 enz3:3 enz7:6 enz4:3 enz8:1 enz10:2 enz9:5 enz5:1 enz1:6 enz6:2 enz2:9
size=50 enz7:4 enz3:8 enz8:7 enz4:2 enz10:5 enz9:8 enz5:9 enz1:1 enz6:4 enz2:2
size=1 enz1:1
size=14 enz3:4 enz7:1 enz8:2 enz10:1 enz9:1 enz1:1 enz6:3 enz2:1
size=9 enz7:1 enz8:2 enz10:1 enz5:2 enz1:1 enz6:1 enz2:1
size=1 enz1:1
size=22 enz7:3 enz3:3 enz8:4 enz9:4 enz10:1 enz5:6 enz2:1
size=25 enz3:2 enz7:2 enz8:2 enz10:7 enz5:1 enz9:7 enz6:2 enz2:2
size=13 enz7:1 enz3:1 enz8:1 enz10:5 enz9:1 enz6:3 enz2:1
size=17 enz7:2 enz3:1 enz8:2 enz10:2 enz9:2 enz5:2 enz6:4 enz2:2
size=13 enz7:1 enz8:2 enz5:1 enz6:6 enz2:3
size=1 enz2:1
size=38 enz3:9 enz7:7 enz8:5 enz4:3 enz9:4 enz10:5 enz5:2 enz6:1 enz2:2
size=21 enz7:4 enz3:2 enz8:2 enz4:1 enz10:1 enz9:3 enz5:3 enz6:4 enz2:1
size=22 enz7:6 enz3:3 enz8:2 enz4:4 enz10:1 enz9:2 enz5:2 enz6:1 enz2:1
size=7 enz7:2 enz3:2 enz9:2 enz2:1
size=18 enz7:3 enz8:2 enz4:1 enz10:7 enz9:2 enz5:2 enz2:1
size=13 enz7:2 enz3:1 enz8:2 enz5:3 enz6:3 enz2:2
size=12 enz7:1 enz8:2 enz4:1 enz5:3 enz6:3 enz2:2
size=23 enz7:1 enz3:7 enz8:4 enz10:1 enz9:3 enz5:3 enz6:3 enz2:1
size=17 enz7:3 enz8:1 enz10:6 enz9:4 enz5:2 enz2:1
size=13 enz8:2 enz10:1 enz9:3 enz5:2 enz6:4 enz2:1
size=24 enz7:4 enz3:2 enz8:1 enz4:6 enz10:2 enz9:2 enz5:1 enz6:4 enz2:2
size=18 enz7:3 enz3:5 enz8:1 enz4:1 enz9:2 enz10:1 enz5:1 enz6:2 enz2:2
size=33 enz7:2 enz3:5 enz8:5 enz10:10 enz9:5 enz5:4 enz6:1 enz2:1
size=17 enz7:1 enz8:5 enz4:1 enz10:2 enz5:4 enz6:3 enz2:1
size=27 enz7:4 enz8:4 enz4:3 enz10:6 enz9:2 enz5:2 enz6:5 enz2:1
size=9 enz7:2 enz8:1 enz4:2 enz5:1 enz6:2 enz2:1
size=17 enz7:2 enz3:4 enz8:1 enz4:1 enz10:2 enz9:4 enz5:3
size=14 enz7:3 enz3:5 enz8:1 enz10:2 enz9:2 enz5:1
size=1 enz3:1
size=16 enz3:2 enz8:1 enz10:1 enz9:4 enz5:7 enz6:1
size=17 enz3:4 enz10:8 enz5:1 enz9:4
size=18 enz7:2 enz3:7 enz4:2 enz10:2 enz9:4 enz5:1
size=9 enz3:1 enz10:3 enz5:2 enz9:3
size=18 enz7:1 enz3:5 enz4:1 enz10:3 enz9:5 enz5:3
size=9 enz7:1 enz3:3 enz10:3 enz9:2
size=1 enz3:1
size=19 enz7:1 enz3:1 enz8:3 enz10:6 enz9:4 enz5:3 enz6:1
size=1 enz3:1
size=4 enz7:1 enz3:1 enz4:1 enz9:1
size=14 enz7:3 enz3:2 enz8:1 enz4:3 enz9:2 enz5:3
size=1 enz4:1
size=1 enz4:1
size=1 enz4:1
size=1 enz4:1
size=1 enz4:1
size=1 enz4:1
size=1 enz4:1
size=1 enz4:1
size=1 enz4:1
size=1 enz4:1
size=1 enz4:1
size=1 enz4:1
size=1 enz4:1
size=1 enz4:1
size=1 enz4:1
size=1 enz4:1
size=1 enz4:1
size=1 enz4:1
size=1 enz4:1
size=1 enz4:1
size=1 enz4:1
size=1 enz4:1
size=2 enz4:1 enz5:1
size=1 enz4:1
size=1 enz4:1
size=1 enz4:1
size=1 enz4:1
size=1 enz4:1
size=1 enz4:1
size=1 enz4:1
size=1 enz4:1
size=1 enz4:1
size=1 enz4:1
size=1 enz4:1
size=1 enz4:1
size=1 enz4:1
size=1 enz4:1
size=1 enz4:1
size=1 enz4:1
size=1 enz4:1
size=1 enz4:1
size=1 enz4:1
size=1 enz4:1
size=1 enz4:1
size=1 enz4:1
size=1 enz4:1
size=1 enz4:1
size=1 enz4:1
size=1 enz4:1
size=1 enz4:1
size=1 enz4:1
size=1 enz4:1
size=1 enz4:1
size=1 enz4:1
size=1 enz4:1
size=1 enz4:1
size=1 enz4:1
size=1 enz4:1
size=1 enz4:1
size=1 enz4:1
size=1 enz4:1
size=1 enz4:1
size=1 enz4:1
size=1 enz4:1
size=1 enz4:1
size=1 enz4:1
size=1 enz4:1
size=1 enz4:1
size=1 enz4:1
size=2 enz4:2
size=1 enz4:1
size=1 enz4:1
size=1 enz4:1
size=1 enz4:1
size=1 enz4:1
size=1 enz4:1
size=1 enz4:1
size=1 enz4:1
size=1 enz4:1
size=1 enz4:1
size=1 enz4:1
size=1 enz4:1
size=1 enz4:1
size=1 enz4:1
size=1 enz4:1
size=1 enz4:1
size=1 enz4:1
size=1 enz4:1
size=1 enz4:1
size=1 enz4:1
size=1 enz4:1
size=1 enz4:1
size=1 enz4:1
size=1 enz4:1
size=1 enz4:1
size=1 enz4:1
size=1 enz4:1
size=1 enz4:1
size=1 enz4:1
size=1 enz4:1
size=1 enz4:1
size=1 enz4:1
size=1 enz4:1
size=1 enz4:1
size=1 enz4:1
size=1 enz4:1
size=1 enz4:1
size=1 enz4:1
size=1 enz4:1
size=1 enz4:1
size=1 enz4:1
size=1 enz4:1
size=1 enz4:1
size=1 enz4:1
size=1 enz4:1
size=1 enz4:1
size=1 enz4:1
size=1 enz4:1
size=1 enz4:1
size=1 enz4:1
size=1 enz4:1
size=1 enz4:1
size=1 enz4:1
size=1 enz4:1
size=1 enz4:1
size=1 enz4:1
size=1 enz4:1
size=1 enz4:1
size=1 enz4:1
size=1 enz4:1
size=1 enz4:1
size=1 enz4:1
size=1 enz4:1
size=1 enz4:1
size=1 enz4:1
size=1 enz4:1
size=1 enz4:1
size=1 enz4:1
size=1 enz4:1
size=1 enz4:1
size=1 enz4:1
size=1 enz4:1
size=1 enz4:1
size=1 enz4:1
size=1 enz4:1
size=1 enz4:1
size=1 enz4:1
size=1 enz4:1
size=1 enz4:1
size=1 enz4:1
size=1 enz4:1
size=1 enz4:1
size=1 enz4:1
size=1 enz4:1
size=1 enz4:1
size=1 enz4:1
size=1 enz4:1
size=1 enz4:1
size=1 enz4:1
size=1 enz4:1
size=1 enz4:1
size=1 enz4:1
size=1 enz4:1
size=1 enz4:1
size=1 enz4:1
size=1 enz4:1
size=1 enz4:1
size=1 enz4:1
size=1 enz4:1
size=1 enz5:1
size=1 enz5:1
size=17 enz7:1 enz8:5 enz10:4 enz9:3 enz5:3 enz6:1
size=1 enz5:1
size=1 enz5:1
size=1 enz5:1
size=1 enz5:1
size=1 enz5:1
size=1 enz5:1
size=1 enz5:1
size=1 enz5:1
size=1 enz5:1
size=1 enz5:1
size=1 enz5:1
size=1 enz5:1
size=1 enz5:1
size=1 enz5:1
size=1 enz5:1
size=1 enz5:1
size=1 enz5:1
size=1 enz5:1
size=1 enz5:1
size=1 enz5:1
size=1 enz5:1
size=1 enz5:1
size=1 enz5:1
size=1 enz5:1
size=1 enz5:1
size=1 enz5:1
size=1 enz5:1
size=1 enz5:1
size=1 enz5:1
size=1 enz5:1
size=1 enz5:1
size=1 enz5:1
size=1 enz5:1
size=1 enz5:1
size=1 enz5:1
size=1 enz5:1
size=1 enz5:1
size=1 enz6:1
size=1 enz6:1
size=1 enz6:1
size=1 enz6:1
size=1 enz6:1
size=1 enz6:1
size=1 enz6:1
size=1 enz6:1
size=1 enz6:1
size=1 enz6:1
size=1 enz6:1
size=1 enz10:1
size=1 enz10:1

Frame 42
size=16 enz7:2 enz3:4 enz4:1 enz10:2 enz9:2 enz1:1 enz6:2 enz2:2
size=432 enz7:44 enz3:47 enz8:38 enz4:22 enz10:41 enz9:49 enz5:35 enz1:71 enz6:34 enz2:51
size=105 enz7:12 enz3:9 enz4:3 enz8:13 enz10:5 enz9:7 enz5:12 enz1:14 enz6:11 enz2:19
size=97 enz7:4 enz3:8 enz4:1 enz8:12 enz10:11 enz9:8 enz5:11 enz1:13 enz6:15 enz2:14
size=77 enz7:9 enz3:5 enz4:2 enz8:9 enz10:5 enz9:6 enz5:7 enz1:10 enz2:15 enz6:9
size=97 enz7:8 enz3:14 enz8:11 enz4:1 enz10:12 enz9:14 enz5:10 enz1:10 enz6:7 enz2:10
size=344 enz7:42 enz3:42 enz8:40 enz4:21 enz10:25 enz9:35 enz5:31 enz1:34 enz6:40 enz2:34
size=49 enz7:7 enz3:7 enz8:3 enz4:5 enz5:2 enz10:3 enz9:5 enz1:8 enz6:5 enz2:4
size=25 enz3:1 enz7:4 enz8:3 enz4:2 enz10:1 enz9:2 enz5:2 enz1:3 enz6:3 enz2:4
size=19 enz7:3 enz4:2 enz9:3 enz5:2 enz1:4 enz6:1 enz2:4
size=69 enz3:5 enz7:11 enz8:10 enz4:4 enz10:7 enz9:6 enz5:6 enz1:7 enz6:5 enz2:8
size=17 enz7:1 enz8:2 enz9:1 enz5:3 enz1:5 enz6:3 enz2:2
size=56 enz3:3 enz7:7 enz4:3 enz8:10 enz10:1 enz9:2 enz5:3 enz1:6 enz6:11 enz2:10
size=17 enz7:2 enz8:2 enz4:1 enz9:1 enz5:2 enz1:3 enz6:3 enz2:3
size=30 enz3:1 enz7:2 enz8:5 enz9:3 enz10:6 enz5:5 enz1:3 enz6:3 enz2:2
size=41 enz7:1 enz3:8 enz8:4 enz10:5 enz9:6 enz5:4 enz1:6 enz6:4 enz2:3
size=47 enz7:5 enz3:2 enz8:5 enz4:4 enz10:2 enz9:4 enz5:4 enz1:6 enz6:9 enz2:6
size=67 enz7:9 enz3:5 enz4:2 enz8:8 enz9:3 enz10:5 enz5:3 enz1:10 enz6:8 enz2:14
size=65 enz7:6 enz3:7 enz8:8 enz4:2 enz10:9 enz9:3 enz5:5 enz1:7 enz6:11 enz2:7
size=90 enz7:10 enz3:10 enz4:4 enz8:7 enz10:8 enz9:13 enz5:7 enz1:17 enz6:7 enz2:7
size=99 enz7:10 enz3:11 enz4:3 enz8:10 enz5:9 enz10:12 enz9:11 enz1:17 enz6:9 enz2:7
size=16 enz7:2 enz8:2 enz10:6 enz1:3 enz6:2 enz2:1
size=12 enz8:2 enz10:3 enz9:1 enz5:3 enz1:1 enz6:1 enz2:1
size=19 enz7:2 enz8:3 enz4:3 enz10:2 enz1:2 enz6:4 enz2:3
size=19 enz7:3 enz3:5 enz8:2 enz10:2 enz9:4 enz5:1 enz1:1 enz2:1
size=1 enz1:1
size=1 enz1:1
size=27 enz7:1 enz4:1 enz8:5 enz10:5 enz9:1 enz5:2 enz1:6 enz6:4 enz2:2
size=19 enz7:1 enz8:2 enz10:2 enz1:7 enz6:2 enz2:5
size=22 enz3:2 enz7:2 enz4:1 enz8:2 enz10:3 enz9:3 enz5:1 enz1:2 enz6:1 enz2:5
size=14 enz3:1 enz7:1 enz8:2 enz10:1 enz1:3 enz6:5 enz2:1
size=19 enz7:1 enz8:2 enz10:3 enz9:3 enz5:1 enz1:2 enz6:4 enz2:3
size=3 enz1:2 enz2:1
size=38 enz7:6 enz3:3 enz8:1 enz4:3 enz10:2 enz9:5 enz5:1 enz1:6 enz6:2 enz2:9
size=71 enz7:10 enz3:11 enz8:9 enz4:6 enz10:6 enz9:10 enz5:11 enz1:1 enz2:3 enz6:4
size=1 enz1:1
size=14 enz3:4 enz7:1 enz8:2 enz10:1 enz9:1 enz1:1 enz6:3 enz2:1
size=33 enz7:3 enz3:2 enz4:4 enz8:4 enz9:1 enz10:4 enz5:2 enz1:3 enz6:3 enz2:7
size=9 enz7:1 enz8:2 enz10:1 enz5:2 enz1:1 enz6:1 enz2:1
size=1 enz1:1
size=22 enz7:3 enz3:3 enz8:4 enz9:4 enz10:1 enz5:6 enz2:1
size=25 enz3:2 enz7:2 enz8:2 enz10:7 enz9:7 enz5:1 enz6:2 enz2:2
size=13 enz7:1 enz3:1 enz8:1 enz10:5 enz9:1 enz6:3 enz2:1
size=17 enz7:2 enz3:1 enz8:2 enz10:2 enz9:2 enz5:2 enz6:4 enz2:2
size=13 enz7:1 enz8:2 enz5:1 enz6:6 enz2:3
size=1 enz2:1
size=21 enz7:4 enz3:2 enz8:2 enz4:1 enz10:1 enz9:3 enz5:3 enz6:4 enz2:1
size=7 enz7:2 enz3:2 enz9:2 enz2:1
size=22 enz3:2 enz7:5 enz8:1 enz4:2 enz10:7 enz9:3 enz5:1 enz2:1
size=18 enz7:3 enz8:2 enz4:1 enz9:2 enz10:7 enz5:2 enz2:1
size=13 enz7:2 enz3:1 enz8:2 enz5:3 enz6:3 enz2:2
size=12 enz7:1 enz8:2 enz4:1 enz5:3 enz6:3 enz2:2
size=23 enz7:1 enz3:7 enz8:4 enz10:1 enz9:3 enz5:3 enz6:3 enz2:1
size=17 enz7:3 enz8:1 enz10:6 enz9:4 enz5:2 enz2:1
size=13 enz8:2 enz10:1 enz9:3 enz5:2 enz6:4 enz2:1
size=24 enz3:2 enz7:4 enz8:1 enz4:6 enz10:2 enz9:2 enz5:1 enz6:4 enz2:2
size=18 enz7:3 enz3:5 enz8:1 enz4:1 enz10:1 enz9:2 enz5:1 enz6:2 enz2:2
size=33 enz7:2 enz3:5 enz8:5 enz10:10 enz9:5 enz5:4 enz6:1 enz2:1
size=16 enz7:1 enz8:5 enz10:2 enz5:4 enz6:3 enz2:1
size=27 enz7:4 enz8:4 enz4:3 enz10:6 enz9:2 enz5:2 enz6:5 enz2:1
size=9 enz7:2 enz8:1 enz4:2 enz5:1 enz6:2 enz2:1
size=23 enz7:5 enz3:9 enz4:2 enz8:2 enz10:2 enz9:1 enz5:1 enz2:1
size=17 enz7:2 enz3:4 enz8:1 enz4:1 enz10:2 enz9:4 enz5:3
size=14 enz7:3 enz3:5 enz8:1 enz10:2 enz9:2 enz5:1
size=1 enz3:1
size=16 enz3:2 enz8:1 enz9:4 enz10:1 enz5:7 enz6:1
size=17 enz3:4 enz10:8 enz5:1 enz9:4
size=17 enz7:2 enz3:7 enz4:1 enz10:2 enz9:4 enz5:1
size=15 enz7:1 enz3:4 enz4:1 enz8:2 enz10:2 enz9:3 enz5:2
size=9 enz3:1 enz10:3 enz9:3 enz5:2
size=18 enz7:1 enz3:5 enz4:1 enz10:3 enz9:5 enz5:3
size=9 enz7:1 enz3:3 enz10:3 enz9:2
size=1 enz3:1
size=19 enz7:1 enz3:1 enz8:3 enz10:6 enz9:4 enz5:3 enz6:1
size=4 enz7:1 enz3:1 enz4:1 enz9:1
size=14 enz7:3 enz3:2 enz8:1 enz4:3 enz9:2 enz5:3
size=1 enz4:1
size=1 enz4:1
size=1 enz4:1
size=1 enz4:1
size=1 enz4:1
size=1 enz4:1
size=1 enz4:1
size=1 enz4:1
size=1 enz4:1
size=1 enz4:1
size=1 enz4:1
size=1 enz4:1
size=1 enz4:1
size=1 enz4:1
size=1 enz4:1
size=1 enz4:1
size=1 enz4:1
size=1 enz4:1
size=1 enz4:1
size=1 enz4:1
size=1 enz4:1
size=1 enz4:1
size=1 enz4:1
size=1 enz4:1
size=1 enz4:1
size=1 enz4:1
size=1 enz4:1
size=1 enz4:1
size=1 enz4:1
size=1 enz4:1
size=1 enz4:1
size=1 enz4:1
size=1 enz4:1
size=1 enz4:1
size=1 enz4:1
size=1 enz4:1
size=1 enz4:1
size=1 enz4:1
size=1 enz4:1
size=1 enz4:1
size=1 enz4:1
size=1 enz4:1
size=1 enz4:1
size=1 enz4:1
size=1 enz4:1
size=1 enz4:1
size=2 enz4:2
size=1 enz4:1
size=1 enz4:1
size=1 enz4:1
size=1 enz4:1
size=1 enz4:1
size=1 enz4:1
size=1 enz4:1
size=1 enz4:1
size=1 enz4:1
size=1 enz4:1
size=1 enz4:1
size=1 enz4:1
size=1 enz4:1
size=1 enz4:1
size=1 enz4:1
size=1 enz4:1
size=1 enz4:1
size=1 enz4:1
size=1 enz4:1
size=1 enz4:1
size=1 enz4:1
size=1 enz4:1
size=1 enz4:1
size=2 enz4:2
size=1 enz4:1
size=1 enz4:1
size=1 enz4:1
size=1 enz4:1
size=1 enz4:1
size=1 enz4:1
size=1 enz4:1
size=1 enz4:1
size=1 enz4:1
size=1 enz4:1
size=1 enz4:1
size=1 enz4:1
size=1 enz4:1
size=1 enz4:1
size=1 enz4:1
size=1 enz4:1
size=1 enz4:1
size=1 enz4:1
size=1 enz4:1
size=1 enz4:1
size=1 enz4:1
size=1 enz4:1
size=1 enz4:1
size=1 enz4:1
size=1 enz4:1
size=1 enz4:1
size=1 enz4:1
size=1 enz4:1
size=1 enz4:1
size=1 enz4:1
size=1 enz4:1
size=1 enz4:1
size=1 enz4:1
size=1 enz4:1
size=1 enz4:1
size=1 enz4:1
size=1 enz4:1
size=1 enz4:1
size=1 enz4:1
size=1 enz4:1
size=1 enz4:1
size=1 enz4:1
size=1 enz4:1
size=1 enz4:1
size=1 enz4:1
size=1 enz4:1
size=1 enz4:1
size=1 enz4:1
size=1 enz4:1
size=1 enz4:1
size=1 enz4:1
size=1 enz4:1
size=1 enz4:1
size=1 enz4:1
size=1 enz4:1
size=1 enz4:1
size=1 enz4:1
size=1 enz4:1
size=1 enz4:1
size=1 enz4:1
size=1 enz4:1
size=1 enz4:1
size=1 enz4:1
size=1 enz4:1
size=1 enz4:1
size=1 enz4:1
size=1 enz4:1
size=1 enz4:1
size=1 enz4:1
size=1 enz4:1
size=1 enz4:1
size=1 enz4:1
size=1 enz4:1
size=1 enz4:1
size=1 enz4:1
size=1 enz4:1
size=1 enz4:1
size=1 enz4:1
size=1 enz4:1
size=1 enz4:1
size=1 enz4:1
size=1 enz4:1
size=1 enz4:1
size=1 enz4:1
size=1 enz4:1
size=1 enz4:1
size=1 enz4:1
size=1 enz4:1
size=1 enz4:1
size=1 enz4:1
size=1 enz4:1
size=1 enz4:1
size=1 enz4:1
size=1 enz4:1
size=1 enz4:1
size=1 enz4:1
size=1 enz4:1
size=1 enz4:1
size=1 enz4:1
size=1 enz5:1
size=1 enz5:1
size=17 enz7:1 enz8:5 enz10:4 enz9:3 enz5:3 enz6:1
size=1 enz5:1
size=1 enz5:1
size=1 enz5:1
size=1 enz5:1
size=1 enz5:1
size=1 enz5:1
size=1 enz5:1
size=1 enz5:1
size=1 enz5:1
size=1 enz5:1
size=1 enz5:1
size=1 enz5:1
size=1 enz5:1
size=1 enz5:1
size=1 enz5:1
size=1 enz5:1
size=1 enz5:1
size=1 enz5:1
size=1 enz5:1
size=1 enz5:1
size=1 enz5:1
size=1 enz5:1
size=1 enz5:1
size=1 enz5:1
size=1 enz5:1
size=1 enz5:1
size=1 enz5:1
size=1 enz5:1
size=1 enz5:1
size=1 enz5:1
size=1 enz5:1
size=1 enz5:1
size=1 enz5:1
size=1 enz5:1
size=1 enz5:1
size=1 enz5:1
size=1 enz5:1
size=1 enz5:1
size=1 enz5:1
size=1 enz6:1
size=1 enz6:1
size=1 enz6:1
size=1 enz6:1
size=1 enz6:1
size=1 enz6:1
size=1 enz6:1
size=1 enz6:1
size=1 enz6:1
size=1 enz6:1
size=1 enz6:1
size=1 enz6:1
size=1 enz10:1
size=1 enz10:1

Frame 43
size=447 enz7:46 enz3:51 enz8:38 enz4:22 enz5:35 enz10:43 enz9:51 enz1:72 enz6:36 enz2:53
size=105 enz7:12 enz3:9 enz4:3 enz8:13 enz9:7 enz10:5 enz5:12 enz1:14 enz6:11 enz2:19
size=97 enz7:4 enz3:8 enz4:1 enz8:12 enz10:11 enz9:8 enz5:11 enz1:13 enz6:15 enz2:14
size=77 enz7:9 enz3:5 enz4:2 enz8:9 enz10:5 enz9:6 enz5:7 enz1:10 enz2:15 enz6:9
size=97 enz7:8 enz3:14 enz4:1 enz8:11 enz9:14 enz10:12 enz5:10 enz1:10 enz6:7 enz2:10
size=344 enz7:42 enz3:42 enz8:40 enz4:21 enz10:25 enz9:35 enz5:31 enz1:34 enz6:40 enz2:34
size=49 enz7:7 enz3:7 enz8:3 enz4:5 enz10:3 enz5:2 enz9:5 enz1:8 enz6:5 enz2:4
size=25 enz7:4 enz3:1 enz8:3 enz4:2 enz10:1 enz9:2 enz5:2 enz1:3 enz6:3 enz2:4
size=19 enz7:3 enz4:2 enz9:3 enz5:2 enz1:4 enz6:1 enz2:4
size=68 enz3:5 enz7:11 enz8:10 enz4:3 enz10:7 enz5:6 enz9:6 enz1:7 enz6:5 enz2:8
size=32 enz3:4 enz7:2 enz4:1 enz8:4 enz10:2 enz9:4 enz5:5 enz1:5 enz6:3 enz2:2
size=57 enz3:3 enz7:7 enz4:4 enz8:10 enz9:2 enz10:1 enz5:3 enz1:6 enz6:11 enz2:10
size=17 enz7:2 enz8:2 enz4:1 enz9:1 enz5:2 enz1:3 enz6:3 enz2:3
size=30 enz7:2 enz3:1 enz8:5 enz9:3 enz10:6 enz5:5 enz1:3 enz6:3 enz2:2
size=41 enz7:1 enz3:8 enz8:4 enz10:5 enz9:6 enz5:4 enz1:6 enz6:4 enz2:3
size=47 enz3:2 enz7:5 enz8:5 enz4:4 enz10:2 enz9:4 enz5:4 enz1:6 enz6:9 enz2:6
size=67 enz7:9 enz3:5 enz8:8 enz4:2 enz9:3 enz10:5 enz5:3 enz1:10 enz6:8 enz2:14
size=119 enz7:14 enz3:11 enz8:13 enz4:7 enz10:20 enz9:7 enz5:8 enz1:10 enz6:14 enz2:15
size=91 enz7:10 enz3:10 enz8:7 enz4:5 enz10:8 enz5:7 enz9:13 enz1:17 enz6:7 enz2:7
size=99 enz7:10 enz3:11 enz4:3 enz8:10 enz10:12 enz9:11 enz5:9 enz1:17 enz6:9 enz2:7
size=16 enz7:2 enz8:2 enz10:6 enz1:3 enz6:2 enz2:1
size=12 enz8:2 enz10:3 enz9:1 enz5:3 enz1:1 enz6:1 enz2:1
size=19 enz7:2 enz8:3 enz4:3 enz10:2 enz1:2 enz6:4 enz2:3
size=19 enz7:3 enz3:5 enz8:2 enz10:2 enz9:4 enz5:1 enz1:1 enz2:1
size=1 enz1:1
size=1 enz1:1
size=26 enz7:1 enz8:5 enz10:5 enz9:1 enz5:2 enz1:6 enz6:4 enz2:2
size=19 enz7:1 enz8:2 enz10:2 enz1:7 enz6:2 enz2:5
size=22 enz3:2 enz7:2 enz8:2 enz4:1 enz10:3 enz9:3 enz5:1 enz1:2 enz6:1 enz2:5
size=14 enz3:1 enz7:1 enz8:2 enz10:1 enz1:3 enz2:1 enz6:5
size=19 enz7:1 enz8:2 enz10:3 enz9:3 enz5:1 enz1:2 enz6:4 enz2:3
size=3 enz1:2 enz2:1
size=38 enz7:6 enz3:3 enz8:1 enz4:3 enz10:2 enz9:5 enz5:1 enz1:6 enz6:2 enz2:9
size=71 enz7:10 enz3:11 enz4:6 enz8:9 enz10:6 enz9:10 enz5:11 enz1:1 enz2:3 enz6:4
size=1 enz1:1
size=14 enz7:1 enz3:4 enz8:2 enz10:1 enz9:1 enz1:1 enz6:3 enz2:1
size=9 enz7:1 enz8:2 enz10:1 enz5:2 enz1:1 enz6:1 enz2:1
size=1 enz1:1
size=22 enz7:3 enz3:3 enz8:4 enz9:4 enz10:1 enz5:6 enz2:1
size=25 enz7:2 enz3:2 enz8:2 enz10:7 enz9:7 enz5:1 enz6:2 enz2:2
size=13 enz7:1 enz3:1 enz8:1 enz10:5 enz9:1 enz6:3 enz2:1
size=17 enz7:2 enz3:1 enz8:2 enz10:2 enz9:2 enz5:2 enz6:4 enz2:2
size=13 enz7:1 enz8:2 enz5:1 enz6:6 enz2:3
size=1 enz2:1
size=21 enz7:4 enz3:2 enz8:2 enz4:1 enz10:1 enz9:3 enz5:3 enz6:4 enz2:1
size=7 enz7:2 enz3:2 enz9:2 enz2:1
size=18 enz7:3 enz8:2 enz4:1 enz10:7 enz9:2 enz5:2 enz2:1
size=13 enz7:2 enz3:1 enz8:2 enz5:3 enz6:3 enz2:2
size=12 enz7:1 enz4:1 enz8:2 enz5:3 enz6:3 enz2:2
size=23 enz7:1 enz3:7 enz8:4 enz10:1 enz9:3 enz5:3 enz6:3 enz2:1
size=17 enz7:3 enz8:1 enz10:6 enz9:4 enz5:2 enz2:1
size=14 enz4:1 enz8:2 enz10:1 enz9:3 enz5:2 enz6:4 enz2:1
size=7 enz8:1 enz6:4 enz2:2
size=18 enz7:3 enz3:5 enz8:1 enz4:1 enz10:1 enz9:2 enz5:1 enz6:2 enz2:2
size=33 enz7:2 enz3:5 enz8:5 enz10:10 enz9:5 enz5:4 enz6:1 enz2:1
size=16 enz7:1 enz8:5 enz10:2 enz5:4 enz6:3 enz2:1
size=27 enz7:4 enz8:4 enz4:3 enz10:6 enz9:2 enz5:2 enz6:5 enz2:1
size=9 enz7:2 enz8:1 enz4:2 enz5:1 enz6:2 enz2:1
size=23 enz7:5 enz3:9 enz4:2 enz8:2 enz10:2 enz9:1 enz5:1 enz2:1
size=16 enz7:2 enz3:4 enz8:1 enz10:2 enz9:4 enz5:3
size=14 enz7:3 enz3:5 enz8:1 enz10:2 enz9:2 enz5:1
size=1 enz3:1
size=16 enz3:2 enz8:1 enz10:1 enz9:4 enz5:7 enz6:1
size=17 enz3:4 enz10:8 enz5:1 enz9:4
size=18 enz7:2 enz3:7 enz4:2 enz10:2 enz9:4 enz5:1
size=9 enz3:1 enz10:3 enz5:2 enz9:3
size=18 enz7:1 enz3:5 enz4:1 enz10:3 enz9:5 enz5:3
size=9 enz7:1 enz3:3 enz10:3 enz9:2
size=15 enz7:4 enz3:2 enz4:5 enz10:2 enz9:2
size=1 enz3:1
size=19 enz7:1 enz3:1 enz8:3 enz10:6 enz9:4 enz5:3 enz6:1
size=4 enz7:1 enz3:1 enz4:1 enz9:1
size=14 enz7:3 enz3:2 enz8:1 enz4:3 enz9:2 enz5:3
size=1 enz4:1
size=1 enz4:1
size=1 enz4:1
size=1 enz4:1
size=1 enz4:1
size=1 enz4:1
size=1 enz4:1
size=1 enz4:1
size=1 enz4:1
size=1 enz4:1
size=1 enz4:1
size=1 enz4:1
size=1 enz4:1
size=1 enz4:1
size=1 enz4:1
size=1 enz4:1
size=1 enz4:1
size=1 enz4:1
size=1 enz4:1
size=1 enz4:1
size=1 enz4:1
size=1 enz4:1
size=1 enz4:1
size=1 enz4:1
size=1 enz4:1
size=1 enz4:1
size=1 enz4:1
size=1 enz4:1
size=1 enz4:1
size=1 enz4:1
size=1 enz4:1
size=1 enz4:1
size=1 enz4:1
size=1 enz4:1
size=1 enz4:1
size=1 enz4:1
size=1 enz4:1
size=1 enz4:1
size=1 enz4:1
size=1 enz4:1
size=1 enz4:1
size=1 enz4:1
size=1 enz4:1
size=1 enz4:1
size=1 enz4:1
size=1 enz4:1
size=1 enz4:1
size=1 enz4:1
size=1 enz4:1
size=1 enz4:1
size=1 enz4:1
size=1 enz4:1
size=1 enz4:1
size=1 enz4:1
size=1 enz4:1
size=1 enz4:1
size=1 enz4:1
size=1 enz4:1
size=1 enz4:1
size=1 enz4:1
size=1 enz4:1
size=1 enz4:1
size=1 enz4:1
size=1 enz4:1
size=1 enz4:1
size=1 enz4:1
size=1 enz4:1
size=1 enz4:1
size=1 enz4:1
size=1 enz4:1
size=1 enz4:1
size=1 enz4:1
size=1 enz4:1
size=1 enz4:1
size=1 enz4:1
size=1 enz4:1
size=1 enz4:1
size=1 enz4:1
size=1 enz4:1
size=1 enz4:1
size=1 enz4:1
size=1 enz4:1
size=1 enz4:1
size=1 enz4:1
size=1 enz4:1
size=1 enz4:1
size=1 enz4:1
size=1 enz4:1
size=1 enz4:1
size=1 enz4:1
size=1 enz4:1
size=1 enz4:1
size=1 enz4:1
size=1 enz4:1
size=1 enz4:1
size=1 enz4:1
size=1 enz4:1
size=1 enz4:1
size=1 enz4:1
size=1 enz4:1
size=1 enz4:1
size=1 enz4:1
size=1 enz4:1
size=1 enz4:1
size=1 enz4:1
size=1 enz4:1
size=1 enz4:1
size=1 enz4:1
size=1 enz4:1
size=1 enz4:1
size=1 enz4:1
size=1 enz4:1
size=1 enz4:1
size=1 enz4:1
size=1 enz4:1
size=1 enz4:1
size=1 enz4:1
size=1 enz4:1
size=1 enz4:1
size=1 enz4:1
size=1 enz4:1
size=1 enz4:1
size=1 enz4:1
size=1 enz4:1
size=1 enz4:1
size=1 enz4:1
size=1 enz4:1
size=1 enz4:1
size=1 enz4:1
size=1 enz4:1
size=1 enz4:1
size=1 enz4:1
size=1 enz4:1
size=1 enz4:1
size=1 enz4:1
size=1 enz4:1
size=1 enz4:1
size=1 enz4:1
size=1 enz4:1
size=1 enz4:1
size=1 enz4:1
size=1 enz4:1
size=1 enz4:1
size=1 enz4:1
size=1 enz4:1
size=1 enz4:1
size=1 enz4:1
size=1 enz4:1
size=1 enz4:1
size=1 enz4:1
size=1 enz4:1
size=1 enz4:1
size=1 enz4:1
size=1 enz4:1
size=1 enz4:1
size=1 enz4:1
size=1 enz4:1
size=1 enz4:1
size=1 enz4:1
size=1 enz4:1
size=1 enz4:1
size=1 enz4:1
size=1 enz4:1
size=1 enz4:1
size=1 enz4:1
size=1 enz4:1
size=1 enz4:1
size=1 enz4:1
size=1 enz4:1
size=1 enz4:1
size=1 enz4:1
size=1 enz4:1
size=1 enz4:1
size=1 enz4:1
size=1 enz5:1
size=1 enz5:1
size=17 enz7:1 enz8:5 enz10:4 enz9:3 enz5:3 enz6:1
size=1 enz5:1
size=1 enz5:1
size=1 enz5:1
size=1 enz5:1
size=1 enz5:1
size=1 enz5:1
size=1 enz5:1
size=1 enz5:1
size=1 enz5:1
size=1 enz5:1
size=1 enz5:1
size=1 enz5:1
size=1 enz5:1
size=1 enz5:1
size=1 enz5:1
size=1 enz5:1
size=1 enz5:1
size=1 enz5:1
size=1 enz5:1
size=1 enz5:1
size=1 enz5:1
size=1 enz5:1
size=1 enz5:1
size=1 enz5:1
size=1 enz5:1
size=1 enz5:1
size=1 enz5:1
size=1 enz5:1
size=1 enz5:1
size=1 enz5:1
size=1 enz5:1
size=1 enz5:1
size=1 enz5:1
size=1 enz5:1
size=1 enz5:1
size=1 enz5:1
size=1 enz5:1
size=1 enz5:1
size=1 enz5:1
size=1 enz5:1
size=1 enz6:1
size=1 enz6:1
size=1 enz6:1
size=1 enz6:1
size=1 enz6:1
size=1 enz6:1
size=1 enz6:1
size=1 enz6:1
size=1 enz6:1
size=1 enz6:1
size=1 enz6:1
size=1 enz6:1
size=1 enz10:1
size=1 enz10:1

Frame 44
size=446 enz7:46 enz3:51 enz8:38 enz4:21 enz5:35 enz10:43 enz9:51 enz1:72 enz6:36 enz2:53
size=105 enz7:12 enz3:9 enz4:3 enz8:13 enz10:5 enz9:7 enz5:12 enz1:14 enz6:11 enz2:19
size=145 enz7:11 enz3:15 enz4:6 enz8:15 enz10:14 enz9:13 enz5:13 enz1:21 enz6:19 enz2:18
size=77 enz7:9 enz3:5 enz4:2 enz8:9 enz10:5 enz9:6 enz5:7 enz1:10 enz2:15 enz6:9
size=97 enz3:14 enz7:8 enz8:11 enz4:1 enz10:12 enz9:14 enz5:10 enz1:10 enz6:7 enz2:10
size=344 enz7:42 enz3:42 enz4:21 enz8:40 enz10:25 enz9:35 enz5:31 enz1:34 enz6:40 enz2:34
size=25 enz7:4 enz3:1 enz8:3 enz4:2 enz10:1 enz9:2 enz5:2 enz1:3 enz6:3 enz2:4
size=19 enz7:3 enz4:2 enz9:3 enz5:2 enz1:4 enz6:1 enz2:4
size=68 enz7:11 enz3:5 enz8:10 enz4:3 enz10:7 enz9:6 enz5:6 enz1:7 enz6:5 enz2:8
size=17 enz7:1 enz8:2 enz9:1 enz5:3 enz1:5 enz6:3 enz2:2
size=58 enz7:7 enz3:3 enz8:10 enz4:5 enz10:1 enz9:2 enz5:3 enz1:6 enz6:11 enz2:10
size=17 enz7:2 enz8:2 enz4:1 enz9:1 enz5:2 enz1:3 enz6:3 enz2:3
size=30 enz3:1 enz7:2 enz8:5 enz9:3 enz10:6 enz5:5 enz1:3 enz6:3 enz2:2
size=41 enz7:1 enz3:8 enz8:4 enz10:5 enz9:6 enz5:4 enz1:6 enz6:4 enz2:3
size=47 enz7:5 enz3:2 enz8:5 enz4:4 enz10:2 enz9:4 enz5:4 enz1:6 enz6:9 enz2:6
size=66 enz3:5 enz7:9 enz4:2 enz8:8 enz9:3 enz10:5 enz5:2 enz1:10 enz6:8 enz2:14
size=67 enz7:6 enz3:8 enz8:8 enz4:4 enz9:2 enz5:3 enz10:10 enz1:8 enz6:11 enz2:7
size=91 enz7:10 enz3:10 enz8:7 enz4:5 enz10:8 enz9:13 enz5:7 enz1:17 enz6:7 enz2:7
size=98 enz7:10 enz3:11 enz4:2 enz8:10 enz10:12 enz9:11 enz5:9 enz1:17 enz6:9 enz2:7
size=16 enz7:2 enz8:2 enz10:6 enz1:3 enz6:2 enz2:1
size=12 enz8:2 enz10:3 enz9:1 enz5:3 enz1:1 enz6:1 enz2:1
size=19 enz7:2 enz8:3 enz4:3 enz10:2 enz1:2 enz6:4 enz2:3
size=19 enz3:5 enz7:3 enz8:2 enz10:2 enz5:1 enz9:4 enz1:1 enz2:1
size=1 enz1:1
size=1 enz1:1
size=59 enz3:5 enz7:3 enz8:10 enz10:15 enz9:6 enz5:6 enz1:6 enz6:5 enz2:3
size=19 enz7:1 enz8:2 enz10:2 enz1:7 enz6:2 enz2:5
size=22 enz3:2 enz7:2 enz8:2 enz4:1 enz10:3 enz9:3 enz5:1 enz1:2 enz6:1 enz2:5
size=14 enz7:1 enz3:1 enz8:2 enz10:1 enz1:3 enz6:5 enz2:1
size=19 enz7:1 enz8:2 enz10:3 enz5:1 enz9:3 enz1:2 enz6:4 enz2:3
size=3 enz1:2 enz2:1
size=38 enz7:6 enz3:3 enz8:1 enz4:3 enz10:2 enz9:5 enz5:1 enz1:6 enz6:2 enz2:9
size=93 enz7:15 enz3:13 enz8:10 enz4:8 enz10:13 enz9:13 enz5:12 enz1:1 enz6:4 enz2:4
size=1 enz1:1
size=14 enz7:1 enz3:4 enz8:2 enz10:1 enz9:1 enz1:1 enz6:3 enz2:1
size=9 enz7:1 enz8:2 enz10:1 enz5:2 enz1:1 enz6:1 enz2:1
size=1 enz1:1
size=20 enz7:1 enz3:1 enz8:3 enz10:2 enz9:1 enz5:2 enz1:2 enz6:2 enz2:6
size=22 enz7:3 enz3:3 enz8:4 enz10:1 enz9:4 enz5:6 enz2:1
size=25 enz3:2 enz7:2 enz8:2 enz10:7 enz9:7 enz5:1 enz6:2 enz2:2
size=13 enz7:1 enz3:1 enz8:1 enz10:5 enz9:1 enz6:3 enz2:1
size=17 enz7:2 enz3:1 enz8:2 enz10:2 enz9:2 enz5:2 enz6:4 enz2:2
size=13 enz7:1 enz8:2 enz5:1 enz6:6 enz2:3
size=1 enz2:1
size=22 enz7:4 enz3:2 enz8:2 enz4:2 enz10:1 enz9:3 enz5:3 enz6:4 enz2:1
size=7 enz7:2 enz3:2 enz9:2 enz2:1
size=18 enz7:3 enz8:2 enz4:1 enz10:7 enz9:2 enz5:2 enz2:1
size=13 enz7:2 enz3:1 enz8:2 enz5:3 enz6:3 enz2:2
size=12 enz7:1 enz8:2 enz4:1 enz5:3 enz6:3 enz2:2
size=23 enz7:1 enz3:7 enz8:4 enz10:1 enz9:3 enz5:3 enz6:3 enz2:1
size=17 enz7:3 enz8:1 enz10:6 enz9:4 enz5:2 enz2:1
size=14 enz8:2 enz4:1 enz10:1 enz9:3 enz5:2 enz6:4 enz2:1
size=22 enz7:4 enz3:2 enz4:5 enz8:1 enz10:2 enz9:2 enz6:4 enz2:2
size=18 enz7:3 enz3:5 enz8:1 enz4:1 enz10:1 enz9:2 enz5:1 enz6:2 enz2:2
size=17 enz7:1 enz8:5 enz4:1 enz10:2 enz5:4 enz6:3 enz2:1
size=27 enz7:4 enz8:4 enz4:3 enz10:6 enz9:2 enz5:2 enz6:5 enz2:1
size=9 enz7:2 enz8:1 enz4:2 enz5:1 enz6:2 enz2:1
size=23 enz7:5 enz3:9 enz8:2 enz4:2 enz10:2 enz5:1 enz9:1 enz2:1
size=10 enz7:2 enz8:1 enz4:1 enz10:1 enz9:1 enz5:2 enz6:1 enz2:1
size=16 enz7:2 enz3:4 enz8:1 enz10:2 enz9:4 enz5:3
size=14 enz7:3 enz3:5 enz8:1 enz10:2 enz9:2 enz5:1
size=1 enz3:1
size=16 enz3:2 enz8:1 enz10:1 enz9:4 enz5:7 enz6:1
size=17 enz3:4 enz10:8 enz5:1 enz9:4
size=17 enz7:2 enz3:7 enz4:1 enz10:2 enz9:4 enz5:1
size=15 enz7:1 enz3:4 enz4:1 enz8:2 enz10:2 enz9:3 enz5:2
size=9 enz3:1 enz10:3 enz5:2 enz9:3
size=18 enz7:1 enz3:5 enz4:1 enz10:3 enz9:5 enz5:3
size=9 enz7:1 enz3:3 enz10:3 enz9:2
size=1 enz3:1
size=19 enz7:1 enz3:1 enz8:3 enz10:6 enz9:4 enz5:3 enz6:1
size=4 enz7:1 enz3:1 enz4:1 enz9:1
size=14 enz7:3 enz3:2 enz8:1 enz4:3 enz9:2 enz5:3
size=1 enz4:1
size=1 enz4:1
size=1 enz4:1
size=1 enz4:1
size=1 enz4:1
size=1 enz4:1
size=1 enz4:1
size=1 enz4:1
size=1 enz4:1
size=1 enz4:1
size=1 enz4:1
size=1 enz4:1
size=1 enz4:1
size=1 enz4:1
size=1 enz4:1
size=1 enz4:1
size=1 enz4:1
size=1 enz4:1
size=1 enz4:1
size=1 enz4:1
size=1 enz4:1
size=1 enz4:1
size=1 enz4:1
size=1 enz4:1
size=1 enz4:1
size=1 enz4:1
size=1 enz4:1
size=1 enz4:1
size=1 enz4:1
size=1 enz4:1
size=1 enz4:1
size=1 enz4:1
size=1 enz4:1
size=1 enz4:1
size=1 enz4:1
size=1 enz4:1
size=1 enz4:1
size=1 enz4:1
size=1 enz4:1
size=1 enz4:1
size=1 enz4:1
size=1 enz4:1
size=1 enz4:1
size=1 enz4:1
size=1 enz4:1
size=1 enz4:1
size=1 enz4:1
size=1 enz4:1
size=1 enz4:1
size=1 enz4:1
size=1 enz4:1
size=1 enz4:1
size=1 enz4:1
size=1 enz4:1
size=1 enz4:1
size=1 enz4:1
size=1 enz4:1
size=1 enz4:1
size=1 enz4:1
size=1 enz4:1
size=1 enz4:1
size=1 enz4:1
size=1 enz4:1
size=1 enz4:1
size=1 enz4:1
size=1 enz4:1
size=1 enz4:1
size=1 enz4:1
size=1 enz4:1
size=1 enz4:1
size=1 enz4:1
size=1 enz4:1
size=1 enz4:1
size=1 enz4:1
size=1 enz4:1
size=1 enz4:1
size=1 enz4:1
size=1 enz4:1
size=1 enz4:1
size=1 enz4:1
size=1 enz4:1
size=1 enz4:1
size=1 enz4:1
size=1 enz4:1
size=1 enz4:1
size=1 enz4:1
size=1 enz4:1
size=1 enz4:1
size=1 enz4:1
size=1 enz4:1
size=1 enz4:1
size=1 enz4:1
size=1 enz4:1
size=1 enz4:1
size=1 enz4:1
size=1 enz4:1
size=1 enz4:1
size=1 enz4:1
size=1 enz4:1
size=1 enz4:1
size=1 enz4:1
size=1 enz4:1
size=1 enz4:1
size=1 enz4:1
size=1 enz4:1
size=1 enz4:1
size=1 enz4:1
size=1 enz4:1
size=1 enz4:1
size=1 enz4:1
size=1 enz4:1
size=1 enz4:1
size=1 enz4:1
size=1 enz4:1
size=1 enz4:1
size=1 enz4:1
size=1 enz4:1
size=1 enz4:1
size=1 enz4:1
size=1 enz4:1
size=1 enz4:1
size=1 enz4:1
size=1 enz4:1
size=1 enz4:1
size=1 enz4:1
size=1 enz4:1
size=1 enz4:1
size=1 enz4:1
size=1 enz4:1
size=1 enz4:1
size=1 enz4:1
size=1 enz4:1
size=1 enz4:1
size=1 enz4:1
size=1 enz4:1
size=1 enz4:1
size=1 enz4:1
size=1 enz4:1
size=1 enz4:1
size=1 enz4:1
size=1 enz4:1
size=1 enz4:1
size=1 enz4:1
size=1 enz4:1
size=1 enz4:1
size=1 enz4:1
size=1 enz4:1
size=1 enz4:1
size=1 enz4:1
size=1 enz4:1
size=1 enz4:1
size=1 enz4:1
size=1 enz4:1
size=1 enz4:1
size=1 enz4:1
size=1 enz4:1
size=1 enz4:1
size=1 enz4:1
size=1 enz4:1
size=1 enz4:1
size=1 enz4:1
size=1 enz4:1
size=1 enz4:1
size=1 enz4:1
size=1 enz4:1
size=1 enz4:1
size=1 enz4:1
size=1 enz4:1
size=1 enz4:1
size=1 enz4:1
size=1 enz4:1
size=1 enz4:1
size=1 enz4:1
size=1 enz4:1
size=1 enz5:1
size=1 enz5:1
size=17 enz7:1 enz8:5 enz10:4 enz9:3 enz5:3 enz6:1
size=1 enz5:1
size=1 enz5:1
size=1 enz5:1
size=1 enz5:1
size=1 enz5:1
size=1 enz5:1
size=1 enz5:1
size=1 enz5:1
size=1 enz5:1
size=1 enz5:1
size=1 enz5:1
size=1 enz5:1
size=1 enz5:1
size=1 enz5:1
size=1 enz5:1
size=1 enz5:1
size=1 enz5:1
size=1 enz5:1
size=1 enz5:1
size=1 enz5:1
size=1 enz5:1
size=1 enz5:1
size=1 enz5:1
size=1 enz5:1
size=1 enz5:1
size=1 enz5:1
size=1 enz5:1
size=1 enz5:1
size=1 enz5:1
size=1 enz5:1
size=1 enz5:1
size=1 enz5:1
size=1 enz5:1
size=1 enz5:1
size=1 enz5:1
size=1 enz5:1
size=1 enz5:1
size=1 enz5:1
size=1 enz5:1
size=1 enz5:1
size=1 enz5:1
size=1 enz6:1
size=1 enz6:1
size=1 enz6:1
size=1 enz6:1
size=1 enz6:1
size=1 enz6:1
size=1 enz6:1
size=1 enz6:1
size=1 enz6:1
size=1 enz6:1
size=1 enz6:1
size=1 enz6:1
size=1 enz6:1
size=1 enz10:1
size=1 enz10:1

Frame 45
size=464 enz7:47 enz3:56 enz8:38 enz4:22 enz5:38 enz10:46 enz9:56 enz1:72 enz6:36 enz2:53
size=105 enz7:12 enz3:9 enz4:3 enz8:13 enz10:5 enz9:7 enz5:12 enz1:14 enz6:11 enz2:19
size=146 enz7:11 enz3:15 enz4:6 enz8:15 enz10:14 enz9:13 enz5:13 enz1:21 enz6:20 enz2:18
size=78 enz7:9 enz3:5 enz8:9 enz4:3 enz10:5 enz9:6 enz5:7 enz1:10 enz2:15 enz6:9
size=97 enz7:8 enz3:14 enz8:11 enz4:1 enz9:14 enz10:12 enz5:10 enz1:10 enz6:7 enz2:10
size=343 enz7:42 enz3:42 enz8:40 enz4:20 enz10:25 enz5:31 enz9:35 enz1:34 enz6:40 enz2:34
size=25 enz3:1 enz7:4 enz8:3 enz4:2 enz10:1 enz9:2 enz5:2 enz1:3 enz6:3 enz2:4
size=19 enz7:3 enz4:2 enz9:3 enz5:2 enz1:4 enz6:1 enz2:4
size=68 enz7:11 enz3:5 enz8:10 enz4:3 enz10:7 enz9:6 enz5:6 enz1:7 enz6:5 enz2:8
size=17 enz7:1 enz8:2 enz9:1 enz5:3 enz1:5 enz6:3 enz2:2
size=58 enz7:7 enz3:3 enz4:5 enz8:10 enz10:1 enz9:2 enz5:3 enz1:6 enz6:11 enz2:10
size=17 enz7:2 enz8:2 enz4:1 enz9:1 enz5:2 enz1:3 enz6:3 enz2:3
size=30 enz7:2 enz3:1 enz8:5 enz10:6 enz9:3 enz5:5 enz1:3 enz6:3 enz2:2
size=41 enz7:1 enz3:8 enz8:4 enz10:5 enz9:6 enz5:4 enz1:6 enz6:4 enz2:3
size=47 enz7:5 enz3:2 enz4:4 enz8:5 enz10:2 enz9:4 enz5:4 enz1:6 enz6:9 enz2:6
size=67 enz7:9 enz3:5 enz8:8 enz4:2 enz10:5 enz9:3 enz5:3 enz1:10 enz6:8 enz2:14
size=87 enz7:7 enz3:9 enz4:4 enz8:11 enz9:3 enz10:12 enz5:5 enz1:10 enz6:13 enz2:13
size=90 enz7:10 enz3:10 enz8:7 enz4:4 enz10:8 enz9:13 enz5:7 enz1:17 enz6:7 enz2:7
size=99 enz3:11 enz7:10 enz4:3 enz8:10 enz10:12 enz9:11 enz5:9 enz1:17 enz6:9 enz2:7
size=16 enz7:2 enz8:2 enz10:6 enz1:3 enz6:2 enz2:1
size=13 enz8:2 enz4:1 enz9:1 enz10:3 enz5:3 enz1:1 enz6:1 enz2:1
size=19 enz7:2 enz8:3 enz4:3 enz10:2 enz1:2 enz6:4 enz2:3
size=19 enz3:5 enz7:3 enz8:2 enz10:2 enz9:4 enz5:1 enz1:1 enz2:1
size=1 enz1:1
size=1 enz1:1
size=59 enz3:5 enz7:3 enz8:10 enz10:15 enz9:6 enz5:6 enz1:6 enz6:5 enz2:3
size=19 enz7:1 enz8:2 enz10:2 enz1:7 enz6:2 enz2:5
size=22 enz3:2 enz7:2 enz8:2 enz4:1 enz10:3 enz9:3 enz5:1 enz1:2 enz6:1 enz2:5
size=14 enz7:1 enz3:1 enz8:2 enz10:1 enz1:3 enz2:1 enz6:5
size=19 enz7:1 enz8:2 enz10:3 enz9:3 enz5:1 enz1:2 enz6:4 enz2:3
size=3 enz1:2 enz2:1
size=38 enz7:6 enz3:3 enz8:1 enz4:3 enz5:1 enz10:2 enz9:5 enz1:6 enz6:2 enz2:9
size=93 enz7:15 enz3:13 enz8:10 enz4:8 enz10:13 enz9:13 enz5:12 enz1:1 enz6:4 enz2:4
size=1 enz1:1
size=15 enz7:1 enz3:4 enz4:1 enz8:2 enz10:1 enz9:1 enz1:1 enz6:3 enz2:1
size=10 enz7:1 enz8:2 enz4:1 enz10:1 enz5:2 enz1:1 enz6:1 enz2:1
size=1 enz1:1
size=22 enz7:3 enz3:3 enz8:4 enz10:1 enz9:4 enz5:6 enz2:1
size=25 enz3:2 enz7:2 enz8:2 enz10:7 enz9:7 enz5:1 enz6:2 enz2:2
size=13 enz7:1 enz3:1 enz8:1 enz10:5 enz9:1 enz6:3 enz2:1
size=17 enz7:2 enz3:1 enz8:2 enz10:2 enz9:2 enz5:2 enz6:4 enz2:2
size=13 enz7:1 enz8:2 enz5:1 enz6:6 enz2:3
size=1 enz2:1
size=22 enz7:4 enz3:2 enz8:2 enz4:2 enz10:1 enz9:3 enz5:3 enz6:4 enz2:1
size=7 enz7:2 enz3:2 enz9:2 enz2:1
size=18 enz7:3 enz8:2 enz4:1 enz10:7 enz9:2 enz5:2 enz2:1
size=13 enz7:2 enz3:1 enz8:2 enz5:3 enz6:3 enz2:2
size=12 enz7:1 enz8:2 enz4:1 enz5:3 enz6:3 enz2:2
size=23 enz7:1 enz3:7 enz8:4 enz10:1 enz9:3 enz5:3 enz6:3 enz2:1
size=18 enz7:3 enz8:1 enz4:1 enz10:6 enz9:4 enz5:2 enz2:1
size=14 enz4:1 enz8:2 enz10:1 enz9:3 enz5:2 enz6:4 enz2:1
size=22 enz7:4 enz3:2 enz4:5 enz8:1 enz9:2 enz10:2 enz6:4 enz2:2
size=18 enz7:3 enz3:5 enz4:1 enz8:1 enz9:2 enz10:1 enz5:1 enz6:2 enz2:2
size=16 enz7:1 enz8:5 enz10:2 enz5:4 enz6:3 enz2:1
size=27 enz7:4 enz8:4 enz4:3 enz10:6 enz9:2 enz5:2 enz6:5 enz2:1
size=9 enz7:2 enz8:1 enz4:2 enz5:1 enz6:2 enz2:1
size=23 enz7:5 enz3:9 enz4:2 enz8:2 enz10:2 enz9:1 enz5:1 enz2:1
size=11 enz7:2 enz8:1 enz4:2 enz10:1 enz9:1 enz5:2 enz6:1 enz2:1
size=16 enz7:2 enz3:4 enz8:1 enz10:2 enz9:4 enz5:3
size=14 enz7:3 enz3:5 enz8:1 enz10:2 enz9:2 enz5:1
size=1 enz3:1
size=16 enz3:2 enz8:1 enz10:1 enz9:4 enz5:7 enz6:1
size=17 enz3:4 enz10:8 enz5:1 enz9:4
size=17 enz7:2 enz3:7 enz4:1 enz10:2 enz9:4 enz5:1
size=15 enz7:1 enz3:4 enz8:2 enz4:1 enz10:2 enz9:3 enz5:2
size=9 enz3:1 enz10:3 enz9:3 enz5:2
size=9 enz7:1 enz3:3 enz10:3 enz9:2
size=1 enz3:1
size=19 enz7:1 enz3:1 enz8:3 enz10:6 enz9:4 enz5:3 enz6:1
size=4 enz7:1 enz3:1 enz4:1 enz9:1
size=14 enz7:3 enz3:2 enz8:1 enz4:3 enz9:2 enz5:3
size=1 enz4:1
size=1 enz4:1
size=1 enz4:1
size=1 enz4:1
size=1 enz4:1
size=1 enz4:1
size=1 enz4:1
size=1 enz4:1
size=1 enz4:1
size=1 enz4:1
size=1 enz4:1
size=1 enz4:1
size=1 enz4:1
size=1 enz4:1
size=1 enz4:1
size=1 enz4:1
size=1 enz4:1
size=1 enz4:1
size=1 enz4:1
size=1 enz4:1
size=1 enz4:1
size=1 enz4:1
size=1 enz4:1
size=1 enz4:1
size=1 enz4:1
size=1 enz4:1
size=1 enz4:1
size=1 enz4:1
size=1 enz4:1
size=1 enz4:1
size=1 enz4:1
size=1 enz4:1
size=1 enz4:1
size=1 enz4:1
size=1 enz4:1
size=1 enz4:1
size=1 enz4:1
size=1 enz4:1
size=1 enz4:1
size=1 enz4:1
size=1 enz4:1
size=1 enz4:1
size=1 enz4:1
size=1 enz4:1
size=1 enz4:1
size=1 enz4:1
size=1 enz4:1
size=1 enz4:1
size=1 enz4:1
size=1 enz4:1
size=1 enz4:1
size=1 enz4:1
size=1 enz4:1
size=1 enz4:1
size=1 enz4:1
size=1 enz4:1
size=1 enz4:1
size=1 enz4:1
size=1 enz4:1
size=1 enz4:1
size=1 enz4:1
size=1 enz4:1
size=1 enz4:1
size=1 enz4:1
size=1 enz4:1
size=1 enz4:1
size=1 enz4:1
size=1 enz4:1
size=1 enz4:1
size=1 enz4:1
size=1 enz4:1
size=1 enz4:1
size=1 enz4:1
size=1 enz4:1
size=1 enz4:1
size=1 enz4:1
size=1 enz4:1
size=1 enz4:1
size=1 enz4:1
size=1 enz4:1
size=1 enz4:1
size=1 enz4:1
size=1 enz4:1
size=2 enz4:1 enz5:1
size=1 enz4:1
size=1 enz4:1
size=1 enz4:1
size=1 enz4:1
size=1 enz4:1
size=1 enz4:1
size=1 enz4:1
size=1 enz4:1
size=1 enz4:1
size=1 enz4:1
size=1 enz4:1
size=1 enz4:1
size=1 enz4:1
size=1 enz4:1
size=1 enz4:1
size=1 enz4:1
size=1 enz4:1
size=1 enz4:1
size=1 enz4:1
size=1 enz4:1
size=1 enz4:1
size=1 enz4:1
size=1 enz4:1
size=1 enz4:1
size=1 enz4:1
size=1 enz4:1
size=1 enz4:1
size=1 enz4:1
size=1 enz4:1
size=1 enz4:1
size=1 enz4:1
size=1 enz4:1
size=1 enz4:1
size=1 enz4:1
size=1 enz4:1
size=1 enz4:1
size=1 enz4:1
size=1 enz4:1
size=1 enz4:1
size=2 enz4:1 enz6:1
size=1 enz4:1
size=1 enz4:1
size=1 enz4:1
size=1 enz4:1
size=1 enz4:1
size=1 enz4:1
size=1 enz4:1
size=1 enz4:1
size=1 enz4:1
size=1 enz4:1
size=1 enz4:1
size=1 enz4:1
size=1 enz4:1
size=1 enz4:1
size=1 enz4:1
size=1 enz4:1
size=1 enz4:1
size=1 enz4:1
size=1 enz4:1
size=1 enz4:1
size=1 enz4:1
size=1 enz4:1
size=1 enz4:1
size=1 enz4:1
size=1 enz4:1
size=1 enz4:1
size=1 enz4:1
size=1 enz4:1
size=1 enz4:1
size=1 enz4:1
size=1 enz4:1
size=1 enz4:1
size=1 enz4:1
size=1 enz4:1
size=1 enz4:1
size=1 enz4:1
size=1 enz4:1
size=1 enz4:1
size=1 enz4:1
size=1 enz4:1
size=1 enz4:1
size=1 enz4:1
size=1 enz4:1
size=1 enz4:1
size=1 enz4:1
size=1 enz4:1
size=1 enz5:1
size=1 enz5:1
size=17 enz7:1 enz8:5 enz10:4 enz9:3 enz5:3 enz6:1
size=1 enz5:1
size=1 enz5:1
size=1 enz5:1
size=1 enz5:1
size=1 enz5:1
size=1 enz5:1
size=1 enz5:1
size=1 enz5:1
size=1 enz5:1
size=1 enz5:1
size=1 enz5:1
size=1 enz5:1
size=1 enz5:1
size=1 enz5:1
size=1 enz5:1
size=1 enz5:1
size=1 enz5:1
size=1 enz5:1
size=1 enz5:1
size=1 enz5:1
size=1 enz5:1
size=1 enz5:1
size=1 enz5:1
size=1 enz5:1
size=1 enz5:1
size=1 enz5:1
size=1 enz5:1
size=1 enz5:1
size=1 enz5:1
size=1 enz5:1
size=1 enz5:1
size=1 enz5:1
size=1 enz5:1
size=1 enz5:1
size=1 enz5:1
size=1 enz5:1
size=1 enz5:1
size=1 enz5:1
size=1 enz5:1
size=1 enz6:1
size=1 enz6:1
size=1 enz6:1
size=1 enz6:1
size=1 enz6:1
size=1 enz6:1
size=1 enz6:1
size=1 enz6:1
size=1 enz6:1
size=1 enz6:1
size=1 enz6:1
size=1 enz10:1
size=1 enz10:1

Frame 46
size=16 enz7:2 enz3:4 enz4:1 enz10:2 enz9:2 enz1:1 enz6:2 enz2:2
size=471 enz3:61 enz7:50 enz8:40 enz4:23 enz10:46 enz9:55 enz5:39 enz1:71 enz6:34 enz2:52
size=105 enz3:9 enz7:12 enz4:3 enz8:13 enz10:5 enz9:7 enz5:12 enz1:14 enz6:11 enz2:19
size=144 enz7:11 enz3:15 enz8:15 enz4:6 enz10:14 enz9:13 enz5:12 enz1:21 enz6:19 enz2:18
size=78 enz7:9 enz3:5 enz8:9 enz4:3 enz10:5 enz9:6 enz5:7 enz1:10 enz2:15 enz6:9
size=97 enz7:8 enz3:14 enz4:1 enz8:11 enz10:12 enz9:14 enz5:10 enz1:10 enz6:7 enz2:10
size=343 enz7:42 enz3:42 enz8:40 enz4:20 enz10:25 enz9:35 enz5:31 enz1:34 enz6:40 enz2:34
size=26 enz7:4 enz3:1 enz8:3 enz4:3 enz10:1 enz9:2 enz5:2 enz1:3 enz6:3 enz2:4
size=19 enz7:3 enz4:2 enz9:3 enz5:2 enz1:4 enz6:1 enz2:4
size=68 enz7:11 enz3:5 enz8:10 enz4:3 enz10:7 enz9:6 enz5:6 enz1:7 enz6:5 enz2:8
size=17 enz7:1 enz8:2 enz9:1 enz5:3 enz1:5 enz6:3 enz2:2
size=57 enz7:7 enz3:3 enz8:10 enz4:4 enz10:1 enz9:2 enz5:3 enz1:6 enz6:11 enz2:10
size=17 enz7:2 enz8:2 enz4:1 enz9:1 enz5:2 enz1:3 enz6:3 enz2:3
size=47 enz3:5 enz7:2 enz8:5 enz10:14 enz9:7 enz5:6 enz1:3 enz6:3 enz2:2
size=41 enz7:1 enz3:8 enz8:4 enz10:5 enz9:6 enz5:4 enz1:6 enz6:4 enz2:3
size=47 enz7:5 enz3:2 enz4:4 enz8:5 enz10:2 enz9:4 enz5:4 enz1:6 enz6:9 enz2:6
size=66 enz7:9 enz3:5 enz4:2 enz8:8 enz9:3 enz10:5 enz5:2 enz1:10 enz6:8 enz2:14
size=87 enz7:7 enz3:9 enz4:4 enz8:11 enz10:12 enz9:3 enz5:5 enz1:10 enz6:13 enz2:13
size=59 enz7:8 enz3:8 enz8:4 enz4:4 enz10:6 enz5:5 enz9:11 enz1:7 enz6:4 enz2:2
size=99 enz7:10 enz3:11 enz8:10 enz4:3 enz10:12 enz9:11 enz5:9 enz1:17 enz6:9 enz2:7
size=16 enz7:2 enz8:2 enz10:6 enz1:3 enz6:2 enz2:1
size=12 enz8:2 enz10:3 enz9:1 enz5:3 enz1:1 enz6:1 enz2:1
size=19 enz7:2 enz8:3 enz4:3 enz10:2 enz1:2 enz6:4 enz2:3
size=19 enz7:3 enz3:5 enz8:2 enz10:2 enz9:4 enz5:1 enz1:1 enz2:1
size=1 enz1:1
size=1 enz1:1
size=59 enz3:5 enz7:3 enz8:10 enz10:15 enz9:6 enz5:6 enz1:6 enz6:5 enz2:3
size=19 enz7:1 enz8:2 enz10:2 enz1:7 enz6:2 enz2:5
size=22 enz3:2 enz7:2 enz4:1 enz8:2 enz10:3 enz9:3 enz5:1 enz1:2 enz6:1 enz2:5
size=14 enz7:1 enz3:1 enz8:2 enz10:1 enz1:3 enz6:5 enz2:1
size=33 enz7:4 enz3:2 enz8:3 enz4:3 enz10:3 enz9:5 enz5:4 enz1:2 enz6:4 enz2:3
size=3 enz1:2 enz2:1
size=31 enz3:2 enz7:2 enz8:3 enz10:2 enz9:2 enz5:2 enz1:10 enz6:3 enz2:5
size=38 enz7:6 enz3:3 enz8:1 enz4:3 enz10:2 enz9:5 enz5:1 enz1:6 enz6:2 enz2:9
size=93 enz7:15 enz3:13 enz4:8 enz8:10 enz10:13 enz9:13 enz5:12 enz1:1 enz2:4 enz6:4
size=29 enz7:4 enz8:4 enz4:4 enz9:2 enz5:2 enz10:6 enz1:1 enz2:1 enz6:5
size=15 enz7:1 enz3:4 enz8:2 enz4:1 enz10:1 enz9:1 enz1:1 enz6:3 enz2:1
size=9 enz7:1 enz8:2 enz10:1 enz5:2 enz1:1 enz6:1 enz2:1
size=1 enz1:1
size=23 enz7:3 enz3:3 enz4:1 enz8:4 enz9:4 enz10:1 enz5:6 enz2:1
size=25 enz3:2 enz7:2 enz8:2 enz10:7 enz5:1 enz9:7 enz6:2 enz2:2
size=13 enz3:1 enz7:1 enz8:1 enz10:5 enz9:1 enz6:3 enz2:1
size=17 enz7:2 enz3:1 enz8:2 enz10:2 enz9:2 enz5:2 enz6:4 enz2:2
size=13 enz7:1 enz8:2 enz5:1 enz6:6 enz2:3
size=1 enz2:1
size=22 enz3:2 enz7:4 enz8:2 enz4:2 enz9:3 enz10:1 enz5:3 enz6:4 enz2:1
size=7 enz3:2 enz7:2 enz9:2 enz2:1
size=18 enz7:3 enz8:2 enz4:1 enz10:7 enz9:2 enz5:2 enz2:1
size=13 enz7:2 enz3:1 enz8:2 enz5:3 enz6:3 enz2:2
size=12 enz7:1 enz8:2 enz4:1 enz5:3 enz6:3 enz2:2
size=23 enz7:1 enz3:7 enz8:4 enz10:1 enz9:3 enz5:3 enz6:3 enz2:1
size=18 enz7:3 enz8:1 enz4:1 enz10:6 enz9:4 enz5:2 enz2:1
size=13 enz8:2 enz10:1 enz9:3 enz5:2 enz6:4 enz2:1
size=22 enz7:4 enz3:2 enz4:5 enz8:1 enz9:2 enz10:2 enz6:4 enz2:2
size=18 enz7:3 enz3:5 enz8:1 enz4:1 enz10:1 enz9:2 enz5:1 enz6:2 enz2:2
size=17 enz7:1 enz8:5 enz4:1 enz10:2 enz5:4 enz6:3 enz2:1
size=9 enz7:2 enz8:1 enz4:2 enz5:1 enz6:2 enz2:1
size=10 enz7:2 enz8:1 enz4:1 enz10:1 enz9:1 enz5:2 enz6:1 enz2:1
size=16 enz7:2 enz3:4 enz8:1 enz10:2 enz9:4 enz5:3
size=14 enz7:3 enz3:5 enz8:1 enz10:2 enz9:2 enz5:1
size=1 enz3:1
size=16 enz3:2 enz8:1 enz10:1 enz9:4 enz5:7 enz6:1
size=17 enz7:2 enz3:7 enz4:1 enz10:2 enz9:4 enz5:1
size=14 enz7:1 enz3:4 enz8:2 enz10:2 enz9:3 enz5:2
size=9 enz3:1 enz10:3 enz5:2 enz9:3
size=9 enz7:1 enz3:3 enz10:3 enz9:2
size=1 enz3:1
size=19 enz7:1 enz3:1 enz8:3 enz10:6 enz9:4 enz5:3 enz6:1
size=4 enz7:1 enz3:1 enz4:1 enz9:1
size=1 enz4:1
size=1 enz4:1
size=1 enz4:1
size=1 enz4:1
size=1 enz4:1
size=1 enz4:1
size=1 enz4:1
size=1 enz4:1
size=1 enz4:1
size=1 enz4:1
size=1 enz4:1
size=1 enz4:1
size=1 enz4:1
size=1 enz4:1
size=1 enz4:1
size=1 enz4:1
size=1 enz4:1
size=1 enz4:1
size=1 enz4:1
size=1 enz4:1
size=1 enz4:1
size=1 enz4:1
size=1 enz4:1
size=1 enz4:1
size=1 enz4:1
size=1 enz4:1
size=1 enz4:1
size=1 enz4:1
size=1 enz4:1
size=1 enz4:1
size=1 enz4:1
size=1 enz4:1
size=1 enz4:1
size=1 enz4:1
size=1 enz4:1
size=1 enz4:1
size=1 enz4:1
size=1 enz4:1
size=1 enz4:1
size=1 enz4:1
size=1 enz4:1
size=1 enz4:1
size=1 enz4:1
size=1 enz4:1
size=1 enz4:1
size=2 enz4:2
size=1 enz4:1
size=1 enz4:1
size=1 enz4:1
size=1 enz4:1
size=1 enz4:1
size=1 enz4:1
size=1 enz4:1
size=1 enz4:1
size=1 enz4:1
size=1 enz4:1
size=1 enz4:1
size=1 enz4:1
size=1 enz4:1
size=1 enz4:1
size=1 enz4:1
size=1 enz4:1
size=1 enz4:1
size=1 enz4:1
size=1 enz4:1
size=1 enz4:1
size=1 enz4:1
size=1 enz4:1
size=1 enz4:1
size=1 enz4:1
size=2 enz4:1 enz6:1
size=1 enz4:1
size=1 enz4:1
size=1 enz4:1
size=1 enz4:1
size=1 enz4:1
size=1 enz4:1
size=1 enz4:1
size=1 enz4:1
size=1 enz4:1
size=1 enz4:1
size=1 enz4:1
size=1 enz4:1
size=1 enz4:1
size=1 enz4:1
size=1 enz4:1
size=1 enz4:1
size=1 enz4:1
size=1 enz4:1
size=1 enz4:1
size=1 enz4:1
size=1 enz4:1
size=1 enz4:1
size=1 enz4:1
size=1 enz4:1
size=1 enz4:1
size=1 enz4:1
size=1 enz4:1
size=1 enz4:1
size=1 enz4:1
size=1 enz4:1
size=1 enz4:1
size=1 enz4:1
size=1 enz4:1
size=1 enz4:1
size=1 enz4:1
size=1 enz4:1
size=1 enz4:1
size=1 enz4:1
size=1 enz4:1
size=1 enz4:1
size=1 enz4:1
size=1 enz4:1
size=1 enz4:1
size=1 enz4:1
size=1 enz4:1
size=1 enz4:1
size=1 enz4:1
size=1 enz4:1
size=1 enz4:1
size=1 enz4:1
size=1 enz4:1
size=2 enz4:1 enz6:1
size=1 enz4:1
size=1 enz4:1
size=1 enz4:1
size=1 enz4:1
size=1 enz4:1
size=1 enz4:1
size=1 enz4:1
size=1 enz4:1
size=1 enz4:1
size=1 enz4:1
size=1 enz4:1
size=1 enz4:1
size=1 enz4:1
size=1 enz4:1
size=1 enz4:1
size=1 enz4:1
size=1 enz4:1
size=1 enz4:1
size=1 enz4:1
size=1 enz4:1
size=1 enz4:1
size=2 enz4:1 enz5:1
size=1 enz4:1
size=1 enz4:1
size=1 enz4:1
size=1 enz4:1
size=1 enz4:1
size=1 enz4:1
size=1 enz4:1
size=1 enz4:1
size=1 enz4:1
size=1 enz4:1
size=1 enz4:1
size=1 enz4:1
size=1 enz4:1
size=1 enz4:1
size=1 enz4:1
size=1 enz4:1
size=1 enz4:1
size=1 enz4:1
size=1 enz4:1
size=1 enz4:1
size=1 enz4:1
size=1 enz4:1
size=1 enz4:1
size=1 enz4:1
size=1 enz4:1
size=1 enz4:1
size=1 enz5:1
size=1 enz5:1
size=17 enz7:1 enz8:5 enz10:4 enz9:3 enz5:3 enz6:1
size=1 enz5:1
size=1 enz5:1
size=1 enz5:1
size=1 enz5:1
size=1 enz5:1
size=1 enz5:1
size=1 enz5:1
size=1 enz5:1
size=1 enz5:1
size=1 enz5:1
size=1 enz5:1
size=1 enz5:1
size=1 enz5:1
size=1 enz5:1
size=1 enz5:1
size=1 enz5:1
size=1 enz5:1
size=1 enz5:1
size=1 enz5:1
size=1 enz5:1
size=1 enz5:1
size=1 enz5:1
size=1 enz5:1
size=1 enz5:1
size=1 enz5:1
size=1 enz5:1
size=1 enz5:1
size=1 enz5:1
size=1 enz5:1
size=1 enz5:1
size=1 enz5:1
size=1 enz5:1
size=1 enz5:1
size=1 enz5:1
size=1 enz5:1
size=1 enz5:1
size=1 enz5:1
size=1 enz5:1
size=1 enz5:1
size=1 enz5:1
size=1 enz5:1
size=1 enz6:1
size=1 enz6:1
size=1 enz6:1
size=1 enz6:1
size=1 enz6:1
size=1 enz6:1
size=1 enz6:1
size=1 enz6:1
size=1 enz6:1
size=1 enz6:1
size=1 enz6:1
size=1 enz10:1
size=1 enz10:1

Frame 47
size=463 enz7:52 enz3:65 enz8:38 enz4:24 enz9:56 enz10:48 enz5:35 enz1:65 enz6:31 enz2:49
size=105 enz7:12 enz3:9 enz4:3 enz8:13 enz10:5 enz9:7 enz5:12 enz1:14 enz6:11 enz2:19
size=126 enz7:11 enz3:15 enz4:6 enz8:14 enz10:14 enz9:12 enz5:11 enz1:15 enz6:14 enz2:14
size=78 enz7:9 enz3:5 enz8:9 enz4:3 enz10:5 enz9:6 enz5:7 enz1:10 enz2:15 enz6:9
size=19 enz8:1 enz9:1 enz5:2 enz1:6 enz6:5 enz2:4
size=97 enz3:14 enz7:8 enz8:11 enz4:1 enz10:12 enz9:14 enz5:10 enz1:10 enz6:7 enz2:10
size=345 enz7:42 enz3:42 enz8:40 enz4:21 enz10:25 enz9:35 enz5:32 enz1:34 enz6:40 enz2:34
size=25 enz7:4 enz3:1 enz4:2 enz8:3 enz10:1 enz9:2 enz5:2 enz1:3 enz6:3 enz2:4
size=19 enz7:3 enz4:2 enz9:3 enz5:2 enz1:4 enz6:1 enz2:4
size=69 enz7:11 enz3:5 enz8:10 enz4:4 enz10:7 enz9:6 enz5:6 enz1:7 enz6:5 enz2:8
size=17 enz7:1 enz8:2 enz9:1 enz5:3 enz1:5 enz6:3 enz2:2
size=57 enz7:7 enz3:3 enz8:10 enz4:4 enz9:2 enz10:1 enz5:3 enz1:6 enz6:11 enz2:10
size=17 enz7:2 enz8:2 enz4:1 enz9:1 enz5:2 enz1:3 enz6:3 enz2:3
size=30 enz3:1 enz7:2 enz8:5 enz9:3 enz10:6 enz5:5 enz1:3 enz6:3 enz2:2
size=41 enz7:1 enz3:8 enz8:4 enz10:5 enz9:6 enz5:4 enz1:6 enz6:4 enz2:3
size=47 enz7:5 enz3:2 enz4:4 enz8:5 enz10:2 enz9:4 enz5:4 enz1:6 enz6:9 enz2:6
size=30 enz7:6 enz3:5 enz8:3 enz4:2 enz10:4 enz9:3 enz5:1 enz1:3 enz6:2 enz2:1
size=88 enz7:7 enz3:9 enz8:11 enz4:5 enz9:3 enz5:5 enz10:12 enz1:10 enz6:13 enz2:13
size=59 enz7:8 enz3:8 enz8:4 enz4:4 enz10:6 enz9:11 enz5:5 enz1:7 enz6:4 enz2:2
size=36 enz7:3 enz8:5 enz10:1 enz5:1 enz1:7 enz6:6 enz2:13
size=99 enz7:10 enz3:11 enz4:3 enz8:10 enz10:12 enz9:11 enz5:9 enz1:17 enz6:9 enz2:7
size=16 enz7:2 enz8:2 enz10:6 enz1:3 enz6:2 enz2:1
size=12 enz8:2 enz10:3 enz9:1 enz5:3 enz1:1 enz6:1 enz2:1
size=19 enz7:2 enz8:3 enz4:3 enz10:2 enz1:2 enz6:4 enz2:3
size=19 enz7:3 enz3:5 enz8:2 enz10:2 enz9:4 enz5:1 enz1:1 enz2:1
size=1 enz1:1
size=25 enz4:1 enz8:2 enz9:1 enz5:4 enz1:7 enz6:5 enz2:5
size=1 enz1:1
size=59 enz3:5 enz7:3 enz8:10 enz10:15 enz9:6 enz5:6 enz1:6 enz6:5 enz2:3
size=19 enz7:1 enz8:2 enz10:2 enz1:7 enz6:2 enz2:5
size=22 enz3:2 enz7:2 enz8:2 enz4:1 enz10:3 enz5:1 enz9:3 enz1:2 enz6:1 enz2:5
size=14 enz7:1 enz3:1 enz8:2 enz10:1 enz1:3 enz2:1 enz6:5
size=33 enz3:2 enz7:4 enz4:3 enz8:3 enz10:3 enz9:5 enz5:4 enz1:2 enz6:4 enz2:3
size=3 enz1:2 enz2:1
size=32 enz7:2 enz3:2 enz4:1 enz8:3 enz10:2 enz9:2 enz5:2 enz1:10 enz6:3 enz2:5
size=38 enz7:6 enz3:3 enz8:1 enz4:3 enz10:2 enz9:5 enz5:1 enz1:6 enz6:2 enz2:9
size=93 enz7:15 enz3:13 enz8:10 enz4:8 enz10:13 enz9:13 enz5:12 enz1:1 enz6:4 enz2:4
size=28 enz7:4 enz8:4 enz4:3 enz10:6 enz9:2 enz5:2 enz1:1 enz2:1 enz6:5
size=15 enz3:4 enz7:1 enz8:2 enz4:1 enz10:1 enz9:1 enz1:1 enz6:3 enz2:1
size=9 enz7:1 enz8:2 enz10:1 enz5:2 enz1:1 enz6:1 enz2:1
size=1 enz1:1
size=23 enz7:3 enz3:3 enz8:4 enz4:1 enz10:1 enz9:4 enz5:6 enz2:1
size=25 enz3:2 enz7:2 enz8:2 enz10:7 enz9:7 enz5:1 enz6:2 enz2:2
size=13 enz7:1 enz3:1 enz8:1 enz10:5 enz9:1 enz6:3 enz2:1
size=17 enz7:2 enz3:1 enz8:2 enz10:2 enz9:2 enz5:2 enz6:4 enz2:2
size=13 enz7:1 enz8:2 enz5:1 enz6:6 enz2:3
size=1 enz2:1
size=22 enz3:2 enz7:4 enz8:2 enz4:2 enz10:1 enz9:3 enz5:3 enz6:4 enz2:1
size=7 enz7:2 enz3:2 enz9:2 enz2:1
size=18 enz7:3 enz8:2 enz4:1 enz10:7 enz9:2 enz5:2 enz2:1
size=13 enz7:2 enz3:1 enz8:2 enz5:3 enz6:3 enz2:2
size=12 enz7:1 enz8:2 enz4:1 enz5:3 enz6:3 enz2:2
size=23 enz7:1 enz3:7 enz8:4 enz10:1 enz9:3 enz5:3 enz6:3 enz2:1
size=18 enz7:3 enz8:1 enz4:1 enz10:6 enz9:4 enz5:2 enz2:1
size=13 enz8:2 enz10:1 enz9:3 enz5:2 enz6:4 enz2:1
size=22 enz7:4 enz3:2 enz4:5 enz8:1 enz10:2 enz9:2 enz6:4 enz2:2
size=18 enz7:3 enz3:5 enz8:1 enz4:1 enz10:1 enz9:2 enz5:1 enz6:2 enz2:2
size=16 enz7:1 enz8:5 enz10:2 enz5:4 enz6:3 enz2:1
size=9 enz7:2 enz8:1 enz4:2 enz5:1 enz6:2 enz2:1
size=10 enz7:2 enz8:1 enz4:1 enz10:1 enz9:1 enz5:2 enz6:1 enz2:1
size=16 enz7:2 enz3:4 enz8:1 enz10:2 enz9:4 enz5:3
size=14 enz7:3 enz3:5 enz8:1 enz10:2 enz9:2 enz5:1
size=1 enz3:1
size=16 enz3:2 enz8:1 enz10:1 enz9:4 enz5:7 enz6:1
size=17 enz3:4 enz10:8 enz5:1 enz9:4
size=18 enz7:2 enz3:7 enz4:1 enz10:2 enz9:4 enz5:2
size=14 enz7:1 enz3:4 enz8:2 enz10:2 enz9:3 enz5:2
size=9 enz3:1 enz10:3 enz5:2 enz9:3
size=9 enz7:1 enz3:3 enz10:3 enz9:2
size=1 enz3:1
size=19 enz7:1 enz3:1 enz8:3 enz10:6 enz9:4 enz5:3 enz6:1
size=4 enz7:1 enz3:1 enz4:1 enz9:1
size=1 enz4:1
size=1 enz4:1
size=1 enz4:1
size=1 enz4:1
size=1 enz4:1
size=1 enz4:1
size=1 enz4:1
size=1 enz4:1
size=1 enz4:1
size=1 enz4:1
size=1 enz4:1
size=1 enz4:1
size=1 enz4:1
size=1 enz4:1
size=1 enz4:1
size=1 enz4:1
size=1 enz4:1
size=2 enz4:2
size=1 enz4:1
size=1 enz4:1
size=1 enz4:1
size=1 enz4:1
size=1 enz4:1
size=1 enz4:1
size=1 enz4:1
size=1 enz4:1
size=1 enz4:1
size=1 enz4:1
size=1 enz4:1
size=1 enz4:1
size=1 enz4:1
size=1 enz4:1
size=1 enz4:1
size=1 enz4:1
size=1 enz4:1
size=1 enz4:1
size=1 enz4:1
size=1 enz4:1
size=1 enz4:1
size=1 enz4:1
size=1 enz4:1
size=1 enz4:1
size=1 enz4:1
size=1 enz4:1
size=1 enz4:1
size=1 enz4:1
size=1 enz4:1
size=1 enz4:1
size=1 enz4:1
size=1 enz4:1
size=1 enz4:1
size=1 enz4:1
size=1 enz4:1
size=1 enz4:1
size=1 enz4:1
size=1 enz4:1
size=1 enz4:1
size=1 enz4:1
size=1 enz4:1
size=1 enz4:1
size=1 enz4:1
size=1 enz4:1
size=1 enz4:1
size=1 enz4:1
size=1 enz4:1
size=1 enz4:1
size=1 enz4:1
size=1 enz4:1
size=1 enz4:1
size=1 enz4:1
size=1 enz4:1
size=1 enz4:1
size=1 enz4:1
size=1 enz4:1
size=1 enz4:1
size=1 enz4:1
size=1 enz4:1
size=1 enz4:1
size=1 enz4:1
size=1 enz4:1
size=1 enz4:1
size=1 enz4:1
size=1 enz4:1
size=1 enz4:1
size=1 enz4:1
size=1 enz4:1
size=1 enz4:1
size=1 enz4:1
size=1 enz4:1
size=1 enz4:1
size=1 enz4:1
size=1 enz4:1
size=1 enz4:1
size=1 enz4:1
size=1 enz4:1
size=1 enz4:1
size=1 enz4:1
size=18 enz7:1 enz8:5 enz4:1 enz10:4 enz9:3 enz5:3 enz6:1
size=1 enz4:1
size=1 enz4:1
size=1 enz4:1
size=1 enz4:1
size=1 enz4:1
size=1 enz4:1
size=1 enz4:1
size=1 enz4:1
size=1 enz4:1
size=1 enz4:1
size=1 enz4:1
size=1 enz4:1
size=1 enz4:1
size=1 enz4:1
size=1 enz4:1
size=1 enz4:1
size=1 enz4:1
size=1 enz4:1
size=1 enz4:1
size=1 enz4:1
size=1 enz4:1
size=1 enz4:1
size=1 enz4:1
size=1 enz4:1
size=1 enz4:1
size=1 enz4:1
size=1 enz4:1
size=1 enz4:1
size=1 enz4:1
size=1 enz4:1
size=1 enz4:1
size=1 enz4:1
size=1 enz4:1
size=1 enz4:1
size=1 enz4:1
size=1 enz4:1
size=1 enz4:1
size=1 enz4:1
size=1 enz4:1
size=1 enz4:1
size=1 enz4:1
size=1 enz4:1
size=1 enz4:1
size=1 enz4:1
size=1 enz4:1
size=1 enz4:1
size=1 enz4:1
size=1 enz4:1
size=1 enz4:1
size=1 enz4:1
size=1 enz4:1
size=1 enz4:1
size=1 enz4:1
size=1 enz4:1
size=1 enz4:1
size=1 enz4:1
size=1 enz4:1
size=1 enz4:1
size=1 enz4:1
size=1 enz4:1
size=1 enz4:1
size=1 enz4:1
size=1 enz4:1
size=1 enz4:1
size=1 enz4:1
size=1 enz4:1
size=1 enz4:1
size=1 enz4:1
size=1 enz4:1
size=1 enz4:1
size=1 enz4:1
size=1 enz5:1
size=1 enz5:1
size=1 enz5:1
size=1 enz5:1
size=1 enz5:1
size=1 enz5:1
size=1 enz5:1
size=1 enz5:1
size=1 enz5:1
size=1 enz5:1
size=1 enz5:1
size=1 enz5:1
size=1 enz5:1
size=2 enz5:1 enz6:1
size=1 enz5:1
size=1 enz5:1
size=1 enz5:1
size=1 enz5:1
size=1 enz5:1
size=1 enz5:1
size=1 enz5:1
size=1 enz5:1
size=1 enz5:1
size=1 enz5:1
size=1 enz5:1
size=1 enz5:1
size=1 enz5:1
size=1 enz5:1
size=1 enz5:1
size=1 enz5:1
size=1 enz5:1
size=1 enz5:1
size=1 enz5:1
size=1 enz5:1
size=1 enz5:1
size=1 enz5:1
size=1 enz5:1
size=1 enz5:1
size=1 enz5:1
size=1 enz5:1
size=1 enz5:1
size=1 enz6:1
size=1 enz6:1
size=1 enz6:1
size=1 enz6:1
size=1 enz6:1
size=1 enz6:1
size=1 enz6:1
size=1 enz6:1
size=1 enz6:1
size=1 enz6:1
size=1 enz6:1
size=1 enz6:1
size=1 enz10:1
size=1 enz10:1

Frame 48
size=463 enz7:52 enz3:65 enz8:38 enz4:24 enz10:48 enz9:56 enz5:35 enz1:65 enz6:31 enz2:49
size=105 enz3:9 enz7:12 enz4:3 enz8:13 enz10:5 enz9:7 enz5:12 enz1:14 enz6:11 enz2:19
size=126 enz7:11 enz3:15 enz4:6 enz8:14 enz10:14 enz9:12 enz5:11 enz1:15 enz6:14 enz2:14
size=18 enz7:1 enz8:4 enz10:5 enz5:4 enz1:3 enz6:1
size=19 enz8:1 enz9:1 enz5:2 enz1:6 enz6:5 enz2:4
size=97 enz7:8 enz3:14 enz8:11 enz4:1 enz10:12 enz9:14 enz5:10 enz1:10 enz6:7 enz2:10
size=345 enz7:42 enz3:42 enz4:21 enz8:40 enz10:25 enz9:35 enz5:32 enz1:34 enz6:40 enz2:34
size=25 enz7:4 enz3:1 enz8:3 enz4:2 enz10:1 enz9:2 enz5:2 enz1:3 enz6:3 enz2:4
size=19 enz7:3 enz4:2 enz9:3 enz5:2 enz1:4 enz6:1 enz2:4
size=68 enz3:5 enz7:11 enz4:3 enz8:10 enz10:7 enz9:6 enz5:6 enz1:7 enz6:5 enz2:8
size=17 enz7:1 enz8:2 enz9:1 enz5:3 enz1:5 enz6:3 enz2:2
size=58 enz3:3 enz7:7 enz8:10 enz4:5 enz10:1 enz9:2 enz5:3 enz1:6 enz6:11 enz2:10
size=17 enz7:2 enz8:2 enz4:1 enz9:1 enz5:2 enz1:3 enz6:3 enz2:3
size=30 enz3:1 enz7:2 enz8:5 enz10:6 enz9:3 enz5:5 enz1:3 enz6:3 enz2:2
size=41 enz7:1 enz3:8 enz8:4 enz10:5 enz9:6 enz5:4 enz1:6 enz6:4 enz2:3
size=47 enz7:5 enz3:2 enz8:5 enz4:4 enz10:2 enz9:4 enz5:4 enz1:6 enz6:9 enz2:6
size=66 enz7:9 enz3:5 enz4:2 enz8:8 enz9:3 enz10:5 enz5:2 enz1:10 enz6:8 enz2:14
size=56 enz7:4 enz3:7 enz4:2 enz8:7 enz10:8 enz9:2 enz5:3 enz1:7 enz6:10 enz2:6
size=60 enz7:8 enz3:5 enz8:5 enz4:3 enz9:6 enz5:3 enz1:7 enz6:8 enz2:15
size=68 enz7:8 enz3:9 enz4:4 enz8:4 enz10:9 enz5:7 enz9:14 enz1:7 enz6:4 enz2:2
size=98 enz7:10 enz3:11 enz4:2 enz8:10 enz10:12 enz9:11 enz5:9 enz1:17 enz6:9 enz2:7
size=16 enz7:2 enz8:2 enz10:6 enz1:3 enz6:2 enz2:1
size=12 enz8:2 enz10:3 enz9:1 enz5:3 enz1:1 enz6:1 enz2:1
size=19 enz7:2 enz8:3 enz4:3 enz10:2 enz1:2 enz6:4 enz2:3
size=19 enz7:3 enz3:5 enz8:2 enz10:2 enz9:4 enz5:1 enz1:1 enz2:1
size=1 enz1:1
size=24 enz8:2 enz9:1 enz5:4 enz1:7 enz6:5 enz2:5
size=1 enz1:1
size=59 enz3:5 enz7:3 enz8:10 enz10:15 enz9:6 enz5:6 enz1:6 enz6:5 enz2:3
size=19 enz7:1 enz8:2 enz10:2 enz1:7 enz6:2 enz2:5
size=22 enz3:2 enz7:2 enz8:2 enz4:1 enz10:3 enz9:3 enz5:1 enz1:2 enz6:1 enz2:5
size=14 enz7:1 enz3:1 enz8:2 enz10:1 enz1:3 enz2:1 enz6:5
size=33 enz7:4 enz3:2 enz8:3 enz4:3 enz10:3 enz9:5 enz5:4 enz1:2 enz6:4 enz2:3
size=3 enz1:2 enz2:1
size=32 enz7:2 enz3:2 enz8:3 enz4:1 enz10:2 enz9:2 enz5:2 enz1:10 enz6:3 enz2:5
size=38 enz7:6 enz3:3 enz8:1 enz4:3 enz5:1 enz10:2 enz9:5 enz1:6 enz6:2 enz2:9
size=93 enz7:15 enz3:13 enz4:8 enz8:10 enz10:13 enz9:13 enz5:12 enz1:1 enz2:4 enz6:4
size=28 enz7:4 enz8:4 enz4:3 enz10:6 enz9:2 enz5:2 enz1:1 enz2:1 enz6:5
size=14 enz7:1 enz3:4 enz8:2 enz10:1 enz9:1 enz1:1 enz6:3 enz2:1
size=33 enz7:3 enz3:2 enz8:4 enz4:4 enz9:1 enz10:4 enz5:2 enz1:3 enz6:3 enz2:7
size=9 enz7:1 enz8:2 enz10:1 enz5:2 enz1:1 enz6:1 enz2:1
size=1 enz1:1
size=23 enz3:3 enz7:3 enz4:1 enz8:4 enz10:1 enz9:4 enz5:6 enz2:1
size=25 enz3:2 enz7:2 enz8:2 enz10:7 enz5:1 enz9:7 enz6:2 enz2:2
size=13 enz3:1 enz7:1 enz8:1 enz10:5 enz9:1 enz6:3 enz2:1
size=17 enz7:2 enz3:1 enz8:2 enz10:2 enz9:2 enz5:2 enz6:4 enz2:2
size=14 enz7:1 enz8:2 enz4:1 enz5:1 enz6:6 enz2:3
size=1 enz2:1
size=22 enz7:4 enz3:2 enz8:2 enz4:2 enz10:1 enz9:3 enz5:3 enz6:4 enz2:1
size=8 enz7:2 enz3:2 enz4:1 enz9:2 enz2:1
size=18 enz7:3 enz8:2 enz4:1 enz10:7 enz9:2 enz5:2 enz2:1
size=13 enz7:2 enz3:1 enz8:2 enz5:3 enz6:3 enz2:2
size=12 enz7:1 enz8:2 enz4:1 enz5:3 enz6:3 enz2:2
size=23 enz7:1 enz3:7 enz8:4 enz10:1 enz9:3 enz5:3 enz6:3 enz2:1
size=17 enz7:3 enz8:1 enz10:6 enz9:4 enz5:2 enz2:1
size=13 enz8:2 enz10:1 enz9:3 enz5:2 enz6:4 enz2:1
size=7 enz8:1 enz6:4 enz2:2
size=18 enz7:3 enz3:5 enz4:1 enz8:1 enz10:1 enz9:2 enz5:1 enz6:2 enz2:2
size=16 enz7:1 enz8:5 enz10:2 enz5:4 enz6:3 enz2:1
size=9 enz7:2 enz8:1 enz4:2 enz5:1 enz6:2 enz2:1
size=10 enz7:2 enz8:1 enz4:1 enz10:1 enz9:1 enz5:2 enz6:1 enz2:1
size=16 enz7:2 enz3:4 enz8:1 enz10:2 enz9:4 enz5:3
size=14 enz7:3 enz3:5 enz8:1 enz10:2 enz9:2 enz5:1
size=1 enz3:1
size=16 enz3:2 enz8:1 enz10:1 enz9:4 enz5:7 enz6:1
size=17 enz3:4 enz10:8 enz5:1 enz9:4
size=17 enz7:2 enz3:7 enz4:1 enz10:2 enz9:4 enz5:1
size=15 enz7:1 enz3:4 enz8:2 enz4:1 enz10:2 enz9:3 enz5:2
size=9 enz7:1 enz3:3 enz10:3 enz9:2
size=15 enz7:4 enz3:2 enz4:5 enz10:2 enz9:2
size=1 enz3:1
size=19 enz7:1 enz3:1 enz8:3 enz10:6 enz9:4 enz5:3 enz6:1
size=4 enz7:1 enz3:1 enz4:1 enz9:1
size=1 enz4:1
size=1 enz4:1
size=1 enz4:1
size=1 enz4:1
size=1 enz4:1
size=1 enz4:1
size=1 enz4:1
size=1 enz4:1
size=1 enz4:1
size=1 enz4:1
size=1 enz4:1
size=1 enz4:1
size=1 enz4:1
size=1 enz4:1
size=1 enz4:1
size=1 enz4:1
size=1 enz4:1
size=1 enz4:1
size=1 enz4:1
size=1 enz4:1
size=1 enz4:1
size=1 enz4:1
size=1 enz4:1
size=1 enz4:1
size=1 enz4:1
size=1 enz4:1
size=1 enz4:1
size=1 enz4:1
size=1 enz4:1
size=1 enz4:1
size=1 enz4:1
size=1 enz4:1
size=1 enz4:1
size=1 enz4:1
size=1 enz4:1
size=1 enz4:1
size=1 enz4:1
size=1 enz4:1
size=1 enz4:1
size=1 enz4:1
size=1 enz4:1
size=1 enz4:1
size=1 enz4:1
size=1 enz4:1
size=1 enz4:1
size=1 enz4:1
size=1 enz4:1
size=1 enz4:1
size=1 enz4:1
size=1 enz4:1
size=1 enz4:1
size=1 enz4:1
size=1 enz4:1
size=1 enz4:1
size=1 enz4:1
size=1 enz4:1
size=1 enz4:1
size=1 enz4:1
size=1 enz4:1
size=1 enz4:1
size=1 enz4:1
size=1 enz4:1
size=1 enz4:1
size=1 enz4:1
size=1 enz4:1
size=1 enz4:1
size=1 enz4:1
size=1 enz4:1
size=1 enz4:1
size=1 enz4:1
size=1 enz4:1
size=1 enz4:1
size=1 enz4:1
size=1 enz4:1
size=1 enz4:1
size=1 enz4:1
size=1 enz4:1
size=1 enz4:1
size=1 enz4:1
size=1 enz4:1
size=1 enz4:1
size=1 enz4:1
size=1 enz4:1
size=1 enz4:1
size=1 enz4:1
size=1 enz4:1
size=1 enz4:1
size=1 enz4:1
size=1 enz4:1
size=1 enz4:1
size=1 enz4:1
size=1 enz4:1
size=1 enz4:1
size=1 enz4:1
size=1 enz4:1
size=1 enz4:1
size=1 enz4:1
size=1 enz4:1
size=1 enz4:1
size=1 enz4:1
size=1 enz4:1
size=1 enz4:1
size=1 enz4:1
size=1 enz4:1
size=1 enz4:1
size=1 enz4:1
size=1 enz4:1
size=1 enz4:1
size=1 enz4:1
size=1 enz4:1
size=1 enz4:1
size=1 enz4:1
size=1 enz4:1
size=1 enz4:1
size=1 enz4:1
size=1 enz4:1
size=1 enz4:1
size=1 enz4:1
size=1 enz4:1
size=1 enz4:1
size=1 enz4:1
size=2 enz4:1 enz6:1
size=1 enz4:1
size=1 enz4:1
size=1 enz4:1
size=1 enz4:1
size=1 enz4:1
size=1 enz4:1
size=1 enz4:1
size=1 enz4:1
size=1 enz4:1
size=1 enz4:1
size=1 enz4:1
size=1 enz4:1
size=1 enz4:1
size=1 enz4:1
size=1 enz4:1
size=1 enz4:1
size=1 enz4:1
size=1 enz4:1
size=1 enz4:1
size=1 enz4:1
size=1 enz4:1
size=1 enz4:1
size=1 enz4:1
size=1 enz4:1
size=1 enz4:1
size=1 enz4:1
size=1 enz4:1
size=1 enz4:1
size=2 enz4:1 enz5:1
size=1 enz4:1
size=1 enz4:1
size=1 enz4:1
size=1 enz4:1
size=1 enz4:1
size=1 enz4:1
size=1 enz4:1
size=1 enz4:1
size=1 enz4:1
size=1 enz4:1
size=1 enz4:1
size=1 enz4:1
size=1 enz4:1
size=1 enz4:1
size=1 enz4:1
size=1 enz4:1
size=1 enz4:1
size=1 enz4:1
size=1 enz4:1
size=1 enz5:1
size=1 enz5:1
size=17 enz7:1 enz8:5 enz10:4 enz9:3 enz5:3 enz6:1
size=1 enz5:1
size=1 enz5:1
size=1 enz5:1
size=1 enz5:1
size=1 enz5:1
size=1 enz5:1
size=1 enz5:1
size=1 enz5:1
size=1 enz5:1
size=1 enz5:1
size=1 enz5:1
size=1 enz5:1
size=1 enz5:1
size=1 enz5:1
size=1 enz5:1
size=1 enz5:1
size=1 enz5:1
size=1 enz5:1
size=1 enz5:1
size=1 enz5:1
size=1 enz5:1
size=1 enz5:1
size=1 enz5:1
size=1 enz5:1
size=1 enz5:1
size=1 enz5:1
size=1 enz5:1
size=1 enz5:1
size=1 enz5:1
size=1 enz5:1
size=1 enz5:1
size=1 enz5:1
size=1 enz5:1
size=1 enz5:1
size=1 enz5:1
size=1 enz5:1
size=1 enz5:1
size=1 enz5:1
size=1 enz5:1
size=1 enz6:1
size=1 enz6:1
size=1 enz6:1
size=1 enz6:1
size=1 enz6:1
size=1 enz6:1
size=1 enz6:1
size=1 enz6:1
size=1 enz6:1
size=1 enz6:1
size=1 enz6:1
size=1 enz6:1
size=1 enz10:1
size=1 enz10:1

Frame 49
size=371 enz7:42 enz3:51 enz8:26 enz4:20 enz5:24 enz10:37 enz9:44 enz1:61 enz6:25 enz2:41
size=131 enz7:16 enz3:10 enz8:16 enz4:6 enz10:6 enz9:9 enz5:14 enz1:17 enz6:14 enz2:23
size=146 enz7:11 enz3:15 enz4:7 enz8:15 enz10:14 enz9:13 enz5:13 enz1:21 enz6:19 enz2:18
size=18 enz7:1 enz8:4 enz10:5 enz5:4 enz1:3 enz6:1
size=97 enz3:14 enz7:8 enz8:11 enz4:1 enz10:12 enz9:14 enz5:10 enz1:10 enz6:7 enz2:10
size=343 enz7:42 enz3:42 enz8:40 enz4:20 enz10:25 enz9:35 enz5:31 enz1:34 enz6:40 enz2:34
size=117 enz7:10 enz3:14 enz8:14 enz4:5 enz10:11 enz9:13 enz5:15 enz1:11 enz6:11 enz2:13
size=19 enz7:3 enz4:2 enz9:3 enz5:2 enz1:4 enz6:1 enz2:4
size=68 enz3:5 enz7:11 enz4:3 enz8:10 enz10:7 enz9:6 enz5:6 enz1:7 enz6:5 enz2:8
size=17 enz7:1 enz8:2 enz9:1 enz5:3 enz1:5 enz6:3 enz2:2
size=57 enz3:3 enz7:7 enz4:4 enz8:10 enz9:2 enz10:1 enz5:3 enz1:6 enz6:11 enz2:10
size=17 enz7:2 enz8:2 enz4:1 enz9:1 enz5:2 enz1:3 enz6:3 enz2:3
size=47 enz7:2 enz3:5 enz8:5 enz10:14 enz9:7 enz5:6 enz1:3 enz6:3 enz2:2
size=41 enz7:1 enz3:8 enz8:4 enz10:5 enz9:6 enz5:4 enz1:6 enz6:4 enz2:3
size=47 enz7:5 enz3:2 enz8:5 enz4:4 enz10:2 enz9:4 enz5:4 enz1:6 enz6:9 enz2:6
size=66 enz3:5 enz7:9 enz8:8 enz4:2 enz9:3 enz10:5 enz5:2 enz1:10 enz6:8 enz2:14
size=55 enz7:4 enz3:7 enz4:1 enz8:7 enz10:8 enz9:2 enz5:3 enz1:7 enz6:10 enz2:6
size=60 enz7:8 enz3:5 enz8:5 enz4:3 enz9:6 enz5:3 enz1:7 enz6:8 enz2:15
size=68 enz7:8 enz3:9 enz8:4 enz4:4 enz10:9 enz9:14 enz5:7 enz1:7 enz6:4 enz2:2
size=98 enz7:10 enz3:11 enz4:2 enz8:10 enz10:12 enz9:11 enz5:9 enz1:17 enz6:9 enz2:7
size=16 enz7:2 enz8:2 enz10:6 enz1:3 enz6:2 enz2:1
size=12 enz8:2 enz10:3 enz9:1 enz5:3 enz1:1 enz6:1 enz2:1
size=19 enz7:2 enz8:3 enz4:3 enz10:2 enz1:2 enz6:4 enz2:3
size=19 enz3:5 enz7:3 enz8:2 enz10:2 enz9:4 enz5:1 enz1:1 enz2:1
size=1 enz1:1
size=1 enz1:1
size=59 enz7:3 enz3:5 enz8:10 enz10:15 enz9:6 enz5:6 enz1:6 enz6:5 enz2:3
size=19 enz7:1 enz8:2 enz10:2 enz1:7 enz6:2 enz2:5
size=21 enz3:2 enz7:2 enz8:2 enz10:3 enz9:3 enz5:1 enz1:2 enz6:1 enz2:5
size=14 enz7:1 enz3:1 enz8:2 enz10:1 enz1:3 enz6:5 enz2:1
size=33 enz7:4 enz3:2 enz8:3 enz4:3 enz10:3 enz9:5 enz5:4 enz1:2 enz6:4 enz2:3
size=3 enz1:2 enz2:1
size=31 enz7:2 enz3:2 enz8:3 enz10:2 enz9:2 enz5:2 enz1:10 enz6:3 enz2:5
size=38 enz3:3 enz7:6 enz8:1 enz4:3 enz10:2 enz9:5 enz5:1 enz1:6 enz6:2 enz2:9
size=93 enz7:15 enz3:13 enz8:10 enz4:8 enz10:13 enz9:13 enz5:12 enz1:1 enz2:4 enz6:4
size=28 enz7:4 enz8:4 enz4:3 enz10:6 enz9:2 enz5:2 enz1:1 enz2:1 enz6:5
size=15 enz7:1 enz3:4 enz4:1 enz8:2 enz10:1 enz9:1 enz1:1 enz6:3 enz2:1
size=32 enz7:3 enz3:2 enz4:3 enz8:4 enz10:4 enz9:1 enz5:2 enz1:3 enz6:3 enz2:7
size=9 enz7:1 enz8:2 enz10:1 enz5:2 enz1:1 enz6:1 enz2:1
size=1 enz1:1
size=23 enz7:3 enz3:3 enz8:4 enz4:1 enz10:1 enz9:4 enz5:6 enz2:1
size=25 enz3:2 enz7:2 enz8:2 enz10:7 enz5:1 enz9:7 enz6:2 enz2:2
size=13 enz3:1 enz7:1 enz8:1 enz10:5 enz9:1 enz6:3 enz2:1
size=17 enz7:2 enz3:1 enz8:2 enz10:2 enz9:2 enz5:2 enz6:4 enz2:2
size=14 enz7:1 enz8:2 enz4:1 enz5:1 enz6:6 enz2:3
size=1 enz2:1
size=22 enz7:4 enz3:2 enz8:2 enz4:2 enz10:1 enz9:3 enz5:3 enz6:4 enz2:1
size=7 enz7:2 enz3:2 enz9:2 enz2:1
size=18 enz7:3 enz8:2 enz4:1 enz10:7 enz9:2 enz5:2 enz2:1
size=13 enz7:2 enz3:1 enz8:2 enz5:3 enz6:3 enz2:2
size=12 enz7:1 enz8:2 enz4:1 enz5:3 enz6:3 enz2:2
size=23 enz7:1 enz3:7 enz8:4 enz10:1 enz9:3 enz5:3 enz6:3 enz2:1
size=17 enz7:3 enz8:1 enz10:6 enz9:4 enz5:2 enz2:1
size=13 enz8:2 enz10:1 enz9:3 enz5:2 enz6:4 enz2:1
size=8 enz4:1 enz8:1 enz6:4 enz2:2
size=18 enz7:3 enz3:5 enz4:1 enz8:1 enz9:2 enz10:1 enz5:1 enz6:2 enz2:2
size=16 enz7:1 enz8:5 enz10:2 enz5:4 enz6:3 enz2:1
size=9 enz7:2 enz8:1 enz4:2 enz5:1 enz6:2 enz2:1
size=10 enz7:2 enz8:1 enz4:1 enz10:1 enz9:1 enz5:2 enz6:1 enz2:1
size=16 enz7:2 enz3:4 enz8:1 enz10:2 enz9:4 enz5:3
size=14 enz7:3 enz3:5 enz8:1 enz10:2 enz9:2 enz5:1
size=1 enz3:1
size=16 enz3:2 enz8:1 enz10:1 enz9:4 enz5:7 enz6:1
size=17 enz7:2 enz3:7 enz4:1 enz10:2 enz9:4 enz5:1
size=14 enz7:1 enz3:4 enz8:2 enz10:2 enz9:3 enz5:2
size=9 enz7:1 enz3:3 enz10:3 enz9:2
size=15 enz7:4 enz3:2 enz4:5 enz10:2 enz9:2
size=1 enz3:1
size=19 enz7:1 enz3:1 enz8:3 enz10:6 enz9:4 enz5:3 enz6:1
size=4 enz7:1 enz3:1 enz4:1 enz9:1
size=1 enz4:1
size=1 enz4:1
size=1 enz4:1
size=1 enz4:1
size=1 enz4:1
size=1 enz4:1
size=1 enz4:1
size=1 enz4:1
size=1 enz4:1
size=1 enz4:1
size=1 enz4:1
size=1 enz4:1
size=1 enz4:1
size=1 enz4:1
size=1 enz4:1
size=1 enz4:1
size=1 enz4:1
size=1 enz4:1
size=1 enz4:1
size=1 enz4:1
size=1 enz4:1
size=1 enz4:1
size=1 enz4:1
size=1 enz4:1
size=1 enz4:1
size=1 enz4:1
size=1 enz4:1
size=1 enz4:1
size=1 enz4:1
size=1 enz4:1
size=1 enz4:1
size=1 enz4:1
size=1 enz4:1
size=1 enz4:1
size=1 enz4:1
size=1 enz4:1
size=1 enz4:1
size=1 enz4:1
size=1 enz4:1
size=1 enz4:1
size=1 enz4:1
size=1 enz4:1
size=1 enz4:1
size=1 enz4:1
size=1 enz4:1
size=1 enz4:1
size=1 enz4:1
size=1 enz4:1
size=1 enz4:1
size=1 enz4:1
size=1 enz4:1
size=1 enz4:1
size=1 enz4:1
size=1 enz4:1
size=1 enz4:1
size=1 enz4:1
size=1 enz4:1
size=1 enz4:1
size=1 enz4:1
size=1 enz4:1
size=1 enz4:1
size=1 enz4:1
size=1 enz4:1
size=1 enz4:1
size=1 enz4:1
size=1 enz4:1
size=1 enz4:1
size=1 enz4:1
size=1 enz4:1
size=1 enz4:1
size=1 enz4:1
size=1 enz4:1
size=1 enz4:1
size=1 enz4:1
size=1 enz4:1
size=1 enz4:1
size=1 enz4:1
size=1 enz4:1
size=1 enz4:1
size=1 enz4:1
size=1 enz4:1
size=1 enz4:1
size=1 enz4:1
size=1 enz4:1
size=1 enz4:1
size=1 enz4:1
size=1 enz4:1
size=1 enz4:1
size=1 enz4:1
size=1 enz4:1
size=1 enz4:1
size=1 enz4:1
size=1 enz4:1
size=1 enz4:1
size=1 enz4:1
size=1 enz4:1
size=1 enz4:1
size=1 enz4:1
size=1 enz4:1
size=1 enz4:1
size=1 enz4:1
size=1 enz4:1
size=1 enz4:1
size=1 enz4:1
size=1 enz4:1
size=1 enz4:1
size=1 enz4:1
size=1 enz4:1
size=1 enz4:1
size=1 enz4:1
size=1 enz4:1
size=1 enz4:1
size=1 enz4:1
size=1 enz4:1
size=1 enz4:1
size=1 enz4:1
size=1 enz4:1
size=1 enz4:1
size=1 enz4:1
size=1 enz4:1
size=1 enz4:1
size=1 enz4:1
size=1 enz4:1
size=1 enz4:1
size=1 enz4:1
size=1 enz4:1
size=1 enz4:1
size=1 enz4:1
size=1 enz4:1
size=1 enz4:1
size=1 enz4:1
size=1 enz4:1
size=1 enz4:1
size=1 enz4:1
size=1 enz4:1
size=1 enz4:1
size=1 enz4:1
size=1 enz4:1
size=1 enz4:1
size=1 enz4:1
size=1 enz4:1
size=1 enz4:1
size=1 enz4:1
size=1 enz4:1
size=1 enz4:1
size=1 enz4:1
size=1 enz4:1
size=1 enz4:1
size=1 enz4:1
size=1 enz4:1
size=1 enz4:1
size=1 enz4:1
size=2 enz4:1 enz5:1
size=1 enz4:1
size=1 enz4:1
size=1 enz4:1
size=1 enz4:1
size=1 enz4:1
size=1 enz4:1
size=1 enz4:1
size=1 enz4:1
size=1 enz4:1
size=1 enz4:1
size=1 enz4:1
size=1 enz4:1
size=1 enz4:1
size=1 enz4:1
size=1 enz4:1
size=1 enz4:1
size=1 enz4:1
size=1 enz4:1
size=1 enz4:1
size=1 enz4:1
size=1 enz5:1
size=1 enz5:1
size=17 enz7:1 enz8:5 enz10:4 enz9:3 enz5:3 enz6:1
size=1 enz5:1
size=1 enz5:1
size=1 enz5:1
size=1 enz5:1
size=1 enz5:1
size=1 enz5:1
size=1 enz5:1
size=1 enz5:1
size=1 enz5:1
size=1 enz5:1
size=1 enz5:1
size=1 enz5:1
size=1 enz5:1
size=1 enz5:1
size=1 enz5:1
size=1 enz5:1
size=1 enz5:1
size=1 enz5:1
size=1 enz5:1
size=1 enz5:1
size=1 enz5:1
size=1 enz5:1
size=1 enz5:1
size=1 enz5:1
size=1 enz5:1
size=1 enz5:1
size=1 enz5:1
size=1 enz5:1
size=1 enz5:1
size=1 enz5:1
size=1 enz5:1
size=1 enz5:1
size=1 enz5:1
size=1 enz5:1
size=1 enz5:1
size=1 enz5:1
size=1 enz5:1
size=1 enz5:1
size=1 enz5:1
size=1 enz5:1
size=1 enz6:1
size=1 enz6:1
size=1 enz6:1
size=1 enz6:1
size=1 enz6:1
size=1 enz6:1
size=1 enz6:1
size=1 enz6:1
size=1 enz6:1
size=1 enz6:1
size=1 enz6:1
size=1 enz6:1
size=1 enz6:1
size=1 enz10:1
size=1 enz10:1

Frame 50
size=468 enz7:51 enz3:60 enz8:40 enz4:22 enz10:45 enz9:52 enz5:36 enz1:72 enz6:36 enz2:54
size=131 enz7:16 enz3:10 enz8:16 enz4:6 enz9:9 enz10:6 enz5:14 enz1:17 enz6:14 enz2:23
size=145 enz7:11 enz3:15 enz4:6 enz8:15 enz9:13 enz10:14 enz5:13 enz1:21 enz6:19 enz2:18
size=18 enz7:1 enz8:4 enz10:5 enz5:4 enz1:3 enz6:1
size=97 enz7:8 enz3:14 enz4:1 enz8:11 enz10:12 enz9:14 enz5:10 enz1:10 enz6:7 enz2:10
size=332 enz7:38 enz3:41 enz8:40 enz4:16 enz10:25 enz9:33 enz5:31 enz1:34 enz6:40 enz2:34
size=19 enz7:3 enz4:2 enz9:3 enz5:2 enz1:4 enz6:1 enz2:4
size=68 enz3:5 enz7:11 enz8:10 enz4:3 enz10:7 enz9:6 enz5:6 enz1:7 enz6:5 enz2:8
size=33 enz7:2 enz3:4 enz4:1 enz8:4 enz10:2 enz9:4 enz5:6 enz1:5 enz6:3 enz2:2
size=57 enz7:7 enz3:3 enz8:10 enz4:4 enz10:1 enz9:2 enz5:3 enz1:6 enz6:11 enz2:10
size=17 enz7:2 enz8:2 enz4:1 enz9:1 enz5:2 enz1:3 enz6:3 enz2:3
size=47 enz7:2 enz3:5 enz8:5 enz10:14 enz9:7 enz5:6 enz1:3 enz6:3 enz2:2
size=41 enz7:1 enz3:8 enz8:4 enz10:5 enz9:6 enz5:4 enz1:6 enz6:4 enz2:3
size=47 enz7:5 enz3:2 enz4:4 enz8:5 enz10:2 enz9:4 enz5:4 enz1:6 enz6:9 enz2:6
size=66 enz7:9 enz3:5 enz8:8 enz4:2 enz10:5 enz9:3 enz5:2 enz1:10 enz6:8 enz2:14
size=55 enz7:4 enz3:7 enz4:1 enz8:7 enz10:8 enz9:2 enz5:3 enz1:7 enz6:10 enz2:6
size=28 enz7:2 enz3:2 enz4:1 enz8:2 enz9:5 enz5:3 enz1:3 enz6:3 enz2:7
size=68 enz7:8 enz3:9 enz8:4 enz4:4 enz10:9 enz5:7 enz9:14 enz1:7 enz6:4 enz2:2
size=98 enz7:10 enz3:11 enz4:2 enz8:10 enz10:12 enz9:11 enz5:9 enz1:17 enz6:9 enz2:7
size=16 enz7:2 enz8:2 enz10:6 enz1:3 enz6:2 enz2:1
size=12 enz8:2 enz10:3 enz9:1 enz5:3 enz1:1 enz6:1 enz2:1
size=19 enz7:2 enz8:3 enz4:3 enz10:2 enz1:2 enz6:4 enz2:3
size=19 enz3:5 enz7:3 enz8:2 enz10:2 enz9:4 enz5:1 enz1:1 enz2:1
size=1 enz1:1
size=32 enz7:6 enz3:3 enz8:3 enz4:2 enz9:1 enz1:4 enz6:5 enz2:8
size=1 enz1:1
size=59 enz7:3 enz3:5 enz8:10 enz10:15 enz9:6 enz5:6 enz1:6 enz6:5 enz2:3
size=19 enz7:1 enz8:2 enz10:2 enz1:7 enz6:2 enz2:5
size=21 enz3:2 enz7:2 enz8:2 enz10:3 enz9:3 enz5:1 enz1:2 enz6:1 enz2:5
size=14 enz7:1 enz3:1 enz8:2 enz10:1 enz1:3 enz6:5 enz2:1
size=33 enz7:4 enz3:2 enz8:3 enz4:3 enz10:3 enz9:5 enz5:4 enz1:2 enz6:4 enz2:3
size=3 enz1:2 enz2:1
size=31 enz3:2 enz7:2 enz8:3 enz10:2 enz9:2 enz5:2 enz1:10 enz6:3 enz2:5
size=38 enz7:6 enz3:3 enz8:1 enz4:3 enz10:2 enz9:5 enz5:1 enz1:6 enz6:2 enz2:9
size=93 enz7:15 enz3:13 enz8:10 enz4:8 enz10:13 enz9:13 enz5:12 enz1:1 enz6:4 enz2:4
size=1 enz1:1
size=14 enz7:1 enz3:4 enz8:2 enz10:1 enz9:1 enz1:1 enz6:3 enz2:1
size=31 enz7:3 enz3:2 enz8:4 enz4:2 enz10:4 enz9:1 enz5:2 enz1:3 enz6:3 enz2:7
size=9 enz7:1 enz8:2 enz10:1 enz5:2 enz1:1 enz6:1 enz2:1
size=1 enz1:1
size=24 enz7:3 enz3:3 enz8:4 enz4:2 enz10:1 enz9:4 enz5:6 enz2:1
size=25 enz3:2 enz7:2 enz8:2 enz10:7 enz9:7 enz5:1 enz6:2 enz2:2
size=13 enz7:1 enz3:1 enz8:1 enz10:5 enz9:1 enz6:3 enz2:1
size=17 enz7:2 enz3:1 enz8:2 enz10:2 enz9:2 enz5:2 enz6:4 enz2:2
size=14 enz7:1 enz8:2 enz4:1 enz5:1 enz6:6 enz2:3
size=1 enz2:1
size=22 enz7:4 enz3:2 enz8:2 enz4:2 enz10:1 enz9:3 enz5:3 enz6:4 enz2:1
size=7 enz7:2 enz3:2 enz9:2 enz2:1
size=18 enz7:3 enz8:2 enz4:1 enz10:7 enz9:2 enz5:2 enz2:1
size=13 enz7:2 enz3:1 enz8:2 enz5:3 enz6:3 enz2:2
size=12 enz7:1 enz8:2 enz4:1 enz5:3 enz6:3 enz2:2
size=23 enz7:1 enz3:7 enz8:4 enz10:1 enz9:3 enz5:3 enz6:3 enz2:1
size=18 enz7:3 enz4:1 enz8:1 enz10:6 enz9:4 enz5:2 enz2:1
size=13 enz8:2 enz10:1 enz9:3 enz5:2 enz6:4 enz2:1
size=7 enz8:1 enz6:4 enz2:2
size=18 enz7:3 enz3:5 enz8:1 enz4:1 enz10:1 enz9:2 enz5:1 enz6:2 enz2:2
size=17 enz7:1 enz8:5 enz4:1 enz10:2 enz5:4 enz6:3 enz2:1
size=27 enz7:4 enz8:4 enz4:3 enz10:6 enz9:2 enz5:2 enz6:5 enz2:1
size=9 enz7:2 enz8:1 enz4:2 enz5:1 enz6:2 enz2:1
size=10 enz7:2 enz8:1 enz4:1 enz10:1 enz9:1 enz5:2 enz6:1 enz2:1
size=16 enz7:2 enz3:4 enz8:1 enz10:2 enz9:4 enz5:3
size=14 enz7:3 enz3:5 enz8:1 enz10:2 enz9:2 enz5:1
size=1 enz3:1
size=16 enz3:2 enz8:1 enz10:1 enz9:4 enz5:7 enz6:1
size=17 enz7:2 enz3:7 enz4:1 enz10:2 enz9:4 enz5:1
size=19 enz7:1 enz3:5 enz4:2 enz10:3 enz5:3 enz9:5
size=9 enz7:1 enz3:3 enz10:3 enz9:2
size=15 enz7:4 enz3:2 enz4:5 enz10:2 enz9:2
size=12 enz7:4 enz3:1 enz4:5 enz9:2
size=1 enz3:1
size=19 enz7:1 enz3:1 enz8:3 enz10:6 enz9:4 enz5:3 enz6:1
size=4 enz7:1 enz3:1 enz4:1 enz9:1
size=1 enz4:1
size=1 enz4:1
size=1 enz4:1
size=1 enz4:1
size=1 enz4:1
size=1 enz4:1
size=1 enz4:1
size=1 enz4:1
size=1 enz4:1
size=1 enz4:1
size=1 enz4:1
size=1 enz4:1
size=1 enz4:1
size=1 enz4:1
size=1 enz4:1
size=1 enz4:1
size=1 enz4:1
size=1 enz4:1
size=1 enz4:1
size=1 enz4:1
size=1 enz4:1
size=1 enz4:1
size=1 enz4:1
size=1 enz4:1
size=1 enz4:1
size=1 enz4:1
size=1 enz4:1
size=1 enz4:1
size=1 enz4:1
size=1 enz4:1
size=1 enz4:1
size=1 enz4:1
size=1 enz4:1
size=1 enz4:1
size=1 enz4:1
size=1 enz4:1
size=1 enz4:1
size=1 enz4:1
size=1 enz4:1
size=1 enz4:1
size=1 enz4:1
size=1 enz4:1
size=1 enz4:1
size=1 enz4:1
size=1 enz4:1
size=1 enz4:1
size=1 enz4:1
size=1 enz4:1
size=1 enz4:1
size=1 enz4:1
size=1 enz4:1
size=1 enz4:1
size=1 enz4:1
size=1 enz4:1
size=1 enz4:1
size=1 enz4:1
size=1 enz4:1
size=1 enz4:1
size=1 enz4:1
size=1 enz4:1
size=1 enz4:1
size=1 enz4:1
size=1 enz4:1
size=1 enz4:1
size=1 enz4:1
size=1 enz4:1
size=1 enz4:1
size=1 enz4:1
size=1 enz4:1
size=1 enz4:1
size=1 enz4:1
size=1 enz4:1
size=1 enz4:1
size=1 enz4:1
size=1 enz4:1
size=1 enz4:1
size=1 enz4:1
size=1 enz4:1
size=1 enz4:1
size=1 enz4:1
size=1 enz4:1
size=1 enz4:1
size=1 enz4:1
size=1 enz4:1
size=1 enz4:1
size=1 enz4:1
size=1 enz4:1
size=1 enz4:1
size=1 enz4:1
size=1 enz4:1
size=1 enz4:1
size=1 enz4:1
size=1 enz4:1
size=1 enz4:1
size=1 enz4:1
size=1 enz4:1
size=1 enz4:1
size=1 enz4:1
size=1 enz4:1
size=1 enz4:1
size=1 enz4:1
size=1 enz4:1
size=1 enz4:1
size=1 enz4:1
size=1 enz4:1
size=1 enz4:1
size=1 enz4:1
size=1 enz4:1
size=1 enz4:1
size=1 enz4:1
size=1 enz4:1
size=1 enz4:1
size=1 enz4:1
size=1 enz4:1
size=1 enz4:1
size=1 enz4:1
size=1 enz4:1
size=1 enz4:1
size=1 enz4:1
size=1 enz4:1
size=1 enz4:1
size=1 enz4:1
size=1 enz4:1
size=1 enz4:1
size=1 enz4:1
size=1 enz4:1
size=1 enz4:1
size=1 enz4:1
size=1 enz4:1
size=1 enz4:1
size=1 enz4:1
size=1 enz4:1
size=1 enz4:1
size=1 enz4:1
size=1 enz4:1
size=1 enz4:1
size=1 enz4:1
size=1 enz4:1
size=1 enz4:1
size=1 enz4:1
size=1 enz4:1
size=1 enz4:1
size=1 enz4:1
size=1 enz4:1
size=1 enz4:1
size=1 enz4:1
size=1 enz4:1
size=1 enz4:1
size=1 enz4:1
size=1 enz4:1
size=1 enz4:1
size=1 enz4:1
size=1 enz4:1
size=1 enz4:1
size=1 enz4:1
size=1 enz4:1
size=1 enz4:1
size=1 enz4:1
size=1 enz4:1
size=1 enz4:1
size=1 enz4:1
size=1 enz4:1
size=1 enz4:1
size=1 enz4:1
size=1 enz4:1
size=1 enz4:1
size=1 enz4:1
size=1 enz4:1
size=1 enz4:1
size=1 enz4:1
size=1 enz4:1
size=1 enz4:1
size=1 enz4:1
size=1 enz5:1
size=1 enz5:1
size=17 enz7:1 enz8:5 enz10:4 enz9:3 enz5:3 enz6:1
size=1 enz5:1
size=1 enz5:1
size=1 enz5:1
size=1 enz5:1
size=1 enz5:1
size=1 enz5:1
size=1 enz5:1
size=1 enz5:1
size=1 enz5:1
size=1 enz5:1
size=1 enz5:1
size=1 enz5:1
size=1 enz5:1
size=1 enz5:1
size=1 enz5:1
size=1 enz5:1
size=1 enz5:1
size=1 enz5:1
size=1 enz5:1
size=1 enz5:1
size=1 enz5:1
size=1 enz5:1
size=1 enz5:1
size=1 enz5:1
size=1 enz5:1
size=1 enz5:1
size=1 enz5:1
size=1 enz5:1
size=1 enz5:1
size=1 enz5:1
size=1 enz5:1
size=1 enz5:1
size=1 enz5:1
size=1 enz5:1
size=1 enz5:1
size=1 enz5:1
size=1 enz5:1
size=1 enz5:1
size=1 enz5:1
size=1 enz5:1
size=1 enz6:1
size=1 enz6:1
size=1 enz6:1
size=1 enz6:1
size=1 enz6:1
size=1 enz6:1
size=1 enz6:1
size=1 enz6:1
size=1 enz6:1
size=1 enz6:1
size=1 enz6:1
size=1 enz6:1
size=1 enz6:1
size=1 enz10:1
size=1 enz10:1

Frame 51
size=16 enz7:2 enz3:4 enz4:1 enz10:2 enz9:2 enz1:1 enz6:2 enz2:2
size=336 enz7:39 enz3:42 enz8:26 enz4:17 enz10:32 enz9:37 enz5:21 enz1:60 enz6:23 enz2:39
size=131 enz7:16 enz3:10 enz8:16 enz4:6 enz10:6 enz9:9 enz5:14 enz1:17 enz6:14 enz2:23
size=176 enz7:17 enz3:18 enz4:8 enz8:18 enz10:14 enz9:14 enz5:12 enz1:25 enz6:24 enz2:26
size=18 enz7:1 enz8:4 enz10:5 enz5:4 enz1:3 enz6:1
size=98 enz7:8 enz3:14 enz8:11 enz4:1 enz9:14 enz10:12 enz5:10 enz1:10 enz6:8 enz2:10
size=309 enz7:35 enz3:35 enz8:38 enz4:15 enz10:25 enz9:33 enz5:31 enz1:32 enz6:37 enz2:28
size=78 enz7:3 enz3:5 enz4:1 enz8:9 enz10:6 enz9:9 enz5:13 enz1:11 enz6:10 enz2:11
size=19 enz7:3 enz4:2 enz9:3 enz5:2 enz1:4 enz6:1 enz2:4
size=69 enz7:11 enz3:5 enz4:4 enz8:10 enz10:7 enz9:6 enz5:6 enz1:7 enz6:5 enz2:8
size=33 enz7:2 enz3:4 enz8:4 enz10:2 enz9:4 enz5:7 enz1:5 enz6:3 enz2:2
size=57 enz3:3 enz7:7 enz8:10 enz4:4 enz10:1 enz9:2 enz5:3 enz1:6 enz6:11 enz2:10
size=17 enz7:2 enz8:2 enz4:1 enz9:1 enz5:2 enz1:3 enz6:3 enz2:3
size=47 enz7:2 enz3:5 enz8:5 enz10:14 enz9:7 enz5:6 enz1:3 enz6:3 enz2:2
size=41 enz7:1 enz3:8 enz8:4 enz10:5 enz9:6 enz5:4 enz1:6 enz6:4 enz2:3
size=47 enz7:5 enz3:2 enz4:4 enz8:5 enz10:2 enz9:4 enz5:4 enz1:6 enz6:9 enz2:6
size=66 enz7:9 enz3:5 enz8:8 enz4:2 enz9:3 enz10:5 enz5:2 enz1:10 enz6:8 enz2:14
size=55 enz7:4 enz3:7 enz8:7 enz4:1 enz10:8 enz9:2 enz5:3 enz1:7 enz6:10 enz2:6
size=29 enz7:2 enz3:2 enz8:2 enz4:2 enz9:5 enz5:3 enz1:3 enz6:3 enz2:7
size=99 enz7:10 enz3:11 enz8:7 enz4:4 enz10:11 enz5:9 enz9:16 enz1:17 enz6:7 enz2:7
size=29 enz7:3 enz3:7 enz8:3 enz10:1 enz9:1 enz5:1 enz1:2 enz6:4 enz2:7
size=98 enz7:10 enz3:11 enz4:2 enz8:10 enz10:12 enz9:11 enz5:9 enz1:17 enz6:9 enz2:7
size=16 enz7:2 enz8:2 enz10:6 enz1:3 enz6:2 enz2:1
size=12 enz8:2 enz10:3 enz9:1 enz5:3 enz1:1 enz6:1 enz2:1
size=19 enz7:2 enz8:3 enz4:3 enz10:2 enz1:2 enz6:4 enz2:3
size=19 enz3:5 enz7:3 enz8:2 enz10:2 enz9:4 enz5:1 enz1:1 enz2:1
size=1 enz1:1
size=1 enz1:1
size=59 enz3:5 enz7:3 enz8:10 enz10:15 enz9:6 enz5:6 enz1:6 enz6:5 enz2:3
size=19 enz7:1 enz8:2 enz10:2 enz1:7 enz6:2 enz2:5
size=21 enz7:2 enz3:2 enz8:2 enz10:3 enz9:3 enz5:1 enz1:2 enz6:1 enz2:5
size=14 enz7:1 enz3:1 enz8:2 enz10:1 enz1:3 enz6:5 enz2:1
size=33 enz7:4 enz3:2 enz8:3 enz4:3 enz10:3 enz9:5 enz5:4 enz1:2 enz6:4 enz2:3
size=3 enz1:2 enz2:1
size=38 enz7:6 enz3:3 enz8:1 enz4:3 enz10:2 enz9:5 enz5:1 enz1:6 enz6:2 enz2:9
size=93 enz7:15 enz3:13 enz8:10 enz4:8 enz10:13 enz9:13 enz5:12 enz1:1 enz2:4 enz6:4
size=28 enz7:4 enz8:4 enz4:3 enz10:6 enz9:2 enz5:2 enz1:1 enz2:1 enz6:5
size=14 enz7:1 enz3:4 enz8:2 enz10:1 enz9:1 enz1:1 enz6:3 enz2:1
size=33 enz7:3 enz3:2 enz8:4 enz4:4 enz10:4 enz9:1 enz5:2 enz1:3 enz6:3 enz2:7
size=9 enz7:1 enz8:2 enz10:1 enz5:2 enz1:1 enz6:1 enz2:1
size=1 enz1:1
size=25 enz7:3 enz3:3 enz4:3 enz8:4 enz10:1 enz9:4 enz5:6 enz2:1
size=25 enz7:2 enz3:2 enz8:2 enz10:7 enz9:7 enz5:1 enz6:2 enz2:2
size=13 enz7:1 enz3:1 enz8:1 enz10:5 enz9:1 enz6:3 enz2:1
size=14 enz7:1 enz8:2 enz4:1 enz5:1 enz6:6 enz2:3
size=1 enz2:1
size=38 enz7:7 enz3:9 enz8:5 enz4:3 enz10:5 enz9:4 enz5:2 enz6:1 enz2:2
size=22 enz7:4 enz3:2 enz8:2 enz4:2 enz10:1 enz9:3 enz5:3 enz6:4 enz2:1
size=7 enz7:2 enz3:2 enz9:2 enz2:1
size=18 enz7:3 enz8:2 enz4:1 enz10:7 enz9:2 enz5:2 enz2:1
size=12 enz3:1 enz7:2 enz8:2 enz5:2 enz6:3 enz2:2
size=12 enz7:1 enz8:2 enz4:1 enz5:3 enz6:3 enz2:2
size=23 enz7:1 enz3:7 enz8:4 enz10:1 enz9:3 enz5:3 enz6:3 enz2:1
size=17 enz7:3 enz8:1 enz10:6 enz9:4 enz5:2 enz2:1
size=13 enz8:2 enz10:1 enz9:3 enz5:2 enz6:4 enz2:1
size=8 enz8:1 enz4:1 enz6:4 enz2:2
size=18 enz7:3 enz3:5 enz8:1 enz4:1 enz9:2 enz10:1 enz5:1 enz6:2 enz2:2
size=17 enz7:1 enz8:5 enz4:1 enz10:2 enz5:4 enz6:3 enz2:1
size=11 enz7:2 enz8:1 enz4:1 enz10:1 enz9:1 enz5:1 enz6:3 enz2:1
size=9 enz7:2 enz8:1 enz4:2 enz5:1 enz6:2 enz2:1
size=10 enz7:2 enz8:1 enz4:1 enz10:1 enz9:1 enz5:2 enz6:1 enz2:1
size=16 enz7:2 enz3:4 enz8:1 enz10:2 enz9:4 enz5:3
size=14 enz7:3 enz3:5 enz8:1 enz10:2 enz9:2 enz5:1
size=1 enz3:1
size=16 enz3:2 enz8:1 enz10:1 enz9:4 enz5:7 enz6:1
size=17 enz7:2 enz3:7 enz4:1 enz10:2 enz9:4 enz5:1
size=19 enz7:1 enz3:5 enz4:2 enz10:3 enz9:5 enz5:3
size=9 enz7:1 enz3:3 enz10:3 enz9:2
size=15 enz7:4 enz3:2 enz4:5 enz10:2 enz9:2
size=12 enz7:4 enz3:1 enz4:5 enz9:2
size=1 enz3:1
size=19 enz7:1 enz3:1 enz8:3 enz10:6 enz9:4 enz5:3 enz6:1
size=4 enz7:1 enz3:1 enz4:1 enz9:1
size=1 enz4:1
size=2 enz4:2
size=1 enz4:1
size=1 enz4:1
size=1 enz4:1
size=1 enz4:1
size=1 enz4:1
size=1 enz4:1
size=1 enz4:1
size=1 enz4:1
size=1 enz4:1
size=1 enz4:1
size=1 enz4:1
size=1 enz4:1
size=1 enz4:1
size=1 enz4:1
size=1 enz4:1
size=1 enz4:1
size=1 enz4:1
size=1 enz4:1
size=1 enz4:1
size=1 enz4:1
size=1 enz4:1
size=1 enz4:1
size=1 enz4:1
size=1 enz4:1
size=1 enz4:1
size=1 enz4:1
size=1 enz4:1
size=1 enz4:1
size=1 enz4:1
size=1 enz4:1
size=1 enz4:1
size=1 enz4:1
size=1 enz4:1
size=1 enz4:1
size=1 enz4:1
size=1 enz4:1
size=1 enz4:1
size=1 enz4:1
size=1 enz4:1
size=1 enz4:1
size=1 enz4:1
size=1 enz4:1
size=1 enz4:1
size=1 enz4:1
size=1 enz4:1
size=1 enz4:1
size=1 enz4:1
size=1 enz4:1
size=1 enz4:1
size=1 enz4:1
size=1 enz4:1
size=1 enz4:1
size=1 enz4:1
size=1 enz4:1
size=1 enz4:1
size=1 enz4:1
size=1 enz4:1
size=1 enz4:1
size=1 enz4:1
size=1 enz4:1
size=1 enz4:1
size=1 enz4:1
size=1 enz4:1
size=1 enz4:1
size=1 enz4:1
size=1 enz4:1
size=1 enz4:1
size=1 enz4:1
size=1 enz4:1
size=1 enz4:1
size=1 enz4:1
size=1 enz4:1
size=1 enz4:1
size=1 enz4:1
size=1 enz4:1
size=1 enz4:1
size=1 enz4:1
size=1 enz4:1
size=1 enz4:1
size=1 enz4:1
size=1 enz4:1
size=1 enz4:1
size=1 enz4:1
size=1 enz4:1
size=1 enz4:1
size=1 enz4:1
size=1 enz4:1
size=1 enz4:1
size=1 enz4:1
size=1 enz4:1
size=1 enz4:1
size=1 enz4:1
size=1 enz4:1
size=1 enz4:1
size=1 enz4:1
size=1 enz4:1
size=1 enz4:1
size=1 enz4:1
size=1 enz4:1
size=1 enz4:1
size=1 enz4:1
size=1 enz4:1
size=1 enz4:1
size=1 enz4:1
size=1 enz4:1
size=1 enz4:1
size=1 enz4:1
size=1 enz4:1
size=1 enz4:1
size=1 enz4:1
size=1 enz4:1
size=1 enz4:1
size=1 enz4:1
size=1 enz4:1
size=1 enz4:1
size=1 enz4:1
size=1 enz4:1
size=1 enz4:1
size=1 enz4:1
size=1 enz4:1
size=1 enz4:1
size=1 enz4:1
size=1 enz4:1
size=1 enz4:1
size=1 enz4:1
size=1 enz4:1
size=1 enz4:1
size=1 enz4:1
size=1 enz4:1
size=1 enz4:1
size=1 enz4:1
size=1 enz4:1
size=1 enz4:1
size=1 enz4:1
size=1 enz4:1
size=1 enz4:1
size=1 enz4:1
size=1 enz4:1
size=1 enz4:1
size=1 enz4:1
size=1 enz4:1
size=1 enz4:1
size=1 enz4:1
size=1 enz4:1
size=1 enz4:1
size=1 enz4:1
size=1 enz4:1
size=1 enz4:1
size=1 enz4:1
size=1 enz4:1
size=1 enz4:1
size=1 enz4:1
size=1 enz4:1
size=1 enz4:1
size=1 enz4:1
size=1 enz4:1
size=1 enz4:1
size=1 enz4:1
size=1 enz4:1
size=1 enz4:1
size=1 enz4:1
size=1 enz4:1
size=1 enz4:1
size=1 enz4:1
size=1 enz4:1
size=1 enz4:1
size=1 enz5:1
size=1 enz5:1
size=17 enz7:1 enz8:5 enz10:4 enz9:3 enz5:3 enz6:1
size=1 enz5:1
size=1 enz5:1
size=1 enz5:1
size=1 enz5:1
size=1 enz5:1
size=1 enz5:1
size=1 enz5:1
size=1 enz5:1
size=1 enz5:1
size=1 enz5:1
size=1 enz5:1
size=1 enz5:1
size=1 enz5:1
size=1 enz5:1
size=1 enz5:1
size=1 enz5:1
size=1 enz5:1
size=1 enz5:1
size=1 enz5:1
size=1 enz5:1
size=1 enz5:1
size=1 enz5:1
size=1 enz5:1
size=1 enz5:1
size=1 enz5:1
size=1 enz5:1
size=1 enz5:1
size=1 enz5:1
size=1 enz5:1
size=1 enz5:1
size=1 enz5:1
size=1 enz5:1
size=1 enz5:1
size=1 enz5:1
size=1 enz5:1
size=1 enz5:1
size=1 enz5:1
size=1 enz5:1
size=1 enz5:1
size=1 enz5:1
size=1 enz5:1
size=1 enz6:1
size=1 enz6:1
size=1 enz6:1
size=1 enz6:1
size=1 enz6:1
size=1 enz6:1
size=1 enz6:1
size=1 enz6:1
size=1 enz6:1
size=1 enz6:1
size=1 enz6:1
size=1 enz6:1
size=1 enz10:1
size=1 enz10:1

Frame 52
size=468 enz7:51 enz3:60 enz8:40 enz4:22 enz10:45 enz9:52 enz5:36 enz1:72 enz6:36 enz2:54
size=131 enz7:16 enz3:10 enz8:16 enz4:6 enz10:6 enz9:9 enz5:14 enz1:17 enz6:14 enz2:23
size=206 enz7:19 enz3:20 enz8:20 enz4:10 enz5:16 enz10:14 enz9:19 enz1:28 enz6:27 enz2:33
size=18 enz7:1 enz8:4 enz10:5 enz5:4 enz1:3 enz6:1
size=97 enz7:8 enz3:14 enz8:11 enz4:1 enz10:12 enz9:14 enz5:10 enz1:10 enz6:7 enz2:10
size=349 enz7:40 enz3:42 enz8:42 enz4:16 enz10:27 enz9:35 enz5:33 enz1:34 enz6:44 enz2:36
size=19 enz7:3 enz4:2 enz9:3 enz5:2 enz1:4 enz6:1 enz2:4
size=68 enz7:11 enz3:5 enz4:3 enz8:10 enz10:7 enz9:6 enz5:6 enz1:7 enz6:5 enz2:8
size=19 enz7:1 enz8:2 enz9:1 enz5:5 enz1:5 enz6:3 enz2:2
size=57 enz7:7 enz3:3 enz8:10 enz4:4 enz10:1 enz9:2 enz5:3 enz1:6 enz6:11 enz2:10
size=17 enz7:2 enz8:2 enz4:1 enz9:1 enz5:2 enz1:3 enz6:3 enz2:3
size=47 enz3:5 enz7:2 enz8:5 enz10:14 enz9:7 enz5:6 enz1:3 enz6:3 enz2:2
size=41 enz7:1 enz3:8 enz8:4 enz10:5 enz9:6 enz5:4 enz1:6 enz6:4 enz2:3
size=48 enz7:5 enz3:2 enz4:5 enz8:5 enz10:2 enz9:4 enz5:4 enz1:6 enz6:9 enz2:6
size=67 enz7:9 enz3:5 enz8:8 enz4:2 enz9:3 enz10:5 enz5:3 enz1:10 enz6:8 enz2:14
size=55 enz7:4 enz3:7 enz4:1 enz8:7 enz9:2 enz10:8 enz5:3 enz1:7 enz6:10 enz2:6
size=99 enz7:10 enz3:11 enz8:7 enz4:4 enz10:11 enz5:9 enz9:16 enz1:17 enz6:7 enz2:7
size=98 enz3:11 enz7:10 enz4:2 enz8:10 enz10:12 enz9:11 enz5:9 enz1:17 enz6:9 enz2:7
size=16 enz7:2 enz8:2 enz10:6 enz1:3 enz6:2 enz2:1
size=12 enz8:2 enz10:3 enz9:1 enz5:3 enz1:1 enz6:1 enz2:1
size=19 enz7:2 enz8:3 enz4:3 enz10:2 enz1:2 enz6:4 enz2:3
size=19 enz3:5 enz7:3 enz8:2 enz10:2 enz9:4 enz5:1 enz1:1 enz2:1
size=1 enz1:1
size=1 enz1:1
size=59 enz3:5 enz7:3 enz8:10 enz10:15 enz9:6 enz5:6 enz1:6 enz6:5 enz2:3
size=19 enz7:1 enz8:2 enz10:2 enz1:7 enz6:2 enz2:5
size=21 enz3:2 enz7:2 enz8:2 enz10:3 enz9:3 enz5:1 enz1:2 enz6:1 enz2:5
size=14 enz7:1 enz3:1 enz8:2 enz10:1 enz1:3 enz6:5 enz2:1
size=33 enz7:4 enz3:2 enz8:3 enz4:3 enz10:3 enz9:5 enz5:4 enz1:2 enz6:4 enz2:3
size=3 enz1:2 enz2:1
size=38 enz7:6 enz3:3 enz4:3 enz8:1 enz10:2 enz9:5 enz5:1 enz1:6 enz6:2 enz2:9
size=71 enz7:9 enz3:10 enz8:8 enz4:4 enz10:12 enz9:11 enz5:10 enz1:1 enz6:3 enz2:3
size=28 enz7:4 enz8:4 enz4:3 enz10:6 enz9:2 enz5:2 enz1:1 enz2:1 enz6:5
size=14 enz7:1 enz3:4 enz8:2 enz10:1 enz9:1 enz1:1 enz6:3 enz2:1
size=33 enz7:3 enz3:2 enz8:4 enz4:4 enz10:4 enz9:1 enz5:2 enz1:3 enz6:3 enz2:7
size=9 enz7:1 enz8:2 enz10:1 enz5:2 enz1:1 enz6:1 enz2:1
size=1 enz1:1
size=25 enz7:3 enz3:3 enz8:4 enz4:3 enz10:1 enz9:4 enz5:6 enz2:1
size=25 enz3:2 enz7:2 enz8:2 enz10:7 enz5:1 enz9:7 enz6:2 enz2:2
size=13 enz7:1 enz3:1 enz8:1 enz10:5 enz9:1 enz6:3 enz2:1
size=14 enz7:1 enz8:2 enz4:1 enz5:1 enz6:6 enz2:3
size=1 enz2:1
size=22 enz7:4 enz3:2 enz8:2 enz4:2 enz10:1 enz9:3 enz5:3 enz6:4 enz2:1
size=22 enz7:6 enz3:3 enz8:2 enz4:4 enz10:1 enz9:2 enz5:2 enz6:1 enz2:1
size=7 enz7:2 enz3:2 enz9:2 enz2:1
size=18 enz7:3 enz8:2 enz4:1 enz10:7 enz9:2 enz5:2 enz2:1
size=12 enz7:2 enz3:1 enz8:2 enz5:2 enz6:3 enz2:2
size=12 enz7:1 enz8:2 enz4:1 enz5:3 enz6:3 enz2:2
size=23 enz7:1 enz3:7 enz8:4 enz10:1 enz9:3 enz5:3 enz6:3 enz2:1
size=17 enz7:3 enz8:1 enz10:6 enz9:4 enz5:2 enz2:1
size=13 enz8:2 enz10:1 enz9:3 enz5:2 enz6:4 enz2:1
size=8 enz8:1 enz4:1 enz6:4 enz2:2
size=18 enz7:3 enz3:5 enz8:1 enz4:1 enz10:1 enz9:2 enz5:1 enz6:2 enz2:2
size=17 enz7:1 enz8:5 enz4:1 enz10:2 enz5:4 enz6:3 enz2:1
size=9 enz7:2 enz8:1 enz4:2 enz5:1 enz6:2 enz2:1
size=10 enz7:2 enz8:1 enz4:1 enz10:1 enz9:1 enz5:2 enz6:1 enz2:1
size=16 enz7:2 enz3:4 enz8:1 enz10:2 enz9:4 enz5:3
size=14 enz7:3 enz3:5 enz8:1 enz10:2 enz9:2 enz5:1
size=1 enz3:1
size=16 enz3:2 enz8:1 enz10:1 enz9:4 enz5:7 enz6:1
size=18 enz7:2 enz3:7 enz4:1 enz10:2 enz9:4 enz5:2
size=14 enz7:1 enz3:4 enz8:2 enz10:2 enz9:3 enz5:2
size=19 enz7:1 enz3:5 enz4:2 enz10:3 enz9:5 enz5:3
size=9 enz7:1 enz3:3 enz10:3 enz9:2
size=15 enz7:4 enz3:2 enz4:5 enz10:2 enz9:2
size=12 enz7:4 enz3:1 enz4:5 enz9:2
size=1 enz3:1
size=19 enz7:1 enz3:1 enz8:3 enz10:6 enz9:4 enz5:3 enz6:1
size=4 enz7:1 enz3:1 enz4:1 enz9:1
size=1 enz4:1
size=1 enz4:1
size=1 enz4:1
size=1 enz4:1
size=1 enz4:1
size=1 enz4:1
size=1 enz4:1
size=1 enz4:1
size=1 enz4:1
size=1 enz4:1
size=1 enz4:1
size=1 enz4:1
size=1 enz4:1
size=1 enz4:1
size=1 enz4:1
size=1 enz4:1
size=1 enz4:1
size=1 enz4:1
size=1 enz4:1
size=1 enz4:1
size=1 enz4:1
size=1 enz4:1
size=1 enz4:1
size=1 enz4:1
size=1 enz4:1
size=1 enz4:1
size=1 enz4:1
size=1 enz4:1
size=1 enz4:1
size=1 enz4:1
size=1 enz4:1
size=1 enz4:1
size=1 enz4:1
size=1 enz4:1
size=1 enz4:1
size=1 enz4:1
size=1 enz4:1
size=1 enz4:1
size=1 enz4:1
size=1 enz4:1
size=1 enz4:1
size=1 enz4:1
size=1 enz4:1
size=1 enz4:1
size=1 enz4:1
size=1 enz4:1
size=2 enz4:2
size=1 enz4:1
size=1 enz4:1
size=1 enz4:1
size=1 enz4:1
size=1 enz4:1
size=1 enz4:1
size=1 enz4:1
size=1 enz4:1
size=1 enz4:1
size=1 enz4:1
size=1 enz4:1
size=1 enz4:1
size=1 enz4:1
size=1 enz4:1
size=1 enz4:1
size=1 enz4:1
size=1 enz4:1
size=1 enz4:1
size=1 enz4:1
size=1 enz4:1
size=1 enz4:1
size=1 enz4:1
size=1 enz4:1
size=1 enz4:1
size=1 enz4:1
size=1 enz4:1
size=1 enz4:1
size=1 enz4:1
size=1 enz4:1
size=1 enz4:1
size=1 enz4:1
size=1 enz4:1
size=1 enz4:1
size=1 enz4:1
size=1 enz4:1
size=1 enz4:1
size=1 enz4:1
size=1 enz4:1
size=1 enz4:1
size=1 enz4:1
size=1 enz4:1
size=1 enz4:1
size=1 enz4:1
size=1 enz4:1
size=1 enz4:1
size=1 enz4:1
size=1 enz4:1
size=1 enz4:1
size=1 enz4:1
size=1 enz4:1
size=1 enz4:1
size=1 enz4:1
size=1 enz4:1
size=1 enz4:1
size=1 enz4:1
size=1 enz4:1
size=1 enz4:1
size=1 enz4:1
size=1 enz4:1
size=1 enz4:1
size=1 enz4:1
size=1 enz4:1
size=1 enz4:1
size=1 enz4:1
size=1 enz4:1
size=1 enz4:1
size=1 enz4:1
size=1 enz4:1
size=1 enz4:1
size=1 enz4:1
size=1 enz4:1
size=1 enz4:1
size=1 enz4:1
size=1 enz4:1
size=1 enz4:1
size=1 enz4:1
size=1 enz4:1
size=1 enz4:1
size=1 enz4:1
size=1 enz4:1
size=1 enz4:1
size=1 enz4:1
size=1 enz4:1
size=1 enz4:1
size=1 enz4:1
size=1 enz4:1
size=1 enz4:1
size=1 enz4:1
size=1 enz4:1
size=1 enz4:1
size=1 enz4:1
size=1 enz4:1
size=1 enz4:1
size=1 enz4:1
size=1 enz4:1
size=1 enz4:1
size=1 enz4:1
size=1 enz4:1
size=1 enz4:1
size=1 enz4:1
size=1 enz4:1
size=1 enz4:1
size=1 enz4:1
size=1 enz4:1
size=1 enz4:1
size=1 enz4:1
size=1 enz4:1
size=1 enz4:1
size=1 enz4:1
size=1 enz4:1
size=1 enz4:1
size=1 enz4:1
size=1 enz4:1
size=1 enz4:1
size=1 enz4:1
size=1 enz4:1
size=1 enz4:1
size=1 enz4:1
size=1 enz4:1
size=1 enz4:1
size=1 enz4:1
size=1 enz5:1
size=1 enz5:1
size=17 enz7:1 enz8:5 enz10:4 enz9:3 enz5:3 enz6:1
size=1 enz5:1
size=1 enz5:1
size=1 enz5:1
size=1 enz5:1
size=1 enz5:1
size=1 enz5:1
size=1 enz5:1
size=1 enz5:1
size=1 enz5:1
size=1 enz5:1
size=1 enz5:1
size=1 enz5:1
size=1 enz5:1
size=1 enz5:1
size=1 enz5:1
size=1 enz5:1
size=1 enz5:1
size=1 enz5:1
size=1 enz5:1
size=1 enz5:1
size=1 enz5:1
size=1 enz5:1
size=1 enz5:1
size=1 enz5:1
size=1 enz5:1
size=1 enz5:1
size=1 enz5:1
size=1 enz5:1
size=1 enz5:1
size=1 enz5:1
size=1 enz5:1
size=1 enz5:1
size=1 enz5:1
size=1 enz5:1
size=1 enz5:1
size=1 enz5:1
size=1 enz5:1
size=1 enz5:1
size=1 enz6:1
size=1 enz6:1
size=1 enz6:1
size=1 enz6:1
size=1 enz6:1
size=1 enz6:1
size=1 enz6:1
size=1 enz6:1
size=1 enz6:1
size=1 enz6:1
size=1 enz6:1
size=1 enz6:1
size=1 enz6:1
size=1 enz10:1
size=1 enz10:1

Frame 53
size=467 enz7:51 enz3:60 enz8:40 enz4:21 enz10:45 enz9:52 enz5:36 enz1:72 enz6:36 enz2:54
size=131 enz7:16 enz3:10 enz8:16 enz4:6 enz10:6 enz9:9 enz5:14 enz1:17 enz6:14 enz2:23
size=194 enz3:18 enz7:18 enz4:8 enz8:22 enz9:14 enz10:19 enz5:16 enz1:28 enz6:25 enz2:26
size=98 enz7:8 enz3:14 enz4:2 enz8:11 enz10:12 enz9:14 enz5:10 enz1:10 enz6:7 enz2:10
size=361 enz7:44 enz3:43 enz8:42 enz4:21 enz10:27 enz9:37 enz5:33 enz1:34 enz6:44 enz2:36
size=19 enz7:3 enz4:2 enz9:3 enz5:2 enz1:4 enz6:1 enz2:4
size=68 enz3:5 enz7:11 enz8:10 enz4:3 enz10:7 enz9:6 enz5:6 enz1:7 enz6:5 enz2:8
size=32 enz7:2 enz3:4 enz8:4 enz10:2 enz9:4 enz5:6 enz1:5 enz6:3 enz2:2
size=56 enz3:3 enz7:7 enz4:3 enz8:10 enz10:1 enz9:2 enz5:3 enz1:6 enz6:11 enz2:10
size=17 enz7:2 enz8:2 enz4:1 enz9:1 enz5:2 enz1:3 enz6:3 enz2:3
size=30 enz3:1 enz7:2 enz8:5 enz10:6 enz9:3 enz5:5 enz1:3 enz6:3 enz2:2
size=41 enz7:1 enz3:8 enz8:4 enz10:5 enz9:6 enz5:4 enz1:6 enz6:4 enz2:3
size=47 enz7:5 enz3:2 enz8:5 enz4:4 enz10:2 enz9:4 enz5:4 enz1:6 enz6:9 enz2:6
size=67 enz7:9 enz3:5 enz8:8 enz4:2 enz10:5 enz9:3 enz5:3 enz1:10 enz6:8 enz2:14
size=55 enz7:4 enz3:7 enz8:7 enz4:1 enz10:8 enz9:2 enz5:3 enz1:7 enz6:10 enz2:6
size=28 enz7:2 enz3:2 enz8:2 enz4:1 enz9:5 enz5:3 enz1:3 enz6:3 enz2:7
[truncated: 8,605,737 more chars]
