# Supplementary material for: Conserved interfaces mediate multiple protein–protein interactions in a prokaryotic metabolon
Source: Mol Syst Biol. 2025 Sep 3;21(11):1490–521. doi: 10.1038/s44320-025-00139-9 (PMC12583656; doi:10.1038/s44320-025-00139-9)
Supplement: Supplementary file 13 — Source data Fig. 8 [file 44320_2025_139_MOESM13_ESM.zip › Figure8/Simulation_software_config_to_run_sim/Metabolon/stoich_clusters_gt10.txt]

frame enz1 enz2 enz3 enz4 enz5 enz6 enz7 enz8 enz9 enz10
0 0.126 0.112 0.113 0.046 0.088 0.099 0.107 0.106 0.101 0.101
1 0.126 0.112 0.113 0.046 0.088 0.099 0.107 0.106 0.101 0.101
2 0.121 0.118 0.111 0.050 0.085 0.094 0.111 0.105 0.099 0.106
3 0.121 0.114 0.114 0.047 0.084 0.098 0.109 0.106 0.099 0.108
4 0.125 0.121 0.112 0.044 0.088 0.100 0.108 0.107 0.098 0.096
5 0.122 0.113 0.116 0.046 0.091 0.097 0.108 0.109 0.102 0.097
6 0.126 0.111 0.113 0.044 0.091 0.098 0.106 0.110 0.102 0.100
7 0.128 0.119 0.113 0.042 0.088 0.099 0.106 0.108 0.101 0.095
8 0.130 0.116 0.110 0.041 0.087 0.101 0.107 0.109 0.100 0.099
9 0.133 0.122 0.106 0.038 0.088 0.102 0.106 0.110 0.096 0.099
10 0.133 0.119 0.106 0.038 0.094 0.102 0.104 0.111 0.098 0.095
11 0.132 0.119 0.105 0.039 0.092 0.101 0.105 0.112 0.096 0.098
12 0.135 0.123 0.107 0.042 0.086 0.099 0.104 0.109 0.095 0.101
13 0.130 0.118 0.113 0.042 0.087 0.098 0.107 0.109 0.097 0.098
14 0.128 0.121 0.112 0.044 0.095 0.092 0.108 0.104 0.104 0.092
15 0.123 0.117 0.118 0.044 0.093 0.100 0.105 0.106 0.099 0.094
16 0.116 0.116 0.103 0.057 0.089 0.103 0.115 0.112 0.098 0.091
17 0.114 0.114 0.113 0.050 0.094 0.098 0.108 0.101 0.112 0.096
18 0.110 0.117 0.108 0.054 0.094 0.097 0.114 0.104 0.109 0.092
19 0.113 0.112 0.112 0.049 0.089 0.094 0.115 0.111 0.102 0.104
20 0.116 0.119 0.105 0.049 0.091 0.097 0.114 0.111 0.097 0.102
21 0.112 0.112 0.107 0.048 0.093 0.097 0.114 0.111 0.101 0.105
22 0.119 0.119 0.107 0.046 0.090 0.098 0.114 0.112 0.096 0.101
23 0.105 0.105 0.114 0.052 0.091 0.094 0.119 0.110 0.104 0.107
24 0.113 0.102 0.114 0.050 0.097 0.095 0.114 0.110 0.106 0.099
25 0.123 0.110 0.113 0.046 0.094 0.097 0.108 0.110 0.102 0.098
26 0.109 0.108 0.110 0.051 0.093 0.093 0.115 0.110 0.105 0.106
27 0.108 0.106 0.102 0.056 0.090 0.099 0.116 0.108 0.106 0.109
28 0.114 0.109 0.100 0.052 0.091 0.098 0.112 0.110 0.105 0.108
29 0.119 0.118 0.103 0.049 0.091 0.103 0.114 0.116 0.093 0.094
30 0.123 0.115 0.093 0.048 0.092 0.103 0.112 0.116 0.100 0.097
31 0.126 0.109 0.104 0.042 0.099 0.098 0.107 0.116 0.102 0.097
32 0.123 0.113 0.107 0.044 0.089 0.100 0.111 0.114 0.100 0.099
33 0.118 0.106 0.111 0.047 0.094 0.096 0.112 0.112 0.104 0.099
34 0.114 0.103 0.114 0.044 0.096 0.097 0.115 0.112 0.107 0.098
35 0.123 0.112 0.110 0.042 0.092 0.100 0.112 0.113 0.100 0.096
36 0.123 0.107 0.112 0.040 0.094 0.100 0.110 0.114 0.102 0.098
37 0.113 0.110 0.113 0.049 0.089 0.093 0.115 0.109 0.103 0.106
38 0.123 0.124 0.101 0.043 0.088 0.106 0.114 0.120 0.091 0.090
39 0.121 0.123 0.100 0.042 0.091 0.106 0.110 0.119 0.095 0.093
40 0.121 0.123 0.102 0.043 0.090 0.105 0.111 0.119 0.095 0.092
41 0.131 0.134 0.094 0.040 0.085 0.110 0.110 0.117 0.089 0.090
42 0.123 0.126 0.100 0.040 0.091 0.110 0.111 0.120 0.092 0.088
43 0.121 0.128 0.099 0.043 0.090 0.106 0.113 0.118 0.093 0.090
44 0.123 0.119 0.100 0.043 0.084 0.105 0.111 0.120 0.092 0.104
45 0.122 0.122 0.099 0.042 0.086 0.104 0.109 0.120 0.093 0.103
46 0.117 0.119 0.102 0.043 0.086 0.103 0.112 0.120 0.096 0.104
47 0.111 0.110 0.106 0.047 0.090 0.099 0.111 0.119 0.100 0.107
48 0.113 0.118 0.106 0.044 0.084 0.103 0.112 0.117 0.099 0.103
49 0.115 0.119 0.106 0.042 0.086 0.105 0.111 0.116 0.100 0.102
50 0.116 0.110 0.106 0.040 0.086 0.104 0.110 0.120 0.098 0.110
51 0.124 0.116 0.100 0.038 0.089 0.107 0.105 0.119 0.096 0.105
52 0.120 0.116 0.103 0.037 0.087 0.105 0.107 0.120 0.096 0.108
53 0.121 0.114 0.103 0.039 0.086 0.105 0.111 0.121 0.094 0.108
54 0.120 0.122 0.102 0.042 0.083 0.107 0.111 0.117 0.095 0.100
55 0.116 0.119 0.102 0.043 0.086 0.106 0.111 0.117 0.098 0.102
56 0.121 0.114 0.105 0.037 0.087 0.105 0.104 0.118 0.101 0.107
57 0.127 0.119 0.102 0.037 0.087 0.104 0.106 0.120 0.093 0.104
58 0.126 0.122 0.101 0.038 0.085 0.106 0.108 0.119 0.096 0.098
59 0.124 0.122 0.103 0.035 0.084 0.108 0.107 0.120 0.097 0.100
60 0.133 0.126 0.101 0.031 0.086 0.109 0.103 0.119 0.094 0.099
61 0.129 0.123 0.102 0.032 0.086 0.108 0.105 0.118 0.096 0.100
62 0.124 0.117 0.104 0.037 0.086 0.102 0.109 0.118 0.095 0.108
63 0.125 0.117 0.103 0.036 0.085 0.103 0.109 0.121 0.095 0.107
64 0.122 0.118 0.101 0.036 0.088 0.106 0.108 0.119 0.098 0.104
65 0.121 0.116 0.103 0.038 0.090 0.108 0.108 0.121 0.097 0.098
66 0.123 0.115 0.102 0.035 0.087 0.110 0.105 0.121 0.097 0.104
67 0.120 0.120 0.102 0.042 0.086 0.104 0.113 0.119 0.096 0.099
68 0.128 0.121 0.098 0.039 0.086 0.106 0.109 0.122 0.092 0.100
69 0.115 0.109 0.103 0.041 0.089 0.105 0.109 0.120 0.102 0.107
70 0.123 0.123 0.103 0.040 0.086 0.105 0.109 0.125 0.089 0.097
71 0.120 0.130 0.093 0.044 0.083 0.109 0.112 0.119 0.094 0.094
72 0.110 0.123 0.095 0.049 0.084 0.111 0.114 0.118 0.100 0.095
73 0.126 0.143 0.097 0.043 0.079 0.108 0.116 0.115 0.088 0.083
74 0.116 0.128 0.096 0.050 0.085 0.109 0.116 0.116 0.098 0.084
75 0.118 0.111 0.106 0.048 0.091 0.100 0.114 0.112 0.105 0.096
76 0.130 0.129 0.091 0.038 0.086 0.104 0.107 0.117 0.096 0.102
77 0.112 0.112 0.098 0.053 0.089 0.105 0.116 0.114 0.106 0.096
78 0.118 0.107 0.100 0.042 0.091 0.094 0.110 0.117 0.102 0.120
79 0.121 0.113 0.099 0.038 0.087 0.105 0.108 0.121 0.099 0.109
80 0.113 0.114 0.101 0.044 0.088 0.100 0.112 0.119 0.098 0.110
81 0.114 0.116 0.100 0.038 0.087 0.108 0.109 0.121 0.100 0.106
82 0.125 0.117 0.103 0.035 0.087 0.105 0.104 0.121 0.097 0.106
83 0.111 0.108 0.105 0.043 0.086 0.103 0.110 0.119 0.101 0.114
84 0.102 0.110 0.099 0.045 0.083 0.108 0.114 0.123 0.102 0.115
85 0.101 0.116 0.104 0.041 0.083 0.107 0.115 0.119 0.101 0.115
86 0.121 0.126 0.102 0.041 0.081 0.109 0.116 0.118 0.092 0.095
87 0.121 0.126 0.099 0.044 0.081 0.109 0.117 0.118 0.091 0.095
88 0.113 0.123 0.108 0.042 0.080 0.108 0.115 0.115 0.095 0.101
89 0.119 0.124 0.103 0.045 0.083 0.107 0.115 0.116 0.095 0.095
90 0.126 0.128 0.099 0.042 0.078 0.107 0.112 0.113 0.092 0.102
91 0.111 0.117 0.102 0.048 0.082 0.106 0.116 0.112 0.102 0.103
92 0.113 0.112 0.098 0.047 0.086 0.106 0.114 0.118 0.100 0.105
93 0.124 0.129 0.092 0.049 0.084 0.112 0.116 0.117 0.093 0.085
94 0.122 0.121 0.106 0.048 0.085 0.098 0.116 0.107 0.103 0.093
95 0.133 0.127 0.092 0.040 0.086 0.101 0.107 0.114 0.095 0.106
96 0.117 0.113 0.103 0.048 0.088 0.101 0.118 0.111 0.104 0.096
97 0.119 0.118 0.108 0.050 0.087 0.098 0.117 0.106 0.104 0.091
98 0.122 0.117 0.104 0.044 0.090 0.096 0.108 0.106 0.109 0.105
99 0.118 0.110 0.107 0.039 0.090 0.099 0.105 0.114 0.108 0.110
100 0.112 0.101 0.106 0.039 0.086 0.096 0.106 0.108 0.117 0.130
101 0.105 0.095 0.105 0.040 0.087 0.098 0.103 0.111 0.119 0.136
102 0.101 0.096 0.108 0.039 0.089 0.105 0.106 0.117 0.116 0.122
103 0.106 0.106 0.105 0.035 0.091 0.108 0.101 0.120 0.111 0.117
104 0.112 0.095 0.108 0.037 0.089 0.100 0.103 0.112 0.115 0.129
105 0.095 0.097 0.120 0.043 0.082 0.089 0.112 0.108 0.117 0.137
106 0.119 0.113 0.104 0.038 0.085 0.095 0.103 0.109 0.110 0.125
107 0.113 0.111 0.110 0.038 0.085 0.093 0.109 0.112 0.106 0.123
108 0.126 0.126 0.101 0.038 0.084 0.102 0.107 0.107 0.103 0.107
109 0.124 0.121 0.101 0.038 0.088 0.105 0.105 0.115 0.100 0.104
110 0.118 0.115 0.106 0.039 0.085 0.106 0.101 0.113 0.106 0.111
111 0.113 0.118 0.104 0.041 0.084 0.107 0.105 0.115 0.105 0.109
112 0.121 0.114 0.101 0.038 0.084 0.107 0.104 0.114 0.107 0.109
113 0.109 0.099 0.117 0.041 0.086 0.104 0.107 0.116 0.108 0.113
114 0.110 0.106 0.110 0.039 0.090 0.108 0.111 0.114 0.108 0.103
115 0.110 0.110 0.118 0.040 0.089 0.099 0.113 0.115 0.102 0.102
116 0.109 0.111 0.118 0.043 0.089 0.098 0.113 0.112 0.104 0.103
117 0.098 0.102 0.126 0.044 0.083 0.097 0.111 0.109 0.114 0.115
118 0.102 0.097 0.126 0.044 0.087 0.097 0.112 0.113 0.109 0.112
119 0.110 0.108 0.117 0.045 0.086 0.105 0.112 0.107 0.110 0.099
120 0.110 0.112 0.112 0.046 0.086 0.106 0.113 0.107 0.109 0.100
121 0.120 0.131 0.100 0.041 0.084 0.120 0.110 0.111 0.099 0.085
122 0.120 0.127 0.108 0.041 0.088 0.109 0.110 0.110 0.100 0.086
123 0.116 0.132 0.113 0.041 0.084 0.115 0.105 0.106 0.101 0.087
124 0.111 0.133 0.112 0.045 0.082 0.118 0.106 0.106 0.100 0.086
125 0.102 0.122 0.130 0.045 0.082 0.107 0.116 0.108 0.101 0.088
126 0.112 0.123 0.114 0.042 0.085 0.114 0.109 0.108 0.103 0.089
127 0.113 0.121 0.113 0.044 0.085 0.112 0.109 0.110 0.103 0.090
128 0.111 0.122 0.124 0.040 0.082 0.111 0.108 0.110 0.102 0.090
129 0.099 0.102 0.123 0.050 0.088 0.109 0.122 0.112 0.102 0.093
130 0.100 0.102 0.125 0.047 0.085 0.110 0.116 0.115 0.101 0.100
131 0.101 0.096 0.127 0.046 0.086 0.105 0.117 0.110 0.109 0.104
132 0.089 0.101 0.137 0.049 0.082 0.106 0.124 0.105 0.109 0.098
133 0.091 0.104 0.122 0.053 0.081 0.111 0.116 0.108 0.108 0.107
134 0.093 0.103 0.124 0.050 0.086 0.106 0.120 0.109 0.106 0.103
135 0.110 0.108 0.116 0.046 0.096 0.104 0.112 0.110 0.103 0.094
136 0.109 0.114 0.108 0.043 0.087 0.114 0.113 0.110 0.103 0.100
137 0.113 0.113 0.114 0.035 0.087 0.117 0.111 0.115 0.099 0.096
138 0.113 0.118 0.116 0.043 0.078 0.112 0.116 0.108 0.099 0.097
139 0.105 0.118 0.121 0.038 0.089 0.117 0.116 0.110 0.100 0.086
140 0.107 0.112 0.113 0.043 0.091 0.113 0.115 0.111 0.102 0.094
141 0.104 0.125 0.111 0.039 0.086 0.115 0.119 0.109 0.101 0.091
142 0.098 0.106 0.122 0.044 0.092 0.111 0.118 0.111 0.103 0.096
143 0.106 0.125 0.115 0.040 0.080 0.106 0.122 0.110 0.100 0.096
144 0.114 0.130 0.105 0.038 0.086 0.111 0.114 0.109 0.103 0.089
145 0.116 0.126 0.109 0.034 0.089 0.114 0.110 0.113 0.099 0.091
146 0.117 0.116 0.113 0.032 0.093 0.111 0.104 0.115 0.100 0.099
147 0.113 0.134 0.105 0.031 0.092 0.110 0.111 0.113 0.100 0.090
148 0.117 0.129 0.094 0.039 0.094 0.116 0.117 0.118 0.094 0.082
149 0.123 0.136 0.097 0.035 0.092 0.117 0.109 0.117 0.093 0.080
150 0.120 0.134 0.105 0.035 0.092 0.111 0.113 0.114 0.093 0.084
151 0.123 0.126 0.107 0.037 0.091 0.106 0.113 0.111 0.098 0.088
152 0.116 0.128 0.106 0.040 0.094 0.110 0.117 0.116 0.094 0.080
153 0.124 0.139 0.100 0.033 0.089 0.122 0.114 0.116 0.090 0.074
154 0.130 0.136 0.109 0.031 0.087 0.113 0.109 0.113 0.093 0.080
155 0.119 0.135 0.107 0.036 0.090 0.113 0.117 0.115 0.095 0.073
156 0.117 0.134 0.104 0.039 0.090 0.115 0.117 0.112 0.098 0.075
157 0.122 0.130 0.105 0.031 0.090 0.114 0.108 0.112 0.098 0.090
158 0.119 0.126 0.110 0.034 0.089 0.113 0.109 0.118 0.096 0.088
159 0.117 0.124 0.111 0.030 0.087 0.112 0.105 0.118 0.101 0.095
160 0.114 0.121 0.115 0.032 0.090 0.104 0.109 0.113 0.105 0.097
161 0.116 0.120 0.116 0.037 0.090 0.102 0.110 0.111 0.105 0.093
162 0.119 0.119 0.115 0.035 0.091 0.101 0.108 0.112 0.106 0.093
163 0.122 0.126 0.110 0.033 0.089 0.107 0.111 0.117 0.095 0.091
164 0.128 0.130 0.104 0.033 0.086 0.115 0.109 0.120 0.092 0.084
165 0.133 0.125 0.106 0.032 0.088 0.117 0.110 0.121 0.088 0.079
166 0.135 0.134 0.105 0.030 0.083 0.124 0.101 0.120 0.083 0.084
167 0.131 0.136 0.106 0.032 0.083 0.119 0.104 0.117 0.089 0.084
168 0.134 0.135 0.106 0.031 0.083 0.119 0.103 0.117 0.089 0.083
169 0.130 0.133 0.104 0.032 0.086 0.118 0.107 0.119 0.089 0.082
170 0.132 0.128 0.104 0.032 0.089 0.119 0.107 0.120 0.090 0.078
171 0.134 0.130 0.107 0.029 0.086 0.121 0.102 0.117 0.092 0.082
172 0.134 0.131 0.107 0.029 0.086 0.121 0.102 0.117 0.092 0.082
173 0.132 0.138 0.109 0.031 0.082 0.119 0.104 0.119 0.088 0.079
174 0.126 0.133 0.111 0.031 0.090 0.124 0.100 0.123 0.083 0.079
175 0.125 0.129 0.106 0.037 0.086 0.110 0.114 0.117 0.094 0.082
176 0.130 0.131 0.105 0.035 0.082 0.115 0.112 0.120 0.087 0.084
177 0.127 0.129 0.121 0.027 0.078 0.113 0.097 0.106 0.101 0.102
178 0.129 0.130 0.105 0.035 0.083 0.119 0.102 0.112 0.096 0.090
179 0.124 0.133 0.105 0.034 0.091 0.115 0.103 0.114 0.095 0.085
180 0.136 0.139 0.101 0.026 0.089 0.125 0.098 0.120 0.086 0.080
181 0.136 0.137 0.102 0.029 0.085 0.125 0.098 0.119 0.087 0.082
182 0.134 0.128 0.113 0.029 0.083 0.117 0.096 0.115 0.096 0.088
183 0.133 0.125 0.109 0.033 0.089 0.116 0.099 0.116 0.094 0.086
184 0.121 0.126 0.112 0.034 0.090 0.116 0.106 0.117 0.090 0.088
185 0.126 0.126 0.114 0.033 0.089 0.115 0.105 0.119 0.087 0.085
186 0.124 0.122 0.114 0.031 0.091 0.114 0.102 0.120 0.089 0.092
187 0.125 0.120 0.109 0.036 0.092 0.114 0.110 0.120 0.091 0.083
188 0.126 0.123 0.102 0.036 0.090 0.114 0.112 0.120 0.089 0.087
189 0.126 0.123 0.102 0.036 0.090 0.114 0.113 0.120 0.089 0.087
190 0.127 0.123 0.099 0.036 0.098 0.109 0.110 0.123 0.090 0.084
191 0.133 0.131 0.098 0.036 0.088 0.114 0.115 0.120 0.086 0.079
192 0.131 0.120 0.106 0.030 0.089 0.114 0.104 0.118 0.094 0.095
193 0.131 0.116 0.106 0.037 0.086 0.110 0.110 0.117 0.097 0.091
194 0.131 0.124 0.105 0.033 0.085 0.114 0.110 0.122 0.088 0.088
195 0.131 0.136 0.101 0.027 0.091 0.117 0.103 0.121 0.091 0.083
196 0.134 0.135 0.099 0.032 0.088 0.109 0.113 0.114 0.094 0.082
197 0.136 0.134 0.099 0.026 0.085 0.121 0.103 0.117 0.089 0.092
198 0.128 0.128 0.109 0.035 0.088 0.107 0.116 0.113 0.093 0.082
199 0.139 0.121 0.101 0.027 0.088 0.120 0.097 0.119 0.090 0.099
200 0.133 0.121 0.102 0.026 0.086 0.120 0.099 0.119 0.090 0.104
201 0.128 0.117 0.110 0.029 0.087 0.117 0.098 0.116 0.094 0.103
202 0.130 0.115 0.107 0.030 0.084 0.115 0.101 0.113 0.098 0.107
203 0.124 0.113 0.114 0.032 0.088 0.110 0.101 0.112 0.100 0.105
204 0.128 0.118 0.113 0.035 0.087 0.113 0.104 0.113 0.094 0.095
205 0.126 0.113 0.120 0.034 0.091 0.102 0.104 0.109 0.100 0.102
206 0.123 0.114 0.119 0.039 0.088 0.107 0.109 0.109 0.098 0.094
207 0.127 0.112 0.119 0.039 0.083 0.104 0.109 0.109 0.097 0.102
208 0.117 0.103 0.130 0.042 0.082 0.105 0.109 0.106 0.103 0.102
209 0.119 0.099 0.115 0.045 0.084 0.107 0.116 0.108 0.105 0.102
210 0.119 0.105 0.108 0.042 0.089 0.115 0.116 0.116 0.097 0.094
211 0.120 0.101 0.124 0.035 0.089 0.102 0.109 0.109 0.106 0.106
212 0.130 0.106 0.116 0.033 0.087 0.109 0.103 0.108 0.103 0.105
213 0.114 0.102 0.119 0.043 0.085 0.107 0.111 0.106 0.107 0.106
214 0.111 0.109 0.116 0.042 0.084 0.107 0.117 0.106 0.106 0.101
215 0.117 0.102 0.117 0.043 0.086 0.109 0.113 0.107 0.105 0.100
216 0.119 0.107 0.115 0.042 0.086 0.108 0.111 0.106 0.108 0.099
217 0.121 0.111 0.111 0.040 0.086 0.112 0.109 0.110 0.100 0.100
218 0.124 0.112 0.117 0.031 0.088 0.107 0.106 0.111 0.100 0.103
219 0.132 0.113 0.114 0.031 0.079 0.120 0.106 0.115 0.092 0.099
220 0.136 0.111 0.118 0.030 0.077 0.112 0.107 0.113 0.091 0.106
221 0.118 0.101 0.129 0.035 0.085 0.103 0.109 0.109 0.104 0.106
222 0.117 0.098 0.131 0.035 0.085 0.103 0.104 0.108 0.110 0.110
223 0.128 0.111 0.115 0.035 0.080 0.112 0.103 0.109 0.101 0.108
224 0.121 0.116 0.118 0.031 0.091 0.104 0.101 0.108 0.108 0.102
225 0.129 0.114 0.116 0.030 0.087 0.106 0.098 0.110 0.105 0.106
226 0.116 0.105 0.125 0.037 0.084 0.104 0.101 0.106 0.111 0.112
227 0.121 0.113 0.131 0.034 0.087 0.099 0.104 0.107 0.105 0.100
228 0.117 0.102 0.143 0.039 0.084 0.094 0.103 0.105 0.104 0.110
229 0.116 0.109 0.139 0.036 0.082 0.096 0.103 0.103 0.107 0.108
230 0.116 0.102 0.140 0.037 0.083 0.097 0.100 0.101 0.113 0.111
231 0.126 0.107 0.125 0.034 0.083 0.104 0.107 0.109 0.103 0.102
232 0.126 0.106 0.141 0.033 0.079 0.103 0.103 0.105 0.101 0.102
233 0.133 0.112 0.130 0.031 0.085 0.105 0.100 0.106 0.104 0.094
234 0.128 0.112 0.125 0.033 0.089 0.102 0.098 0.109 0.105 0.099
235 0.126 0.117 0.125 0.035 0.084 0.102 0.101 0.107 0.104 0.098
236 0.142 0.120 0.112 0.030 0.084 0.109 0.097 0.110 0.099 0.098
237 0.136 0.116 0.126 0.028 0.082 0.109 0.099 0.108 0.099 0.097
238 0.139 0.118 0.112 0.031 0.083 0.111 0.099 0.110 0.101 0.096
239 0.132 0.115 0.121 0.031 0.081 0.105 0.102 0.108 0.106 0.100
240 0.136 0.124 0.117 0.030 0.077 0.109 0.101 0.106 0.102 0.097
241 0.130 0.117 0.119 0.033 0.078 0.107 0.100 0.104 0.110 0.103
242 0.128 0.121 0.120 0.030 0.083 0.111 0.100 0.105 0.109 0.094
243 0.118 0.118 0.119 0.034 0.089 0.107 0.106 0.104 0.113 0.092
244 0.117 0.112 0.123 0.032 0.096 0.098 0.103 0.104 0.117 0.097
245 0.116 0.121 0.114 0.038 0.093 0.107 0.108 0.109 0.106 0.088
246 0.104 0.114 0.119 0.039 0.091 0.112 0.109 0.108 0.113 0.091
247 0.117 0.117 0.114 0.037 0.088 0.114 0.109 0.111 0.100 0.092
248 0.119 0.120 0.111 0.038 0.090 0.108 0.109 0.108 0.104 0.092
249 0.114 0.115 0.120 0.037 0.095 0.102 0.108 0.109 0.106 0.094
250 0.109 0.115 0.116 0.039 0.097 0.110 0.109 0.112 0.102 0.091
251 0.118 0.127 0.115 0.033 0.098 0.108 0.108 0.115 0.097 0.082
252 0.129 0.133 0.108 0.029 0.092 0.116 0.103 0.114 0.095 0.083
253 0.112 0.111 0.121 0.038 0.097 0.100 0.103 0.109 0.108 0.101
254 0.102 0.112 0.121 0.038 0.099 0.104 0.107 0.112 0.106 0.099
255 0.105 0.110 0.119 0.038 0.095 0.108 0.104 0.111 0.106 0.104
256 0.111 0.114 0.113 0.037 0.088 0.109 0.104 0.110 0.109 0.105
257 0.122 0.119 0.111 0.030 0.089 0.116 0.100 0.113 0.096 0.104
258 0.129 0.118 0.119 0.031 0.084 0.115 0.102 0.114 0.087 0.100
259 0.134 0.131 0.102 0.027 0.087 0.123 0.100 0.118 0.082 0.096
260 0.133 0.132 0.099 0.029 0.083 0.132 0.103 0.118 0.080 0.093
261 0.126 0.133 0.098 0.033 0.081 0.129 0.110 0.116 0.083 0.091
262 0.127 0.136 0.102 0.033 0.078 0.127 0.110 0.116 0.081 0.090
263 0.137 0.133 0.088 0.027 0.083 0.135 0.102 0.121 0.078 0.095
264 0.135 0.124 0.093 0.030 0.087 0.128 0.103 0.115 0.091 0.094
265 0.121 0.118 0.102 0.038 0.087 0.116 0.111 0.111 0.099 0.097
266 0.123 0.117 0.100 0.037 0.092 0.119 0.109 0.114 0.095 0.093
267 0.126 0.120 0.105 0.034 0.088 0.112 0.106 0.111 0.103 0.095
268 0.127 0.119 0.102 0.034 0.091 0.112 0.104 0.111 0.099 0.102
269 0.125 0.109 0.120 0.035 0.092 0.101 0.105 0.109 0.102 0.102
270 0.136 0.124 0.111 0.029 0.081 0.117 0.103 0.116 0.090 0.092
271 0.116 0.115 0.120 0.030 0.090 0.111 0.106 0.118 0.098 0.095
272 0.126 0.115 0.123 0.031 0.077 0.110 0.105 0.109 0.100 0.103
273 0.137 0.124 0.117 0.026 0.080 0.114 0.104 0.114 0.092 0.093
274 0.126 0.124 0.127 0.031 0.079 0.110 0.110 0.113 0.092 0.090
275 0.127 0.122 0.126 0.032 0.081 0.112 0.107 0.114 0.088 0.090
276 0.119 0.114 0.129 0.032 0.082 0.104 0.107 0.109 0.105 0.099
277 0.118 0.113 0.129 0.034 0.084 0.106 0.105 0.112 0.101 0.099
278 0.120 0.117 0.124 0.035 0.081 0.105 0.113 0.110 0.101 0.094
279 0.119 0.112 0.123 0.030 0.087 0.105 0.107 0.113 0.104 0.100
280 0.115 0.105 0.125 0.032 0.091 0.102 0.108 0.114 0.106 0.102
281 0.121 0.112 0.118 0.030 0.092 0.103 0.105 0.113 0.107 0.099
282 0.118 0.104 0.132 0.034 0.093 0.099 0.105 0.108 0.105 0.102
283 0.133 0.126 0.113 0.028 0.087 0.111 0.102 0.116 0.093 0.091
284 0.127 0.125 0.106 0.028 0.096 0.117 0.098 0.122 0.085 0.096
285 0.128 0.125 0.107 0.023 0.097 0.117 0.099 0.122 0.086 0.096
286 0.126 0.131 0.101 0.026 0.093 0.125 0.102 0.128 0.080 0.088
287 0.124 0.124 0.100 0.028 0.094 0.119 0.106 0.127 0.087 0.092
288 0.130 0.125 0.104 0.025 0.094 0.120 0.104 0.130 0.079 0.089
289 0.120 0.123 0.111 0.030 0.091 0.116 0.105 0.124 0.086 0.094
290 0.125 0.119 0.113 0.027 0.095 0.110 0.105 0.120 0.088 0.096
291 0.128 0.121 0.110 0.027 0.091 0.111 0.105 0.122 0.088 0.099
292 0.130 0.121 0.109 0.026 0.093 0.110 0.103 0.122 0.087 0.100
293 0.128 0.115 0.107 0.030 0.096 0.107 0.105 0.122 0.090 0.101
294 0.119 0.107 0.116 0.033 0.093 0.103 0.104 0.117 0.100 0.109
295 0.123 0.114 0.121 0.028 0.083 0.110 0.106 0.112 0.099 0.105
296 0.122 0.110 0.125 0.023 0.090 0.103 0.100 0.112 0.108 0.108
297 0.116 0.112 0.126 0.025 0.093 0.102 0.104 0.115 0.104 0.105
298 0.126 0.119 0.118 0.021 0.087 0.106 0.102 0.109 0.108 0.105
299 0.127 0.118 0.120 0.022 0.083 0.106 0.101 0.108 0.108 0.108
300 0.125 0.119 0.118 0.021 0.087 0.106 0.102 0.109 0.108 0.105
301 0.118 0.112 0.123 0.025 0.087 0.104 0.106 0.108 0.111 0.106
302 0.126 0.120 0.115 0.024 0.087 0.104 0.105 0.106 0.112 0.100
303 0.119 0.112 0.120 0.023 0.084 0.108 0.104 0.104 0.118 0.107
304 0.124 0.120 0.113 0.022 0.085 0.109 0.104 0.108 0.109 0.105
305 0.121 0.117 0.111 0.029 0.084 0.116 0.108 0.113 0.100 0.099
306 0.121 0.123 0.108 0.027 0.081 0.118 0.108 0.113 0.100 0.100
307 0.134 0.123 0.106 0.019 0.087 0.115 0.096 0.118 0.096 0.106
308 0.134 0.126 0.113 0.023 0.077 0.118 0.101 0.110 0.097 0.100
309 0.125 0.117 0.112 0.024 0.081 0.115 0.104 0.110 0.105 0.107
310 0.127 0.123 0.105 0.023 0.085 0.117 0.103 0.117 0.097 0.102
311 0.129 0.131 0.103 0.023 0.080 0.121 0.105 0.117 0.093 0.097
312 0.148 0.131 0.095 0.016 0.081 0.124 0.091 0.121 0.091 0.103
313 0.136 0.114 0.104 0.018 0.085 0.117 0.095 0.112 0.109 0.110
314 0.143 0.127 0.097 0.016 0.085 0.121 0.092 0.121 0.093 0.105
315 0.150 0.127 0.102 0.014 0.088 0.114 0.091 0.115 0.098 0.101
316 0.148 0.130 0.098 0.018 0.088 0.118 0.094 0.116 0.094 0.098
317 0.135 0.112 0.099 0.020 0.085 0.120 0.095 0.113 0.110 0.112
318 0.135 0.109 0.114 0.021 0.090 0.113 0.088 0.112 0.108 0.109
319 0.129 0.121 0.105 0.022 0.089 0.121 0.090 0.117 0.099 0.106
320 0.130 0.112 0.100 0.018 0.093 0.118 0.092 0.118 0.107 0.112
321 0.128 0.111 0.100 0.020 0.091 0.118 0.092 0.117 0.107 0.117
322 0.125 0.117 0.094 0.025 0.095 0.118 0.100 0.119 0.101 0.106
323 0.131 0.124 0.086 0.025 0.088 0.123 0.102 0.120 0.096 0.105
324 0.136 0.124 0.094 0.026 0.089 0.118 0.099 0.119 0.093 0.101
325 0.119 0.121 0.103 0.031 0.080 0.119 0.109 0.114 0.094 0.111
326 0.120 0.118 0.104 0.028 0.084 0.116 0.104 0.115 0.096 0.114
327 0.132 0.125 0.108 0.022 0.088 0.112 0.097 0.119 0.095 0.102
328 0.122 0.113 0.115 0.021 0.095 0.114 0.097 0.122 0.098 0.104
329 0.121 0.105 0.114 0.023 0.099 0.111 0.096 0.124 0.103 0.106
330 0.126 0.108 0.115 0.020 0.097 0.111 0.095 0.125 0.098 0.107
331 0.140 0.114 0.112 0.019 0.085 0.114 0.094 0.120 0.096 0.106
332 0.126 0.108 0.122 0.025 0.083 0.114 0.096 0.110 0.111 0.106
333 0.128 0.110 0.121 0.021 0.085 0.113 0.096 0.116 0.101 0.110
334 0.119 0.121 0.129 0.030 0.081 0.113 0.107 0.115 0.094 0.094
335 0.138 0.131 0.107 0.021 0.080 0.119 0.098 0.118 0.089 0.099
336 0.117 0.119 0.110 0.032 0.086 0.120 0.108 0.113 0.100 0.094
337 0.113 0.123 0.115 0.034 0.076 0.121 0.111 0.109 0.101 0.097
338 0.111 0.116 0.114 0.035 0.078 0.120 0.109 0.110 0.102 0.106
339 0.124 0.120 0.112 0.033 0.079 0.121 0.110 0.111 0.093 0.097
340 0.115 0.108 0.122 0.030 0.090 0.111 0.106 0.111 0.108 0.099
341 0.103 0.105 0.125 0.029 0.095 0.111 0.110 0.115 0.109 0.098
342 0.115 0.108 0.130 0.028 0.088 0.111 0.102 0.112 0.106 0.100
343 0.111 0.108 0.128 0.028 0.088 0.112 0.105 0.114 0.106 0.100
344 0.111 0.111 0.126 0.029 0.086 0.112 0.106 0.111 0.111 0.099
345 0.118 0.111 0.130 0.025 0.084 0.114 0.103 0.111 0.105 0.098
346 0.113 0.108 0.132 0.027 0.086 0.111 0.105 0.113 0.106 0.100
347 0.110 0.106 0.131 0.030 0.085 0.107 0.110 0.111 0.108 0.102
348 0.115 0.108 0.128 0.031 0.082 0.106 0.108 0.109 0.110 0.102
349 0.114 0.105 0.122 0.031 0.084 0.106 0.108 0.111 0.110 0.109
350 0.120 0.103 0.121 0.026 0.087 0.111 0.102 0.117 0.103 0.110
351 0.127 0.110 0.130 0.020 0.084 0.105 0.098 0.116 0.099 0.111
352 0.116 0.106 0.144 0.023 0.082 0.098 0.098 0.110 0.103 0.120
353 0.116 0.103 0.143 0.026 0.084 0.097 0.101 0.110 0.103 0.118
354 0.101 0.108 0.142 0.021 0.080 0.104 0.105 0.111 0.106 0.122
355 0.112 0.114 0.134 0.019 0.080 0.108 0.097 0.110 0.103 0.122
356 0.135 0.121 0.112 0.017 0.087 0.109 0.097 0.114 0.103 0.105
357 0.113 0.107 0.133 0.022 0.086 0.102 0.101 0.110 0.106 0.119
358 0.121 0.121 0.114 0.024 0.087 0.105 0.105 0.115 0.100 0.109
359 0.115 0.113 0.130 0.025 0.081 0.108 0.108 0.109 0.101 0.110
360 0.118 0.125 0.114 0.023 0.080 0.117 0.106 0.114 0.095 0.108
361 0.119 0.122 0.106 0.022 0.088 0.122 0.101 0.127 0.090 0.103
362 0.128 0.122 0.115 0.019 0.087 0.113 0.098 0.115 0.096 0.108
363 0.128 0.128 0.105 0.019 0.088 0.123 0.099 0.125 0.094 0.092
364 0.121 0.123 0.110 0.021 0.089 0.119 0.099 0.123 0.099 0.097
365 0.124 0.116 0.117 0.022 0.089 0.113 0.099 0.123 0.097 0.099
366 0.123 0.118 0.118 0.023 0.089 0.117 0.100 0.124 0.093 0.094
367 0.129 0.113 0.113 0.020 0.087 0.110 0.097 0.125 0.095 0.111
368 0.130 0.118 0.115 0.023 0.083 0.116 0.104 0.121 0.094 0.095
369 0.123 0.117 0.115 0.022 0.086 0.116 0.101 0.121 0.100 0.099
370 0.135 0.125 0.099 0.018 0.092 0.120 0.096 0.126 0.094 0.095
371 0.117 0.116 0.123 0.025 0.087 0.108 0.102 0.117 0.099 0.104
372 0.124 0.116 0.114 0.023 0.089 0.113 0.099 0.122 0.102 0.098
373 0.132 0.121 0.103 0.023 0.090 0.114 0.098 0.123 0.099 0.096
374 0.137 0.124 0.098 0.021 0.092 0.117 0.096 0.123 0.099 0.093
375 0.133 0.110 0.118 0.027 0.092 0.100 0.102 0.112 0.108 0.098
376 0.135 0.119 0.112 0.026 0.087 0.110 0.104 0.117 0.100 0.091
377 0.133 0.112 0.116 0.025 0.091 0.104 0.101 0.114 0.107 0.097
378 0.118 0.105 0.121 0.029 0.092 0.102 0.107 0.116 0.105 0.104
379 0.122 0.110 0.128 0.028 0.086 0.102 0.106 0.112 0.105 0.101
380 0.125 0.116 0.123 0.025 0.084 0.104 0.104 0.110 0.107 0.102
381 0.119 0.106 0.130 0.026 0.093 0.101 0.106 0.112 0.103 0.104
382 0.120 0.115 0.117 0.023 0.093 0.113 0.107 0.121 0.099 0.092
383 0.120 0.097 0.131 0.028 0.098 0.092 0.102 0.106 0.118 0.109
384 0.118 0.108 0.130 0.024 0.097 0.097 0.106 0.112 0.106 0.103
385 0.110 0.100 0.136 0.032 0.088 0.095 0.110 0.103 0.118 0.108
386 0.106 0.101 0.133 0.033 0.091 0.102 0.109 0.107 0.110 0.108
387 0.111 0.099 0.132 0.031 0.093 0.100 0.109 0.108 0.110 0.107
388 0.114 0.102 0.124 0.028 0.095 0.099 0.108 0.108 0.115 0.107
389 0.120 0.102 0.124 0.028 0.095 0.099 0.107 0.105 0.115 0.107
390 0.119 0.100 0.135 0.029 0.091 0.096 0.105 0.105 0.113 0.108
391 0.108 0.096 0.141 0.031 0.089 0.095 0.110 0.102 0.119 0.109
392 0.109 0.101 0.138 0.032 0.086 0.099 0.111 0.107 0.108 0.109
393 0.118 0.105 0.125 0.028 0.089 0.107 0.104 0.109 0.113 0.103
394 0.128 0.109 0.104 0.024 0.095 0.100 0.098 0.118 0.106 0.119
395 0.126 0.097 0.121 0.027 0.094 0.091 0.097 0.113 0.112 0.124
396 0.138 0.113 0.108 0.022 0.096 0.106 0.095 0.113 0.110 0.101
397 0.124 0.097 0.119 0.030 0.094 0.090 0.100 0.113 0.111 0.123
398 0.126 0.105 0.107 0.027 0.092 0.095 0.102 0.113 0.110 0.123
399 0.121 0.105 0.110 0.024 0.094 0.097 0.101 0.116 0.108 0.124
400 0.122 0.106 0.111 0.025 0.093 0.096 0.098 0.115 0.108 0.126
401 0.126 0.108 0.110 0.025 0.094 0.098 0.099 0.115 0.106 0.119
402 0.123 0.094 0.119 0.029 0.091 0.089 0.097 0.114 0.114 0.131
403 0.128 0.103 0.108 0.029 0.095 0.088 0.100 0.111 0.113 0.127
404 0.132 0.109 0.106 0.022 0.097 0.102 0.095 0.119 0.098 0.118
405 0.136 0.108 0.110 0.026 0.096 0.100 0.099 0.112 0.109 0.104
406 0.135 0.112 0.110 0.028 0.094 0.098 0.101 0.109 0.110 0.104
407 0.131 0.110 0.106 0.025 0.093 0.095 0.099 0.117 0.104 0.121
408 0.131 0.107 0.104 0.024 0.094 0.102 0.098 0.119 0.102 0.117
409 0.142 0.115 0.100 0.029 0.093 0.103 0.104 0.112 0.107 0.096
410 0.134 0.113 0.105 0.026 0.089 0.109 0.102 0.114 0.103 0.105
411 0.137 0.115 0.105 0.030 0.088 0.096 0.106 0.107 0.114 0.104
412 0.140 0.117 0.106 0.023 0.088 0.104 0.102 0.111 0.106 0.104
413 0.145 0.113 0.106 0.020 0.087 0.108 0.104 0.114 0.102 0.102
414 0.137 0.107 0.112 0.027 0.093 0.101 0.106 0.114 0.105 0.098
415 0.126 0.117 0.093 0.024 0.096 0.116 0.107 0.132 0.094 0.094
416 0.123 0.103 0.103 0.038 0.096 0.099 0.108 0.115 0.110 0.106
417 0.135 0.116 0.100 0.019 0.088 0.112 0.097 0.120 0.099 0.115
418 0.125 0.107 0.103 0.026 0.094 0.098 0.101 0.118 0.110 0.118
419 0.126 0.108 0.104 0.025 0.095 0.103 0.106 0.117 0.109 0.107
420 0.125 0.116 0.101 0.027 0.090 0.115 0.107 0.121 0.101 0.097
421 0.122 0.111 0.110 0.028 0.088 0.106 0.108 0.114 0.105 0.108
422 0.122 0.113 0.107 0.023 0.087 0.108 0.104 0.120 0.110 0.107
423 0.122 0.103 0.105 0.023 0.093 0.105 0.101 0.120 0.110 0.119
424 0.118 0.100 0.109 0.023 0.096 0.098 0.098 0.120 0.114 0.122
425 0.113 0.105 0.102 0.028 0.097 0.106 0.105 0.123 0.106 0.116
426 0.122 0.101 0.101 0.030 0.095 0.100 0.107 0.118 0.110 0.116
427 0.116 0.104 0.103 0.029 0.092 0.102 0.109 0.119 0.108 0.119
428 0.113 0.104 0.107 0.030 0.090 0.101 0.110 0.116 0.110 0.118
429 0.119 0.113 0.101 0.024 0.088 0.108 0.104 0.116 0.108 0.118
430 0.116 0.113 0.102 0.024 0.087 0.109 0.106 0.116 0.108 0.118
431 0.113 0.106 0.107 0.028 0.091 0.107 0.108 0.119 0.107 0.114
432 0.107 0.106 0.110 0.028 0.093 0.110 0.109 0.119 0.108 0.111
433 0.112 0.114 0.098 0.028 0.094 0.114 0.109 0.123 0.104 0.105
434 0.107 0.114 0.104 0.027 0.089 0.116 0.111 0.118 0.107 0.108
435 0.110 0.108 0.105 0.027 0.091 0.112 0.109 0.119 0.107 0.110
436 0.108 0.106 0.102 0.028 0.093 0.112 0.110 0.120 0.110 0.110
437 0.119 0.106 0.099 0.027 0.094 0.113 0.106 0.120 0.108 0.108
438 0.113 0.115 0.095 0.027 0.097 0.116 0.107 0.124 0.103 0.103
439 0.110 0.114 0.099 0.026 0.094 0.114 0.109 0.122 0.106 0.106
440 0.123 0.123 0.098 0.021 0.086 0.116 0.106 0.118 0.102 0.106
441 0.126 0.119 0.098 0.024 0.091 0.115 0.104 0.120 0.101 0.105
442 0.122 0.115 0.099 0.026 0.092 0.114 0.105 0.118 0.106 0.103
443 0.122 0.113 0.102 0.025 0.092 0.109 0.107 0.118 0.108 0.104
444 0.121 0.123 0.094 0.025 0.092 0.120 0.107 0.127 0.096 0.095
445 0.122 0.120 0.097 0.026 0.091 0.116 0.109 0.123 0.100 0.096
446 0.133 0.114 0.104 0.023 0.086 0.109 0.104 0.111 0.110 0.107
447 0.116 0.102 0.113 0.032 0.094 0.108 0.108 0.114 0.107 0.104
448 0.129 0.124 0.105 0.025 0.086 0.118 0.106 0.120 0.096 0.091
449 0.114 0.114 0.107 0.027 0.093 0.119 0.110 0.126 0.094 0.096
450 0.137 0.137 0.087 0.019 0.085 0.131 0.102 0.127 0.083 0.092
451 0.131 0.125 0.101 0.022 0.085 0.121 0.105 0.122 0.091 0.096
452 0.126 0.125 0.098 0.021 0.084 0.126 0.106 0.123 0.094 0.096
453 0.135 0.132 0.090 0.019 0.078 0.129 0.106 0.124 0.086 0.101
454 0.129 0.146 0.092 0.018 0.079 0.125 0.101 0.125 0.087 0.099
455 0.121 0.131 0.104 0.021 0.079 0.116 0.107 0.115 0.095 0.111
456 0.116 0.126 0.103 0.026 0.081 0.115 0.107 0.115 0.099 0.112
457 0.117 0.126 0.101 0.025 0.076 0.118 0.110 0.118 0.100 0.109
458 0.114 0.125 0.105 0.025 0.080 0.114 0.110 0.115 0.104 0.107
459 0.117 0.128 0.101 0.021 0.076 0.122 0.113 0.120 0.097 0.107
460 0.120 0.126 0.102 0.021 0.078 0.121 0.110 0.119 0.098 0.106
461 0.114 0.114 0.098 0.026 0.087 0.115 0.110 0.121 0.102 0.113
462 0.113 0.113 0.102 0.022 0.090 0.113 0.106 0.120 0.105 0.115
463 0.106 0.113 0.109 0.024 0.086 0.115 0.109 0.118 0.104 0.116
464 0.116 0.122 0.095 0.020 0.088 0.118 0.108 0.123 0.094 0.116
465 0.114 0.119 0.103 0.020 0.086 0.116 0.113 0.121 0.097 0.112
466 0.112 0.125 0.099 0.020 0.084 0.123 0.115 0.126 0.093 0.104
467 0.109 0.124 0.099 0.024 0.083 0.121 0.116 0.123 0.098 0.102
468 0.135 0.127 0.093 0.018 0.082 0.126 0.109 0.128 0.084 0.098
469 0.122 0.131 0.089 0.018 0.091 0.132 0.103 0.136 0.080 0.096
470 0.118 0.125 0.097 0.015 0.089 0.129 0.105 0.133 0.086 0.103
471 0.119 0.126 0.097 0.018 0.084 0.128 0.108 0.130 0.085 0.105
472 0.118 0.129 0.102 0.024 0.078 0.118 0.115 0.124 0.087 0.105
473 0.117 0.138 0.097 0.018 0.076 0.126 0.111 0.128 0.082 0.106
474 0.125 0.141 0.092 0.025 0.079 0.123 0.115 0.127 0.079 0.094
475 0.116 0.128 0.100 0.024 0.079 0.118 0.116 0.126 0.088 0.107
476 0.110 0.127 0.096 0.029 0.078 0.121 0.123 0.126 0.089 0.101
477 0.114 0.127 0.102 0.029 0.077 0.118 0.120 0.122 0.087 0.104
478 0.112 0.123 0.109 0.028 0.076 0.108 0.120 0.115 0.099 0.110
479 0.109 0.119 0.100 0.033 0.085 0.115 0.119 0.122 0.095 0.103
480 0.119 0.127 0.104 0.026 0.081 0.113 0.113 0.116 0.096 0.105
481 0.124 0.132 0.102 0.026 0.079 0.114 0.116 0.115 0.089 0.103
482 0.117 0.127 0.106 0.032 0.077 0.106 0.116 0.106 0.106 0.107
483 0.121 0.132 0.102 0.033 0.079 0.112 0.118 0.112 0.092 0.099
484 0.114 0.128 0.105 0.034 0.079 0.112 0.119 0.112 0.093 0.103
485 0.113 0.124 0.114 0.033 0.077 0.117 0.117 0.119 0.090 0.096
486 0.108 0.126 0.113 0.030 0.077 0.124 0.113 0.124 0.088 0.098
487 0.118 0.138 0.107 0.018 0.079 0.123 0.106 0.127 0.085 0.099
488 0.116 0.133 0.109 0.028 0.080 0.114 0.111 0.118 0.097 0.094
489 0.119 0.138 0.105 0.020 0.079 0.120 0.104 0.128 0.086 0.100
490 0.113 0.131 0.104 0.022 0.080 0.124 0.111 0.128 0.087 0.100
491 0.114 0.130 0.101 0.020 0.082 0.119 0.103 0.128 0.092 0.111
492 0.121 0.126 0.105 0.022 0.085 0.113 0.106 0.123 0.093 0.105
493 0.127 0.130 0.092 0.018 0.088 0.123 0.102 0.130 0.084 0.106
494 0.128 0.130 0.091 0.018 0.086 0.124 0.102 0.130 0.083 0.106
495 0.128 0.131 0.095 0.021 0.084 0.126 0.109 0.126 0.089 0.091
496 0.133 0.130 0.092 0.018 0.086 0.122 0.104 0.128 0.084 0.103
497 0.140 0.129 0.091 0.017 0.085 0.117 0.102 0.127 0.089 0.101
498 0.129 0.125 0.092 0.019 0.087 0.122 0.104 0.130 0.090 0.103
499 0.132 0.121 0.090 0.018 0.091 0.120 0.102 0.134 0.088 0.105
500 0.126 0.125 0.100 0.021 0.092 0.112 0.105 0.123 0.099 0.096
501 0.132 0.117 0.104 0.021 0.090 0.111 0.103 0.123 0.099 0.101
502 0.124 0.120 0.105 0.021 0.099 0.109 0.097 0.121 0.103 0.100
503 0.127 0.121 0.108 0.021 0.089 0.113 0.103 0.121 0.096 0.100
504 0.125 0.120 0.109 0.020 0.087 0.107 0.099 0.123 0.096 0.115
505 0.134 0.122 0.103 0.021 0.089 0.106 0.098 0.122 0.095 0.110
506 0.124 0.120 0.104 0.028 0.084 0.109 0.103 0.119 0.099 0.109
507 0.118 0.116 0.102 0.027 0.087 0.111 0.107 0.123 0.096 0.114
508 0.118 0.121 0.105 0.028 0.085 0.111 0.112 0.121 0.094 0.104
509 0.111 0.117 0.095 0.029 0.085 0.118 0.110 0.128 0.097 0.110
510 0.111 0.114 0.102 0.033 0.085 0.108 0.118 0.117 0.104 0.108
511 0.102 0.122 0.101 0.029 0.087 0.115 0.113 0.120 0.102 0.108
512 0.107 0.119 0.094 0.025 0.092 0.111 0.110 0.124 0.102 0.116
513 0.101 0.117 0.109 0.030 0.082 0.108 0.112 0.119 0.107 0.116
514 0.098 0.118 0.098 0.033 0.088 0.111 0.115 0.121 0.107 0.112
515 0.101 0.118 0.097 0.029 0.088 0.113 0.113 0.123 0.104 0.113
516 0.111 0.121 0.097 0.027 0.090 0.116 0.108 0.123 0.098 0.110
517 0.113 0.120 0.098 0.027 0.094 0.110 0.111 0.122 0.103 0.102
518 0.102 0.112 0.104 0.029 0.090 0.107 0.112 0.122 0.105 0.117
519 0.095 0.112 0.107 0.041 0.092 0.106 0.119 0.114 0.114 0.100
520 0.105 0.108 0.105 0.039 0.092 0.106 0.118 0.115 0.112 0.101
521 0.106 0.125 0.100 0.031 0.086 0.116 0.116 0.119 0.103 0.099
522 0.108 0.119 0.104 0.030 0.085 0.117 0.115 0.120 0.098 0.104
523 0.115 0.109 0.102 0.037 0.089 0.112 0.111 0.119 0.101 0.105
524 0.123 0.109 0.098 0.036 0.089 0.110 0.110 0.119 0.098 0.106
525 0.125 0.107 0.098 0.034 0.088 0.105 0.114 0.117 0.104 0.107
526 0.120 0.119 0.102 0.032 0.084 0.112 0.116 0.118 0.098 0.100
527 0.117 0.122 0.110 0.032 0.083 0.105 0.112 0.115 0.103 0.101
528 0.108 0.113 0.122 0.034 0.082 0.102 0.117 0.112 0.103 0.107
529 0.107 0.125 0.107 0.031 0.087 0.114 0.118 0.120 0.093 0.098
530 0.106 0.110 0.116 0.033 0.085 0.099 0.115 0.117 0.106 0.113
531 0.121 0.120 0.105 0.032 0.090 0.105 0.112 0.115 0.104 0.097
532 0.124 0.120 0.106 0.030 0.091 0.107 0.110 0.117 0.099 0.097
533 0.122 0.121 0.106 0.030 0.087 0.107 0.110 0.117 0.101 0.099
534 0.118 0.117 0.100 0.028 0.093 0.108 0.108 0.123 0.099 0.105
535 0.108 0.119 0.106 0.029 0.088 0.111 0.113 0.119 0.102 0.105
536 0.113 0.108 0.108 0.029 0.090 0.105 0.110 0.123 0.103 0.111
537 0.117 0.132 0.100 0.027 0.087 0.116 0.112 0.125 0.094 0.089
538 0.114 0.125 0.104 0.033 0.093 0.108 0.116 0.120 0.097 0.092
539 0.101 0.119 0.114 0.028 0.091 0.103 0.114 0.117 0.110 0.104
540 0.113 0.121 0.104 0.027 0.089 0.111 0.111 0.120 0.097 0.106
541 0.109 0.121 0.106 0.027 0.088 0.111 0.112 0.119 0.101 0.106
542 0.107 0.115 0.104 0.028 0.096 0.104 0.113 0.121 0.105 0.107
543 0.111 0.116 0.102 0.029 0.095 0.103 0.112 0.120 0.107 0.105
544 0.108 0.113 0.101 0.027 0.099 0.105 0.109 0.123 0.104 0.110
545 0.101 0.122 0.108 0.027 0.083 0.116 0.114 0.123 0.103 0.105
546 0.093 0.111 0.119 0.027 0.089 0.106 0.111 0.115 0.114 0.115
547 0.102 0.108 0.117 0.028 0.086 0.105 0.111 0.118 0.108 0.115
548 0.094 0.112 0.120 0.027 0.090 0.103 0.115 0.114 0.114 0.110
549 0.096 0.106 0.118 0.022 0.096 0.105 0.103 0.120 0.111 0.122
550 0.093 0.108 0.123 0.028 0.089 0.101 0.113 0.112 0.121 0.112
551 0.108 0.114 0.103 0.025 0.094 0.109 0.105 0.123 0.107 0.112
552 0.127 0.115 0.106 0.022 0.084 0.111 0.104 0.123 0.093 0.117
553 0.124 0.122 0.101 0.024 0.078 0.119 0.107 0.128 0.088 0.107
554 0.115 0.112 0.112 0.031 0.085 0.105 0.108 0.115 0.101 0.117
555 0.127 0.123 0.100 0.022 0.079 0.119 0.105 0.129 0.088 0.107
556 0.125 0.124 0.105 0.026 0.081 0.112 0.107 0.124 0.090 0.105
557 0.114 0.118 0.112 0.027 0.081 0.108 0.109 0.122 0.097 0.112
558 0.126 0.124 0.101 0.027 0.083 0.113 0.106 0.125 0.091 0.104
559 0.119 0.119 0.103 0.026 0.088 0.110 0.106 0.128 0.095 0.107
560 0.123 0.123 0.102 0.027 0.083 0.112 0.106 0.124 0.095 0.105
561 0.125 0.118 0.102 0.028 0.078 0.115 0.107 0.124 0.092 0.109
562 0.109 0.107 0.114 0.025 0.089 0.108 0.101 0.121 0.103 0.122
563 0.099 0.106 0.120 0.025 0.086 0.104 0.102 0.121 0.107 0.129
564 0.126 0.108 0.114 0.029 0.078 0.108 0.099 0.116 0.098 0.124
565 0.120 0.108 0.117 0.024 0.082 0.107 0.097 0.117 0.101 0.127
566 0.118 0.109 0.112 0.023 0.084 0.104 0.104 0.120 0.101 0.126
567 0.126 0.115 0.109 0.020 0.092 0.099 0.100 0.124 0.095 0.119
568 0.119 0.109 0.111 0.024 0.082 0.105 0.103 0.120 0.100 0.126
569 0.118 0.114 0.111 0.027 0.077 0.106 0.109 0.118 0.101 0.120
570 0.112 0.110 0.113 0.026 0.081 0.105 0.106 0.120 0.101 0.127
571 0.110 0.111 0.113 0.028 0.080 0.104 0.107 0.118 0.104 0.126
572 0.108 0.113 0.118 0.025 0.078 0.106 0.108 0.120 0.099 0.126
573 0.118 0.110 0.116 0.022 0.084 0.101 0.103 0.119 0.100 0.126
574 0.105 0.111 0.115 0.022 0.083 0.105 0.106 0.119 0.105 0.129
575 0.113 0.109 0.126 0.024 0.080 0.095 0.103 0.115 0.103 0.131
576 0.105 0.110 0.128 0.024 0.080 0.096 0.104 0.116 0.104 0.133
577 0.110 0.109 0.121 0.029 0.078 0.100 0.107 0.115 0.103 0.128
578 0.099 0.108 0.128 0.028 0.078 0.099 0.108 0.113 0.111 0.128
579 0.098 0.108 0.130 0.027 0.077 0.099 0.110 0.113 0.111 0.127
580 0.113 0.112 0.126 0.032 0.075 0.100 0.113 0.111 0.104 0.116
581 0.118 0.113 0.115 0.023 0.084 0.110 0.103 0.114 0.107 0.112
582 0.113 0.105 0.120 0.023 0.083 0.106 0.103 0.112 0.117 0.118
583 0.118 0.106 0.121 0.028 0.079 0.101 0.104 0.112 0.111 0.120
584 0.119 0.103 0.120 0.022 0.083 0.103 0.099 0.116 0.115 0.120
585 0.115 0.100 0.126 0.029 0.082 0.096 0.104 0.109 0.118 0.121
586 0.108 0.100 0.129 0.033 0.078 0.094 0.108 0.109 0.114 0.126
587 0.112 0.102 0.122 0.031 0.083 0.098 0.101 0.108 0.117 0.126
588 0.109 0.103 0.122 0.026 0.086 0.098 0.100 0.109 0.119 0.128
589 0.103 0.099 0.127 0.027 0.079 0.096 0.105 0.111 0.117 0.135
590 0.111 0.104 0.124 0.027 0.079 0.096 0.106 0.108 0.117 0.128
591 0.119 0.100 0.129 0.033 0.077 0.093 0.108 0.107 0.114 0.120
592 0.115 0.099 0.131 0.032 0.077 0.091 0.109 0.107 0.116 0.122
593 0.118 0.098 0.126 0.030 0.080 0.094 0.104 0.111 0.110 0.129
594 0.123 0.103 0.120 0.026 0.088 0.092 0.101 0.114 0.109 0.123
595 0.124 0.102 0.123 0.025 0.090 0.088 0.101 0.114 0.112 0.122
596 0.097 0.093 0.138 0.029 0.084 0.094 0.106 0.112 0.119 0.128
597 0.110 0.113 0.122 0.028 0.096 0.096 0.101 0.116 0.106 0.111
598 0.132 0.117 0.108 0.025 0.096 0.105 0.099 0.114 0.103 0.102
599 0.124 0.113 0.112 0.026 0.097 0.103 0.100 0.121 0.098 0.106
600 0.117 0.113 0.114 0.023 0.097 0.104 0.099 0.122 0.101 0.109
601 0.109 0.105 0.126 0.025 0.095 0.097 0.098 0.120 0.107 0.118
602 0.115 0.109 0.127 0.028 0.088 0.091 0.102 0.115 0.107 0.117
603 0.123 0.105 0.124 0.023 0.091 0.093 0.098 0.119 0.110 0.114
604 0.122 0.105 0.125 0.024 0.091 0.093 0.099 0.120 0.108 0.114
605 0.111 0.116 0.128 0.028 0.088 0.092 0.104 0.112 0.109 0.112
606 0.103 0.110 0.130 0.030 0.085 0.093 0.104 0.116 0.108 0.120
607 0.102 0.107 0.131 0.028 0.090 0.091 0.103 0.117 0.111 0.119
608 0.112 0.103 0.130 0.023 0.082 0.096 0.107 0.116 0.112 0.120
609 0.111 0.102 0.130 0.025 0.081 0.095 0.107 0.116 0.113 0.120
610 0.109 0.103 0.133 0.027 0.084 0.092 0.107 0.113 0.113 0.118
611 0.109 0.103 0.132 0.027 0.084 0.091 0.108 0.112 0.116 0.119
612 0.112 0.103 0.130 0.024 0.085 0.091 0.101 0.115 0.113 0.125
613 0.116 0.101 0.126 0.024 0.084 0.096 0.095 0.116 0.110 0.133
614 0.114 0.100 0.127 0.023 0.086 0.095 0.095 0.116 0.112 0.133
615 0.133 0.108 0.114 0.019 0.090 0.099 0.098 0.119 0.105 0.115
616 0.133 0.106 0.114 0.021 0.092 0.098 0.101 0.118 0.106 0.111
617 0.118 0.101 0.123 0.021 0.087 0.096 0.096 0.118 0.111 0.130
618 0.117 0.107 0.114 0.017 0.094 0.097 0.101 0.125 0.109 0.120
619 0.107 0.104 0.118 0.014 0.093 0.102 0.097 0.123 0.113 0.129
620 0.104 0.113 0.121 0.019 0.084 0.106 0.107 0.113 0.120 0.112
621 0.110 0.110 0.124 0.020 0.082 0.105 0.106 0.116 0.116 0.113
622 0.106 0.116 0.125 0.020 0.082 0.111 0.105 0.116 0.110 0.109
623 0.106 0.107 0.117 0.018 0.087 0.107 0.100 0.122 0.110 0.127
624 0.112 0.109 0.116 0.019 0.089 0.100 0.103 0.123 0.110 0.120
625 0.120 0.107 0.111 0.020 0.089 0.103 0.100 0.121 0.109 0.120
626 0.111 0.119 0.112 0.017 0.078 0.117 0.103 0.120 0.108 0.115
627 0.125 0.125 0.109 0.019 0.078 0.117 0.102 0.111 0.109 0.107
628 0.121 0.117 0.112 0.020 0.088 0.103 0.106 0.119 0.108 0.107
629 0.116 0.112 0.112 0.019 0.084 0.110 0.099 0.116 0.107 0.125
630 0.102 0.101 0.123 0.023 0.088 0.102 0.104 0.121 0.110 0.125
631 0.105 0.106 0.114 0.021 0.087 0.106 0.101 0.122 0.111 0.127
632 0.105 0.102 0.119 0.024 0.088 0.103 0.104 0.121 0.109 0.127
633 0.104 0.107 0.120 0.027 0.085 0.106 0.108 0.117 0.112 0.113
634 0.110 0.111 0.117 0.022 0.085 0.111 0.103 0.116 0.114 0.112
635 0.126 0.122 0.108 0.024 0.082 0.114 0.099 0.114 0.105 0.107
636 0.128 0.118 0.115 0.024 0.084 0.105 0.105 0.112 0.107 0.102
637 0.135 0.117 0.116 0.022 0.081 0.101 0.103 0.110 0.108 0.107
638 0.136 0.122 0.111 0.023 0.075 0.109 0.100 0.110 0.105 0.109
639 0.126 0.122 0.105 0.023 0.079 0.115 0.102 0.114 0.105 0.109
640 0.121 0.114 0.116 0.024 0.076 0.113 0.103 0.112 0.106 0.113
641 0.109 0.116 0.114 0.028 0.077 0.117 0.110 0.109 0.108 0.112
642 0.120 0.123 0.105 0.020 0.081 0.119 0.101 0.116 0.105 0.110
643 0.120 0.120 0.106 0.022 0.078 0.117 0.101 0.114 0.107 0.114
644 0.114 0.114 0.116 0.030 0.080 0.108 0.107 0.109 0.112 0.109
645 0.125 0.121 0.112 0.019 0.080 0.113 0.100 0.112 0.109 0.110
646 0.137 0.119 0.112 0.021 0.088 0.099 0.104 0.115 0.104 0.101
647 0.119 0.116 0.116 0.021 0.086 0.109 0.101 0.112 0.110 0.110
648 0.116 0.111 0.123 0.027 0.086 0.102 0.106 0.108 0.113 0.108
649 0.116 0.117 0.126 0.027 0.088 0.103 0.106 0.106 0.111 0.101
650 0.116 0.116 0.128 0.027 0.088 0.100 0.106 0.105 0.113 0.101
651 0.115 0.116 0.127 0.026 0.089 0.102 0.106 0.106 0.113 0.102
652 0.143 0.117 0.111 0.023 0.083 0.105 0.099 0.109 0.105 0.105
653 0.126 0.114 0.121 0.026 0.088 0.100 0.106 0.107 0.110 0.101
654 0.111 0.111 0.126 0.026 0.086 0.100 0.107 0.110 0.114 0.108
655 0.121 0.112 0.128 0.025 0.082 0.101 0.106 0.107 0.111 0.107
656 0.121 0.112 0.128 0.025 0.082 0.102 0.106 0.107 0.111 0.107
657 0.125 0.111 0.119 0.023 0.091 0.099 0.103 0.110 0.114 0.105
658 0.120 0.112 0.119 0.029 0.082 0.103 0.107 0.110 0.110 0.109
659 0.135 0.118 0.110 0.023 0.084 0.103 0.104 0.112 0.106 0.105
660 0.129 0.121 0.111 0.024 0.087 0.101 0.107 0.110 0.109 0.101
661 0.125 0.119 0.114 0.027 0.090 0.101 0.107 0.107 0.113 0.097
662 0.120 0.118 0.121 0.025 0.086 0.104 0.103 0.108 0.111 0.104
663 0.131 0.121 0.112 0.026 0.087 0.099 0.108 0.109 0.110 0.097
664 0.129 0.118 0.114 0.023 0.088 0.100 0.104 0.109 0.112 0.103
665 0.123 0.115 0.119 0.024 0.086 0.105 0.104 0.107 0.113 0.104
666 0.126 0.114 0.116 0.024 0.085 0.107 0.101 0.109 0.113 0.104
667 0.126 0.118 0.118 0.025 0.091 0.099 0.105 0.108 0.112 0.097
668 0.135 0.124 0.108 0.022 0.096 0.099 0.104 0.110 0.110 0.092
669 0.125 0.119 0.119 0.023 0.087 0.104 0.106 0.106 0.112 0.100
670 0.136 0.124 0.112 0.023 0.096 0.094 0.105 0.111 0.109 0.090
671 0.132 0.123 0.118 0.026 0.085 0.099 0.107 0.110 0.106 0.095
672 0.127 0.122 0.121 0.027 0.088 0.098 0.108 0.110 0.106 0.094
673 0.142 0.131 0.118 0.020 0.084 0.103 0.102 0.109 0.101 0.090
674 0.154 0.141 0.102 0.019 0.085 0.115 0.099 0.109 0.091 0.084
675 0.143 0.137 0.111 0.018 0.085 0.116 0.099 0.107 0.096 0.088
676 0.112 0.124 0.123 0.018 0.092 0.103 0.106 0.115 0.106 0.101
677 0.137 0.134 0.107 0.019 0.085 0.115 0.097 0.110 0.100 0.095
678 0.133 0.134 0.108 0.016 0.086 0.117 0.097 0.111 0.101 0.097
679 0.138 0.137 0.120 0.019 0.079 0.114 0.101 0.104 0.099 0.089
680 0.114 0.120 0.132 0.032 0.081 0.103 0.115 0.105 0.106 0.093
681 0.110 0.127 0.129 0.021 0.083 0.110 0.103 0.113 0.103 0.102
682 0.108 0.122 0.127 0.020 0.085 0.111 0.106 0.114 0.104 0.103
683 0.110 0.124 0.125 0.020 0.085 0.112 0.101 0.115 0.102 0.105
684 0.129 0.127 0.114 0.028 0.084 0.115 0.101 0.105 0.103 0.094
685 0.134 0.135 0.121 0.030 0.078 0.116 0.105 0.101 0.095 0.086
686 0.129 0.133 0.120 0.029 0.077 0.116 0.108 0.101 0.099 0.087
687 0.135 0.134 0.118 0.029 0.077 0.120 0.105 0.101 0.094 0.087
688 0.137 0.129 0.120 0.029 0.077 0.115 0.106 0.102 0.096 0.089
689 0.133 0.128 0.127 0.030 0.077 0.115 0.107 0.100 0.096 0.087
690 0.129 0.123 0.130 0.031 0.078 0.111 0.106 0.100 0.100 0.092
691 0.105 0.107 0.131 0.022 0.090 0.106 0.103 0.118 0.104 0.115
692 0.123 0.117 0.123 0.024 0.082 0.111 0.101 0.109 0.103 0.107
693 0.120 0.115 0.126 0.020 0.088 0.104 0.099 0.111 0.110 0.106
694 0.120 0.121 0.116 0.020 0.088 0.108 0.099 0.111 0.111 0.106
695 0.108 0.107 0.132 0.022 0.090 0.100 0.105 0.117 0.108 0.111
696 0.109 0.105 0.125 0.026 0.092 0.101 0.108 0.117 0.108 0.111
697 0.118 0.111 0.121 0.031 0.086 0.107 0.108 0.108 0.110 0.100
698 0.136 0.127 0.105 0.020 0.088 0.106 0.099 0.113 0.108 0.097
699 0.120 0.117 0.117 0.023 0.085 0.114 0.102 0.112 0.108 0.102
700 0.112 0.117 0.120 0.023 0.089 0.107 0.102 0.117 0.110 0.103
701 0.108 0.113 0.124 0.022 0.092 0.106 0.103 0.117 0.112 0.103
702 0.123 0.121 0.119 0.019 0.088 0.098 0.105 0.115 0.110 0.102
703 0.119 0.117 0.120 0.020 0.085 0.113 0.102 0.111 0.109 0.105
704 0.128 0.115 0.116 0.023 0.088 0.106 0.102 0.113 0.109 0.101
705 0.119 0.115 0.121 0.020 0.092 0.106 0.103 0.119 0.105 0.100
706 0.116 0.115 0.127 0.018 0.093 0.102 0.104 0.116 0.110 0.100
707 0.115 0.113 0.125 0.023 0.091 0.097 0.107 0.116 0.111 0.101
708 0.112 0.114 0.126 0.018 0.092 0.100 0.106 0.117 0.112 0.103
709 0.118 0.117 0.126 0.019 0.091 0.102 0.103 0.115 0.110 0.099
710 0.119 0.116 0.118 0.021 0.091 0.106 0.104 0.119 0.105 0.101
711 0.113 0.115 0.120 0.019 0.092 0.105 0.102 0.121 0.107 0.105
712 0.115 0.113 0.117 0.025 0.090 0.103 0.107 0.119 0.106 0.105
713 0.111 0.112 0.122 0.021 0.095 0.103 0.104 0.121 0.107 0.103
714 0.115 0.112 0.120 0.025 0.091 0.102 0.108 0.118 0.106 0.103
715 0.115 0.116 0.114 0.022 0.095 0.109 0.100 0.119 0.107 0.101
716 0.116 0.114 0.125 0.026 0.086 0.099 0.108 0.113 0.110 0.104
717 0.112 0.115 0.124 0.024 0.087 0.100 0.107 0.114 0.111 0.105
718 0.111 0.115 0.124 0.020 0.090 0.100 0.107 0.115 0.113 0.105
719 0.112 0.114 0.129 0.019 0.094 0.099 0.105 0.116 0.113 0.099
720 0.115 0.114 0.121 0.020 0.093 0.104 0.105 0.120 0.108 0.100
721 0.117 0.115 0.120 0.018 0.092 0.106 0.104 0.120 0.107 0.100
722 0.117 0.114 0.121 0.019 0.094 0.105 0.105 0.120 0.107 0.099
723 0.122 0.113 0.121 0.020 0.091 0.103 0.104 0.117 0.106 0.102
724 0.124 0.118 0.118 0.020 0.092 0.107 0.102 0.119 0.104 0.097
725 0.121 0.115 0.115 0.022 0.093 0.108 0.105 0.119 0.103 0.100
726 0.122 0.114 0.113 0.022 0.090 0.112 0.106 0.118 0.101 0.102
727 0.118 0.113 0.121 0.023 0.087 0.104 0.109 0.113 0.109 0.102
728 0.120 0.115 0.108 0.020 0.087 0.115 0.105 0.121 0.104 0.105
729 0.119 0.116 0.110 0.020 0.085 0.114 0.106 0.120 0.105 0.104
730 0.123 0.117 0.114 0.020 0.091 0.110 0.105 0.119 0.102 0.100
731 0.119 0.119 0.113 0.014 0.088 0.112 0.104 0.120 0.107 0.105
732 0.118 0.115 0.110 0.018 0.088 0.115 0.104 0.121 0.105 0.107
733 0.118 0.115 0.106 0.019 0.090 0.117 0.101 0.121 0.107 0.106
734 0.111 0.111 0.110 0.016 0.089 0.120 0.098 0.122 0.109 0.114
735 0.123 0.117 0.106 0.018 0.086 0.116 0.102 0.123 0.102 0.106
736 0.115 0.112 0.110 0.016 0.087 0.120 0.100 0.121 0.109 0.110
737 0.106 0.114 0.118 0.013 0.087 0.118 0.101 0.123 0.108 0.111
738 0.110 0.113 0.115 0.016 0.087 0.118 0.100 0.123 0.105 0.111
739 0.110 0.118 0.111 0.018 0.084 0.119 0.103 0.121 0.109 0.107
740 0.116 0.117 0.110 0.012 0.091 0.116 0.101 0.125 0.103 0.109
741 0.117 0.118 0.106 0.016 0.091 0.115 0.104 0.126 0.102 0.105
742 0.122 0.114 0.104 0.017 0.088 0.117 0.101 0.125 0.102 0.110
743 0.120 0.115 0.106 0.017 0.088 0.116 0.101 0.124 0.104 0.108
744 0.118 0.123 0.102 0.016 0.083 0.126 0.100 0.130 0.097 0.105
745 0.118 0.123 0.104 0.017 0.083 0.123 0.104 0.128 0.100 0.099
746 0.117 0.117 0.108 0.016 0.088 0.117 0.102 0.124 0.106 0.106
747 0.119 0.118 0.107 0.015 0.088 0.117 0.101 0.123 0.105 0.106
748 0.120 0.125 0.097 0.025 0.087 0.121 0.109 0.118 0.105 0.092
749 0.125 0.126 0.093 0.020 0.090 0.123 0.105 0.122 0.104 0.092
750 0.133 0.131 0.096 0.021 0.082 0.123 0.109 0.119 0.098 0.089
751 0.117 0.127 0.099 0.018 0.090 0.120 0.108 0.125 0.101 0.093
752 0.117 0.129 0.104 0.016 0.086 0.124 0.109 0.123 0.099 0.091
753 0.112 0.116 0.112 0.022 0.088 0.115 0.104 0.118 0.111 0.102
754 0.112 0.121 0.106 0.013 0.093 0.119 0.106 0.124 0.103 0.103
755 0.124 0.128 0.107 0.015 0.080 0.123 0.103 0.128 0.094 0.098
756 0.114 0.125 0.106 0.013 0.089 0.123 0.106 0.127 0.100 0.098
757 0.114 0.116 0.108 0.016 0.094 0.111 0.105 0.118 0.112 0.105
758 0.120 0.120 0.107 0.017 0.089 0.115 0.104 0.114 0.113 0.101
759 0.110 0.123 0.103 0.019 0.100 0.118 0.105 0.115 0.110 0.098
760 0.102 0.118 0.108 0.020 0.093 0.116 0.107 0.117 0.113 0.106
761 0.120 0.122 0.104 0.021 0.087 0.117 0.107 0.113 0.110 0.100
762 0.115 0.122 0.100 0.021 0.091 0.120 0.104 0.114 0.110 0.102
763 0.108 0.115 0.113 0.024 0.087 0.113 0.106 0.111 0.114 0.109
764 0.121 0.120 0.108 0.020 0.086 0.113 0.102 0.112 0.112 0.107
765 0.102 0.112 0.120 0.021 0.088 0.106 0.110 0.113 0.116 0.111
766 0.114 0.118 0.112 0.021 0.085 0.111 0.107 0.110 0.116 0.106
767 0.117 0.117 0.113 0.021 0.082 0.110 0.103 0.112 0.115 0.110
768 0.108 0.116 0.114 0.019 0.089 0.108 0.106 0.114 0.115 0.111
769 0.108 0.116 0.114 0.019 0.088 0.108 0.107 0.114 0.115 0.111
770 0.110 0.114 0.121 0.023 0.081 0.105 0.111 0.112 0.112 0.112
771 0.107 0.119 0.111 0.023 0.082 0.115 0.110 0.117 0.111 0.106
772 0.105 0.121 0.113 0.021 0.083 0.113 0.113 0.116 0.112 0.103
773 0.106 0.122 0.113 0.020 0.084 0.113 0.111 0.117 0.112 0.104
774 0.109 0.119 0.117 0.018 0.088 0.107 0.110 0.113 0.113 0.107
775 0.109 0.123 0.114 0.022 0.082 0.113 0.113 0.116 0.108 0.101
776 0.107 0.118 0.119 0.023 0.086 0.107 0.112 0.110 0.112 0.106
777 0.106 0.115 0.116 0.022 0.088 0.107 0.110 0.112 0.114 0.110
778 0.108 0.114 0.116 0.022 0.088 0.105 0.108 0.111 0.116 0.112
779 0.103 0.115 0.116 0.020 0.089 0.107 0.108 0.114 0.116 0.112
780 0.105 0.111 0.118 0.021 0.085 0.108 0.104 0.116 0.116 0.117
781 0.103 0.115 0.116 0.020 0.088 0.109 0.108 0.113 0.116 0.113
782 0.100 0.115 0.120 0.018 0.088 0.106 0.108 0.110 0.120 0.114
783 0.105 0.115 0.117 0.018 0.088 0.110 0.106 0.114 0.112 0.115
784 0.108 0.120 0.117 0.018 0.085 0.115 0.104 0.111 0.110 0.111
785 0.107 0.120 0.116 0.018 0.086 0.115 0.104 0.111 0.112 0.111
786 0.098 0.114 0.123 0.018 0.087 0.108 0.108 0.115 0.114 0.116
787 0.121 0.123 0.111 0.018 0.088 0.112 0.103 0.110 0.111 0.103
788 0.107 0.122 0.116 0.019 0.087 0.114 0.108 0.110 0.112 0.106
789 0.119 0.121 0.111 0.017 0.089 0.112 0.106 0.112 0.110 0.104
790 0.119 0.123 0.114 0.018 0.087 0.112 0.106 0.110 0.110 0.102
791 0.107 0.121 0.117 0.017 0.090 0.111 0.109 0.111 0.113 0.104
792 0.102 0.120 0.122 0.018 0.091 0.109 0.111 0.112 0.111 0.104
793 0.123 0.117 0.114 0.023 0.083 0.109 0.102 0.110 0.112 0.108
794 0.122 0.125 0.115 0.020 0.086 0.110 0.105 0.108 0.106 0.102
795 0.115 0.126 0.119 0.019 0.087 0.107 0.105 0.107 0.112 0.103
796 0.100 0.120 0.120 0.020 0.091 0.109 0.109 0.111 0.113 0.106
797 0.115 0.125 0.120 0.017 0.087 0.107 0.104 0.107 0.112 0.106
798 0.095 0.120 0.126 0.019 0.090 0.106 0.111 0.109 0.118 0.106
799 0.101 0.119 0.122 0.020 0.090 0.106 0.111 0.113 0.113 0.105
800 0.105 0.122 0.120 0.019 0.092 0.109 0.109 0.110 0.116 0.100
801 0.099 0.120 0.123 0.018 0.094 0.107 0.110 0.112 0.116 0.101
802 0.096 0.119 0.126 0.017 0.093 0.104 0.112 0.113 0.114 0.105
803 0.104 0.121 0.122 0.018 0.092 0.103 0.110 0.111 0.115 0.104
804 0.101 0.121 0.119 0.018 0.091 0.107 0.112 0.111 0.115 0.104
805 0.103 0.122 0.120 0.018 0.092 0.108 0.111 0.110 0.114 0.101
806 0.106 0.120 0.120 0.017 0.091 0.107 0.108 0.114 0.110 0.107
807 0.104 0.120 0.121 0.019 0.090 0.106 0.109 0.113 0.113 0.105
808 0.106 0.121 0.119 0.018 0.092 0.109 0.108 0.111 0.115 0.102
809 0.108 0.123 0.115 0.018 0.090 0.108 0.108 0.115 0.111 0.104
810 0.101 0.116 0.121 0.017 0.094 0.111 0.108 0.112 0.114 0.107
811 0.103 0.118 0.119 0.020 0.092 0.106 0.110 0.112 0.113 0.106
812 0.103 0.118 0.125 0.018 0.092 0.103 0.111 0.110 0.115 0.104
813 0.109 0.120 0.114 0.020 0.091 0.106 0.109 0.114 0.112 0.104
814 0.101 0.118 0.120 0.019 0.094 0.104 0.110 0.112 0.119 0.103
815 0.111 0.128 0.114 0.017 0.096 0.108 0.106 0.110 0.114 0.095
816 0.122 0.129 0.104 0.017 0.096 0.112 0.104 0.115 0.107 0.093
817 0.118 0.126 0.109 0.016 0.096 0.109 0.106 0.114 0.110 0.095
818 0.106 0.124 0.111 0.016 0.093 0.114 0.103 0.117 0.115 0.103
819 0.123 0.131 0.103 0.019 0.089 0.117 0.104 0.110 0.107 0.097
820 0.119 0.127 0.107 0.018 0.097 0.107 0.106 0.115 0.109 0.094
821 0.115 0.126 0.108 0.018 0.096 0.105 0.108 0.117 0.109 0.099
822 0.116 0.126 0.106 0.018 0.096 0.106 0.109 0.117 0.108 0.098
823 0.121 0.130 0.107 0.018 0.096 0.107 0.107 0.115 0.107 0.093
824 0.110 0.130 0.112 0.016 0.097 0.104 0.110 0.116 0.107 0.098
825 0.129 0.131 0.105 0.017 0.096 0.104 0.104 0.116 0.103 0.095
826 0.108 0.122 0.111 0.015 0.096 0.112 0.109 0.116 0.108 0.102
827 0.106 0.118 0.109 0.017 0.094 0.117 0.103 0.120 0.109 0.107
828 0.109 0.122 0.117 0.025 0.095 0.106 0.114 0.110 0.111 0.091
829 0.116 0.121 0.116 0.023 0.087 0.110 0.104 0.113 0.111 0.099
830 0.115 0.121 0.116 0.026 0.087 0.110 0.109 0.112 0.107 0.097
831 0.104 0.113 0.134 0.024 0.081 0.101 0.108 0.107 0.116 0.112
832 0.101 0.121 0.129 0.021 0.087 0.102 0.111 0.104 0.118 0.105
833 0.091 0.116 0.134 0.023 0.089 0.099 0.115 0.106 0.121 0.106
834 0.092 0.118 0.132 0.025 0.087 0.100 0.118 0.105 0.119 0.104
835 0.091 0.116 0.134 0.023 0.089 0.096 0.114 0.107 0.121 0.109
836 0.090 0.115 0.137 0.021 0.091 0.097 0.114 0.105 0.122 0.108
837 0.094 0.119 0.128 0.023 0.086 0.106 0.115 0.108 0.115 0.106
838 0.096 0.118 0.134 0.025 0.081 0.102 0.120 0.106 0.114 0.105
839 0.095 0.111 0.146 0.023 0.078 0.097 0.115 0.105 0.120 0.110
840 0.090 0.116 0.137 0.020 0.088 0.100 0.114 0.105 0.122 0.107
841 0.096 0.116 0.129 0.020 0.083 0.105 0.115 0.110 0.118 0.109
842 0.090 0.110 0.140 0.022 0.084 0.098 0.118 0.106 0.122 0.108
843 0.102 0.116 0.130 0.020 0.087 0.102 0.111 0.111 0.118 0.104
844 0.103 0.117 0.128 0.020 0.087 0.103 0.111 0.112 0.116 0.102
845 0.102 0.116 0.129 0.020 0.087 0.102 0.111 0.112 0.117 0.103
846 0.097 0.106 0.135 0.020 0.085 0.103 0.113 0.109 0.122 0.110
847 0.097 0.106 0.140 0.022 0.084 0.100 0.115 0.109 0.117 0.111
848 0.095 0.106 0.135 0.020 0.082 0.104 0.115 0.110 0.119 0.112
849 0.091 0.109 0.141 0.021 0.086 0.098 0.120 0.105 0.123 0.107
850 0.112 0.121 0.125 0.022 0.084 0.099 0.113 0.107 0.117 0.100
851 0.099 0.117 0.125 0.024 0.086 0.099 0.117 0.109 0.121 0.103
852 0.098 0.117 0.122 0.023 0.091 0.102 0.112 0.109 0.122 0.104
853 0.095 0.116 0.121 0.024 0.091 0.099 0.116 0.109 0.123 0.104
854 0.097 0.116 0.119 0.024 0.091 0.100 0.117 0.110 0.123 0.103
855 0.101 0.113 0.121 0.022 0.090 0.101 0.115 0.112 0.120 0.105
856 0.097 0.116 0.119 0.025 0.091 0.100 0.116 0.110 0.122 0.103
857 0.106 0.116 0.124 0.023 0.090 0.097 0.118 0.110 0.115 0.100
858 0.107 0.119 0.127 0.025 0.083 0.097 0.118 0.104 0.119 0.101
859 0.098 0.118 0.118 0.023 0.091 0.102 0.114 0.111 0.121 0.104
860 0.102 0.114 0.119 0.022 0.090 0.102 0.112 0.113 0.119 0.106
861 0.104 0.123 0.109 0.021 0.095 0.105 0.113 0.112 0.120 0.097
862 0.098 0.119 0.124 0.021 0.089 0.101 0.115 0.108 0.123 0.103
863 0.095 0.125 0.125 0.019 0.092 0.105 0.114 0.108 0.121 0.096
864 0.093 0.124 0.124 0.018 0.092 0.104 0.116 0.109 0.121 0.098
865 0.091 0.117 0.130 0.024 0.090 0.101 0.114 0.106 0.123 0.104
866 0.095 0.122 0.129 0.022 0.088 0.104 0.112 0.109 0.118 0.102
867 0.090 0.112 0.133 0.020 0.090 0.101 0.118 0.106 0.127 0.105
868 0.094 0.113 0.128 0.019 0.089 0.104 0.114 0.110 0.122 0.107
869 0.090 0.113 0.131 0.020 0.089 0.102 0.115 0.107 0.126 0.106
870 0.093 0.114 0.130 0.020 0.091 0.102 0.116 0.106 0.125 0.103
871 0.091 0.113 0.137 0.019 0.087 0.099 0.115 0.106 0.125 0.108
872 0.084 0.110 0.134 0.021 0.092 0.099 0.119 0.107 0.129 0.105
873 0.100 0.116 0.125 0.017 0.087 0.108 0.110 0.113 0.114 0.111
874 0.102 0.118 0.116 0.020 0.090 0.106 0.111 0.114 0.115 0.106
875 0.091 0.116 0.136 0.019 0.086 0.104 0.113 0.106 0.123 0.107
876 0.095 0.114 0.136 0.019 0.086 0.102 0.112 0.107 0.120 0.109
877 0.086 0.107 0.141 0.021 0.090 0.096 0.119 0.107 0.124 0.109
878 0.097 0.111 0.129 0.020 0.089 0.099 0.113 0.112 0.117 0.112
879 0.100 0.114 0.125 0.020 0.089 0.105 0.112 0.109 0.117 0.108
880 0.100 0.115 0.123 0.021 0.091 0.105 0.111 0.111 0.116 0.108
881 0.097 0.112 0.125 0.020 0.090 0.101 0.114 0.111 0.120 0.110
882 0.095 0.114 0.125 0.023 0.088 0.102 0.113 0.110 0.121 0.108
883 0.097 0.114 0.124 0.023 0.090 0.102 0.113 0.110 0.120 0.108
884 0.088 0.108 0.132 0.020 0.089 0.105 0.114 0.109 0.123 0.113
885 0.096 0.116 0.119 0.022 0.092 0.111 0.116 0.111 0.117 0.101
886 0.102 0.114 0.116 0.018 0.093 0.106 0.108 0.117 0.116 0.109
887 0.094 0.117 0.117 0.012 0.098 0.111 0.110 0.115 0.120 0.106
888 0.096 0.117 0.120 0.019 0.091 0.113 0.111 0.111 0.118 0.104
889 0.100 0.114 0.116 0.018 0.094 0.114 0.105 0.118 0.112 0.108
890 0.103 0.117 0.113 0.021 0.091 0.117 0.108 0.117 0.109 0.104
891 0.112 0.116 0.112 0.021 0.094 0.112 0.107 0.116 0.110 0.101
892 0.115 0.116 0.114 0.020 0.092 0.113 0.104 0.119 0.105 0.103
893 0.099 0.114 0.117 0.021 0.092 0.112 0.108 0.118 0.110 0.108
894 0.102 0.115 0.130 0.021 0.084 0.111 0.109 0.114 0.107 0.107
895 0.107 0.121 0.112 0.019 0.098 0.110 0.108 0.113 0.113 0.099
896 0.113 0.121 0.107 0.022 0.096 0.113 0.103 0.117 0.109 0.099
897 0.105 0.111 0.123 0.022 0.089 0.106 0.105 0.113 0.115 0.111
898 0.107 0.113 0.121 0.023 0.087 0.106 0.104 0.113 0.114 0.110
899 0.106 0.116 0.112 0.016 0.096 0.116 0.104 0.116 0.112 0.106
900 0.107 0.123 0.109 0.007 0.102 0.119 0.099 0.121 0.107 0.107
901 0.105 0.125 0.116 0.009 0.102 0.116 0.101 0.117 0.109 0.101
902 0.105 0.120 0.116 0.011 0.101 0.114 0.103 0.115 0.113 0.102
903 0.103 0.123 0.119 0.006 0.102 0.114 0.102 0.114 0.114 0.102
904 0.111 0.121 0.110 0.008 0.100 0.113 0.101 0.118 0.111 0.107
905 0.098 0.120 0.122 0.008 0.098 0.111 0.107 0.113 0.117 0.105
906 0.100 0.117 0.122 0.009 0.100 0.108 0.108 0.114 0.118 0.104
907 0.101 0.113 0.121 0.007 0.100 0.110 0.106 0.120 0.110 0.112
908 0.100 0.117 0.123 0.009 0.099 0.109 0.108 0.114 0.118 0.103
909 0.094 0.118 0.137 0.009 0.098 0.102 0.112 0.111 0.116 0.102
910 0.100 0.115 0.130 0.007 0.098 0.108 0.108 0.116 0.112 0.106
911 0.104 0.111 0.119 0.010 0.100 0.111 0.106 0.119 0.109 0.111
912 0.102 0.118 0.122 0.009 0.093 0.115 0.098 0.116 0.115 0.111
913 0.100 0.116 0.123 0.010 0.098 0.110 0.108 0.113 0.118 0.104
914 0.100 0.121 0.124 0.007 0.099 0.112 0.106 0.114 0.115 0.103
915 0.108 0.121 0.123 0.008 0.098 0.108 0.106 0.112 0.114 0.102
916 0.111 0.127 0.112 0.008 0.095 0.112 0.104 0.119 0.107 0.104
917 0.105 0.123 0.111 0.007 0.096 0.121 0.101 0.120 0.106 0.109
918 0.099 0.124 0.118 0.007 0.100 0.111 0.107 0.115 0.117 0.102
919 0.105 0.129 0.115 0.005 0.091 0.120 0.102 0.119 0.106 0.108
920 0.104 0.117 0.116 0.005 0.099 0.113 0.094 0.125 0.110 0.115
921 0.104 0.118 0.112 0.006 0.099 0.118 0.097 0.121 0.113 0.112
922 0.104 0.115 0.116 0.006 0.097 0.116 0.098 0.120 0.113 0.113
923 0.102 0.119 0.120 0.008 0.094 0.114 0.099 0.119 0.113 0.111
924 0.103 0.115 0.116 0.008 0.097 0.115 0.100 0.121 0.113 0.112
925 0.104 0.111 0.118 0.008 0.098 0.113 0.098 0.123 0.111 0.116
926 0.108 0.116 0.115 0.007 0.096 0.109 0.101 0.120 0.114 0.114
927 0.112 0.117 0.123 0.009 0.093 0.110 0.099 0.120 0.109 0.108
928 0.114 0.115 0.115 0.010 0.092 0.114 0.098 0.125 0.102 0.114
929 0.095 0.107 0.143 0.010 0.086 0.107 0.102 0.115 0.116 0.119
930 0.101 0.108 0.140 0.012 0.085 0.107 0.103 0.115 0.114 0.116
931 0.098 0.114 0.137 0.012 0.089 0.108 0.106 0.111 0.115 0.111
932 0.094 0.114 0.135 0.009 0.092 0.107 0.107 0.112 0.115 0.116
933 0.096 0.118 0.124 0.013 0.087 0.113 0.109 0.113 0.116 0.110
934 0.096 0.118 0.130 0.013 0.089 0.110 0.110 0.110 0.117 0.107
935 0.089 0.111 0.135 0.013 0.094 0.105 0.110 0.111 0.121 0.112
936 0.093 0.116 0.139 0.013 0.086 0.108 0.111 0.112 0.110 0.110
937 0.093 0.115 0.135 0.013 0.092 0.108 0.107 0.112 0.114 0.111
938 0.091 0.118 0.142 0.014 0.086 0.107 0.113 0.111 0.110 0.108
939 0.093 0.113 0.140 0.012 0.087 0.107 0.110 0.113 0.111 0.114
940 0.093 0.117 0.135 0.015 0.088 0.107 0.114 0.110 0.115 0.106
941 0.099 0.117 0.137 0.014 0.083 0.109 0.113 0.111 0.108 0.108
942 0.096 0.118 0.141 0.015 0.084 0.106 0.115 0.110 0.109 0.105
943 0.104 0.119 0.135 0.015 0.083 0.110 0.111 0.111 0.106 0.106
944 0.103 0.119 0.136 0.015 0.084 0.109 0.112 0.110 0.106 0.104
945 0.097 0.123 0.142 0.014 0.078 0.107 0.116 0.108 0.107 0.108
946 0.096 0.121 0.136 0.016 0.082 0.108 0.117 0.108 0.112 0.105
947 0.093 0.123 0.133 0.015 0.084 0.109 0.118 0.109 0.112 0.104
948 0.103 0.121 0.139 0.014 0.075 0.114 0.108 0.113 0.102 0.110
949 0.103 0.117 0.140 0.014 0.080 0.112 0.107 0.113 0.106 0.109
950 0.104 0.119 0.139 0.014 0.077 0.115 0.108 0.114 0.102 0.109
951 0.102 0.116 0.141 0.013 0.080 0.112 0.108 0.113 0.106 0.109
952 0.104 0.117 0.143 0.014 0.080 0.113 0.106 0.113 0.103 0.109
953 0.103 0.121 0.140 0.013 0.075 0.114 0.108 0.113 0.102 0.111
954 0.104 0.124 0.132 0.016 0.083 0.113 0.112 0.109 0.104 0.102
955 0.099 0.123 0.136 0.013 0.084 0.111 0.113 0.111 0.105 0.105
956 0.100 0.123 0.134 0.015 0.084 0.111 0.115 0.110 0.105 0.103
957 0.095 0.120 0.139 0.017 0.082 0.109 0.117 0.109 0.107 0.106
958 0.099 0.121 0.139 0.017 0.079 0.109 0.117 0.109 0.103 0.105
959 0.116 0.130 0.115 0.010 0.094 0.121 0.096 0.120 0.101 0.099
960 0.110 0.133 0.129 0.016 0.077 0.115 0.111 0.102 0.108 0.099
961 0.126 0.145 0.109 0.013 0.080 0.128 0.108 0.110 0.095 0.087
962 0.126 0.144 0.113 0.014 0.075 0.129 0.100 0.109 0.097 0.094
963 0.127 0.139 0.113 0.013 0.081 0.126 0.100 0.107 0.104 0.090
964 0.114 0.125 0.120 0.008 0.096 0.115 0.093 0.114 0.104 0.110
965 0.107 0.116 0.120 0.013 0.095 0.112 0.094 0.114 0.112 0.117
966 0.091 0.117 0.138 0.015 0.090 0.102 0.109 0.107 0.125 0.106
967 0.087 0.114 0.132 0.012 0.100 0.096 0.111 0.110 0.122 0.115
968 0.108 0.127 0.123 0.015 0.089 0.112 0.107 0.107 0.112 0.100
969 0.095 0.114 0.136 0.014 0.091 0.100 0.111 0.114 0.107 0.118
970 0.095 0.108 0.140 0.014 0.086 0.099 0.109 0.118 0.107 0.125
971 0.082 0.113 0.144 0.012 0.090 0.095 0.113 0.112 0.114 0.124
972 0.088 0.108 0.145 0.012 0.086 0.096 0.110 0.114 0.113 0.127
973 0.102 0.114 0.143 0.011 0.082 0.099 0.106 0.114 0.109 0.120
974 0.101 0.121 0.125 0.008 0.092 0.105 0.109 0.117 0.110 0.113
975 0.094 0.112 0.144 0.012 0.086 0.095 0.111 0.110 0.119 0.118
976 0.099 0.106 0.143 0.012 0.086 0.098 0.108 0.113 0.115 0.119
977 0.098 0.104 0.144 0.012 0.084 0.100 0.104 0.117 0.109 0.128
978 0.097 0.105 0.148 0.012 0.084 0.097 0.105 0.116 0.110 0.125
979 0.090 0.109 0.149 0.012 0.084 0.096 0.108 0.114 0.113 0.126
980 0.102 0.108 0.143 0.013 0.083 0.104 0.101 0.117 0.104 0.126
981 0.100 0.112 0.135 0.017 0.082 0.100 0.109 0.115 0.106 0.124
982 0.107 0.110 0.131 0.019 0.079 0.103 0.111 0.118 0.101 0.121
983 0.101 0.110 0.137 0.017 0.082 0.100 0.109 0.115 0.107 0.123
984 0.111 0.135 0.133 0.010 0.077 0.119 0.106 0.112 0.101 0.096
985 0.111 0.135 0.133 0.009 0.077 0.119 0.106 0.112 0.102 0.096
986 0.113 0.126 0.123 0.008 0.085 0.115 0.100 0.120 0.097 0.113
987 0.102 0.117 0.125 0.014 0.084 0.115 0.101 0.120 0.102 0.120
988 0.107 0.115 0.133 0.015 0.080 0.109 0.104 0.118 0.100 0.120
989 0.103 0.120 0.124 0.014 0.090 0.108 0.111 0.115 0.106 0.109
990 0.096 0.117 0.126 0.014 0.092 0.107 0.112 0.114 0.108 0.113
991 0.100 0.110 0.123 0.015 0.103 0.105 0.105 0.114 0.117 0.109
992 0.101 0.113 0.123 0.012 0.096 0.107 0.098 0.113 0.123 0.113
993 0.098 0.113 0.135 0.013 0.089 0.101 0.100 0.114 0.115 0.120
994 0.099 0.116 0.128 0.014 0.097 0.102 0.106 0.114 0.112 0.112
995 0.099 0.117 0.130 0.017 0.087 0.103 0.112 0.114 0.106 0.114
996 0.102 0.112 0.133 0.016 0.081 0.104 0.107 0.118 0.106 0.121
997 0.112 0.122 0.118 0.011 0.087 0.111 0.105 0.123 0.099 0.112
998 0.111 0.122 0.115 0.010 0.093 0.112 0.100 0.123 0.103 0.112
999 0.111 0.122 0.115 0.011 0.093 0.112 0.100 0.122 0.103 0.112
1000 0.103 0.113 0.135 0.014 0.079 0.105 0.107 0.118 0.105 0.122
