# Supplementary material for: Conserved interfaces mediate multiple protein–protein interactions in a prokaryotic metabolon
Source: Mol Syst Biol. 2025 Sep 3;21(11):1490–521. doi: 10.1038/s44320-025-00139-9 (PMC12583656; doi:10.1038/s44320-025-00139-9)
Supplement: Supplementary file 13 — Source data Fig. 8 [file 44320_2025_139_MOESM13_ESM.zip › Figure8/Simulation_software_config_to_run_sim/Metabolon/stoich_largest_cluster.txt]

frame enz1 enz2 enz3 enz4 enz5 enz6 enz7 enz8 enz9 enz10
0 0.162 0.114 0.119 0.046 0.084 0.076 0.106 0.084 0.114 0.096
1 0.162 0.114 0.119 0.046 0.084 0.076 0.106 0.084 0.114 0.096
2 0.162 0.114 0.119 0.046 0.084 0.076 0.106 0.084 0.114 0.096
3 0.168 0.118 0.115 0.045 0.076 0.079 0.105 0.084 0.113 0.097
4 0.168 0.121 0.118 0.050 0.076 0.074 0.116 0.087 0.103 0.087
5 0.168 0.121 0.118 0.050 0.076 0.074 0.116 0.087 0.103 0.087
6 0.179 0.126 0.101 0.050 0.078 0.078 0.109 0.087 0.106 0.087
7 0.171 0.120 0.110 0.043 0.086 0.075 0.107 0.083 0.115 0.091
8 0.179 0.126 0.101 0.050 0.078 0.078 0.109 0.087 0.106 0.087
9 0.179 0.126 0.101 0.050 0.078 0.078 0.109 0.087 0.106 0.087
10 0.168 0.134 0.102 0.050 0.073 0.082 0.111 0.093 0.100 0.086
11 0.179 0.126 0.101 0.047 0.078 0.081 0.109 0.087 0.106 0.087
12 0.163 0.115 0.120 0.041 0.090 0.080 0.099 0.080 0.117 0.094
13 0.156 0.109 0.127 0.046 0.083 0.073 0.105 0.080 0.122 0.100
14 0.150 0.110 0.129 0.044 0.087 0.074 0.106 0.085 0.117 0.097
15 0.152 0.122 0.114 0.040 0.093 0.074 0.103 0.084 0.125 0.093
16 0.140 0.114 0.129 0.039 0.092 0.076 0.103 0.085 0.125 0.098
17 0.164 0.118 0.105 0.049 0.082 0.074 0.108 0.087 0.118 0.095
18 0.158 0.114 0.116 0.042 0.085 0.080 0.100 0.085 0.121 0.098
19 0.152 0.119 0.119 0.048 0.076 0.069 0.111 0.080 0.126 0.100
20 0.153 0.111 0.132 0.045 0.080 0.071 0.106 0.078 0.123 0.101
21 0.147 0.122 0.120 0.053 0.073 0.076 0.110 0.086 0.114 0.100
22 0.153 0.111 0.132 0.047 0.080 0.071 0.106 0.078 0.122 0.101
23 0.153 0.120 0.124 0.046 0.076 0.078 0.107 0.086 0.113 0.096
24 0.152 0.120 0.124 0.046 0.080 0.078 0.107 0.086 0.112 0.095
25 0.165 0.119 0.122 0.048 0.069 0.076 0.107 0.081 0.114 0.099
26 0.154 0.122 0.115 0.048 0.083 0.083 0.102 0.088 0.111 0.094
27 0.159 0.128 0.118 0.046 0.077 0.083 0.104 0.083 0.108 0.093
28 0.155 0.123 0.115 0.046 0.080 0.083 0.103 0.089 0.112 0.094
29 0.159 0.108 0.125 0.050 0.084 0.075 0.106 0.075 0.124 0.093
30 0.160 0.116 0.124 0.047 0.084 0.078 0.100 0.078 0.118 0.096
31 0.159 0.128 0.118 0.045 0.076 0.083 0.105 0.083 0.109 0.093
32 0.164 0.115 0.120 0.046 0.085 0.076 0.099 0.081 0.118 0.095
33 0.164 0.131 0.105 0.042 0.075 0.085 0.107 0.093 0.105 0.093
34 0.168 0.133 0.108 0.044 0.075 0.085 0.106 0.089 0.102 0.089
35 0.167 0.128 0.109 0.045 0.080 0.086 0.103 0.091 0.103 0.088
36 0.168 0.129 0.109 0.041 0.080 0.086 0.104 0.092 0.104 0.088
37 0.186 0.131 0.096 0.049 0.073 0.078 0.108 0.087 0.105 0.087
38 0.171 0.120 0.113 0.048 0.082 0.079 0.101 0.084 0.111 0.091
39 0.165 0.118 0.109 0.049 0.081 0.079 0.102 0.088 0.114 0.095
40 0.157 0.115 0.124 0.049 0.079 0.075 0.108 0.088 0.110 0.095
41 0.171 0.120 0.113 0.048 0.082 0.079 0.101 0.084 0.111 0.091
42 0.164 0.118 0.109 0.051 0.081 0.079 0.102 0.088 0.113 0.095
43 0.161 0.119 0.114 0.049 0.078 0.081 0.103 0.085 0.114 0.096
44 0.161 0.119 0.114 0.047 0.078 0.081 0.103 0.085 0.114 0.096
45 0.155 0.114 0.121 0.047 0.082 0.078 0.101 0.082 0.121 0.099
46 0.151 0.110 0.130 0.049 0.083 0.072 0.106 0.085 0.117 0.098
47 0.140 0.106 0.140 0.052 0.076 0.067 0.112 0.082 0.121 0.104
48 0.140 0.106 0.140 0.052 0.076 0.067 0.112 0.082 0.121 0.104
49 0.164 0.111 0.137 0.054 0.065 0.067 0.113 0.070 0.119 0.100
50 0.154 0.115 0.128 0.047 0.077 0.077 0.109 0.085 0.111 0.096
51 0.179 0.116 0.125 0.051 0.062 0.068 0.116 0.077 0.110 0.095
52 0.154 0.115 0.128 0.047 0.077 0.077 0.109 0.085 0.111 0.096
53 0.154 0.116 0.128 0.045 0.077 0.077 0.109 0.086 0.111 0.096
54 0.154 0.115 0.128 0.047 0.077 0.077 0.109 0.085 0.111 0.096
55 0.154 0.116 0.128 0.045 0.077 0.077 0.109 0.086 0.111 0.096
56 0.154 0.116 0.128 0.045 0.077 0.077 0.109 0.086 0.111 0.096
57 0.154 0.116 0.128 0.045 0.077 0.077 0.109 0.086 0.111 0.096
58 0.154 0.116 0.128 0.045 0.077 0.077 0.109 0.086 0.111 0.096
59 0.154 0.116 0.128 0.045 0.077 0.077 0.109 0.086 0.111 0.096
60 0.154 0.116 0.128 0.045 0.077 0.077 0.109 0.086 0.111 0.096
61 0.155 0.116 0.129 0.045 0.077 0.077 0.107 0.086 0.112 0.097
62 0.154 0.115 0.128 0.047 0.077 0.077 0.109 0.085 0.111 0.096
63 0.163 0.123 0.116 0.053 0.068 0.075 0.116 0.088 0.106 0.093
64 0.171 0.128 0.109 0.050 0.074 0.083 0.107 0.088 0.102 0.088
65 0.162 0.119 0.115 0.047 0.079 0.081 0.101 0.085 0.115 0.097
66 0.161 0.119 0.114 0.047 0.078 0.081 0.103 0.085 0.114 0.096
67 0.154 0.114 0.121 0.048 0.074 0.074 0.109 0.086 0.119 0.102
68 0.154 0.114 0.121 0.048 0.074 0.074 0.109 0.086 0.119 0.102
69 0.178 0.128 0.092 0.050 0.072 0.078 0.109 0.092 0.109 0.092
70 0.161 0.119 0.114 0.045 0.081 0.081 0.103 0.085 0.114 0.096
71 0.175 0.128 0.103 0.049 0.076 0.081 0.108 0.091 0.101 0.086
72 0.146 0.123 0.127 0.051 0.068 0.076 0.117 0.090 0.105 0.097
73 0.174 0.127 0.103 0.051 0.078 0.081 0.108 0.091 0.100 0.086
74 0.161 0.126 0.106 0.045 0.077 0.081 0.110 0.094 0.106 0.094
75 0.179 0.128 0.092 0.047 0.073 0.078 0.109 0.092 0.109 0.092
76 0.179 0.128 0.092 0.047 0.073 0.078 0.109 0.092 0.109 0.092
77 0.173 0.128 0.099 0.051 0.069 0.080 0.109 0.088 0.109 0.093
78 0.162 0.133 0.108 0.042 0.074 0.084 0.105 0.091 0.108 0.093
79 0.162 0.133 0.108 0.042 0.074 0.084 0.105 0.091 0.108 0.093
80 0.162 0.133 0.108 0.042 0.074 0.084 0.105 0.091 0.108 0.093
81 0.173 0.128 0.098 0.051 0.072 0.080 0.109 0.088 0.109 0.093
82 0.173 0.128 0.098 0.051 0.072 0.080 0.109 0.088 0.109 0.093
83 0.173 0.128 0.099 0.051 0.069 0.080 0.109 0.088 0.109 0.093
84 0.158 0.127 0.111 0.044 0.073 0.083 0.111 0.091 0.107 0.095
85 0.173 0.128 0.099 0.051 0.069 0.080 0.109 0.088 0.109 0.093
86 0.173 0.128 0.099 0.051 0.069 0.080 0.109 0.088 0.109 0.093
87 0.174 0.128 0.099 0.048 0.070 0.080 0.110 0.088 0.110 0.094
88 0.181 0.131 0.103 0.050 0.069 0.081 0.108 0.083 0.106 0.089
89 0.181 0.131 0.103 0.047 0.070 0.081 0.109 0.084 0.106 0.089
90 0.181 0.131 0.103 0.047 0.070 0.081 0.109 0.084 0.106 0.089
91 0.180 0.130 0.102 0.053 0.069 0.080 0.108 0.083 0.105 0.089
92 0.173 0.139 0.108 0.040 0.070 0.087 0.103 0.087 0.103 0.090
93 0.181 0.131 0.103 0.050 0.069 0.081 0.108 0.083 0.106 0.089
94 0.181 0.131 0.103 0.047 0.072 0.081 0.108 0.083 0.106 0.089
95 0.180 0.130 0.102 0.052 0.072 0.080 0.108 0.083 0.105 0.088
96 0.177 0.140 0.102 0.040 0.072 0.086 0.102 0.091 0.102 0.088
97 0.187 0.135 0.096 0.052 0.075 0.088 0.101 0.083 0.101 0.083
98 0.186 0.130 0.096 0.046 0.075 0.081 0.107 0.087 0.104 0.087
99 0.168 0.135 0.111 0.041 0.076 0.083 0.105 0.087 0.105 0.089
100 0.171 0.135 0.106 0.041 0.079 0.083 0.104 0.090 0.104 0.088
101 0.168 0.135 0.111 0.041 0.076 0.083 0.105 0.087 0.105 0.089
102 0.168 0.135 0.111 0.041 0.074 0.085 0.105 0.087 0.105 0.089
103 0.172 0.135 0.106 0.038 0.077 0.086 0.104 0.090 0.104 0.088
104 0.167 0.136 0.110 0.038 0.075 0.082 0.106 0.089 0.106 0.092
105 0.172 0.136 0.107 0.036 0.077 0.084 0.104 0.091 0.104 0.088
106 0.167 0.132 0.112 0.033 0.079 0.081 0.104 0.093 0.108 0.090
107 0.160 0.122 0.114 0.044 0.076 0.080 0.107 0.084 0.118 0.095
108 0.161 0.116 0.126 0.047 0.072 0.072 0.109 0.082 0.116 0.099
109 0.165 0.116 0.121 0.041 0.075 0.072 0.109 0.085 0.116 0.098
110 0.165 0.116 0.121 0.044 0.077 0.072 0.108 0.085 0.116 0.098
111 0.160 0.116 0.126 0.047 0.076 0.071 0.108 0.081 0.116 0.099
112 0.165 0.116 0.121 0.044 0.077 0.072 0.108 0.085 0.116 0.098
113 0.170 0.119 0.117 0.042 0.074 0.074 0.106 0.085 0.114 0.098
114 0.169 0.119 0.116 0.042 0.079 0.074 0.106 0.084 0.113 0.098
115 0.165 0.120 0.122 0.046 0.071 0.074 0.107 0.081 0.115 0.099
116 0.165 0.119 0.122 0.048 0.071 0.074 0.107 0.081 0.114 0.099
117 0.182 0.131 0.103 0.047 0.070 0.078 0.109 0.084 0.106 0.089
118 0.187 0.132 0.096 0.044 0.073 0.079 0.108 0.088 0.105 0.088
119 0.187 0.132 0.096 0.044 0.073 0.079 0.108 0.088 0.105 0.088
120 0.194 0.132 0.091 0.047 0.066 0.082 0.107 0.088 0.103 0.091
121 0.188 0.132 0.097 0.044 0.070 0.079 0.109 0.088 0.106 0.088
122 0.195 0.132 0.091 0.047 0.063 0.082 0.107 0.088 0.104 0.091
123 0.195 0.132 0.091 0.047 0.063 0.082 0.107 0.088 0.104 0.091
124 0.177 0.136 0.103 0.041 0.072 0.086 0.103 0.091 0.103 0.091
125 0.172 0.137 0.107 0.042 0.067 0.082 0.104 0.090 0.104 0.095
126 0.172 0.137 0.107 0.042 0.067 0.082 0.104 0.090 0.104 0.095
127 0.172 0.137 0.107 0.042 0.067 0.082 0.104 0.090 0.104 0.095
128 0.176 0.119 0.114 0.045 0.062 0.077 0.105 0.085 0.114 0.102
129 0.176 0.119 0.113 0.048 0.062 0.076 0.105 0.085 0.113 0.102
130 0.176 0.119 0.113 0.048 0.062 0.076 0.105 0.085 0.113 0.102
131 0.176 0.119 0.114 0.048 0.060 0.077 0.105 0.085 0.114 0.102
132 0.176 0.119 0.114 0.045 0.062 0.077 0.105 0.085 0.114 0.102
133 0.182 0.126 0.094 0.044 0.076 0.079 0.109 0.094 0.109 0.088
134 0.181 0.126 0.094 0.047 0.076 0.079 0.108 0.094 0.108 0.088
135 0.181 0.126 0.094 0.047 0.073 0.082 0.108 0.094 0.108 0.088
136 0.182 0.126 0.094 0.044 0.074 0.079 0.109 0.094 0.109 0.088
137 0.195 0.132 0.091 0.047 0.060 0.085 0.107 0.088 0.104 0.091
138 0.194 0.131 0.091 0.050 0.059 0.087 0.106 0.087 0.103 0.091
139 0.181 0.127 0.102 0.045 0.076 0.076 0.110 0.088 0.107 0.088
140 0.181 0.127 0.102 0.045 0.074 0.076 0.110 0.088 0.108 0.088
141 0.179 0.126 0.101 0.050 0.076 0.078 0.109 0.087 0.106 0.087
142 0.181 0.127 0.102 0.045 0.073 0.079 0.110 0.088 0.107 0.088
143 0.188 0.132 0.097 0.044 0.068 0.079 0.109 0.088 0.106 0.088
144 0.188 0.132 0.097 0.044 0.068 0.079 0.109 0.088 0.106 0.088
145 0.156 0.112 0.122 0.041 0.083 0.071 0.110 0.090 0.120 0.095
146 0.171 0.123 0.104 0.043 0.085 0.072 0.112 0.093 0.112 0.085
147 0.156 0.114 0.117 0.045 0.069 0.072 0.109 0.092 0.122 0.104
148 0.156 0.114 0.101 0.057 0.082 0.074 0.111 0.089 0.121 0.094
149 0.157 0.112 0.124 0.047 0.075 0.070 0.109 0.087 0.119 0.100
150 0.156 0.112 0.124 0.047 0.074 0.072 0.109 0.087 0.119 0.099
151 0.156 0.112 0.124 0.050 0.074 0.069 0.109 0.087 0.119 0.099
152 0.165 0.118 0.099 0.060 0.071 0.079 0.110 0.084 0.118 0.097
153 0.171 0.116 0.119 0.041 0.066 0.075 0.108 0.086 0.116 0.102
154 0.160 0.111 0.119 0.041 0.080 0.072 0.109 0.090 0.119 0.098
155 0.163 0.112 0.114 0.054 0.069 0.076 0.105 0.083 0.121 0.103
156 0.163 0.112 0.114 0.054 0.069 0.078 0.105 0.083 0.121 0.103
157 0.164 0.112 0.114 0.049 0.070 0.078 0.105 0.083 0.121 0.103
158 0.163 0.112 0.114 0.051 0.069 0.078 0.105 0.083 0.121 0.103
159 0.181 0.125 0.093 0.044 0.067 0.079 0.111 0.093 0.111 0.096
160 0.195 0.131 0.101 0.040 0.064 0.083 0.107 0.085 0.104 0.091
161 0.189 0.128 0.098 0.043 0.067 0.079 0.110 0.088 0.107 0.091
162 0.190 0.128 0.098 0.040 0.067 0.080 0.110 0.089 0.107 0.092
163 0.189 0.128 0.098 0.040 0.067 0.082 0.110 0.088 0.107 0.091
164 0.189 0.128 0.098 0.043 0.067 0.079 0.110 0.088 0.107 0.091
165 0.196 0.133 0.092 0.044 0.060 0.082 0.108 0.089 0.104 0.092
166 0.177 0.120 0.114 0.046 0.060 0.077 0.105 0.085 0.114 0.103
167 0.178 0.120 0.115 0.040 0.060 0.077 0.106 0.086 0.115 0.103
168 0.177 0.120 0.114 0.043 0.060 0.077 0.106 0.086 0.114 0.103
169 0.196 0.133 0.092 0.044 0.060 0.082 0.108 0.089 0.104 0.092
170 0.196 0.133 0.092 0.044 0.060 0.082 0.108 0.089 0.104 0.092
171 0.196 0.133 0.092 0.044 0.060 0.082 0.108 0.089 0.104 0.092
172 0.196 0.133 0.092 0.044 0.060 0.082 0.108 0.089 0.104 0.092
173 0.196 0.133 0.092 0.044 0.060 0.082 0.108 0.089 0.104 0.092
174 0.171 0.122 0.106 0.046 0.079 0.076 0.111 0.089 0.111 0.089
175 0.176 0.126 0.101 0.050 0.073 0.078 0.109 0.089 0.109 0.089
176 0.181 0.126 0.094 0.047 0.076 0.079 0.108 0.094 0.108 0.088
177 0.174 0.120 0.095 0.045 0.092 0.076 0.104 0.092 0.115 0.087
178 0.194 0.132 0.087 0.042 0.082 0.087 0.096 0.087 0.107 0.085
179 0.194 0.132 0.087 0.042 0.082 0.087 0.096 0.087 0.107 0.085
180 0.194 0.132 0.087 0.042 0.082 0.087 0.096 0.087 0.107 0.085
181 0.189 0.132 0.095 0.043 0.078 0.086 0.097 0.084 0.108 0.086
182 0.195 0.133 0.088 0.040 0.082 0.088 0.096 0.088 0.107 0.085
183 0.189 0.132 0.095 0.043 0.078 0.086 0.097 0.084 0.108 0.086
184 0.181 0.126 0.101 0.046 0.075 0.080 0.103 0.083 0.112 0.092
185 0.187 0.127 0.093 0.042 0.078 0.081 0.102 0.087 0.111 0.090
186 0.187 0.127 0.093 0.042 0.078 0.081 0.102 0.087 0.111 0.090
187 0.186 0.126 0.093 0.045 0.078 0.081 0.102 0.087 0.111 0.090
188 0.187 0.127 0.093 0.042 0.078 0.081 0.102 0.087 0.111 0.090
189 0.187 0.127 0.093 0.042 0.078 0.081 0.102 0.087 0.111 0.090
190 0.198 0.123 0.099 0.055 0.068 0.075 0.113 0.078 0.106 0.085
191 0.181 0.125 0.093 0.050 0.076 0.079 0.108 0.093 0.108 0.087
192 0.181 0.125 0.093 0.050 0.076 0.079 0.108 0.093 0.108 0.087
193 0.181 0.125 0.093 0.050 0.076 0.079 0.108 0.093 0.108 0.087
194 0.181 0.125 0.093 0.050 0.076 0.079 0.108 0.093 0.108 0.087
195 0.208 0.129 0.097 0.061 0.047 0.079 0.118 0.079 0.097 0.086
196 0.181 0.126 0.094 0.047 0.076 0.079 0.108 0.094 0.108 0.088
197 0.181 0.126 0.094 0.047 0.076 0.079 0.108 0.094 0.108 0.088
198 0.181 0.125 0.093 0.050 0.076 0.079 0.108 0.093 0.108 0.087
199 0.181 0.125 0.093 0.050 0.076 0.079 0.108 0.093 0.108 0.087
200 0.190 0.132 0.088 0.044 0.080 0.085 0.102 0.093 0.104 0.082
201 0.194 0.132 0.091 0.050 0.060 0.085 0.107 0.088 0.103 0.091
202 0.194 0.132 0.091 0.050 0.060 0.085 0.107 0.088 0.103 0.091
203 0.181 0.126 0.094 0.047 0.076 0.079 0.108 0.094 0.108 0.088
204 0.181 0.125 0.093 0.050 0.076 0.079 0.108 0.093 0.108 0.087
205 0.180 0.125 0.093 0.052 0.076 0.078 0.108 0.093 0.108 0.087
206 0.180 0.125 0.093 0.055 0.075 0.078 0.107 0.093 0.107 0.087
207 0.147 0.100 0.107 0.060 0.087 0.053 0.120 0.103 0.123 0.100
208 0.181 0.126 0.094 0.047 0.076 0.079 0.108 0.094 0.108 0.088
209 0.195 0.132 0.091 0.047 0.060 0.085 0.107 0.088 0.104 0.091
210 0.180 0.125 0.093 0.049 0.078 0.078 0.108 0.093 0.108 0.087
211 0.181 0.125 0.093 0.047 0.079 0.079 0.108 0.093 0.108 0.087
212 0.202 0.138 0.085 0.044 0.067 0.091 0.100 0.088 0.100 0.085
213 0.195 0.132 0.091 0.047 0.060 0.085 0.107 0.088 0.104 0.091
214 0.174 0.121 0.096 0.045 0.090 0.076 0.104 0.093 0.115 0.087
215 0.204 0.134 0.085 0.041 0.080 0.088 0.093 0.088 0.103 0.083
216 0.205 0.135 0.085 0.039 0.080 0.088 0.093 0.088 0.104 0.083
217 0.204 0.134 0.085 0.039 0.080 0.090 0.093 0.088 0.103 0.083
218 0.204 0.134 0.085 0.041 0.080 0.088 0.093 0.088 0.103 0.083
219 0.204 0.134 0.085 0.041 0.080 0.088 0.093 0.088 0.103 0.083
220 0.203 0.138 0.085 0.044 0.065 0.091 0.100 0.088 0.100 0.085
221 0.197 0.129 0.095 0.037 0.082 0.085 0.092 0.085 0.112 0.087
222 0.197 0.130 0.095 0.037 0.080 0.085 0.092 0.085 0.112 0.087
223 0.178 0.124 0.095 0.038 0.095 0.086 0.095 0.090 0.115 0.086
224 0.178 0.124 0.095 0.036 0.095 0.086 0.095 0.090 0.115 0.086
225 0.167 0.121 0.097 0.039 0.097 0.085 0.097 0.090 0.119 0.087
226 0.184 0.131 0.094 0.043 0.070 0.094 0.099 0.086 0.110 0.091
227 0.184 0.131 0.094 0.043 0.070 0.094 0.099 0.086 0.110 0.091
228 0.184 0.131 0.094 0.043 0.070 0.094 0.099 0.086 0.110 0.091
229 0.184 0.131 0.093 0.043 0.069 0.096 0.099 0.085 0.109 0.091
230 0.184 0.131 0.093 0.043 0.069 0.096 0.099 0.085 0.109 0.091
231 0.186 0.127 0.097 0.041 0.081 0.084 0.095 0.084 0.116 0.089
232 0.194 0.132 0.096 0.042 0.067 0.087 0.098 0.084 0.110 0.090
233 0.178 0.126 0.095 0.041 0.082 0.090 0.095 0.085 0.116 0.090
234 0.187 0.136 0.103 0.055 0.059 0.099 0.106 0.070 0.103 0.084
235 0.186 0.127 0.097 0.043 0.081 0.084 0.094 0.084 0.116 0.089
236 0.186 0.135 0.102 0.058 0.058 0.099 0.106 0.069 0.102 0.084
237 0.186 0.127 0.097 0.046 0.081 0.081 0.094 0.084 0.116 0.089
238 0.178 0.126 0.095 0.044 0.082 0.088 0.095 0.085 0.116 0.090
239 0.187 0.136 0.103 0.059 0.059 0.095 0.106 0.070 0.103 0.084
240 0.186 0.135 0.102 0.058 0.058 0.099 0.106 0.069 0.102 0.084
241 0.212 0.145 0.091 0.062 0.054 0.095 0.108 0.071 0.087 0.075
242 0.198 0.144 0.089 0.058 0.058 0.101 0.109 0.074 0.089 0.078
243 0.199 0.145 0.090 0.059 0.055 0.102 0.109 0.074 0.090 0.078
244 0.213 0.146 0.092 0.059 0.050 0.096 0.109 0.071 0.088 0.075
245 0.203 0.138 0.085 0.044 0.065 0.091 0.100 0.088 0.100 0.085
246 0.193 0.137 0.084 0.045 0.067 0.098 0.101 0.089 0.101 0.087
247 0.193 0.137 0.084 0.045 0.067 0.098 0.101 0.089 0.101 0.087
248 0.155 0.113 0.108 0.066 0.066 0.080 0.127 0.085 0.108 0.094
249 0.151 0.142 0.081 0.024 0.072 0.111 0.105 0.096 0.123 0.093
250 0.152 0.130 0.092 0.040 0.070 0.099 0.114 0.092 0.117 0.094
251 0.146 0.130 0.090 0.042 0.070 0.108 0.115 0.095 0.115 0.091
252 0.198 0.143 0.089 0.054 0.062 0.105 0.109 0.074 0.089 0.078
253 0.126 0.117 0.096 0.024 0.087 0.090 0.114 0.108 0.135 0.105
254 0.158 0.129 0.093 0.037 0.071 0.097 0.112 0.093 0.115 0.093
255 0.155 0.131 0.092 0.038 0.071 0.096 0.110 0.092 0.118 0.096
256 0.183 0.135 0.079 0.043 0.069 0.102 0.104 0.089 0.112 0.086
257 0.170 0.133 0.091 0.039 0.074 0.094 0.104 0.089 0.120 0.087
258 0.165 0.135 0.091 0.042 0.065 0.097 0.109 0.089 0.119 0.089
259 0.165 0.135 0.091 0.042 0.065 0.097 0.109 0.089 0.119 0.089
260 0.165 0.135 0.091 0.042 0.065 0.097 0.109 0.089 0.119 0.089
261 0.194 0.138 0.084 0.039 0.067 0.098 0.101 0.090 0.101 0.087
262 0.192 0.136 0.084 0.045 0.070 0.097 0.100 0.089 0.100 0.086
263 0.164 0.134 0.090 0.046 0.066 0.096 0.108 0.088 0.118 0.088
264 0.159 0.134 0.096 0.044 0.069 0.094 0.111 0.088 0.119 0.086
265 0.182 0.134 0.078 0.043 0.073 0.101 0.104 0.088 0.111 0.086
266 0.159 0.134 0.096 0.040 0.071 0.094 0.111 0.088 0.119 0.086
267 0.172 0.129 0.081 0.038 0.088 0.095 0.105 0.093 0.115 0.084
268 0.167 0.135 0.091 0.038 0.070 0.093 0.105 0.089 0.120 0.091
269 0.162 0.134 0.096 0.036 0.074 0.093 0.107 0.089 0.120 0.089
270 0.162 0.135 0.096 0.036 0.073 0.093 0.107 0.089 0.120 0.089
271 0.162 0.135 0.096 0.036 0.073 0.093 0.107 0.089 0.120 0.089
272 0.162 0.135 0.097 0.035 0.073 0.091 0.108 0.089 0.120 0.089
273 0.174 0.141 0.086 0.042 0.068 0.095 0.113 0.084 0.115 0.082
274 0.167 0.137 0.090 0.044 0.065 0.090 0.118 0.084 0.118 0.086
275 0.162 0.135 0.097 0.035 0.073 0.091 0.108 0.089 0.120 0.089
276 0.200 0.145 0.090 0.051 0.055 0.106 0.110 0.075 0.090 0.078
277 0.179 0.139 0.086 0.038 0.078 0.092 0.106 0.084 0.116 0.080
278 0.182 0.136 0.093 0.046 0.082 0.096 0.111 0.082 0.096 0.075
279 0.183 0.136 0.093 0.047 0.079 0.097 0.111 0.082 0.097 0.075
280 0.166 0.132 0.083 0.041 0.092 0.090 0.107 0.087 0.122 0.081
281 0.167 0.132 0.083 0.041 0.090 0.090 0.107 0.088 0.122 0.081
282 0.146 0.124 0.095 0.033 0.092 0.090 0.108 0.095 0.124 0.093
283 0.161 0.132 0.083 0.041 0.079 0.098 0.112 0.087 0.118 0.089
284 0.146 0.124 0.095 0.033 0.092 0.090 0.108 0.095 0.124 0.093
285 0.146 0.124 0.095 0.033 0.092 0.090 0.108 0.095 0.124 0.093
286 0.149 0.127 0.094 0.034 0.084 0.092 0.111 0.095 0.121 0.094
287 0.153 0.128 0.085 0.037 0.091 0.093 0.113 0.091 0.120 0.087
288 0.146 0.125 0.095 0.031 0.092 0.090 0.108 0.095 0.125 0.093
289 0.153 0.121 0.086 0.031 0.098 0.096 0.109 0.096 0.119 0.090
290 0.157 0.125 0.084 0.032 0.088 0.099 0.112 0.097 0.114 0.091
291 0.152 0.121 0.085 0.033 0.098 0.098 0.108 0.096 0.119 0.090
292 0.157 0.124 0.084 0.034 0.088 0.101 0.112 0.097 0.114 0.090
293 0.152 0.121 0.086 0.033 0.098 0.096 0.109 0.096 0.119 0.090
294 0.152 0.121 0.085 0.033 0.098 0.098 0.108 0.096 0.119 0.090
295 0.153 0.121 0.086 0.031 0.098 0.096 0.109 0.096 0.119 0.090
296 0.153 0.121 0.086 0.031 0.098 0.096 0.109 0.096 0.119 0.090
297 0.158 0.119 0.089 0.037 0.094 0.094 0.116 0.091 0.116 0.087
298 0.158 0.119 0.089 0.034 0.094 0.094 0.117 0.092 0.117 0.087
299 0.148 0.118 0.089 0.035 0.102 0.093 0.110 0.096 0.120 0.089
300 0.153 0.121 0.086 0.031 0.098 0.096 0.109 0.096 0.119 0.090
301 0.182 0.132 0.087 0.032 0.087 0.092 0.103 0.095 0.106 0.084
302 0.256 0.158 0.070 0.014 0.056 0.102 0.074 0.088 0.084 0.098
303 0.176 0.128 0.089 0.028 0.099 0.089 0.099 0.094 0.112 0.084
304 0.182 0.132 0.087 0.034 0.087 0.092 0.103 0.095 0.105 0.084
305 0.240 0.148 0.074 0.013 0.079 0.096 0.070 0.087 0.096 0.096
306 0.182 0.132 0.087 0.032 0.087 0.092 0.103 0.095 0.106 0.084
307 0.176 0.128 0.089 0.028 0.099 0.089 0.099 0.094 0.112 0.084
308 0.182 0.132 0.087 0.032 0.087 0.092 0.103 0.095 0.106 0.084
309 0.183 0.132 0.087 0.029 0.087 0.093 0.103 0.095 0.106 0.085
310 0.183 0.132 0.087 0.029 0.087 0.093 0.103 0.095 0.106 0.085
311 0.183 0.132 0.087 0.029 0.087 0.093 0.103 0.095 0.106 0.085
312 0.158 0.125 0.084 0.030 0.089 0.099 0.112 0.097 0.114 0.091
313 0.182 0.132 0.087 0.032 0.087 0.092 0.103 0.095 0.106 0.084
314 0.157 0.125 0.084 0.034 0.088 0.099 0.112 0.097 0.114 0.090
315 0.157 0.125 0.084 0.034 0.088 0.099 0.112 0.097 0.114 0.090
316 0.174 0.132 0.094 0.032 0.089 0.089 0.107 0.094 0.107 0.082
317 0.168 0.127 0.099 0.034 0.094 0.087 0.108 0.094 0.108 0.082
318 0.152 0.121 0.088 0.038 0.092 0.096 0.113 0.096 0.115 0.090
319 0.153 0.121 0.088 0.036 0.092 0.096 0.113 0.096 0.115 0.090
320 0.168 0.127 0.099 0.034 0.094 0.087 0.108 0.094 0.108 0.082
321 0.176 0.128 0.092 0.031 0.092 0.090 0.105 0.095 0.107 0.084
322 0.176 0.128 0.092 0.031 0.092 0.090 0.105 0.095 0.107 0.084
323 0.163 0.118 0.111 0.028 0.090 0.085 0.104 0.092 0.116 0.094
324 0.157 0.125 0.084 0.034 0.088 0.099 0.112 0.097 0.114 0.090
325 0.147 0.127 0.081 0.034 0.087 0.107 0.111 0.099 0.115 0.091
326 0.167 0.130 0.089 0.032 0.089 0.091 0.110 0.094 0.116 0.082
327 0.167 0.128 0.079 0.037 0.088 0.090 0.107 0.097 0.118 0.088
328 0.173 0.130 0.082 0.034 0.087 0.094 0.106 0.094 0.116 0.084
329 0.161 0.144 0.082 0.031 0.090 0.101 0.108 0.101 0.106 0.077
330 0.154 0.138 0.089 0.033 0.085 0.102 0.110 0.094 0.112 0.083
331 0.156 0.140 0.084 0.036 0.074 0.104 0.110 0.094 0.112 0.088
332 0.185 0.136 0.079 0.033 0.072 0.100 0.105 0.090 0.113 0.087
333 0.156 0.140 0.084 0.038 0.074 0.104 0.110 0.094 0.112 0.088
334 0.156 0.140 0.084 0.040 0.074 0.104 0.110 0.094 0.112 0.088
335 0.161 0.142 0.087 0.037 0.072 0.107 0.109 0.091 0.109 0.085
336 0.144 0.110 0.091 0.043 0.096 0.078 0.115 0.102 0.128 0.094
337 0.156 0.110 0.098 0.040 0.095 0.074 0.107 0.098 0.123 0.098
338 0.156 0.138 0.088 0.036 0.082 0.104 0.106 0.090 0.114 0.084
339 0.174 0.126 0.088 0.040 0.098 0.086 0.098 0.093 0.111 0.083
340 0.188 0.133 0.087 0.033 0.084 0.092 0.098 0.090 0.109 0.087
341 0.145 0.105 0.100 0.040 0.111 0.068 0.108 0.103 0.125 0.094
342 0.145 0.105 0.100 0.040 0.111 0.068 0.108 0.103 0.125 0.094
343 0.157 0.111 0.098 0.037 0.095 0.074 0.108 0.098 0.123 0.098
344 0.168 0.124 0.088 0.033 0.102 0.074 0.104 0.107 0.113 0.088
345 0.194 0.142 0.078 0.029 0.093 0.091 0.096 0.098 0.100 0.078
346 0.168 0.124 0.088 0.033 0.102 0.074 0.104 0.107 0.113 0.088
347 0.146 0.106 0.100 0.034 0.112 0.069 0.109 0.103 0.126 0.095
348 0.129 0.123 0.097 0.037 0.092 0.090 0.118 0.101 0.123 0.090
349 0.125 0.119 0.098 0.035 0.102 0.088 0.115 0.100 0.127 0.090
350 0.124 0.110 0.088 0.042 0.093 0.097 0.115 0.102 0.128 0.102
351 0.125 0.119 0.091 0.040 0.089 0.098 0.116 0.100 0.123 0.100
352 0.119 0.115 0.093 0.038 0.103 0.093 0.117 0.103 0.125 0.097
353 0.119 0.115 0.093 0.038 0.103 0.093 0.117 0.103 0.125 0.097
354 0.122 0.122 0.092 0.042 0.094 0.090 0.120 0.098 0.125 0.094
355 0.129 0.112 0.093 0.044 0.101 0.078 0.120 0.097 0.131 0.095
356 0.176 0.128 0.089 0.031 0.099 0.087 0.099 0.094 0.112 0.084
357 0.146 0.106 0.100 0.034 0.114 0.069 0.109 0.103 0.126 0.094
358 0.146 0.106 0.100 0.034 0.114 0.069 0.109 0.103 0.126 0.094
359 0.145 0.105 0.100 0.037 0.114 0.068 0.108 0.103 0.125 0.094
360 0.146 0.106 0.100 0.034 0.112 0.069 0.109 0.103 0.126 0.095
361 0.146 0.106 0.100 0.034 0.112 0.069 0.109 0.103 0.126 0.095
362 0.156 0.118 0.090 0.036 0.115 0.069 0.105 0.110 0.115 0.085
363 0.157 0.118 0.090 0.033 0.116 0.069 0.105 0.111 0.116 0.085
364 0.157 0.118 0.090 0.033 0.116 0.069 0.105 0.111 0.116 0.085
365 0.145 0.105 0.100 0.040 0.111 0.068 0.108 0.103 0.125 0.094
366 0.176 0.132 0.089 0.029 0.105 0.083 0.096 0.098 0.112 0.080
367 0.169 0.122 0.098 0.032 0.100 0.083 0.098 0.090 0.120 0.088
368 0.168 0.122 0.098 0.034 0.100 0.083 0.098 0.090 0.120 0.088
369 0.168 0.122 0.098 0.034 0.100 0.083 0.098 0.090 0.120 0.088
370 0.169 0.122 0.098 0.032 0.100 0.083 0.098 0.090 0.120 0.088
371 0.169 0.123 0.098 0.029 0.100 0.083 0.098 0.091 0.120 0.088
372 0.169 0.123 0.098 0.029 0.100 0.083 0.098 0.091 0.120 0.088
373 0.168 0.122 0.098 0.034 0.100 0.083 0.098 0.090 0.120 0.088
374 0.176 0.128 0.089 0.033 0.097 0.087 0.099 0.094 0.112 0.084
375 0.176 0.127 0.089 0.031 0.102 0.087 0.099 0.094 0.112 0.084
376 0.183 0.132 0.087 0.032 0.087 0.090 0.103 0.095 0.106 0.085
377 0.153 0.111 0.099 0.033 0.099 0.072 0.114 0.105 0.120 0.096
378 0.145 0.105 0.108 0.034 0.100 0.068 0.111 0.100 0.128 0.100
379 0.145 0.105 0.108 0.034 0.100 0.068 0.111 0.100 0.128 0.100
380 0.146 0.106 0.109 0.031 0.100 0.069 0.111 0.100 0.129 0.100
381 0.145 0.105 0.108 0.034 0.100 0.068 0.111 0.100 0.128 0.100
382 0.122 0.091 0.139 0.038 0.096 0.060 0.115 0.091 0.132 0.115
383 0.186 0.132 0.094 0.035 0.073 0.092 0.100 0.086 0.111 0.092
384 0.186 0.132 0.095 0.032 0.073 0.092 0.100 0.086 0.111 0.092
385 0.215 0.153 0.065 0.018 0.073 0.113 0.069 0.098 0.095 0.102
386 0.175 0.127 0.096 0.030 0.091 0.086 0.101 0.091 0.114 0.089
387 0.152 0.110 0.098 0.039 0.098 0.071 0.113 0.104 0.119 0.095
388 0.177 0.125 0.078 0.022 0.086 0.091 0.078 0.112 0.112 0.121
389 0.214 0.152 0.065 0.022 0.072 0.112 0.069 0.098 0.094 0.101
390 0.215 0.153 0.065 0.018 0.073 0.113 0.069 0.098 0.095 0.102
391 0.206 0.152 0.061 0.013 0.096 0.104 0.069 0.112 0.091 0.096
392 0.162 0.117 0.096 0.027 0.117 0.069 0.101 0.105 0.119 0.087
393 0.192 0.138 0.080 0.026 0.106 0.086 0.095 0.101 0.101 0.075
394 0.151 0.110 0.098 0.039 0.101 0.071 0.113 0.104 0.119 0.095
395 0.149 0.105 0.108 0.035 0.099 0.070 0.105 0.094 0.132 0.102
396 0.139 0.101 0.109 0.035 0.114 0.065 0.106 0.098 0.134 0.098
397 0.139 0.101 0.109 0.036 0.112 0.066 0.107 0.098 0.134 0.098
398 0.149 0.105 0.108 0.038 0.096 0.070 0.105 0.094 0.132 0.102
399 0.149 0.105 0.108 0.038 0.099 0.070 0.105 0.093 0.131 0.102
400 0.149 0.105 0.108 0.035 0.099 0.070 0.105 0.094 0.132 0.102
401 0.156 0.110 0.098 0.037 0.098 0.074 0.107 0.098 0.123 0.098
402 0.163 0.118 0.102 0.045 0.094 0.082 0.110 0.086 0.114 0.086
403 0.154 0.112 0.115 0.038 0.096 0.077 0.108 0.081 0.127 0.092
404 0.140 0.102 0.110 0.030 0.113 0.066 0.107 0.099 0.135 0.099
405 0.126 0.098 0.117 0.044 0.120 0.063 0.117 0.088 0.136 0.091
406 0.161 0.122 0.103 0.039 0.106 0.083 0.106 0.081 0.119 0.081
407 0.137 0.103 0.116 0.048 0.099 0.068 0.116 0.082 0.134 0.096
408 0.132 0.103 0.116 0.046 0.103 0.066 0.123 0.089 0.129 0.093
409 0.137 0.103 0.116 0.048 0.099 0.068 0.116 0.082 0.134 0.096
410 0.145 0.109 0.109 0.044 0.095 0.073 0.109 0.087 0.131 0.098
411 0.145 0.109 0.109 0.044 0.095 0.073 0.109 0.087 0.131 0.098
412 0.145 0.109 0.109 0.044 0.095 0.073 0.109 0.087 0.131 0.098
413 0.146 0.109 0.109 0.040 0.095 0.073 0.109 0.088 0.131 0.099
414 0.146 0.109 0.109 0.040 0.095 0.073 0.109 0.088 0.131 0.099
415 0.155 0.116 0.097 0.043 0.093 0.078 0.112 0.093 0.120 0.093
416 0.146 0.109 0.109 0.040 0.095 0.073 0.109 0.088 0.131 0.099
417 0.182 0.135 0.094 0.038 0.082 0.094 0.097 0.079 0.113 0.085
418 0.182 0.135 0.094 0.038 0.082 0.094 0.097 0.079 0.113 0.085
419 0.183 0.136 0.095 0.035 0.082 0.095 0.098 0.079 0.114 0.085
420 0.181 0.128 0.097 0.026 0.086 0.089 0.097 0.086 0.118 0.092
421 0.174 0.129 0.102 0.039 0.087 0.090 0.105 0.075 0.117 0.084
422 0.146 0.109 0.109 0.040 0.095 0.073 0.109 0.088 0.131 0.099
423 0.146 0.109 0.109 0.040 0.095 0.073 0.109 0.088 0.131 0.099
424 0.146 0.109 0.109 0.040 0.095 0.073 0.109 0.088 0.131 0.099
425 0.151 0.107 0.109 0.027 0.098 0.071 0.107 0.095 0.133 0.104
426 0.082 0.104 0.170 0.016 0.088 0.104 0.093 0.104 0.099 0.137
427 0.167 0.128 0.072 0.028 0.106 0.094 0.067 0.106 0.117 0.117
428 0.168 0.128 0.073 0.022 0.106 0.095 0.067 0.106 0.117 0.117
429 0.145 0.109 0.109 0.044 0.095 0.073 0.109 0.087 0.131 0.098
430 0.145 0.109 0.109 0.047 0.094 0.072 0.109 0.087 0.130 0.098
431 0.134 0.104 0.110 0.040 0.114 0.067 0.110 0.094 0.134 0.094
432 0.144 0.105 0.105 0.034 0.096 0.068 0.107 0.099 0.136 0.107
433 0.135 0.100 0.106 0.032 0.113 0.063 0.108 0.103 0.137 0.103
434 0.150 0.106 0.109 0.029 0.097 0.071 0.106 0.094 0.133 0.103
435 0.150 0.106 0.109 0.029 0.097 0.071 0.106 0.094 0.133 0.103
436 0.151 0.107 0.109 0.030 0.095 0.071 0.107 0.095 0.133 0.104
437 0.140 0.102 0.110 0.030 0.113 0.066 0.107 0.099 0.135 0.099
438 0.155 0.104 0.110 0.031 0.096 0.073 0.110 0.096 0.127 0.099
439 0.156 0.105 0.110 0.028 0.093 0.074 0.110 0.096 0.127 0.099
440 0.156 0.105 0.110 0.028 0.093 0.074 0.110 0.096 0.127 0.099
441 0.146 0.101 0.111 0.029 0.108 0.069 0.111 0.101 0.130 0.095
442 0.155 0.105 0.110 0.031 0.093 0.073 0.110 0.096 0.127 0.099
443 0.159 0.109 0.116 0.040 0.094 0.080 0.112 0.083 0.120 0.087
444 0.159 0.109 0.116 0.040 0.094 0.080 0.112 0.083 0.120 0.087
445 0.150 0.102 0.123 0.044 0.099 0.075 0.119 0.078 0.123 0.085
446 0.184 0.128 0.107 0.042 0.086 0.095 0.107 0.071 0.107 0.074
447 0.167 0.117 0.105 0.027 0.101 0.082 0.108 0.089 0.119 0.085
448 0.146 0.101 0.111 0.026 0.111 0.069 0.111 0.101 0.130 0.095
449 0.146 0.101 0.111 0.029 0.108 0.069 0.111 0.101 0.130 0.095
450 0.139 0.096 0.116 0.033 0.114 0.066 0.116 0.096 0.131 0.093
451 0.160 0.112 0.116 0.024 0.097 0.081 0.101 0.090 0.123 0.095
452 0.139 0.096 0.116 0.033 0.114 0.066 0.116 0.096 0.131 0.093
453 0.173 0.121 0.099 0.028 0.099 0.085 0.102 0.092 0.116 0.085
454 0.145 0.105 0.108 0.034 0.100 0.068 0.111 0.100 0.128 0.100
455 0.169 0.122 0.098 0.042 0.086 0.083 0.108 0.088 0.115 0.090
456 0.139 0.101 0.109 0.046 0.096 0.066 0.117 0.096 0.128 0.101
457 0.140 0.101 0.110 0.044 0.096 0.066 0.118 0.096 0.129 0.101
458 0.134 0.097 0.115 0.047 0.099 0.063 0.123 0.092 0.131 0.099
459 0.140 0.101 0.110 0.044 0.096 0.066 0.118 0.096 0.129 0.101
460 0.140 0.101 0.110 0.044 0.096 0.066 0.118 0.096 0.129 0.101
461 0.157 0.111 0.099 0.046 0.077 0.074 0.120 0.096 0.117 0.102
462 0.151 0.107 0.101 0.044 0.092 0.071 0.115 0.095 0.124 0.101
463 0.155 0.105 0.102 0.045 0.090 0.073 0.119 0.096 0.119 0.096
464 0.155 0.104 0.101 0.048 0.090 0.073 0.118 0.096 0.118 0.096
465 0.139 0.096 0.111 0.043 0.106 0.066 0.116 0.096 0.129 0.096
466 0.133 0.092 0.117 0.046 0.109 0.063 0.121 0.092 0.131 0.095
467 0.139 0.096 0.111 0.043 0.106 0.066 0.116 0.096 0.129 0.096
468 0.140 0.096 0.112 0.041 0.107 0.066 0.117 0.096 0.129 0.096
469 0.140 0.096 0.112 0.041 0.107 0.066 0.117 0.096 0.129 0.096
470 0.140 0.096 0.112 0.041 0.107 0.066 0.117 0.096 0.129 0.096
471 0.155 0.105 0.102 0.045 0.090 0.073 0.119 0.096 0.119 0.096
472 0.099 0.102 0.102 0.033 0.088 0.113 0.109 0.106 0.146 0.102
473 0.150 0.106 0.100 0.047 0.091 0.071 0.115 0.094 0.124 0.100
474 0.164 0.109 0.088 0.029 0.099 0.084 0.091 0.106 0.117 0.113
475 0.164 0.109 0.088 0.029 0.099 0.084 0.091 0.106 0.117 0.113
476 0.164 0.109 0.088 0.029 0.099 0.084 0.091 0.106 0.117 0.113
477 0.159 0.112 0.085 0.027 0.101 0.081 0.085 0.105 0.124 0.120
478 0.158 0.112 0.085 0.031 0.100 0.081 0.085 0.104 0.124 0.120
479 0.195 0.139 0.073 0.026 0.086 0.103 0.076 0.093 0.106 0.103
480 0.206 0.147 0.070 0.007 0.091 0.108 0.066 0.098 0.105 0.101
481 0.206 0.147 0.070 0.007 0.091 0.108 0.066 0.098 0.105 0.101
482 0.206 0.147 0.070 0.007 0.091 0.108 0.066 0.098 0.105 0.101
483 0.206 0.147 0.070 0.007 0.091 0.108 0.066 0.098 0.105 0.101
484 0.131 0.137 0.072 0.027 0.090 0.104 0.113 0.122 0.104 0.099
485 0.131 0.137 0.072 0.027 0.090 0.104 0.113 0.122 0.104 0.099
486 0.131 0.137 0.072 0.027 0.090 0.104 0.113 0.122 0.104 0.099
487 0.150 0.106 0.109 0.035 0.097 0.070 0.106 0.094 0.132 0.103
488 0.169 0.119 0.082 0.008 0.107 0.086 0.074 0.111 0.123 0.119
489 0.150 0.106 0.109 0.035 0.097 0.070 0.106 0.094 0.132 0.103
490 0.150 0.106 0.109 0.035 0.097 0.070 0.106 0.094 0.132 0.103
491 0.143 0.101 0.110 0.048 0.093 0.067 0.112 0.090 0.132 0.104
492 0.165 0.110 0.088 0.026 0.099 0.084 0.092 0.106 0.117 0.114
493 0.140 0.096 0.112 0.041 0.107 0.066 0.117 0.096 0.129 0.096
494 0.155 0.105 0.102 0.045 0.090 0.073 0.119 0.096 0.119 0.096
495 0.140 0.101 0.110 0.044 0.096 0.066 0.118 0.096 0.129 0.101
496 0.146 0.095 0.114 0.042 0.106 0.058 0.117 0.095 0.130 0.095
497 0.149 0.104 0.119 0.041 0.116 0.060 0.108 0.086 0.131 0.086
498 0.146 0.095 0.114 0.042 0.106 0.058 0.117 0.095 0.130 0.095
499 0.146 0.095 0.114 0.042 0.106 0.058 0.117 0.095 0.130 0.095
500 0.182 0.104 0.111 0.054 0.061 0.061 0.139 0.089 0.107 0.093
501 0.146 0.095 0.114 0.042 0.106 0.058 0.117 0.095 0.130 0.095
502 0.182 0.104 0.111 0.054 0.061 0.061 0.139 0.089 0.107 0.093
503 0.164 0.104 0.104 0.045 0.089 0.065 0.119 0.095 0.119 0.095
504 0.156 0.099 0.113 0.045 0.091 0.062 0.116 0.091 0.127 0.099
505 0.142 0.096 0.112 0.038 0.107 0.066 0.117 0.096 0.129 0.096
506 0.156 0.099 0.113 0.045 0.091 0.062 0.116 0.091 0.127 0.099
507 0.163 0.104 0.104 0.047 0.089 0.065 0.119 0.095 0.119 0.095
508 0.163 0.104 0.104 0.047 0.089 0.065 0.119 0.095 0.119 0.095
509 0.163 0.104 0.104 0.047 0.089 0.065 0.119 0.095 0.119 0.095
510 0.176 0.119 0.106 0.044 0.093 0.070 0.110 0.084 0.115 0.084
511 0.156 0.099 0.114 0.043 0.091 0.062 0.116 0.091 0.128 0.099
512 0.156 0.099 0.114 0.043 0.091 0.062 0.116 0.091 0.128 0.099
513 0.156 0.099 0.114 0.045 0.088 0.062 0.116 0.091 0.128 0.099
514 0.148 0.097 0.119 0.039 0.092 0.073 0.107 0.092 0.129 0.102
515 0.149 0.100 0.111 0.046 0.089 0.070 0.116 0.092 0.127 0.100
516 0.148 0.097 0.119 0.041 0.092 0.073 0.107 0.092 0.129 0.102
517 0.148 0.097 0.119 0.041 0.092 0.073 0.107 0.092 0.129 0.102
518 0.154 0.101 0.111 0.041 0.091 0.076 0.109 0.096 0.122 0.099
519 0.149 0.098 0.120 0.037 0.093 0.073 0.107 0.093 0.129 0.102
520 0.148 0.097 0.119 0.036 0.095 0.073 0.107 0.092 0.129 0.102
521 0.149 0.098 0.120 0.037 0.093 0.073 0.107 0.093 0.129 0.102
522 0.154 0.101 0.111 0.038 0.094 0.076 0.109 0.096 0.122 0.099
523 0.154 0.101 0.111 0.038 0.094 0.076 0.109 0.096 0.122 0.099
524 0.147 0.102 0.125 0.038 0.098 0.075 0.106 0.087 0.125 0.098
525 0.149 0.108 0.113 0.045 0.090 0.072 0.122 0.086 0.122 0.095
526 0.147 0.102 0.125 0.038 0.098 0.075 0.106 0.087 0.125 0.098
527 0.139 0.096 0.135 0.036 0.100 0.071 0.103 0.082 0.135 0.103
528 0.139 0.096 0.136 0.036 0.096 0.071 0.104 0.082 0.136 0.104
529 0.149 0.101 0.111 0.041 0.090 0.071 0.117 0.092 0.128 0.101
530 0.149 0.101 0.111 0.041 0.090 0.071 0.117 0.092 0.128 0.101
531 0.139 0.101 0.126 0.042 0.092 0.067 0.118 0.080 0.134 0.101
532 0.139 0.096 0.136 0.036 0.096 0.071 0.104 0.082 0.136 0.104
533 0.139 0.096 0.135 0.036 0.100 0.071 0.103 0.082 0.135 0.103
534 0.149 0.098 0.120 0.037 0.093 0.073 0.107 0.093 0.129 0.102
535 0.141 0.094 0.120 0.035 0.106 0.069 0.108 0.097 0.131 0.099
536 0.148 0.097 0.117 0.039 0.097 0.073 0.114 0.092 0.124 0.097
537 0.155 0.102 0.112 0.038 0.091 0.076 0.109 0.096 0.122 0.099
538 0.155 0.102 0.112 0.038 0.091 0.076 0.109 0.096 0.122 0.099
539 0.141 0.094 0.120 0.035 0.106 0.069 0.108 0.097 0.131 0.099
540 0.149 0.098 0.120 0.037 0.093 0.073 0.107 0.093 0.129 0.102
541 0.155 0.102 0.112 0.038 0.091 0.076 0.109 0.096 0.122 0.099
542 0.155 0.102 0.112 0.038 0.091 0.076 0.109 0.096 0.122 0.099
543 0.161 0.112 0.116 0.035 0.095 0.084 0.098 0.088 0.119 0.091
544 0.149 0.098 0.117 0.039 0.095 0.073 0.115 0.093 0.124 0.098
545 0.155 0.102 0.112 0.038 0.091 0.076 0.109 0.096 0.122 0.099
546 0.155 0.102 0.112 0.038 0.091 0.076 0.109 0.096 0.122 0.099
547 0.149 0.098 0.115 0.039 0.095 0.073 0.115 0.093 0.125 0.098
548 0.149 0.098 0.115 0.039 0.095 0.073 0.115 0.093 0.125 0.098
549 0.136 0.091 0.124 0.036 0.109 0.067 0.113 0.093 0.133 0.098
550 0.136 0.091 0.124 0.036 0.109 0.067 0.113 0.093 0.133 0.098
551 0.149 0.098 0.117 0.039 0.095 0.073 0.115 0.093 0.124 0.098
552 0.160 0.105 0.115 0.029 0.089 0.079 0.113 0.097 0.118 0.097
553 0.141 0.097 0.122 0.039 0.095 0.072 0.118 0.095 0.122 0.099
554 0.149 0.098 0.117 0.039 0.095 0.073 0.115 0.093 0.124 0.098
555 0.134 0.095 0.116 0.037 0.114 0.068 0.110 0.101 0.127 0.097
556 0.142 0.097 0.118 0.039 0.100 0.072 0.109 0.097 0.125 0.100
557 0.134 0.095 0.119 0.037 0.112 0.068 0.110 0.101 0.127 0.097
558 0.130 0.091 0.126 0.036 0.111 0.066 0.109 0.098 0.134 0.100
559 0.145 0.097 0.118 0.038 0.097 0.071 0.111 0.097 0.126 0.100
560 0.124 0.092 0.120 0.026 0.120 0.066 0.098 0.107 0.140 0.107
561 0.141 0.099 0.119 0.027 0.111 0.069 0.099 0.099 0.136 0.101
562 0.156 0.107 0.110 0.030 0.096 0.077 0.099 0.099 0.126 0.101
563 0.157 0.107 0.110 0.027 0.096 0.077 0.099 0.099 0.126 0.102
564 0.157 0.107 0.110 0.027 0.096 0.077 0.099 0.099 0.126 0.102
565 0.142 0.102 0.117 0.030 0.105 0.072 0.100 0.100 0.130 0.102
566 0.129 0.095 0.125 0.027 0.118 0.066 0.100 0.100 0.138 0.102
567 0.147 0.106 0.116 0.031 0.093 0.075 0.103 0.101 0.124 0.103
568 0.142 0.102 0.117 0.032 0.104 0.072 0.100 0.100 0.129 0.102
569 0.142 0.102 0.117 0.032 0.102 0.072 0.100 0.100 0.130 0.102
570 0.129 0.095 0.125 0.029 0.116 0.066 0.100 0.100 0.138 0.102
571 0.142 0.102 0.117 0.032 0.102 0.072 0.100 0.100 0.130 0.102
572 0.142 0.102 0.117 0.030 0.105 0.072 0.100 0.100 0.130 0.102
573 0.137 0.098 0.122 0.031 0.108 0.070 0.106 0.096 0.132 0.101
574 0.137 0.098 0.122 0.034 0.106 0.070 0.106 0.096 0.132 0.101
575 0.137 0.098 0.122 0.034 0.106 0.070 0.106 0.096 0.132 0.101
576 0.142 0.102 0.117 0.030 0.102 0.072 0.100 0.100 0.130 0.102
577 0.142 0.102 0.117 0.030 0.102 0.072 0.100 0.100 0.130 0.102
578 0.131 0.095 0.118 0.041 0.100 0.075 0.105 0.098 0.129 0.108
579 0.142 0.102 0.117 0.030 0.102 0.072 0.100 0.100 0.130 0.102
580 0.142 0.102 0.117 0.030 0.102 0.072 0.100 0.100 0.130 0.102
581 0.131 0.101 0.117 0.028 0.106 0.075 0.095 0.101 0.134 0.112
582 0.142 0.102 0.117 0.030 0.102 0.075 0.100 0.100 0.130 0.102
583 0.142 0.102 0.117 0.032 0.102 0.072 0.100 0.100 0.130 0.102
584 0.142 0.102 0.117 0.032 0.102 0.072 0.100 0.100 0.130 0.102
585 0.169 0.120 0.083 0.008 0.103 0.087 0.074 0.112 0.124 0.120
586 0.129 0.095 0.124 0.032 0.115 0.066 0.100 0.100 0.138 0.102
587 0.155 0.106 0.109 0.033 0.095 0.079 0.098 0.098 0.125 0.101
588 0.142 0.102 0.117 0.030 0.102 0.075 0.100 0.100 0.130 0.102
589 0.169 0.120 0.083 0.008 0.103 0.087 0.074 0.112 0.124 0.120
590 0.161 0.110 0.108 0.034 0.085 0.079 0.102 0.099 0.119 0.102
591 0.178 0.126 0.078 0.013 0.087 0.091 0.078 0.113 0.113 0.122
592 0.161 0.110 0.107 0.037 0.085 0.079 0.102 0.099 0.119 0.102
593 0.158 0.104 0.109 0.049 0.081 0.078 0.112 0.096 0.114 0.099
594 0.159 0.104 0.109 0.047 0.081 0.078 0.112 0.096 0.115 0.099
595 0.159 0.104 0.109 0.047 0.081 0.078 0.112 0.096 0.115 0.099
596 0.167 0.111 0.100 0.044 0.084 0.074 0.116 0.097 0.114 0.093
597 0.167 0.111 0.100 0.044 0.084 0.074 0.116 0.097 0.114 0.093
598 0.182 0.124 0.075 0.029 0.085 0.081 0.104 0.107 0.107 0.104
599 0.167 0.111 0.100 0.044 0.084 0.074 0.116 0.097 0.114 0.093
600 0.167 0.112 0.100 0.042 0.084 0.074 0.116 0.098 0.114 0.093
601 0.168 0.110 0.105 0.043 0.083 0.077 0.105 0.095 0.115 0.100
602 0.159 0.108 0.101 0.042 0.095 0.070 0.117 0.101 0.117 0.090
603 0.153 0.104 0.108 0.040 0.100 0.068 0.114 0.097 0.123 0.093
604 0.128 0.104 0.116 0.042 0.104 0.071 0.116 0.102 0.118 0.100
605 0.167 0.111 0.100 0.044 0.084 0.074 0.116 0.097 0.114 0.093
606 0.167 0.111 0.100 0.046 0.083 0.074 0.116 0.097 0.113 0.093
607 0.166 0.111 0.099 0.046 0.085 0.074 0.115 0.097 0.113 0.092
608 0.131 0.112 0.110 0.042 0.103 0.076 0.106 0.106 0.112 0.101
609 0.121 0.102 0.119 0.045 0.100 0.076 0.109 0.100 0.119 0.109
610 0.161 0.119 0.090 0.045 0.095 0.071 0.111 0.103 0.114 0.090
611 0.161 0.119 0.090 0.045 0.095 0.071 0.111 0.103 0.114 0.090
612 0.162 0.120 0.090 0.040 0.096 0.072 0.112 0.104 0.114 0.090
613 0.166 0.123 0.080 0.040 0.098 0.073 0.116 0.106 0.111 0.088
614 0.151 0.114 0.091 0.037 0.112 0.066 0.114 0.105 0.121 0.089
615 0.142 0.114 0.097 0.025 0.117 0.070 0.100 0.109 0.128 0.097
616 0.194 0.137 0.068 0.008 0.110 0.076 0.072 0.122 0.110 0.103
617 0.193 0.132 0.067 0.026 0.105 0.070 0.096 0.114 0.105 0.091
618 0.073 0.090 0.180 0.041 0.118 0.065 0.127 0.090 0.139 0.078
619 0.190 0.136 0.065 0.014 0.109 0.071 0.092 0.122 0.109 0.092
620 0.190 0.136 0.064 0.017 0.108 0.071 0.092 0.122 0.108 0.092
621 0.218 0.137 0.070 0.014 0.098 0.067 0.098 0.116 0.098 0.084
622 0.209 0.134 0.071 0.016 0.098 0.063 0.102 0.118 0.102 0.087
623 0.077 0.098 0.157 0.035 0.129 0.073 0.111 0.098 0.139 0.084
624 0.088 0.102 0.176 0.049 0.098 0.073 0.132 0.088 0.122 0.073
625 0.206 0.134 0.071 0.016 0.099 0.063 0.103 0.119 0.103 0.087
626 0.158 0.121 0.111 0.026 0.103 0.075 0.111 0.111 0.105 0.081
627 0.218 0.137 0.070 0.014 0.098 0.067 0.098 0.116 0.098 0.084
628 0.209 0.141 0.084 0.021 0.079 0.094 0.084 0.099 0.094 0.094
629 0.209 0.134 0.078 0.017 0.096 0.070 0.105 0.113 0.099 0.078
630 0.197 0.135 0.073 0.016 0.104 0.075 0.096 0.117 0.104 0.083
631 0.152 0.121 0.106 0.031 0.101 0.070 0.110 0.105 0.112 0.092
632 0.230 0.141 0.073 0.019 0.083 0.064 0.109 0.115 0.089 0.077
633 0.230 0.141 0.073 0.019 0.083 0.064 0.109 0.115 0.089 0.077
634 0.204 0.127 0.088 0.017 0.102 0.057 0.108 0.113 0.105 0.079
635 0.204 0.127 0.088 0.017 0.102 0.057 0.108 0.113 0.105 0.079
636 0.228 0.143 0.066 0.015 0.085 0.070 0.103 0.118 0.088 0.085
637 0.039 0.083 0.162 0.054 0.103 0.074 0.132 0.098 0.132 0.123
638 0.039 0.083 0.161 0.054 0.107 0.073 0.132 0.098 0.132 0.122
639 0.226 0.142 0.066 0.018 0.088 0.069 0.102 0.117 0.088 0.084
640 0.226 0.142 0.066 0.018 0.088 0.069 0.102 0.117 0.088 0.084
641 0.227 0.143 0.066 0.015 0.088 0.070 0.103 0.117 0.088 0.084
642 0.229 0.140 0.073 0.019 0.086 0.064 0.108 0.115 0.089 0.076
643 0.207 0.139 0.065 0.016 0.091 0.074 0.100 0.123 0.087 0.097
644 0.226 0.142 0.066 0.018 0.088 0.069 0.102 0.117 0.088 0.084
645 0.156 0.117 0.109 0.037 0.096 0.068 0.117 0.107 0.105 0.086
646 0.044 0.087 0.169 0.049 0.115 0.082 0.120 0.104 0.131 0.098
647 0.186 0.121 0.090 0.028 0.103 0.062 0.113 0.108 0.106 0.082
648 0.225 0.138 0.058 0.025 0.105 0.069 0.098 0.112 0.098 0.072
649 0.234 0.143 0.053 0.030 0.094 0.072 0.102 0.113 0.087 0.072
650 0.216 0.137 0.069 0.027 0.103 0.065 0.100 0.107 0.100 0.076
651 0.215 0.129 0.062 0.027 0.109 0.059 0.105 0.113 0.102 0.078
652 0.171 0.119 0.067 0.033 0.124 0.052 0.119 0.124 0.114 0.076
653 0.228 0.138 0.076 0.022 0.085 0.062 0.094 0.107 0.094 0.094
654 0.166 0.121 0.081 0.031 0.117 0.049 0.121 0.117 0.117 0.081
655 0.211 0.124 0.080 0.032 0.092 0.064 0.104 0.096 0.112 0.088
656 0.211 0.124 0.080 0.032 0.092 0.064 0.104 0.096 0.112 0.088
657 0.089 0.125 0.099 0.026 0.068 0.115 0.109 0.109 0.135 0.125
658 0.224 0.137 0.058 0.029 0.105 0.069 0.097 0.112 0.097 0.072
659 0.222 0.119 0.092 0.027 0.070 0.059 0.097 0.092 0.108 0.114
660 0.112 0.094 0.112 0.030 0.073 0.090 0.103 0.116 0.129 0.142
661 0.112 0.094 0.112 0.030 0.073 0.090 0.103 0.116 0.129 0.142
662 0.111 0.094 0.111 0.034 0.073 0.090 0.103 0.115 0.128 0.141
663 0.203 0.111 0.098 0.033 0.065 0.052 0.105 0.092 0.118 0.124
664 0.128 0.105 0.081 0.041 0.116 0.122 0.099 0.116 0.116 0.076
665 0.212 0.124 0.080 0.028 0.092 0.064 0.104 0.096 0.112 0.088
666 0.222 0.127 0.063 0.011 0.101 0.069 0.095 0.111 0.116 0.085
667 0.112 0.094 0.112 0.030 0.073 0.090 0.103 0.116 0.129 0.142
668 0.112 0.094 0.112 0.030 0.073 0.090 0.103 0.116 0.129 0.142
669 0.218 0.138 0.069 0.024 0.100 0.066 0.100 0.107 0.100 0.076
670 0.146 0.116 0.116 0.025 0.096 0.086 0.111 0.081 0.131 0.091
671 0.203 0.111 0.098 0.033 0.065 0.052 0.105 0.092 0.118 0.124
672 0.128 0.105 0.081 0.041 0.116 0.122 0.099 0.116 0.116 0.076
673 0.129 0.105 0.082 0.035 0.117 0.123 0.099 0.117 0.117 0.076
674 0.094 0.117 0.122 0.033 0.078 0.089 0.117 0.100 0.133 0.117
675 0.227 0.144 0.065 0.029 0.087 0.069 0.105 0.108 0.090 0.076
676 0.228 0.145 0.065 0.025 0.087 0.069 0.105 0.109 0.091 0.076
677 0.217 0.143 0.066 0.029 0.086 0.066 0.111 0.111 0.094 0.078
678 0.228 0.145 0.065 0.025 0.087 0.069 0.105 0.109 0.091 0.076
679 0.228 0.145 0.065 0.025 0.087 0.069 0.105 0.109 0.091 0.076
680 0.228 0.145 0.065 0.025 0.087 0.069 0.105 0.109 0.091 0.076
681 0.182 0.122 0.098 0.028 0.098 0.060 0.115 0.105 0.107 0.085
682 0.182 0.122 0.098 0.028 0.098 0.060 0.115 0.105 0.107 0.085
683 0.182 0.122 0.098 0.028 0.098 0.060 0.115 0.105 0.107 0.085
684 0.200 0.129 0.088 0.030 0.093 0.055 0.118 0.110 0.099 0.079
685 0.190 0.128 0.089 0.029 0.096 0.062 0.117 0.109 0.099 0.081
686 0.182 0.122 0.098 0.028 0.098 0.060 0.115 0.105 0.107 0.085
687 0.200 0.129 0.088 0.030 0.093 0.055 0.118 0.110 0.099 0.079
688 0.191 0.123 0.097 0.029 0.097 0.052 0.115 0.105 0.107 0.084
689 0.199 0.133 0.082 0.027 0.082 0.064 0.114 0.112 0.093 0.093
690 0.182 0.127 0.092 0.024 0.088 0.068 0.112 0.107 0.102 0.097
691 0.182 0.127 0.092 0.024 0.088 0.068 0.112 0.107 0.102 0.097
692 0.214 0.135 0.085 0.029 0.079 0.059 0.117 0.106 0.094 0.082
693 0.202 0.136 0.079 0.026 0.089 0.065 0.107 0.110 0.099 0.086
694 0.179 0.129 0.079 0.025 0.102 0.066 0.107 0.118 0.102 0.093
695 0.232 0.143 0.073 0.025 0.083 0.063 0.111 0.108 0.092 0.070
696 0.216 0.136 0.077 0.024 0.098 0.059 0.112 0.112 0.098 0.068
697 0.216 0.143 0.067 0.022 0.095 0.070 0.101 0.112 0.098 0.076
698 0.205 0.130 0.083 0.024 0.083 0.071 0.091 0.102 0.114 0.098
699 0.195 0.135 0.079 0.023 0.102 0.074 0.099 0.107 0.107 0.081
700 0.205 0.141 0.069 0.021 0.098 0.077 0.101 0.112 0.098 0.077
701 0.186 0.130 0.082 0.019 0.111 0.070 0.101 0.111 0.111 0.080
702 0.217 0.126 0.086 0.034 0.069 0.069 0.091 0.091 0.109 0.109
703 0.197 0.136 0.079 0.020 0.097 0.074 0.100 0.107 0.107 0.082
704 0.178 0.119 0.091 0.028 0.087 0.071 0.099 0.103 0.119 0.107
705 0.178 0.119 0.091 0.028 0.087 0.071 0.099 0.103 0.119 0.107
706 0.183 0.116 0.079 0.029 0.095 0.075 0.095 0.108 0.116 0.104
707 0.162 0.107 0.077 0.033 0.096 0.077 0.099 0.107 0.132 0.110
708 0.162 0.107 0.077 0.033 0.096 0.077 0.099 0.107 0.132 0.110
709 0.200 0.133 0.067 0.029 0.083 0.095 0.089 0.095 0.114 0.095
710 0.201 0.134 0.067 0.022 0.086 0.096 0.089 0.096 0.115 0.096
711 0.201 0.134 0.067 0.026 0.080 0.096 0.089 0.096 0.115 0.096
712 0.162 0.107 0.077 0.033 0.092 0.077 0.100 0.107 0.133 0.111
713 0.157 0.111 0.075 0.032 0.096 0.089 0.096 0.107 0.129 0.107
714 0.154 0.113 0.085 0.031 0.092 0.085 0.099 0.102 0.130 0.109
715 0.177 0.108 0.095 0.030 0.078 0.069 0.112 0.095 0.129 0.108
716 0.177 0.108 0.095 0.030 0.074 0.069 0.113 0.095 0.130 0.108
717 0.155 0.113 0.086 0.024 0.093 0.086 0.100 0.103 0.131 0.110
718 0.145 0.106 0.089 0.010 0.119 0.083 0.089 0.112 0.142 0.106
719 0.131 0.099 0.102 0.023 0.119 0.073 0.096 0.102 0.148 0.108
720 0.139 0.101 0.091 0.022 0.114 0.079 0.098 0.107 0.142 0.107
721 0.139 0.101 0.091 0.022 0.114 0.079 0.098 0.107 0.142 0.107
722 0.138 0.100 0.091 0.028 0.113 0.078 0.097 0.107 0.141 0.107
723 0.197 0.130 0.077 0.023 0.087 0.093 0.097 0.097 0.113 0.087
724 0.220 0.147 0.059 0.007 0.087 0.101 0.073 0.101 0.112 0.091
725 0.184 0.132 0.070 0.020 0.099 0.096 0.088 0.102 0.117 0.091
726 0.184 0.132 0.070 0.020 0.099 0.096 0.088 0.102 0.117 0.091
727 0.197 0.130 0.077 0.023 0.087 0.093 0.097 0.097 0.113 0.087
728 0.192 0.137 0.066 0.022 0.096 0.104 0.082 0.102 0.113 0.085
729 0.205 0.137 0.071 0.025 0.084 0.102 0.090 0.096 0.109 0.081
730 0.204 0.136 0.071 0.025 0.087 0.102 0.090 0.096 0.108 0.080
731 0.199 0.137 0.080 0.021 0.086 0.098 0.092 0.092 0.110 0.083
732 0.205 0.137 0.071 0.022 0.087 0.102 0.090 0.096 0.109 0.081
733 0.205 0.137 0.071 0.022 0.087 0.102 0.090 0.096 0.109 0.081
734 0.202 0.148 0.054 0.023 0.094 0.102 0.090 0.110 0.096 0.081
735 0.215 0.150 0.058 0.006 0.089 0.117 0.071 0.101 0.107 0.086
736 0.236 0.158 0.054 0.010 0.085 0.104 0.091 0.106 0.091 0.065
737 0.234 0.157 0.054 0.015 0.087 0.103 0.090 0.105 0.090 0.064
738 0.234 0.157 0.054 0.015 0.087 0.103 0.090 0.105 0.090 0.064
739 0.195 0.134 0.072 0.029 0.088 0.083 0.110 0.107 0.104 0.078
740 0.231 0.150 0.063 0.014 0.073 0.115 0.077 0.094 0.101 0.080
741 0.222 0.150 0.058 0.011 0.091 0.114 0.069 0.100 0.102 0.083
742 0.198 0.142 0.070 0.028 0.084 0.106 0.081 0.092 0.109 0.089
743 0.179 0.131 0.083 0.025 0.096 0.096 0.083 0.093 0.121 0.091
744 0.180 0.132 0.084 0.020 0.096 0.096 0.084 0.094 0.122 0.091
745 0.179 0.131 0.083 0.023 0.098 0.096 0.083 0.093 0.121 0.091
746 0.180 0.132 0.084 0.023 0.096 0.096 0.084 0.094 0.122 0.091
747 0.199 0.143 0.070 0.025 0.081 0.107 0.081 0.093 0.110 0.090
748 0.201 0.110 0.097 0.039 0.065 0.052 0.104 0.091 0.117 0.123
749 0.213 0.106 0.078 0.043 0.071 0.057 0.099 0.099 0.113 0.121
750 0.093 0.103 0.093 0.021 0.088 0.124 0.103 0.108 0.155 0.113
751 0.230 0.148 0.053 0.033 0.066 0.115 0.074 0.086 0.103 0.091
752 0.204 0.136 0.071 0.025 0.087 0.102 0.090 0.096 0.108 0.080
753 0.205 0.143 0.061 0.023 0.085 0.111 0.079 0.096 0.108 0.088
754 0.196 0.137 0.065 0.025 0.087 0.106 0.084 0.096 0.112 0.093
755 0.220 0.143 0.067 0.027 0.070 0.110 0.087 0.090 0.103 0.083
756 0.220 0.139 0.058 0.036 0.067 0.108 0.081 0.085 0.108 0.099
757 0.221 0.140 0.059 0.036 0.063 0.108 0.081 0.086 0.108 0.099
758 0.230 0.124 0.068 0.037 0.068 0.075 0.087 0.099 0.106 0.106
759 0.218 0.126 0.086 0.034 0.063 0.069 0.092 0.092 0.109 0.109
760 0.214 0.141 0.073 0.034 0.056 0.103 0.085 0.081 0.111 0.103
761 0.220 0.127 0.087 0.035 0.058 0.069 0.092 0.092 0.110 0.110
762 0.231 0.125 0.069 0.037 0.062 0.075 0.087 0.100 0.106 0.106
763 0.227 0.123 0.067 0.049 0.067 0.074 0.086 0.098 0.104 0.104
764 0.096 0.102 0.108 0.006 0.089 0.127 0.096 0.115 0.140 0.121
765 0.294 0.182 0.048 0.011 0.059 0.134 0.064 0.075 0.080 0.053
766 0.096 0.102 0.108 0.006 0.089 0.127 0.096 0.115 0.140 0.121
767 0.096 0.102 0.108 0.006 0.089 0.127 0.096 0.115 0.140 0.121
768 0.095 0.108 0.108 0.006 0.089 0.127 0.095 0.114 0.139 0.120
769 0.095 0.108 0.108 0.006 0.089 0.127 0.095 0.114 0.139 0.120
770 0.302 0.195 0.027 0.013 0.054 0.161 0.047 0.067 0.074 0.060
771 0.095 0.108 0.108 0.006 0.089 0.127 0.095 0.114 0.139 0.120
772 0.291 0.180 0.048 0.016 0.058 0.132 0.069 0.074 0.079 0.053
773 0.291 0.180 0.048 0.016 0.058 0.132 0.069 0.074 0.079 0.053
774 0.291 0.180 0.048 0.016 0.058 0.132 0.069 0.074 0.079 0.053
775 0.293 0.181 0.048 0.011 0.059 0.133 0.069 0.074 0.080 0.053
776 0.291 0.180 0.048 0.016 0.058 0.132 0.069 0.074 0.079 0.053
777 0.288 0.178 0.047 0.021 0.063 0.131 0.068 0.073 0.079 0.052
778 0.103 0.115 0.098 0.006 0.092 0.132 0.098 0.115 0.132 0.109
779 0.291 0.180 0.048 0.016 0.058 0.132 0.069 0.074 0.079 0.053
780 0.291 0.180 0.048 0.016 0.058 0.132 0.069 0.074 0.079 0.053
781 0.103 0.115 0.098 0.006 0.092 0.132 0.098 0.115 0.132 0.109
782 0.103 0.115 0.098 0.006 0.092 0.132 0.098 0.115 0.132 0.109
783 0.094 0.115 0.098 0.013 0.094 0.124 0.111 0.107 0.145 0.098
784 0.094 0.115 0.098 0.013 0.094 0.124 0.111 0.107 0.145 0.098
785 0.230 0.124 0.068 0.043 0.062 0.075 0.087 0.099 0.106 0.106
786 0.214 0.107 0.079 0.050 0.057 0.057 0.100 0.100 0.114 0.121
787 0.157 0.090 0.104 0.052 0.075 0.037 0.134 0.112 0.134 0.104
788 0.235 0.125 0.080 0.035 0.065 0.065 0.100 0.100 0.105 0.090
789 0.103 0.115 0.098 0.006 0.092 0.132 0.098 0.115 0.132 0.109
790 0.103 0.115 0.098 0.006 0.092 0.132 0.098 0.115 0.132 0.109
791 0.223 0.112 0.089 0.039 0.061 0.050 0.112 0.101 0.112 0.101
792 0.094 0.115 0.098 0.017 0.094 0.123 0.111 0.106 0.145 0.098
793 0.103 0.115 0.098 0.006 0.092 0.132 0.098 0.115 0.132 0.109
794 0.094 0.115 0.098 0.017 0.094 0.123 0.111 0.106 0.145 0.098
795 0.103 0.109 0.064 0.019 0.109 0.141 0.109 0.109 0.141 0.096
796 0.103 0.110 0.065 0.013 0.110 0.142 0.110 0.110 0.142 0.097
797 0.103 0.110 0.065 0.013 0.110 0.142 0.110 0.110 0.142 0.097
798 0.103 0.110 0.065 0.013 0.110 0.142 0.110 0.110 0.142 0.097
799 0.103 0.110 0.065 0.013 0.110 0.142 0.110 0.110 0.142 0.097
800 0.156 0.089 0.104 0.059 0.074 0.037 0.133 0.111 0.133 0.104
801 0.183 0.128 0.073 0.046 0.069 0.096 0.106 0.092 0.119 0.087
802 0.177 0.129 0.086 0.043 0.069 0.091 0.108 0.086 0.121 0.091
803 0.148 0.094 0.121 0.054 0.074 0.034 0.134 0.101 0.134 0.107
804 0.103 0.115 0.098 0.006 0.092 0.132 0.098 0.115 0.132 0.109
805 0.121 0.121 0.114 0.007 0.094 0.121 0.087 0.107 0.141 0.087
806 0.121 0.121 0.114 0.007 0.094 0.121 0.087 0.107 0.141 0.087
807 0.156 0.089 0.104 0.059 0.074 0.037 0.133 0.111 0.133 0.104
808 0.156 0.089 0.104 0.059 0.074 0.037 0.133 0.111 0.133 0.104
809 0.156 0.089 0.104 0.059 0.074 0.037 0.133 0.111 0.133 0.104
810 0.157 0.090 0.104 0.052 0.075 0.037 0.134 0.112 0.134 0.104
811 0.157 0.090 0.104 0.052 0.075 0.037 0.134 0.112 0.134 0.104
812 0.151 0.096 0.123 0.041 0.068 0.034 0.137 0.103 0.137 0.110
813 0.150 0.095 0.122 0.048 0.068 0.034 0.136 0.102 0.136 0.109
814 0.150 0.095 0.122 0.048 0.068 0.034 0.136 0.102 0.136 0.109
815 0.151 0.096 0.123 0.041 0.068 0.034 0.137 0.103 0.137 0.110
816 0.223 0.112 0.089 0.039 0.061 0.050 0.112 0.101 0.112 0.101
817 0.222 0.111 0.089 0.044 0.061 0.050 0.111 0.100 0.111 0.100
818 0.214 0.115 0.104 0.036 0.057 0.047 0.115 0.094 0.115 0.104
819 0.150 0.095 0.122 0.048 0.068 0.034 0.136 0.102 0.136 0.109
820 0.150 0.095 0.122 0.048 0.068 0.034 0.136 0.102 0.136 0.109
821 0.149 0.095 0.122 0.047 0.068 0.041 0.135 0.101 0.135 0.108
822 0.149 0.095 0.122 0.047 0.068 0.041 0.135 0.101 0.135 0.108
823 0.217 0.143 0.095 0.037 0.053 0.074 0.106 0.085 0.106 0.085
824 0.225 0.127 0.094 0.033 0.061 0.061 0.103 0.094 0.108 0.094
825 0.150 0.095 0.122 0.048 0.068 0.034 0.136 0.102 0.136 0.109
826 0.150 0.095 0.122 0.048 0.068 0.034 0.136 0.102 0.136 0.109
827 0.225 0.112 0.090 0.034 0.062 0.051 0.112 0.101 0.112 0.101
828 0.157 0.090 0.104 0.052 0.075 0.037 0.134 0.112 0.134 0.104
829 0.223 0.112 0.089 0.039 0.061 0.050 0.112 0.101 0.112 0.101
830 0.212 0.114 0.104 0.041 0.057 0.047 0.114 0.093 0.114 0.104
831 0.094 0.115 0.098 0.017 0.094 0.123 0.111 0.106 0.145 0.098
832 0.094 0.115 0.098 0.017 0.094 0.123 0.111 0.106 0.145 0.098
833 0.228 0.146 0.075 0.027 0.061 0.095 0.092 0.085 0.105 0.085
834 0.219 0.139 0.080 0.033 0.058 0.088 0.099 0.084 0.109 0.091
835 0.220 0.139 0.081 0.029 0.059 0.088 0.099 0.084 0.110 0.092
836 0.219 0.139 0.080 0.033 0.058 0.088 0.099 0.084 0.109 0.091
837 0.220 0.139 0.081 0.029 0.059 0.088 0.099 0.084 0.110 0.092
838 0.219 0.139 0.080 0.033 0.058 0.088 0.099 0.084 0.109 0.091
839 0.219 0.139 0.080 0.033 0.058 0.088 0.099 0.084 0.109 0.091
840 0.219 0.139 0.080 0.029 0.062 0.088 0.099 0.084 0.109 0.091
841 0.227 0.146 0.075 0.027 0.064 0.095 0.092 0.085 0.105 0.085
842 0.226 0.145 0.074 0.030 0.064 0.095 0.091 0.084 0.105 0.084
843 0.226 0.145 0.074 0.030 0.064 0.095 0.091 0.084 0.105 0.084
844 0.226 0.145 0.074 0.030 0.064 0.095 0.091 0.084 0.105 0.084
845 0.233 0.145 0.064 0.032 0.067 0.099 0.088 0.088 0.102 0.081
846 0.226 0.145 0.074 0.030 0.064 0.095 0.091 0.084 0.105 0.084
847 0.233 0.145 0.064 0.032 0.067 0.099 0.088 0.088 0.102 0.081
848 0.220 0.139 0.081 0.033 0.055 0.088 0.099 0.084 0.110 0.092
849 0.246 0.153 0.060 0.019 0.067 0.104 0.078 0.093 0.101 0.078
850 0.242 0.121 0.085 0.018 0.067 0.055 0.097 0.109 0.109 0.097
851 0.241 0.120 0.084 0.018 0.072 0.054 0.096 0.108 0.108 0.096
852 0.211 0.113 0.103 0.036 0.067 0.046 0.113 0.093 0.113 0.103
853 0.238 0.119 0.083 0.024 0.077 0.054 0.095 0.107 0.107 0.095
854 0.238 0.119 0.083 0.024 0.077 0.054 0.095 0.107 0.107 0.095
855 0.240 0.120 0.084 0.024 0.072 0.054 0.096 0.108 0.108 0.096
856 0.238 0.119 0.083 0.024 0.077 0.054 0.095 0.107 0.107 0.095
857 0.214 0.115 0.104 0.036 0.057 0.047 0.115 0.094 0.115 0.104
858 0.229 0.134 0.057 0.045 0.064 0.076 0.121 0.102 0.076 0.096
859 0.241 0.120 0.084 0.018 0.072 0.054 0.096 0.108 0.108 0.096
860 0.240 0.120 0.084 0.018 0.078 0.054 0.096 0.108 0.108 0.096
861 0.241 0.120 0.084 0.018 0.072 0.054 0.096 0.108 0.108 0.096
862 0.241 0.120 0.084 0.018 0.072 0.054 0.096 0.108 0.108 0.096
863 0.179 0.115 0.089 0.022 0.081 0.081 0.103 0.109 0.117 0.103
864 0.166 0.109 0.099 0.026 0.078 0.078 0.109 0.106 0.117 0.112
865 0.205 0.119 0.076 0.036 0.076 0.061 0.119 0.112 0.101 0.097
866 0.224 0.133 0.066 0.017 0.087 0.073 0.101 0.115 0.094 0.087
867 0.240 0.120 0.084 0.018 0.078 0.054 0.096 0.108 0.108 0.096
868 0.241 0.120 0.084 0.018 0.072 0.054 0.096 0.108 0.108 0.096
869 0.240 0.120 0.084 0.018 0.078 0.054 0.096 0.108 0.108 0.096
870 0.241 0.120 0.084 0.012 0.078 0.054 0.096 0.108 0.108 0.096
871 0.249 0.132 0.074 0.016 0.085 0.069 0.085 0.106 0.101 0.085
872 0.095 0.102 0.073 0.007 0.109 0.131 0.109 0.109 0.153 0.109
873 0.285 0.159 0.068 0.014 0.058 0.082 0.077 0.092 0.087 0.077
874 0.210 0.122 0.070 0.017 0.087 0.087 0.092 0.105 0.118 0.092
875 0.246 0.153 0.060 0.015 0.071 0.104 0.078 0.093 0.101 0.078
876 0.289 0.167 0.061 0.009 0.066 0.092 0.070 0.092 0.083 0.070
877 0.175 0.100 0.100 0.017 0.092 0.042 0.117 0.125 0.133 0.100
878 0.218 0.126 0.073 0.015 0.080 0.065 0.111 0.118 0.099 0.095
879 0.244 0.150 0.062 0.024 0.074 0.085 0.097 0.100 0.085 0.079
880 0.255 0.156 0.058 0.012 0.077 0.089 0.089 0.104 0.083 0.077
881 0.225 0.133 0.067 0.014 0.088 0.074 0.102 0.116 0.095 0.088
882 0.225 0.133 0.067 0.014 0.088 0.074 0.102 0.116 0.095 0.088
883 0.225 0.133 0.067 0.014 0.088 0.074 0.102 0.116 0.095 0.088
884 0.225 0.133 0.067 0.014 0.088 0.074 0.102 0.116 0.095 0.088
885 0.227 0.133 0.066 0.014 0.087 0.073 0.101 0.115 0.094 0.087
886 0.242 0.121 0.085 0.006 0.079 0.055 0.097 0.109 0.109 0.097
887 0.218 0.126 0.073 0.015 0.080 0.065 0.111 0.118 0.099 0.095
888 0.217 0.125 0.072 0.015 0.084 0.065 0.110 0.118 0.099 0.095
889 0.218 0.126 0.073 0.015 0.080 0.065 0.111 0.118 0.099 0.095
890 0.218 0.126 0.073 0.015 0.080 0.065 0.111 0.118 0.099 0.095
891 0.242 0.121 0.085 0.012 0.073 0.055 0.097 0.109 0.109 0.097
892 0.244 0.122 0.085 0.006 0.073 0.055 0.098 0.110 0.110 0.098
893 0.207 0.120 0.076 0.029 0.076 0.062 0.120 0.112 0.101 0.098
894 0.192 0.120 0.080 0.032 0.072 0.064 0.116 0.108 0.104 0.112
895 0.207 0.120 0.076 0.029 0.076 0.062 0.120 0.112 0.101 0.098
896 0.201 0.121 0.087 0.028 0.073 0.059 0.121 0.107 0.104 0.100
897 0.207 0.120 0.076 0.029 0.076 0.062 0.120 0.112 0.101 0.098
898 0.207 0.120 0.076 0.029 0.076 0.062 0.120 0.112 0.101 0.098
899 0.207 0.120 0.076 0.029 0.076 0.062 0.120 0.112 0.101 0.098
900 0.207 0.120 0.076 0.029 0.076 0.062 0.120 0.112 0.101 0.098
901 0.207 0.120 0.076 0.029 0.076 0.062 0.120 0.112 0.101 0.098
902 0.207 0.120 0.076 0.029 0.073 0.062 0.120 0.113 0.102 0.098
903 0.201 0.121 0.087 0.028 0.073 0.059 0.121 0.107 0.104 0.100
904 0.220 0.115 0.105 0.026 0.058 0.047 0.115 0.094 0.115 0.105
905 0.201 0.122 0.087 0.028 0.069 0.059 0.122 0.108 0.104 0.101
906 0.201 0.122 0.087 0.028 0.069 0.059 0.122 0.108 0.104 0.101
907 0.201 0.121 0.087 0.028 0.073 0.059 0.121 0.107 0.104 0.100
908 0.203 0.118 0.088 0.033 0.072 0.062 0.124 0.108 0.098 0.095
909 0.203 0.118 0.088 0.033 0.072 0.062 0.124 0.108 0.098 0.095
910 0.208 0.116 0.078 0.034 0.075 0.065 0.123 0.113 0.096 0.092
911 0.201 0.121 0.087 0.028 0.073 0.059 0.121 0.107 0.104 0.100
912 0.206 0.123 0.076 0.029 0.076 0.061 0.119 0.112 0.101 0.097
913 0.202 0.115 0.099 0.025 0.068 0.056 0.121 0.099 0.112 0.102
914 0.202 0.115 0.099 0.025 0.068 0.056 0.121 0.099 0.112 0.102
915 0.215 0.120 0.105 0.026 0.058 0.047 0.115 0.094 0.115 0.105
916 0.244 0.128 0.085 0.006 0.067 0.055 0.098 0.110 0.110 0.098
917 0.200 0.124 0.086 0.028 0.072 0.059 0.121 0.107 0.103 0.100
918 0.225 0.130 0.078 0.004 0.078 0.069 0.091 0.117 0.100 0.108
919 0.205 0.124 0.093 0.019 0.070 0.062 0.105 0.105 0.105 0.112
920 0.224 0.129 0.078 0.009 0.078 0.069 0.091 0.116 0.099 0.108
921 0.225 0.130 0.078 0.004 0.078 0.069 0.091 0.117 0.100 0.108
922 0.224 0.129 0.078 0.009 0.078 0.069 0.091 0.116 0.099 0.108
923 0.224 0.129 0.078 0.009 0.078 0.069 0.091 0.116 0.099 0.108
924 0.216 0.129 0.072 0.019 0.080 0.064 0.110 0.117 0.098 0.095
925 0.216 0.129 0.072 0.019 0.080 0.064 0.110 0.117 0.098 0.095
926 0.242 0.127 0.085 0.012 0.067 0.055 0.097 0.109 0.109 0.097
927 0.242 0.127 0.085 0.012 0.067 0.055 0.097 0.109 0.109 0.097
928 0.214 0.120 0.104 0.031 0.057 0.047 0.115 0.094 0.115 0.104
929 0.205 0.119 0.076 0.032 0.079 0.061 0.119 0.112 0.101 0.097
930 0.215 0.128 0.072 0.019 0.083 0.064 0.109 0.117 0.098 0.094
931 0.214 0.128 0.071 0.023 0.083 0.064 0.109 0.117 0.098 0.094
932 0.217 0.125 0.072 0.015 0.084 0.065 0.110 0.118 0.099 0.095
933 0.217 0.125 0.072 0.015 0.084 0.065 0.110 0.118 0.099 0.095
934 0.217 0.125 0.072 0.015 0.084 0.065 0.110 0.118 0.099 0.095
935 0.216 0.125 0.072 0.019 0.083 0.064 0.110 0.117 0.098 0.095
936 0.166 0.114 0.079 0.014 0.114 0.071 0.095 0.117 0.125 0.106
937 0.227 0.133 0.066 0.014 0.087 0.073 0.101 0.115 0.094 0.087
938 0.168 0.115 0.080 0.008 0.110 0.071 0.096 0.118 0.126 0.107
939 0.195 0.123 0.069 0.009 0.107 0.072 0.094 0.119 0.113 0.097
940 0.192 0.123 0.069 0.013 0.107 0.072 0.094 0.119 0.113 0.097
941 0.173 0.119 0.077 0.011 0.099 0.074 0.099 0.119 0.119 0.108
942 0.167 0.115 0.079 0.014 0.109 0.071 0.096 0.117 0.126 0.107
943 0.192 0.123 0.069 0.013 0.104 0.073 0.095 0.120 0.114 0.098
944 0.192 0.123 0.069 0.016 0.104 0.072 0.094 0.119 0.113 0.097
945 0.173 0.116 0.082 0.014 0.108 0.074 0.094 0.114 0.122 0.102
946 0.167 0.113 0.083 0.012 0.110 0.074 0.080 0.116 0.128 0.116
947 0.167 0.113 0.084 0.009 0.110 0.075 0.081 0.116 0.128 0.116
948 0.194 0.122 0.073 0.010 0.108 0.076 0.076 0.118 0.115 0.108
949 0.176 0.119 0.072 0.009 0.110 0.078 0.082 0.122 0.119 0.113
950 0.168 0.121 0.071 0.011 0.107 0.080 0.096 0.124 0.118 0.104
951 0.176 0.119 0.072 0.006 0.110 0.079 0.082 0.123 0.119 0.113
952 0.184 0.121 0.075 0.007 0.111 0.082 0.079 0.118 0.115 0.108
953 0.182 0.120 0.084 0.006 0.101 0.081 0.081 0.114 0.117 0.114
954 0.183 0.121 0.075 0.007 0.111 0.082 0.082 0.118 0.114 0.108
955 0.176 0.119 0.072 0.006 0.110 0.079 0.082 0.123 0.119 0.113
956 0.190 0.128 0.069 0.016 0.093 0.081 0.097 0.121 0.106 0.100
957 0.166 0.120 0.079 0.014 0.098 0.079 0.098 0.120 0.120 0.109
958 0.191 0.128 0.069 0.013 0.094 0.081 0.097 0.122 0.106 0.100
959 0.225 0.126 0.078 0.004 0.082 0.069 0.091 0.117 0.100 0.108
960 0.196 0.123 0.069 0.009 0.104 0.073 0.095 0.120 0.114 0.098
961 0.197 0.124 0.074 0.017 0.104 0.074 0.094 0.114 0.117 0.087
962 0.183 0.123 0.072 0.015 0.105 0.078 0.093 0.120 0.114 0.099
963 0.197 0.124 0.074 0.017 0.104 0.074 0.094 0.114 0.117 0.087
964 0.197 0.124 0.074 0.017 0.104 0.074 0.094 0.114 0.117 0.087
965 0.230 0.127 0.078 0.016 0.078 0.066 0.111 0.111 0.102 0.082
966 0.230 0.127 0.078 0.016 0.078 0.066 0.111 0.111 0.102 0.082
967 0.230 0.127 0.078 0.016 0.078 0.066 0.111 0.111 0.102 0.082
968 0.230 0.127 0.078 0.016 0.078 0.066 0.111 0.111 0.102 0.082
969 0.218 0.123 0.075 0.004 0.107 0.071 0.075 0.111 0.119 0.095
970 0.200 0.119 0.075 0.024 0.098 0.064 0.105 0.108 0.119 0.088
971 0.200 0.119 0.075 0.024 0.098 0.064 0.105 0.108 0.119 0.088
972 0.176 0.118 0.075 0.023 0.101 0.075 0.101 0.115 0.115 0.101
973 0.200 0.119 0.075 0.024 0.098 0.064 0.105 0.108 0.119 0.088
974 0.200 0.119 0.075 0.024 0.098 0.064 0.105 0.108 0.119 0.088
975 0.203 0.118 0.074 0.024 0.098 0.064 0.105 0.108 0.118 0.088
976 0.182 0.112 0.088 0.021 0.100 0.067 0.103 0.103 0.128 0.094
977 0.170 0.113 0.085 0.019 0.102 0.071 0.102 0.110 0.124 0.104
978 0.180 0.113 0.088 0.021 0.101 0.067 0.104 0.104 0.128 0.095
979 0.168 0.113 0.085 0.022 0.102 0.071 0.102 0.110 0.124 0.104
980 0.170 0.112 0.085 0.019 0.104 0.071 0.101 0.110 0.123 0.104
981 0.214 0.123 0.075 0.008 0.107 0.071 0.075 0.111 0.119 0.095
982 0.214 0.123 0.075 0.008 0.107 0.071 0.075 0.111 0.119 0.095
983 0.215 0.124 0.076 0.004 0.108 0.072 0.076 0.112 0.120 0.096
984 0.177 0.116 0.065 0.031 0.102 0.075 0.095 0.116 0.116 0.109
985 0.177 0.116 0.065 0.031 0.102 0.075 0.095 0.116 0.116 0.109
986 0.177 0.116 0.065 0.031 0.102 0.075 0.095 0.116 0.116 0.109
987 0.170 0.118 0.075 0.029 0.098 0.072 0.098 0.111 0.118 0.111
988 0.179 0.118 0.081 0.026 0.098 0.066 0.104 0.110 0.116 0.101
989 0.180 0.119 0.081 0.023 0.099 0.067 0.104 0.110 0.116 0.101
990 0.170 0.118 0.075 0.029 0.098 0.072 0.098 0.111 0.118 0.111
991 0.200 0.121 0.086 0.031 0.072 0.059 0.121 0.107 0.103 0.100
992 0.200 0.121 0.086 0.031 0.072 0.059 0.121 0.107 0.103 0.100
993 0.207 0.120 0.076 0.029 0.076 0.062 0.120 0.112 0.101 0.098
994 0.207 0.120 0.076 0.029 0.076 0.062 0.120 0.112 0.101 0.098
995 0.207 0.120 0.076 0.029 0.076 0.062 0.120 0.112 0.101 0.098
996 0.207 0.120 0.076 0.029 0.076 0.062 0.120 0.112 0.101 0.098
997 0.207 0.120 0.076 0.029 0.076 0.062 0.120 0.112 0.101 0.098
998 0.207 0.120 0.076 0.029 0.076 0.062 0.120 0.112 0.101 0.098
999 0.207 0.120 0.076 0.029 0.076 0.062 0.120 0.112 0.101 0.098
1000 0.175 0.118 0.075 0.023 0.101 0.075 0.103 0.115 0.115 0.101
