# Supplementary material for: Conserved interfaces mediate multiple protein–protein interactions in a prokaryotic metabolon
Source: Mol Syst Biol. 2025 Sep 3;21(11):1490–521. doi: 10.1038/s44320-025-00139-9 (PMC12583656; doi:10.1038/s44320-025-00139-9)
Supplement: Supplementary file 13 — Source data Fig. 8 [file 44320_2025_139_MOESM13_ESM.zip › Figure8/Simulation_software_config_to_run_sim/Metabolon/parse_stoich.py]

import re
from collections import defaultdict

input_file = "cluster_stoichiometry.txt"
output_gt10 = "stoich_clusters_gt10.txt"
output_largest = "stoich_largest_cluster.txt"

enzyme_list = [f"enz{i}" for i in range(1, 11)]

with open(input_file, "r") as f:
    lines = f.readlines()

with open(output_gt10, "w") as f_gt10, open(output_largest, "w") as f_largest:
    f_gt10.write("frame " + " ".join(enzyme_list) + "\n")
    f_largest.write("frame " + " ".join(enzyme_list) + "\n")

    frame = None
    clusters = []

    for line in lines:
        line = line.strip()
        if not line:
            continue

        if line.startswith("Frame"):
            # Process data from previous frame
            if frame is not None and clusters:
                # Largest cluster
                largest = max(clusters, key=lambda x: x[0])
                size_largest = largest[0]
                largest_stoich = {k: 0 for k in enzyme_list}
                for enz, count in largest[1].items():
                    largest_stoich[enz] = count / size_largest
                f_largest.write(f"{frame} " + " ".join(f"{largest_stoich[enz]:.3f}" for enz in enzyme_list) + "\n")

                # Clusters > 10
                big_clusters = [c for c in clusters if c[0] > 50]
                if big_clusters:
                    avg_stoich = defaultdict(float)
                    for sz, stoich in big_clusters:
                        for enz in enzyme_list:
                            avg_stoich[enz] += stoich.get(enz, 0) / sz  # Normalize per cluster
                    for enz in enzyme_list:
                        avg_stoich[enz] /= len(big_clusters)
                    f_gt10.write(f"{frame} " + " ".join(f"{avg_stoich[enz]:.3f}" for enz in enzyme_list) + "\n")
                else:
                    f_gt10.write(f"{frame} " + " ".join("0.000" for _ in enzyme_list) + "\n")

            # Start new frame
            frame = line.split()[1]
            clusters = []

        elif line.startswith("size="):
            parts = line.split()
            size = int(parts[0].split("=")[1])
            stoich = {}
            for p in parts[1:]:
                enz, count = p.split(":")
                stoich[enz] = int(count)
            clusters.append((size, stoich))

print("✅ Parsing complete. Files written:")
print(f" - {output_gt10}")
print(f" - {output_largest}")
