# Supplementary material for: Conserved interfaces mediate multiple protein–protein interactions in a prokaryotic metabolon
Source: Mol Syst Biol. 2025 Sep 3;21(11):1490–521. doi: 10.1038/s44320-025-00139-9 (PMC12583656; doi:10.1038/s44320-025-00139-9)
Supplement: Supplementary file 13 — Source data Fig. 8 [file 44320_2025_139_MOESM13_ESM.zip › Figure8/Simulation_software_config_to_run_sim/Metabolon/ppi_contact_map.txt]

243614 129720 145 411 6512 23631 8099 53361 678 2859
129720 42214 3337 2763 7471 103801 57560 80757 5117 5030
145 3337 153694 5528 13540 1152 87586 7482 117445 20582
411 2763 5528 12982 367 546 40068 1855 5324 502
6512 7471 13540 367 40298 16149 17589 82422 74760 25679
23631 103801 1152 546 16149 55190 25579 107796 6749 14565
8099 57560 87586 40068 17589 25579 51928 76898 94218 20111
53361 80757 7482 1855 82422 107796 76898 51334 74508 82978
678 5117 117445 5324 74760 6749 94218 74508 99288 117331
2859 5030 20582 502 25679 14565 20111 82978 117331 127726
