# Supplementary material for: Conserved interfaces mediate multiple protein–protein interactions in a prokaryotic metabolon
Source: Mol Syst Biol. 2025 Sep 3;21(11):1490–521. doi: 10.1038/s44320-025-00139-9 (PMC12583656; doi:10.1038/s44320-025-00139-9)
Supplement: Supplementary file 13 — Source data Fig. 8 [file 44320_2025_139_MOESM13_ESM.zip › Figure8/Simulation_software_config_to_run_sim/Metabolon/sphere_post_equi.data]

LAMMPS data file via write_data, version 5 Jun 2019, timestep = 200100000

12000 atoms
32 atom types
6000 bonds
11 bond types
20 extra bond per atom

0.0000000000000000e+00 2.7110000000000000e+03 xlo xhi
0.0000000000000000e+00 2.7110000000000000e+03 ylo yhi
0.0000000000000000e+00 2.7110000000000000e+03 zlo zhi

Masses

1 15000
2 1000
3 1000
4 1000
5 1000
6 1000
7 1000
8 1000
9 1000
10 1000
11 1000
12 1000
13 1000
14 1000
15 1000
16 1000
17 1000
18 1000
19 1000
20 1000
21 1000
22 1000
23 1000
24 1000
25 1000
26 1000
27 1000
28 1000
29 1000
30 1000
31 1000
32 1000

Bond Coeffs # harmonic

1 1 10.0001
2 1 10.0001
3 1 10.0001
4 1 10.0001
5 1 10.0001
6 1 10.0001
7 1 10.0001
8 1 10.0001
9 1 10.0001
10 1 10.0001
11 1 10.0001

Atoms # full

9803 3803 22 0.0000000000000000e+00 3.7496387796078028e+02 1.4299667340779712e+02 2.8274457200644854e+00 1 0 1
10978 4978 22 0.0000000000000000e+00 1.0221233608814987e+03 1.5528147699041313e+02 1.4125483830727736e+00 0 1 0
11243 5243 22 0.0000000000000000e+00 1.2458717563640786e+01 3.7692292695274779e+02 3.5607893096840102e+00 1 0 1
10974 4974 22 0.0000000000000000e+00 7.7334646043443411e+02 4.6550127330007427e+02 2.8477500016194384e+00 0 0 0
11201 5201 22 0.0000000000000000e+00 4.0738911585224707e+02 6.4395761748032498e+02 2.3520533711646298e+01 0 1 1
10477 4477 22 0.0000000000000000e+00 5.4739663054734115e+02 9.3956961128815362e+02 9.0808457916141485e+00 0 0 0
11106 5106 22 0.0000000000000000e+00 3.6522803439482982e+02 9.6295531133332452e+02 1.5209992973944296e+01 0 1 0
10368 4368 22 0.0000000000000000e+00 9.9389745343413949e+02 1.0802776775629527e+03 2.4656007696633882e+01 0 1 1
10134 4134 22 0.0000000000000000e+00 5.3755401384093409e+02 1.1416859180447816e+03 9.7907905226250556e+00 0 1 0
11883 5883 22 0.0000000000000000e+00 1.1899160170371167e+03 1.2592451192059102e+03 1.8085266789146328e+01 0 0 0
10825 4825 22 0.0000000000000000e+00 1.7200697751430963e+02 1.3031692959298693e+03 1.8659427828508640e+01 1 0 1
10144 4144 22 0.0000000000000000e+00 4.8805517984215322e+02 4.1672829378852875e+01 3.0248055274893392e+01 0 1 0
9649 3649 22 0.0000000000000000e+00 7.1806006636876771e+02 2.9840000608961770e+01 3.0223753048038741e+01 0 0 0
11291 5291 22 0.0000000000000000e+00 3.0208315020818071e+02 1.6531616397782591e+02 3.4265433856307062e+01 1 0 1
11253 5253 22 0.0000000000000000e+00 2.3953997392309228e+02 2.8078206458252032e+02 3.6230631306200252e+01 1 0 1
10845 4845 22 0.0000000000000000e+00 6.2179550296614991e+02 3.1706930630304356e+02 3.7448977103170321e+01 0 1 -1
10314 4314 22 0.0000000000000000e+00 1.0650444544604341e+03 3.2418342718832122e+02 2.8804619387454565e+01 0 0 1
11918 5918 22 0.0000000000000000e+00 6.9782005563162920e+02 7.2929509920343673e+02 4.5058366099697515e+01 0 0 1
10244 4244 22 0.0000000000000000e+00 1.0504174950878915e+02 1.0098150278617319e+03 3.8058465589902568e+01 1 1 0
10909 4909 22 0.0000000000000000e+00 9.1470777209063795e+02 1.0216745415189002e+03 4.5471126739912989e+01 0 0 1
9713 3713 22 0.0000000000000000e+00 7.4419132834123207e+02 1.0724908270405688e+03 3.5351292334823043e+01 0 0 0
9681 3681 22 0.0000000000000000e+00 8.0276489084942421e+02 1.3059405221083671e+03 3.2638314093038510e+01 0 0 1
10715 4715 22 0.0000000000000000e+00 8.0640953809108578e+02 1.9073209303091025e+02 6.8256624262768554e+01 0 0 2
11007 5007 22 0.0000000000000000e+00 1.1115534593145399e+03 2.7113538149352286e+02 6.1665482982243574e+01 0 1 0
10399 4399 22 0.0000000000000000e+00 1.3914994915864131e+02 8.0165017823464302e+02 7.5326424472740882e+01 0 1 1
11828 5828 22 0.0000000000000000e+00 1.0515925287598332e+03 1.0734183518226810e+03 6.7494588034324238e+01 0 0 0
9581 3581 22 0.0000000000000000e+00 4.7360016901489894e+02 1.2011992266480580e+02 8.6781835376759702e+01 0 1 1
9159 3159 22 0.0000000000000000e+00 7.7725222442684230e+02 6.7308802236969564e+02 9.9247153300622855e+01 0 0 0
10055 4055 22 0.0000000000000000e+00 4.5995608198423969e+02 1.0339627484599389e+03 8.1237030588863320e+01 0 0 1
10421 4421 22 0.0000000000000000e+00 1.0146979098923388e+03 1.1712196690269126e+02 1.2914390723395834e+02 1 0 1
10393 4393 22 0.0000000000000000e+00 4.8375752063261262e+02 4.8270146054926079e+02 1.1905360486015334e+02 -1 -1 0
9345 3345 22 0.0000000000000000e+00 2.6896600672492758e+02 5.3588469453626158e+02 1.0420118473277462e+02 1 1 0
9883 3883 22 0.0000000000000000e+00 1.0968506071758389e+02 6.3217957583012731e+02 1.1114313445672767e+02 1 0 0
10591 4591 22 0.0000000000000000e+00 4.5890914391440413e+02 9.1139379661673934e+02 1.1116767647519667e+02 1 0 1
10128 4128 22 0.0000000000000000e+00 1.7906511760389822e+01 1.3356663342949048e+02 1.4111037881280052e+02 0 0 1
11593 5593 22 0.0000000000000000e+00 6.5103061488107664e+02 2.3036995947646400e+02 1.4886891777013989e+02 1 0 1
11299 5299 22 0.0000000000000000e+00 1.1444792806573287e+03 7.7568704105865481e+02 1.3265414952927969e+02 0 1 0
10044 4044 22 0.0000000000000000e+00 7.0958198513608022e+02 8.6243486873724817e+02 1.4786368492203437e+02 0 1 0
9526 3526 22 0.0000000000000000e+00 1.0845870977753836e+02 1.1625875621613397e+03 1.5391072835612846e+02 0 -1 1
9148 3148 22 0.0000000000000000e+00 1.2030880875109765e+03 2.5677447481551764e+02 1.5676137949524602e+02 0 1 0
9601 3601 22 0.0000000000000000e+00 1.6429880539231434e+02 4.7815065404696560e+02 1.8048177067092516e+02 0 0 0
11822 5822 22 0.0000000000000000e+00 6.4485852257592774e+02 6.5313410825947153e+02 1.6167787943168673e+02 1 0 1
10569 4569 22 0.0000000000000000e+00 8.5754532133661144e+01 7.0875286457428399e+02 1.7746315434431170e+02 0 0 1
10170 4170 22 0.0000000000000000e+00 8.2571132007779477e+02 7.2888132867508762e+02 1.8114773250477285e+02 0 0 0
10960 4960 22 0.0000000000000000e+00 3.8401381499841068e+02 7.3754075504974674e+02 1.7464286136319359e+02 1 0 1
9984 3984 22 0.0000000000000000e+00 5.4014660898258171e+02 1.0224524946047588e+03 1.7031863881370219e+02 0 0 0
11742 5742 22 0.0000000000000000e+00 1.3318168865655159e+02 1.1271394987644615e+03 1.7807184239779164e+02 0 0 0
11707 5707 22 0.0000000000000000e+00 7.3257353906341473e+02 1.1273200602569798e+03 1.5872822847728511e+02 1 1 0
10796 4796 22 0.0000000000000000e+00 6.4693450516122607e+02 1.1699545424860662e+03 1.7195679836984104e+02 0 0 0
10740 4740 22 0.0000000000000000e+00 7.6074181282574750e+02 1.2949090823017261e+03 1.6192991248297332e+02 0 0 0
9203 3203 22 0.0000000000000000e+00 9.2134591480984011e+02 4.0811116062088679e+01 1.8711952657485213e+02 1 0 0
9915 3915 22 0.0000000000000000e+00 2.3633643406408930e+02 1.3087378168112141e+02 1.9250196916270028e+02 -1 1 1
11102 5102 22 0.0000000000000000e+00 5.1641841679982804e+02 1.2626648127685861e+02 2.0744328193105693e+02 1 1 0
10656 4656 22 0.0000000000000000e+00 3.5163598549226720e+02 1.9731319708047039e+02 2.0508193165334976e+02 0 1 0
10401 4401 22 0.0000000000000000e+00 8.7543052177261370e+02 3.2009279355690887e+02 1.8854731513550522e+02 1 1 0
10164 4164 22 0.0000000000000000e+00 6.9397339455881752e+02 5.7278813419410710e+02 2.0427845173370071e+02 1 0 1
11936 5936 22 0.0000000000000000e+00 3.1178559868915187e+02 6.6912636222669551e+02 1.9847900418131820e+02 1 0 1
9766 3766 22 0.0000000000000000e+00 1.0437664192125039e+03 1.0790435518586223e+03 1.9042017881912713e+02 0 1 0
11176 5176 22 0.0000000000000000e+00 3.6277329652920866e+02 1.1948317538859781e+03 1.9676065712576238e+02 1 0 1
11743 5743 22 0.0000000000000000e+00 6.7952236069813708e+01 1.2816593350064097e+03 1.9353158371900494e+02 0 0 0
9207 3207 22 0.0000000000000000e+00 1.1641818380426803e+02 1.2750853653235274e+03 1.8390520293810167e+02 0 0 1
9180 3180 22 0.0000000000000000e+00 6.7507344643213605e+02 2.7825474760162180e+01 2.1646289627529984e+02 1 0 0
11635 5635 22 0.0000000000000000e+00 1.8946061750592000e+02 1.2319912344156675e+02 2.2157941618517060e+02 0 0 0
11468 5468 22 0.0000000000000000e+00 3.6819142201295369e+02 3.1427190543329857e+02 2.2542989560193331e+02 -1 1 0
11585 5585 22 0.0000000000000000e+00 9.8615293969229015e+02 3.6470070742475662e+02 2.1786203971074880e+02 1 1 1
9835 3835 22 0.0000000000000000e+00 6.4986997575588407e+02 4.7765662889359265e+02 2.3044561996346016e+02 1 1 1
9445 3445 22 0.0000000000000000e+00 1.6795313280470063e+02 8.5503767911210662e+02 2.0967260557041473e+02 0 0 1
10661 4661 22 0.0000000000000000e+00 1.1813502575575390e+03 8.4497966703948873e+02 2.2665102229123775e+02 1 0 0
11196 5196 22 0.0000000000000000e+00 1.1693172879059898e+03 1.1266783561617242e+03 2.1228493995866580e+02 0 0 1
9893 3893 22 0.0000000000000000e+00 2.4309720592275920e+02 1.1519708645728426e+03 2.2599055873625386e+02 1 0 1
10893 4893 22 0.0000000000000000e+00 7.0401359466898589e+02 1.1567631956795271e+03 2.3189416214646627e+02 0 0 0
9798 3798 22 0.0000000000000000e+00 2.3294155762834109e+02 6.1748574003244107e+02 2.4691832468786936e+02 1 0 0
9351 3351 22 0.0000000000000000e+00 5.3331771801292746e+02 6.3703959174682507e+02 2.3888497720994690e+02 0 0 0
10132 4132 22 0.0000000000000000e+00 5.7143271329289166e+02 7.0958758832321951e+02 2.4284755343320177e+02 1 0 0
10267 4267 22 0.0000000000000000e+00 8.7087413737577037e+02 9.4122549345188531e+02 2.5507502658039971e+02 0 0 1
10458 4458 22 0.0000000000000000e+00 2.7090871766113372e+02 4.0576977953688655e+01 2.6077670726530818e+02 1 1 0
9353 3353 22 0.0000000000000000e+00 1.1214447850721922e+03 4.1578546724953604e+01 2.7520812593417884e+02 0 0 1
11482 5482 22 0.0000000000000000e+00 8.3355131340911862e+02 1.2124175995457350e+02 2.7066899301927072e+02 0 0 0
9267 3267 22 0.0000000000000000e+00 1.0568420811082799e+03 3.3668912820817212e+02 2.7211166795527936e+02 0 1 0
11586 5586 22 0.0000000000000000e+00 4.9826437670959331e+02 3.4322073765791913e+02 2.8050465914785406e+02 0 1 1
9022 3022 22 0.0000000000000000e+00 2.0299572642730931e+02 8.9348663505334764e+02 2.6998719134814007e+02 1 0 0
10727 4727 22 0.0000000000000000e+00 9.7294157604841507e+02 9.4794061111880876e+02 2.8074885749902285e+02 0 0 0
9744 3744 22 0.0000000000000000e+00 7.9234181885417365e+02 1.2055113796027993e+03 2.6015001266251454e+02 0 0 1
9592 3592 22 0.0000000000000000e+00 8.9037890544706215e+02 1.2136833769092323e+03 2.7603225393453613e+02 1 0 1
11378 5378 22 0.0000000000000000e+00 5.7472152815664390e+02 1.2784615889430884e+03 2.7808697322963530e+02 1 0 -1
11250 5250 22 0.0000000000000000e+00 9.5995852264003463e+02 8.0915901377780131e+01 2.9501004319862255e+02 0 0 1
11856 5856 22 0.0000000000000000e+00 4.9986062498837975e+02 1.1607132055472231e+02 2.9684790305606788e+02 0 0 1
10273 4273 22 0.0000000000000000e+00 1.1700816777997845e+03 5.8028469711425168e+02 2.9259110522057387e+02 0 0 0
11360 5360 22 0.0000000000000000e+00 8.0880379959170034e+02 7.3899397412632368e+02 2.9854224116937263e+02 1 0 1
10655 4655 22 0.0000000000000000e+00 4.2782239751501118e+02 8.0497300181671540e+02 3.1083842666197694e+02 0 0 1
10716 4716 22 0.0000000000000000e+00 1.0896505399336438e+03 1.2724966250571263e+03 3.0759364626029952e+02 0 0 0
11153 5153 22 0.0000000000000000e+00 3.9714090043573390e+02 1.2705583725635474e+02 3.3065268427211726e+02 1 1 0
9629 3629 22 0.0000000000000000e+00 4.1733468782746634e+01 2.8847871726177868e+02 3.1581380573169616e+02 0 0 1
11851 5851 22 0.0000000000000000e+00 3.1370783521512845e+02 5.5998706333802954e+02 3.3391381907180227e+02 0 1 1
9464 3464 22 0.0000000000000000e+00 7.5064696055432285e+02 9.2924143919285473e+02 3.2535605897306516e+02 0 1 0
11497 5497 22 0.0000000000000000e+00 4.7599410760960154e+02 2.8758891810066235e+01 3.4779706506958223e+02 1 0 0
9757 3757 22 0.0000000000000000e+00 5.3165353272956042e+02 3.1432017874010459e+01 3.3945990188183009e+02 1 0 0
9431 3431 22 0.0000000000000000e+00 2.7643347239181941e+02 3.4373117721062977e+02 3.4215980338063520e+02 0 0 -1
11254 5254 22 0.0000000000000000e+00 4.2603685642845346e+02 5.2326007103398945e+02 3.4361009369623184e+02 0 0 0
2969 990 8 0.0000000000000000e+00 1.0884623679174217e+03 8.1671770917149297e+02 3.5667327096797982e+02 0 0 0
11878 5878 22 0.0000000000000000e+00 9.9159368611128866e+02 1.1261574474482902e+03 3.4522582352350435e+02 0 -1 1
9216 3216 22 0.0000000000000000e+00 4.6593901061311286e+01 1.1430216113623796e+03 3.4828585154658100e+02 0 -1 0
11349 5349 22 0.0000000000000000e+00 2.8806932521876411e+02 1.2549079553662677e+03 3.4685386136647088e+02 1 0 1
10386 4386 22 0.0000000000000000e+00 1.0233862096179371e+03 6.5021020416696365e+02 3.8484170066151654e+02 1 1 1
2970 990 9 0.0000000000000000e+00 1.0826463445478171e+03 8.2107920515429248e+02 3.7530526597179056e+02 0 0 0
2968 990 1 0.0000000000000000e+00 1.0855543563889835e+03 8.1889845764452014e+02 3.6598926797634164e+02 0 0 0
9530 3530 22 0.0000000000000000e+00 1.1438730362718350e+03 1.2621258584652223e+03 3.6843088721511396e+02 -1 0 0
11202 5202 22 0.0000000000000000e+00 4.9812538280742928e+02 7.5917707894195269e+02 4.0756722663133371e+02 -1 0 0
10211 4211 22 0.0000000000000000e+00 5.2799352856684095e+02 1.0771123054217892e+03 3.9306876807399340e+02 0 0 0
10980 4980 22 0.0000000000000000e+00 9.6298096139125664e+02 1.1800372712943204e+03 4.1139703196813667e+02 0 0 0
10603 4603 22 0.0000000000000000e+00 2.3253334043496119e+02 6.2345015726203750e+00 4.1770230146250924e+02 0 0 0
10091 4091 22 0.0000000000000000e+00 7.9195272328067134e+01 4.6307249864878656e+02 4.1905952967762153e+02 1 0 1
11663 5663 22 0.0000000000000000e+00 3.3519674969107814e+02 6.6580590326867707e+02 4.3649761889203654e+02 1 1 1
10748 4748 22 0.0000000000000000e+00 6.4387193011163811e+02 1.0070969309372247e+03 4.5046174443839220e+02 -1 0 0
11402 5402 22 0.0000000000000000e+00 8.8717568051779790e+02 1.0234763683829889e+03 4.5540304945592055e+02 0 0 0
9789 3789 22 0.0000000000000000e+00 1.5433354982023349e+02 1.0916721347254036e+03 4.5305667686998453e+02 1 1 0
11323 5323 22 0.0000000000000000e+00 4.1801160374200826e+01 1.1431082636283650e+03 4.4730756687854631e+02 0 -1 0
9710 3710 22 0.0000000000000000e+00 4.9318568719311094e+02 1.3036144752860062e+03 4.5923595680258421e+02 0 0 0
9569 3569 22 0.0000000000000000e+00 6.6665510479993497e+02 7.1771435115066859e+00 4.7214854587972656e+02 0 0 1
11354 5354 22 0.0000000000000000e+00 1.1989143285353186e+03 1.6076628363327450e+02 4.7968658356767014e+02 0 1 0
10589 4589 22 0.0000000000000000e+00 7.6963960926542779e+02 6.7500159584475955e+02 4.7471645153595910e+02 1 1 1
9029 3029 22 0.0000000000000000e+00 9.4024146334917680e+02 6.7861314604883796e+02 4.7710527032672911e+02 0 0 0
9263 3263 22 0.0000000000000000e+00 1.0200889020490686e+03 8.8808791105883779e+02 4.8478618323762993e+02 0 0 1
9052 3052 22 0.0000000000000000e+00 8.1402646678919393e+02 1.0577178606295040e+03 4.9063556265189925e+02 0 0 1
11992 5992 22 0.0000000000000000e+00 6.1442587227626359e+02 1.0952632080123626e+03 4.7021204629811649e+02 0 1 0
9985 3985 22 0.0000000000000000e+00 8.2249711609528777e+02 9.7731141677419444e+00 5.1124468737757024e+02 0 0 1
11802 5802 22 0.0000000000000000e+00 2.6132187360613182e+02 1.6650492941292768e+02 5.0136137455706648e+02 1 0 1
11950 5950 22 0.0000000000000000e+00 1.9956983154631783e+02 2.7155980478959674e+02 5.1523011930527889e+02 0 0 1
11519 5519 22 0.0000000000000000e+00 1.1988654500714151e+03 4.2039349552453149e+02 5.1244447920506195e+02 -1 1 -1
10371 4371 22 0.0000000000000000e+00 8.5424801201921844e+02 7.1182473441369143e+02 5.0755757496060551e+02 -1 0 1
9494 3494 22 0.0000000000000000e+00 6.3886462363224359e+02 9.4122053503757593e+02 5.1843825412617468e+02 0 0 1
10047 4047 22 0.0000000000000000e+00 7.7377165024310091e+02 1.0470318060315851e+03 5.1623097001173437e+02 1 0 0
11089 5089 22 0.0000000000000000e+00 2.4914816412493774e+01 1.1351053696311230e+03 5.1402962673403329e+02 0 0 1
9111 3111 22 0.0000000000000000e+00 1.1177454044832537e+03 1.2902569799002611e+03 4.9961869155321017e+02 0 0 0
10726 4726 22 0.0000000000000000e+00 6.0835854810143087e+02 5.1017180286742217e+01 5.2334952650865216e+02 1 0 1
9894 3894 22 0.0000000000000000e+00 7.7574229406713800e+02 1.0117360524816965e+02 5.3981443345066066e+02 0 1 0
9071 3071 22 0.0000000000000000e+00 7.0583116582071341e+02 5.1274420891385103e+02 5.3085830070186080e+02 0 1 0
11678 5678 22 0.0000000000000000e+00 1.2088210962190485e+03 6.0537851981865413e+02 5.3803640924213539e+02 0 0 0
11138 5138 22 0.0000000000000000e+00 3.1881139609685880e+02 7.3010196486750942e+02 5.3385286772360996e+02 1 1 0
9753 3753 22 0.0000000000000000e+00 3.7921341280366840e+02 7.1109943306330672e+02 5.3188954108418432e+02 0 0 0
10490 4490 22 0.0000000000000000e+00 4.0183986115208131e+02 1.1175286808705584e+03 5.2201617652124764e+02 0 0 1
10079 4079 22 0.0000000000000000e+00 6.9618806844037181e+02 5.9117141162324977e+01 5.4890100579405714e+02 1 0 0
10376 4376 22 0.0000000000000000e+00 2.0450939423378409e+02 5.9428531260883074e+02 5.5400576345446132e+02 0 -1 0
10871 4871 22 0.0000000000000000e+00 4.9630386816784119e+02 9.5845858390811918e+02 5.6983983366128962e+02 1 0 0
10407 4407 22 0.0000000000000000e+00 8.5014510522073442e+02 1.0420341323491282e+03 5.4766910671932919e+02 1 1 0
10239 4239 22 0.0000000000000000e+00 9.9569236253301497e+01 3.3920157703711436e+02 5.9608280022392250e+02 1 1 0
10353 4353 22 0.0000000000000000e+00 1.7436755331324306e+02 7.9197844263176466e+02 5.7799210580224531e+02 1 1 0
11776 5776 22 0.0000000000000000e+00 5.1970214775523999e+01 1.6602505734475275e+02 6.0074683249086354e+02 0 1 0
10617 4617 22 0.0000000000000000e+00 2.3665753871192311e+02 1.9656326583469109e+02 6.0031420922476946e+02 1 0 0
11035 5035 22 0.0000000000000000e+00 6.7523337008175099e+02 1.8584343544484065e+02 6.2215110099070694e+02 0 0 0
11309 5309 22 0.0000000000000000e+00 9.5932151872538350e+02 2.2723404260021593e+02 6.0550875014997098e+02 0 0 0
10319 4319 22 0.0000000000000000e+00 1.0823909393815450e+03 5.6160141656701182e+02 6.0367120934392301e+02 0 0 0
11403 5403 22 0.0000000000000000e+00 2.0660523019827633e+02 6.5058409922201406e+02 6.2146734353001102e+02 1 1 0
10425 4425 22 0.0000000000000000e+00 1.4020068652275464e+02 7.3101747757042017e+02 6.0589069318908491e+02 1 0 0
11869 5869 22 0.0000000000000000e+00 3.9957737608117162e+02 7.4425449490795017e+02 6.0236420343787972e+02 0 1 0
10757 4757 22 0.0000000000000000e+00 1.2034240357647443e+03 1.1290881153528958e+03 6.0176537377392935e+02 -1 1 1
3282 1094 9 0.0000000000000000e+00 1.0856526969609067e+03 1.1533751274357483e+03 6.1859176655842441e+02 0 0 0
3280 1094 1 0.0000000000000000e+00 1.0912247154667346e+03 1.1451438678532008e+03 6.1968674873964460e+02 0 0 0
3281 1094 8 0.0000000000000000e+00 1.0967967332546177e+03 1.1369126089667413e+03 6.2078173092494251e+02 0 0 0
3780 1260 11 0.0000000000000000e+00 8.3105291985363885e+02 1.2003601032819884e+03 6.1929163304303427e+02 0 0 0
3778 1260 1 0.0000000000000000e+00 8.4071050698987096e+02 1.2007680626582617e+03 6.2185377900825165e+02 0 0 0
11769 5769 22 0.0000000000000000e+00 1.3817688735932327e+02 1.9152688864954635e+02 6.4426945665895539e+02 0 1 0
11157 5157 22 0.0000000000000000e+00 1.5963834822082273e+02 3.0845034926022447e+02 6.2877314967803898e+02 1 0 1
11417 5417 22 0.0000000000000000e+00 6.7718259259057425e+02 3.4296661337465093e+02 6.4053626202833016e+02 0 0 0
10080 4080 22 0.0000000000000000e+00 7.3620911610155133e+02 4.6676169782175236e+02 6.4508689048195629e+02 0 0 1
11960 5960 22 0.0000000000000000e+00 6.9397155709626691e+02 5.9580520955929126e+02 6.4846969215686079e+02 0 0 0
3779 1260 10 0.0000000000000000e+00 8.5036809279626993e+02 1.2011760225138016e+03 6.2441592501643765e+02 0 0 0
11070 5070 22 0.0000000000000000e+00 1.1150028746167727e+03 5.8167349784575140e+02 6.6273025401074142e+02 0 0 1
11411 5411 22 0.0000000000000000e+00 1.0702976049504559e+03 6.4167578708039798e+02 6.7382369031696646e+02 0 0 -1
10046 4046 22 0.0000000000000000e+00 7.8463724284213379e+02 6.9716561115633237e+02 6.5353843687099027e+02 1 0 0
11966 5966 22 0.0000000000000000e+00 1.0298351540923913e+03 8.4362797714099156e+02 6.5654185406234592e+02 0 1 0
9420 3420 22 0.0000000000000000e+00 9.5295315448729468e+02 9.0746447236061420e+02 6.6263445194135602e+02 1 0 0
3590 1197 8 0.0000000000000000e+00 1.0742894866626264e+03 9.9691076009158235e+02 6.6143425131436561e+02 0 0 0
3589 1197 1 0.0000000000000000e+00 1.0776405599092780e+03 1.0060168395810922e+03 6.5901565119276472e+02 0 0 0
3591 1197 9 0.0000000000000000e+00 1.0809916331559295e+03 1.0151229190706022e+03 6.5659705107116440e+02 0 0 0
10185 4185 22 0.0000000000000000e+00 9.4825138792739904e+02 5.1218213280817872e+02 6.7934263882752248e+02 0 1 1
11558 5558 22 0.0000000000000000e+00 4.6094730277083977e+02 5.7308786559226576e+02 6.9911516590203394e+02 1 0 0
11341 5341 22 0.0000000000000000e+00 1.2448390754769352e+02 8.5246324746722712e+02 6.8822147730107065e+02 1 0 0
10743 4743 22 0.0000000000000000e+00 5.7974389980588819e+02 1.0163015308849411e+03 7.0195794725634914e+02 1 -1 0
2955 985 9 0.0000000000000000e+00 1.0116108737942021e+03 1.1012893764476726e+03 6.9431237730928012e+02 0 0 0
11010 5010 22 0.0000000000000000e+00 2.6992900111965361e+02 1.2927352396364681e+03 6.8933086984519275e+02 0 0 0
10494 4494 22 0.0000000000000000e+00 6.2607937446923665e+02 1.2948444563573610e+03 6.9743649364618818e+02 0 1 1
11912 5912 22 0.0000000000000000e+00 1.1507229956990091e+02 1.3231964892148756e+03 6.9145180265752629e+02 0 0 0
10104 4104 22 0.0000000000000000e+00 9.5232399310347932e+02 3.0748906466960072e+01 7.2009332970857645e+02 0 0 0
10426 4426 22 0.0000000000000000e+00 5.7786663076698301e+02 2.9457140154285179e+02 7.0326387487374143e+02 1 0 0
11805 5805 22 0.0000000000000000e+00 1.0830620288797907e+02 5.8650025086306073e+02 7.2792296764628361e+02 1 0 0
9771 3771 22 0.0000000000000000e+00 2.6462753898562482e+02 1.0965962788305976e+03 7.1400837097762792e+02 0 0 1
2953 985 1 0.0000000000000000e+00 1.0137220422336075e+03 1.1000182092664727e+03 7.0400397775396959e+02 0 0 0
2954 985 8 0.0000000000000000e+00 1.0158332102847219e+03 1.0987470421113596e+03 7.1369557683904497e+02 0 0 0
10011 4011 22 0.0000000000000000e+00 7.6261958254276931e+02 1.2511879714457091e+03 7.2508066314471876e+02 0 0 0
10869 4869 22 0.0000000000000000e+00 1.0793740267184801e+03 4.2625141761830974e+01 7.3271109553098188e+02 -1 1 1
11124 5124 22 0.0000000000000000e+00 6.7535086241485953e+02 6.5494539614844200e+01 7.4079877041178963e+02 0 0 0
11248 5248 22 0.0000000000000000e+00 1.0663853950345219e+03 4.5482545124805978e+02 7.3699481116351558e+02 0 0 1
9451 3451 22 0.0000000000000000e+00 9.2788525755503360e+02 6.1607005491736561e+02 7.3856214959891042e+02 0 1 1
11981 5981 22 0.0000000000000000e+00 1.2069960062443552e+03 6.5056647703317253e+02 7.3982349002077842e+02 0 1 1
975 325 5 0.0000000000000000e+00 1.0990305994046121e+03 1.3095964392806670e+03 7.4887851429579723e+02 0 0 0
10038 4038 22 0.0000000000000000e+00 1.4726485083820526e+02 1.3367020389887687e+03 7.3684716403156233e+02 0 0 1
9245 3245 22 0.0000000000000000e+00 3.8314594739715574e+02 1.3351696092031432e+03 7.2900194760925388e+02 1 0 1
4611 1537 13 0.0000000000000000e+00 1.0974605665209085e+03 1.3327860030707157e+03 7.4745835449487959e+02 0 0 0
10014 4014 22 0.0000000000000000e+00 8.0329820926415130e+02 3.5115470661018480e+02 7.5523812854368657e+02 0 1 0
10056 4056 22 0.0000000000000000e+00 5.9160230616095953e+02 4.8974072738546596e+02 7.6429617532230202e+02 0 0 1
11382 5382 22 0.0000000000000000e+00 7.7500842734647142e+02 9.7441497079148019e+02 7.7969967210586810e+02 0 0 0
10222 4222 22 0.0000000000000000e+00 3.9799244559094753e+01 1.1402470470093633e+03 7.7394372148075297e+02 1 1 0
10581 4581 22 0.0000000000000000e+00 4.9656970000869990e+02 1.1722527134003526e+03 7.6300408932118899e+02 1 0 0
313 105 1 0.0000000000000000e+00 1.1096028827957755e+03 1.2881373514512165e+03 7.6723695769252743e+02 0 0 0
315 105 3 0.0000000000000000e+00 1.1073138080307647e+03 1.2784095499597204e+03 7.6759753510055168e+02 0 0 0
973 325 1 0.0000000000000000e+00 1.1045571963009568e+03 1.3125017285647577e+03 7.5668978939967997e+02 0 0 0
564 188 3 0.0000000000000000e+00 1.0898057933389700e+03 1.2925141514574298e+03 7.7603384257817595e+02 0 0 0
562 188 1 0.0000000000000000e+00 1.0963745374619623e+03 1.3000098768021358e+03 7.7684975099213204e+02 0 0 0
563 188 2 0.0000000000000000e+00 1.1029432806372183e+03 1.3075056031628778e+03 7.7766565966965425e+02 0 0 0
974 325 4 0.0000000000000000e+00 1.1100837941295226e+03 1.3154070176210676e+03 7.6450106422235058e+02 0 0 0
314 105 2 0.0000000000000000e+00 1.1118919575607861e+03 1.2978651529427125e+03 7.6687638028450306e+02 0 0 0
521 174 2 0.0000000000000000e+00 1.1198422183229036e+03 1.3083494391306704e+03 7.7752346360770753e+02 0 0 0
520 174 1 0.0000000000000000e+00 1.1276920914717593e+03 1.3021555197468547e+03 7.7764533491165525e+02 0 0 0
522 174 3 0.0000000000000000e+00 1.1355419654289201e+03 1.2959616009219098e+03 7.7776720603038598e+02 0 0 0
4647 1549 13 0.0000000000000000e+00 1.0794136204182194e+03 1.3406147142039631e+03 7.7744893952964128e+02 0 0 0
4609 1537 1 0.0000000000000000e+00 1.1009832637862332e+03 1.3320404555830974e+03 7.5678759705052119e+02 0 0 0
4610 1537 12 0.0000000000000000e+00 1.1045059610515582e+03 1.3312949080954788e+03 7.6611683960616267e+02 0 0 0
4645 1549 1 0.0000000000000000e+00 1.0885721641598759e+03 1.3373370399955149e+03 7.7976797426906865e+02 0 0 0
7139 2380 16 0.0000000000000000e+00 1.1101469904343433e+03 1.3223951347053314e+03 7.8034440087476310e+02 0 0 0
5452 1818 1 0.0000000000000000e+00 1.1286907480443663e+03 1.3275255598722435e+03 7.6212484596069908e+02 0 0 0
5453 1818 14 0.0000000000000000e+00 1.1208056497203286e+03 1.3281315903653770e+03 7.6824513667620693e+02 0 0 0
6482 2161 16 0.0000000000000000e+00 1.1129300605786561e+03 1.3397293724914502e+03 7.7836155653927472e+02 0 0 0
5454 1818 15 0.0000000000000000e+00 1.1365758456978315e+03 1.3269195284721802e+03 7.5600455609830942e+02 0 0 0
10180 4180 22 0.0000000000000000e+00 1.0047168263304043e+03 3.2227228951520863e+02 7.9351117867719495e+02 0 0 0
10568 4568 22 0.0000000000000000e+00 1.1229320976614126e+03 3.8056892400975323e+02 7.8548767673372265e+02 1 1 0
9507 3507 22 0.0000000000000000e+00 2.8441513963091177e+02 5.5648984022372326e+02 8.0364540491753462e+02 0 1 0
9371 3371 22 0.0000000000000000e+00 5.1217255664642926e+02 6.0951513268437179e+02 7.9890818960891590e+02 0 1 0
9810 3810 22 0.0000000000000000e+00 2.6563338965018130e+02 7.5557456478179654e+02 7.8681280197981425e+02 1 0 0
10226 4226 22 0.0000000000000000e+00 9.1657510743020055e+02 7.3721761852531404e+02 8.0365058902778867e+02 0 1 0
7140 2380 17 0.0000000000000000e+00 1.1013930129079649e+03 1.3145827803417073e+03 7.9654116011376323e+02 0 0 0
4646 1549 12 0.0000000000000000e+00 1.0977307095372466e+03 1.3340593663549867e+03 7.8208700905214789e+02 0 0 0
7138 2380 1 0.0000000000000000e+00 1.1057700014118918e+03 1.3184889576264297e+03 7.8844277984449991e+02 0 0 0
4853 1618 12 0.0000000000000000e+00 1.1096569334348551e+03 1.3333842464120826e+03 7.9384246342053768e+02 0 0 0
4852 1618 1 0.0000000000000000e+00 1.1027992251476403e+03 1.3362604786889874e+03 8.0052820474213024e+02 0 0 0
8162 2721 20 0.0000000000000000e+00 1.1245520930560378e+03 1.3295399199043445e+03 7.8509631883792520e+02 0 0 0
8161 2721 1 0.0000000000000000e+00 1.1344224101682557e+03 1.3287758936391078e+03 7.8368454481002277e+02 0 0 0
8163 2721 21 0.0000000000000000e+00 1.1442927265471742e+03 1.3280118674536166e+03 7.8227277145733342e+02 0 0 0
11319 5319 22 0.0000000000000000e+00 1.4904125841491344e+02 4.7902414304553741e+02 8.2630967772051099e+02 0 0 0
11352 5352 22 0.0000000000000000e+00 3.1799438527280870e+02 8.2193700792356742e+02 8.1421408971062942e+02 1 0 0
3149 1050 8 0.0000000000000000e+00 3.9439580196800705e+02 9.3706158972759113e+02 8.1061888950939112e+02 0 0 0
3148 1050 1 0.0000000000000000e+00 3.9682484773621434e+02 9.3319787120958006e+02 8.1951672168204198e+02 0 0 0
3150 1050 9 0.0000000000000000e+00 3.9925389441361671e+02 9.2933415297838587e+02 8.2841455355286644e+02 0 0 0
9677 3677 22 0.0000000000000000e+00 7.4454990932208887e+02 9.2873180510613247e+02 8.1353686889891981e+02 1 0 1
10324 4324 22 0.0000000000000000e+00 1.1864521857099510e+03 1.2538951101137638e+03 8.1321988791264505e+02 0 0 1
4854 1618 13 0.0000000000000000e+00 1.0959415168953803e+03 1.3391367105037250e+03 8.0721394439483686e+02 0 0 0
10772 4772 22 0.0000000000000000e+00 5.3110453182003837e+01 8.9498167556207775e+01 8.5442350036152720e+02 0 0 0
9425 3425 22 0.0000000000000000e+00 8.6221914856597664e+02 4.4448350813142690e+02 8.4809233009733339e+02 0 1 0
11327 5327 22 0.0000000000000000e+00 9.0587155786197297e+02 5.0275637908182489e+02 8.5800231282684251e+02 0 0 -1
11389 5389 22 0.0000000000000000e+00 4.2750008208877404e+02 6.6335444045607153e+02 8.5802379357170776e+02 0 0 0
9336 3336 22 0.0000000000000000e+00 8.5445176884732541e+02 7.3111911651179321e+02 8.4212453919961604e+02 0 0 1
10571 4571 22 0.0000000000000000e+00 2.8409121105820606e+02 1.1355071890945976e+03 8.4859812112287204e+02 0 0 1
3329 1110 8 0.0000000000000000e+00 9.6107924180751252e+02 1.3168985297194395e+03 8.5409236563252455e+02 0 0 0
3328 1110 1 0.0000000000000000e+00 9.5581479344558329e+02 1.3250404030722007e+03 8.5654093224558403e+02 0 0 0
9122 3122 22 0.0000000000000000e+00 4.9038332289740953e+02 1.4879032183944392e+02 8.7056940656666984e+02 0 0 0
11219 5219 22 0.0000000000000000e+00 4.9452159138391005e+02 4.7370905226918768e+02 8.6716593346262005e+02 0 0 0
11726 5726 22 0.0000000000000000e+00 6.9420330752875907e+02 5.6993148383686014e+02 8.7609482521644316e+02 0 0 0
9618 3618 22 0.0000000000000000e+00 2.0130760789115368e+02 9.7662080051416876e+02 8.8183852634253265e+02 0 1 0
11268 5268 22 0.0000000000000000e+00 3.0143315889410182e+01 1.0644168417546632e+03 8.7108616420652697e+02 -1 -1 1
10653 4653 22 0.0000000000000000e+00 8.4226720784967824e+02 1.1588647194674606e+03 8.8291100082011735e+02 0 0 0
10456 4456 22 0.0000000000000000e+00 1.1525333317668835e+03 1.2604741703187005e+03 8.7896232630037980e+02 0 0 1
3330 1110 9 0.0000000000000000e+00 9.5055034409377117e+02 1.3331822763349551e+03 8.5898949896832255e+02 0 0 0
11418 5418 22 0.0000000000000000e+00 1.8058340089163656e+02 3.2801771117058756e+01 9.0224611104350618e+02 1 0 0
10107 4107 22 0.0000000000000000e+00 8.0722807510676989e+02 7.3196164950575030e+02 8.9519217878644065e+02 0 1 0
9633 3633 22 0.0000000000000000e+00 4.7498110335984768e+02 7.8788959464983350e+02 8.9866998426012299e+02 0 0 0
11122 5122 22 0.0000000000000000e+00 8.9151544198857516e+02 9.5176435926297859e+02 8.9061895024474165e+02 0 0 0
2829 943 9 0.0000000000000000e+00 1.0425030053184446e+03 9.9105070062512573e+02 9.0007992323794360e+02 0 0 0
2827 943 1 0.0000000000000000e+00 1.0439586022273879e+03 9.9099854501378422e+02 9.0997328077439670e+02 0 0 0
11613 5613 22 0.0000000000000000e+00 4.4775019053322478e+02 1.1339688345591010e+03 9.0999416523042078e+02 0 0 0
10641 4641 22 0.0000000000000000e+00 5.0706943042480469e+02 1.2649455244235471e+03 8.9346580761578014e+02 1 0 0
9975 3975 22 0.0000000000000000e+00 1.1320571547768877e+03 2.3046838703079595e+02 9.2150685413377437e+02 0 1 0
10590 4590 22 0.0000000000000000e+00 7.9988226812170569e+02 4.0033076171132092e+02 9.1690537163227646e+02 1 0 0
10575 4575 22 0.0000000000000000e+00 7.7633830265556901e+02 4.8714700772101440e+02 9.2539877450511904e+02 1 0 0
10123 4123 22 0.0000000000000000e+00 1.1398607230348780e+03 6.3552879586418192e+02 9.3412668455976598e+02 0 1 0
10106 4106 22 0.0000000000000000e+00 1.0647240115055214e+02 8.9983514459147193e+02 9.1562024142639837e+02 1 1 1
2828 943 8 0.0000000000000000e+00 1.0454141993907392e+03 9.9094638847969611e+02 9.1986663802134069e+02 0 0 0
10133 4133 22 0.0000000000000000e+00 4.1495413139715714e+02 5.1572944925721208e+02 9.3840051000976598e+02 1 0 0
9361 3361 22 0.0000000000000000e+00 8.0099311379268045e+02 5.7602560169261028e+02 9.4857527702652544e+02 0 1 0
9811 3811 22 0.0000000000000000e+00 6.6476883974636644e+02 5.8064732963414463e+02 9.4173161196183264e+02 0 0 0
11601 5601 22 0.0000000000000000e+00 1.0026230637611025e+03 6.8821612957544664e+02 9.6091966452521353e+02 0 0 1
9532 3532 22 0.0000000000000000e+00 7.2769332422955256e+02 1.0384111574413173e+03 9.4393094868697153e+02 1 0 1
9704 3704 22 0.0000000000000000e+00 4.7912008539932071e+02 1.0787437765547409e+03 9.4587981787132696e+02 0 0 0
3101 1034 8 0.0000000000000000e+00 1.0317518016364895e+03 1.1380684504494770e+03 9.6091156538341886e+02 0 0 0
11485 5485 22 0.0000000000000000e+00 1.1640082641066647e+03 1.2286423066205402e+03 9.4136679714462923e+02 0 1 0
10427 4427 22 0.0000000000000000e+00 1.2043215550524988e+03 1.2459569046702577e+03 9.4655704244175502e+02 0 1 -1
9540 3540 22 0.0000000000000000e+00 1.0988104739992050e+03 5.3884447401563548e+01 9.6957577133821712e+02 0 1 0
11947 5947 22 0.0000000000000000e+00 1.8711449585345500e+02 8.6294689141293759e+01 9.7273688807582198e+02 0 0 1
10099 4099 22 0.0000000000000000e+00 9.1943379819742995e+02 3.6485952450292979e+02 9.8498289101283444e+02 0 0 -1
10917 4917 22 0.0000000000000000e+00 9.0255378409044170e+02 3.8562955837094711e+02 9.6843590654865523e+02 0 1 0
9934 3934 22 0.0000000000000000e+00 4.5474947081514659e+02 5.5410538644728638e+02 9.7915259088418873e+02 0 0 1
10040 4040 22 0.0000000000000000e+00 1.0200359614737265e+03 9.2145865487908213e+02 9.7898770088238200e+02 0 0 1
3102 1034 9 0.0000000000000000e+00 1.0209075174066915e+03 1.1442928942798017e+03 9.7652110713520653e+02 0 0 0
3100 1034 1 0.0000000000000000e+00 1.0263296601446309e+03 1.1411806725058696e+03 9.6871633595620506e+02 0 0 0
11016 5016 22 0.0000000000000000e+00 6.4691500840104584e+02 1.2538234895921803e+03 9.8524996718913508e+02 0 0 1
10998 4998 22 0.0000000000000000e+00 3.8453105545645559e+02 1.3224753070505369e+03 9.7597905292123016e+02 0 -1 1
10049 4049 22 0.0000000000000000e+00 5.2678151883231783e+02 1.3322046703791368e+03 9.8737489950642021e+02 0 0 0
11539 5539 22 0.0000000000000000e+00 1.1779299120806793e+03 6.9542999414816632e+02 1.0001363872868355e+03 1 0 0
9132 3132 22 0.0000000000000000e+00 2.0677984319934168e+02 8.2708931870892798e+02 1.0120489456171857e+03 1 0 0
11438 5438 22 0.0000000000000000e+00 4.9655914006511750e+02 1.0026812773842004e+03 9.9053948496328132e+02 0 1 0
9552 3552 22 0.0000000000000000e+00 5.8278408632129481e+02 1.1593993486700977e+03 9.9305212562296424e+02 0 0 0
3228 1076 9 0.0000000000000000e+00 1.0347920634559455e+03 1.1636583785592256e+03 1.0130045747627988e+03 0 0 0
10480 4480 22 0.0000000000000000e+00 1.1315942361730845e+03 1.3189136754683184e+03 1.0085277082770767e+03 0 -1 0
10517 4517 22 0.0000000000000000e+00 7.9848282811025240e+02 1.8482813719593366e+02 1.0317904331828693e+03 1 1 -1
11945 5945 22 0.0000000000000000e+00 1.1650720384279337e+02 5.8041919672843244e+02 1.0243643934149604e+03 1 2 0
10703 4703 22 0.0000000000000000e+00 1.1994121118946548e+03 5.9298573328200939e+02 1.0377662151332636e+03 0 1 1
11095 5095 22 0.0000000000000000e+00 1.0811979122456746e+03 6.3384642878190937e+02 1.0367106190906152e+03 0 0 0
11615 5615 22 0.0000000000000000e+00 4.1438323817661563e+02 7.6137553620288315e+02 1.0301536152995536e+03 1 0 0
10531 4531 22 0.0000000000000000e+00 3.3001325654963310e+01 8.2554781960303137e+02 1.0155695260422061e+03 0 0 1
11521 5521 22 0.0000000000000000e+00 9.0709991625493700e+01 1.1133477750231732e+03 1.0361839900170460e+03 1 1 0
2809 937 1 0.0000000000000000e+00 1.1306357163150567e+03 1.1288377996822278e+03 1.0369628025792740e+03 0 0 0
2811 937 9 0.0000000000000000e+00 1.1345388782307889e+03 1.1196580905029518e+03 1.0376686894138934e+03 0 0 0
3226 1076 1 0.0000000000000000e+00 1.0416747793002769e+03 1.1565955330008628e+03 1.0146612118715566e+03 0 0 0
3227 1076 8 0.0000000000000000e+00 1.0485574940197585e+03 1.1495326871626323e+03 1.0163178481701372e+03 0 0 0
2810 937 8 0.0000000000000000e+00 1.1267325543112024e+03 1.1380175075914899e+03 1.0362569151287826e+03 0 0 0
11045 5045 22 0.0000000000000000e+00 7.9990239419279385e+02 1.2811905532987930e+03 1.0208190985044067e+03 0 0 1
11513 5513 22 0.0000000000000000e+00 9.6720345149091395e+02 1.3409439874938842e+03 1.0314971238932853e+03 1 1 0
10952 4952 22 0.0000000000000000e+00 3.5723077414567842e+02 2.0617600766129559e+01 1.0491690434311847e+03 0 0 1
9209 3209 22 0.0000000000000000e+00 3.5732004335776173e+02 3.0071277238629608e+02 1.0549232561568351e+03 0 1 1
10502 4502 22 0.0000000000000000e+00 2.9653971405174354e+02 7.8530003177564311e+02 1.0477083400075933e+03 1 0 0
10583 4583 22 0.0000000000000000e+00 7.6267184414450776e+02 1.0850499436956152e+03 1.0520435950094356e+03 0 0 1
10608 4608 22 0.0000000000000000e+00 3.4100127615285646e+02 3.9531044390963874e+00 1.0753635863262321e+03 0 0 0
9347 3347 22 0.0000000000000000e+00 1.0034278660315903e+03 2.3090541158544843e+02 1.0908897621302610e+03 -1 1 0
10782 4782 22 0.0000000000000000e+00 6.0989480103908681e+02 4.4665427124826840e+02 1.0801533044563969e+03 1 0 -1
9416 3416 22 0.0000000000000000e+00 7.6628541110895469e+02 4.2859099180946839e+02 1.0817899767607405e+03 1 0 1
9367 3367 22 0.0000000000000000e+00 9.6885045672940919e+02 4.2752784841960670e+02 1.0717259127420930e+03 -1 1 0
9490 3490 22 0.0000000000000000e+00 1.1602685312851283e+03 5.7830351841582285e+02 1.0841807624937167e+03 0 1 0
11406 5406 22 0.0000000000000000e+00 4.7479196189469337e+02 7.9600300689099242e+02 1.0821090120577664e+03 0 0 0
10146 4146 22 0.0000000000000000e+00 4.1726474287537911e+02 1.0378733860525808e+03 1.0801704126181353e+03 0 0 0
9605 3605 22 0.0000000000000000e+00 2.5557325997017762e+02 1.0658673371310854e+03 1.0887770628117380e+03 0 0 0
4385 1462 10 0.0000000000000000e+00 5.6817864312968629e+02 1.0569521830515730e+03 1.0817093710394354e+03 0 0 0
4384 1462 1 0.0000000000000000e+00 5.7217663224226533e+02 1.0657731310758493e+03 1.0842007450922140e+03 0 0 0
4386 1462 11 0.0000000000000000e+00 5.7617462153305542e+02 1.0745940805011578e+03 1.0866921190718460e+03 0 0 0
10398 4398 22 0.0000000000000000e+00 6.8521865877385679e+01 1.1359836837522639e+03 1.0692658747883163e+03 1 0 0
11752 5752 22 0.0000000000000000e+00 2.3940231018476123e+02 1.2767001807199979e+03 1.0903937620882543e+03 0 0 0
9254 3254 22 0.0000000000000000e+00 3.3369228286253173e+02 1.3321273626317611e+02 1.1163527920298548e+03 1 0 0
11666 5666 22 0.0000000000000000e+00 3.8101920410847072e+02 3.3404679857817234e+02 1.1080150349544847e+03 1 1 0
11109 5109 22 0.0000000000000000e+00 2.7574174296973956e+02 4.7726719519792124e+02 1.0947016783638885e+03 0 0 0
11054 5054 22 0.0000000000000000e+00 2.3589649033676142e+01 6.1517121064796277e+02 1.1109747907180292e+03 1 0 0
2925 975 9 0.0000000000000000e+00 1.0967902575079008e+03 8.6281681264353517e+02 1.1118281739325248e+03 0 0 0
2923 975 1 0.0000000000000000e+00 1.1032751382433660e+03 8.5718180266574041e+02 1.1169460804953931e+03 0 0 0
3048 1016 9 0.0000000000000000e+00 8.2019072200010282e+02 9.7178439978098584e+02 1.1171627536450662e+03 0 0 0
10432 4432 22 0.0000000000000000e+00 8.7923327546148198e+02 9.9405945593033107e+02 1.0984007713571241e+03 0 0 0
10809 4809 22 0.0000000000000000e+00 1.0576867610142749e+03 1.0930087946862302e+03 1.1119122697201453e+03 0 0 -1
11888 5888 22 0.0000000000000000e+00 8.2045476542379117e+02 1.2193127221945190e+03 1.1108717441849108e+03 0 1 1
10547 4547 22 0.0000000000000000e+00 7.6224187979923136e+02 1.2592350039110129e+03 1.1165306834537882e+03 0 0 0
11276 5276 22 0.0000000000000000e+00 7.1392576619137060e+02 3.4072997907814101e+02 1.1250930533533647e+03 1 1 0
10923 4923 22 0.0000000000000000e+00 1.0451037424237336e+03 3.3530083504609212e+02 1.1245027837021703e+03 1 0 1
10137 4137 22 0.0000000000000000e+00 6.7470277919743739e+02 3.8297482219195496e+02 1.1422753804039344e+03 0 0 -1
9928 3928 22 0.0000000000000000e+00 6.6484373241992455e+02 5.7411582610784706e+02 1.1390306178015001e+03 0 0 0
9728 3728 22 0.0000000000000000e+00 1.1652357312277088e+02 7.1870718033053288e+02 1.1391499297726498e+03 1 0 1
9990 3990 22 0.0000000000000000e+00 7.5023583995714250e+02 8.2245444751093908e+02 1.1232057451518008e+03 0 0 0
2924 975 8 0.0000000000000000e+00 1.1097600197485117e+03 8.5154679189516116e+02 1.1220639879409196e+03 0 0 0
10674 4674 22 0.0000000000000000e+00 3.1101522637607673e+02 9.2073070346045188e+02 1.1310761536098096e+03 0 0 0
3046 1016 1 0.0000000000000000e+00 8.1986138926670185e+02 9.8122766718351863e+02 1.1204363216858160e+03 0 0 0
3047 1016 8 0.0000000000000000e+00 8.1953205572246418e+02 9.9067093347839602e+02 1.1237098893865032e+03 0 0 0
11416 5416 22 0.0000000000000000e+00 1.5435373171903100e+02 1.0604723277517232e+03 1.1203056781223654e+03 1 0 0
11939 5939 22 0.0000000000000000e+00 1.5702705243470410e+02 2.7761811667386627e+02 1.1649939330180969e+03 1 0 0
11530 5530 22 0.0000000000000000e+00 7.1702696131581547e+02 3.4071677123801209e+02 1.1451616167735742e+03 0 0 0
11193 5193 22 0.0000000000000000e+00 1.0948036163083223e+03 7.5972219060034593e+02 1.1704412415675836e+03 0 0 0
1362 454 5 0.0000000000000000e+00 1.0445195731241618e+03 8.5314207384830684e+02 1.1685625825499571e+03 0 0 0
8334 2778 21 0.0000000000000000e+00 1.0038179659958148e+03 8.7896439520038325e+02 1.1703809749517407e+03 0 0 0
6597 2199 17 0.0000000000000000e+00 1.0412623510981068e+03 8.8543041775923007e+02 1.1626586352263669e+03 0 0 0
11101 5101 22 0.0000000000000000e+00 5.7305130965752289e+02 1.1044397115322943e+03 1.1644089752737971e+03 1 0 0
9715 3715 22 0.0000000000000000e+00 7.7967046397673857e+02 1.3023603146458956e+03 1.1560408013959748e+03 0 0 0
11123 5123 22 0.0000000000000000e+00 5.1018201618037097e+02 1.5636400405169499e+02 1.1792510986545983e+03 1 0 0
9130 3130 22 0.0000000000000000e+00 6.1622140424454676e+02 2.2956546167453521e+02 1.1766288874509046e+03 0 0 1
11179 5179 22 0.0000000000000000e+00 1.0749684508857615e+03 2.2082781551561533e+02 1.1769284723988853e+03 0 0 0
9826 3826 22 0.0000000000000000e+00 9.2319807471207378e+02 4.7941383869942877e+02 1.1775024949803703e+03 0 1 -1
11085 5085 22 0.0000000000000000e+00 1.1101961804142190e+03 6.5150753270068526e+02 1.1793563610038843e+03 0 0 -1
9515 3515 22 0.0000000000000000e+00 4.7950777873391860e+02 6.6040112778995649e+02 1.1879006102945946e+03 0 1 1
10824 4824 22 0.0000000000000000e+00 1.3034542734965746e+02 7.7562175189807772e+02 1.1897341950507302e+03 0 0 0
10762 4762 22 0.0000000000000000e+00 7.1990375364565500e+02 7.8478130439104257e+02 1.1719186971716301e+03 1 0 1
5661 1887 15 0.0000000000000000e+00 1.0135648683732504e+03 8.5561947039803022e+02 1.1830715280038603e+03 0 0 0
5659 1887 1 0.0000000000000000e+00 1.0185037797470021e+03 8.6431281106551148e+02 1.1828899050346872e+03 0 0 0
1360 454 1 0.0000000000000000e+00 1.0420648524274973e+03 8.6132552122245841e+02 1.1737592675738179e+03 0 0 0
5660 1887 14 0.0000000000000000e+00 1.0234426907504195e+03 8.7300615150950705e+02 1.1827082829671281e+03 0 0 0
8333 2778 20 0.0000000000000000e+00 1.0181589215626495e+03 8.8925553128787237e+02 1.1797846712363157e+03 0 0 0
6479 2160 16 0.0000000000000000e+00 1.0233850879651584e+03 8.8482499870560855e+02 1.1954895515454464e+03 0 0 0
8332 2778 1 0.0000000000000000e+00 1.0109884443143146e+03 8.8410996366917368e+02 1.1750828232757503e+03 0 0 0
1361 454 4 0.0000000000000000e+00 1.0396101311987320e+03 8.6950896775200499e+02 1.1789559525384361e+03 0 0 0
4535 1512 12 0.0000000000000000e+00 1.0357654795710635e+03 8.7304969957533262e+02 1.1954077874510360e+03 0 0 0
6596 2199 16 0.0000000000000000e+00 1.0347539197992021e+03 8.8592751514111421e+02 1.1815634819705551e+03 0 0 0
677 226 2 0.0000000000000000e+00 1.0497708636550353e+03 8.8064168526172432e+02 1.1877089967935897e+03 0 0 0
6595 2199 1 0.0000000000000000e+00 1.0380081347909568e+03 8.8567896686357847e+02 1.1721110582156703e+03 0 0 0
676 226 1 0.0000000000000000e+00 1.0580690499323093e+03 8.7831914292410568e+02 1.1927830394936018e+03 0 0 0
3707 1236 10 0.0000000000000000e+00 1.0393339369088321e+03 8.9069272717042543e+02 1.1975749831399999e+03 0 0 0
678 226 3 0.0000000000000000e+00 1.0663672356110228e+03 8.7599660133644545e+02 1.1978570819120343e+03 0 0 0
4271 1424 10 0.0000000000000000e+00 1.0273739123633059e+03 8.9970032530014635e+02 1.1880075309763124e+03 0 0 0
4270 1424 1 0.0000000000000000e+00 1.0285727787815974e+03 9.0822222773524709e+02 1.1829144080955114e+03 0 0 0
4272 1424 11 0.0000000000000000e+00 1.0297716451094680e+03 9.1674413035938449e+02 1.1778212866133129e+03 0 0 0
2025 675 7 0.0000000000000000e+00 1.2082541254885646e+03 9.8389053033689572e+02 1.1842651828134490e+03 0 0 0
2023 675 1 0.0000000000000000e+00 1.2151946850528345e+03 9.9102816173845827e+02 1.1833255773269148e+03 0 0 0
8668 2890 1 0.0000000000000000e+00 1.2125574142908563e+03 1.0120181819506789e+03 1.1783804382138239e+03 0 0 0
8670 2890 21 0.0000000000000000e+00 1.2055145435334343e+03 1.0124994941354267e+03 1.1854632553570775e+03 0 0 0
10886 4886 22 0.0000000000000000e+00 6.7035343102962861e+02 1.0294111352531402e+03 1.1848793741593079e+03 0 0 0
10927 4927 22 0.0000000000000000e+00 6.9421912192720606e+02 1.2209722578568380e+03 1.1877390084123188e+03 0 0 0
2658 886 7 0.0000000000000000e+00 1.0795407517926487e+03 1.2117090984266849e+03 1.1920262820706596e+03 0 0 0
5248 1750 1 0.0000000000000000e+00 1.0852713116025895e+03 1.2362763304258006e+03 1.1941608869793536e+03 0 0 0
5250 1750 13 0.0000000000000000e+00 1.0878843906544862e+03 1.2353790438403810e+03 1.1845501276320426e+03 0 0 0
1551 517 5 0.0000000000000000e+00 1.0536259610547386e+03 1.2398686109158195e+03 1.1966772008712539e+03 0 0 0
11158 5158 22 0.0000000000000000e+00 3.5786721027256232e+02 1.2760182017563304e+03 1.1937092282166514e+03 1 0 0
11749 5749 22 0.0000000000000000e+00 1.0995937690299147e+03 7.4977966967531472e+01 1.2048554060050926e+03 0 1 0
11271 5271 22 0.0000000000000000e+00 5.7066132266174566e+02 5.3268479020561051e+02 1.2120659517837757e+03 1 0 1
10986 4986 22 0.0000000000000000e+00 9.2525132751687454e+02 5.8044756483047263e+02 1.2026946089396017e+03 0 0 0
9596 3596 22 0.0000000000000000e+00 4.0557324547373167e+02 6.6345581383215438e+02 1.2211842102155192e+03 0 1 0
4536 1512 13 0.0000000000000000e+00 1.0493322937646933e+03 8.6046424147767402e+02 1.2029938141854814e+03 0 0 0
4534 1512 1 0.0000000000000000e+00 1.0425488866630219e+03 8.6675696970155684e+02 1.1992008005547441e+03 0 0 0
6478 2160 1 0.0000000000000000e+00 1.0252398689564238e+03 8.8242991670891558e+02 1.2050196807579898e+03 0 0 0
6480 2160 17 0.0000000000000000e+00 1.0270946509799228e+03 8.8003483437638579e+02 1.2145498108770144e+03 0 0 0
10321 4321 22 0.0000000000000000e+00 1.0514659643800767e+03 8.7265519034498584e+02 1.2115439469253179e+03 0 0 -1
3706 1236 1 0.0000000000000000e+00 1.0436140307058333e+03 8.9207855288612325e+02 1.2065058448835694e+03 0 0 0
3708 1236 11 0.0000000000000000e+00 1.0478941241537118e+03 8.9346437694384349e+02 1.2154367062676656e+03 0 0 0
11785 5785 22 0.0000000000000000e+00 1.0067630188949877e+03 1.1103315530568746e+03 1.2218463670892049e+03 0 1 0
5718 1906 15 0.0000000000000000e+00 1.1037362367033988e+03 1.1822630111148558e+03 1.2061183065338359e+03 0 0 0
5358 1786 13 0.0000000000000000e+00 1.1231399731995527e+03 1.1656568938880325e+03 1.2211141726234066e+03 0 0 0
5356 1786 1 0.0000000000000000e+00 1.1185266139584405e+03 1.1730601916685202e+03 1.2260037631598773e+03 0 0 0
1962 654 7 0.0000000000000000e+00 1.0785101890014471e+03 1.1889491018647695e+03 1.2032676629095154e+03 0 0 0
1960 654 1 0.0000000000000000e+00 1.0822813845471840e+03 1.1918160040586540e+03 1.2120744193400103e+03 0 0 0
2656 886 1 0.0000000000000000e+00 1.0824305805750982e+03 1.2106347558901605e+03 1.2015391507555337e+03 0 0 0
2657 886 6 0.0000000000000000e+00 1.0853204092561923e+03 1.2095604136422960e+03 1.2110520203924593e+03 0 0 0
1961 654 6 0.0000000000000000e+00 1.0860525798673655e+03 1.1946829075047465e+03 1.2208811751531707e+03 0 0 0
5716 1906 1 0.0000000000000000e+00 1.1031296169384952e+03 1.1867489274977170e+03 1.2150350649760462e+03 0 0 0
5717 1906 14 0.0000000000000000e+00 1.1025229981417167e+03 1.1912348434647906e+03 1.2239518224749347e+03 0 0 0
1831 611 1 0.0000000000000000e+00 1.1011771298969081e+03 1.2078198290781581e+03 1.2135239555139033e+03 0 0 0
1833 611 7 0.0000000000000000e+00 1.1046916812833781e+03 1.2081598629935686e+03 1.2041680848259793e+03 0 0 0
1832 611 6 0.0000000000000000e+00 1.0976625794573060e+03 1.2074797956600210e+03 1.2228798252765393e+03 0 0 0
1513 505 1 0.0000000000000000e+00 1.1271529171681830e+03 1.1940965413243116e+03 1.2196678306455892e+03 0 0 0
1514 505 4 0.0000000000000000e+00 1.1193446237372484e+03 1.1956257486193308e+03 1.2257252292676637e+03 0 0 0
1515 505 5 0.0000000000000000e+00 1.1349612097419872e+03 1.1925673335640829e+03 1.2136104318023615e+03 0 0 0
3882 1294 11 0.0000000000000000e+00 1.0569524754131435e+03 1.2203309974070844e+03 1.2075223618584087e+03 0 0 0
3880 1294 1 0.0000000000000000e+00 1.0653438908291826e+03 1.2214948195627505e+03 1.2128355203584399e+03 0 0 0
3881 1294 10 0.0000000000000000e+00 1.0737353066250514e+03 1.2226586428587593e+03 1.2181486801056076e+03 0 0 0
5249 1750 12 0.0000000000000000e+00 1.0826582313109868e+03 1.2371736169559433e+03 1.2037716456483770e+03 0 0 0
1550 517 4 0.0000000000000000e+00 1.0672601002013409e+03 1.2371399588717668e+03 1.2110530385423124e+03 0 0 0
6118 2040 1 0.0000000000000000e+00 1.0949342181901143e+03 1.2272293209919815e+03 1.2127508568986684e+03 0 0 0
6119 2040 14 0.0000000000000000e+00 1.0903615287558509e+03 1.2229070758988237e+03 1.2205231615526936e+03 0 0 0
6120 2040 15 0.0000000000000000e+00 1.0995069066949063e+03 1.2315515650952273e+03 1.2049785526398093e+03 0 0 0
1549 517 1 0.0000000000000000e+00 1.0604430308848730e+03 1.2385042849304650e+03 1.2038651192793589e+03 0 0 0
7178 2393 16 0.0000000000000000e+00 1.0811310175902031e+03 1.2377843199959664e+03 1.2209744603615852e+03 0 0 0
7177 2393 1 0.0000000000000000e+00 1.0763661747088322e+03 1.2465752582239468e+03 1.2208492568209326e+03 0 0 0
7179 2393 17 0.0000000000000000e+00 1.0716013313737246e+03 1.2553661964353159e+03 1.2207240523892990e+03 0 0 0
8286 2762 21 0.0000000000000000e+00 1.0431331718493113e+03 1.3359546151556015e+03 1.2187133543812665e+03 0 0 0
9644 3644 22 0.0000000000000000e+00 1.8171621870713867e+02 1.2058232162442989e+01 1.2370601053366472e+03 1 0 0
9143 3143 22 0.0000000000000000e+00 2.5322336357412630e+02 2.6640280831543390e+02 1.2395649520428699e+03 1 0 -1
9147 3147 22 0.0000000000000000e+00 2.2263867479916851e+02 3.7994461976484729e+02 1.2405104002746832e+03 0 0 0
10013 4013 22 0.0000000000000000e+00 1.0558078719313653e+03 5.7055025328757370e+02 1.2359049443288625e+03 0 0 0
9941 3941 22 0.0000000000000000e+00 6.1955844318651623e+02 6.9582128789820490e+02 1.2329355493739158e+03 0 0 0
11098 5098 22 0.0000000000000000e+00 7.3622034453552328e+02 7.0046105604709555e+02 1.2302851413418971e+03 0 0 0
11223 5223 22 0.0000000000000000e+00 5.2755845382874259e+02 7.7907690428206649e+02 1.2463480826153232e+03 1 0 1
9901 3901 22 0.0000000000000000e+00 7.9529634893255889e+02 7.8520201661658064e+02 1.2514258812545991e+03 1 1 0
9315 3315 22 0.0000000000000000e+00 1.1089005009142720e+03 1.0782159391475716e+03 1.2462884095208083e+03 0 0 0
987 329 5 0.0000000000000000e+00 1.0977551441258890e+03 1.1628209551927530e+03 1.2301494092326186e+03 0 0 0
985 329 1 0.0000000000000000e+00 1.0980314448061806e+03 1.1721783119085449e+03 1.2336655899484933e+03 0 0 0
986 329 4 0.0000000000000000e+00 1.0983077458892740e+03 1.1815356690524825e+03 1.2371817714733445e+03 0 0 0
1574 525 4 0.0000000000000000e+00 1.1125877615261029e+03 1.1809361063941128e+03 1.2484795240137794e+03 0 0 0
1573 525 1 0.0000000000000000e+00 1.1144673044260760e+03 1.1716022174718432e+03 1.2515366204450554e+03 0 0 0
5357 1786 12 0.0000000000000000e+00 1.1139132554915361e+03 1.1804634900818276e+03 1.2308933536844502e+03 0 0 0
5350 1784 1 0.0000000000000000e+00 1.1316060265139115e+03 1.1814640760052919e+03 1.2426136973126870e+03 0 0 0
5352 1784 13 0.0000000000000000e+00 1.1379910479450994e+03 1.1742003204375503e+03 1.2451571876546457e+03 0 0 0
5865 1955 15 0.0000000000000000e+00 1.0768025480248748e+03 1.1852760580240811e+03 1.2381936479728117e+03 0 0 0
3050 1017 8 0.0000000000000000e+00 1.0824883868195934e+03 1.2081099029846332e+03 1.2454370714052673e+03 0 0 0
2035 679 1 0.0000000000000000e+00 1.0716791270043668e+03 1.2080949482367146e+03 1.2275504450853853e+03 0 0 0
2037 679 7 0.0000000000000000e+00 1.0618258286375012e+03 1.2063939080782347e+03 1.2274127330504332e+03 0 0 0
2036 679 6 0.0000000000000000e+00 1.0815324258080318e+03 1.2097959885451971e+03 1.2276881580073007e+03 0 0 0
5863 1955 1 0.0000000000000000e+00 1.0846266958847664e+03 1.1913965651360027e+03 1.2370438219851005e+03 0 0 0
3049 1017 1 0.0000000000000000e+00 1.0767451904695467e+03 1.2049423980448823e+03 1.2529857534592270e+03 0 0 0
719 240 2 0.0000000000000000e+00 1.0986846720359204e+03 1.1895148484493295e+03 1.2518374622203396e+03 0 0 0
5864 1955 14 0.0000000000000000e+00 1.0924508447509268e+03 1.1975170713129398e+03 1.2358939956608958e+03 0 0 0
1736 579 4 0.0000000000000000e+00 1.1007018354554623e+03 1.2063832548520134e+03 1.2486298242132659e+03 0 0 0
6701 2234 16 0.0000000000000000e+00 1.1088959545233899e+03 1.1944114828021197e+03 1.2394097961602936e+03 0 0 0
6700 2234 1 0.0000000000000000e+00 1.1080190882373358e+03 1.2035536515033707e+03 1.2354535534780666e+03 0 0 0
5351 1784 12 0.0000000000000000e+00 1.1252210046328200e+03 1.1887278318451879e+03 1.2400702061201296e+03 0 0 0
4404 1468 11 0.0000000000000000e+00 1.0543372538790561e+03 1.2191322238415919e+03 1.2338444248549090e+03 0 0 0
4402 1468 1 0.0000000000000000e+00 1.0600220298593376e+03 1.2267011641265406e+03 1.2306203809286192e+03 0 0 0
4403 1468 10 0.0000000000000000e+00 1.0657068056963508e+03 1.2342701048321446e+03 1.2273963361064925e+03 0 0 0
7304 2435 18 0.0000000000000000e+00 1.0798515401590366e+03 1.2260697413714249e+03 1.2331500891095948e+03 0 0 0
7303 2435 1 0.0000000000000000e+00 1.0781583883488283e+03 1.2230442371733068e+03 1.2425298316531112e+03 0 0 0
7305 2435 19 0.0000000000000000e+00 1.0764652377102857e+03 1.2200187324436931e+03 1.2519095730370104e+03 0 0 0
5684 1895 14 0.0000000000000000e+00 1.0940186892833681e+03 1.2173010686205512e+03 1.2375846589555786e+03 0 0 0
5683 1895 1 0.0000000000000000e+00 1.1011568623537996e+03 1.2239199111809596e+03 1.2398731988078164e+03 0 0 0
8804 2935 20 0.0000000000000000e+00 1.0927932339013610e+03 1.2370561644753238e+03 1.2333544817454228e+03 0 0 0
5685 1895 15 0.0000000000000000e+00 1.1082950345414538e+03 1.2305387535195416e+03 1.2421617397424116e+03 0 0 0
6702 2234 17 0.0000000000000000e+00 1.1071422219512817e+03 1.2126958202046217e+03 1.2314973107958401e+03 0 0 0
476 159 2 0.0000000000000000e+00 1.1167893067308071e+03 1.2121369187735099e+03 1.2485308295202690e+03 0 0 0
475 159 1 0.0000000000000000e+00 1.1238779186397576e+03 1.2160901993846580e+03 1.2426893271432880e+03 0 0 0
477 159 3 0.0000000000000000e+00 1.1309665304314819e+03 1.2200434803211103e+03 1.2368478233950182e+03 0 0 0
8357 2786 20 0.0000000000000000e+00 1.0769306318595854e+03 1.2427973338259715e+03 1.2371109777693739e+03 0 0 0
8356 2786 1 0.0000000000000000e+00 1.0700004992149566e+03 1.2431579055545744e+03 1.2443112030677635e+03 0 0 0
8358 2786 21 0.0000000000000000e+00 1.0630703659714320e+03 1.2435184765542397e+03 1.2515114280345294e+03 0 0 0
8805 2935 21 0.0000000000000000e+00 1.0935332039950060e+03 1.2570238420886913e+03 1.2324917431783772e+03 0 0 0
8803 2935 1 0.0000000000000000e+00 1.0931632183517668e+03 1.2470400036301180e+03 1.2329231126139064e+03 0 0 0
5088 1696 13 0.0000000000000000e+00 9.9228521398635576e+02 1.2776280770996029e+03 1.2518419747394460e+03 0 0 0
7266 2422 19 0.0000000000000000e+00 1.0374653951385096e+03 1.2735365456636703e+03 1.2527035259999166e+03 0 0 0
8241 2747 21 0.0000000000000000e+00 1.0540933011770103e+03 1.3395790459259185e+03 1.2427713861627078e+03 0 0 0
3142 1048 1 0.0000000000000000e+00 6.3202009474871909e+02 1.6384892358845413e+01 1.2678348044084946e+03 0 0 0
3144 1048 9 0.0000000000000000e+00 6.2284012337871286e+02 1.3162099100505493e+01 1.2701460222719309e+03 0 0 0
3143 1048 8 0.0000000000000000e+00 6.4120006602715273e+02 1.9607685318080659e+01 1.2655235855952428e+03 0 0 0
10903 4903 22 0.0000000000000000e+00 8.4083729955760043e+02 1.7796502680692694e+02 1.2692365678024278e+03 0 0 0
10645 4645 22 0.0000000000000000e+00 8.4040929919479970e+02 2.8699789112441886e+02 1.2722561005583120e+03 0 0 -1
9972 3972 22 0.0000000000000000e+00 4.6597145649685848e+02 4.3302221003475449e+02 1.2722964362121056e+03 -1 1 1
10999 4999 22 0.0000000000000000e+00 8.3944937127284220e+02 4.3785649668336708e+02 1.2557983438424908e+03 0 0 1
10561 4561 22 0.0000000000000000e+00 5.7717070063158815e+02 5.7068679829408165e+02 1.2762452735905076e+03 1 1 0
3375 1125 9 0.0000000000000000e+00 7.6341166254212828e+02 7.3572530423249873e+02 1.2759064158645601e+03 0 0 0
3374 1125 8 0.0000000000000000e+00 7.8124638228162951e+02 7.3695052654277004e+02 1.2669386067460657e+03 0 0 0
3373 1125 1 0.0000000000000000e+00 7.7232902192479150e+02 7.3633791483489915e+02 1.2714225117605370e+03 0 0 0
10542 4542 22 0.0000000000000000e+00 6.8764563735737579e+02 7.9317714624951702e+02 1.2724327332796865e+03 1 0 0
4596 1532 13 0.0000000000000000e+00 1.2088641452006070e+03 8.5984435612367497e+02 1.2704037466250022e+03 0 0 0
4594 1532 1 0.0000000000000000e+00 1.2131940139902972e+03 8.6265062624886752e+02 1.2789697888296048e+03 0 0 0
1131 377 5 0.0000000000000000e+00 1.2085938492146406e+03 8.8456776150185772e+02 1.2683132457233114e+03 0 0 0
1129 377 1 0.0000000000000000e+00 1.2102212006577308e+03 8.8290769681753636e+02 1.2780392878868129e+03 0 0 0
3564 1188 9 0.0000000000000000e+00 1.1874402457462161e+03 8.9839859336381437e+02 1.2793195529472384e+03 0 0 0
3750 1250 11 0.0000000000000000e+00 1.0326848911517038e+03 9.6133499643549385e+02 1.2804072914361175e+03 0 0 0
8383 2795 1 0.0000000000000000e+00 1.0225152234798077e+03 9.9774741745669394e+02 1.2789377452736467e+03 0 0 0
8385 2795 21 0.0000000000000000e+00 1.0160617682573317e+03 1.0001969242603570e+03 1.2717022201396680e+03 0 0 0
6840 2280 17 0.0000000000000000e+00 1.0532347654712255e+03 9.9310609509273718e+02 1.2803066616625911e+03 0 0 0
3125 1042 8 0.0000000000000000e+00 1.1083265097069589e+03 1.0393168152106034e+03 1.2621916410467252e+03 0 0 0
3124 1042 1 0.0000000000000000e+00 1.1083263724179917e+03 1.0372923526778993e+03 1.2719845755921287e+03 0 0 0
7551 2517 19 0.0000000000000000e+00 1.0591531759441527e+03 1.1416361976951509e+03 1.2761312077091982e+03 0 0 0
8619 2873 21 0.0000000000000000e+00 1.0908534445420159e+03 1.1375717476496825e+03 1.2775340573980798e+03 0 0 0
1005 335 5 0.0000000000000000e+00 1.1083883570111152e+03 1.1511469886541433e+03 1.2755080037401351e+03 0 0 0
720 240 3 0.0000000000000000e+00 1.0840672550646950e+03 1.1790978078104283e+03 1.2606588211735364e+03 0 0 0
9864 3864 22 0.0000000000000000e+00 1.0867970219481531e+03 1.1826649696072916e+03 1.2734664454084143e+03 0 0 0
718 240 1 0.0000000000000000e+00 1.0913759630956888e+03 1.1843063283261240e+03 1.2562481416275862e+03 0 0 0
1750 584 1 0.0000000000000000e+00 1.1063618946405461e+03 1.1777161932260865e+03 1.2724731049928018e+03 0 0 0
1752 584 5 0.0000000000000000e+00 1.1047711248913529e+03 1.1710143202914699e+03 1.2797225437866703e+03 0 0 0
1751 584 4 0.0000000000000000e+00 1.1079526645346980e+03 1.1844180651785653e+03 1.2652236663189012e+03 0 0 0
1575 525 5 0.0000000000000000e+00 1.1163468476567134e+03 1.1622683284961893e+03 1.2545937155023551e+03 0 0 0
1336 446 1 0.0000000000000000e+00 1.1244249742944710e+03 1.1715139893800545e+03 1.2767944865450866e+03 0 0 0
1338 446 5 0.0000000000000000e+00 1.1265992801012651e+03 1.1704053466083353e+03 1.2670968946084197e+03 0 0 0
5499 1833 15 0.0000000000000000e+00 1.2078451569195499e+03 1.1693427690762403e+03 1.2782863071568117e+03 0 0 0
3051 1017 9 0.0000000000000000e+00 1.0710019948147590e+03 1.2017748924312125e+03 1.2605344357630852e+03 0 0 0
804 268 3 0.0000000000000000e+00 1.0863849907736030e+03 1.1947208883698552e+03 1.2782367046623913e+03 0 0 0
802 268 1 0.0000000000000000e+00 1.0932533954609401e+03 1.1975234696966968e+03 1.2715306968003476e+03 0 0 0
803 268 2 0.0000000000000000e+00 1.1001218001960563e+03 1.2003260515097190e+03 1.2648246876111477e+03 0 0 0
113 38 2 0.0000000000000000e+00 1.1133521262433114e+03 1.1967732491604615e+03 1.2553542505259711e+03 0 0 0
112 38 1 0.0000000000000000e+00 1.1231452846821207e+03 1.1954517091800194e+03 1.2568864293996330e+03 0 0 0
114 38 3 0.0000000000000000e+00 1.1329384439661612e+03 1.1941301703119464e+03 1.2584186084928867e+03 0 0 0
1463 488 4 0.0000000000000000e+00 1.1141271507422280e+03 1.2104716761306138e+03 1.2650082305619387e+03 0 0 0
1680 560 5 0.0000000000000000e+00 1.2035838515139371e+03 1.2015845948060746e+03 1.2763844598573480e+03 0 0 0
1735 579 1 0.0000000000000000e+00 1.0959417627732876e+03 1.2123541576167675e+03 1.2550866056650784e+03 0 0 0
1737 579 5 0.0000000000000000e+00 1.0911816900911128e+03 1.2183250603815213e+03 1.2615433871168914e+03 0 0 0
1462 488 1 0.0000000000000000e+00 1.1227867438654166e+03 1.2137396998404349e+03 1.2687939242117204e+03 0 0 0
1464 488 5 0.0000000000000000e+00 1.1314463362909851e+03 1.2170077246099381e+03 1.2725796172366825e+03 0 0 0
8113 2705 1 0.0000000000000000e+00 1.2142693415419124e+03 1.2316581599484191e+03 1.2769119522052633e+03 0 0 0
8115 2705 21 0.0000000000000000e+00 1.2043518597316643e+03 1.2305215708311759e+03 1.2775049995856732e+03 0 0 0
7170 2390 17 0.0000000000000000e+00 1.0157960054721191e+03 1.2626181237706494e+03 1.2617405766225331e+03 0 0 0
5086 1696 1 0.0000000000000000e+00 9.9797530479732131e+02 1.2789832580794377e+03 1.2599528526438096e+03 0 0 0
5087 1696 12 0.0000000000000000e+00 1.0036653962545720e+03 1.2803384393567587e+03 1.2680637312508945e+03 0 0 0
7168 2390 1 0.0000000000000000e+00 1.0162937470555579e+03 1.2686574740403912e+03 1.2696953555285929e+03 0 0 0
7169 2390 16 0.0000000000000000e+00 1.0167914872641843e+03 1.2746968240154386e+03 1.2776501342828383e+03 0 0 0
7265 2422 18 0.0000000000000000e+00 1.0304391762924683e+03 1.2820864205369951e+03 1.2693628143624892e+03 0 0 0
7264 2422 1 0.0000000000000000e+00 1.0339522858049932e+03 1.2778114833032910e+03 1.2610331695097884e+03 0 0 0
1903 635 1 0.0000000000000000e+00 1.0549606655015350e+03 1.2779175154583602e+03 1.2712613442452944e+03 0 0 0
1904 635 6 0.0000000000000000e+00 1.0459855455479301e+03 1.2787472568061332e+03 1.2755924806305070e+03 0 0 0
1905 635 7 0.0000000000000000e+00 1.0639357859361369e+03 1.2770877729411911e+03 1.2669302072267142e+03 0 0 0
930 310 5 0.0000000000000000e+00 9.8836072718478874e+02 1.2947764075930440e+03 1.2811458956537315e+03 0 0 0
5641 1881 1 0.0000000000000000e+00 1.0167573736007813e+03 1.2927235627443958e+03 1.2742624271489133e+03 0 0 0
5643 1881 15 0.0000000000000000e+00 1.0121460081549227e+03 1.2957353255918556e+03 1.2659158950864773e+03 0 0 0
2800 934 1 0.0000000000000000e+00 1.0065881790332196e+03 1.3121114032896837e+03 1.2815500217231711e+03 0 0 0
2488 830 1 0.0000000000000000e+00 1.0416730636860286e+03 1.2998374660151442e+03 1.2772698841951237e+03 0 0 0
2490 830 7 0.0000000000000000e+00 1.0456976270772129e+03 1.3075736966478194e+03 1.2723756380163647e+03 0 0 0
9090 3090 22 0.0000000000000000e+00 1.1104152707404073e+03 1.2929677520198843e+03 1.2729382486043542e+03 0 -1 0
2802 934 9 0.0000000000000000e+00 1.0002895457018468e+03 1.3196706949748070e+03 1.2797655567878685e+03 0 0 0
9816 3816 22 0.0000000000000000e+00 1.0757337389703082e+03 4.2734359031935242e+01 1.2902295095367872e+03 0 1 0
11159 5159 22 0.0000000000000000e+00 3.8705491158601239e+02 3.4532058880938746e+02 1.2889031268502970e+03 1 0 1
10767 4767 22 0.0000000000000000e+00 8.1893277725229711e+02 4.6895541060644268e+02 1.3071358210221099e+03 1 0 0
10880 4880 22 0.0000000000000000e+00 1.5887367341729913e+02 6.2745051684412192e+02 1.3089340739321415e+03 0 0 0
10700 4700 22 0.0000000000000000e+00 2.6720248568260155e+02 6.8157154455901423e+02 1.2907331253175614e+03 0 0 1
3096 1032 9 0.0000000000000000e+00 1.1783102804319681e+03 8.6636068035956976e+02 1.3031668599296775e+03 0 0 0
5688 1896 15 0.0000000000000000e+00 1.1994925752482443e+03 8.5201083545759889e+02 1.3031223762089287e+03 0 0 0
5686 1896 1 0.0000000000000000e+00 1.2009611773850374e+03 8.6151588443579385e+02 1.3003842623557462e+03 0 0 0
3094 1032 1 0.0000000000000000e+00 1.1855092380742510e+03 8.7271300860574468e+02 1.3059638106527320e+03 0 0 0
3562 1188 1 0.0000000000000000e+00 1.1903152745522352e+03 8.9153925950086557e+02 1.2860041425867435e+03 0 0 0
5687 1896 14 0.0000000000000000e+00 1.2024297784521295e+03 8.7102093265872179e+02 1.2976461490367094e+03 0 0 0
3563 1188 8 0.0000000000000000e+00 1.1931903030940889e+03 8.8467992471649461e+02 1.2926887325111995e+03 0 0 0
5549 1850 14 0.0000000000000000e+00 1.2068680912147613e+03 8.8675164964186411e+02 1.3035275894587842e+03 0 0 0
1130 377 4 0.0000000000000000e+00 1.2118485518343787e+03 8.8124763204799945e+02 1.2877653314365857e+03 0 0 0
5548 1850 1 0.0000000000000000e+00 1.2014165787341346e+03 8.9434944776877012e+02 1.3070708209077377e+03 0 0 0
3095 1032 8 0.0000000000000000e+00 1.1927081957165333e+03 8.7906533685191960e+02 1.3087607613757873e+03 0 0 0
4911 1637 13 0.0000000000000000e+00 1.2104283793720542e+03 9.0306982827294325e+02 1.2882715398213024e+03 0 0 0
4909 1637 1 0.0000000000000000e+00 1.2163114114173222e+03 8.9659690037881217e+02 1.2931183054342739e+03 0 0 0
666 222 3 0.0000000000000000e+00 1.0302738749210337e+03 9.6061431136099498e+02 1.3059871493185185e+03 0 0 0
3748 1250 1 0.0000000000000000e+00 1.0334259192433060e+03 9.6975757545457031e+02 1.2857468643851994e+03 0 0 0
664 222 1 0.0000000000000000e+00 1.0344432520864973e+03 9.6964351749980005e+02 1.3070310459525988e+03 0 0 0
1012 338 1 0.0000000000000000e+00 1.0542291386143640e+03 9.6848517902086405e+02 1.2907059841995990e+03 0 0 0
1014 338 5 0.0000000000000000e+00 1.0575750983651390e+03 9.6037446874557850e+02 1.2859079707019832e+03 0 0 0
8064 2688 19 0.0000000000000000e+00 1.0095970949273515e+03 9.7718376577489653e+02 1.2975878758364838e+03 0 0 0
8062 2688 1 0.0000000000000000e+00 1.0177120628420377e+03 9.8270930599165524e+02 1.2994893747824456e+03 0 0 0
8063 2688 18 0.0000000000000000e+00 1.0258270318866164e+03 9.8823484545716508e+02 1.3013908733296976e+03 0 0 0
8384 2795 20 0.0000000000000000e+00 1.0289686782652327e+03 9.9529791128349632e+02 1.2861732715956909e+03 0 0 0
3749 1250 10 0.0000000000000000e+00 1.0341669483347837e+03 9.7818015443267416e+02 1.2910864383335670e+03 0 0 0
1013 338 4 0.0000000000000000e+00 1.0508831787280194e+03 9.7659588880941214e+02 1.2955039968342505e+03 0 0 0
6838 2280 1 0.0000000000000000e+00 1.0477481410251048e+03 9.9220157398325000e+02 1.2886180270296550e+03 0 0 0
6839 2280 16 0.0000000000000000e+00 1.0422615178465528e+03 9.9129705233849540e+02 1.2969293920699831e+03 0 0 0
665 222 2 0.0000000000000000e+00 1.0386126295737815e+03 9.7867272458437662e+02 1.3080749425425397e+03 0 0 0
1427 476 4 0.0000000000000000e+00 1.0596338878253503e+03 9.9005337618239298e+02 1.3002483427362554e+03 0 0 0
1428 476 5 0.0000000000000000e+00 1.0789929607644158e+03 9.9197810807405324e+02 1.3048874902797415e+03 0 0 0
1426 476 1 0.0000000000000000e+00 1.0693134241133159e+03 9.9101574259321114e+02 1.3025679164793748e+03 0 0 0
10962 4962 22 0.0000000000000000e+00 4.1316852840856393e+02 1.0172617627349573e+03 1.2992164439499120e+03 0 0 1
2229 743 7 0.0000000000000000e+00 9.9866839672921344e+02 1.0009034800703339e+03 1.3077600038869109e+03 0 0 0
2623 875 1 0.0000000000000000e+00 1.0174567770716832e+03 1.0181137302265113e+03 1.3011072954238612e+03 0 0 0
2625 875 7 0.0000000000000000e+00 1.0138212938062571e+03 1.0219317439403227e+03 1.2926098824206863e+03 0 0 0
5828 1943 14 0.0000000000000000e+00 1.0337466111409522e+03 1.0021140917950778e+03 1.3069829274520298e+03 0 0 0
5829 1943 15 0.0000000000000000e+00 1.0349313769388166e+03 1.0148491849512098e+03 1.2916071758925480e+03 0 0 0
5827 1943 1 0.0000000000000000e+00 1.0343389941959754e+03 1.0084816379563989e+03 1.2992950514443435e+03 0 0 0
3126 1042 9 0.0000000000000000e+00 1.1083262358904954e+03 1.0352678894448532e+03 1.2817775087484019e+03 0 0 0
3909 1303 11 0.0000000000000000e+00 1.1102740164886980e+03 1.0522966066836341e+03 1.3075453818611259e+03 0 0 0
11170 5170 22 0.0000000000000000e+00 2.8902718382801362e+02 1.1258749444180248e+03 1.3078216875097216e+03 0 0 0
3954 1318 11 0.0000000000000000e+00 1.0284723152664478e+03 1.1321145468646666e+03 1.3037187704909813e+03 0 0 0
2535 845 7 0.0000000000000000e+00 1.0426137328072527e+03 1.1236802447312193e+03 1.2816741687715898e+03 0 0 0
2533 845 1 0.0000000000000000e+00 1.0486309388720013e+03 1.1243989911236538e+03 1.2896288299371195e+03 0 0 0
2534 845 6 0.0000000000000000e+00 1.0546481445031047e+03 1.1251177364790394e+03 1.2975834919608358e+03 0 0 0
2524 842 1 0.0000000000000000e+00 1.0804067995090479e+03 1.1212167478512322e+03 1.2997080463580257e+03 0 0 0
2525 842 6 0.0000000000000000e+00 1.0718935760358258e+03 1.1264613653352817e+03 1.2998459137988746e+03 0 0 0
2526 842 7 0.0000000000000000e+00 1.0889200238496194e+03 1.1159721303000847e+03 1.2995701778021871e+03 0 0 0
3660 1220 11 0.0000000000000000e+00 1.0312118093698491e+03 1.1547298402909912e+03 1.2958757047258787e+03 0 0 0
3659 1220 10 0.0000000000000000e+00 1.0512110106297541e+03 1.1545512563937186e+03 1.2958660551822941e+03 0 0 0
3658 1220 1 0.0000000000000000e+00 1.0412114099998016e+03 1.1546405483423548e+03 1.2958708799540859e+03 0 0 0
3953 1318 10 0.0000000000000000e+00 1.0471261185406286e+03 1.1393241626541299e+03 1.3039576346741439e+03 0 0 0
3952 1318 1 0.0000000000000000e+00 1.0377992175711174e+03 1.1357193549912172e+03 1.3038382025581122e+03 0 0 0
7549 2517 1 0.0000000000000000e+00 1.0604220958158776e+03 1.1412860766885008e+03 1.2860441919793427e+03 0 0 0
7550 2517 18 0.0000000000000000e+00 1.0616910157610430e+03 1.1409359542826955e+03 1.2959571764417703e+03 0 0 0
8111 2704 20 0.0000000000000000e+00 1.0682597689171312e+03 1.1567718818320116e+03 1.2981147161655358e+03 0 0 0
8618 2873 20 0.0000000000000000e+00 1.0770973367507258e+03 1.1444231166596842e+03 1.2903335979437006e+03 0 0 0
6803 2268 16 0.0000000000000000e+00 1.0741717509938351e+03 1.1430953331512139e+03 1.3071871656292155e+03 0 0 0
6802 2268 1 0.0000000000000000e+00 1.0834114805753813e+03 1.1399044698904618e+03 1.3050786614971155e+03 0 0 0
8617 2873 1 0.0000000000000000e+00 1.0839753909155984e+03 1.1409974319830044e+03 1.2839338283017962e+03 0 0 0
6804 2268 17 0.0000000000000000e+00 1.0926512094834020e+03 1.1367136054263606e+03 1.3029701576785683e+03 0 0 0
333 111 3 0.0000000000000000e+00 1.0951602498897057e+03 1.1567047372513312e+03 1.3024677502255563e+03 0 0 0
331 111 1 0.0000000000000000e+00 1.1041191226079250e+03 1.1582214699936717e+03 1.3066436477495897e+03 0 0 0
1620 540 5 0.0000000000000000e+00 1.1087051451777629e+03 1.1346997890566270e+03 1.3035362905857007e+03 0 0 0
1003 335 1 0.0000000000000000e+00 1.1110108597596764e+03 1.1542978196977492e+03 1.2846291180757885e+03 0 0 0
1618 540 1 0.0000000000000000e+00 1.1160381408849867e+03 1.1414907187446177e+03 1.3038686262762988e+03 0 0 0
1619 540 4 0.0000000000000000e+00 1.1233711373523981e+03 1.1482816488094434e+03 1.3042009624961515e+03 0 0 0
1004 335 4 0.0000000000000000e+00 1.1136333639621589e+03 1.1574486512018627e+03 1.2937502332324452e+03 0 0 0
171 57 3 0.0000000000000000e+00 1.1412174364110861e+03 1.1555597061414851e+03 1.2897999365869427e+03 0 0 0
8110 2704 1 0.0000000000000000e+00 1.0766969288173568e+03 1.1606415439965592e+03 1.2943944960099882e+03 0 0 0
8112 2704 21 0.0000000000000000e+00 1.0851340892086068e+03 1.1645112067867833e+03 1.2906742764605967e+03 0 0 0
838 280 1 0.0000000000000000e+00 1.1098833305310154e+03 1.1817636836923236e+03 1.2967312436165491e+03 0 0 0
996 332 5 0.0000000000000000e+00 1.0901140027763072e+03 1.1779057341201135e+03 1.3061488376062982e+03 0 0 0
169 57 1 0.0000000000000000e+00 1.1343324184044734e+03 1.1598863281482929e+03 1.2956203197602704e+03 0 0 0
839 280 2 0.0000000000000000e+00 1.1132493237568101e+03 1.1735942750952017e+03 1.3014142824593009e+03 0 0 0
1337 446 4 0.0000000000000000e+00 1.1222506689659467e+03 1.1726226326514147e+03 1.2864920797152913e+03 0 0 0
170 57 2 0.0000000000000000e+00 1.1274473994107327e+03 1.1642129496742332e+03 1.3014407038248589e+03 0 0 0
365 122 2 0.0000000000000000e+00 1.1281938397601846e+03 1.1809729384958655e+03 1.3003508156190680e+03 0 0 0
1089 363 5 0.0000000000000000e+00 1.1504907465620138e+03 1.1794552028044718e+03 1.2939048177010243e+03 0 0 0
1087 363 1 0.0000000000000000e+00 1.1452227954617592e+03 1.1759930428865291e+03 1.3016676866111868e+03 0 0 0
6468 2156 17 0.0000000000000000e+00 1.1718345269262657e+03 1.1717623547717258e+03 1.2996716948161873e+03 0 0 0
6466 2156 1 0.0000000000000000e+00 1.1692270801825987e+03 1.1754722833367236e+03 1.3085844756790950e+03 0 0 0
4366 1456 1 0.0000000000000000e+00 1.1907359377585919e+03 1.1660141258455694e+03 1.3034690114739701e+03 0 0 0
4368 1456 11 0.0000000000000000e+00 1.1937084772309513e+03 1.1598927725986177e+03 1.2961414580690507e+03 0 0 0
5497 1833 1 0.0000000000000000e+00 1.2032613001379650e+03 1.1728078896400727e+03 1.2864705105036855e+03 0 0 0
5498 1833 14 0.0000000000000000e+00 1.1986774429249822e+03 1.1762730103538686e+03 1.2946547147401700e+03 0 0 0
1700 567 4 0.0000000000000000e+00 1.2076520388402309e+03 1.1777469789738275e+03 1.3088666617394865e+03 0 0 0
1699 567 1 0.0000000000000000e+00 1.2150961860744060e+03 1.1789787440242319e+03 1.3023040848987887e+03 0 0 0
9483 3483 22 0.0000000000000000e+00 7.8966295510286943e+02 1.1893728256669744e+03 1.3057194830101564e+03 0 0 0
840 280 3 0.0000000000000000e+00 1.1065173386962697e+03 1.1899330922578483e+03 1.2920482045208450e+03 0 0 0
10308 4308 22 0.0000000000000000e+00 1.1161067505604269e+03 1.1944066724974557e+03 1.2842194131249660e+03 0 0 0
364 122 1 0.0000000000000000e+00 1.1281519193971803e+03 1.1891444610886501e+03 1.2945867500063114e+03 0 0 0
366 122 3 0.0000000000000000e+00 1.1281099997663216e+03 1.1973159841087011e+03 1.2888226838630776e+03 0 0 0
6162 2054 15 0.0000000000000000e+00 1.1536069652494832e+03 1.2023829605166864e+03 1.3065188368804959e+03 0 0 0
7083 2361 17 0.0000000000000000e+00 1.1800342175433154e+03 1.1849884113658456e+03 1.2919503691395953e+03 0 0 0
7081 2361 1 0.0000000000000000e+00 1.1868749505502985e+03 1.1862596754191263e+03 1.2991328654197664e+03 0 0 0
7082 2361 16 0.0000000000000000e+00 1.1937156832061230e+03 1.1875309394796013e+03 1.3063153626362257e+03 0 0 0
1679 560 4 0.0000000000000000e+00 1.2048723044311982e+03 1.1925097483823436e+03 1.2941604836429476e+03 0 0 0
1678 560 1 0.0000000000000000e+00 1.2042280780169433e+03 1.1970471715032043e+03 1.2852724712605063e+03 0 0 0
4811 1604 12 0.0000000000000000e+00 1.1964346078278759e+03 1.2041921078882187e+03 1.3035328052375553e+03 0 0 0
10637 4637 22 0.0000000000000000e+00 1.1594916840963519e+03 1.2129962866608398e+03 1.2983171658276858e+03 0 0 0
4810 1604 1 0.0000000000000000e+00 1.1898359300136651e+03 1.2114799421210098e+03 1.3017038891994862e+03 0 0 0
4812 1604 13 0.0000000000000000e+00 1.1832372522668411e+03 1.2187677750665532e+03 1.2998749725796486e+03 0 0 0
5007 1669 13 0.0000000000000000e+00 9.9346070045742420e+02 1.2522980812555011e+03 1.2889910488320270e+03 0 0 0
5005 1669 1 0.0000000000000000e+00 9.9929670539349388e+02 1.2604184861745102e+03 1.2889990690944503e+03 0 0 0
4158 1386 11 0.0000000000000000e+00 1.0165971654458112e+03 1.2453131522882388e+03 1.2960970298674877e+03 0 0 0
4156 1386 1 0.0000000000000000e+00 1.0196182498172290e+03 1.2541250716592829e+03 1.2924606681426928e+03 0 0 0
4157 1386 10 0.0000000000000000e+00 1.0226393351571927e+03 1.2629369908553949e+03 1.2888243062409333e+03 0 0 0
7863 2621 19 0.0000000000000000e+00 1.0425570875992134e+03 1.2592729281865695e+03 1.2857191063263358e+03 0 0 0
2376 792 7 0.0000000000000000e+00 1.2116965444281279e+03 1.2582605676748412e+03 1.2827345819258992e+03 0 0 0
5006 1669 12 0.0000000000000000e+00 1.0051327094222107e+03 1.2685388923642463e+03 1.2890070886072315e+03 0 0 0
929 310 4 0.0000000000000000e+00 1.0055062818711878e+03 1.2854573952643461e+03 1.2855260715312397e+03 0 0 0
6568 2190 1 0.0000000000000000e+00 1.0120152073877455e+03 1.2746139640266413e+03 1.3024682659613579e+03 0 0 0
6569 2190 16 0.0000000000000000e+00 1.0173975456163968e+03 1.2780107595877137e+03 1.2947551467651524e+03 0 0 0
7603 2535 1 0.0000000000000000e+00 1.0281176220786917e+03 1.2880689929198584e+03 1.3069148181853857e+03 0 0 0
7604 2535 18 0.0000000000000000e+00 1.0305276472082596e+03 1.2886488044518724e+03 1.2972269080213960e+03 0 0 0
5642 1881 14 0.0000000000000000e+00 1.0213687390466400e+03 1.2897117998969363e+03 1.2826089592113492e+03 0 0 0
8842 2948 1 0.0000000000000000e+00 1.0300962365299231e+03 1.2641427259403597e+03 1.3071783026389578e+03 0 0 0
7861 2621 1 0.0000000000000000e+00 1.0373201650093965e+03 1.2677869535744878e+03 1.2854258204952910e+03 0 0 0
8843 2948 20 0.0000000000000000e+00 1.0321577968513016e+03 1.2721706876171527e+03 1.3015835015687016e+03 0 0 0
7862 2621 18 0.0000000000000000e+00 1.0320832424195792e+03 1.2763009789624068e+03 1.2851325346642459e+03 0 0 0
5981 1994 14 0.0000000000000000e+00 1.0459646202186577e+03 1.2820682678216028e+03 1.2926801856942295e+03 0 0 0
5980 1994 1 0.0000000000000000e+00 1.0550005565901131e+03 1.2779975101356385e+03 1.2940146460264575e+03 0 0 0
5982 1994 15 0.0000000000000000e+00 1.0640364929615685e+03 1.2739267524496747e+03 1.2953491063586857e+03 0 0 0
928 310 1 0.0000000000000000e+00 9.9693350439740982e+02 1.2901169016271647e+03 1.2833359840324390e+03 0 0 0
5766 1922 15 0.0000000000000000e+00 9.9638995041118392e+02 1.2975744131034633e+03 1.3055447784479534e+03 0 0 0
5764 1922 1 0.0000000000000000e+00 1.0053806426580884e+03 1.2961308115972663e+03 1.3014115645113311e+03 0 0 0
5765 1922 14 0.0000000000000000e+00 1.0143713360143431e+03 1.2946872108119196e+03 1.2972783510744259e+03 0 0 0
2801 934 8 0.0000000000000000e+00 1.0128868121466081e+03 1.3045521110127215e+03 1.2833344874344959e+03 0 0 0
3572 1191 8 0.0000000000000000e+00 1.0197749696321932e+03 1.3094943903507842e+03 1.3033292024557340e+03 0 0 0
6202 2068 1 0.0000000000000000e+00 1.0277011295983793e+03 1.3134719639617383e+03 1.2880324698193222e+03 0 0 0
6203 2068 14 0.0000000000000000e+00 1.0292458915382001e+03 1.3038623280325180e+03 1.2903278168370050e+03 0 0 0
2489 830 6 0.0000000000000000e+00 1.0376485014872389e+03 1.2921012363687641e+03 1.2821641295957975e+03 0 0 0
2000 667 6 0.0000000000000000e+00 1.0443494159312090e+03 1.2987302748768459e+03 1.2963411358434948e+03 0 0 0
1999 667 1 0.0000000000000000e+00 1.0511718251513983e+03 1.3056025031287875e+03 1.2938456994992928e+03 0 0 0
2001 667 7 0.0000000000000000e+00 1.0579942357639363e+03 1.3124747316200235e+03 1.2913502630910414e+03 0 0 0
6204 2068 15 0.0000000000000000e+00 1.0261563681036887e+03 1.3230815985627694e+03 1.2857371229959901e+03 0 0 0
11565 5565 22 0.0000000000000000e+00 2.6304887826990569e+02 1.4448430902508345e+01 1.3279792065676138e+03 1 1 0
10681 4681 22 0.0000000000000000e+00 3.8148353254297177e+01 3.7467546910574049e+02 1.3333977181136065e+03 0 0 0
9568 3568 22 0.0000000000000000e+00 5.8087726171442057e+02 8.0312235213276892e+02 1.3124849787216672e+03 0 0 0
3462 1154 9 0.0000000000000000e+00 1.2030384648423790e+03 8.6158390371007977e+02 1.3294008770528565e+03 0 0 0
3460 1154 1 0.0000000000000000e+00 1.2052955446872068e+03 8.6734869891731933e+02 1.3215476782165185e+03 0 0 0
11182 5182 22 0.0000000000000000e+00 4.6834898705263555e+02 8.7714018709166805e+02 1.3288405161771325e+03 1 1 0
8449 2817 1 0.0000000000000000e+00 1.2142143224137410e+03 8.8725282023712600e+02 1.3226817867516293e+03 0 0 0
3461 1154 8 0.0000000000000000e+00 1.2075526238427199e+03 8.7311349342638107e+02 1.3136944791868093e+03 0 0 0
8451 2817 21 0.0000000000000000e+00 1.2090963496186973e+03 8.8844530333405248e+02 1.3311896852714103e+03 0 0 0
5550 1850 15 0.0000000000000000e+00 1.1959650675694902e+03 9.0194724509380842e+02 1.3106140531473854e+03 0 0 0
6732 2244 17 0.0000000000000000e+00 1.0209161298956770e+03 9.7275467046457379e+02 1.3228674024262925e+03 0 0 0
978 326 5 0.0000000000000000e+00 1.0458604226604900e+03 9.6261565672651045e+02 1.3334777864998241e+03 0 0 0
976 326 1 0.0000000000000000e+00 1.0449705068069336e+03 9.7137729184333170e+02 1.3287405097180219e+03 0 0 0
300 100 3 0.0000000000000000e+00 1.0644674397708159e+03 9.6259170211548962e+02 1.3207526569650599e+03 0 0 0
298 100 1 0.0000000000000000e+00 1.0600485003246627e+03 9.7034001882903510e+02 1.3162319744152412e+03 0 0 0
5463 1821 15 0.0000000000000000e+00 1.0013511776316268e+03 9.8675297810073027e+02 1.3354245086072131e+03 0 0 0
2227 743 1 0.0000000000000000e+00 1.0081995406142979e+03 9.9927901890228236e+02 1.3103131250585534e+03 0 0 0
5462 1821 14 0.0000000000000000e+00 1.0186530199807106e+03 9.9464705413540753e+02 1.3292334036183684e+03 0 0 0
6730 2244 1 0.0000000000000000e+00 1.0258446016775663e+03 9.8115405188988882e+02 1.3205957179247491e+03 0 0 0
5461 1821 1 0.0000000000000000e+00 1.0100020992661723e+03 9.9070001629663636e+02 1.3323289560321036e+03 0 0 0
2228 743 6 0.0000000000000000e+00 1.0177306844993825e+03 9.9765455773423093e+02 1.3128662462301959e+03 0 0 0
6731 2244 16 0.0000000000000000e+00 1.0307730730117819e+03 9.8955343457047138e+02 1.3183240329500327e+03 0 0 0
1622 541 4 0.0000000000000000e+00 1.0315743936748006e+03 9.8528956895826695e+02 1.3346783607801497e+03 0 0 0
299 100 2 0.0000000000000000e+00 1.0556295617976893e+03 9.7808833515203139e+02 1.3117112928667109e+03 0 0 0
1322 441 4 0.0000000000000000e+00 1.0470678156055171e+03 9.9242546259380447e+02 1.3130460966651212e+03 0 0 0
977 326 4 0.0000000000000000e+00 1.0440805911246860e+03 9.8013892794157857e+02 1.3240032328498553e+03 0 0 0
5363 1788 12 0.0000000000000000e+00 1.0422800374446897e+03 9.9694362752043662e+02 1.3283855513730639e+03 0 0 0
1321 441 1 0.0000000000000000e+00 1.0558891755588681e+03 9.9508709245867897e+02 1.3169318836656842e+03 0 0 0
1323 441 5 0.0000000000000000e+00 1.0647105355122192e+03 9.9774872232355324e+02 1.3208176706662464e+03 0 0 0
7203 2401 19 0.0000000000000000e+00 9.9725702925833048e+02 1.0188006217307184e+03 1.3341488549909502e+03 0 0 0
7201 2401 1 0.0000000000000000e+00 1.0041195635836193e+03 1.0139161953674617e+03 1.3287592358928373e+03 0 0 0
2624 875 6 0.0000000000000000e+00 1.0210922613528696e+03 1.0142957173423868e+03 1.3096047089560445e+03 0 0 0
7202 2401 18 0.0000000000000000e+00 1.0109820987434587e+03 1.0090317684732065e+03 1.3233696169415723e+03 0 0 0
8381 2794 20 0.0000000000000000e+00 1.0215471951890377e+03 1.0218410832861072e+03 1.3252440757814452e+03 0 0 0
7397 2466 18 0.0000000000000000e+00 1.0285699780817877e+03 1.0064394408022030e+03 1.3226603258870746e+03 0 0 0
7398 2466 19 0.0000000000000000e+00 1.0438941522416330e+03 1.0192783168547030e+03 1.3232373625998657e+03 0 0 0
7396 2466 1 0.0000000000000000e+00 1.0362320649291548e+03 1.0128588783984434e+03 1.3229488441385413e+03 0 0 0
1896 632 7 0.0000000000000000e+00 1.1320432822212472e+03 1.0196457783666206e+03 1.3307619220096374e+03 0 0 0
3558 1186 9 0.0000000000000000e+00 8.5635056547540501e+02 1.0320143253859114e+03 1.3288310217212695e+03 0 0 0
3556 1186 1 0.0000000000000000e+00 8.6622405789399136e+02 1.0328551892684275e+03 1.3301752974096428e+03 0 0 0
3557 1186 8 0.0000000000000000e+00 8.7609755109944831e+02 1.0336960519759366e+03 1.3315195731119641e+03 0 0 0
8380 2794 1 0.0000000000000000e+00 1.0210428261085102e+03 1.0313692464966914e+03 1.3222507977517785e+03 0 0 0
8382 2794 21 0.0000000000000000e+00 1.0205384577610765e+03 1.0408974093928598e+03 1.3192575191190228e+03 0 0 0
6855 2285 17 0.0000000000000000e+00 1.1020578469918364e+03 1.0413215007940566e+03 1.3307605996488328e+03 0 0 0
6853 2285 1 0.0000000000000000e+00 1.1087404553300851e+03 1.0477573617888258e+03 1.3344918791063251e+03 0 0 0
1894 632 1 0.0000000000000000e+00 1.1302443217251935e+03 1.0293288107727692e+03 1.3290291141766329e+03 0 0 0
1895 632 6 0.0000000000000000e+00 1.1284453629257484e+03 1.0390118430602538e+03 1.3272963066714058e+03 0 0 0
7920 2640 19 0.0000000000000000e+00 1.1375154271032718e+03 1.0519106040801373e+03 1.3154543083295737e+03 0 0 0
1853 618 6 0.0000000000000000e+00 1.1438243762284112e+03 1.0441260152704215e+03 1.3331552054644571e+03 0 0 0
5820 1940 15 0.0000000000000000e+00 1.0875696076646450e+03 1.0652479734614317e+03 1.3238350981836404e+03 0 0 0
5818 1940 1 0.0000000000000000e+00 1.0967272426534500e+03 1.0662374172498946e+03 1.3277285186350398e+03 0 0 0
5819 1940 14 0.0000000000000000e+00 1.1058848776422549e+03 1.0672268610383576e+03 1.3316219390864399e+03 0 0 0
3907 1303 1 0.0000000000000000e+00 1.1146449432133161e+03 1.0567909212361894e+03 1.3153361548737435e+03 0 0 0
3908 1303 10 0.0000000000000000e+00 1.1190158699379344e+03 1.0612852357887452e+03 1.3231269278863613e+03 0 0 0
7918 2640 1 0.0000000000000000e+00 1.1345135836485235e+03 1.0541019345915984e+03 1.3247380033507800e+03 0 0 0
7919 2640 18 0.0000000000000000e+00 1.1315117399549415e+03 1.0562932653646212e+03 1.3340216997411255e+03 0 0 0
2462 821 6 0.0000000000000000e+00 1.1355621956971449e+03 1.0707524222482225e+03 1.3262633295275273e+03 0 0 0
7943 2648 18 0.0000000000000000e+00 1.1220123787074403e+03 1.0701240424704251e+03 1.3369673870598692e+03 0 0 0
2044 682 1 0.0000000000000000e+00 1.1545407491485712e+03 1.0638210831868435e+03 1.3258564876760331e+03 0 0 0
2045 682 6 0.0000000000000000e+00 1.1476918555360796e+03 1.0605100918166906e+03 1.3323472498713154e+03 0 0 0
2046 682 7 0.0000000000000000e+00 1.1613896426180111e+03 1.0671320749248339e+03 1.3193657263995715e+03 0 0 0
5745 1915 15 0.0000000000000000e+00 1.0764436753525426e+03 1.1027490837516757e+03 1.3143694172634005e+03 0 0 0
2461 821 1 0.0000000000000000e+00 1.1390939874702301e+03 1.0799818433775060e+03 1.3247322416488969e+03 0 0 0
2463 821 7 0.0000000000000000e+00 1.1426257797680253e+03 1.0892112648746927e+03 1.3232011525095813e+03 0 0 0
3103 1035 1 0.0000000000000000e+00 1.0519156520800786e+03 1.1138198968293905e+03 1.3341232908490788e+03 0 0 0
3104 1035 8 0.0000000000000000e+00 1.0579275936352844e+03 1.1151980185081891e+03 1.3262519913243225e+03 0 0 0
7425 2475 19 0.0000000000000000e+00 1.0540275400208004e+03 1.1295965935447111e+03 1.3295132067649843e+03 0 0 0
7423 2475 1 0.0000000000000000e+00 1.0575276433347774e+03 1.1313915067594012e+03 1.3203193200186774e+03 0 0 0
5744 1915 14 0.0000000000000000e+00 1.0626065015320253e+03 1.1164672877614003e+03 1.3098590425742843e+03 0 0 0
5743 1915 1 0.0000000000000000e+00 1.0695250886762794e+03 1.1096081863272268e+03 1.3121142293109274e+03 0 0 0
6307 2103 1 0.0000000000000000e+00 1.0492039193195471e+03 1.1516519353575536e+03 1.3137760597739330e+03 0 0 0
6309 2103 17 0.0000000000000000e+00 1.0398359267629498e+03 1.1534036110244356e+03 1.3168046459181646e+03 0 0 0
6308 2103 16 0.0000000000000000e+00 1.0585719127989216e+03 1.1499002586034264e+03 1.3107474726466548e+03 0 0 0
7424 2475 18 0.0000000000000000e+00 1.0610277476246808e+03 1.1331864195068561e+03 1.3111254323617347e+03 0 0 0
4727 1576 12 0.0000000000000000e+00 1.0693495768137539e+03 1.1443111725528333e+03 1.3232288987564382e+03 0 0 0
4726 1576 1 0.0000000000000000e+00 1.0737349907099874e+03 1.1468628899495302e+03 1.3318461423896833e+03 0 0 0
4913 1638 12 0.0000000000000000e+00 1.0852114856606700e+03 1.1482032694087179e+03 1.3191237176036852e+03 0 0 0
4912 1638 1 0.0000000000000000e+00 1.0914579827807554e+03 1.1552626254593895e+03 1.3224623927097200e+03 0 0 0
513 171 3 0.0000000000000000e+00 1.1073261382905389e+03 1.1459897486199986e+03 1.3322050674865204e+03 0 0 0
449 150 2 0.0000000000000000e+00 1.1289377151304366e+03 1.1575868378217981e+03 1.3180353219018923e+03 0 0 0
11683 5683 22 0.0000000000000000e+00 1.1183063493139862e+03 1.1397674673823171e+03 1.3337484008813665e+03 0 0 0
448 150 1 0.0000000000000000e+00 1.1293772808631352e+03 1.1487898545959927e+03 1.3227702843592556e+03 0 0 0
450 150 3 0.0000000000000000e+00 1.1298168469663967e+03 1.1399928718939523e+03 1.3275052460495767e+03 0 0 0
511 171 1 0.0000000000000000e+00 1.1115856557319803e+03 1.1546405399197797e+03 1.3295554799340243e+03 0 0 0
3678 1226 11 0.0000000000000000e+00 1.1442657750817521e+03 1.1526880807549185e+03 1.3283498862238459e+03 0 0 0
4365 1455 11 0.0000000000000000e+00 1.1670103505595293e+03 1.1491936391658792e+03 1.3348238230625186e+03 0 0 0
6669 2223 17 0.0000000000000000e+00 1.1910631383182863e+03 1.1552172801543518e+03 1.3288177361215712e+03 0 0 0
1312 438 1 0.0000000000000000e+00 1.0535909758007390e+03 1.1616038705907765e+03 1.3316445586562188e+03 0 0 0
4926 1642 13 0.0000000000000000e+00 1.0444884434186404e+03 1.1806754038419176e+03 1.3142111392051954e+03 0 0 0
4924 1642 1 0.0000000000000000e+00 1.0514282927596569e+03 1.1738559884492561e+03 1.3119015796609697e+03 0 0 0
971 324 4 0.0000000000000000e+00 1.0727411694585401e+03 1.1586892462568856e+03 1.3138797547341387e+03 0 0 0
4925 1642 12 0.0000000000000000e+00 1.0583681425872294e+03 1.1670365725746753e+03 1.3095920213540862e+03 0 0 0
1313 438 4 0.0000000000000000e+00 1.0604458636943396e+03 1.1590931572425689e+03 1.3248103190991694e+03 0 0 0
970 324 1 0.0000000000000000e+00 1.0739111218701294e+03 1.1681510966799578e+03 1.3168971394076766e+03 0 0 0
972 324 5 0.0000000000000000e+00 1.0750810741120517e+03 1.1776129461329783e+03 1.3199145239073935e+03 0 0 0
994 332 1 0.0000000000000000e+00 1.0983520450809583e+03 1.1761922160924021e+03 1.3115524029564244e+03 0 0 0
995 332 4 0.0000000000000000e+00 1.1065900871252165e+03 1.1744786988255485e+03 1.3169559689009336e+03 0 0 0
4914 1638 13 0.0000000000000000e+00 1.0977044808198309e+03 1.1623219816983460e+03 1.3258010681621740e+03 0 0 0
332 111 2 0.0000000000000000e+00 1.1130779949117164e+03 1.1597382032803819e+03 1.3108195460029451e+03 0 0 0
512 171 2 0.0000000000000000e+00 1.1158451736405043e+03 1.1632913319768609e+03 1.3269058919250956e+03 0 0 0
230 77 2 0.0000000000000000e+00 1.1236399826896611e+03 1.1735803491081779e+03 1.3151123438280583e+03 0 0 0
229 77 1 0.0000000000000000e+00 1.1221562131698786e+03 1.1790621025582582e+03 1.3233433111544282e+03 0 0 0
7351 2451 1 0.0000000000000000e+00 1.1368546302965183e+03 1.1734777421536069e+03 1.3351003232762846e+03 0 0 0
231 77 3 0.0000000000000000e+00 1.1206724440864077e+03 1.1845438546978455e+03 1.3315742781770891e+03 0 0 0
3676 1226 1 0.0000000000000000e+00 1.1492923630536116e+03 1.1602769421606431e+03 1.3242095240491399e+03 0 0 0
1088 363 4 0.0000000000000000e+00 1.1399548440059193e+03 1.1725308812747601e+03 1.3094305555885248e+03 0 0 0
7352 2451 18 0.0000000000000000e+00 1.1402913092747331e+03 1.1755902084596241e+03 1.3259500920781572e+03 0 0 0
3677 1226 10 0.0000000000000000e+00 1.1543189495933611e+03 1.1678658041209098e+03 1.3200691626753996e+03 0 0 0
7007 2336 16 0.0000000000000000e+00 1.1557056243730938e+03 1.1809466834951054e+03 1.3310694306872349e+03 0 0 0
6161 2054 14 0.0000000000000000e+00 1.1505536144071898e+03 1.1846517792319232e+03 1.3152528071944294e+03 0 0 0
4363 1455 1 0.0000000000000000e+00 1.1673634794031389e+03 1.1590699047163246e+03 1.3332958580171360e+03 0 0 0
4367 1456 10 0.0000000000000000e+00 1.1877633977676053e+03 1.1721354796920907e+03 1.3107965642693471e+03 0 0 0
6467 2156 16 0.0000000000000000e+00 1.1666196347154610e+03 1.1791822128955062e+03 1.3174972559232410e+03 0 0 0
4364 1455 10 0.0000000000000000e+00 1.1677166087718638e+03 1.1689461708996560e+03 1.3317678935407084e+03 0 0 0
6668 2223 16 0.0000000000000000e+00 1.1836279713375179e+03 1.1737822814585024e+03 1.3285748154604896e+03 0 0 0
6667 2223 1 0.0000000000000000e+00 1.1873455555319597e+03 1.1644997808715664e+03 1.3286962757987444e+03 0 0 0
6946 2316 1 0.0000000000000000e+00 1.2093208079404044e+03 1.1608171501238858e+03 1.3147313280676344e+03 0 0 0
6947 2316 16 0.0000000000000000e+00 1.2012188393589931e+03 1.1652961562789815e+03 1.3185124135747221e+03 0 0 0
4571 1524 12 0.0000000000000000e+00 1.1972955734292591e+03 1.1813259160277189e+03 1.3217975365612433e+03 0 0 0
4570 1524 1 0.0000000000000000e+00 1.2064138569783763e+03 1.1800774400299265e+03 1.3257088295921415e+03 0 0 0
4572 1524 13 0.0000000000000000e+00 1.2155321405274924e+03 1.1788289640321341e+03 1.3296201226230396e+03 0 0 0
12 4 3 0.0000000000000000e+00 1.1046653469324399e+03 1.2036087656962543e+03 1.3145873456999475e+03 0 0 0
10 4 1 0.0000000000000000e+00 1.1105670026024673e+03 1.1959134781529397e+03 1.3121474671270016e+03 0 0 0
7005 2335 17 0.0000000000000000e+00 1.1286559271181400e+03 1.2061826769213869e+03 1.3129249377653880e+03 0 0 0
11 4 2 0.0000000000000000e+00 1.1164686585164552e+03 1.1882181892190022e+03 1.3097075886355969e+03 0 0 0
7004 2335 16 0.0000000000000000e+00 1.1338136828818788e+03 1.1870084391024486e+03 1.3153220560680429e+03 0 0 0
7003 2335 1 0.0000000000000000e+00 1.1312348054282397e+03 1.1965955577956934e+03 1.3141234970576625e+03 0 0 0
3759 1253 11 0.0000000000000000e+00 1.1353540186619493e+03 1.2098986641160561e+03 1.3339000326387004e+03 0 0 0
6160 2054 1 0.0000000000000000e+00 1.1520802904383172e+03 1.1935173701507431e+03 1.3108858214883676e+03 0 0 0
3758 1253 10 0.0000000000000000e+00 1.1430156522974678e+03 1.1921677123715892e+03 1.3287122827050555e+03 0 0 0
992 331 4 0.0000000000000000e+00 1.1612904893027535e+03 1.1950286538552903e+03 1.3240469592267661e+03 0 0 0
991 331 1 0.0000000000000000e+00 1.1585919386630840e+03 1.2041474406512914e+03 1.3271397814063332e+03 0 0 0
3757 1253 1 0.0000000000000000e+00 1.1391848349476684e+03 1.2010331881664990e+03 1.3313061572125800e+03 0 0 0
5294 1765 12 0.0000000000000000e+00 1.1720404109925935e+03 1.1851955858170270e+03 1.3337160483159123e+03 0 0 0
5916 1972 15 0.0000000000000000e+00 1.1717443359734671e+03 1.2024196932919733e+03 1.3105938693931391e+03 0 0 0
5915 1972 14 0.0000000000000000e+00 1.1816878115321961e+03 1.1870310849207165e+03 1.3186137221951219e+03 0 0 0
5914 1972 1 0.0000000000000000e+00 1.1767160744389328e+03 1.1947253892176516e+03 1.3146037959240386e+03 0 0 0
6920 2307 16 0.0000000000000000e+00 1.1882323645270365e+03 1.1902688268540808e+03 1.3336081020972456e+03 0 0 0
818 273 2 0.0000000000000000e+00 1.2089982540448200e+03 1.1943840829875774e+03 1.3109681583282947e+03 0 0 0
1412 471 4 0.0000000000000000e+00 1.1948703121379926e+03 1.1979945714509533e+03 1.3195194473890492e+03 0 0 0
1411 471 1 0.0000000000000000e+00 1.1921775663753069e+03 1.2059433064930895e+03 1.3249569786816025e+03 0 0 0
993 331 5 0.0000000000000000e+00 1.1558933884859985e+03 1.2132662277730308e+03 1.3302326027613331e+03 0 0 0
1413 471 5 0.0000000000000000e+00 1.1894848205505841e+03 1.2138920409042191e+03 1.3303945087100428e+03 0 0 0
8844 2948 21 0.0000000000000000e+00 1.0280346762085444e+03 1.2561147642635672e+03 1.3127731037092137e+03 0 0 0
2796 932 9 0.0000000000000000e+00 1.1731717473410581e+03 1.2578330507493745e+03 1.3099264279462534e+03 0 0 0
2794 932 1 0.0000000000000000e+00 1.1783142539322091e+03 1.2521031545177382e+03 1.3163078792272934e+03 0 0 0
2795 932 8 0.0000000000000000e+00 1.1834567613347292e+03 1.2463732586383032e+03 1.3226893290191599e+03 0 0 0
6570 2190 17 0.0000000000000000e+00 1.0066328695450645e+03 1.2712171683927590e+03 1.3101813860771977e+03 0 0 0
7605 2535 19 0.0000000000000000e+00 1.0257075969491241e+03 1.2874891813878451e+03 1.3166027283493750e+03 0 0 0
3571 1191 1 0.0000000000000000e+00 1.0149708881298506e+03 1.3130066834920751e+03 1.3113656571867350e+03 0 0 0
3573 1191 9 0.0000000000000000e+00 1.0101668066782740e+03 1.3165189759385933e+03 1.3194021106870000e+03 0 0 0
9226 3226 22 0.0000000000000000e+00 5.8788647617632523e+02 9.7542094008931173e+01 1.3461113506559295e+03 1 1 1
11838 5838 22 0.0000000000000000e+00 1.0550770001901144e+03 4.3596946080135297e+02 1.3635876726044498e+03 0 0 1
11826 5826 22 0.0000000000000000e+00 6.1541895754024303e+01 4.7851637634532898e+02 1.3567117016686902e+03 1 0 0
9591 3591 22 0.0000000000000000e+00 2.2227737048099965e+02 5.8445415649728625e+02 1.3615134437054212e+03 1 0 0
9095 3095 22 0.0000000000000000e+00 9.1579504479012530e+02 6.5064033971482729e+02 1.3635809722110314e+03 -1 0 0
11686 5686 22 0.0000000000000000e+00 8.6683072820592497e+02 7.9239493002473205e+02 1.3600885097509624e+03 0 0 0
10634 4634 22 0.0000000000000000e+00 5.1699024710972753e+02 8.6173837215271465e+02 1.3385154057903226e+03 0 1 0
1623 541 5 0.0000000000000000e+00 1.0289239062493564e+03 9.7583304812393044e+02 1.3521010217324081e+03 0 0 0
1621 541 1 0.0000000000000000e+00 1.0302491504542420e+03 9.8056130803840040e+02 1.3433896911850745e+03 0 0 0
5362 1788 1 0.0000000000000000e+00 1.0455503624975815e+03 9.9632587505642823e+02 1.3378154703660371e+03 0 0 0
5364 1788 13 0.0000000000000000e+00 1.0488206872514463e+03 9.9570812271911484e+02 1.3472453879825905e+03 0 0 0
3398 1133 8 0.0000000000000000e+00 8.9472644117827440e+02 1.0084471604106470e+03 1.3509403877568443e+03 0 0 0
3397 1133 1 0.0000000000000000e+00 8.9985376881044147e+02 1.0043798993728142e+03 1.3585013333794436e+03 0 0 0
8210 2737 20 0.0000000000000000e+00 1.0221982970963435e+03 1.0106235628538890e+03 1.3375822115926826e+03 0 0 0
8211 2737 21 0.0000000000000000e+00 1.0244375617796788e+03 1.0090019678312029e+03 1.3573901929501549e+03 0 0 0
8209 2737 1 0.0000000000000000e+00 1.0233179291715048e+03 1.0098127657650408e+03 1.3474862022496814e+03 0 0 0
6231 2077 15 0.0000000000000000e+00 1.1324634058967736e+03 1.0304822962168532e+03 1.3587588022989828e+03 0 0 0
6230 2077 14 0.0000000000000000e+00 1.1276312558455002e+03 1.0433796824060457e+03 1.3442568101767663e+03 0 0 0
6229 2077 1 0.0000000000000000e+00 1.1300473308711371e+03 1.0369309893114496e+03 1.3515078062378743e+03 0 0 0
1852 618 1 0.0000000000000000e+00 1.1487337698680576e+03 1.0374963846829114e+03 1.3388072712231290e+03 0 0 0
1854 618 7 0.0000000000000000e+00 1.1536431629109425e+03 1.0308667538484249e+03 1.3444593382399253e+03 0 0 0
2014 672 1 0.0000000000000000e+00 1.1468213437466745e+03 1.0529784021697221e+03 1.3557759868297887e+03 0 0 0
2016 672 7 0.0000000000000000e+00 1.1515831397057245e+03 1.0521489471115888e+03 1.3645302605045060e+03 0 0 0
8268 2756 21 0.0000000000000000e+00 1.0980682910091059e+03 1.0549840537996438e+03 1.3599562714385318e+03 0 0 0
8266 2756 1 0.0000000000000000e+00 1.1040240416944448e+03 1.0606516302983619e+03 1.3542635033053323e+03 0 0 0
8267 2756 20 0.0000000000000000e+00 1.1099797928224584e+03 1.0663192073704806e+03 1.3485707344827479e+03 0 0 0
6854 2285 16 0.0000000000000000e+00 1.1154230628203211e+03 1.0541932237415936e+03 1.3382231579612292e+03 0 0 0
8950 2984 1 0.0000000000000000e+00 1.1238718204974934e+03 1.0557302132139678e+03 1.3585806032876310e+03 0 0 0
8951 2984 20 0.0000000000000000e+00 1.1264294239148583e+03 1.0599011927827155e+03 1.3498592728552080e+03 0 0 0
7942 2648 1 0.0000000000000000e+00 1.1183811207475394e+03 1.0792972294115032e+03 1.3386003583165352e+03 0 0 0
5407 1803 1 0.0000000000000000e+00 1.1363209380709623e+03 1.0781473044519976e+03 1.3479079187744401e+03 0 0 0
2015 672 6 0.0000000000000000e+00 1.1420595480970010e+03 1.0538078581402442e+03 1.3470217134230879e+03 0 0 0
5408 1803 14 0.0000000000000000e+00 1.1378583345815077e+03 1.0696283907876220e+03 1.3429014708312111e+03 0 0 0
7944 2648 19 0.0000000000000000e+00 1.1147498631034518e+03 1.0884704172235729e+03 1.3402333299495463e+03 0 0 0
5409 1803 15 0.0000000000000000e+00 1.1347835410520802e+03 1.0866662187079446e+03 1.3529143660918587e+03 0 0 0
3105 1035 9 0.0000000000000000e+00 1.0459037113596357e+03 1.1124417746343538e+03 1.3419945893556660e+03 0 0 0
4728 1576 13 0.0000000000000000e+00 1.0781204047552710e+03 1.1494146064184231e+03 1.3404633863649285e+03 0 0 0
1314 438 5 0.0000000000000000e+00 1.0467360875501897e+03 1.1641145823341406e+03 1.3384787987583024e+03 0 0 0
7353 2451 19 0.0000000000000000e+00 1.1334179521259471e+03 1.1713652770067790e+03 1.3442505544112455e+03 0 0 0
7006 2336 1 0.0000000000000000e+00 1.1544215161451318e+03 1.1786040690463035e+03 1.3407059878125019e+03 0 0 0
7008 2336 17 0.0000000000000000e+00 1.1531374078333013e+03 1.1762614553392352e+03 1.3503425442723385e+03 0 0 0
4353 1451 11 0.0000000000000000e+00 1.1684420563680619e+03 1.1677285055522132e+03 1.3551526706294030e+03 0 0 0
4352 1451 10 0.0000000000000000e+00 1.1819030827516240e+03 1.1782166483557558e+03 1.3447219624204718e+03 0 0 0
4351 1451 1 0.0000000000000000e+00 1.1751725695598429e+03 1.1729725769539843e+03 1.3499373165249374e+03 0 0 0
3851 1284 10 0.0000000000000000e+00 1.1971891415048942e+03 1.1768105202756158e+03 1.3389088563866296e+03 0 0 0
3852 1284 11 0.0000000000000000e+00 1.2032449156339051e+03 1.1710234304230769e+03 1.3570702764779294e+03 0 0 0
3850 1284 1 0.0000000000000000e+00 1.2002170283378568e+03 1.1739169746874159e+03 1.3479895663415291e+03 0 0 0
5295 1765 13 0.0000000000000000e+00 1.1650079536167602e+03 1.1985632378680684e+03 1.3468252210659243e+03 0 0 0
5293 1765 1 0.0000000000000000e+00 1.1685241829287115e+03 1.1918794115987539e+03 1.3402706344647661e+03 0 0 0
6919 2307 1 0.0000000000000000e+00 1.1956708371279599e+03 1.1940398093154151e+03 1.3391261467720167e+03 0 0 0
6921 2307 17 0.0000000000000000e+00 1.2031093090735437e+03 1.1978107905236172e+03 1.3446441914330146e+03 0 0 0
10328 4328 22 0.0000000000000000e+00 2.1377604573217315e+02 1.2747232677432586e+02 1.3656418266439077e+03 0 1 0
11295 5295 22 0.0000000000000000e+00 8.7797435450186549e+02 2.2863654955745415e+02 1.3706354045067837e+03 0 1 0
11034 5034 22 0.0000000000000000e+00 1.1344926954110506e+03 2.8011394387114234e+02 1.3762511122237265e+03 0 0 1
10337 4337 22 0.0000000000000000e+00 8.6646560680614266e+02 4.1880078683180324e+02 1.3832905175905980e+03 0 0 0
11940 5940 22 0.0000000000000000e+00 4.2650574886099768e+01 8.7373495007224233e+02 1.3698633784256790e+03 1 0 0
9158 3158 22 0.0000000000000000e+00 1.0348696235248933e+03 8.7654477148679484e+02 1.3851321069280527e+03 0 0 0
9559 3559 22 0.0000000000000000e+00 1.1106310205189420e+03 9.1950425213748906e+02 1.3923829136994700e+03 1 0 0
3399 1133 9 0.0000000000000000e+00 9.0498109703816044e+02 1.0003126376046457e+03 1.3660622786674876e+03 0 0 0
8952 2984 21 0.0000000000000000e+00 1.1213142170274612e+03 1.0515592329911133e+03 1.3673019329654871e+03 0 0 0
9380 3380 22 0.0000000000000000e+00 9.9656620382659708e+02 1.1596092925660876e+03 1.3875850686705332e+03 0 0 0
235 79 1 0.0000000000000000e+00 1.0234868079712892e+03 1.1643711764715729e+03 1.3896896873752244e+03 0 0 0
237 79 3 0.0000000000000000e+00 1.0306226387507281e+03 1.1629588289858234e+03 1.3828278225484257e+03 0 0 0
1353 451 5 0.0000000000000000e+00 8.8625109050420133e+02 1.3246826092327804e+03 1.3878851785877043e+03 0 0 0
5142 1714 13 0.0000000000000000e+00 8.7775956872693791e+02 1.3332998603565400e+03 1.3746573424039575e+03 0 0 0
5140 1714 1 0.0000000000000000e+00 8.7460768241487926e+02 1.3360531433482233e+03 1.3837394702222498e+03 0 0 0
9616 3616 22 0.0000000000000000e+00 5.2597649905257151e+02 6.0186077726658095e+02 1.4191559461504178e+03 0 1 0
10241 4241 22 0.0000000000000000e+00 3.8807039540688947e+02 1.1300208375154136e+03 1.4032369628371621e+03 0 1 0
5064 1688 13 0.0000000000000000e+00 1.0351113051087148e+03 1.1274503208222657e+03 1.4150501940177564e+03 0 0 0
3291 1097 9 0.0000000000000000e+00 9.9046120455879111e+02 1.1461208072537195e+03 1.3952775742106430e+03 0 0 0
3289 1097 1 0.0000000000000000e+00 9.9491367213126830e+02 1.1475465926590275e+03 1.4041174082567929e+03 0 0 0
3290 1097 8 0.0000000000000000e+00 9.9936613976644799e+02 1.1489723790429805e+03 1.4129572421071819e+03 0 0 0
6724 2242 1 0.0000000000000000e+00 1.0164784327254506e+03 1.1498852164070552e+03 1.4015200856892745e+03 0 0 0
6725 2242 16 0.0000000000000000e+00 1.0154571179298397e+03 1.1553045984624862e+03 1.4098619801587008e+03 0 0 0
5063 1688 12 0.0000000000000000e+00 1.0290232046925562e+03 1.1463822089167786e+03 1.4171759030499852e+03 0 0 0
6726 2242 17 0.0000000000000000e+00 1.0174997488441279e+03 1.1444658333904522e+03 1.3931781906491944e+03 0 0 0
5062 1688 1 0.0000000000000000e+00 1.0320672553666186e+03 1.1369162647935989e+03 1.4161130483692637e+03 0 0 0
58 20 1 0.0000000000000000e+00 9.9427965428161053e+02 1.1695619761083515e+03 1.4015667616351420e+03 0 0 0
60 20 3 0.0000000000000000e+00 9.8686321602352416e+02 1.1748334724606086e+03 1.3974185378147338e+03 0 0 0
59 20 2 0.0000000000000000e+00 1.0016960927549007e+03 1.1642904784631903e+03 1.4057149859866672e+03 0 0 0
236 79 2 0.0000000000000000e+00 1.0163509771918505e+03 1.1657835239573224e+03 1.3965515522020232e+03 0 0 0
1676 559 4 0.0000000000000000e+00 1.0157735797780672e+03 1.1718221388386578e+03 1.4128276451800980e+03 0 0 0
566 189 2 0.0000000000000000e+00 1.0063754472784482e+03 1.1790726736816846e+03 1.3995027312402797e+03 0 0 0
1675 559 1 0.0000000000000000e+00 1.0186038679838904e+03 1.1811701120273849e+03 1.4149735369210787e+03 0 0 0
4781 1594 12 0.0000000000000000e+00 1.0301887600704401e+03 1.1640440691057602e+03 1.4097682726648072e+03 0 0 0
4780 1594 1 0.0000000000000000e+00 1.0387064183003613e+03 1.1661554315136723e+03 1.4049733114619742e+03 0 0 0
4782 1594 13 0.0000000000000000e+00 1.0472240754717618e+03 1.1682667933294431e+03 1.4001783509863990e+03 0 0 0
10995 4995 22 0.0000000000000000e+00 1.1993085574280717e+03 1.1626444349088356e+03 1.4027169355467097e+03 0 0 1
567 189 3 0.0000000000000000e+00 9.9759207327595414e+02 1.1968373988140111e+03 1.4021984481119785e+03 0 0 0
565 189 1 0.0000000000000000e+00 1.0019837596987517e+03 1.1879550366246281e+03 1.4008505898292069e+03 0 0 0
1677 559 5 0.0000000000000000e+00 1.0214341567631336e+03 1.1905180863748110e+03 1.4171194292353021e+03 0 0 0
6704 2235 16 0.0000000000000000e+00 8.7119774741120477e+02 1.3418718003175336e+03 1.4093863052734757e+03 0 0 0
6705 2235 17 0.0000000000000000e+00 8.6381446797968840e+02 1.3234707673875246e+03 1.4067615812244021e+03 0 0 0
6703 2235 1 0.0000000000000000e+00 8.6750610737661373e+02 1.3326712842949150e+03 1.4080739425761533e+03 0 0 0
5141 1714 12 0.0000000000000000e+00 8.7145579512765289e+02 1.3388064264782497e+03 1.3928215982134864e+03 0 0 0
1352 451 4 0.0000000000000000e+00 8.8626060309827926e+02 1.3353797377649223e+03 1.4047840347196104e+03 0 0 0
1351 451 1 0.0000000000000000e+00 8.8625584676700987e+02 1.3300311728398881e+03 1.3963346069078152e+03 0 0 0
4091 1364 10 0.0000000000000000e+00 9.6653720172263024e+02 1.3406527767955465e+03 1.4126992474513434e+03 0 0 0
10203 4203 22 0.0000000000000000e+00 2.9937926717937472e+02 4.2761344812107950e+01 1.4405925148532338e+03 0 0 0
11537 5537 22 0.0000000000000000e+00 1.6492432090624402e+02 3.4396016119986848e+02 1.4257545657147487e+03 1 1 0
11115 5115 22 0.0000000000000000e+00 4.6258953898766475e+02 6.7535279793303130e+02 1.4426993062869233e+03 0 1 0
11100 5100 22 0.0000000000000000e+00 1.1573185889667391e+03 7.4734999678575332e+02 1.4448368446652173e+03 0 -1 0
9636 3636 22 0.0000000000000000e+00 1.3828772040875089e+02 8.3539859704277637e+02 1.4213361776097991e+03 0 1 -1
9357 3357 22 0.0000000000000000e+00 9.4787679348457812e+02 9.3092734858163021e+02 1.4379064107853922e+03 1 1 0
10707 4707 22 0.0000000000000000e+00 6.8371378085642945e+01 9.5831045334912915e+02 1.4331276676905475e+03 0 0 0
9340 3340 22 0.0000000000000000e+00 1.1255767765607791e+03 1.0890203801012169e+03 1.4468407863045545e+03 0 0 1
6168 2056 15 0.0000000000000000e+00 9.7714726146001806e+02 1.1280330912378520e+03 1.4369395634232485e+03 0 0 0
8363 2788 20 0.0000000000000000e+00 1.0051319195035247e+03 1.1250399735120561e+03 1.4456157573117132e+03 0 0 0
6084 2028 15 0.0000000000000000e+00 1.0056194387603356e+03 1.1277884571198667e+03 1.4209188586781570e+03 0 0 0
7728 2576 19 0.0000000000000000e+00 1.0266247238400431e+03 1.1291977991779906e+03 1.4424536611257661e+03 0 0 0
3577 1193 1 0.0000000000000000e+00 9.7597104535395727e+02 1.1554653706588490e+03 1.4400817091798701e+03 0 0 0
6166 2056 1 0.0000000000000000e+00 9.8548441918325943e+02 1.1325563607911977e+03 1.4401068687178720e+03 0 0 0
2226 742 7 0.0000000000000000e+00 9.7994812064493078e+02 1.1484967377958667e+03 1.4224554671530614e+03 0 0 0
3578 1193 8 0.0000000000000000e+00 9.8389056020487214e+02 1.1515002858997568e+03 1.4447249170947134e+03 0 0 0
6167 2056 14 0.0000000000000000e+00 9.9382157766572118e+02 1.1370796300705570e+03 1.4432741746028464e+03 0 0 0
2224 742 1 0.0000000000000000e+00 9.8886099654931286e+02 1.1487823587530556e+03 1.4269808480457805e+03 0 0 0
2225 742 6 0.0000000000000000e+00 9.9777387234048228e+02 1.1490679787151280e+03 1.4315062279400383e+03 0 0 0
6082 2028 1 0.0000000000000000e+00 1.0091311633093462e+03 1.1370349756712635e+03 1.4223918411371612e+03 0 0 0
7726 2576 1 0.0000000000000000e+00 1.0185389016675383e+03 1.1349906199956120e+03 1.4414227834322351e+03 0 0 0
6083 2028 14 0.0000000000000000e+00 1.0126428875301829e+03 1.1462814946883996e+03 1.4238648244179863e+03 0 0 0
7727 2576 18 0.0000000000000000e+00 1.0104530794950334e+03 1.1407834408132333e+03 1.4403919057387036e+03 0 0 0
3926 1309 10 0.0000000000000000e+00 1.0257630093832124e+03 1.1469716016637103e+03 1.4340884044793015e+03 0 0 0
7313 2438 18 0.0000000000000000e+00 1.0121342131001953e+03 1.1572102595874189e+03 1.4373297699665723e+03 0 0 0
3925 1309 1 0.0000000000000000e+00 1.0351827543956456e+03 1.1492360105494845e+03 1.4365664791470861e+03 0 0 0
3927 1309 11 0.0000000000000000e+00 1.0446024993870890e+03 1.1515004189848357e+03 1.4390445547074396e+03 0 0 0
3579 1193 9 0.0000000000000000e+00 9.6805152936069783e+02 1.1594304549662697e+03 1.4354385005642846e+03 0 0 0
6285 2095 15 0.0000000000000000e+00 9.9730664923916095e+02 1.1801887322936236e+03 1.4228806698163291e+03 0 0 0
6283 2095 1 0.0000000000000000e+00 1.0014444028671369e+03 1.1710883404746685e+03 1.4226319461044541e+03 0 0 0
6671 2224 16 0.0000000000000000e+00 1.0224209710179507e+03 1.1606768755071471e+03 1.4242252217094588e+03 0 0 0
7312 2438 1 0.0000000000000000e+00 1.0155990378579156e+03 1.1663146033089561e+03 1.4395893970385484e+03 0 0 0
6284 2095 14 0.0000000000000000e+00 1.0055821559151581e+03 1.1619879481128955e+03 1.4223832217851236e+03 0 0 0
7314 2438 19 0.0000000000000000e+00 1.0190638617528911e+03 1.1754189465264458e+03 1.4418490241506179e+03 0 0 0
6670 2224 1 0.0000000000000000e+00 1.0278025615657168e+03 1.1688860401542584e+03 1.4261352247818222e+03 0 0 0
6672 2224 17 0.0000000000000000e+00 1.0331841507775694e+03 1.1770952043422012e+03 1.4280452277871113e+03 0 0 0
10467 4467 22 0.0000000000000000e+00 8.4014047224655576e+02 1.3169522597516027e+03 1.4314082234553175e+03 0 0 0
4599 1533 13 0.0000000000000000e+00 8.4400507533844154e+02 1.3282195615001733e+03 1.4262149934958354e+03 0 0 0
4597 1533 1 0.0000000000000000e+00 8.5328404619016851e+02 1.3314058269454447e+03 1.4242789156640324e+03 0 0 0
4598 1533 12 0.0000000000000000e+00 8.6256301828202822e+02 1.3345920918917279e+03 1.4223428389336286e+03 0 0 0
5239 1747 1 0.0000000000000000e+00 8.8990068346435157e+02 1.3331581032587812e+03 1.4227163739841872e+03 0 0 0
5240 1747 12 0.0000000000000000e+00 8.8007703889768459e+02 1.3333996643612438e+03 1.4208622834647786e+03 0 0 0
5241 1747 13 0.0000000000000000e+00 8.9972432857448928e+02 1.3329165421201108e+03 1.4245704653422424e+03 0 0 0
11524 5524 22 0.0000000000000000e+00 4.5751796044594550e+02 2.6257192166163810e+02 1.4484732917273413e+03 0 0 0
9153 3153 22 0.0000000000000000e+00 4.0893269627580185e+02 3.3314872637746146e+02 1.4529004662405889e+03 1 0 0
9083 3083 22 0.0000000000000000e+00 2.8229410362479882e+02 3.6066396373545393e+02 1.4596420216909330e+03 1 0 0
10453 4453 22 0.0000000000000000e+00 5.9832016327688189e+02 6.1099301961003630e+02 1.4527955297682950e+03 0 0 0
9520 3520 22 0.0000000000000000e+00 9.9352827803190064e+02 6.5758754999228040e+02 1.4663554777207764e+03 0 0 0
10546 4546 22 0.0000000000000000e+00 3.7460588081180720e+02 6.9282995765633848e+02 1.4519183807966149e+03 1 0 0
9735 3735 22 0.0000000000000000e+00 6.4203637733262815e+02 7.0464508308036704e+02 1.4544267609357682e+03 1 0 0
9827 3827 22 0.0000000000000000e+00 1.0388854175452884e+03 9.3526107201878528e+02 1.4488833399899568e+03 0 0 1
3377 1126 8 0.0000000000000000e+00 9.9757359504300427e+02 1.0782188290033528e+03 1.4712487443301038e+03 0 0 0
3378 1126 9 0.0000000000000000e+00 9.8580001270750904e+02 1.0620547084861892e+03 1.4709262632797315e+03 0 0 0
3376 1126 1 0.0000000000000000e+00 9.9168680435404724e+02 1.0701367685677583e+03 1.4710875033156055e+03 0 0 0
1242 414 5 0.0000000000000000e+00 9.8113873166196481e+02 1.1126267287924791e+03 1.4660394100611752e+03 0 0 0
1240 414 1 0.0000000000000000e+00 9.8692318368836106e+02 1.1199390461712796e+03 1.4624241472551907e+03 0 0 0
1241 414 4 0.0000000000000000e+00 9.9270763604302579e+02 1.1272513640552668e+03 1.4588088852473454e+03 0 0 0
8364 2788 21 0.0000000000000000e+00 1.0082820069449766e+03 1.1064332621479145e+03 1.4522389940727360e+03 0 0 0
8362 2788 1 0.0000000000000000e+00 1.0067069635818265e+03 1.1157366174829901e+03 1.4489273757338683e+03 0 0 0
6465 2155 17 0.0000000000000000e+00 1.0189318287717368e+03 1.1271069372410630e+03 1.4661792041169726e+03 0 0 0
1545 515 5 0.0000000000000000e+00 9.7202893664757664e+02 1.1389756058558482e+03 1.4662756354712481e+03 0 0 0
5996 1999 14 0.0000000000000000e+00 1.0002806077393253e+03 1.1522326407196786e+03 1.4483078646250945e+03 0 0 0
1543 515 1 0.0000000000000000e+00 9.8095233936021282e+02 1.1417436103175730e+03 1.4627103832272153e+03 0 0 0
4679 1560 12 0.0000000000000000e+00 9.9804496104321174e+02 1.1371468846445234e+03 1.4719819621652580e+03 0 0 0
1544 515 4 0.0000000000000000e+00 9.8987574253289267e+02 1.1445116155675723e+03 1.4591451313918178e+03 0 0 0
1256 419 4 0.0000000000000000e+00 1.0034778091017720e+03 1.1518667701379409e+03 1.4658785427746986e+03 0 0 0
6463 2155 1 0.0000000000000000e+00 1.0122807245290491e+03 1.1326517802272629e+03 1.4611774513004311e+03 0 0 0
6464 2155 16 0.0000000000000000e+00 1.0056296194574502e+03 1.1381966226765269e+03 1.4561756986407484e+03 0 0 0
4124 1375 10 0.0000000000000000e+00 1.0169016983763457e+03 1.1502801325958599e+03 1.4527229375243498e+03 0 0 0
4123 1375 1 0.0000000000000000e+00 1.0250619675320218e+03 1.1559696634030211e+03 1.4537423686324257e+03 0 0 0
11093 5093 22 0.0000000000000000e+00 9.2617486847184261e+02 1.1811977104060581e+03 1.4598318534498010e+03 0 0 0
1255 419 1 0.0000000000000000e+00 1.0012305079161951e+03 1.1601622511063215e+03 1.4709907475984348e+03 0 0 0
5995 1999 1 0.0000000000000000e+00 9.9637735500814892e+02 1.1612975161144434e+03 1.4499180368032187e+03 0 0 0
5997 1999 15 0.0000000000000000e+00 9.9247410227697276e+02 1.1703623915092082e+03 1.4515282089813431e+03 0 0 0
4125 1375 11 0.0000000000000000e+00 1.0332222371477583e+03 1.1616591935471192e+03 1.4547618003310029e+03 0 0 0
11880 5880 22 0.0000000000000000e+00 1.1067068746459965e+03 1.1912682709553433e+03 1.4570475831169570e+03 0 0 0
8559 2853 21 0.0000000000000000e+00 1.0335390852465746e+03 1.2265920414741533e+03 1.4665329048835590e+03 0 0 0
8557 2853 1 0.0000000000000000e+00 1.0375552295551231e+03 1.2357093812932605e+03 1.4656699418058477e+03 0 0 0
8658 2886 21 0.0000000000000000e+00 1.0635946179139385e+03 1.2294431747364490e+03 1.4537472372038239e+03 0 0 0
2548 850 1 0.0000000000000000e+00 1.0829305969308068e+03 1.2230355900914026e+03 1.4685024437452655e+03 0 0 0
2549 850 6 0.0000000000000000e+00 1.0751263496538686e+03 1.2262853139147098e+03 1.4738440740435155e+03 0 0 0
8656 2886 1 0.0000000000000000e+00 1.0610498240970146e+03 1.2372197079193807e+03 1.4594961111780358e+03 0 0 0
2550 850 7 0.0000000000000000e+00 1.0907348449901999e+03 1.2197858660226877e+03 1.4631608128747043e+03 0 0 0
4275 1425 11 0.0000000000000000e+00 1.0188738776319881e+03 1.2536557919964944e+03 1.4530982300759654e+03 0 0 0
4273 1425 1 0.0000000000000000e+00 1.0285288895317410e+03 1.2559721971752890e+03 1.4542877683751849e+03 0 0 0
8558 2853 20 0.0000000000000000e+00 1.0415713738636719e+03 1.2448267211123677e+03 1.4648069787281363e+03 0 0 0
4274 1425 10 0.0000000000000000e+00 1.0381839023474474e+03 1.2582886017108992e+03 1.4554773058099154e+03 0 0 0
6623 2208 16 0.0000000000000000e+00 1.0505597019694478e+03 1.2596742773033552e+03 1.4670850693011553e+03 0 0 0
6622 2208 1 0.0000000000000000e+00 1.0540094688100610e+03 1.2607700774619620e+03 1.4577631419711843e+03 0 0 0
6624 2208 17 0.0000000000000000e+00 1.0574592356506741e+03 1.2618658776205693e+03 1.4484412146412130e+03 0 0 0
8657 2886 20 0.0000000000000000e+00 1.0585050310911854e+03 1.2449962415820989e+03 1.4652449862067283e+03 0 0 0
1850 617 6 0.0000000000000000e+00 1.0790376626514460e+03 1.2428698189101676e+03 1.4698178849833728e+03 0 0 0
3667 1223 1 0.0000000000000000e+00 1.0734764670637196e+03 1.2594535907733348e+03 1.4715017706319941e+03 0 0 0
1849 617 1 0.0000000000000000e+00 1.0795200142864255e+03 1.2430694616547373e+03 1.4598315202139740e+03 0 0 0
1851 617 7 0.0000000000000000e+00 1.0800023657199449e+03 1.2432691036697486e+03 1.4498451547910029e+03 0 0 0
3669 1223 11 0.0000000000000000e+00 1.0818395009501930e+03 1.2633009862532836e+03 1.4675957233309405e+03 0 0 0
1164 388 5 0.0000000000000000e+00 1.1113169999046406e+03 1.2578871150934283e+03 1.4608672756309329e+03 0 0 0
11462 5462 22 0.0000000000000000e+00 4.9185415876734106e+02 1.2893445459841951e+03 1.4619436559996800e+03 1 0 0
9178 3178 22 0.0000000000000000e+00 6.2652376649406824e+02 1.2858850626670751e+03 1.4648944479809941e+03 0 0 1
42 14 3 0.0000000000000000e+00 1.0290330041156528e+03 1.2790478976045565e+03 1.4565442807992117e+03 0 0 0
40 14 1 0.0000000000000000e+00 1.0351754724675629e+03 1.2762335803786646e+03 1.4639165059072616e+03 0 0 0
41 14 2 0.0000000000000000e+00 1.0413179408194728e+03 1.2734192631527728e+03 1.4712887310153117e+03 0 0 0
1061 354 4 0.0000000000000000e+00 1.0576409167327577e+03 1.2754105728208090e+03 1.4719648853574313e+03 0 0 0
1060 354 1 0.0000000000000000e+00 1.0621857921300741e+03 1.2825634202277463e+03 1.4666563180230398e+03 0 0 0
1398 466 5 0.0000000000000000e+00 1.0783590163038639e+03 1.2804110513973201e+03 1.4667715628675828e+03 0 0 0
1062 354 5 0.0000000000000000e+00 1.0667306667620544e+03 1.2897162674634080e+03 1.4613477500682241e+03 0 0 0
1162 388 1 0.0000000000000000e+00 1.1094427870516367e+03 1.2654360308996982e+03 1.4671522727460683e+03 0 0 0
1396 466 1 0.0000000000000000e+00 1.0865052505689903e+03 1.2817295502808104e+03 1.4724196095684410e+03 0 0 0
1163 388 4 0.0000000000000000e+00 1.1075685737639526e+03 1.2729849473385384e+03 1.4734372692201839e+03 0 0 0
1329 443 5 0.0000000000000000e+00 1.0416117023207871e+03 1.2999931280127894e+03 1.4660562737955297e+03 0 0 0
1327 443 1 0.0000000000000000e+00 1.0374464385411436e+03 1.2931381927916316e+03 1.4720279109719434e+03 0 0 0
6242 2081 14 0.0000000000000000e+00 1.1065191886215466e+03 1.2912313546724931e+03 1.4692268063541437e+03 0 0 0
6241 2081 1 0.0000000000000000e+00 1.1151007767448630e+03 1.2958511300254977e+03 1.4669876032987547e+03 0 0 0
6243 2081 15 0.0000000000000000e+00 1.1236823642083334e+03 1.3004709047689234e+03 1.4647484006827017e+03 0 0 0
10930 4930 22 0.0000000000000000e+00 9.5033038746890611e+02 2.2036221051706377e+02 1.4794488287471515e+03 0 0 0
9622 3622 22 0.0000000000000000e+00 2.6353862444677168e+02 3.8036385817686983e+02 1.4852785023025490e+03 1 0 0
2988 996 9 0.0000000000000000e+00 9.8690305065756218e+02 9.5657566497736161e+02 1.4837118526875413e+03 0 0 0
2986 996 1 0.0000000000000000e+00 9.9281593824041227e+02 9.6155258520143332e+02 1.4900575625115655e+03 0 0 0
2987 996 8 0.0000000000000000e+00 9.9872882574180426e+02 9.6652950369537177e+02 1.4964032723376527e+03 0 0 0
9565 3565 22 0.0000000000000000e+00 8.2848602953767602e+02 1.0475235174796667e+03 1.4996842784436794e+03 1 0 0
9082 3082 22 0.0000000000000000e+00 7.1418227305550602e+02 1.0871221272332173e+03 1.4834742530981709e+03 0 0 -1
4680 1560 13 0.0000000000000000e+00 1.0093311673961342e+03 1.1297977240883540e+03 1.4867674743265477e+03 0 0 0
3501 1167 9 0.0000000000000000e+00 1.1045097111041996e+03 1.1141569604831770e+03 1.4931222780293158e+03 0 0 0
3499 1167 1 0.0000000000000000e+00 1.1119614543396819e+03 1.1207780440594404e+03 1.4923268003800854e+03 0 0 0
3500 1167 8 0.0000000000000000e+00 1.1194131970382698e+03 1.1273991273134027e+03 1.4915313219511982e+03 0 0 0
4678 1560 1 0.0000000000000000e+00 1.0036880648111977e+03 1.1334723047536925e+03 1.4793747182574575e+03 0 0 0
4956 1652 13 0.0000000000000000e+00 1.1350171118310393e+03 1.1401021372588223e+03 1.4798455434520688e+03 0 0 0
4954 1652 1 0.0000000000000000e+00 1.1448991145062596e+03 1.1416328188958653e+03 1.4797903547737997e+03 0 0 0
4955 1652 12 0.0000000000000000e+00 1.1547811163618123e+03 1.1431634994995159e+03 1.4797351666056704e+03 0 0 0
1257 419 5 0.0000000000000000e+00 9.9898320673061801e+02 1.1684577320747021e+03 1.4761029524221713e+03 0 0 0
7233 2411 19 0.0000000000000000e+00 1.0599988553522419e+03 1.2262963171935621e+03 1.4942188753047014e+03 0 0 0
7231 2411 1 0.0000000000000000e+00 1.0626991755509284e+03 1.2326082567651583e+03 1.4869478586306711e+03 0 0 0
2453 818 6 0.0000000000000000e+00 1.0813759308321219e+03 1.2366267612954887e+03 1.4859395851525476e+03 0 0 0
135 45 3 0.0000000000000000e+00 1.0184434148637637e+03 1.2501661118311335e+03 1.4745570340501938e+03 0 0 0
133 45 1 0.0000000000000000e+00 1.0275849038171252e+03 1.2540409450388204e+03 1.4757481858918313e+03 0 0 0
6843 2281 17 0.0000000000000000e+00 1.0379217687731009e+03 1.2386347264391534e+03 1.4922542892063316e+03 0 0 0
6841 2281 1 0.0000000000000000e+00 1.0440833134036018e+03 1.2433530763682793e+03 1.4859477417783542e+03 0 0 0
134 45 2 0.0000000000000000e+00 1.0367263933530205e+03 1.2579157790458783e+03 1.4769393378806460e+03 0 0 0
1076 359 4 0.0000000000000000e+00 1.0396959257235944e+03 1.2568401034249978e+03 1.4936140689233512e+03 0 0 0
6842 2281 16 0.0000000000000000e+00 1.0502448585737543e+03 1.2480714263112588e+03 1.4796411935086026e+03 0 0 0
7232 2411 18 0.0000000000000000e+00 1.0653994958257329e+03 1.2389201977877638e+03 1.4796768428993907e+03 0 0 0
3668 1223 10 0.0000000000000000e+00 1.0651134330754701e+03 1.2556061946997670e+03 1.4754078192126008e+03 0 0 0
3614 1205 10 0.0000000000000000e+00 1.0629641364933102e+03 1.2508025766515432e+03 1.4916184460417837e+03 0 0 0
10304 4304 22 0.0000000000000000e+00 1.0780548411196307e+03 1.2588554082325295e+03 1.4896228914319554e+03 0 1 0
2452 818 1 0.0000000000000000e+00 1.0871466546127247e+03 1.2434593103872689e+03 1.4904133983991076e+03 0 0 0
2454 818 7 0.0000000000000000e+00 1.0929173782407115e+03 1.2502918602958716e+03 1.4948872127900058e+03 0 0 0
7002 2334 17 0.0000000000000000e+00 1.1046238611837400e+03 1.2484886841195837e+03 1.4885839323114783e+03 0 0 0
7000 2334 1 0.0000000000000000e+00 1.1067212239167650e+03 1.2556688307119387e+03 1.4952206909321560e+03 0 0 0
5208 1736 13 0.0000000000000000e+00 1.1303266698056643e+03 1.2548503681987663e+03 1.4855920036573070e+03 0 0 0
5206 1736 1 0.0000000000000000e+00 1.1239998020551989e+03 1.2624107568743621e+03 1.4872686875029076e+03 0 0 0
10379 4379 22 0.0000000000000000e+00 1.2519725141340564e+02 1.2858528800571353e+03 1.4912818688814295e+03 1 0 1
45 15 3 0.0000000000000000e+00 1.0160381604865521e+03 1.2666802853472452e+03 1.4924735504130424e+03 0 0 0
43 15 1 0.0000000000000000e+00 1.0252338275600830e+03 1.2692767532920088e+03 1.4895243054597031e+03 0 0 0
5030 1677 12 0.0000000000000000e+00 1.0205378717627568e+03 1.2881835531748918e+03 1.4886499592978712e+03 0 0 0
1328 443 4 0.0000000000000000e+00 1.0332811757455875e+03 1.2862832576239832e+03 1.4779995479789211e+03 0 0 0
779 260 2 0.0000000000000000e+00 1.0504172261268968e+03 1.2648958499219154e+03 1.4831330641439281e+03 0 0 0
44 15 2 0.0000000000000000e+00 1.0344294960922118e+03 1.2718732212530899e+03 1.4865750614402928e+03 0 0 0
293 98 2 0.0000000000000000e+00 1.0457929576281917e+03 1.2728750647789373e+03 1.4988610450289138e+03 0 0 0
1478 493 4 0.0000000000000000e+00 1.0358691194149394e+03 1.2861840161962891e+03 1.4955909049664940e+03 0 0 0
800 267 2 0.0000000000000000e+00 1.0481859285406920e+03 1.2816874490475175e+03 1.4844153182804466e+03 0 0 0
799 267 1 0.0000000000000000e+00 1.0570352607557693e+03 1.2848851600312398e+03 1.4878011651542702e+03 0 0 0
778 260 1 0.0000000000000000e+00 1.0599730448733865e+03 1.2665548176479708e+03 1.4855690783820994e+03 0 0 0
780 260 3 0.0000000000000000e+00 1.0695288626519853e+03 1.2682137849209398e+03 1.4880050916940409e+03 0 0 0
10763 4763 22 0.0000000000000000e+00 1.0734959937504152e+03 1.2797461396363308e+03 1.4847416379435347e+03 0 0 0
9202 3202 22 0.0000000000000000e+00 1.0706095787685815e+03 1.2776477130936814e+03 1.4966348102848744e+03 0 0 0
801 267 3 0.0000000000000000e+00 1.0658845936208027e+03 1.2880828717639315e+03 1.4911870118992404e+03 0 0 0
30 10 3 0.0000000000000000e+00 1.0809348017780235e+03 1.2709604707869182e+03 1.4911352547308561e+03 0 0 0
10712 4712 22 0.0000000000000000e+00 1.0723882865574139e+03 1.2664685730473943e+03 1.5004747330400237e+03 0 0 0
894 298 3 0.0000000000000000e+00 1.0766860852928355e+03 1.2890525612418630e+03 1.4936442222183155e+03 0 0 0
28 10 1 0.0000000000000000e+00 1.0908825339137511e+03 1.2714205643496325e+03 1.4902237022595473e+03 0 0 0
1397 466 4 0.0000000000000000e+00 1.0946514854336169e+03 1.2830480503193962e+03 1.4780676551263421e+03 0 0 0
29 10 2 0.0000000000000000e+00 1.1008302674427946e+03 1.2718806580225905e+03 1.4893121495725661e+03 0 0 0
893 298 2 0.0000000000000000e+00 1.0966042910042834e+03 1.2874096405606940e+03 1.4943964725786609e+03 0 0 0
892 298 1 0.0000000000000000e+00 1.0866451876542760e+03 1.2882311009387470e+03 1.4940203473330662e+03 0 0 0
6641 2214 16 0.0000000000000000e+00 1.1105403049023828e+03 1.2851827214731336e+03 1.4848548389847458e+03 0 0 0
1709 570 4 0.0000000000000000e+00 1.1107864438318884e+03 1.2797717429450267e+03 1.5008252282348028e+03 0 0 0
5207 1736 12 0.0000000000000000e+00 1.1176729352857747e+03 1.2699711455111601e+03 1.4889453715383893e+03 0 0 0
6640 2214 1 0.0000000000000000e+00 1.1198656031874011e+03 1.2886981055614303e+03 1.4840296752775832e+03 0 0 0
5031 1677 13 0.0000000000000000e+00 1.0036071611744031e+03 1.2969263317453183e+03 1.4825741966524856e+03 0 0 0
5029 1677 1 0.0000000000000000e+00 1.0120725164685794e+03 1.2925549424601052e+03 1.4856120779751784e+03 0 0 0
1477 493 1 0.0000000000000000e+00 1.0382969021091592e+03 1.2953589371026551e+03 1.4924402398910001e+03 0 0 0
1479 493 5 0.0000000000000000e+00 1.0407246841645367e+03 1.3045338583195876e+03 1.4892895735926288e+03 0 0 0
10733 4733 22 0.0000000000000000e+00 1.0715342674924427e+03 1.2999416956493142e+03 1.4884060133611276e+03 1 0 0
1020 340 5 0.0000000000000000e+00 1.0859731005242552e+03 1.3116281739810124e+03 1.4807927632820686e+03 0 0 0
1018 340 1 0.0000000000000000e+00 1.0938087884910683e+03 1.3055417497825424e+03 1.4820407323567592e+03 0 0 0
1019 340 4 0.0000000000000000e+00 1.1016444770950245e+03 1.2994553250808776e+03 1.4832887020152680e+03 0 0 0
815 272 2 0.0000000000000000e+00 1.1107520002596916e+03 1.2964608498468824e+03 1.4978505593896471e+03 0 0 0
814 272 1 0.0000000000000000e+00 1.1140784186222934e+03 1.3058297641807414e+03 1.4989268415467875e+03 0 0 0
816 272 3 0.0000000000000000e+00 1.1174048378515179e+03 1.3151986790989361e+03 1.5000031246565652e+03 0 0 0
6642 2214 17 0.0000000000000000e+00 1.1291909008301459e+03 1.2922134888218238e+03 1.4832045106206531e+03 0 0 0
9926 3926 22 0.0000000000000000e+00 1.2063846482547540e+03 1.4459071849186265e+02 1.5024129441416924e+03 0 0 0
9383 3383 22 0.0000000000000000e+00 6.5341326548680854e+02 2.2019548104486029e+02 1.5063043151302361e+03 1 0 0
10228 4228 22 0.0000000000000000e+00 9.0066061775065930e+02 3.1712665365887193e+02 1.5214143887278478e+03 0 0 0
11864 5864 22 0.0000000000000000e+00 7.7572504618696212e+02 5.7152079004263135e+02 1.5266568157968466e+03 0 1 -1
11163 5163 22 0.0000000000000000e+00 9.0728694465298119e+01 8.9243152303268107e+02 1.5083684239101724e+03 1 0 1
11427 5427 22 0.0000000000000000e+00 7.1504349989283560e+02 9.3675498108229976e+02 1.5156556160423893e+03 1 0 0
11825 5825 22 0.0000000000000000e+00 1.1125138989397810e+02 1.0498309381683064e+03 1.5153905137424431e+03 1 0 0
10855 4855 22 0.0000000000000000e+00 3.1811563389445223e+02 1.0893269701079892e+03 1.5221229276671168e+03 0 1 0
7794 2598 19 0.0000000000000000e+00 1.0667773442448088e+03 1.2249311639590705e+03 1.5281893006793612e+03 0 0 0
1944 648 7 0.0000000000000000e+00 1.0889903407749853e+03 1.2288015353304665e+03 1.5175789488228429e+03 0 0 0
2514 838 7 0.0000000000000000e+00 1.1272573064984126e+03 1.2313186752442150e+03 1.5060242926372694e+03 0 0 0
6432 2144 17 0.0000000000000000e+00 1.0270956707724793e+03 1.2616001204635791e+03 1.5114962144287681e+03 0 0 0
1077 359 5 0.0000000000000000e+00 1.0414511596517332e+03 1.2500299761117437e+03 1.5123368168487925e+03 0 0 0
1075 359 1 0.0000000000000000e+00 1.0405735430315503e+03 1.2534350400728979e+03 1.5029754430835696e+03 0 0 0
3873 1291 11 0.0000000000000000e+00 1.0493003991647547e+03 1.2588972042048670e+03 1.5235353837573414e+03 0 0 0
3615 1205 11 0.0000000000000000e+00 1.0612182496520934e+03 1.2520419169433596e+03 1.5115035132210728e+03 0 0 0
3613 1205 1 0.0000000000000000e+00 1.0620911930727018e+03 1.2514222467974514e+03 1.5015609796314284e+03 0 0 0
2253 751 7 0.0000000000000000e+00 1.0647402537976509e+03 1.2468406977764416e+03 1.5211733400197368e+03 0 0 0
2691 897 7 0.0000000000000000e+00 1.0772399708246653e+03 1.2517122005844385e+03 1.5062687181985254e+03 0 0 0
7001 2334 16 0.0000000000000000e+00 1.1088185875803276e+03 1.2628489771124116e+03 1.5018574498647326e+03 0 0 0
5883 1961 15 0.0000000000000000e+00 1.0997924468328931e+03 1.2392625996739357e+03 1.5075781913361232e+03 0 0 0
1942 648 1 0.0000000000000000e+00 1.0904331944932405e+03 1.2376580876256671e+03 1.5219925240279317e+03 0 0 0
2689 897 1 0.0000000000000000e+00 1.0852060478882026e+03 1.2557528390544387e+03 1.5107648117229658e+03 0 0 0
1943 648 6 0.0000000000000000e+00 1.0918760482114956e+03 1.2465146399208679e+03 1.5264060992330210e+03 0 0 0
2690 897 6 0.0000000000000000e+00 1.0931721253252831e+03 1.2597934764305089e+03 1.5152609060621342e+03 0 0 0
5881 1961 1 0.0000000000000000e+00 1.1045829347767738e+03 1.2467496074442788e+03 1.5121603244684763e+03 0 0 0
5882 1961 14 0.0000000000000000e+00 1.1093734223797915e+03 1.2542366145401772e+03 1.5167424582557619e+03 0 0 0
2512 838 1 0.0000000000000000e+00 1.1239050722630043e+03 1.2407158481109805e+03 1.5053492513536544e+03 0 0 0
2513 838 6 0.0000000000000000e+00 1.1205528388757330e+03 1.2501130195185633e+03 1.5046742104592004e+03 0 0 0
2516 839 6 0.0000000000000000e+00 1.1255608308386350e+03 1.2502836723052478e+03 1.5213770272778602e+03 0 0 0
2515 839 1 0.0000000000000000e+00 1.1331359750597144e+03 1.2450125007088986e+03 1.5252282534306421e+03 0 0 0
7636 2546 1 0.0000000000000000e+00 1.1317085223962970e+03 1.2617300765857244e+03 1.5108551245969909e+03 0 0 0
7638 2546 19 0.0000000000000000e+00 1.1410733996153911e+03 1.2584896078263384e+03 1.5095140648217541e+03 0 0 0
5610 1870 15 0.0000000000000000e+00 1.0062758068111624e+03 1.2725263138218431e+03 1.5118694141857891e+03 0 0 0
5608 1870 1 0.0000000000000000e+00 1.0140184485878065e+03 1.2778548954480571e+03 1.5084550758266857e+03 0 0 0
5609 1870 14 0.0000000000000000e+00 1.0217610903644505e+03 1.2831834770742705e+03 1.5050407374675829e+03 0 0 0
7289 2430 18 0.0000000000000000e+00 1.0246974797012617e+03 1.2850022592966773e+03 1.5217933663650006e+03 0 0 0
3871 1291 1 0.0000000000000000e+00 1.0505737124553352e+03 1.2686109218811571e+03 1.5215297995686506e+03 0 0 0
6430 2144 1 0.0000000000000000e+00 1.0319604419447110e+03 1.2703353498201006e+03 1.5116687291063865e+03 0 0 0
6431 2144 16 0.0000000000000000e+00 1.0368252130136768e+03 1.2790705793104842e+03 1.5118412423799330e+03 0 0 0
3872 1291 10 0.0000000000000000e+00 1.0518470255042180e+03 1.2783246390340055e+03 1.5195242161970220e+03 0 0 0
292 98 1 0.0000000000000000e+00 1.0549122158554526e+03 1.2737034814112508e+03 1.5028801058775098e+03 0 0 0
2167 723 1 0.0000000000000000e+00 1.0761000143263821e+03 1.2675330710577223e+03 1.5265390960812867e+03 0 0 0
2169 723 7 0.0000000000000000e+00 1.0687291239192689e+03 1.2736820290772494e+03 1.5237354783043902e+03 0 0 0
9015 3015 22 0.0000000000000000e+00 1.0688078991767040e+03 1.2855504439006409e+03 1.5036371777390445e+03 0 0 0
294 98 3 0.0000000000000000e+00 1.0640314747113785e+03 1.2745318983558207e+03 1.5068991660138734e+03 0 0 0
10943 4943 22 0.0000000000000000e+00 1.0675197093167717e+03 1.2830016415884097e+03 1.5157856570128220e+03 0 0 0
369 123 3 0.0000000000000000e+00 1.0755946013679570e+03 1.2757487423223527e+03 1.5087502405583994e+03 0 0 0
368 123 2 0.0000000000000000e+00 1.0951135534420803e+03 1.2732702329137110e+03 1.5051631135324360e+03 0 0 0
367 123 1 0.0000000000000000e+00 1.0853540775235278e+03 1.2745094874920667e+03 1.5069566765762820e+03 0 0 0
2111 704 6 0.0000000000000000e+00 1.0927519641599247e+03 1.2745052163066193e+03 1.5245655976216726e+03 0 0 0
8594 2865 20 0.0000000000000000e+00 1.1071680907152854e+03 1.2702934079779595e+03 1.5173746488522609e+03 0 0 0
8593 2865 1 0.0000000000000000e+00 1.1056574612604561e+03 1.2798522735655213e+03 1.5148555021208501e+03 0 0 0
2110 704 1 0.0000000000000000e+00 1.0877045470020939e+03 1.2831198499287625e+03 1.5251238710039661e+03 0 0 0
8595 2865 21 0.0000000000000000e+00 1.1041468309194361e+03 1.2894111382606907e+03 1.5123363560362029e+03 0 0 0
7637 2546 18 0.0000000000000000e+00 1.1223436448895147e+03 1.2649705442707675e+03 1.5121961834987153e+03 0 0 0
1708 570 1 0.0000000000000000e+00 1.1205316113890979e+03 1.2814038669228974e+03 1.5023640193812089e+03 0 0 0
1710 570 5 0.0000000000000000e+00 1.1302767793635473e+03 1.2830359900710457e+03 1.5039028108983878e+03 0 0 0
8468 2823 20 0.0000000000000000e+00 1.1207300832968499e+03 1.2782219269317218e+03 1.5230534921499332e+03 0 0 0
8467 2823 1 0.0000000000000000e+00 1.1264358050156832e+03 1.2859517806737836e+03 1.5258273138760719e+03 0 0 0
7716 2572 19 0.0000000000000000e+00 9.9910952872645919e+02 1.3066207320382027e+03 1.5086629923535618e+03 0 0 0
7715 2572 18 0.0000000000000000e+00 1.0156698692160202e+03 1.2968512387024452e+03 1.5141686369818992e+03 0 0 0
7714 2572 1 0.0000000000000000e+00 1.0073896992612729e+03 1.3017359847805644e+03 1.5114158149286218e+03 0 0 0
8648 2883 20 0.0000000000000000e+00 1.0285701235087909e+03 1.3016542255432134e+03 1.5248168845078565e+03 0 0 0
4880 1627 12 0.0000000000000000e+00 1.0483901280266637e+03 1.2912585056211858e+03 1.5067522660873194e+03 0 0 0
7619 2540 18 0.0000000000000000e+00 1.0413814065003091e+03 1.2908678987662095e+03 1.5235615668006799e+03 0 0 0
8282 2761 20 0.0000000000000000e+00 1.0321751968134197e+03 1.2951286021025242e+03 1.5096361190634648e+03 0 0 0
8283 2761 21 0.0000000000000000e+00 1.0341139458750367e+03 1.3149424658459309e+03 1.5077250792588006e+03 0 0 0
8281 2761 1 0.0000000000000000e+00 1.0331445718760926e+03 1.3050355340108217e+03 1.5086805986966103e+03 0 0 0
4879 1627 1 0.0000000000000000e+00 1.0545679492657007e+03 1.2990971897658230e+03 1.5061281266899484e+03 0 0 0
4881 1627 13 0.0000000000000000e+00 1.0607457715900653e+03 1.3069358741705303e+03 1.5055039881611553e+03 0 0 0
2112 704 7 0.0000000000000000e+00 1.0826571298954007e+03 1.2917344840437897e+03 1.5256821430617022e+03 0 0 0
9246 3246 22 0.0000000000000000e+00 1.0511192044950812e+03 1.3167686500332848e+03 1.5122860313994013e+03 0 0 0
10527 4527 22 0.0000000000000000e+00 1.0383478006087186e+02 1.2939577086482026e+02 1.5499580125462041e+03 1 0 0
10735 4735 22 0.0000000000000000e+00 7.5821077914650755e+02 5.4231033304829282e+02 1.5429055431977786e+03 0 0 0
11363 5363 22 0.0000000000000000e+00 7.2123554862300136e+02 7.3623945091752796e+02 1.5365111073978583e+03 0 0 0
11756 5756 22 0.0000000000000000e+00 9.4735458496704734e+02 1.0859780284960266e+03 1.5504173701046086e+03 -1 0 0
5001 1667 13 0.0000000000000000e+00 1.0616877221162290e+03 1.2039101987363799e+03 1.5460273843861542e+03 0 0 0
6147 2049 15 0.0000000000000000e+00 1.0943972328239247e+03 1.2051703319899834e+03 1.5316136816872822e+03 0 0 0
8424 2808 21 0.0000000000000000e+00 1.0486780385919669e+03 1.2204859342125628e+03 1.5354810653039285e+03 0 0 0
8422 2808 1 0.0000000000000000e+00 1.0541901437022796e+03 1.2243371861515645e+03 1.5428827242926625e+03 0 0 0
4999 1667 1 0.0000000000000000e+00 1.0672683764929538e+03 1.2112171833751509e+03 1.5499598489768402e+03 0 0 0
8423 2808 20 0.0000000000000000e+00 1.0597022498027766e+03 1.2281884382154672e+03 1.5502843832186707e+03 0 0 0
7793 2598 18 0.0000000000000000e+00 1.0750431462052259e+03 1.2326510100673488e+03 1.5446841631956515e+03 0 0 0
7792 2598 1 0.0000000000000000e+00 1.0709102448192664e+03 1.2287910866588161e+03 1.5364367314794983e+03 0 0 0
5000 1667 12 0.0000000000000000e+00 1.0728490304724169e+03 1.2185241678497123e+03 1.5538923126646321e+03 0 0 0
6145 2049 1 0.0000000000000000e+00 1.0896240859426969e+03 1.2122586468364022e+03 1.5368072219182648e+03 0 0 0
6146 2049 14 0.0000000000000000e+00 1.0848509390640343e+03 1.2193469630062912e+03 1.5420007616508299e+03 0 0 0
1915 639 1 0.0000000000000000e+00 1.1000784475670150e+03 1.2332522360873631e+03 1.5395664535802016e+03 0 0 0
1916 639 6 0.0000000000000000e+00 1.0905301736368997e+03 1.2362096261744828e+03 1.5398568212800883e+03 0 0 0
1917 639 7 0.0000000000000000e+00 1.1096267214770398e+03 1.2302948472160265e+03 1.5392760851581882e+03 0 0 0
7212 2404 19 0.0000000000000000e+00 1.0385647010175155e+03 1.2384273309215973e+03 1.5525061641530656e+03 0 0 0
3981 1327 11 0.0000000000000000e+00 1.0365256912212694e+03 1.2611393355158984e+03 1.5428940659105976e+03 0 0 0
8478 2826 21 0.0000000000000000e+00 1.0555858053941738e+03 1.2577158431735902e+03 1.5377902866899628e+03 0 0 0
2251 751 1 0.0000000000000000e+00 1.0711116116993685e+03 1.2471279657805328e+03 1.5288755002830919e+03 0 0 0
8476 2826 1 0.0000000000000000e+00 1.0598283869257705e+03 1.2511110456271829e+03 1.5439852171455848e+03 0 0 0
8477 2826 20 0.0000000000000000e+00 1.0640709689435748e+03 1.2445062485031547e+03 1.5501801468362250e+03 0 0 0
2252 751 6 0.0000000000000000e+00 1.0774829702421678e+03 1.2474152326366382e+03 1.5365776610671596e+03 0 0 0
4052 1351 10 0.0000000000000000e+00 1.0801156971993428e+03 1.2460861090591573e+03 1.5532693669878033e+03 0 0 0
2597 866 6 0.0000000000000000e+00 1.0773864190852069e+03 1.2626959266948309e+03 1.5453702998868266e+03 0 0 0
2168 723 6 0.0000000000000000e+00 1.0834709059212091e+03 1.2613841133646190e+03 1.5293427145530084e+03 0 0 0
7553 2518 18 0.0000000000000000e+00 1.1009494385734351e+03 1.2605672391608230e+03 1.5300437399286870e+03 0 0 0
7391 2464 18 0.0000000000000000e+00 1.0918289691702189e+03 1.2535269626870377e+03 1.5423299241146135e+03 0 0 0
7390 2464 1 0.0000000000000000e+00 1.0971828615840420e+03 1.2512007041230693e+03 1.5504493063738084e+03 0 0 0
7552 2518 1 0.0000000000000000e+00 1.1061879150050797e+03 1.2530076859121614e+03 1.5339694889301027e+03 0 0 0
11073 5073 22 0.0000000000000000e+00 1.1151279294407000e+03 1.2377423667298494e+03 1.5295190550790812e+03 0 0 0
6572 2191 16 0.0000000000000000e+00 1.1176203100850596e+03 1.2629810924989922e+03 1.5291446305385878e+03 0 0 0
10892 4892 22 0.0000000000000000e+00 1.1111836121703270e+03 1.2429912916529245e+03 1.5504312613227019e+03 0 0 0
7554 2518 19 0.0000000000000000e+00 1.1114263912617951e+03 1.2454481316986733e+03 1.5378952381277531e+03 0 0 0
2517 839 7 0.0000000000000000e+00 1.1407111184581879e+03 1.2397413285440989e+03 1.5290794795969330e+03 0 0 0
7288 2430 1 0.0000000000000000e+00 1.0220525653614534e+03 1.2864782828211905e+03 1.5313236223067502e+03 0 0 0
7290 2430 19 0.0000000000000000e+00 1.0194076510216456e+03 1.2879543063457045e+03 1.5408538782484993e+03 0 0 0
3980 1327 10 0.0000000000000000e+00 1.0367936308709725e+03 1.2756641906577754e+03 1.5291479098598311e+03 0 0 0
3979 1327 1 0.0000000000000000e+00 1.0366596611304340e+03 1.2684017628297547e+03 1.5360209874647383e+03 0 0 0
2598 866 7 0.0000000000000000e+00 1.0655397942894431e+03 1.2777563549284562e+03 1.5511010040131762e+03 0 0 0
2596 866 1 0.0000000000000000e+00 1.0714631068974043e+03 1.2702261407954522e+03 1.5482356524034378e+03 0 0 0
5578 1860 1 0.0000000000000000e+00 1.0938124492548275e+03 1.2703123519783935e+03 1.5508191659485026e+03 0 0 0
5579 1860 14 0.0000000000000000e+00 1.0924870181341339e+03 1.2705197338779255e+03 1.5409095629480864e+03 0 0 0
7940 2647 18 0.0000000000000000e+00 1.1073262460484993e+03 1.2762994333468775e+03 1.5334305325295638e+03 0 0 0
6571 2191 1 0.0000000000000000e+00 1.1248522644278482e+03 1.2645081895235733e+03 1.5358801185817533e+03 0 0 0
6573 2191 17 0.0000000000000000e+00 1.1320842191389142e+03 1.2660352871016610e+03 1.5426156078731185e+03 0 0 0
7941 2647 19 0.0000000000000000e+00 1.1178430888304219e+03 1.2806565305136016e+03 1.5498747322087077e+03 0 0 0
7939 2647 1 0.0000000000000000e+00 1.1125846671546976e+03 1.2784779816052185e+03 1.5416526321175986e+03 0 0 0
2127 709 7 0.0000000000000000e+00 1.1401494265971439e+03 1.2776849554267631e+03 1.5551320755857196e+03 0 0 0
8647 2883 1 0.0000000000000000e+00 1.0305672907660644e+03 1.3084149358426018e+03 1.5319094243812449e+03 0 0 0
7620 2540 19 0.0000000000000000e+00 1.0506035501717272e+03 1.2988811075239312e+03 1.5393963550329461e+03 0 0 0
7618 2540 1 0.0000000000000000e+00 1.0459924781480038e+03 1.2948745033355478e+03 1.5314789613391508e+03 0 0 0
8649 2883 21 0.0000000000000000e+00 1.0325644594171811e+03 1.3151756460569211e+03 1.5390019640311004e+03 0 0 0
1776 592 5 0.0000000000000000e+00 1.0978365962099144e+03 1.3077521649845442e+03 1.5538533167890137e+03 0 0 0
8469 2823 21 0.0000000000000000e+00 1.1321415279841856e+03 1.2936816342708523e+03 1.5286011362482020e+03 0 0 0
7725 2575 19 0.0000000000000000e+00 1.1345008291047163e+03 1.3078579072864336e+03 1.5556504626349538e+03 0 0 0
10196 4196 22 0.0000000000000000e+00 4.8868811985469767e+02 1.3307166237853551e+03 1.5406812756531542e+03 0 0 0
9146 3146 22 0.0000000000000000e+00 7.0807143330272072e+02 1.1794467844317464e+03 1.5797427416487139e+03 0 0 0
6648 2216 17 0.0000000000000000e+00 1.0450816094288539e+03 1.2107259714619763e+03 1.5599778413726870e+03 0 0 0
1765 589 1 0.0000000000000000e+00 1.0964245792626330e+03 1.2077620522640968e+03 1.5598359476173428e+03 0 0 0
1767 589 5 0.0000000000000000e+00 1.1040043792773859e+03 1.2017012517402727e+03 1.5622470303241416e+03 0 0 0
8889 2963 21 0.0000000000000000e+00 1.0333268763360204e+03 1.2164137165225698e+03 1.5795225572985726e+03 0 0 0
8887 2963 1 0.0000000000000000e+00 1.0413096921808349e+03 1.2222317727537350e+03 1.5779653545275805e+03 0 0 0
8888 2963 20 0.0000000000000000e+00 1.0492925069746993e+03 1.2280498283740712e+03 1.5764081510338203e+03 0 0 0
6646 2216 1 0.0000000000000000e+00 1.0529736071513553e+03 1.2161583336715166e+03 1.5628424214615070e+03 0 0 0
6647 2216 16 0.0000000000000000e+00 1.0608656044364025e+03 1.2215906951013185e+03 1.5657070011023966e+03 0 0 0
7646 2549 18 0.0000000000000000e+00 1.0651821771133680e+03 1.2343734316000728e+03 1.5772020656799057e+03 0 0 0
6794 2265 16 0.0000000000000000e+00 1.0717067517157236e+03 1.2341109069668546e+03 1.5614418126193791e+03 0 0 0
5285 1762 12 0.0000000000000000e+00 1.0772772380879394e+03 1.2198531342387230e+03 1.5700023421905582e+03 0 0 0
5284 1762 1 0.0000000000000000e+00 1.0846822921497910e+03 1.2195020258907725e+03 1.5767136684613054e+03 0 0 0
7645 2549 1 0.0000000000000000e+00 1.0656616245585665e+03 1.2254582634954763e+03 1.5817064999838788e+03 0 0 0
1766 589 4 0.0000000000000000e+00 1.0888447785756484e+03 1.2138228535520084e+03 1.5574248658925194e+03 0 0 0
5992 1998 1 0.0000000000000000e+00 1.0975437288180713e+03 1.2317683627041927e+03 1.5584526467810990e+03 0 0 0
5994 1998 15 0.0000000000000000e+00 1.1072023004267387e+03 1.2323999532961163e+03 1.5609652338661938e+03 0 0 0
5993 1998 14 0.0000000000000000e+00 1.0878851579618859e+03 1.2311367712339227e+03 1.5559400605098072e+03 0 0 0
7210 2404 1 0.0000000000000000e+00 1.0469079523543610e+03 1.2380721500376187e+03 1.5580074373332316e+03 0 0 0
7211 2404 18 0.0000000000000000e+00 1.0552512043140625e+03 1.2377169688182616e+03 1.5635087092888266e+03 0 0 0
5676 1892 15 0.0000000000000000e+00 1.0357141055477525e+03 1.2540030320910375e+03 1.5693861218017805e+03 0 0 0
5674 1892 1 0.0000000000000000e+00 1.0437212817407226e+03 1.2499444980852984e+03 1.5737921876164730e+03 0 0 0
5675 1892 14 0.0000000000000000e+00 1.0517284591098446e+03 1.2458859634249939e+03 1.5781982529973325e+03 0 0 0
6793 2265 1 0.0000000000000000e+00 1.0784447833255624e+03 1.2375566653107794e+03 1.5679783006555424e+03 0 0 0
4372 1458 1 0.0000000000000000e+00 1.0606650795505327e+03 1.2568188034025900e+03 1.5664594456950747e+03 0 0 0
4373 1458 10 0.0000000000000000e+00 1.0665654305449784e+03 1.2492899214533095e+03 1.5693752311566593e+03 0 0 0
7974 2658 19 0.0000000000000000e+00 1.0808010362891764e+03 1.2605790860412262e+03 1.5809737655781630e+03 0 0 0
4051 1351 1 0.0000000000000000e+00 1.0795483826827710e+03 1.2540433658119466e+03 1.5592993111019468e+03 0 0 0
4053 1351 11 0.0000000000000000e+00 1.0789810696480522e+03 1.2620006216757802e+03 1.5653292550983176e+03 0 0 0
6795 2265 17 0.0000000000000000e+00 1.0851828157552377e+03 1.2410024240142031e+03 1.5745147875968867e+03 0 0 0
7392 2464 19 0.0000000000000000e+00 1.1025367534845479e+03 1.2488744458748747e+03 1.5585686878350111e+03 0 0 0
4374 1458 11 0.0000000000000000e+00 1.0547647285714183e+03 1.2643476844459015e+03 1.5635436606565549e+03 0 0 0
2754 918 9 0.0000000000000000e+00 1.0523656667484772e+03 1.2781945769806314e+03 1.5741912214209628e+03 0 0 0
2752 918 1 0.0000000000000000e+00 1.0545312324752540e+03 1.2696408048567939e+03 1.5788968912260384e+03 0 0 0
5715 1905 15 0.0000000000000000e+00 1.1087154203088855e+03 1.2791477965377401e+03 1.5567628178389562e+03 0 0 0
5580 1860 15 0.0000000000000000e+00 1.0951378809463583e+03 1.2701049708937583e+03 1.5607287688484757e+03 0 0 0
5713 1905 1 0.0000000000000000e+00 1.1146418754814435e+03 1.2840120733007632e+03 1.5631827810406216e+03 0 0 0
5714 1905 14 0.0000000000000000e+00 1.1205683310164175e+03 1.2888763505090410e+03 1.5696027450610693e+03 0 0 0
2125 709 1 0.0000000000000000e+00 1.1388616099568292e+03 1.2849807936049920e+03 1.5618486424351061e+03 0 0 0
1774 592 1 0.0000000000000000e+00 1.1043856721361726e+03 1.3053403721157417e+03 1.5610152213850336e+03 0 0 0
1775 592 4 0.0000000000000000e+00 1.1109347473803959e+03 1.3029285796514266e+03 1.5681771248100633e+03 0 0 0
7723 2575 1 0.0000000000000000e+00 1.1308208880368022e+03 1.3059963665323612e+03 1.5647604956884168e+03 0 0 0
7724 2575 18 0.0000000000000000e+00 1.1271409477471354e+03 1.3041348261111857e+03 1.5738705292743366e+03 0 0 0
5789 1930 14 0.0000000000000000e+00 1.1158306328901087e+03 1.3147718499643411e+03 1.5798175297357886e+03 0 0 0
2126 709 6 0.0000000000000000e+00 1.1375737933165137e+03 1.2922766317832213e+03 1.5685652092844925e+03 0 0 0
3955 1319 1 0.0000000000000000e+00 1.1498644610187296e+03 1.3019209066775059e+03 1.5761514895202440e+03 0 0 0
3957 1319 11 0.0000000000000000e+00 1.1577892160832555e+03 1.2999570947513116e+03 1.5703772623837046e+03 0 0 0
5790 1930 15 0.0000000000000000e+00 1.1013037133412790e+03 1.3229485816728570e+03 1.5687672054401578e+03 0 0 0
5788 1930 1 0.0000000000000000e+00 1.1085671729657795e+03 1.3188602153510467e+03 1.5742923674935264e+03 0 0 0
5179 1727 1 0.0000000000000000e+00 1.1303280467879481e+03 1.3363366893024909e+03 1.5750234056129441e+03 0 0 0
5181 1727 13 0.0000000000000000e+00 1.1321076381941518e+03 1.3366614341495851e+03 1.5651883863991104e+03 0 0 0
1721 574 4 0.0000000000000000e+00 1.1323185683602430e+03 1.3196310186158064e+03 1.5809042624454526e+03 0 0 0
1722 574 5 0.0000000000000000e+00 1.1503338211687255e+03 1.3224122408864112e+03 1.5726753198048066e+03 0 0 0
1720 574 1 0.0000000000000000e+00 1.1413261951444392e+03 1.3210216296500873e+03 1.5767897914340454e+03 0 0 0
7872 2624 19 0.0000000000000000e+00 1.1727081792137872e+03 1.3406079503716248e+03 1.5768096898646961e+03 0 0 0
10553 4553 22 0.0000000000000000e+00 1.9515616457038044e+02 1.7534483606547636e+02 1.6015016247221588e+03 1 0 -1
11623 5623 22 0.0000000000000000e+00 3.5928775801187942e+02 2.5834213954000529e+02 1.5846713404093605e+03 1 0 0
11762 5762 22 0.0000000000000000e+00 8.1443712290112421e+02 3.1499467311807587e+02 1.6068321084986735e+03 0 0 0
11988 5988 22 0.0000000000000000e+00 6.7040908326104409e+02 3.2082882329418345e+02 1.6022228992981081e+03 0 1 0
3181 1061 1 0.0000000000000000e+00 7.3915946921816112e+02 8.6509855395904947e+02 1.5906539235818157e+03 0 0 0
3182 1061 8 0.0000000000000000e+00 7.4692967100991211e+02 8.5994394087476815e+02 1.5870409009669286e+03 0 0 0
3183 1061 9 0.0000000000000000e+00 7.3138926832857783e+02 8.7025316706136937e+02 1.5942669466277105e+03 0 0 0
11320 5320 22 0.0000000000000000e+00 3.2174996388185411e+02 9.9633079100754844e+02 1.6012030572701985e+03 1 1 0
10792 4792 22 0.0000000000000000e+00 5.3671183678583168e+02 1.1005766478214696e+03 1.5820517735982526e+03 0 1 1
11013 5013 22 0.0000000000000000e+00 8.8081969073373932e+02 1.1845177622152896e+03 1.6049461514937925e+03 0 0 -1
2098 700 1 0.0000000000000000e+00 1.0511084843020758e+03 1.2310666564602063e+03 1.5995576912571394e+03 0 0 0
2099 700 6 0.0000000000000000e+00 1.0552214666756533e+03 1.2348527727731507e+03 1.5912662076347756e+03 0 0 0
2100 700 7 0.0000000000000000e+00 1.0469955021513749e+03 1.2272805411139357e+03 1.6078491750054757e+03 0 0 0
7647 2549 19 0.0000000000000000e+00 1.0661410722692651e+03 1.2165430971023916e+03 1.5862109342724702e+03 0 0 0
2500 834 1 0.0000000000000000e+00 1.0733516613796351e+03 1.2360145598545309e+03 1.6010178849937847e+03 0 0 0
2502 834 7 0.0000000000000000e+00 1.0812148815394742e+03 1.2301477380109557e+03 1.5990813512901198e+03 0 0 0
5286 1762 13 0.0000000000000000e+00 1.0920873468970458e+03 1.2191509182642594e+03 1.5834249933143958e+03 0 0 0
6234 2078 15 0.0000000000000000e+00 1.0341029232611261e+03 1.2572157463691235e+03 1.5897680733929060e+03 0 0 0
6232 2078 1 0.0000000000000000e+00 1.0429220110821591e+03 1.2539881268282347e+03 1.5932040828875986e+03 0 0 0
6233 2078 14 0.0000000000000000e+00 1.0517410989031923e+03 1.2507605072873459e+03 1.5966400923822914e+03 0 0 0
2753 918 8 0.0000000000000000e+00 1.0566967983074157e+03 1.2610870332746322e+03 1.5836025593893216e+03 0 0 0
7972 2658 1 0.0000000000000000e+00 1.0735716071000429e+03 1.2543715274820586e+03 1.5840071746019453e+03 0 0 0
2501 834 6 0.0000000000000000e+00 1.0654884411924331e+03 1.2418813826221424e+03 1.6029544190787749e+03 0 0 0
7973 2658 18 0.0000000000000000e+00 1.0663421785970486e+03 1.2481639682493526e+03 1.5870405833508473e+03 0 0 0
7760 2587 18 0.0000000000000000e+00 1.0662172679875271e+03 1.2588623674052906e+03 1.6005581761873834e+03 0 0 0
8252 2751 20 0.0000000000000000e+00 1.0803872348599280e+03 1.2499270949086260e+03 1.5978973587247140e+03 0 0 0
8253 2751 21 0.0000000000000000e+00 1.0966344506029247e+03 1.2615612229601556e+03 1.5987189663497250e+03 0 0 0
8251 2751 1 0.0000000000000000e+00 1.0885108429958232e+03 1.2557441584688931e+03 1.5983081629991796e+03 0 0 0
4327 1443 1 0.0000000000000000e+00 1.0439532298831891e+03 1.2725893548926449e+03 1.6036071467405202e+03 0 0 0
4329 1443 11 0.0000000000000000e+00 1.0356723203168801e+03 1.2781244690518358e+03 1.6027188641721846e+03 0 0 0
4328 1443 10 0.0000000000000000e+00 1.0522341390289930e+03 1.2670542392320688e+03 1.6044954285545221e+03 0 0 0
7759 2587 1 0.0000000000000000e+00 1.0661880581946430e+03 1.2680515904790739e+03 1.5966138984702382e+03 0 0 0
7761 2587 19 0.0000000000000000e+00 1.0661588485720358e+03 1.2772408147017134e+03 1.5926696215600223e+03 0 0 0
8831 2944 20 0.0000000000000000e+00 1.0804928286021882e+03 1.2656889270576671e+03 1.6073850137805671e+03 0 0 0
8830 2944 1 0.0000000000000000e+00 1.0832690804654735e+03 1.2751744217396733e+03 1.6058625771050135e+03 0 0 0
1941 647 7 0.0000000000000000e+00 1.1026963630158189e+03 1.2814474652171193e+03 1.5863216042325876e+03 0 0 0
1939 647 1 0.0000000000000000e+00 1.1086066606753573e+03 1.2893646711791587e+03 1.5847768596091391e+03 0 0 0
8832 2944 21 0.0000000000000000e+00 1.0860453333486034e+03 1.2846599163844207e+03 1.6043401414085045e+03 0 0 0
7669 2557 1 0.0000000000000000e+00 1.1289672091234538e+03 1.2863236042780447e+03 1.5924724437549414e+03 0 0 0
7671 2557 19 0.0000000000000000e+00 1.1278811844659183e+03 1.2817736858637224e+03 1.6013109270422499e+03 0 0 0
3262 1088 1 0.0000000000000000e+00 1.1013845202645866e+03 1.3104566296599514e+03 1.6003296263292602e+03 0 0 0
3264 1088 9 0.0000000000000000e+00 1.0927543113401086e+03 1.3118362303234792e+03 1.6051892756051038e+03 0 0 0
3263 1088 8 0.0000000000000000e+00 1.1100147291890646e+03 1.3090770289964246e+03 1.5954699770534164e+03 0 0 0
1940 647 6 0.0000000000000000e+00 1.1145169573489552e+03 1.2972818765000568e+03 1.5832321157710944e+03 0 0 0
7670 2557 18 0.0000000000000000e+00 1.1300532338453713e+03 1.2908735234831686e+03 1.5836339610763109e+03 0 0 0
5798 1933 14 0.0000000000000000e+00 1.1267121833023350e+03 1.3062597586419593e+03 1.5904052964034156e+03 0 0 0
5797 1933 1 0.0000000000000000e+00 1.1273465320190517e+03 1.3051980172736282e+03 1.6003285168075247e+03 0 0 0
3956 1319 10 0.0000000000000000e+00 1.1419397058352804e+03 1.3038847178016447e+03 1.5819257160714933e+03 0 0 0
1134 378 5 0.0000000000000000e+00 1.1059208160669559e+03 1.3291179044783137e+03 1.6034364650526672e+03 0 0 0
1132 378 1 0.0000000000000000e+00 1.1140620813231494e+03 1.3255561796406137e+03 1.5988501913077557e+03 0 0 0
1672 558 1 0.0000000000000000e+00 1.1233619497001698e+03 1.3426781010797454e+03 1.6056134503159403e+03 0 0 0
5180 1727 12 0.0000000000000000e+00 1.1285484565008819e+03 1.3360119452648787e+03 1.5848584245230179e+03 0 0 0
1133 378 4 0.0000000000000000e+00 1.1222033475646849e+03 1.3219944540658164e+03 1.5942639182598302e+03 0 0 0
874 292 1 0.0000000000000000e+00 1.1367817463980525e+03 1.3220543200181248e+03 1.6040774778786640e+03 0 0 0
1673 558 4 0.0000000000000000e+00 1.1319525474242514e+03 1.3413029107148870e+03 1.6006828836987384e+03 0 0 0
1029 343 5 0.0000000000000000e+00 1.1575704175958165e+03 1.3274081618548039e+03 1.5827679270786268e+03 0 0 0
875 292 2 0.0000000000000000e+00 1.1384649850368610e+03 1.3258411184545143e+03 1.5949765508360226e+03 0 0 0
1027 343 1 0.0000000000000000e+00 1.1508919450235405e+03 1.3341394758740291e+03 1.5859439952058399e+03 0 0 0
479 160 2 0.0000000000000000e+00 1.1470341214342477e+03 1.3360052095732412e+03 1.6059444120102353e+03 0 0 0
1028 343 4 0.0000000000000000e+00 1.1442134715617130e+03 1.3408707901665280e+03 1.5891200629669665e+03 0 0 0
9930 3930 22 0.0000000000000000e+00 8.2317457320650965e+02 7.1015311078078341e+01 1.6128814357915769e+03 0 1 0
11962 5962 22 0.0000000000000000e+00 8.0585368336530439e+02 2.3423682869066351e+02 1.6270979228860890e+03 1 0 0
9634 3634 22 0.0000000000000000e+00 3.3282135274501240e+02 6.1751549373543469e+02 1.6112740938575841e+03 0 1 1
10993 4993 22 0.0000000000000000e+00 3.2046758037465031e+02 7.1347790640753044e+02 1.6103032889429269e+03 0 0 0
9316 3316 22 0.0000000000000000e+00 5.7450622860671319e+02 1.0478358966759383e+03 1.6234417270896661e+03 1 0 0
3314 1105 8 0.0000000000000000e+00 1.2136167006053106e+03 1.1006442705773920e+03 1.6343785854309840e+03 0 0 0
9088 3088 22 0.0000000000000000e+00 1.2427960388665062e+02 1.1327071577731817e+03 1.6216552425337090e+03 0 1 -1
11512 5512 22 0.0000000000000000e+00 1.0471203268178795e+03 1.2373545617410916e+03 1.6290876373742512e+03 0 0 0
3915 1305 11 0.0000000000000000e+00 1.0637038114706750e+03 1.2201847202570639e+03 1.6214707386999507e+03 0 0 0
3913 1305 1 0.0000000000000000e+00 1.0638810494647466e+03 1.2301631330647604e+03 1.6208383859425389e+03 0 0 0
7785 2595 19 0.0000000000000000e+00 1.0389646811207742e+03 1.2442678488049701e+03 1.6171198729169964e+03 0 0 0
7783 2595 1 0.0000000000000000e+00 1.0476714090290445e+03 1.2486332198570201e+03 1.6148535058821556e+03 0 0 0
7784 2595 18 0.0000000000000000e+00 1.0563781378054257e+03 1.2529985905647111e+03 1.6125871384898235e+03 0 0 0
6337 2113 1 0.0000000000000000e+00 1.0555882716272349e+03 1.2540923115013613e+03 1.6333363080717213e+03 0 0 0
3914 1305 10 0.0000000000000000e+00 1.0640582878063994e+03 1.2401415454509515e+03 1.6202060323475584e+03 0 0 0
6566 2189 16 0.0000000000000000e+00 1.0771845756805365e+03 1.2462009396463254e+03 1.6298963650407670e+03 0 0 0
8510 2837 20 0.0000000000000000e+00 1.0738654224861600e+03 1.2515045391034760e+03 1.6141083265315515e+03 0 0 0
6338 2113 16 0.0000000000000000e+00 1.0637774446062308e+03 1.2553862710091366e+03 1.6277449645482639e+03 0 0 0
1625 542 4 0.0000000000000000e+00 1.0786312118783478e+03 1.2631218204190393e+03 1.6253544472698045e+03 0 0 0
8509 2837 1 0.0000000000000000e+00 1.0832000343449645e+03 1.2479515222714585e+03 1.6145993268791663e+03 0 0 0
8511 2837 21 0.0000000000000000e+00 1.0925346478613947e+03 1.2443985057781117e+03 1.6150903275976987e+03 0 0 0
4151 1384 10 0.0000000000000000e+00 1.0503918056556117e+03 1.2648366684823116e+03 1.6229478857317038e+03 0 0 0
4150 1384 1 0.0000000000000000e+00 1.0429985271916044e+03 1.2705930329979408e+03 1.6264412687069298e+03 0 0 0
4152 1384 11 0.0000000000000000e+00 1.0356052495804233e+03 1.2763493966352044e+03 1.6299346504569369e+03 0 0 0
6837 2279 17 0.0000000000000000e+00 1.0626704161529487e+03 1.2869879983669277e+03 1.6151395231824172e+03 0 0 0
6836 2279 16 0.0000000000000000e+00 1.0653744230074676e+03 1.2671729227537810e+03 1.6153655807051896e+03 0 0 0
6835 2279 1 0.0000000000000000e+00 1.0640224201229553e+03 1.2770804599685291e+03 1.6152525516195064e+03 0 0 0
4937 1646 12 0.0000000000000000e+00 1.0660794468973197e+03 1.2718351973549175e+03 1.6317382130486972e+03 0 0 0
1624 542 1 0.0000000000000000e+00 1.0854071718706005e+03 1.2692357246005063e+03 1.6294418110511476e+03 0 0 0
1626 542 5 0.0000000000000000e+00 1.0921831320946262e+03 1.2753496301248920e+03 1.6335291744545345e+03 0 0 0
5799 1933 15 0.0000000000000000e+00 1.1279808814770176e+03 1.3041362768896133e+03 1.6102517379056567e+03 0 0 0
876 292 3 0.0000000000000000e+00 1.1350985072139217e+03 1.3182675207047637e+03 1.6131784039551035e+03 0 0 0
9925 3925 22 0.0000000000000000e+00 1.1405922518754728e+03 1.3415030442988318e+03 1.6341888667335511e+03 0 0 -1
478 160 1 0.0000000000000000e+00 1.1464752970663983e+03 1.3344239655271426e+03 1.6158027779567719e+03 0 0 0
480 160 3 0.0000000000000000e+00 1.1459164724292027e+03 1.3328427222959990e+03 1.6256611444164359e+03 0 0 0
10370 4370 22 0.0000000000000000e+00 8.0968254970652958e+02 1.3193676217900168e+02 1.6586384353985288e+03 0 1 0
9872 3872 22 0.0000000000000000e+00 1.6492860345094363e+02 6.4361264091845089e+02 1.6482388117701967e+03 0 0 -1
11000 5000 22 0.0000000000000000e+00 2.6464714295045178e+02 7.3903237256180250e+02 1.6538359723867379e+03 1 1 0
11331 5331 22 0.0000000000000000e+00 8.7022275287683527e+01 8.6284226489406865e+02 1.6358628068632879e+03 0 0 0
10474 4474 22 0.0000000000000000e+00 4.3358586279120897e+02 9.6638270842650275e+02 1.6424872067207355e+03 1 0 0
11432 5432 22 0.0000000000000000e+00 2.6570543618357777e+02 1.0967669652335946e+03 1.6455187464301143e+03 0 0 0
3315 1105 9 0.0000000000000000e+00 1.2096441614496587e+03 1.0810756186008846e+03 1.6355129496855629e+03 0 0 0
3313 1105 1 0.0000000000000000e+00 1.2116304312636325e+03 1.0908599445401762e+03 1.6349457682229815e+03 0 0 0
11578 5578 22 0.0000000000000000e+00 1.0849923643057111e+03 1.1693770296872967e+03 1.6483879592924729e+03 0 0 1
9183 3183 22 0.0000000000000000e+00 1.0440890313979371e+03 1.1922459155056388e+03 1.6437686651551610e+03 0 0 0
4896 1632 13 0.0000000000000000e+00 1.0587190107367633e+03 1.2351146857750841e+03 1.6556085819171865e+03 0 0 0
6567 2189 17 0.0000000000000000e+00 1.0880329971824949e+03 1.2322868881822387e+03 1.6393150131058094e+03 0 0 0
6339 2113 17 0.0000000000000000e+00 1.0473990981534273e+03 1.2527983529426926e+03 1.6389276506708634e+03 0 0 0
6565 2189 1 0.0000000000000000e+00 1.0826087868185014e+03 1.2392439135992684e+03 1.6346056885722817e+03 0 0 0
4894 1632 1 0.0000000000000000e+00 1.0607911755990378e+03 1.2382048045917757e+03 1.6463264850818932e+03 0 0 0
4895 1632 12 0.0000000000000000e+00 1.0628633398016227e+03 1.2412949235672604e+03 1.6370443894874043e+03 0 0 0
4883 1628 12 0.0000000000000000e+00 1.0741321771025387e+03 1.2592415263328480e+03 1.6406679516784684e+03 0 0 0
4882 1628 1 0.0000000000000000e+00 1.0828074060113208e+03 1.2563739420679033e+03 1.6447321087109754e+03 0 0 0
4884 1628 13 0.0000000000000000e+00 1.0914826349793505e+03 1.2535063591444157e+03 1.6487962661873091e+03 0 0 0
10184 4184 22 0.0000000000000000e+00 3.5706665550619988e+02 1.2741710924178449e+03 1.6509862169933208e+03 0 0 0
11886 5886 22 0.0000000000000000e+00 1.0564185662362174e+03 1.2692508821832928e+03 1.6418835374059292e+03 0 0 0
4936 1646 1 0.0000000000000000e+00 1.0678738295047658e+03 1.2811997181383044e+03 1.6347525030341033e+03 0 0 0
4938 1646 13 0.0000000000000000e+00 1.0696682130573602e+03 1.2905642386268382e+03 1.6377667931600622e+03 0 0 0
11901 5901 22 0.0000000000000000e+00 8.7268178477725780e+02 8.3274954015406024e+01 1.6662419692087453e+03 0 1 0
9498 3498 22 0.0000000000000000e+00 2.9889790593899613e+02 1.8087408043922608e+02 1.6849761960149117e+03 0 1 1
9108 3108 22 0.0000000000000000e+00 9.9101703585361747e+02 5.1316723357148203e+02 1.6750509536260654e+03 0 1 0
10594 4594 22 0.0000000000000000e+00 6.5422046681128222e+02 6.1798791387437086e+02 1.6842522851656906e+03 0 0 -1
3817 1273 1 0.0000000000000000e+00 1.0953574897364774e+03 1.0191959481997557e+03 1.6823476547886930e+03 0 0 0
3818 1273 10 0.0000000000000000e+00 1.0995097041762269e+03 1.0168656751992792e+03 1.6735539664558494e+03 0 0 0
11052 5052 22 0.0000000000000000e+00 1.1870457388479933e+03 1.0282804056878938e+03 1.6772063539092705e+03 0 0 0
2703 901 9 0.0000000000000000e+00 8.3537764630261279e+02 1.1465090019207266e+03 1.6635781747166302e+03 0 0 0
2701 901 1 0.0000000000000000e+00 8.4184099510237183e+02 1.1465701703502207e+03 1.6712084678145532e+03 0 0 0
2702 901 8 0.0000000000000000e+00 8.4830434325186468e+02 1.1466313396168678e+03 1.6788387618486004e+03 0 0 0
1681 561 1 0.0000000000000000e+00 8.6289743080627079e+02 1.1457635910118365e+03 1.6809842212744104e+03 0 0 0
1683 561 5 0.0000000000000000e+00 8.6556209402279308e+02 1.1428336291676214e+03 1.6718019064150114e+03 0 0 0
3389 1130 8 0.0000000000000000e+00 8.3939900614121677e+02 1.1608259420840925e+03 1.6769571815103168e+03 0 0 0
3388 1130 1 0.0000000000000000e+00 8.3462928946558270e+02 1.1694110937496373e+03 1.6750743692860740e+03 0 0 0
3390 1130 9 0.0000000000000000e+00 8.2985957332976989e+02 1.1779962454726790e+03 1.6731915583676973e+03 0 0 0
5561 1854 14 0.0000000000000000e+00 8.5609949196606203e+02 1.1618855447217722e+03 1.6807506270445169e+03 0 0 0
5560 1854 1 0.0000000000000000e+00 8.5685381375591555e+02 1.1674305242769062e+03 1.6724630338539100e+03 0 0 0
5562 1854 15 0.0000000000000000e+00 8.5760813554576885e+02 1.1729755038320402e+03 1.6641754406633031e+03 0 0 0
9214 3214 22 0.0000000000000000e+00 6.3769141960284651e+02 1.2490027220789916e+03 1.6675450896988095e+03 1 -1 -1
2930 977 8 0.0000000000000000e+00 9.5838311574982470e+02 1.3409330418904581e+03 1.6728437846369732e+03 0 0 0
11587 5587 22 0.0000000000000000e+00 8.3877182583575495e+02 3.8040674574857412e+01 1.6906862067719505e+03 0 0 0
10936 4936 22 0.0000000000000000e+00 2.1427926084966845e+02 1.3175419985666090e+02 1.7125307714478442e+03 1 1 0
10205 4205 22 0.0000000000000000e+00 1.1619553535802074e+03 2.0374259384534108e+02 1.6963993194248881e+03 -1 1 0
9106 3106 22 0.0000000000000000e+00 1.0141935159823955e+03 3.1136328755353207e+02 1.7035403041239033e+03 0 0 -1
11204 5204 22 0.0000000000000000e+00 3.7010043534795597e+02 4.3235898258903950e+02 1.7115678763409123e+03 0 0 1
3410 1137 8 0.0000000000000000e+00 1.0446289426161013e+03 4.9196385813968783e+02 1.6930105533270746e+03 0 0 0
3409 1137 1 0.0000000000000000e+00 1.0502643127233807e+03 4.9421621859265019e+02 1.7009584761675376e+03 0 0 0
3411 1137 9 0.0000000000000000e+00 1.0558996828306606e+03 4.9646857904561261e+02 1.7089063990080001e+03 0 0 0
10790 4790 22 0.0000000000000000e+00 9.4623068838415475e+02 6.0765641177199700e+02 1.6979828005708810e+03 0 1 -1
10059 4059 22 0.0000000000000000e+00 7.1722154920919661e+02 6.4640122588620352e+02 1.7072273025820648e+03 0 1 0
9369 3369 22 0.0000000000000000e+00 8.7543679211626250e+02 6.4946049095387309e+02 1.7051466342997171e+03 0 1 0
11303 5303 22 0.0000000000000000e+00 4.1044719752347896e+02 7.0674318759286223e+02 1.7098914707679867e+03 1 0 0
9745 3745 22 0.0000000000000000e+00 3.5468901970748789e+02 8.8576269868388249e+02 1.7083941059589567e+03 0 0 0
9140 3140 22 0.0000000000000000e+00 6.6459597134226021e+02 9.6944148534730050e+02 1.7000493026884271e+03 0 0 1
3819 1273 11 0.0000000000000000e+00 1.0912052757152767e+03 1.0215262204310033e+03 1.6911413426387273e+03 0 0 0
2895 965 9 0.0000000000000000e+00 1.1659271315113226e+03 1.0499474076852816e+03 1.7126191426758546e+03 0 0 0
2893 965 1 0.0000000000000000e+00 1.1589540336047210e+03 1.0550229752347182e+03 1.7075580639212571e+03 0 0 0
2894 965 8 0.0000000000000000e+00 1.1519809356981198e+03 1.0600985427841547e+03 1.7024969851666597e+03 0 0 0
9059 3059 22 0.0000000000000000e+00 1.5432756476918490e+02 1.1100517638706256e+03 1.7059683348360336e+03 2 0 0
5872 1958 1 0.0000000000000000e+00 8.3647859140652110e+02 1.1566666147903666e+03 1.6977294610483157e+03 0 0 0
5874 1958 15 0.0000000000000000e+00 8.2781264669710151e+02 1.1573390663148339e+03 1.7026740760431981e+03 0 0 0
5873 1958 14 0.0000000000000000e+00 8.4514453611594058e+02 1.1559941632658990e+03 1.6927848460534340e+03 0 0 0
1682 561 4 0.0000000000000000e+00 8.6023276703507463e+02 1.1486935525871886e+03 1.6901665348609963e+03 0 0 0
4502 1501 12 0.0000000000000000e+00 8.6859678454977984e+02 1.1514479083729700e+03 1.7053496898367480e+03 0 0 0
4501 1501 1 0.0000000000000000e+00 8.6213053771729562e+02 1.1461554907899274e+03 1.7108431375555886e+03 0 0 0
5131 1711 1 0.0000000000000000e+00 8.8134777748742613e+02 1.1552363764366821e+03 1.6888157523687978e+03 0 0 0
5133 1711 13 0.0000000000000000e+00 8.8991819501176258e+02 1.1501105445511166e+03 1.6893390020767683e+03 0 0 0
6965 2322 16 0.0000000000000000e+00 8.5959964794069981e+02 1.1638775057832174e+03 1.6980456108724829e+03 0 0 0
6964 2322 1 0.0000000000000000e+00 8.6453041012836718e+02 1.1706574019013674e+03 1.7034972689706358e+03 0 0 0
6966 2322 17 0.0000000000000000e+00 8.6946117273992490e+02 1.1774372996649931e+03 1.7089489274045325e+03 0 0 0
5132 1711 12 0.0000000000000000e+00 8.7277735996308911e+02 1.1603622083222476e+03 1.6882925026608273e+03 0 0 0
11142 5142 22 0.0000000000000000e+00 5.2704751674898966e+02 1.2402791621484835e+03 1.7100304840426998e+03 0 0 0
11654 5654 22 0.0000000000000000e+00 6.1580675675111956e+02 5.1681518849239900e+00 1.7301681470415488e+03 0 0 0
11231 5231 22 0.0000000000000000e+00 4.4192518397342229e+02 2.1861201822052206e+02 1.7176461336067439e+03 0 0 0
4503 1501 13 0.0000000000000000e+00 8.5566429051624357e+02 1.1408630745722053e+03 1.7163365852667919e+03 0 0 0
945 315 5 0.0000000000000000e+00 1.1775762083585118e+03 1.2838105495142577e+03 1.7382435669891058e+03 0 0 0
3600 1200 9 0.0000000000000000e+00 1.1902854823846565e+03 1.2980020238200173e+03 1.7287082992994508e+03 0 0 0
3598 1200 1 0.0000000000000000e+00 1.1920941446213812e+03 1.2960091793277836e+03 1.7383393591728159e+03 0 0 0
10921 4921 22 0.0000000000000000e+00 1.1598402241619303e+03 1.5647512980741601e+02 1.7479287932433269e+03 0 1 0
11684 5684 22 0.0000000000000000e+00 1.1436118493311465e+03 7.5665390312341890e+02 1.7630781805818256e+03 1 1 -1
10635 4635 22 0.0000000000000000e+00 6.3004434628165495e+02 9.5132956940495978e+02 1.7464220075383657e+03 0 0 0
10345 4345 22 0.0000000000000000e+00 1.0466462167731725e+03 1.0401570042905969e+03 1.7500482635939291e+03 0 1 0
423 141 3 0.0000000000000000e+00 1.1700866399151148e+03 1.2547869904239899e+03 1.7415954883180320e+03 0 0 0
421 141 1 0.0000000000000000e+00 1.1683484713412979e+03 1.2595514784047700e+03 1.7502139812383214e+03 0 0 0
5847 1949 15 0.0000000000000000e+00 1.1950877196190127e+03 1.2634641736618069e+03 1.7501815233045670e+03 0 0 0
422 141 2 0.0000000000000000e+00 1.1666103027674810e+03 1.2643159663855504e+03 1.7588324741586109e+03 0 0 0
943 315 1 0.0000000000000000e+00 1.1751318537056013e+03 1.2818525932474554e+03 1.7477404900201952e+03 0 0 0
944 315 4 0.0000000000000000e+00 1.1726874986912551e+03 1.2798946368282941e+03 1.7572374121314208e+03 0 0 0
5846 1949 14 0.0000000000000000e+00 1.1896012300143873e+03 1.2811856660003057e+03 1.7576546196141896e+03 0 0 0
5845 1949 1 0.0000000000000000e+00 1.1923444746364801e+03 1.2723249191714863e+03 1.7539180716396222e+03 0 0 0
7050 2350 17 0.0000000000000000e+00 1.2103245987731912e+03 1.2876878548151326e+03 1.7577542043172023e+03 0 0 0
5652 1884 15 0.0000000000000000e+00 1.1643997133231658e+03 1.3081907936938298e+03 1.7580005413907440e+03 0 0 0
5651 1884 14 0.0000000000000000e+00 1.1797780630145512e+03 1.2954049835220433e+03 1.7581720123280136e+03 0 0 0
5650 1884 1 0.0000000000000000e+00 1.1720888875250218e+03 1.3017978882679331e+03 1.7580862763904736e+03 0 0 0
1082 361 4 0.0000000000000000e+00 1.1889209311614463e+03 1.3092493740559414e+03 1.7632234194629216e+03 0 0 0
7048 2350 1 0.0000000000000000e+00 1.2023729583128188e+03 1.2909381227315889e+03 1.7628734978807572e+03 0 0 0
3599 1200 8 0.0000000000000000e+00 1.1939028078104175e+03 1.2940163351017468e+03 1.7479704188970413e+03 0 0 0
9252 3252 22 0.0000000000000000e+00 3.1626927856941222e+02 6.1231224124335461e+02 1.7842204344851682e+03 0 0 -1
3582 1194 9 0.0000000000000000e+00 8.6483850495639513e+02 7.9600788971178849e+02 1.7687076618114068e+03 0 0 0
3580 1194 1 0.0000000000000000e+00 8.7480796607345860e+02 7.9570958228375594e+02 1.7679859635506261e+03 0 0 0
3581 1194 8 0.0000000000000000e+00 8.8477742793439324e+02 7.9541127366568116e+02 1.7672642651153360e+03 0 0 0
11270 5270 22 0.0000000000000000e+00 2.1349727015640880e+02 8.2744849825621111e+02 1.7691739971956667e+03 1 0 0
162 54 3 0.0000000000000000e+00 1.1865865299938559e+03 1.2509507923681476e+03 1.7744872660332999e+03 0 0 0
160 54 1 0.0000000000000000e+00 1.1839691217852176e+03 1.2597276271564344e+03 1.7704727492021991e+03 0 0 0
9781 3781 22 0.0000000000000000e+00 7.9551680440322946e+02 1.2675731643657682e+03 1.7708590325591733e+03 0 0 0
90 30 3 0.0000000000000000e+00 1.1493990440401828e+03 1.2657524169187620e+03 1.7778720562209664e+03 0 0 0
88 30 1 0.0000000000000000e+00 1.1580141718055327e+03 1.2701598116125610e+03 1.7753512552809002e+03 0 0 0
161 54 2 0.0000000000000000e+00 1.1813517129199975e+03 1.2685044624852680e+03 1.7664582328971303e+03 0 0 0
89 30 2 0.0000000000000000e+00 1.1666293002165035e+03 1.2745672070699461e+03 1.7728304543304585e+03 0 0 0
6373 2125 1 0.0000000000000000e+00 1.1797089043380925e+03 1.2792649129348661e+03 1.7801861874977214e+03 0 0 0
6374 2125 16 0.0000000000000000e+00 1.1805364314327621e+03 1.2844880371862703e+03 1.7716988923854306e+03 0 0 0
6375 2125 17 0.0000000000000000e+00 1.1788813772172127e+03 1.2740417880599639e+03 1.7886734813409319e+03 0 0 0
8030 2677 18 0.0000000000000000e+00 1.1963426879238357e+03 1.2783790760052916e+03 1.7734650119994230e+03 0 0 0
8029 2677 1 0.0000000000000000e+00 1.1979581658847983e+03 1.2734805238261140e+03 1.7820320658500207e+03 0 0 0
8031 2677 19 0.0000000000000000e+00 1.1995736439078642e+03 1.2685819702371973e+03 1.7905991196069301e+03 0 0 0
4695 1565 13 0.0000000000000000e+00 1.1495988731028460e+03 1.2975145198177695e+03 1.7791745481712423e+03 0 0 0
4693 1565 1 0.0000000000000000e+00 1.1572243585969206e+03 1.2940715648399964e+03 1.7736975022764145e+03 0 0 0
4694 1565 12 0.0000000000000000e+00 1.1648498440909943e+03 1.2906286098622229e+03 1.7682204563815867e+03 0 0 0
4986 1662 13 0.0000000000000000e+00 1.1646823539850566e+03 1.3019573485736184e+03 1.7879815096579771e+03 0 0 0
4985 1662 12 0.0000000000000000e+00 1.1799259820944299e+03 1.3009466522848054e+03 1.7750737498564204e+03 0 0 0
4984 1662 1 0.0000000000000000e+00 1.1723041676388232e+03 1.3014520002130714e+03 1.7815276292163232e+03 0 0 0
5039 1680 12 0.0000000000000000e+00 1.2055885144411302e+03 1.3077052436179604e+03 1.7663294159165364e+03 0 0 0
4379 1460 10 0.0000000000000000e+00 1.1906653758697719e+03 1.2909798956621510e+03 1.7844646723747940e+03 0 0 0
3824 1275 10 0.0000000000000000e+00 1.2072260074057067e+03 1.2925047235107018e+03 1.7783033285777067e+03 0 0 0
3823 1275 1 0.0000000000000000e+00 1.2129935568359856e+03 1.2933616903121936e+03 1.7864274271025922e+03 0 0 0
965 322 4 0.0000000000000000e+00 1.1954502788055283e+03 1.3062682553687036e+03 1.7798227992223688e+03 0 0 0
7049 2350 16 0.0000000000000000e+00 1.1944213178524462e+03 1.2941883906480455e+03 1.7679927914443117e+03 0 0 0
964 322 1 0.0000000000000000e+00 1.1967370173321708e+03 1.3118676867790834e+03 1.7880075826307482e+03 0 0 0
5038 1680 1 0.0000000000000000e+00 1.2155382702491199e+03 1.3086524493696047e+03 1.7666537003073038e+03 0 0 0
1081 361 1 0.0000000000000000e+00 1.1887176034134282e+03 1.3176054040445144e+03 1.7687129938315081e+03 0 0 0
1083 361 5 0.0000000000000000e+00 1.1885142752024412e+03 1.3259614334504354e+03 1.7742025669975235e+03 0 0 0
9395 3395 22 0.0000000000000000e+00 3.7352496666008358e+02 1.2921170061808370e+01 1.8130590234457541e+03 0 1 -1
9330 3330 22 0.0000000000000000e+00 1.0038249333968776e+03 5.5966442438620379e+02 1.7961862763108466e+03 0 0 -1
11809 5809 22 0.0000000000000000e+00 3.0439569635408958e+02 7.4485975015855695e+02 1.7922196336903903e+03 1 0 0
9716 3716 22 0.0000000000000000e+00 4.3791862028391233e+02 9.5482814519180931e+02 1.8012942859823811e+03 0 1 0
4378 1460 1 0.0000000000000000e+00 1.1932721529804060e+03 1.2935077391056718e+03 1.7937821139181278e+03 0 0 0
4380 1460 11 0.0000000000000000e+00 1.1958789300910396e+03 1.2960355825491927e+03 1.8030995554614617e+03 0 0 0
966 322 5 0.0000000000000000e+00 1.1980237560279213e+03 1.3174671168676587e+03 1.7961923655655919e+03 0 0 0
11919 5919 22 0.0000000000000000e+00 4.8368556770558774e+02 4.0067162253149974e+01 1.8212696232042042e+03 0 0 -1
11236 5236 22 0.0000000000000000e+00 3.4371983014799085e+01 1.3997751152404044e+02 1.8253381934922911e+03 0 1 0
9478 3478 22 0.0000000000000000e+00 4.7549315461774836e+02 2.9493212547445148e+02 1.8189690375733246e+03 1 0 0
10183 4183 22 0.0000000000000000e+00 4.5764347513651313e+02 3.0085881505540522e+02 1.8277247787911542e+03 0 0 0
10619 4619 22 0.0000000000000000e+00 7.4520045701283561e+02 6.8929731197833769e+02 1.8309759497301247e+03 1 1 -1
9873 3873 22 0.0000000000000000e+00 3.7051001852216274e+02 7.1702978094375680e+02 1.8318126436816569e+03 0 0 0
9163 3163 22 0.0000000000000000e+00 7.3339376716154550e+02 9.3178431548534957e+02 1.8257216208256273e+03 1 0 -1
11190 5190 22 0.0000000000000000e+00 5.2092749805990638e+02 6.5211832689385973e-01 1.8518184141941776e+03 1 0 0
10610 4610 22 0.0000000000000000e+00 5.0411735362852153e+02 9.2153695721442176e+01 1.8575669781795584e+03 1 -1 -1
9759 3759 22 0.0000000000000000e+00 8.0242126262174850e+02 2.5308569190308273e+02 1.8504799465308668e+03 0 0 0
11490 5490 22 0.0000000000000000e+00 3.1073599429075682e+02 3.7793996685909690e+02 1.8698938515672132e+03 0 1 0
9218 3218 22 0.0000000000000000e+00 8.6963548538626287e+02 3.7939146447854648e+02 1.8508355321333472e+03 -1 1 0
11899 5899 22 0.0000000000000000e+00 9.2281412535836751e+02 4.0941317562692518e+02 1.8554393445016021e+03 0 0 0
10854 4854 22 0.0000000000000000e+00 4.7208725203912223e+02 4.6630027180899464e+02 1.8630854459779655e+03 0 0 0
10559 4559 22 0.0000000000000000e+00 4.5223517164527379e+02 7.2879956204361270e+02 1.8590123417156783e+03 0 0 -1
2721 907 9 0.0000000000000000e+00 1.1292865050547980e+03 9.3871079329415602e+02 1.8481104005757284e+03 0 0 0
2719 907 1 0.0000000000000000e+00 1.1353909967195470e+03 9.4351469374207329e+02 1.8544078383834901e+03 0 0 0
2720 907 8 0.0000000000000000e+00 1.1414954885098846e+03 9.4831859451276364e+02 1.8607052752531440e+03 0 0 0
9822 3822 22 0.0000000000000000e+00 2.8702575725286044e+02 1.0058703950278431e+03 1.8511052710629042e+03 0 0 0
9075 3075 22 0.0000000000000000e+00 1.9786370079658326e+02 1.1159935874722023e+03 1.8465824289796853e+03 1 0 0
9979 3979 22 0.0000000000000000e+00 2.0937204072042809e+02 1.2982748176520377e+03 1.8701415738160767e+03 1 0 0
10759 4759 22 0.0000000000000000e+00 4.8704877772900625e+02 1.8837462848980090e+02 1.8764029610322739e+03 0 0 0
9409 3409 22 0.0000000000000000e+00 6.4100850433002677e+02 2.4488403146164168e+02 1.8880901126467725e+03 0 0 0
10611 4611 22 0.0000000000000000e+00 3.3068336564203855e+02 3.1723392706586890e+02 1.8827608211906431e+03 0 0 1
10177 4177 22 0.0000000000000000e+00 4.6184571161887061e+02 6.5301239123854600e+02 1.8933334469415961e+03 1 1 0
11334 5334 22 0.0000000000000000e+00 4.8582593256260634e+02 9.6356995380168769e+02 1.8871124837755456e+03 0 1 0
10151 4151 22 0.0000000000000000e+00 1.2105081743838098e+03 1.1240076240145831e+03 1.8875563940769348e+03 0 0 0
10161 4161 22 0.0000000000000000e+00 1.6387590042063415e+01 1.1597653245431045e+03 1.8962169759880885e+03 1 0 0
9417 3417 22 0.0000000000000000e+00 8.2228360138910307e+02 1.1704282783284823e+03 1.8938197614162104e+03 0 0 0
10498 4498 22 0.0000000000000000e+00 3.6729404602340276e+02 1.5134679519858979e+01 1.9017815192440776e+03 1 0 1
11302 5302 22 0.0000000000000000e+00 4.2443150219074603e+01 8.1427735554132596e+01 1.9092930036771040e+03 1 1 0
11763 5763 22 0.0000000000000000e+00 3.9343957306353491e+02 1.2696777037191902e+02 1.9121144921217963e+03 0 1 1
11226 5226 22 0.0000000000000000e+00 3.1111127016625989e+02 1.7174602928435726e+02 1.9108956995951453e+03 0 0 0
9643 3643 22 0.0000000000000000e+00 2.7076823553883924e+02 3.3594778360751411e+02 1.9080446258596251e+03 0 1 0
9693 3693 22 0.0000000000000000e+00 3.0004640414948329e+02 5.3535563704539572e+02 1.9124672208914408e+03 0 1 0
2858 953 8 0.0000000000000000e+00 6.5218954435780279e+02 7.1026022800033934e+02 1.9130685951389805e+03 0 0 0
2857 953 1 0.0000000000000000e+00 6.5507662067032618e+02 7.1834474693343589e+02 1.9079397201206759e+03 0 0 0
2859 953 9 0.0000000000000000e+00 6.5796369675150231e+02 7.2642926509487847e+02 1.9028108456948478e+03 0 0 0
10361 4361 22 0.0000000000000000e+00 4.9382812652158975e-01 9.9458902121737549e+02 1.9099553625635122e+03 1 1 0
9306 3306 22 0.0000000000000000e+00 6.7309290428528675e+02 1.1437020998597559e+03 1.9068958368553983e+03 0 1 -1
9295 3295 22 0.0000000000000000e+00 7.4999364807816323e+02 1.1758318367597594e+03 1.9110998080461134e+03 0 0 -1
11830 5830 22 0.0000000000000000e+00 2.3995535141218184e+02 1.1099433717885606e+02 1.9301764813284942e+03 0 1 0
9755 3755 22 0.0000000000000000e+00 1.8794319701916527e+02 2.2700623605280339e+02 1.9289513050754226e+03 0 1 0
10473 4473 22 0.0000000000000000e+00 8.2613185551492597e+02 2.1765814088795875e+02 1.9314391164518252e+03 0 0 0
11943 5943 22 0.0000000000000000e+00 8.6329911198364607e+02 3.3502504463306269e+02 1.9433008573170528e+03 1 0 -1
10585 4585 22 0.0000000000000000e+00 3.4288298215701735e+02 4.6512931632145580e+02 1.9474677420133401e+03 0 1 -1
10844 4844 22 0.0000000000000000e+00 4.9409544011824278e+02 5.0979927309507502e+02 1.9408317254113451e+03 0 0 0
9524 3524 22 0.0000000000000000e+00 6.9364999593498112e+02 1.0738378511838764e+03 1.9370075408520613e+03 0 0 0
9722 3722 22 0.0000000000000000e+00 9.9184152283687823e+01 1.1757602162283915e+03 1.9420782749516516e+03 0 1 -1
10009 4009 22 0.0000000000000000e+00 7.1628930858434069e+02 1.4697978241182003e+02 1.9756660924470493e+03 0 0 -1
9944 3944 22 0.0000000000000000e+00 7.9815122674867303e+02 4.1913052329804725e+02 1.9514080238483541e+03 0 0 1
11528 5528 22 0.0000000000000000e+00 2.9195389209502871e+01 4.4940497891961911e+02 1.9663664051788101e+03 1 0 -1
9870 3870 22 0.0000000000000000e+00 5.4943778083383779e+02 6.0607481699083939e+02 1.9606488496381569e+03 0 0 0
11166 5166 22 0.0000000000000000e+00 9.8800819785765191e+02 7.5713441883102359e+02 1.9596600076241928e+03 -1 0 0
11251 5251 22 0.0000000000000000e+00 5.0232240712695818e+02 1.0062311509221357e+03 1.9653411776056287e+03 0 0 -1
11333 5333 22 0.0000000000000000e+00 4.5451518689019167e+02 1.2728078345843205e+03 1.9648649891334976e+03 0 0 0
10777 4777 22 0.0000000000000000e+00 7.7588778795327278e+02 2.8839776242654885e+01 1.9888891480574300e+03 0 1 -1
10295 4295 22 0.0000000000000000e+00 1.8319083969764051e+02 1.7564068725437221e+02 1.9889790457350348e+03 1 0 0
10967 4967 22 0.0000000000000000e+00 1.5988190290165402e+01 8.3903727726503621e+02 1.9834689488286845e+03 1 0 0
10990 4990 22 0.0000000000000000e+00 5.2869456213098147e+02 3.0836700383844652e+02 2.0262881215055993e+03 0 0 -1
10331 4331 22 0.0000000000000000e+00 1.1350454854037175e+03 6.2271330633218406e+02 2.0246506293139855e+03 1 0 0
9376 3376 22 0.0000000000000000e+00 1.2082398401046717e+03 1.3128661207472078e+03 2.0152790734038354e+03 0 1 0
9414 3414 22 0.0000000000000000e+00 3.6600135466025682e+02 9.6294416503169543e+02 2.0541191662963201e+03 0 0 -1
2945 982 8 0.0000000000000000e+00 7.6783730260017683e+02 1.0340662690017089e+03 2.0466331179659737e+03 0 0 0
2944 982 1 0.0000000000000000e+00 7.7052649181686388e+02 1.0404809243125555e+03 2.0394483789921151e+03 0 0 0
2946 982 9 0.0000000000000000e+00 7.7321568123486441e+02 1.0468955796402852e+03 2.0322636417384858e+03 0 0 0
9162 3162 22 0.0000000000000000e+00 1.0045219868052924e+03 5.7635835749298259e+01 2.0643137634385334e+03 0 0 0
10247 4247 22 0.0000000000000000e+00 5.9656127023940951e+02 7.7753401657375241e+02 2.0661078012963785e+03 1 0 0
10264 4264 22 0.0000000000000000e+00 5.2775810530802858e+02 8.2688156526589512e+02 2.0720240039552446e+03 1 0 -1
11006 5006 22 0.0000000000000000e+00 9.5870701191869188e+01 1.1021393708435596e+03 2.0652382136074330e+03 0 0 0
11424 5424 22 0.0000000000000000e+00 3.2836878722451206e+02 4.7443917434384471e+00 2.0940939111369444e+03 1 1 -1
11377 5377 22 0.0000000000000000e+00 1.1351905761850469e+03 2.2461224875475597e+02 2.0943411530754065e+03 0 1 0
10673 4673 22 0.0000000000000000e+00 1.1506006530049931e+03 4.5940652966702078e+02 2.0996082225735099e+03 1 0 0
11048 5048 22 0.0000000000000000e+00 5.7932667520408154e+02 6.7693228879244680e+02 2.1007992300575715e+03 0 0 -1
11624 5624 22 0.0000000000000000e+00 4.3052030581930347e+02 8.0454858500235423e+02 2.0858094943610126e+03 1 0 -1
9611 3611 22 0.0000000000000000e+00 6.3373845715513494e+02 1.4610212606347098e+01 2.1295180062747650e+03 0 0 0
9065 3065 22 0.0000000000000000e+00 9.0887168033626904e+02 6.4049026529629145e+01 2.1309015565723384e+03 0 0 0
11658 5658 22 0.0000000000000000e+00 8.8285119313048517e+02 1.3428534816789372e+02 2.1244087119299670e+03 0 0 0
10276 4276 22 0.0000000000000000e+00 6.2354323019997025e+02 3.0646749489821593e+02 2.1128065674178029e+03 1 0 0
11868 5868 22 0.0000000000000000e+00 4.3773213155561939e+02 8.0646865863930316e+02 2.1154252564494873e+03 0 0 1
9690 3690 22 0.0000000000000000e+00 4.9051343298909495e+02 8.1222744527936345e+02 2.1073356094190740e+03 0 0 0
9318 3318 22 0.0000000000000000e+00 8.6080118347198220e+02 8.3855304512883413e+02 2.1297900328888727e+03 0 0 0
10462 4462 22 0.0000000000000000e+00 2.5032694272105272e+02 1.0254785979323058e+03 2.1126227885470748e+03 1 1 0
11680 5680 22 0.0000000000000000e+00 4.0140628389216431e+02 1.1370696511009405e+03 2.1073261849050873e+03 0 0 0
11308 5308 22 0.0000000000000000e+00 4.4836374711034608e+02 1.2306112707240634e+03 2.1274903428525718e+03 0 0 0
3006 1002 9 0.0000000000000000e+00 1.0712259893082150e+03 1.2567420963142872e+03 2.1283557924624520e+03 0 0 0
3004 1002 1 0.0000000000000000e+00 1.0707888884034594e+03 1.2649965242418914e+03 2.1227278826211391e+03 0 0 0
3005 1002 8 0.0000000000000000e+00 1.0703517865951919e+03 1.2732509523285246e+03 2.1170999731777929e+03 0 0 0
10883 4883 22 0.0000000000000000e+00 2.8454971953267949e+02 1.8989085891236115e+02 2.1459238063523358e+03 1 1 0
10287 4287 22 0.0000000000000000e+00 1.0545505537411952e+03 5.1664136182651373e+02 2.1561806136077239e+03 0 1 0
11551 5551 22 0.0000000000000000e+00 6.3500352480083211e+02 5.4149787436837494e+02 2.1470709172486345e+03 0 1 0
3098 1033 8 0.0000000000000000e+00 9.8780282079726726e+02 7.0961660301639199e+02 2.1473147917795936e+03 0 0 0
3097 1033 1 0.0000000000000000e+00 9.9024218167060474e+02 7.0786054094987389e+02 2.1568523888029745e+03 0 0 0
10394 4394 22 0.0000000000000000e+00 1.9456330621611986e+02 8.2960320061653374e+02 2.1510227716620175e+03 1 0 0
2704 902 1 0.0000000000000000e+00 7.6571632113962448e+02 9.6712201541002071e+02 2.1494837002034028e+03 0 0 0
2705 902 8 0.0000000000000000e+00 7.6910202401909385e+02 9.5788677964434487e+02 2.1476816368501759e+03 0 0 0
2706 902 9 0.0000000000000000e+00 7.6233061747574470e+02 9.7635725127974433e+02 2.1512857641680826e+03 0 0 0
10664 4664 22 0.0000000000000000e+00 6.7935756856693126e+02 1.0947440776257940e+03 2.1576441221995615e+03 0 0 0
10096 4096 22 0.0000000000000000e+00 5.0793058199164886e+02 2.9043340115928379e+02 2.1857004628219515e+03 1 0 0
11700 5700 22 0.0000000000000000e+00 1.0441257756749749e+03 4.6470401314575787e+02 2.1787245550634307e+03 0 0 0
11953 5953 22 0.0000000000000000e+00 2.6928294854198060e+02 4.9256109539875899e+02 2.1737637247777084e+03 1 1 0
9875 3875 22 0.0000000000000000e+00 7.3006153648106249e+01 5.5820737415269491e+02 2.1670298168915069e+03 1 0 0
11584 5584 22 0.0000000000000000e+00 8.7764562770916496e+02 6.5875675251062808e+02 2.1771986282089924e+03 0 1 -1
3099 1033 9 0.0000000000000000e+00 9.9268154270024991e+02 7.0610447998254847e+02 2.1663899867023374e+03 0 0 0
10021 4021 22 0.0000000000000000e+00 1.0887023475360922e+03 7.0217982514679204e+02 2.1623876868531265e+03 0 0 -1
9737 3737 22 0.0000000000000000e+00 8.7494087541358442e+02 2.7275645162397801e+01 2.1964641507608876e+03 0 0 -1
11180 5180 22 0.0000000000000000e+00 9.4859359096534763e+02 4.3540539225764356e+01 2.2097354141305591e+03 0 1 -1
9027 3027 22 0.0000000000000000e+00 4.2022266290715754e+02 8.4087012509920740e+01 2.1976742250094248e+03 1 1 0
10754 4754 22 0.0000000000000000e+00 6.9219849491501691e+02 1.2685111464094532e+03 2.2097199689894173e+03 1 0 -1
11544 5544 22 0.0000000000000000e+00 6.2976899151460213e+02 7.6135707973632418e+02 2.2215886345886674e+03 0 1 0
10066 4066 22 0.0000000000000000e+00 2.2356152978986606e+02 3.7508225599685477e+02 2.2593994764009276e+03 0 0 0
10680 4680 22 0.0000000000000000e+00 6.0801851288255136e+01 6.2501426640194870e+02 2.2464986857144077e+03 1 0 -1
11803 5803 22 0.0000000000000000e+00 2.2698018053015883e+02 6.9818341655583333e+02 2.2417244904711470e+03 1 1 0
9754 3754 22 0.0000000000000000e+00 7.8779644052380775e+02 7.5065815277840647e+02 2.2572219862151505e+03 1 0 0
10279 4279 22 0.0000000000000000e+00 1.0169124016769097e+03 8.4803834712456012e+02 2.2531983787450854e+03 0 0 0
3380 1127 8 0.0000000000000000e+00 4.2380548676341436e+02 9.6861846843366743e+02 2.2457731894062581e+03 0 0 0
3379 1127 1 0.0000000000000000e+00 4.3126172691991360e+02 9.7520786122032359e+02 2.2447810320856902e+03 0 0 0
3381 1127 9 0.0000000000000000e+00 4.3871796813005869e+02 9.8179725491213014e+02 2.2437888744995403e+03 0 0 0
11154 5154 22 0.0000000000000000e+00 1.0299325229547255e+03 1.1714191871512760e+03 2.2434873262250917e+03 0 0 0
9706 3706 22 0.0000000000000000e+00 6.8103239455231892e+02 1.1984683266134487e+03 2.2452720471844591e+03 1 1 0
11847 5847 22 0.0000000000000000e+00 2.2466365227754113e+02 1.4480727875399847e+02 2.2778664152606239e+03 0 0 0
9850 3850 22 0.0000000000000000e+00 6.2422654731888315e+02 2.3947588222585034e+02 2.2711323446462352e+03 0 0 0
10114 4114 22 0.0000000000000000e+00 9.8416356947695283e+02 3.3988468442391564e+02 2.2759790248287768e+03 0 0 -1
11890 5890 22 0.0000000000000000e+00 5.1262698002531556e+02 3.5886233164366115e+02 2.2815651299126921e+03 0 0 0
9094 3094 22 0.0000000000000000e+00 2.2857778973089708e+02 4.2696302105840414e+02 2.2693375446563891e+03 0 0 -1
10160 4160 22 0.0000000000000000e+00 6.8639880025673392e+02 5.1691408552303278e+02 2.2850436562435771e+03 1 0 0
10435 4435 22 0.0000000000000000e+00 1.5914836726562154e+02 6.9866305424011830e+02 2.2778479901432215e+03 0 0 -1
11804 5804 22 0.0000000000000000e+00 6.4900258731155645e+02 7.9645932315217146e+02 2.2703866798782942e+03 1 1 0
11620 5620 22 0.0000000000000000e+00 9.4723905395923703e+02 9.5449930683405364e+02 2.2856766979033764e+03 0 0 -1
10639 4639 22 0.0000000000000000e+00 3.4090432240208162e+02 1.0068121041437649e+03 2.2690881693107890e+03 0 0 0
10269 4269 22 0.0000000000000000e+00 1.0517195133976734e+03 1.0743512710265768e+03 2.2747279106367077e+03 0 0 0
11464 5464 22 0.0000000000000000e+00 8.3600742227358944e+02 1.1531125590577815e+03 2.2649366476040109e+03 0 0 0
10907 4907 22 0.0000000000000000e+00 4.5821452767911569e+02 1.2233035765884067e+03 2.2723630141298895e+03 1 0 0
10662 4662 22 0.0000000000000000e+00 1.2082042237024284e+03 2.0334096565743582e+01 2.2946857677608832e+03 -1 0 1
9473 3473 22 0.0000000000000000e+00 4.2522282240142152e+02 3.0396525576458197e+02 2.3119834852074719e+03 1 0 -1
10410 4410 22 0.0000000000000000e+00 5.5965191832081950e+02 3.7026823774752569e+02 2.3122656514832029e+03 1 0 0
9966 3966 22 0.0000000000000000e+00 4.9918904998325849e+02 7.7926879205926593e+02 2.3161117843908733e+03 -1 -1 0
11772 5772 22 0.0000000000000000e+00 1.7872187081976412e+02 8.3664417408578686e+02 2.3025032320842474e+03 0 1 -1
9895 3895 22 0.0000000000000000e+00 2.9634797551256634e+02 8.6506313270026624e+02 2.2920193634924822e+03 0 0 -1
10683 4683 22 0.0000000000000000e+00 4.0805522903923116e+02 1.2882507397737991e+03 2.3094419982080653e+03 1 0 -1
11322 5322 22 0.0000000000000000e+00 9.7495808916101544e+02 4.7336867585209325e+02 2.3290327236556873e+03 0 1 -1
10149 4149 22 0.0000000000000000e+00 5.1451265683718327e+02 6.7435887290282051e+02 2.3427434582478572e+03 1 0 0
9063 3063 22 0.0000000000000000e+00 9.8495854364419029e+02 7.1703068821606166e+02 2.3274832781364744e+03 0 0 -1
9290 3290 22 0.0000000000000000e+00 7.8380085470748452e+02 7.7015639577390584e+02 2.3331304045234924e+03 -1 0 -1
11942 5942 22 0.0000000000000000e+00 7.1153836197644159e+02 1.2232598557296369e+03 2.3348607459145760e+03 0 1 0
9069 3069 22 0.0000000000000000e+00 4.0947576862831659e+02 3.4591809473068771e+01 2.3575970346569984e+03 0 1 -1
11169 5169 22 0.0000000000000000e+00 1.1886641494229734e+03 3.4748685462325733e+02 2.3547135410671940e+03 0 1 0
10934 4934 22 0.0000000000000000e+00 1.0167659422948751e+03 4.0693387094693156e+02 2.3579224711222646e+03 0 0 -1
10261 4261 22 0.0000000000000000e+00 8.5368038720281390e+02 5.5167953009510040e+02 2.3530016167578256e+03 0 0 0
9365 3365 22 0.0000000000000000e+00 8.9083287499687549e+02 7.5241515029488687e+02 2.3650927888743859e+03 0 0 -1
9832 3832 22 0.0000000000000000e+00 9.8729575381352117e+02 7.6202616293940673e+02 2.3506549175155960e+03 0 0 0
9606 3606 22 0.0000000000000000e+00 8.9466469620593591e+02 1.1131280177022315e+03 2.3496100414810003e+03 0 0 0
10303 4303 22 0.0000000000000000e+00 6.9137113780806669e+02 3.3163436948890819e+02 2.3900943699763238e+03 0 1 0
9421 3421 22 0.0000000000000000e+00 1.1466261547486745e+03 7.8758508851754766e+02 2.3911164644237119e+03 0 0 -1
11314 5314 22 0.0000000000000000e+00 9.6875102400581829e+02 7.9593118475458948e+02 2.3908845549323905e+03 0 0 -1
10604 4604 22 0.0000000000000000e+00 1.1562217781477771e+03 9.4577858257167657e+02 2.3937645887191056e+03 0 0 -1
9449 3449 22 0.0000000000000000e+00 1.2506142210530641e+02 9.9641228460007596e+02 2.3825235976801632e+03 0 0 -1
11316 5316 22 0.0000000000000000e+00 1.5664329237013300e+02 1.2079128775474221e+03 2.3825776875371093e+03 0 0 0
9779 3779 22 0.0000000000000000e+00 5.6564554424993867e+02 1.2259352329920850e+03 2.3952901835952880e+03 1 -1 0
9600 3600 22 0.0000000000000000e+00 8.8975937500597968e+02 3.0752318479161443e+02 2.3960551841128054e+03 0 0 -1
11484 5484 22 0.0000000000000000e+00 2.8563860995639277e+02 4.0288436835274496e+02 2.3981988793314558e+03 1 0 -1
11982 5982 22 0.0000000000000000e+00 6.1359614336604875e+02 4.2294010809926607e+02 2.4126397056358774e+03 1 1 -1
11829 5829 22 0.0000000000000000e+00 9.7535394882823056e+01 7.0761067174049379e+02 2.4092812283651001e+03 1 0 0
11991 5991 22 0.0000000000000000e+00 9.2786730001799788e+02 1.1079554658321649e+03 2.4096531680820372e+03 0 1 -1
9775 3775 22 0.0000000000000000e+00 4.2370627798359595e+02 1.2095196894421290e+03 2.4076824547755969e+03 1 1 0
10658 4658 22 0.0000000000000000e+00 9.1587700998522644e+02 1.3037201518603670e+03 2.4033958770443287e+03 0 0 0
10444 4444 22 0.0000000000000000e+00 8.3388953845755987e+02 3.4180441516226416e+01 2.4330579975979244e+03 -1 0 0
10914 4914 22 0.0000000000000000e+00 1.0287144451825231e+03 1.6806654602127730e+02 2.4288459654027160e+03 0 0 -1
11455 5455 22 0.0000000000000000e+00 3.1556770101798469e+02 7.9751969999056587e+02 2.4348859981653300e+03 1 1 0
10723 4723 22 0.0000000000000000e+00 5.9193680653859872e+01 1.2135250577639931e+03 2.4307551949201084e+03 0 0 0
10010 4010 22 0.0000000000000000e+00 5.7550564071050621e+02 1.4046164512407088e+01 2.4599607273939464e+03 0 1 0
11167 5167 22 0.0000000000000000e+00 1.1554165291324068e+03 1.9888974565736726e+02 2.4697690878395792e+03 0 0 -1
11296 5296 22 0.0000000000000000e+00 1.0575808536726733e+02 7.2527614111214984e+02 2.4645943704786146e+03 0 0 0
11210 5210 22 0.0000000000000000e+00 9.3626387737262291e+02 8.5166852586534424e+02 2.4658385179044749e+03 0 1 -1
9726 3726 22 0.0000000000000000e+00 8.2232811479986765e+02 8.6893126346687541e+02 2.4687304049218360e+03 -1 0 -1
10343 4343 22 0.0000000000000000e+00 1.0593768305165459e+03 9.3498642943532980e+02 2.4587170029322142e+03 1 0 -1
11368 5368 22 0.0000000000000000e+00 2.9563871592368633e+02 1.0464163219383117e+03 2.4687143501578153e+03 1 0 0
10793 4793 22 0.0000000000000000e+00 1.0722410062495301e+03 4.1482570341613274e+02 2.4983979368455684e+03 -1 1 0
11355 5355 22 0.0000000000000000e+00 5.0595528709859377e+02 8.5288764948556013e+02 2.4886911221305490e+03 0 0 -1
11875 5875 22 0.0000000000000000e+00 4.2022486299299629e+02 1.2063694252928094e+03 2.4984378254389267e+03 0 0 -1
9731 3731 22 0.0000000000000000e+00 3.7265751357296416e+01 1.2140852006240607e+03 2.4754938889974123e+03 1 0 -1
10768 4768 22 0.0000000000000000e+00 1.8854782439992096e+02 1.3079353622304154e+03 2.4751519879383281e+03 0 -1 0
9793 3793 22 0.0000000000000000e+00 7.9450706480857761e+01 4.6766456451803911e+01 2.5138617099985677e+03 0 -1 0
9988 3988 22 0.0000000000000000e+00 1.2162998774749956e+03 2.4191975790985992e+02 2.5101275342958470e+03 0 1 0
9067 3067 22 0.0000000000000000e+00 1.0528996835371177e+03 3.2202126363494085e+02 2.5242156324144662e+03 0 -1 -1
9054 3054 22 0.0000000000000000e+00 5.6121285669406586e+02 8.0580805338538551e+02 2.5040776355344892e+03 0 0 0
11824 5824 22 0.0000000000000000e+00 2.0234086738416769e+02 8.5174476715197068e+02 2.5196281102283328e+03 0 0 -1
9308 3308 22 0.0000000000000000e+00 1.1712058610593753e+02 1.0432753165797997e+03 2.5041087496338960e+03 0 0 -1
11999 5999 22 0.0000000000000000e+00 8.9836387326875329e+00 1.2159508315320913e+03 2.5127942118962496e+03 1 -1 1
9432 3432 22 0.0000000000000000e+00 4.5820085456426386e+02 4.2129750225127239e+01 2.5364783975791211e+03 0 0 0
11867 5867 22 0.0000000000000000e+00 1.1066585827589956e+03 5.2227648696440008e+02 2.5421481729173920e+03 0 0 0
11787 5787 22 0.0000000000000000e+00 1.1062732635739380e+03 9.9710347215216905e+02 2.5345485439034064e+03 0 0 -1
9231 3231 22 0.0000000000000000e+00 2.1048806178362972e+02 1.0303049201111162e+03 2.5341645310795220e+03 0 0 -1
9665 3665 22 0.0000000000000000e+00 1.1899067111275886e+03 1.2435344999315312e+03 2.5494581501016278e+03 0 0 0
10811 4811 22 0.0000000000000000e+00 4.5734859674169644e+02 2.9975231901292250e+02 2.5725787313150290e+03 0 0 0
10075 4075 22 0.0000000000000000e+00 1.0067140043491387e+03 3.4625750370451703e+02 2.5739628756840443e+03 0 1 0
11026 5026 22 0.0000000000000000e+00 1.1397664355938955e+03 4.3784594788796028e+02 2.5640043311143772e+03 0 0 0
9068 3068 22 0.0000000000000000e+00 1.1021029659150568e+03 6.2191853681740383e+02 2.5712796765445869e+03 0 0 -2
10800 4800 22 0.0000000000000000e+00 7.5783953567329445e+02 1.0621327043174293e+02 2.5963061824364372e+03 0 1 -1
10172 4172 22 0.0000000000000000e+00 4.3484597981491311e+02 5.0641750570009816e+02 2.5912316616997809e+03 0 0 0
10549 4549 22 0.0000000000000000e+00 1.1615187589218522e+03 8.9368411154822877e+02 2.5802804137029575e+03 0 1 0
11304 5304 22 0.0000000000000000e+00 9.7551016886155949e+01 1.0247939984435629e+03 2.6012159807976764e+03 0 0 -1
10766 4766 22 0.0000000000000000e+00 7.8806914814117579e+02 1.0350424459459659e+03 2.5824037531763938e+03 0 0 -1
10076 4076 22 0.0000000000000000e+00 8.4209584224185301e+02 4.0241991251079332e+02 2.6170568976434743e+03 0 0 0
9756 3756 22 0.0000000000000000e+00 1.9023434489436919e+01 5.4458805129565974e+02 2.6213256569127789e+03 0 1 0
9932 3932 22 0.0000000000000000e+00 6.2526332411694318e+02 8.3261497801618259e+02 2.6062574200484351e+03 0 0 1
9487 3487 22 0.0000000000000000e+00 3.8675358451300013e+02 1.2615533871819284e+03 2.6218769893203462e+03 0 0 0
9400 3400 22 0.0000000000000000e+00 2.3553217029887523e+02 1.0248365960215867e+02 2.6347852294236864e+03 1 0 -1
11964 5964 22 0.0000000000000000e+00 1.5005494596485983e+02 7.8284866030514434e+02 2.6528564006550287e+03 0 0 0
11703 5703 22 0.0000000000000000e+00 1.1678101600423769e+02 9.0964370075069291e+02 2.6516466796449067e+03 1 0 -1
9585 3585 22 0.0000000000000000e+00 7.8084039149322393e+02 1.1341061009898033e+03 2.6341691497708339e+03 0 0 0
10884 4884 22 0.0000000000000000e+00 8.9575195515042694e+01 1.3399581415875020e+03 2.6517778875900963e+03 1 0 0
11164 5164 22 0.0000000000000000e+00 1.1237044782059010e+02 1.5083333282401190e+02 2.6685755743458599e+03 0 1 0
9364 3364 22 0.0000000000000000e+00 3.4530501872539162e+02 5.6225067055231580e+02 2.6595871838326175e+03 0 1 -1
10529 4529 22 0.0000000000000000e+00 8.5059913474169787e+02 1.0506408326098965e+03 2.6666472077715603e+03 0 0 0
11227 5227 22 0.0000000000000000e+00 1.2082117929656238e+03 1.1897291118847147e+03 2.6804672291545044e+03 0 0 0
9843 3843 22 0.0000000000000000e+00 3.2429899152182736e+02 7.2369290174943217e+01 2.7056679542408733e+03 0 1 0
9334 3334 22 0.0000000000000000e+00 1.1180889764540477e+03 2.0063370359691461e+02 2.7048044628814960e+03 0 0 0
9768 3768 22 0.0000000000000000e+00 1.7103778159257681e+02 2.2757612319062432e+02 2.7090007671083154e+03 0 0 -1
9402 3402 22 0.0000000000000000e+00 3.3427339021654871e+02 2.5466991003409623e+02 2.6991013499258188e+03 1 1 -1
9418 3418 22 0.0000000000000000e+00 8.7577413566435257e+02 7.8283225745033690e+02 2.6858333372289567e+03 1 1 0
9232 3232 22 0.0000000000000000e+00 3.1053025687356442e+01 9.8262559604060709e+02 2.6956706453898923e+03 1 0 0
10062 4062 22 0.0000000000000000e+00 8.7630343552663930e+02 1.0613573464157662e+03 2.6885532252515945e+03 1 0 0
10518 4518 22 0.0000000000000000e+00 7.8944799060048126e+02 1.3750625010756039e+03 2.5887448171151334e+01 1 0 0
9223 3223 22 0.0000000000000000e+00 2.3730483998658684e+02 1.8133308064186649e+03 2.3351302790759107e+01 1 -1 0
11800 5800 22 0.0000000000000000e+00 1.0136741150948939e+03 2.0257363922970640e+03 1.3550844963314013e+01 1 -1 0
10256 4256 22 0.0000000000000000e+00 9.0650244121165281e+02 2.2240482691666648e+03 4.5438590864844057e+00 1 0 0
11831 5831 22 0.0000000000000000e+00 5.8399756379045084e+02 2.5476756497362080e+03 2.2257458866301608e+01 1 0 0
11732 5732 22 0.0000000000000000e+00 1.1151030525375309e+02 2.6577876577167076e+03 1.0299818813237586e+01 1 0 1
9795 3795 22 0.0000000000000000e+00 1.0070389410998783e+03 1.7187116761388925e+03 3.1584283659304127e+01 0 0 0
9205 3205 22 0.0000000000000000e+00 8.6831275812580657e+02 2.3087804326942623e+03 4.6723507499673069e+01 0 -1 1
9533 3533 22 0.0000000000000000e+00 1.2755511509092251e+02 2.3860330610410329e+03 3.0137555256859663e+01 0 0 0
9714 3714 22 0.0000000000000000e+00 6.6723424793800496e+02 2.4043272779186063e+03 5.1639270355217533e+01 0 -1 1
11799 5799 22 0.0000000000000000e+00 3.4873150508630886e+01 2.6785947194311498e+03 2.7045182033381025e+01 1 0 1
10580 4580 22 0.0000000000000000e+00 1.2077822216659079e+03 1.5225679095754526e+03 6.7405140941100740e+01 0 0 1
10065 4065 22 0.0000000000000000e+00 6.8236263680214358e+02 1.7178565957197293e+03 5.8951753511852935e+01 1 0 0
9923 3923 22 0.0000000000000000e+00 1.3011235906089033e+02 1.8942004675228814e+03 6.4915055830775145e+01 0 0 0
11172 5172 22 0.0000000000000000e+00 8.9655977808522869e+02 2.1758072082488020e+03 5.5627482741278634e+01 1 0 0
10873 4873 22 0.0000000000000000e+00 8.0163803772321580e+02 2.5206491511311492e+03 6.7640149835318425e+01 0 -1 1
9058 3058 22 0.0000000000000000e+00 5.1582566029183442e+02 1.4237674756963897e+03 1.0162587769219915e+02 -1 0 1
11566 5566 22 0.0000000000000000e+00 5.4233146678918172e+02 1.5937429937889760e+03 9.0957632304977423e+01 -1 0 0
11583 5583 22 0.0000000000000000e+00 3.6921787884765820e+02 1.6667298776516404e+03 9.8636793108273039e+01 1 1 1
9590 3590 22 0.0000000000000000e+00 9.4586059444281273e+02 1.8323489133885571e+03 8.7989407459495823e+01 0 0 1
10795 4795 22 0.0000000000000000e+00 6.3616728198134251e+02 1.8777314631675988e+03 9.2893921075287111e+01 0 0 1
10250 4250 22 0.0000000000000000e+00 8.8884431185882670e+02 1.9816612674736466e+03 1.0082594870925161e+02 1 0 0
9917 3917 22 0.0000000000000000e+00 8.7131693912930393e+02 2.0646647677302208e+03 8.7658226361355460e+01 0 0 0
11651 5651 22 0.0000000000000000e+00 2.7458953770843021e+02 2.4768923723057565e+03 9.3652644854490873e+01 0 0 0
9543 3543 22 0.0000000000000000e+00 1.3289648232057101e+02 2.6434697350965157e+03 8.6656404531633896e+01 0 -1 0
11344 5344 22 0.0000000000000000e+00 5.1662756154219346e+02 2.6575853578483911e+03 9.7965044797278793e+01 1 -1 1
11409 5409 22 0.0000000000000000e+00 3.3158684513368843e+02 2.3125160606851823e+03 1.1650760379908056e+02 0 -1 1
10530 4530 22 0.0000000000000000e+00 5.5519155692447748e+02 2.5733304591535084e+03 1.2918263955566204e+02 0 0 0
10182 4182 22 0.0000000000000000e+00 6.1743401910018315e+02 1.5141160905220063e+03 1.5106150271891403e+02 0 0 0
10461 4461 22 0.0000000000000000e+00 2.1496341629464746e+02 1.6380844399768396e+03 1.3526303164233809e+02 0 0 1
11220 5220 22 0.0000000000000000e+00 2.2874327823459811e+02 2.2585042583565642e+03 1.4501768675498397e+02 0 0 0
11636 5636 22 0.0000000000000000e+00 6.3253972658178031e+02 2.3008378859551308e+03 1.4672882178161990e+02 0 0 0
10911 4911 22 0.0000000000000000e+00 1.0462285833285748e+03 2.5226177326046936e+03 1.3559783692524044e+02 0 -1 1
9429 3429 22 0.0000000000000000e+00 1.0284496358725892e+03 2.6994700306549130e+03 1.5446757889249753e+02 0 -1 1
11921 5921 22 0.0000000000000000e+00 6.1148225861655881e+01 1.3959197063169736e+03 1.6136157604290634e+02 0 0 0
10663 4663 22 0.0000000000000000e+00 4.5536311718806070e+02 1.4727972566835647e+03 1.5716083976872429e+02 1 1 0
10689 4689 22 0.0000000000000000e+00 1.0204790858168345e+03 2.0303662916635988e+03 1.5612220747013112e+02 0 0 1
9251 3251 22 0.0000000000000000e+00 2.3380540598024666e+02 2.1176904053181188e+03 1.5901246321400279e+02 1 1 0
10411 4411 22 0.0000000000000000e+00 3.0220011929973350e+02 1.9625397510348162e+03 2.0070044574869601e+02 1 -1 0
11292 5292 22 0.0000000000000000e+00 1.9030933557119167e+02 2.6531389694049867e+03 1.9278765026916719e+02 0 0 0
10837 4837 22 0.0000000000000000e+00 6.3485392537883672e+02 1.7662196817784939e+03 2.1971968280763056e+02 0 -1 0
10566 4566 22 0.0000000000000000e+00 9.2641322043524610e+02 2.1884280009577610e+03 2.2339167900192328e+02 0 1 1
11099 5099 22 0.0000000000000000e+00 2.1529133423731955e+02 2.2838296300222200e+03 2.2231607473167060e+02 0 0 0
10913 4913 22 0.0000000000000000e+00 1.0642254653944935e+03 2.3381954215295304e+03 2.2555564452481823e+02 0 0 0
10969 4969 22 0.0000000000000000e+00 6.5583223355916709e+02 1.3436914496609252e+03 2.5509441232173785e+02 0 0 0
10864 4864 22 0.0000000000000000e+00 1.0782619874224131e+03 1.3489059583475523e+03 2.4238937846474636e+02 0 -1 0
10621 4621 22 0.0000000000000000e+00 2.2080679009244011e+02 1.4707053856097602e+03 2.4580991556790218e+02 1 0 1
10523 4523 22 0.0000000000000000e+00 3.7798159043122570e+02 1.5140325306801117e+03 2.5761343037330175e+02 0 1 0
11765 5765 22 0.0000000000000000e+00 3.0691576966666571e+02 1.9284600141731867e+03 2.3724707990295423e+02 0 0 0
11148 5148 22 0.0000000000000000e+00 8.5915557866163692e+02 2.4365903106339310e+03 2.4954507718747456e+02 -1 -1 1
9604 3604 22 0.0000000000000000e+00 1.0772198618197863e+03 2.4870086204376539e+03 2.3658432428735082e+02 0 0 0
11507 5507 22 0.0000000000000000e+00 1.1042658459333359e+03 2.5006032366461536e+03 2.3512368708700640e+02 0 0 1
3467 1156 8 0.0000000000000000e+00 1.0037845881666500e+03 1.4764670692180794e+03 2.7301004268417250e+02 0 0 1
3466 1156 1 0.0000000000000000e+00 9.9408947521225969e+02 1.4779927414211440e+03 2.7492762460152909e+02 0 0 1
3468 1156 9 0.0000000000000000e+00 9.8439436300261355e+02 1.4795184124628615e+03 2.7684520682973618e+02 0 0 1
11969 5969 22 0.0000000000000000e+00 5.2808418655389312e+02 1.6329221378593220e+03 2.6212537394338602e+02 0 0 1
11024 5024 22 0.0000000000000000e+00 4.4540499383411964e+02 2.0001792669940121e+03 2.8489727932900399e+02 1 -1 0
9820 3820 22 0.0000000000000000e+00 8.3679779450427603e+01 2.3078166831274038e+03 2.8244875442704443e+02 0 -1 0
9794 3794 22 0.0000000000000000e+00 2.8326782799274927e+01 2.4845130590050817e+03 2.6091122335903242e+02 0 -1 0
9003 3003 22 0.0000000000000000e+00 3.2046935813424312e+02 1.3458630656110015e+03 2.9741641827540758e+02 0 0 1
9348 3348 22 0.0000000000000000e+00 9.4196840496776099e+02 1.5353798120438144e+03 3.0455742965758793e+02 0 0 0
11575 5575 22 0.0000000000000000e+00 1.2005414548149761e+03 1.5547797024458860e+03 2.9179592919710615e+02 0 0 1
10181 4181 22 0.0000000000000000e+00 9.5173399934436088e+02 2.1711796345125163e+03 3.0014822852792599e+02 0 0 1
11392 5392 22 0.0000000000000000e+00 2.0276435284082902e+02 2.2505829572979824e+03 2.9398579288351209e+02 0 -1 0
11087 5087 22 0.0000000000000000e+00 1.1422302158409393e+03 2.3543559883481234e+03 3.0111393483418340e+02 0 0 1
10682 4682 22 0.0000000000000000e+00 1.2160883502422450e+03 1.3815449892904890e+03 3.3662728701292582e+02 0 0 1
11399 5399 22 0.0000000000000000e+00 3.5024632813716259e+01 1.5105321705660399e+03 3.3282185697871915e+02 0 0 0
11453 5453 22 0.0000000000000000e+00 1.1844785066724346e+03 1.6738302006303502e+03 3.2427484007021275e+02 0 0 0
11429 5429 22 0.0000000000000000e+00 5.4619819574805922e+02 1.5058292643815862e+03 3.4222661817565302e+02 1 0 0
10881 4881 22 0.0000000000000000e+00 1.1588631935426858e+03 1.9054918929881651e+03 3.6027259547369118e+02 0 0 1
10310 4310 22 0.0000000000000000e+00 6.8169035702577412e+02 2.3294707809272400e+03 3.4605405823000905e+02 0 -1 0
10867 4867 22 0.0000000000000000e+00 5.6690689021541039e+02 1.5148115586691104e+03 3.8085048437539484e+02 1 0 0
10765 4765 22 0.0000000000000000e+00 8.1677444760680658e+02 1.5157928133185117e+03 3.8356155980126630e+02 0 0 0
11171 5171 22 0.0000000000000000e+00 6.8151076612017835e+02 1.8958394002584710e+03 3.8115191427714797e+02 1 0 1
9213 3213 22 0.0000000000000000e+00 6.0961552320143767e+02 2.4040053689018014e+03 3.7607241534707089e+02 0 0 0
11475 5475 22 0.0000000000000000e+00 7.2805316496125590e+02 2.4296489175249985e+03 3.8132595113441272e+02 1 0 0
10636 4636 22 0.0000000000000000e+00 6.5851761647068452e+02 2.5960368982489140e+03 3.7769778399280580e+02 0 0 0
10818 4818 22 0.0000000000000000e+00 8.8105651601356749e+02 1.6298047000949803e+03 4.0712480618625705e+02 0 0 0
9307 3307 22 0.0000000000000000e+00 1.0553303822836142e+03 1.7312864118575455e+03 3.9623199766823114e+02 0 0 0
10373 4373 22 0.0000000000000000e+00 4.7757753288792952e+02 1.7607409251191636e+03 4.1403610203082064e+02 1 0 1
11002 5002 22 0.0000000000000000e+00 2.1967871144734886e+02 1.8366886774468849e+03 4.0888977894299501e+02 1 0 0
9696 3696 22 0.0000000000000000e+00 4.5818822495786051e+00 2.2213503142752547e+03 3.9307784749467726e+02 0 -1 0
9423 3423 22 0.0000000000000000e+00 2.4116870459928333e+02 2.2806144766872958e+03 4.1362845723620524e+02 1 -1 0
9859 3859 22 0.0000000000000000e+00 4.4938078193758463e+02 2.4283660477679764e+03 4.0731769552009979e+02 0 0 0
9689 3689 22 0.0000000000000000e+00 1.2120908324024369e+03 2.6472672825692121e+03 4.0305244716725889e+02 1 -2 0
10356 4356 22 0.0000000000000000e+00 5.8647226524367818e+02 2.6822549611594500e+03 4.1421657498447735e+02 0 0 0
11061 5061 22 0.0000000000000000e+00 3.1271566489270964e+02 1.6642519037897355e+03 4.2049263295937891e+02 1 0 1
9888 3888 22 0.0000000000000000e+00 2.8739564976996468e+02 1.7013220098334425e+03 4.2479325446391528e+02 0 0 0
9833 3833 22 0.0000000000000000e+00 7.4815978986294635e+02 1.8591603953964891e+03 4.3894990300936769e+02 0 0 0
11915 5915 22 0.0000000000000000e+00 3.3398627734244604e+02 2.0722794034092785e+03 4.1701148757157330e+02 0 0 0
10622 4622 22 0.0000000000000000e+00 7.2878428273739621e+02 2.5153367955519325e+03 4.4028578648087529e+02 1 0 0
9382 3382 22 0.0000000000000000e+00 4.5490007371634243e+02 2.6154762952542233e+03 4.2747115743421563e+02 1 -1 0
9500 3500 22 0.0000000000000000e+00 8.2943869497080016e+02 2.0249983829415239e+03 4.4777370478650357e+02 0 -1 1
10745 4745 22 0.0000000000000000e+00 1.5391858426756843e+02 2.0977323503139060e+03 4.6399536445263163e+02 1 -1 0
9021 3021 22 0.0000000000000000e+00 1.1825800345807679e+03 2.1547773617824632e+03 4.4626606449469051e+02 0 -1 0
10085 4085 22 0.0000000000000000e+00 1.1882363809637552e+02 2.6673063651636689e+03 4.5097260119085587e+02 0 0 1
11813 5813 22 0.0000000000000000e+00 1.1252286594213178e+03 2.6656932673140814e+03 4.6385172227365263e+02 1 -1 0
9173 3173 22 0.0000000000000000e+00 3.9605238281945668e+02 1.3944642565408544e+03 4.8195652103209665e+02 0 0 0
11503 5503 22 0.0000000000000000e+00 1.2097789164388319e+03 1.4754766176856556e+03 4.9280690687081727e+02 0 0 0
9740 3740 22 0.0000000000000000e+00 4.0447073536052778e+02 1.7531375297101092e+03 4.6834927286751480e+02 0 0 1
9682 3682 22 0.0000000000000000e+00 5.8003217853039462e+02 2.2269110175246028e+03 4.8424040246322113e+02 0 -1 0
9405 3405 22 0.0000000000000000e+00 1.1792287297639616e+03 1.4074096214045164e+03 5.0000143199662375e+02 0 -1 0
11342 5342 22 0.0000000000000000e+00 2.9562123308418307e+02 1.6667661219130625e+03 5.1548909076959126e+02 1 0 0
9144 3144 22 0.0000000000000000e+00 1.6201435406702731e+02 1.8439503088924696e+03 5.1364533468005334e+02 1 -1 0
9008 3008 22 0.0000000000000000e+00 5.2089812375425754e+02 1.8797488024010131e+03 5.0904405514193888e+02 0 -1 1
3625 1209 1 0.0000000000000000e+00 8.3439120094030432e+02 1.9898898646571386e+03 5.1709145272147043e+02 0 0 0
3626 1209 10 0.0000000000000000e+00 8.4283882644999710e+02 1.9857519905624956e+03 5.1369798492547852e+02 0 0 0
10417 4417 22 0.0000000000000000e+00 4.1490327890872857e+02 2.0293364824825121e+03 5.1825993292913643e+02 0 0 1
10898 4898 22 0.0000000000000000e+00 6.5946299809642164e+02 2.0452158940844226e+03 4.9980546707459303e+02 1 -1 0
11173 5173 22 0.0000000000000000e+00 4.9994788909718721e+02 2.0775722828611138e+03 5.1628688668025040e+02 1 0 0
10565 4565 22 0.0000000000000000e+00 6.1656572474874042e+02 2.3129625693638595e+03 5.0978547852308333e+02 0 -1 0
9472 3472 22 0.0000000000000000e+00 8.6848261867107055e+02 2.3497912420174175e+03 5.0265140666494119e+02 1 0 0
10504 4504 22 0.0000000000000000e+00 6.0438541979706008e+02 2.4170740690273810e+03 5.2016096523444594e+02 1 -1 1
11543 5543 22 0.0000000000000000e+00 4.5356470403311147e+02 2.5375177379534821e+03 4.9492322536357989e+02 1 0 0
9574 3574 22 0.0000000000000000e+00 2.6805985307481239e+02 2.6436768020904738e+03 5.0828283822715963e+02 1 -2 1
10586 4586 22 0.0000000000000000e+00 7.0425300090593424e+01 1.6418181603962446e+03 5.4048715023798400e+02 0 0 0
11234 5234 22 0.0000000000000000e+00 3.2551005948713413e+02 1.7689846218660052e+03 5.2984774464010536e+02 1 0 1
10466 4466 22 0.0000000000000000e+00 5.2045338634199584e+02 1.8456972308144830e+03 5.4403724125631504e+02 1 -1 1
3627 1209 11 0.0000000000000000e+00 8.2594357544358127e+02 1.9940277382992640e+03 5.2048491962580101e+02 0 0 0
10860 4860 22 0.0000000000000000e+00 1.0087213561663418e+03 2.0467044837168905e+03 5.2663453897485374e+02 0 0 1
11744 5744 22 0.0000000000000000e+00 1.2107132670266411e+02 2.2736867606119863e+03 5.4352209977079758e+02 0 0 0
9991 3991 22 0.0000000000000000e+00 4.5235290985889213e+02 1.3647064858462143e+03 5.7167695390046094e+02 1 0 0
10015 4015 22 0.0000000000000000e+00 6.8182910421872441e+02 1.4708148855162081e+03 5.5579741459289403e+02 1 0 0
11857 5857 22 0.0000000000000000e+00 9.9221191042692658e+02 1.4686927962018253e+03 5.5289962435410712e+02 0 0 0
10199 4199 22 0.0000000000000000e+00 6.7345942566350845e+02 1.6875897230700732e+03 5.5515535195574830e+02 0 0 0
9236 3236 22 0.0000000000000000e+00 9.9602931385796194e+02 1.7436969274815847e+03 5.6359443240808787e+02 0 1 0
10878 4878 22 0.0000000000000000e+00 6.1092601513384636e+02 2.1747331888601502e+03 5.6443517554153482e+02 0 0 0
10555 4555 22 0.0000000000000000e+00 7.8272124983867047e+02 1.3545533933371528e+03 5.7437747548192874e+02 1 -1 0
11086 5086 22 0.0000000000000000e+00 5.8850569896170884e+02 1.4300970681006243e+03 5.8878898792392988e+02 0 -1 1
11474 5474 22 0.0000000000000000e+00 7.9600400876963113e+02 1.6715294376351321e+03 5.7421142998650009e+02 0 0 0
11338 5338 22 0.0000000000000000e+00 6.6371895563902649e+02 1.8196253955276777e+03 5.8941017211565213e+02 0 0 0
9189 3189 22 0.0000000000000000e+00 7.5082475959856731e+02 1.9134572344627181e+03 5.7480066199531541e+02 1 0 0
11814 5814 22 0.0000000000000000e+00 9.6311711722212681e+02 1.9763442366683344e+03 5.8803956099216873e+02 0 0 1
10828 4828 22 0.0000000000000000e+00 7.6123340229831956e+02 2.0978897819257149e+03 5.7678704025584921e+02 -1 0 1
9321 3321 22 0.0000000000000000e+00 2.2613965678670078e+02 2.3542377634142390e+03 5.7563508432294861e+02 0 0 0
10424 4424 22 0.0000000000000000e+00 1.1964725874682242e+03 2.3928244949868163e+03 5.7417803381566966e+02 0 0 1
11796 5796 22 0.0000000000000000e+00 4.3714649707957579e+02 2.4204245630140053e+03 5.7808582000973502e+02 0 -1 1
11325 5325 22 0.0000000000000000e+00 4.4928583956449131e+02 2.4311864077130931e+03 5.9810432178707993e+02 1 0 1
10479 4479 22 0.0000000000000000e+00 2.1087765990054538e+02 2.6150954356976445e+03 5.9368035323184120e+02 1 -1 1
11605 5605 22 0.0000000000000000e+00 4.4171850575062780e+02 1.4345022963566303e+03 6.1881881677428009e+02 0 -1 0
10701 4701 22 0.0000000000000000e+00 1.2208266203595237e+01 1.6620291836888789e+03 6.0745289294646784e+02 1 0 0
10888 4888 22 0.0000000000000000e+00 1.0250739772732993e+03 1.7604547974838572e+03 6.1700354247443533e+02 1 0 0
9116 3116 22 0.0000000000000000e+00 6.3286014288360299e+01 1.8052080012749154e+03 6.1652495795885079e+02 0 -1 0
9555 3555 22 0.0000000000000000e+00 2.2437765157032024e+02 2.0060920462235240e+03 6.2404520641042097e+02 0 0 1
11767 5767 22 0.0000000000000000e+00 1.1274207555110590e+03 2.2097035761934426e+03 6.0029566700218732e+02 0 -1 1
9206 3206 22 0.0000000000000000e+00 1.1436379786174364e+03 2.5207515445314752e+03 6.0657520410043583e+02 0 0 0
10764 4764 22 0.0000000000000000e+00 1.2988084153150119e+01 1.6032722107364432e+03 6.4603568914054642e+02 0 0 0
11408 5408 22 0.0000000000000000e+00 1.5839691318597005e+02 1.6530258611724184e+03 6.3187511109612137e+02 -1 -1 0
11370 5370 22 0.0000000000000000e+00 9.6500598005499796e+02 1.9114367070298604e+03 6.3043940453453331e+02 0 0 0
11932 5932 22 0.0000000000000000e+00 1.1284562597254137e+03 1.9890319611493840e+03 6.4560911938890206e+02 0 1 0
10697 4697 22 0.0000000000000000e+00 7.4318091080463944e+02 2.3571511127977992e+03 6.3279884350736040e+02 1 0 1
11531 5531 22 0.0000000000000000e+00 5.0091794904685446e+02 1.6175660466516651e+03 6.6118587944778142e+02 -1 0 0
9933 3933 22 0.0000000000000000e+00 3.5741275821346335e+02 2.0354945280391019e+03 6.5285253711497126e+02 0 0 0
11598 5598 22 0.0000000000000000e+00 1.4688480783350872e+02 2.3766702736678249e+03 6.7213760928627073e+02 0 0 0
9314 3314 22 0.0000000000000000e+00 8.1993904510970623e+01 2.6823216143807795e+03 6.6064837784756946e+02 -1 0 0
10148 4148 22 0.0000000000000000e+00 1.4333833707472050e+02 2.6602033603989094e+03 6.7407413630876215e+02 1 0 0
9734 3734 22 0.0000000000000000e+00 9.0971096072975013e+02 1.6697160411420396e+03 6.8705576517800114e+02 0 0 0
11632 5632 22 0.0000000000000000e+00 2.0981899561182846e+02 1.8590166747339313e+03 7.0104313413466730e+02 0 0 0
11958 5958 22 0.0000000000000000e+00 2.9423090939837596e+02 1.9486646654581305e+03 6.9885900410601664e+02 0 0 0
11152 5152 22 0.0000000000000000e+00 9.3020100239259273e+02 1.9534087128711785e+03 6.8515448672616856e+02 0 0 -1
11795 5795 22 0.0000000000000000e+00 1.0885772910379744e+03 2.2372684346244841e+03 6.8731285119573079e+02 -1 -1 0
9914 3914 22 0.0000000000000000e+00 1.0291034667921524e+03 1.3754684663396865e+03 7.2794265937213618e+02 0 1 0
11639 5639 22 0.0000000000000000e+00 1.1523732762823045e+03 1.7176254202661796e+03 7.2363880331906455e+02 0 1 0
11879 5879 22 0.0000000000000000e+00 5.8561969260839157e+02 2.1698409508525765e+03 7.1521010101928766e+02 0 1 1
4995 1665 13 0.0000000000000000e+00 1.1334741396011657e+03 1.3492368932346853e+03 7.5437809250900000e+02 0 0 0
9939 3939 22 0.0000000000000000e+00 1.2001290207226016e+03 1.3939090079384280e+03 7.3396736264614856e+02 0 1 0
11381 5381 22 0.0000000000000000e+00 1.0016198919285519e+03 1.4163257359729794e+03 7.5221551529216322e+02 0 0 0
10901 4901 22 0.0000000000000000e+00 1.4958390977359508e+02 1.4327662501794759e+03 7.4444134268062408e+02 1 0 1
9133 3133 22 0.0000000000000000e+00 1.6615104055929478e+02 1.4434398861785523e+03 7.5328892942932498e+02 0 -1 0
10208 4208 22 0.0000000000000000e+00 9.2704216697002278e+02 1.4242392808266168e+03 7.4345816908684913e+02 0 0 0
9227 3227 22 0.0000000000000000e+00 1.0649087238464179e+02 1.9368137565075040e+03 7.4400924697545111e+02 0 0 0
11735 5735 22 0.0000000000000000e+00 2.9173226028455605e+02 2.0127609051504078e+03 7.4912411616176405e+02 1 0 0
10564 4564 22 0.0000000000000000e+00 2.7120121461051309e+02 2.3684222430025816e+03 7.5183980837832678e+02 0 0 0
10333 4333 22 0.0000000000000000e+00 5.6015499480353481e+02 2.6813413447563298e+03 7.4230076084520829e+02 1 -1 2
11036 5036 22 0.0000000000000000e+00 7.1480555913706735e+02 1.3634810446096353e+03 7.7996321777973105e+02 0 1 0
4988 1663 12 0.0000000000000000e+00 1.1000407882927580e+03 1.3506980305555505e+03 7.7992994430618569e+02 0 0 0
4993 1665 1 0.0000000000000000e+00 1.1247482829247790e+03 1.3461230494910367e+03 7.5814152179719588e+02 0 0 0
4994 1665 12 0.0000000000000000e+00 1.1160224262483921e+03 1.3430092057473883e+03 7.6190495108539176e+02 0 0 0
10737 4737 22 0.0000000000000000e+00 1.5663529561688429e+02 1.3941515885648580e+03 7.5511409818092420e+02 1 0 1
10908 4908 22 0.0000000000000000e+00 2.0889325633501008e+02 2.1478134821178965e+03 7.6874435458001130e+02 0 1 0
9978 3978 22 0.0000000000000000e+00 1.0672009574300573e+03 2.2741627588198598e+03 7.5729360941549362e+02 0 -1 1
11764 5764 22 0.0000000000000000e+00 1.3131896750202844e+02 2.5417628727856309e+03 7.6075482240534950e+02 1 -1 0
11197 5197 22 0.0000000000000000e+00 3.2779392727289724e+02 2.5414397498278818e+03 7.6130304992846482e+02 0 -1 0
9471 3471 22 0.0000000000000000e+00 1.0899945590630184e+03 2.6635733422042535e+03 7.5596131215127821e+02 0 -1 0
4987 1663 1 0.0000000000000000e+00 1.1011865874949835e+03 1.3597212334544404e+03 7.8408553834450834e+02 0 0 0
4989 1663 13 0.0000000000000000e+00 1.1023323862128179e+03 1.3687444357955687e+03 7.8824113358876059e+02 0 0 0
6481 2161 1 0.0000000000000000e+00 1.1202775745436138e+03 1.3457721830300386e+03 7.8144351598274659e+02 0 0 0
6483 2161 17 0.0000000000000000e+00 1.1276250891040754e+03 1.3518149928359853e+03 7.8452547575578126e+02 0 0 0
10309 4309 22 0.0000000000000000e+00 6.0405535706876856e+02 1.4672904101640163e+03 7.8959678357491453e+02 0 0 0
10451 4451 22 0.0000000000000000e+00 5.9482999133147985e+02 1.5339601475780050e+03 8.0321741316983514e+02 1 0 0
9104 3104 22 0.0000000000000000e+00 1.1304618342731654e+01 2.0581049995158451e+03 7.8599349611027810e+02 0 1 0
11208 5208 22 0.0000000000000000e+00 4.6655650498415702e+02 2.6832004112695336e+03 7.8350825656876191e+02 0 1 0
10074 4074 22 0.0000000000000000e+00 4.0298991117542857e+02 1.6912969867141528e+03 8.0651388448340242e+02 0 -1 1
10928 4928 22 0.0000000000000000e+00 3.6338772898503017e+01 1.7455067177565738e+03 8.1342529555022327e+02 0 0 0
11786 5786 22 0.0000000000000000e+00 4.5402459384961981e+02 2.2069137823673718e+03 8.2138920171628274e+02 0 0 1
10607 4607 22 0.0000000000000000e+00 7.6263488238556658e+02 2.2041164414546342e+03 8.0910346984125647e+02 0 -1 0
10500 4500 22 0.0000000000000000e+00 9.9143183952313041e+02 2.6138141157365649e+03 8.1975454892719790e+02 0 -1 0
11910 5910 22 0.0000000000000000e+00 6.8559503419882242e+02 1.8866104953280048e+03 8.4744052777832587e+02 0 0 -1
10578 4578 22 0.0000000000000000e+00 2.0841988931908329e+01 2.0711208668976119e+03 8.3974939354995149e+02 0 0 0
10012 4012 22 0.0000000000000000e+00 8.0507412502828811e+02 2.3172420968241704e+03 8.3593379535769316e+02 0 0 0
9134 3134 22 0.0000000000000000e+00 7.6623303756518976e+02 2.3941180785571892e+03 8.5395376480383493e+02 0 -1 0
10140 4140 22 0.0000000000000000e+00 1.0113407140907503e+03 2.6858308597827750e+03 8.3805744753330055e+02 0 -1 0
11710 5710 22 0.0000000000000000e+00 5.7336709901972233e+02 1.4963130367222655e+03 8.8038332350132237e+02 0 0 0
10384 4384 22 0.0000000000000000e+00 2.7223726692462861e+02 1.5455963850073870e+03 8.6091958611280256e+02 0 0 0
9852 3852 22 0.0000000000000000e+00 1.7856608040401461e+01 1.8047171513097574e+03 8.7703321444305516e+02 1 -1 0
11194 5194 22 0.0000000000000000e+00 9.9150239014893856e+01 1.8602106223304138e+03 8.7462898262884960e+02 0 0 0
11877 5877 22 0.0000000000000000e+00 4.2631143951904738e+02 2.0500446972480327e+03 8.7750844059854478e+02 0 0 1
11974 5974 22 0.0000000000000000e+00 9.3396757187368701e+02 1.4041559097724123e+03 8.9146261865931160e+02 1 0 0
11207 5207 22 0.0000000000000000e+00 1.1712688343240513e+03 1.6194606864491418e+03 8.8558648473369033e+02 0 -1 0
9084 3084 22 0.0000000000000000e+00 1.1387967635326919e+02 1.7730495392097421e+03 8.8525226000542432e+02 0 -1 0
4050 1350 11 0.0000000000000000e+00 6.7146479264474704e+02 1.8568721844030731e+03 8.9154843739693581e+02 0 0 0
4048 1350 1 0.0000000000000000e+00 6.7063223599558535e+02 1.8607349066187573e+03 9.0073463531973448e+02 0 0 0
4049 1350 10 0.0000000000000000e+00 6.6979967934642343e+02 1.8645976288344425e+03 9.0992083324253349e+02 0 0 0
10165 4165 22 0.0000000000000000e+00 4.2239433814753801e+02 2.0781632325427804e+03 8.8712016203079725e+02 0 0 0
10042 4042 22 0.0000000000000000e+00 5.3033005544969785e+02 2.6313966732376248e+03 9.0221762645553702e+02 0 -1 0
11015 5015 22 0.0000000000000000e+00 1.1905539703242227e+03 2.0263730595278048e+03 9.1458611206559624e+02 0 -1 0
228 76 3 0.0000000000000000e+00 1.0955843503865481e+03 2.0472456376556747e+03 9.3360887108698114e+02 0 0 0
9760 3760 22 0.0000000000000000e+00 2.4022729277170225e+02 1.4853038186407334e+03 9.5040901369757489e+02 0 -1 -1
9257 3257 22 0.0000000000000000e+00 3.4621535738775418e+02 1.5302019180988902e+03 9.6032450777454881e+02 0 0 0
11630 5630 22 0.0000000000000000e+00 1.1590784115216261e+03 1.6995347525358443e+03 9.5955989562325669e+02 0 0 0
11643 5643 22 0.0000000000000000e+00 4.0310996268062189e+02 1.9229891158644500e+03 9.4303404158263641e+02 1 0 0
9128 3128 22 0.0000000000000000e+00 6.5791636950196164e+02 2.0093774453580463e+03 9.5210233128964103e+02 0 0 1
226 76 1 0.0000000000000000e+00 1.1006098697574214e+03 2.0438073471647485e+03 9.4154122977235693e+02 0 0 0
227 76 2 0.0000000000000000e+00 1.1056353891282949e+03 2.0403690566738228e+03 9.4947358845773374e+02 0 0 0
9885 3885 22 0.0000000000000000e+00 9.9458041321616872e+02 2.1571248554627814e+03 9.5987258882240428e+02 1 0 0
10282 4282 22 0.0000000000000000e+00 4.9847653605648253e+02 2.4086878776018466e+03 9.5657890612707706e+02 0 0 1
11255 5255 22 0.0000000000000000e+00 5.7654210934063565e+02 2.5007527893979691e+03 9.5055287564861555e+02 0 0 -1
3516 1172 9 0.0000000000000000e+00 5.8653463278512947e+02 2.6061803762824052e+03 9.4933124052097958e+02 0 0 0
3514 1172 1 0.0000000000000000e+00 5.9211340449928548e+02 2.6133186806093499e+03 9.5356466780507787e+02 0 0 0
3515 1172 8 0.0000000000000000e+00 5.9769217759426658e+02 2.6204569852016598e+03 9.5779809524051109e+02 0 0 0
9010 3010 22 0.0000000000000000e+00 7.6178972203398291e+02 2.6238570780482960e+03 9.4095643407103535e+02 1 0 0
10822 4822 22 0.0000000000000000e+00 9.3338317903415913e+01 1.4029236288781128e+03 9.6742586449154294e+02 1 -1 0
10418 4418 22 0.0000000000000000e+00 8.2201368131312734e+02 1.4009382373094693e+03 9.8791589808464460e+02 0 0 0
3116 1039 8 0.0000000000000000e+00 9.5741912989719026e+02 1.6385854725859535e+03 9.6882185443549372e+02 0 0 0
3115 1039 1 0.0000000000000000e+00 9.5762386183047829e+02 1.6466309549325679e+03 9.7475719673071410e+02 0 0 0
3117 1039 9 0.0000000000000000e+00 9.5782859353726326e+02 1.6546764380590093e+03 9.8069253844235504e+02 0 0 0
3234 1078 9 0.0000000000000000e+00 1.1543718648319264e+03 1.7094372020011681e+03 9.7014920179271326e+02 0 0 0
3232 1078 1 0.0000000000000000e+00 1.1598857480129743e+03 1.7177686395380015e+03 9.6971997166791562e+02 0 0 0
3233 1078 8 0.0000000000000000e+00 1.1653996311940218e+03 1.7261000770748346e+03 9.6929074154311809e+02 0 0 0
10117 4117 22 0.0000000000000000e+00 8.9964713641282981e+02 1.9625956508489187e+03 9.6464912014664446e+02 0 0 0
10810 4810 22 0.0000000000000000e+00 3.6030426113668125e+02 2.5013239911155492e+03 9.6364542070461709e+02 1 -1 0
10083 4083 22 0.0000000000000000e+00 3.9281094936126988e+02 2.6873329724025461e+03 9.8285068699399289e+02 0 -1 0
3214 1072 1 0.0000000000000000e+00 1.0354738226841571e+03 1.5224324412572528e+03 1.0134614253595176e+03 0 0 0
3215 1072 8 0.0000000000000000e+00 1.0279020322181623e+03 1.5277450678065852e+03 1.0096609003118442e+03 0 0 0
9546 3546 22 0.0000000000000000e+00 7.0414569358478604e+02 1.5697702276382208e+03 1.0079538902797879e+03 0 1 0
9274 3274 22 0.0000000000000000e+00 8.2802625750558434e+02 1.8704831972538914e+03 9.9218259071464638e+02 0 0 0
9640 3640 22 0.0000000000000000e+00 5.9111357105068623e+02 2.0304678815715099e+03 9.9742630561849342e+02 0 0 0
9705 3705 22 0.0000000000000000e+00 1.1109682675650959e+03 2.2768802981950562e+03 1.0098090106530700e+03 0 0 0
10570 4570 22 0.0000000000000000e+00 4.8938266810956867e+02 2.4616511105425930e+03 1.0062861528804885e+03 0 0 0
10218 4218 22 0.0000000000000000e+00 1.0509983200810702e+03 2.4630360377821025e+03 9.9764579950934922e+02 0 -1 0
10173 4173 22 0.0000000000000000e+00 9.1982016341676433e+02 2.5735140642950855e+03 9.8867189042163375e+02 1 -1 0
11448 5448 22 0.0000000000000000e+00 7.4880942969370881e+02 2.6189073958802765e+03 9.9428892260008013e+02 -1 0 0
11488 5488 22 0.0000000000000000e+00 6.6211676820901926e+02 2.7073070323070979e+03 1.0047383384456514e+03 0 0 0
3216 1072 9 0.0000000000000000e+00 1.0430456137340884e+03 1.5171198153873579e+03 1.0172619499629135e+03 0 0 0
10159 4159 22 0.0000000000000000e+00 4.6744229126326502e+02 1.5362661213411523e+03 1.0167937422892339e+03 0 0 1
3024 1008 9 0.0000000000000000e+00 8.6480128033291749e+02 1.6805329489300830e+03 1.0267991209478103e+03 0 0 0
3022 1008 1 0.0000000000000000e+00 8.6863976860945104e+02 1.6719024555775122e+03 1.0300825014556244e+03 0 0 0
3023 1008 8 0.0000000000000000e+00 8.7247825678307379e+02 1.6632719612305270e+03 1.0333658819400052e+03 0 0 0
11385 5385 22 0.0000000000000000e+00 9.3166175287566955e+02 1.8699144998302274e+03 1.0301446673953510e+03 0 0 0
9653 3653 22 0.0000000000000000e+00 8.8610105265160371e+02 2.0261104853206330e+03 1.0266727185449843e+03 0 -1 0
9654 3654 22 0.0000000000000000e+00 7.5117066924442304e+02 2.0696579092694633e+03 1.0275698413015450e+03 0 -1 0
10109 4109 22 0.0000000000000000e+00 1.1731729571207118e+03 2.1490999615570495e+03 1.0334412113652400e+03 0 -1 0
11072 5072 22 0.0000000000000000e+00 7.3252065177542465e+02 2.3237326238437436e+03 1.0331720146453524e+03 1 0 0
11995 5995 22 0.0000000000000000e+00 9.0680691638051326e+02 2.3175300666597191e+03 1.0380860168650713e+03 0 0 0
11603 5603 22 0.0000000000000000e+00 5.8614012802306127e+02 2.6597083514837695e+03 1.0148463015730437e+03 0 0 0
10329 4329 22 0.0000000000000000e+00 9.5489676555318863e+02 1.4443296256541164e+03 1.0610987981530532e+03 1 1 -1
9447 3447 22 0.0000000000000000e+00 4.4696630824039823e+02 1.4953682508769321e+03 1.0421176771534795e+03 1 0 0
10852 4852 22 0.0000000000000000e+00 4.4748194798268287e+02 2.0213240415423036e+03 1.0568748524614202e+03 0 -1 1
11937 5937 22 0.0000000000000000e+00 1.1866771071091327e+03 2.1088656055752490e+03 1.0516779445061318e+03 0 0 0
10301 4301 22 0.0000000000000000e+00 9.6235538343587700e+02 2.1802618643515207e+03 1.0528880215574782e+03 0 0 0
9011 3011 22 0.0000000000000000e+00 8.9527552795764984e+02 2.5616936764920920e+03 1.0431450525834659e+03 0 -1 0
10906 4906 22 0.0000000000000000e+00 1.0986009737822058e+03 2.6151139777087014e+03 1.0437012205777999e+03 -1 0 0
11993 5993 22 0.0000000000000000e+00 1.0211616195556846e+03 1.7660206413411952e+03 1.0681040455507184e+03 0 -1 0
10136 4136 22 0.0000000000000000e+00 1.1541462449870696e+03 2.1910393562567797e+03 1.0725674780870063e+03 0 0 0
11031 5031 22 0.0000000000000000e+00 9.2043692453813037e+01 2.3674527806073074e+03 1.0853712497475706e+03 0 0 0
10223 4223 22 0.0000000000000000e+00 3.4838828649758830e+02 2.5665526972153293e+03 1.0789709428293122e+03 0 0 0
11699 5699 22 0.0000000000000000e+00 1.0332722623003604e+03 2.5547522188498742e+03 1.0741760222026473e+03 0 0 0
10836 4836 22 0.0000000000000000e+00 2.4464746270817554e+02 2.5833634493501049e+03 1.0755317698580295e+03 0 0 0
10717 4717 22 0.0000000000000000e+00 1.5299126746678559e+02 2.6706064779781009e+03 1.0865508489902186e+03 0 0 -1
10234 4234 22 0.0000000000000000e+00 6.1898813468433320e+02 1.3900006080550959e+03 1.0944103043535317e+03 0 0 0
6996 2332 17 0.0000000000000000e+00 1.1867740957720648e+03 1.4166483825467276e+03 1.1119083675782667e+03 0 0 0
3347 1116 8 0.0000000000000000e+00 1.1812801589359551e+03 1.4426170358330687e+03 1.1128534518703036e+03 0 0 0
6994 2332 1 0.0000000000000000e+00 1.1867077265433411e+03 1.4241365577815893e+03 1.1185357969955173e+03 0 0 0
5724 1908 15 0.0000000000000000e+00 1.2059377276037069e+03 1.4333275566536245e+03 1.0975601496988222e+03 0 0 0
5723 1908 14 0.0000000000000000e+00 1.1982946587212189e+03 1.4388146430050840e+03 1.1152088146254639e+03 0 0 0
5722 1908 1 0.0000000000000000e+00 1.2021161932683574e+03 1.4360710993759681e+03 1.1063844823444267e+03 0 0 0
9275 3275 22 0.0000000000000000e+00 3.2795741436223153e+02 1.4653588153439821e+03 1.1176874405773196e+03 0 0 1
3346 1116 1 0.0000000000000000e+00 1.1813121233650709e+03 1.4482107405303361e+03 1.1045643360652332e+03 0 0 0
3348 1116 9 0.0000000000000000e+00 1.1813440868550824e+03 1.4538044460720091e+03 1.0962752196237184e+03 0 0 0
1182 394 5 0.0000000000000000e+00 1.2098184313885188e+03 1.4702630462704558e+03 1.1157978022756313e+03 0 0 0
10034 4034 22 0.0000000000000000e+00 6.2959102674486337e+02 1.7633007380231834e+03 1.1184208360778705e+03 0 0 0
11218 5218 22 0.0000000000000000e+00 1.0159104559641876e+03 1.7801849107497110e+03 1.0987748135652143e+03 0 0 0
11277 5277 22 0.0000000000000000e+00 5.9054968733615576e-01 2.3634984252584936e+03 1.1161036580914174e+03 0 0 0
10202 4202 22 0.0000000000000000e+00 7.8096783219533131e+02 2.3992879997311775e+03 1.1146727238903779e+03 0 -1 0
4899 1633 13 0.0000000000000000e+00 1.0088314650506489e+03 1.3825298400351512e+03 1.1356151957982852e+03 0 0 0
4897 1633 1 0.0000000000000000e+00 1.0157845473315542e+03 1.3888139251938364e+03 1.1391030205416500e+03 0 0 0
3702 1234 11 0.0000000000000000e+00 1.0296845657847650e+03 1.3742033833558608e+03 1.1361370077866179e+03 0 0 0
4898 1633 12 0.0000000000000000e+00 1.0227376290350427e+03 1.3950980095636965e+03 1.1425908454955943e+03 0 0 0
3700 1234 1 0.0000000000000000e+00 1.0341755544630419e+03 1.3818367535190941e+03 1.1407805720532313e+03 0 0 0
6444 2148 17 0.0000000000000000e+00 9.6701598227200134e+02 1.4205578737960045e+03 1.1445778663831188e+03 0 0 0
6024 2008 15 0.0000000000000000e+00 9.8865922505723233e+02 1.3980544943654554e+03 1.1354163477585346e+03 0 0 0
6022 2008 1 0.0000000000000000e+00 9.9470786955388155e+02 1.4031479771606214e+03 1.1415376501830481e+03 0 0 0
3350 1117 8 0.0000000000000000e+00 1.0059793657675367e+03 1.4138024450238447e+03 1.1326300521076284e+03 0 0 0
3349 1117 1 0.0000000000000000e+00 1.0140409504291608e+03 1.4195853799844110e+03 1.1313776470996452e+03 0 0 0
6259 2087 1 0.0000000000000000e+00 1.0566689486321764e+03 1.3961172298929002e+03 1.1410045499373507e+03 0 0 0
1404 468 5 0.0000000000000000e+00 1.0396530237612722e+03 1.4149674991782990e+03 1.1370523062183570e+03 0 0 0
6261 2087 15 0.0000000000000000e+00 1.0590846142331520e+03 1.3957081957361329e+03 1.1313093313322254e+03 0 0 0
7404 2468 19 0.0000000000000000e+00 1.1659580263969378e+03 1.4149520579460586e+03 1.1238845409654439e+03 0 0 0
7402 2468 1 0.0000000000000000e+00 1.1712912772122679e+03 1.4200858228455322e+03 1.1306077011406726e+03 0 0 0
8446 2816 1 0.0000000000000000e+00 1.1951238067835816e+03 1.4140508771821803e+03 1.1409271295039564e+03 0 0 0
8448 2816 21 0.0000000000000000e+00 1.1964765040326927e+03 1.4045016443599998e+03 1.1435695402623578e+03 0 0 0
5784 1928 15 0.0000000000000000e+00 9.8633119000021486e+02 1.4464974713225051e+03 1.1345668633611326e+03 0 0 0
5782 1928 1 0.0000000000000000e+00 9.8839135926923916e+02 1.4407799678373381e+03 1.1425082647077670e+03 0 0 0
3351 1117 9 0.0000000000000000e+00 1.0221025342642122e+03 1.4253683152858432e+03 1.1301252416437906e+03 0 0 0
7719 2573 19 0.0000000000000000e+00 1.0073302495846136e+03 1.4290516702702591e+03 1.1398174189313181e+03 0 0 0
1866 622 7 0.0000000000000000e+00 1.0489578752489226e+03 1.4261418810255657e+03 1.1445767569378133e+03 0 0 0
8260 2754 1 0.0000000000000000e+00 1.1662094861865967e+03 1.4471337915604427e+03 1.1264746620544909e+03 0 0 0
7403 2468 18 0.0000000000000000e+00 1.1766245283893686e+03 1.4252195872493326e+03 1.1373308625900404e+03 0 0 0
6995 2332 16 0.0000000000000000e+00 1.1866413565079497e+03 1.4316247326276350e+03 1.1251632268578621e+03 0 0 0
8261 2754 20 0.0000000000000000e+00 1.1728189197002039e+03 1.4412097167276347e+03 1.1310812561084463e+03 0 0 0
7667 2556 18 0.0000000000000000e+00 1.1867061846947456e+03 1.4389141057172435e+03 1.1407196766878699e+03 0 0 0
8447 2816 20 0.0000000000000000e+00 1.1937711097194035e+03 1.4236001115208317e+03 1.1382847179293949e+03 0 0 0
6329 2110 16 0.0000000000000000e+00 1.2014798153337154e+03 1.4377866598624651e+03 1.1323657694635062e+03 0 0 0
6328 2110 1 0.0000000000000000e+00 1.2097553443390254e+03 1.4328210777529041e+03 1.1349846660364738e+03 0 0 0
7666 2556 1 0.0000000000000000e+00 1.1921678005372296e+03 1.4465452919635984e+03 1.1441744925058244e+03 0 0 0
8262 2754 21 0.0000000000000000e+00 1.1596000518679593e+03 1.4530578668393048e+03 1.1218680665332383e+03 0 0 0
6116 2039 14 0.0000000000000000e+00 1.1897324491736733e+03 1.4489167636940829e+03 1.1273313043542603e+03 0 0 0
6117 2039 15 0.0000000000000000e+00 1.1802075046500700e+03 1.4664743013638931e+03 1.1263271576753523e+03 0 0 0
6115 2039 1 0.0000000000000000e+00 1.1849699768698545e+03 1.4576955330272197e+03 1.1268292310144370e+03 0 0 0
3815 1272 10 0.0000000000000000e+00 1.1770722707990610e+03 1.4530884082384671e+03 1.1445849886383064e+03 0 0 0
1181 394 4 0.0000000000000000e+00 1.2059496000389095e+03 1.4524847107812700e+03 1.1241021937395662e+03 0 0 0
1180 394 1 0.0000000000000000e+00 1.2078840150074359e+03 1.4613738781897150e+03 1.1199499983793196e+03 0 0 0
10577 4577 22 0.0000000000000000e+00 5.8001460077648494e+02 1.5187475352418996e+03 1.1257331426442393e+03 1 -1 0
3747 1249 11 0.0000000000000000e+00 5.2568469606957797e+02 1.5351150949319610e+03 1.1350210100003981e+03 0 0 0
11080 5080 22 0.0000000000000000e+00 1.1215867441329110e+03 1.5536677588314465e+03 1.1208883956196812e+03 1 0 1
4062 1354 11 0.0000000000000000e+00 1.1869772080711982e+03 1.6274957923899819e+03 1.1430699122082437e+03 0 0 0
10142 4142 22 0.0000000000000000e+00 6.9933771438132999e+02 1.6516636632419663e+03 1.1234628385813526e+03 1 0 0
2067 689 7 0.0000000000000000e+00 1.1673540522687845e+03 1.6542649014393419e+03 1.1359859995626064e+03 0 0 0
11096 5096 22 0.0000000000000000e+00 5.1816864785994551e+02 1.8170273418697552e+03 1.1386109052561972e+03 1 0 0
9815 3815 22 0.0000000000000000e+00 7.7400576309678593e+02 2.3946325029007589e+03 1.1415930650379350e+03 1 -1 -1
11511 5511 22 0.0000000000000000e+00 5.3268198424111881e+02 2.4283045567025988e+03 1.1187293877351665e+03 0 0 0
4024 1342 1 0.0000000000000000e+00 1.0382740397582750e+03 1.3679273386781042e+03 1.1630341862213736e+03 0 0 0
4026 1342 11 0.0000000000000000e+00 1.0414444207353938e+03 1.3596889143201554e+03 1.1677328088967356e+03 0 0 0
1728 576 5 0.0000000000000000e+00 9.9560539331487917e+02 1.3824759165966229e+03 1.1589628610500658e+03 0 0 0
1726 576 1 0.0000000000000000e+00 1.0028530390980212e+03 1.3890163905014765e+03 1.1567963370456559e+03 0 0 0
6588 2196 17 0.0000000000000000e+00 1.0167730848396006e+03 1.3748609387614349e+03 1.1614615001915272e+03 0 0 0
6586 2196 1 0.0000000000000000e+00 1.0220470633041890e+03 1.3832230697208661e+03 1.1599581956537829e+03 0 0 0
6587 2196 16 0.0000000000000000e+00 1.0273210409806588e+03 1.3915852009327380e+03 1.1584548899692422e+03 0 0 0
3701 1234 10 0.0000000000000000e+00 1.0386665423602255e+03 1.3894701241391531e+03 1.1454241358941624e+03 0 0 0
4025 1342 10 0.0000000000000000e+00 1.0351036587682406e+03 1.3761657628689472e+03 1.1583355645318666e+03 0 0 0
7130 2377 16 0.0000000000000000e+00 1.0435169470920157e+03 1.3903108294789429e+03 1.1626125748939569e+03 0 0 0
7129 2377 1 0.0000000000000000e+00 1.0499983389486642e+03 1.3838105196708304e+03 1.1665796288074237e+03 0 0 0
7131 2377 17 0.0000000000000000e+00 1.0564797318599578e+03 1.3773102091576279e+03 1.1705466820959343e+03 0 0 0
1950 650 7 0.0000000000000000e+00 1.0829311075773026e+03 1.3890440030925829e+03 1.1609202450852756e+03 0 0 0
1948 650 1 0.0000000000000000e+00 1.0744810086384061e+03 1.3942052298670435e+03 1.1623193717102777e+03 0 0 0
6442 2148 1 0.0000000000000000e+00 9.7694533023420797e+02 1.4195926603799262e+03 1.1452681065345478e+03 0 0 0
1326 442 5 0.0000000000000000e+00 9.7438530584960051e+02 1.3960659173940242e+03 1.1583612889813496e+03 0 0 0
5949 1983 15 0.0000000000000000e+00 9.6573643330443849e+02 1.4175412661358293e+03 1.1684088750091576e+03 0 0 0
5947 1983 1 0.0000000000000000e+00 9.7437273344817959e+02 1.4211074266611731e+03 1.1648456151310124e+03 0 0 0
1324 442 1 0.0000000000000000e+00 9.8191325567975537e+02 1.4025835760422813e+03 1.1592832966451190e+03 0 0 0
1325 442 4 0.0000000000000000e+00 9.8944120612240602e+02 1.4091012339505285e+03 1.1602053045867988e+03 0 0 0
6443 2148 16 0.0000000000000000e+00 9.8687467683387547e+02 1.4186274467346018e+03 1.1459583477304539e+03 0 0 0
6023 2008 14 0.0000000000000000e+00 1.0007565147117299e+03 1.4082414594841989e+03 1.1476589520241041e+03 0 0 0
92 31 2 0.0000000000000000e+00 1.0170072956108534e+03 1.3977473922950978e+03 1.1702462871067189e+03 0 0 0
1727 576 4 0.0000000000000000e+00 1.0101006852193403e+03 1.3955568652809616e+03 1.1546298140998565e+03 0 0 0
6959 2320 16 0.0000000000000000e+00 1.0060119016054014e+03 1.4088981648267670e+03 1.1644595889207333e+03 0 0 0
317 106 2 0.0000000000000000e+00 1.0217905863679740e+03 1.4075538769277712e+03 1.1572329419910411e+03 0 0 0
316 106 1 0.0000000000000000e+00 1.0224246460966328e+03 1.4160510833617707e+03 1.1519988754203434e+03 0 0 0
6260 2087 14 0.0000000000000000e+00 1.0542532844318828e+03 1.3965262638983797e+03 1.1506997684191813e+03 0 0 0
1402 468 1 0.0000000000000000e+00 1.0387003080834450e+03 1.4093090794181771e+03 1.1452422152428855e+03 0 0 0
140 47 2 0.0000000000000000e+00 1.0336754672245411e+03 1.4185174403284768e+03 1.1616571493034610e+03 0 0 0
1403 468 4 0.0000000000000000e+00 1.0377475915424050e+03 1.4036506600110806e+03 1.1534321253305407e+03 0 0 0
6017 2006 14 0.0000000000000000e+00 1.0505250729763561e+03 1.4057848257096371e+03 1.1651140454393922e+03 0 0 0
1864 622 1 0.0000000000000000e+00 1.0549512531539606e+03 1.4192666398459739e+03 1.1486768160474544e+03 0 0 0
674 225 2 0.0000000000000000e+00 1.0332020855587953e+03 1.4028095603975605e+03 1.1693526956138760e+03 0 0 0
1865 622 6 0.0000000000000000e+00 1.0609446318041362e+03 1.4123913990060166e+03 1.1527768745831445e+03 0 0 0
1949 650 6 0.0000000000000000e+00 1.0660309090697081e+03 1.3993664568612887e+03 1.1637184995822943e+03 0 0 0
5115 1705 13 0.0000000000000000e+00 1.1520177684444225e+03 1.4054152998714299e+03 1.1470948626845072e+03 0 0 0
5113 1705 1 0.0000000000000000e+00 1.1580362262417509e+03 1.4133606535682625e+03 1.1479008012036174e+03 0 0 0
5114 1705 12 0.0000000000000000e+00 1.1640546827896239e+03 1.4213060066494520e+03 1.1487067399673595e+03 0 0 0
8940 2980 21 0.0000000000000000e+00 1.1874769508176037e+03 1.4123822775955268e+03 1.1656576841296026e+03 0 0 0
8938 2980 1 0.0000000000000000e+00 1.1856315838192365e+03 1.4196958116388448e+03 1.1590921043708968e+03 0 0 0
3383 1128 8 0.0000000000000000e+00 9.7903652177236472e+02 1.4412783567193962e+03 1.1627259891791764e+03 0 0 0
7718 2573 18 0.0000000000000000e+00 9.9953059766362742e+02 1.4225519270962777e+03 1.1570487500012280e+03 0 0 0
5948 1983 14 0.0000000000000000e+00 9.8300903359192068e+02 1.4246735871865167e+03 1.1612823552528678e+03 0 0 0
5783 1928 14 0.0000000000000000e+00 9.9045152871908442e+02 1.4350624633796203e+03 1.1504496659079441e+03 0 0 0
7924 2642 1 0.0000000000000000e+00 1.0009500742117306e+03 1.4431565497586787e+03 1.1659448432740182e+03 0 0 0
7925 2642 18 0.0000000000000000e+00 9.9503175637223148e+02 1.4352094848415609e+03 1.1672930536288270e+03 0 0 0
7717 2573 1 0.0000000000000000e+00 1.0034304235006740e+03 1.4258017991496415e+03 1.1484330845976392e+03 0 0 0
318 106 3 0.0000000000000000e+00 1.0230587046646136e+03 1.4245482904075500e+03 1.1467648083218658e+03 0 0 0
2304 768 7 0.0000000000000000e+00 1.0275831858910601e+03 1.4317328734777766e+03 1.1655734497670189e+03 0 0 0
11184 5184 22 0.0000000000000000e+00 1.0214809777792844e+03 1.4359530951512004e+03 1.1522513354424693e+03 0 0 1
2302 768 1 0.0000000000000000e+00 1.0183265295190712e+03 1.4291116163632041e+03 1.1683016965383051e+03 0 0 0
141 47 3 0.0000000000000000e+00 1.0487792438442632e+03 1.4297364305602439e+03 1.1684402301637817e+03 0 0 0
9224 3224 22 0.0000000000000000e+00 1.0359293162190086e+03 1.4267679586345653e+03 1.1455117646878336e+03 0 -1 1
139 47 1 0.0000000000000000e+00 1.0412273555338361e+03 1.4241269353114399e+03 1.1650486890391205e+03 0 0 0
7014 2338 17 0.0000000000000000e+00 1.1516292716940477e+03 1.4414306253274249e+03 1.1500854897430393e+03 0 0 0
7012 2338 1 0.0000000000000000e+00 1.1613111384230256e+03 1.4392486552644309e+03 1.1488605573481755e+03 0 0 0
7013 2338 16 0.0000000000000000e+00 1.1709930045920080e+03 1.4370666845755554e+03 1.1476356244104684e+03 0 0 0
8939 2980 20 0.0000000000000000e+00 1.1837862177297820e+03 1.4270093454058738e+03 1.1525265242998751e+03 0 0 0
7949 2650 18 0.0000000000000000e+00 1.1841239117722471e+03 1.4432927785527088e+03 1.1571566768264659e+03 0 0 0
867 289 3 0.0000000000000000e+00 9.4733448269817313e+02 1.4712969433718879e+03 1.1686621667313252e+03 0 0 0
3384 1128 9 0.0000000000000000e+00 9.7042642737987489e+02 1.4593116224032701e+03 1.1635430857303459e+03 0 0 0
3382 1128 1 0.0000000000000000e+00 9.7473147427787148e+02 1.4502949893291320e+03 1.1631345377820696e+03 0 0 0
7926 2642 19 0.0000000000000000e+00 1.0068683920512298e+03 1.4511036146757965e+03 1.1645966329192092e+03 0 0 0
3814 1272 1 0.0000000000000000e+00 1.1774143073230096e+03 1.4630242669382501e+03 1.1456628235644196e+03 0 0 0
3816 1272 11 0.0000000000000000e+00 1.1777563450425325e+03 1.4729601249924103e+03 1.1467406588826666e+03 0 0 0
7950 2650 19 0.0000000000000000e+00 1.1746825725580802e+03 1.4580016277731286e+03 1.1668783460682503e+03 0 0 0
7948 2650 1 0.0000000000000000e+00 1.1794032418648794e+03 1.4506472037990818e+03 1.1620175115189541e+03 0 0 0
7668 2556 19 0.0000000000000000e+00 1.1976294153530359e+03 1.4541764788868188e+03 1.1476293076253612e+03 0 0 0
11536 5536 22 0.0000000000000000e+00 3.9366571087221797e+02 1.5375284586766431e+03 1.1562884028463013e+03 1 1 0
3745 1249 1 0.0000000000000000e+00 5.2325196914513140e+02 1.5342165385333026e+03 1.1446788794906433e+03 0 0 0
3746 1249 10 0.0000000000000000e+00 5.2081924167756983e+02 1.5333179823551966e+03 1.1543367481707146e+03 0 0 0
6189 2063 15 0.0000000000000000e+00 1.1716190836243059e+03 1.5517017754941078e+03 1.1569315408280229e+03 0 0 0
5173 1725 1 0.0000000000000000e+00 1.1931369942352849e+03 1.5469732242531886e+03 1.1636039993936229e+03 0 0 0
5175 1725 13 0.0000000000000000e+00 1.1951443415939061e+03 1.5449257516153091e+03 1.1540238946435056e+03 0 0 0
6187 2063 1 0.0000000000000000e+00 1.1761146997544388e+03 1.5573961937828619e+03 1.1638136217271906e+03 0 0 0
4731 1577 13 0.0000000000000000e+00 1.1692520324506877e+03 1.5763731332712721e+03 1.1540836790583289e+03 0 0 0
1688 563 4 0.0000000000000000e+00 1.1979947583083001e+03 1.5644408526747629e+03 1.1700559621100990e+03 0 0 0
1687 563 1 0.0000000000000000e+00 1.2071002312451269e+03 1.5610787124661338e+03 1.1676504745798591e+03 0 0 0
1689 563 5 0.0000000000000000e+00 1.2162057050057986e+03 1.5577165732383023e+03 1.1652449864501887e+03 0 0 0
4729 1577 1 0.0000000000000000e+00 1.1714941789224279e+03 1.5805687582232345e+03 1.1628796730632025e+03 0 0 0
1489 497 1 0.0000000000000000e+00 1.1919920741070543e+03 1.5796905245206128e+03 1.1681475515244026e+03 0 0 0
1491 497 5 0.0000000000000000e+00 1.1958371973858420e+03 1.5822910021836033e+03 1.1592902071857052e+03 0 0 0
5898 1966 15 0.0000000000000000e+00 1.1568324860808025e+03 1.6261013535997145e+03 1.1559198733029175e+03 0 0 0
3822 1274 11 0.0000000000000000e+00 1.1982954460268752e+03 1.6118711760596723e+03 1.1614811664707283e+03 0 0 0
3820 1274 1 0.0000000000000000e+00 1.1980684976353289e+03 1.6218645362866087e+03 1.1617662050766089e+03 0 0 0
3821 1274 10 0.0000000000000000e+00 1.1978415492437830e+03 1.6318578965135450e+03 1.1620512436824890e+03 0 0 0
5896 1966 1 0.0000000000000000e+00 1.1627429327859074e+03 1.6326648866798323e+03 1.1606088664988301e+03 0 0 0
3146 1049 8 0.0000000000000000e+00 1.1517052327060701e+03 1.6415555813130263e+03 1.1669752852367490e+03 0 0 0
3145 1049 1 0.0000000000000000e+00 1.1448196894537123e+03 1.6348450065791151e+03 1.1697243741413408e+03 0 0 0
2065 689 1 0.0000000000000000e+00 1.1673076643082011e+03 1.6537437030876713e+03 1.1459723003985348e+03 0 0 0
7736 2579 18 0.0000000000000000e+00 1.1788626158290076e+03 1.6522471092823216e+03 1.1689926864532076e+03 0 0 0
4060 1354 1 0.0000000000000000e+00 1.1846969094087110e+03 1.6347778734457386e+03 1.1495330021082882e+03 0 0 0
2066 689 6 0.0000000000000000e+00 1.1672612754406582e+03 1.6532225049304016e+03 1.1559586001669275e+03 0 0 0
5897 1966 14 0.0000000000000000e+00 1.1686533786454529e+03 1.6392284197834558e+03 1.1652978602281075e+03 0 0 0
4061 1354 10 0.0000000000000000e+00 1.1824166108145348e+03 1.6420599543468527e+03 1.1559960929939391e+03 0 0 0
7379 2460 18 0.0000000000000000e+00 1.1949944933631143e+03 1.6480431803956312e+03 1.1672552548708261e+03 0 0 0
7378 2460 1 0.0000000000000000e+00 1.1991149171907439e+03 1.6495871190349210e+03 1.1582753691828480e+03 0 0 0
7380 2460 19 0.0000000000000000e+00 1.2032353418548128e+03 1.6511310579486167e+03 1.1492954823880418e+03 0 0 0
1996 666 1 0.0000000000000000e+00 1.1553738060925305e+03 1.6585549347554972e+03 1.1669714322550885e+03 0 0 0
1998 666 7 0.0000000000000000e+00 1.1485679821504766e+03 1.6632107743286863e+03 1.1613142326514096e+03 0 0 0
7735 2579 1 0.0000000000000000e+00 1.1808446658932078e+03 1.6585472675744475e+03 1.1614840595912192e+03 0 0 0
7737 2579 19 0.0000000000000000e+00 1.1828267157596615e+03 1.6648474255127310e+03 1.1539754313743535e+03 0 0 0
377 126 2 0.0000000000000000e+00 1.1360134045435725e+03 1.7336733238543563e+03 1.1571203375008124e+03 0 0 0
378 126 3 0.0000000000000000e+00 1.1546580838288812e+03 1.7294129666807028e+03 1.1512700979040760e+03 0 0 0
376 126 1 0.0000000000000000e+00 1.1453357441862267e+03 1.7315431452675296e+03 1.1541952177024441e+03 0 0 0
5967 1989 15 0.0000000000000000e+00 1.1030964096416587e+03 1.7542431284748500e+03 1.1650038323837055e+03 0 0 0
5965 1989 1 0.0000000000000000e+00 1.1119430340674571e+03 1.7509045485804224e+03 1.1682582348853639e+03 0 0 0
924 308 5 0.0000000000000000e+00 1.1267086818850769e+03 1.7536374051927423e+03 1.1517989005452491e+03 0 0 0
922 308 1 0.0000000000000000e+00 1.1321057309798477e+03 1.7505427565578368e+03 1.1596280138002548e+03 0 0 0
923 308 4 0.0000000000000000e+00 1.1375027807227925e+03 1.7474481074482310e+03 1.1674571258914182e+03 0 0 0
4946 1649 12 0.0000000000000000e+00 1.1523798397960416e+03 1.7558160599449629e+03 1.1688639136508707e+03 0 0 0
4945 1649 1 0.0000000000000000e+00 1.1620764117079368e+03 1.7537545444805749e+03 1.1675498917187945e+03 0 0 0
4947 1649 13 0.0000000000000000e+00 1.1717729838946009e+03 1.7516930290994048e+03 1.1662358707446199e+03 0 0 0
4977 1659 13 0.0000000000000000e+00 1.1213446085917665e+03 1.7739360626987111e+03 1.1665800457002326e+03 0 0 0
11907 5907 22 0.0000000000000000e+00 3.3174307013893809e+02 2.2132837841844903e+03 1.1558639939896973e+03 1 -1 0
9700 3700 22 0.0000000000000000e+00 1.1823284993863083e+03 2.3294154494495201e+03 1.1704910171215784e+03 0 -1 -1
10678 4678 22 0.0000000000000000e+00 1.1921967478260585e+03 2.4496779048423996e+03 1.1541083724130699e+03 0 -1 0
11708 5708 22 0.0000000000000000e+00 8.9356498111081964e+02 2.4928904588110181e+03 1.1632881746999917e+03 -1 0 0
3326 1109 8 0.0000000000000000e+00 6.5493553462474176e+02 2.6523217478239294e+03 1.1704679811278040e+03 0 0 0
1890 630 7 0.0000000000000000e+00 1.0417228353086318e+03 1.3556920026176394e+03 1.1969504019891729e+03 0 0 0
93 31 3 0.0000000000000000e+00 1.0173526740118218e+03 1.3938204813647453e+03 1.1898539404398618e+03 0 0 0
3977 1326 10 0.0000000000000000e+00 1.0314893217451868e+03 1.3861324923384443e+03 1.1742251457041277e+03 0 0 0
3976 1326 1 0.0000000000000000e+00 1.0323439072582255e+03 1.3823077419171107e+03 1.1834251975466784e+03 0 0 0
3978 1326 11 0.0000000000000000e+00 1.0331984925464474e+03 1.3784829910178898e+03 1.1926252502383945e+03 0 0 0
6015 2005 15 0.0000000000000000e+00 1.0621665961497163e+03 1.3712549450410822e+03 1.1935719142830371e+03 0 0 0
11483 5483 22 0.0000000000000000e+00 1.2080395874326928e+03 1.3713099072019631e+03 1.1743408762494262e+03 0 0 0
11642 5642 22 0.0000000000000000e+00 4.6819080582358492e+02 1.4180861702074399e+03 1.1864746569586164e+03 1 1 0
6960 2320 17 0.0000000000000000e+00 9.9503788431922339e+02 1.3987050268237842e+03 1.1777136783470678e+03 0 0 0
5907 1969 15 0.0000000000000000e+00 9.8378371144978007e+02 1.4124705491656448e+03 1.1885206506397974e+03 0 0 0
5905 1969 1 0.0000000000000000e+00 9.8896340443748625e+02 1.4158233488833498e+03 1.1806511202744573e+03 0 0 0
5906 1969 14 0.0000000000000000e+00 9.9414309845017829e+02 1.4191761493430752e+03 1.1727815905406326e+03 0 0 0
7383 2461 19 0.0000000000000000e+00 1.0041699029575312e+03 1.3995214669491011e+03 1.1947742579953438e+03 0 0 0
7381 2461 1 0.0000000000000000e+00 1.0049506351927536e+03 1.4081680691015838e+03 1.1898117260735908e+03 0 0 0
6958 2320 1 0.0000000000000000e+00 1.0005248935157178e+03 1.4038015962370184e+03 1.1710866337894972e+03 0 0 0
91 31 1 0.0000000000000000e+00 1.0171799854510093e+03 1.3957839369387725e+03 1.1800501140543088e+03 0 0 0
7382 2461 18 0.0000000000000000e+00 1.0057313685093544e+03 1.4168146712520443e+03 1.1848491932404556e+03 0 0 0
185 62 2 0.0000000000000000e+00 1.0211278066424607e+03 1.4141706355539288e+03 1.1729393758575616e+03 0 0 0
184 62 1 0.0000000000000000e+00 1.0231766704551575e+03 1.4138509289245917e+03 1.1827220100633658e+03 0 0 0
186 62 3 0.0000000000000000e+00 1.0252255342983683e+03 1.4135312219279238e+03 1.1925046456345042e+03 0 0 0
11281 5281 22 0.0000000000000000e+00 1.0294728269313177e+03 1.3966807678533028e+03 1.1934748643568973e+03 0 0 -1
675 225 3 0.0000000000000000e+00 1.0405976279944341e+03 1.3998433185876481e+03 1.1876968327427253e+03 0 0 0
673 225 1 0.0000000000000000e+00 1.0368998570239462e+03 1.4013264397748119e+03 1.1785247638478670e+03 0 0 0
11978 5978 22 0.0000000000000000e+00 1.0383562268281039e+03 1.4105280074971133e+03 1.1944148508950309e+03 0 0 0
9587 3587 22 0.0000000000000000e+00 1.0518838276498575e+03 1.4060216817949290e+03 1.1873352910925444e+03 0 0 0
1263 421 5 0.0000000000000000e+00 1.0525812154587998e+03 1.3979689572055690e+03 1.1969740777644115e+03 0 0 0
6016 2006 1 0.0000000000000000e+00 1.0569980180207256e+03 1.4102240006850320e+03 1.1713103920114111e+03 0 0 0
6018 2006 15 0.0000000000000000e+00 1.0634709627991699e+03 1.4146631751907107e+03 1.1775067377416162e+03 0 0 0
3966 1322 11 0.0000000000000000e+00 1.0970074232716820e+03 1.4178252324810235e+03 1.1890184102074379e+03 0 0 0
1500 500 5 0.0000000000000000e+00 9.6372992854275071e+02 1.4396445140894537e+03 1.1812861351479969e+03 0 0 0
1498 500 1 0.0000000000000000e+00 9.7264417526884642e+02 1.4356921836449301e+03 1.1790690929757914e+03 0 0 0
2908 970 1 0.0000000000000000e+00 9.7653169509530596e+02 1.4404062073431876e+03 1.1971167330687178e+03 0 0 0
1499 500 4 0.0000000000000000e+00 9.8155842269309107e+02 1.4317398530345815e+03 1.1768520501071002e+03 0 0 0
5930 1977 14 0.0000000000000000e+00 9.9719339100929335e+02 1.4313016280165998e+03 1.1838894578934792e+03 0 0 0
2909 970 8 0.0000000000000000e+00 9.8500044410445719e+02 1.4403540834457042e+03 1.1917990656469935e+03 0 0 0
5929 1977 1 0.0000000000000000e+00 9.9811177139879362e+02 1.4298114569640197e+03 1.1937350639044616e+03 0 0 0
5912 1971 14 0.0000000000000000e+00 9.8784576177483370e+02 1.4475752511973610e+03 1.1765180342707929e+03 0 0 0
2975 992 8 0.0000000000000000e+00 1.0039746558957614e+03 1.4470055393377368e+03 1.1818199638352894e+03 0 0 0
3386 1129 8 0.0000000000000000e+00 1.0140614200093086e+03 1.4321757856791332e+03 1.1865432847041845e+03 0 0 0
3385 1129 1 0.0000000000000000e+00 1.0165548287284408e+03 1.4289597173747115e+03 1.1956778244704499e+03 0 0 0
2303 768 6 0.0000000000000000e+00 1.0090698737681425e+03 1.4264903607382098e+03 1.1710299426807492e+03 0 0 0
3964 1322 1 0.0000000000000000e+00 1.0923187543998965e+03 1.4246204469524828e+03 1.1833755877652843e+03 0 0 0
3965 1322 10 0.0000000000000000e+00 1.0876300850774235e+03 1.4314156619301625e+03 1.1777327660584001e+03 0 0 0
156 52 3 0.0000000000000000e+00 9.2669875604957542e+02 1.4552185342223547e+03 1.1922432857167823e+03 0 0 0
154 52 1 0.0000000000000000e+00 9.3099316284629640e+02 1.4638281979413728e+03 1.1949694122629107e+03 0 0 0
155 52 2 0.0000000000000000e+00 9.3528756895763024e+02 1.4724378608591994e+03 1.1976955397515562e+03 0 0 0
5742 1914 15 0.0000000000000000e+00 9.6323197275847622e+02 1.4540416391214421e+03 1.1818779984813345e+03 0 0 0
5740 1914 1 0.0000000000000000e+00 9.6304990213193105e+02 1.4629974537045059e+03 1.1863232470684338e+03 0 0 0
5741 1914 14 0.0000000000000000e+00 9.6286783237185034e+02 1.4719532681704175e+03 1.1907684961408315e+03 0 0 0
5913 1971 15 0.0000000000000000e+00 9.8982957052142399e+02 1.4663588297438380e+03 1.1830938750947332e+03 0 0 0
5911 1971 1 0.0000000000000000e+00 9.8883766582965779e+02 1.4569670403459922e+03 1.1798059543180038e+03 0 0 0
2974 992 1 0.0000000000000000e+00 1.0075082452525037e+03 1.4557483211893482e+03 1.1851482549711181e+03 0 0 0
2976 992 9 0.0000000000000000e+00 1.0110418347250304e+03 1.4644911022160536e+03 1.1884765466602303e+03 0 0 0
7743 2581 19 0.0000000000000000e+00 1.1833631954978582e+03 1.4681699660492757e+03 1.1965248690190617e+03 0 0 0
865 289 1 0.0000000000000000e+00 9.4739270007004734e+02 1.4749341803606053e+03 1.1779770544454011e+03 0 0 0
866 289 2 0.0000000000000000e+00 9.4745091772178444e+02 1.4785714170284127e+03 1.1872919412546598e+03 0 0 0
7087 2363 1 0.0000000000000000e+00 9.5917715064933157e+02 1.4953290684218155e+03 1.1902018099012046e+03 0 0 0
7088 2363 16 0.0000000000000000e+00 9.5861001248589184e+02 1.4875866683780991e+03 1.1965052686063505e+03 0 0 0
3109 1037 1 0.0000000000000000e+00 1.1958783737003193e+03 1.4915247785342440e+03 1.1952858476356048e+03 0 0 0
3111 1037 9 0.0000000000000000e+00 1.1947071223500720e+03 1.4948224504492473e+03 1.1859181620503853e+03 0 0 0
7089 2363 17 0.0000000000000000e+00 9.5974428960819887e+02 1.5030714681647473e+03 1.1838983506699185e+03 0 0 0
3681 1227 11 0.0000000000000000e+00 1.1610965619358458e+03 1.5412907706500316e+03 1.1784912953549358e+03 0 0 0
3679 1227 1 0.0000000000000000e+00 1.1676115290793080e+03 1.5483152467277384e+03 1.1813569464234236e+03 0 0 0
5174 1725 12 0.0000000000000000e+00 1.1911296468097842e+03 1.5490206978749054e+03 1.1731841043098480e+03 0 0 0
6396 2132 17 0.0000000000000000e+00 1.2050623663603585e+03 1.5499138959632051e+03 1.1916007296571966e+03 0 0 0
6867 2289 17 0.0000000000000000e+00 1.1570488938213171e+03 1.5650625784235447e+03 1.1745130805009276e+03 0 0 0
3680 1227 10 0.0000000000000000e+00 1.1741264945244664e+03 1.5553397226385387e+03 1.1842225971954213e+03 0 0 0
6865 2289 1 0.0000000000000000e+00 1.1651748228415120e+03 1.5686886656740774e+03 1.1790760585577580e+03 0 0 0
6866 2289 16 0.0000000000000000e+00 1.1733007515027136e+03 1.5723147539227120e+03 1.1836390375499582e+03 0 0 0
1490 497 4 0.0000000000000000e+00 1.1881469504268227e+03 1.5770900477701164e+03 1.1770048959418284e+03 0 0 0
4796 1599 12 0.0000000000000000e+00 1.1794663845449336e+03 1.5651086325075846e+03 1.1980889914705429e+03 0 0 0
6395 2132 16 0.0000000000000000e+00 1.1901298825041911e+03 1.5614853516915871e+03 1.1850339711993299e+03 0 0 0
6188 2063 14 0.0000000000000000e+00 1.1806103156009283e+03 1.5630906119514423e+03 1.1706957016749875e+03 0 0 0
6394 2132 1 0.0000000000000000e+00 1.1975961236854744e+03 1.5556996239116295e+03 1.1883173499979218e+03 0 0 0
1349 450 4 0.0000000000000000e+00 1.1910073775437859e+03 1.5767766427591209e+03 1.1941583732395104e+03 0 0 0
4760 1587 12 0.0000000000000000e+00 1.2039163261383903e+03 1.5725490641598376e+03 1.1842228721849865e+03 0 0 0
4921 1641 1 0.0000000000000000e+00 1.1534095215352056e+03 1.5884686575629976e+03 1.1856154180189949e+03 0 0 0
4923 1641 13 0.0000000000000000e+00 1.1436755818391512e+03 1.5906153378170452e+03 1.1864167810138933e+03 0 0 0
6496 2166 1 0.0000000000000000e+00 1.1635584079379707e+03 1.6039779735308784e+03 1.1928310363440382e+03 0 0 0
4922 1641 12 0.0000000000000000e+00 1.1631434611661005e+03 1.5863219758977402e+03 1.1848140549589662e+03 0 0 0
4730 1577 12 0.0000000000000000e+00 1.1737363263826196e+03 1.5847643822901259e+03 1.1716756675575807e+03 0 0 0
1637 546 4 0.0000000000000000e+00 1.1718502205282150e+03 1.5998521764908835e+03 1.1791832614936752e+03 0 0 0
323 108 2 0.0000000000000000e+00 1.1801666914130569e+03 1.5877225862564594e+03 1.1873271444946749e+03 0 0 0
322 108 1 0.0000000000000000e+00 1.1879191333931353e+03 1.5937435984779106e+03 1.1854174186817963e+03 0 0 0
6497 2166 16 0.0000000000000000e+00 1.1692787634927422e+03 1.5969456306255472e+03 1.1970528469997114e+03 0 0 0
4759 1587 1 0.0000000000000000e+00 1.2075473888781416e+03 1.5817384283069350e+03 1.1826830738078211e+03 0 0 0
10704 4704 22 0.0000000000000000e+00 1.2069712635485232e+03 1.6007820938330631e+03 1.1740343924381507e+03 0 0 1
324 108 3 0.0000000000000000e+00 1.1956715755126681e+03 1.5997646115690970e+03 1.1835076923955110e+03 0 0 0
9658 3658 22 0.0000000000000000e+00 1.2073895228247550e+03 1.6000028475876466e+03 1.1899205684108767e+03 1 1 0
4761 1587 13 0.0000000000000000e+00 1.2111784509953447e+03 1.5909277915775333e+03 1.1811432763494493e+03 0 0 0
3147 1049 9 0.0000000000000000e+00 1.1379341458936908e+03 1.6281344334310302e+03 1.1724734624210341e+03 0 0 0
6498 2166 17 0.0000000000000000e+00 1.1578380533252191e+03 1.6110103173492046e+03 1.1886092251601258e+03 0 0 0
5946 1982 15 0.0000000000000000e+00 1.1499166161480557e+03 1.6304730179055639e+03 1.1956468664371473e+03 0 0 0
1636 546 1 0.0000000000000000e+00 1.1706289365099915e+03 1.6088551706586006e+03 1.1750053961563776e+03 0 0 0
10163 4163 22 0.0000000000000000e+00 1.1655926916981000e+03 1.6203896354113472e+03 1.1919901683708661e+03 0 0 0
6472 2158 1 0.0000000000000000e+00 1.1824756131851057e+03 1.6274589040984777e+03 1.1764977999403307e+03 0 0 0
6474 2158 17 0.0000000000000000e+00 1.1807980040034683e+03 1.6188599171765788e+03 1.1813189050021417e+03 0 0 0
762 254 3 0.0000000000000000e+00 1.1880898982441572e+03 1.6145186205678133e+03 1.1974398894096114e+03 0 0 0
9631 3631 22 0.0000000000000000e+00 1.1897610018443675e+03 1.6110099918467038e+03 1.1854062618230785e+03 0 0 0
9469 3469 22 0.0000000000000000e+00 1.1851169143024670e+03 1.6269474743853268e+03 1.1979802206391050e+03 0 0 0
1638 546 5 0.0000000000000000e+00 1.1694076527628058e+03 1.6178581652255054e+03 1.1708275299431873e+03 0 0 0
9639 3639 22 0.0000000000000000e+00 1.1975877234510467e+03 1.6065519553780362e+03 1.1942238854067607e+03 0 0 0
11311 5311 22 0.0000000000000000e+00 1.1936660634276636e+03 1.6073437481247950e+03 1.1726024810552874e+03 1 0 1
117 39 3 0.0000000000000000e+00 1.2018111268875734e+03 1.6088835210873183e+03 1.1824196359174684e+03 0 0 0
116 39 2 0.0000000000000000e+00 1.2124108312692260e+03 1.6251210796250266e+03 1.1775218877845507e+03 0 0 0
115 39 1 0.0000000000000000e+00 1.2071109787077155e+03 1.6170023008868461e+03 1.1799707615664427e+03 0 0 0
880 294 1 0.0000000000000000e+00 1.2134465584116385e+03 1.6132123573061822e+03 1.1970914122261299e+03 0 0 0
625 209 1 0.0000000000000000e+00 1.2052751406991631e+03 1.6319692352730194e+03 1.1950547338965521e+03 0 0 0
8553 2851 21 0.0000000000000000e+00 1.1558407267163307e+03 1.6458136269750642e+03 1.1928506533850864e+03 0 0 0
8551 2851 1 0.0000000000000000e+00 1.1638671740940445e+03 1.6439453586514860e+03 1.1871862269034309e+03 0 0 0
1997 666 6 0.0000000000000000e+00 1.1621796300345841e+03 1.6538990951823080e+03 1.1726286318587674e+03 0 0 0
7385 2462 18 0.0000000000000000e+00 1.1878864511941858e+03 1.6483631350162141e+03 1.1827013700494128e+03 0 0 0
8552 2851 20 0.0000000000000000e+00 1.1718936205062912e+03 1.6420770909684702e+03 1.1815217996108793e+03 0 0 0
7384 2462 1 0.0000000000000000e+00 1.1851636874989545e+03 1.6439741664570602e+03 1.1912642847674756e+03 0 0 0
6473 2158 16 0.0000000000000000e+00 1.1841532223667430e+03 1.6360578910203767e+03 1.1716766948785198e+03 0 0 0
6400 2134 1 0.0000000000000000e+00 1.2091455769709128e+03 1.6394665225203698e+03 1.1728918763719946e+03 0 0 0
6401 2134 16 0.0000000000000000e+00 1.2010807045697427e+03 1.6371915819287833e+03 1.1783492107466664e+03 0 0 0
626 209 2 0.0000000000000000e+00 1.2129391729066481e+03 1.6363411716865082e+03 1.1903484842066919e+03 0 0 0
2285 762 6 0.0000000000000000e+00 1.2039899178446958e+03 1.6546737958114882e+03 1.1802737093302105e+03 0 0 0
8413 2805 1 0.0000000000000000e+00 1.1764290256779127e+03 1.6610586858784357e+03 1.1935211762916840e+03 0 0 0
8414 2805 20 0.0000000000000000e+00 1.1743715885707049e+03 1.6587110877546997e+03 1.1840208745825112e+03 0 0 0
2671 891 1 0.0000000000000000e+00 1.1882220572492338e+03 1.6708161610742493e+03 1.1798968605209491e+03 0 0 0
2673 891 7 0.0000000000000000e+00 1.1859666756540355e+03 1.6787243847964005e+03 1.1855866092057313e+03 0 0 0
2672 891 6 0.0000000000000000e+00 1.1904774396422922e+03 1.6629079370909781e+03 1.1742071106980823e+03 0 0 0
2284 762 1 0.0000000000000000e+00 1.2072078890889265e+03 1.6586911268884969e+03 1.1888472561730375e+03 0 0 0
2286 762 7 0.0000000000000000e+00 1.2104258606718472e+03 1.6627084583971848e+03 1.1974208038518925e+03 0 0 0
4311 1437 11 0.0000000000000000e+00 1.1349602466498047e+03 1.7108129305678287e+03 1.1968573240128856e+03 0 0 0
7818 2606 19 0.0000000000000000e+00 1.1026158408541612e+03 1.7263610641710522e+03 1.1797040017127590e+03 0 0 0
7816 2606 1 0.0000000000000000e+00 1.1108546329693263e+03 1.7314572662208386e+03 1.1821841283509086e+03 0 0 0
4310 1437 10 0.0000000000000000e+00 1.1339837394261335e+03 1.7300280221936184e+03 1.1913959436266889e+03 0 0 0
4309 1437 1 0.0000000000000000e+00 1.1344719933098233e+03 1.7204204767266231e+03 1.1941266335821974e+03 0 0 0
878 293 2 0.0000000000000000e+00 1.1321153818499436e+03 1.7320667363687953e+03 1.1736256587148712e+03 0 0 0
877 293 1 0.0000000000000000e+00 1.1252403066774689e+03 1.7248640055294138e+03 1.1727015347413696e+03 0 0 0
7817 2606 18 0.0000000000000000e+00 1.1190934243703773e+03 1.7365534688897694e+03 1.1846642546624062e+03 0 0 0
879 293 3 0.0000000000000000e+00 1.1183652313099585e+03 1.7176612744477920e+03 1.1717774098174571e+03 0 0 0
5165 1722 12 0.0000000000000000e+00 1.1081731734248597e+03 1.7447245443639304e+03 1.1974649190758983e+03 0 0 0
7031 2344 16 0.0000000000000000e+00 1.1335391341973761e+03 1.7453897103664517e+03 1.1840512084822647e+03 0 0 0
1063 355 1 0.0000000000000000e+00 1.1144220501979162e+03 1.7627576120570993e+03 1.1873668281680173e+03 0 0 0
1064 355 4 0.0000000000000000e+00 1.1184998749125209e+03 1.7536297618332753e+03 1.1871351121864557e+03 0 0 0
4976 1659 12 0.0000000000000000e+00 1.1311658612468302e+03 1.7612318358184493e+03 1.1785025286458761e+03 0 0 0
584 195 2 0.0000000000000000e+00 1.1332289236720806e+03 1.7586375053991360e+03 1.1947071837921717e+03 0 0 0
5966 1989 14 0.0000000000000000e+00 1.1207896579392836e+03 1.7475659701235202e+03 1.1715126365954179e+03 0 0 0
7032 2344 17 0.0000000000000000e+00 1.1533193295104654e+03 1.7466126101960008e+03 1.1813589279467001e+03 0 0 0
7030 2344 1 0.0000000000000000e+00 1.1434292317703507e+03 1.7460011604042852e+03 1.1827050675231990e+03 0 0 0
1065 355 5 0.0000000000000000e+00 1.1103442251674924e+03 1.7718854626952336e+03 1.1875985428348145e+03 0 0 0
4975 1659 1 0.0000000000000000e+00 1.1262552343233122e+03 1.7675839493128774e+03 1.1725412867964217e+03 0 0 0
583 195 1 0.0000000000000000e+00 1.1408240803050326e+03 1.7650916550116642e+03 1.1938962950443065e+03 0 0 0
585 195 3 0.0000000000000000e+00 1.1484192366015786e+03 1.7715458051555979e+03 1.1930854070738992e+03 0 0 0
11656 5656 22 0.0000000000000000e+00 4.2158612698427476e+02 2.2060735293742009e+03 1.1910562877499190e+03 1 -1 0
11548 5548 22 0.0000000000000000e+00 3.5538352465108125e+02 2.2969032145658193e+03 1.1944604962965973e+03 1 0 0
11781 5781 22 0.0000000000000000e+00 2.3354484903701413e+02 2.5313330423555399e+03 1.1948116030538124e+03 1 0 0
9258 3258 22 0.0000000000000000e+00 7.2364350377628114e+01 2.6476084454663892e+03 1.1871909139265233e+03 0 -1 0
3325 1109 1 0.0000000000000000e+00 6.5763855038936151e+02 2.6476359709167073e+03 1.1788785226061266e+03 0 0 0
3327 1109 9 0.0000000000000000e+00 6.6034156682842388e+02 2.6429501947217118e+03 1.1872890630656952e+03 0 0 0
8284 2762 1 0.0000000000000000e+00 1.0449808285982958e+03 1.3448908428209652e+03 1.2228035871840334e+03 0 0 0
1888 630 1 0.0000000000000000e+00 1.0425738329925780e+03 1.3613163094975514e+03 1.2051749379429696e+03 0 0 0
1889 630 6 0.0000000000000000e+00 1.0434248306546208e+03 1.3669406158646204e+03 1.2133994730385632e+03 0 0 0
7688 2563 18 0.0000000000000000e+00 1.0556735751144056e+03 1.3682724564277651e+03 1.2249431615114383e+03 0 0 0
7687 2563 1 0.0000000000000000e+00 1.0612551454274058e+03 1.3608552420999677e+03 1.2212241556770366e+03 0 0 0
7689 2563 19 0.0000000000000000e+00 1.0668367157815944e+03 1.3534380280370290e+03 1.2175051488792267e+03 0 0 0
6009 2003 15 0.0000000000000000e+00 1.0256298995723500e+03 1.3694963231541594e+03 1.2220217786598330e+03 0 0 0
2523 841 7 0.0000000000000000e+00 1.0197502374234326e+03 1.3889444134015732e+03 1.2050670641621261e+03 0 0 0
1458 486 5 0.0000000000000000e+00 1.0164203127336968e+03 1.3791419325468387e+03 1.2188944200081742e+03 0 0 0
1456 486 1 0.0000000000000000e+00 1.0199633043513536e+03 1.3858732885178847e+03 1.2253856493314481e+03 0 0 0
2521 841 1 0.0000000000000000e+00 1.0290462223009033e+03 1.3855513061262436e+03 1.2065063341827092e+03 0 0 0
6007 2003 1 0.0000000000000000e+00 1.0341553799764738e+03 1.3745893402164616e+03 1.2231953869376550e+03 0 0 0
2522 841 6 0.0000000000000000e+00 1.0383422066064190e+03 1.3821582001377783e+03 1.2079456043330881e+03 0 0 0
6014 2005 14 0.0000000000000000e+00 1.0555174833820561e+03 1.3786590746027171e+03 1.2109203478574464e+03 0 0 0
1262 421 4 0.0000000000000000e+00 1.0480405398545843e+03 1.3933182305922762e+03 1.2158884377664247e+03 0 0 0
6008 2003 14 0.0000000000000000e+00 1.0426808600893137e+03 1.3796823582185284e+03 1.2243689950366033e+03 0 0 0
6013 2005 1 0.0000000000000000e+00 1.0588420397500768e+03 1.3749570097687629e+03 1.2022461319344907e+03 0 0 0
5003 1668 12 0.0000000000000000e+00 1.0662930585484673e+03 1.3934554300169593e+03 1.2131745668645744e+03 0 0 0
5002 1668 1 0.0000000000000000e+00 1.0737246723694698e+03 1.3909547975609014e+03 1.2069682829283563e+03 0 0 0
5004 1668 13 0.0000000000000000e+00 1.0811562852472923e+03 1.3884541661414796e+03 1.2007619991813426e+03 0 0 0
7072 2358 1 0.0000000000000000e+00 1.0686453377451842e+03 1.3835506689422680e+03 1.2250875380400732e+03 0 0 0
7074 2358 17 0.0000000000000000e+00 1.0784742193854759e+03 1.3820454098667874e+03 1.2240258044261827e+03 0 0 0
8472 2824 21 0.0000000000000000e+00 9.8947642169304436e+02 1.3987192112742578e+03 1.2238389100412530e+03 0 0 0
10443 4443 22 0.0000000000000000e+00 1.0199284946082677e+03 1.4030047739906515e+03 1.1986601818985355e+03 0 1 0
6790 2264 1 0.0000000000000000e+00 1.0189184256704469e+03 1.4110040860523827e+03 1.2212688625340600e+03 0 0 0
6792 2264 17 0.0000000000000000e+00 1.0159039637361432e+03 1.4115989236457210e+03 1.2117526033509955e+03 0 0 0
10954 4954 22 0.0000000000000000e+00 1.0253635459962572e+03 1.4150610240041171e+03 1.2052566438679394e+03 1 0 1
696 232 3 0.0000000000000000e+00 1.0322889972199441e+03 1.4042959285368865e+03 1.2037348846883986e+03 0 0 0
1261 421 1 0.0000000000000000e+00 1.0503108772086234e+03 1.3956435934046915e+03 1.2064312575309602e+03 0 0 0
694 232 1 0.0000000000000000e+00 1.0338149136493032e+03 1.4031635831573585e+03 1.2135526942140255e+03 0 0 0
695 232 2 0.0000000000000000e+00 1.0353408297195217e+03 1.4020312369050823e+03 1.2233705026864059e+03 0 0 0
8060 2687 18 0.0000000000000000e+00 1.0476822995095176e+03 1.4108298556576844e+03 1.2152541325296634e+03 0 0 0
8059 2687 1 0.0000000000000000e+00 1.0496956721153156e+03 1.4189775900127968e+03 1.2098171518472705e+03 0 0 0
5339 1780 12 0.0000000000000000e+00 1.0341368566263322e+03 1.4187219372080560e+03 1.2221149787884783e+03 0 0 0
5559 1853 15 0.0000000000000000e+00 1.0724781169399478e+03 1.4146627783353556e+03 1.2191001800826139e+03 0 0 0
5557 1853 1 0.0000000000000000e+00 1.0653623347013645e+03 1.4086068914079049e+03 1.2226627440765626e+03 0 0 0
4617 1539 13 0.0000000000000000e+00 8.1514223393151474e+02 1.4241592396580079e+03 1.2159516666803161e+03 0 0 0
4615 1539 1 0.0000000000000000e+00 8.1208563035665088e+02 1.4271323444305219e+03 1.2249969881392824e+03 0 0 0
2910 970 9 0.0000000000000000e+00 9.6806294768466694e+02 1.4404583318362309e+03 1.2024344007905556e+03 0 0 0
5931 1977 15 0.0000000000000000e+00 9.9903015235553539e+02 1.4283212848002402e+03 1.2035806705813820e+03 0 0 0
3387 1129 9 0.0000000000000000e+00 1.0190482386105909e+03 1.4257436496310959e+03 1.2048123648136793e+03 0 0 0
5340 1780 13 0.0000000000000000e+00 1.0278305179464191e+03 1.4374069070761830e+03 1.2187830131200383e+03 0 0 0
5338 1780 1 0.0000000000000000e+00 1.0309836872863757e+03 1.4280644221421189e+03 1.2204489959542582e+03 0 0 0
8061 2687 19 0.0000000000000000e+00 1.0517090455171494e+03 1.4271253244192740e+03 1.2043801705618109e+03 0 0 0
3798 1266 11 0.0000000000000000e+00 1.1792170021320803e+03 1.4454733237572386e+03 1.2179170108877775e+03 0 0 0
5205 1735 13 0.0000000000000000e+00 9.2844548789962039e+02 1.4598840043025439e+03 1.2146310069196993e+03 0 0 0
1308 436 5 0.0000000000000000e+00 9.5110251492108796e+02 1.4533373344099782e+03 1.2047288293983681e+03 0 0 0
5203 1735 1 0.0000000000000000e+00 9.3412026729718184e+02 1.4681172768816396e+03 1.2147315223689259e+03 0 0 0
1306 436 1 0.0000000000000000e+00 9.5124910297739734e+02 1.4632762950934698e+03 1.2036354072632923e+03 0 0 0
1307 436 4 0.0000000000000000e+00 9.5139569103370627e+02 1.4732152557769625e+03 1.2025419851282163e+03 0 0 0
5582 1861 14 0.0000000000000000e+00 9.5710261143998298e+02 1.4695170368474862e+03 1.2180079505972981e+03 0 0 0
5089 1697 1 0.0000000000000000e+00 9.7157127260150355e+02 1.4680487945311170e+03 1.2080084252668216e+03 0 0 0
5091 1697 13 0.0000000000000000e+00 9.7581558968484217e+02 1.4590355954343947e+03 1.2088733029045243e+03 0 0 0
8480 2827 20 0.0000000000000000e+00 1.1791305990726905e+03 1.4695215525419853e+03 1.2191896149021984e+03 0 0 0
8479 2827 1 0.0000000000000000e+00 1.1703697856145570e+03 1.4665087163958808e+03 1.2229540481877282e+03 0 0 0
7741 2581 1 0.0000000000000000e+00 1.1888825161285095e+03 1.4706454335997107e+03 1.2044878561500602e+03 0 0 0
3796 1266 1 0.0000000000000000e+00 1.1860163732569765e+03 1.4524438437400393e+03 1.2201930649973788e+03 0 0 0
2075 692 6 0.0000000000000000e+00 1.2059948157970043e+03 1.4610859852498729e+03 1.2095944812703315e+03 0 0 0
7742 2581 18 0.0000000000000000e+00 1.1944018358436097e+03 1.4731209018349437e+03 1.2124508424487021e+03 0 0 0
2074 692 1 0.0000000000000000e+00 1.2143209449803794e+03 1.4568103647946355e+03 1.2060738787107082e+03 0 0 0
7772 2591 18 0.0000000000000000e+00 1.2071443270566972e+03 1.4702837784958974e+03 1.2240785855813742e+03 0 0 0
3797 1266 10 0.0000000000000000e+00 1.1928157431894344e+03 1.4594143630942385e+03 1.2224691186792534e+03 0 0 0
11693 5693 22 0.0000000000000000e+00 1.2026150257924301e+03 1.4529397104871823e+03 1.2190339238241577e+03 1 -1 0
7771 2591 1 0.0000000000000000e+00 1.2166005611927653e+03 1.4670517601461415e+03 1.2237129333317630e+03 0 0 0
360 120 3 0.0000000000000000e+00 9.2268522597340632e+02 1.4911366785441382e+03 1.2022694768253484e+03 0 0 0
5204 1735 12 0.0000000000000000e+00 9.3979504714149823e+02 1.4763505495963911e+03 1.2148320387024646e+03 0 0 0
358 120 1 0.0000000000000000e+00 9.3250381880032353e+02 1.4893232655395041e+03 1.2017156057910061e+03 0 0 0
359 120 2 0.0000000000000000e+00 9.4232241148740161e+02 1.4875098518848217e+03 1.2011617335085118e+03 0 0 0
6610 2204 1 0.0000000000000000e+00 9.5098999282100544e+02 1.4850353703601197e+03 1.2233804697794073e+03 0 0 0
5090 1697 12 0.0000000000000000e+00 9.6732695412174155e+02 1.4770619934820902e+03 1.2071435474595360e+03 0 0 0
6611 2204 16 0.0000000000000000e+00 9.5409876638142600e+02 1.4856602665227415e+03 1.2138965341509709e+03 0 0 0
8321 2774 20 0.0000000000000000e+00 9.6826166509129507e+02 1.4942670047667698e+03 1.2087113815182349e+03 0 0 0
8711 2904 20 0.0000000000000000e+00 9.6852787552645748e+02 1.4854589778245329e+03 1.2236996901844982e+03 0 0 0
8320 2774 1 0.0000000000000000e+00 9.7763639251781615e+02 1.4910102281637580e+03 1.2074834142580773e+03 0 0 0
8603 2868 20 0.0000000000000000e+00 9.5893715720675971e+02 1.4995786785228686e+03 1.2217472902487721e+03 0 0 0
8322 2774 21 0.0000000000000000e+00 9.8701111892791539e+02 1.4877534509959344e+03 1.2062554461930149e+03 0 0 0
5817 1939 15 0.0000000000000000e+00 1.1676397519080442e+03 1.4868478020000118e+03 1.2076830785119009e+03 0 0 0
5815 1939 1 0.0000000000000000e+00 1.1763619680863596e+03 1.4867263854462265e+03 1.2125726796787199e+03 0 0 0
5816 1939 14 0.0000000000000000e+00 1.1850841842646746e+03 1.4866049688924411e+03 1.2174622808455390e+03 0 0 0
3110 1037 8 0.0000000000000000e+00 1.1970496247389833e+03 1.4882271059827715e+03 1.2046535325152588e+03 0 0 0
5855 1952 14 0.0000000000000000e+00 1.2103227059638248e+03 1.4777153890552652e+03 1.2089239958471235e+03 0 0 0
2315 772 6 0.0000000000000000e+00 1.2017052707333903e+03 1.4864357469150070e+03 1.2208582731735441e+03 0 0 0
2314 772 1 0.0000000000000000e+00 1.1994249836840656e+03 1.4961575258601983e+03 1.2213942628607547e+03 0 0 0
8212 2738 1 0.0000000000000000e+00 9.4668836847578154e+02 1.5081947904349447e+03 1.2082650503945054e+03 0 0 0
8214 2738 21 0.0000000000000000e+00 9.4037003541390618e+02 1.5152533048480436e+03 1.2114675553813881e+03 0 0 0
8213 2738 20 0.0000000000000000e+00 9.5300670069502405e+02 1.5011362751043814e+03 1.2050625447381233e+03 0 0 0
8273 2758 20 0.0000000000000000e+00 9.7577516322118083e+02 1.5010641900658952e+03 1.2223098811743980e+03 0 0 0
8963 2988 20 0.0000000000000000e+00 9.6634451519011679e+02 1.5105729948986314e+03 1.2111882750038051e+03 0 0 0
8962 2988 1 0.0000000000000000e+00 9.7299495884579107e+02 1.5175551074588545e+03 1.2138381258771906e+03 0 0 0
8964 2988 21 0.0000000000000000e+00 9.7964540186442196e+02 1.5245372191518934e+03 1.2164879758328805e+03 0 0 0
2316 772 7 0.0000000000000000e+00 1.1971446959687576e+03 1.5058793063871153e+03 1.2219302527816476e+03 0 0 0
4797 1599 13 0.0000000000000000e+00 1.1805691622873981e+03 1.5463680115051820e+03 1.2049863118722710e+03 0 0 0
1224 408 5 0.0000000000000000e+00 1.1562368932917966e+03 1.5652733047926574e+03 1.1984768122340272e+03 0 0 0
1222 408 1 0.0000000000000000e+00 1.1630391939433969e+03 1.5726027293149846e+03 1.1985675404229489e+03 0 0 0
144 48 3 0.0000000000000000e+00 1.1567757180409008e+03 1.5745981265090024e+03 1.2201650681245560e+03 0 0 0
11364 5364 22 0.0000000000000000e+00 1.1554719946662340e+03 1.5636390004316647e+03 1.2134814481272638e+03 -1 1 0
4795 1599 1 0.0000000000000000e+00 1.1800177734267636e+03 1.5557383217367033e+03 1.2015376510178316e+03 0 0 0
1613 538 4 0.0000000000000000e+00 1.1786369198746452e+03 1.5745538751022705e+03 1.2120726452990727e+03 0 0 0
1612 538 1 0.0000000000000000e+00 1.1789405321898189e+03 1.5708604159629026e+03 1.2213606039262854e+03 0 0 0
1348 450 1 0.0000000000000000e+00 1.1972333887133211e+03 1.5729556694811424e+03 1.2009874969036439e+03 0 0 0
1350 450 5 0.0000000000000000e+00 1.2034594013893698e+03 1.5691346969959716e+03 1.2078166208869518e+03 0 0 0
1377 459 5 0.0000000000000000e+00 1.1450697658395584e+03 1.5903435957273391e+03 1.2068765843214128e+03 0 0 0
1375 459 1 0.0000000000000000e+00 1.1525962230016596e+03 1.5967440751725408e+03 1.2084213510856018e+03 0 0 0
1376 459 4 0.0000000000000000e+00 1.1601226801637604e+03 1.6031445546177429e+03 1.2099661178497913e+03 0 0 0
142 48 1 0.0000000000000000e+00 1.1627859181620440e+03 1.5818010023359354e+03 1.2167015343572282e+03 0 0 0
1223 408 4 0.0000000000000000e+00 1.1698414958230546e+03 1.5799321540789858e+03 1.1986582679534877e+03 0 0 0
143 48 2 0.0000000000000000e+00 1.1687961187907929e+03 1.5890038790242672e+03 1.2132380015900635e+03 0 0 0
248 83 2 0.0000000000000000e+00 1.1830326260504050e+03 1.5892311251724204e+03 1.2039270402276622e+03 0 0 0
1067 356 4 0.0000000000000000e+00 1.1836876465700041e+03 1.5927074107919680e+03 1.2207353919788550e+03 0 0 0
761 254 2 0.0000000000000000e+00 1.1768743981188070e+03 1.6039144730660569e+03 1.2101585616817656e+03 0 0 0
6683 2228 16 0.0000000000000000e+00 1.1689303691626433e+03 1.6009000355208027e+03 1.2249857853449857e+03 0 0 0
247 83 1 0.0000000000000000e+00 1.1923092242744335e+03 1.5927577151540629e+03 1.2026990749788210e+03 0 0 0
10668 4668 22 0.0000000000000000e+00 1.2152017774205506e+03 1.5947920806654397e+03 1.2027952464935636e+03 0 0 0
249 83 3 0.0000000000000000e+00 1.2015858224984613e+03 1.5962843051357047e+03 1.2014711097299801e+03 0 0 0
11669 5669 22 0.0000000000000000e+00 1.2066343193545117e+03 1.5999845120109942e+03 1.2125454963073748e+03 0 0 0
1755 585 5 0.0000000000000000e+00 1.1235689257204106e+03 1.6209492805988777e+03 1.2114453277540160e+03 0 0 0
1753 585 1 0.0000000000000000e+00 1.1316135691159484e+03 1.6202356429801619e+03 1.2173423132377234e+03 0 0 0
6113 2038 14 0.0000000000000000e+00 1.1530050320001949e+03 1.6083237795936175e+03 1.2240984260432451e+03 0 0 0
5944 1982 1 0.0000000000000000e+00 1.1511852005270414e+03 1.6242698900079999e+03 1.2033871436070201e+03 0 0 0
5945 1982 14 0.0000000000000000e+00 1.1524537843884027e+03 1.6180667615417683e+03 1.2111274219637712e+03 0 0 0
1754 585 4 0.0000000000000000e+00 1.1396582119893360e+03 1.6195220037101778e+03 1.2232392987473784e+03 0 0 0
1493 498 4 0.0000000000000000e+00 1.1554908054468858e+03 1.6249543923313286e+03 1.2260659023269122e+03 0 0 0
760 254 1 0.0000000000000000e+00 1.1824821484544420e+03 1.6092165472358438e+03 1.2037992255427991e+03 0 0 0
6584 2195 16 0.0000000000000000e+00 1.1673259536509106e+03 1.6159031890497029e+03 1.2188116749619257e+03 0 0 0
6583 2195 1 0.0000000000000000e+00 1.1684730575513222e+03 1.6217716941478723e+03 1.2107963904475898e+03 0 0 0
8959 2987 1 0.0000000000000000e+00 1.1856562082440166e+03 1.6174431464770546e+03 1.2204967233140746e+03 0 0 0
6585 2195 17 0.0000000000000000e+00 1.1696201605209321e+03 1.6276402007000625e+03 1.2027811057938447e+03 0 0 0
8961 2987 21 0.0000000000000000e+00 1.1899952824529510e+03 1.6225837101087616e+03 1.2130975987601012e+03 0 0 0
882 294 3 0.0000000000000000e+00 1.2079629080204168e+03 1.6059584664656329e+03 1.2012520166755328e+03 0 0 0
627 209 3 0.0000000000000000e+00 1.1976111091786763e+03 1.6275972981363211e+03 1.1997609835156920e+03 0 0 0
10082 4082 22 0.0000000000000000e+00 1.1986566360093259e+03 1.6153317541612853e+03 1.2038420616307033e+03 1 0 1
579 193 3 0.0000000000000000e+00 1.1361120841859349e+03 1.6485831206602204e+03 1.2248150572796440e+03 0 0 0
1494 498 5 0.0000000000000000e+00 1.1596689894821934e+03 1.6435723797668397e+03 1.2200731297293269e+03 0 0 0
1492 498 1 0.0000000000000000e+00 1.1575798974232191e+03 1.6342633862724074e+03 1.2230695153584788e+03 0 0 0
7386 2462 19 0.0000000000000000e+00 1.1824409223983630e+03 1.6395851978974383e+03 1.1998271993275400e+03 0 0 0
8415 2805 21 0.0000000000000000e+00 1.1784864627851207e+03 1.6634062840021716e+03 1.2030214780008571e+03 0 0 0
3738 1246 11 0.0000000000000000e+00 1.1177775300611145e+03 1.7101209821676150e+03 1.2023944184011473e+03 0 0 0
3737 1246 10 0.0000000000000000e+00 1.1153761931370530e+03 1.7298209238496165e+03 1.1999153330747793e+03 0 0 0
3736 1246 1 0.0000000000000000e+00 1.1165768620744020e+03 1.7199709528106155e+03 1.2011548762225955e+03 0 0 0
6558 2186 17 0.0000000000000000e+00 1.1323001309841966e+03 1.7301620177405216e+03 1.2116712926134032e+03 0 0 0
6556 2186 1 0.0000000000000000e+00 1.1289000432976841e+03 1.7370429292365220e+03 1.2052609525379696e+03 0 0 0
5164 1722 1 0.0000000000000000e+00 1.1030759975419421e+03 1.7474725799438911e+03 1.2056176538417051e+03 0 0 0
5166 1722 13 0.0000000000000000e+00 1.0979788205175657e+03 1.7502206148461821e+03 1.2137703890951939e+03 0 0 0
6557 2186 16 0.0000000000000000e+00 1.1254999563377726e+03 1.7439238408324366e+03 1.1988506117827794e+03 0 0 0
83 28 2 0.0000000000000000e+00 1.1189288601687094e+03 1.7598275635972482e+03 1.2029817056683635e+03 0 0 0
740 247 2 0.0000000000000000e+00 1.1321998881823399e+03 1.7534669334054670e+03 1.2112208299641320e+03 0 0 0
739 247 1 0.0000000000000000e+00 1.1285865527294354e+03 1.7560303957033243e+03 1.2201858992334030e+03 0 0 0
3716 1239 10 0.0000000000000000e+00 1.1427432602675667e+03 1.7454246689713823e+03 1.1991794252214759e+03 0 0 0
3715 1239 1 0.0000000000000000e+00 1.1497252093178413e+03 1.7456481906806082e+03 1.2063350119206900e+03 0 0 0
3717 1239 11 0.0000000000000000e+00 1.1567071585961564e+03 1.7458717110577259e+03 1.2134905990364225e+03 0 0 0
82 28 1 0.0000000000000000e+00 1.1153459541407790e+03 1.7684794935112138e+03 1.2064898235101318e+03 0 0 0
84 28 3 0.0000000000000000e+00 1.1117630475272431e+03 1.7771314238312339e+03 1.2099979406503398e+03 0 0 0
10272 4272 22 0.0000000000000000e+00 6.6424059871384293e+02 1.7955513354107695e+03 1.2093887715066055e+03 1 0 1
2803 935 1 0.0000000000000000e+00 1.0544539840332443e+03 1.8839682109145533e+03 1.2081474114109105e+03 0 0 0
2805 935 9 0.0000000000000000e+00 1.0496888115615745e+03 1.8876225836351762e+03 1.2001512439041901e+03 0 0 0
2804 935 8 0.0000000000000000e+00 1.0592191565049136e+03 1.8803138381939302e+03 1.2161435789176305e+03 0 0 0
6816 2272 17 0.0000000000000000e+00 1.0276279628884822e+03 1.3546643867785806e+03 1.2397746258111290e+03 0 0 0
8285 2762 20 0.0000000000000000e+00 1.0468284844298551e+03 1.3538270702953978e+03 1.2268938203359064e+03 0 0 0
6814 2272 1 0.0000000000000000e+00 1.0350706992322216e+03 1.3610767798651627e+03 1.2379073050662137e+03 0 0 0
6815 2272 16 0.0000000000000000e+00 1.0425134365909394e+03 1.3674891719677444e+03 1.2360399843608236e+03 0 0 0
8303 2768 20 0.0000000000000000e+00 1.0487936547480417e+03 1.3660474347236573e+03 1.2527261028443741e+03 0 0 0
8239 2747 1 0.0000000000000000e+00 1.0555896811274167e+03 1.3493513167935478e+03 1.2412668681467969e+03 0 0 0
8240 2747 20 0.0000000000000000e+00 1.0570860609205047e+03 1.3591235876259750e+03 1.2397623511178060e+03 0 0 0
11865 5865 22 0.0000000000000000e+00 2.3179521924230008e+02 1.3698857708975513e+03 1.2360636828358970e+03 1 0 0
9200 3200 22 0.0000000000000000e+00 5.3773493040281585e+02 1.3909983958776231e+03 1.2345002029864975e+03 0 0 0
11739 5739 22 0.0000000000000000e+00 6.3878827885834596e+02 1.3811648643319481e+03 1.2451938748904599e+03 0 0 0
8325 2775 21 0.0000000000000000e+00 1.0040779295196871e+03 1.3873903747363538e+03 1.2496575240957791e+03 0 0 0
5085 1695 13 0.0000000000000000e+00 1.0164821670988873e+03 1.3779025161891532e+03 1.2480556529514620e+03 0 0 0
5083 1695 1 0.0000000000000000e+00 1.0253468681512757e+03 1.3800597326746656e+03 1.2439613299418829e+03 0 0 0
1457 486 4 0.0000000000000000e+00 1.0235062954814196e+03 1.3926046448219645e+03 1.2318768794617806e+03 0 0 0
8323 2775 1 0.0000000000000000e+00 1.0106838086338007e+03 1.3944561857081248e+03 1.2471204624938716e+03 0 0 0
5084 1695 12 0.0000000000000000e+00 1.0342115704175455e+03 1.3822169489824041e+03 1.2398670062288218e+03 0 0 0
998 333 4 0.0000000000000000e+00 1.0459245007433731e+03 1.3938188330185592e+03 1.2335594794918140e+03 0 0 0
997 333 1 0.0000000000000000e+00 1.0509914604040475e+03 1.3921738802725292e+03 1.2420223431542659e+03 0 0 0
8336 2779 20 0.0000000000000000e+00 1.0566197767528513e+03 1.3759846969346911e+03 1.2404809303043505e+03 0 0 0
999 333 5 0.0000000000000000e+00 1.0560584193517182e+03 1.3905289278822356e+03 1.2504852056483526e+03 0 0 0
8335 2779 1 0.0000000000000000e+00 1.0634771478816231e+03 1.3755901592863063e+03 1.2477487220732153e+03 0 0 0
7073 2358 16 0.0000000000000000e+00 1.0588164561679193e+03 1.3850559284933158e+03 1.2261492725313828e+03 0 0 0
6529 2177 1 0.0000000000000000e+00 8.0110946347514778e+02 1.4164137957116761e+03 1.2398684093968138e+03 0 0 0
6531 2177 17 0.0000000000000000e+00 8.0124789472184034e+02 1.4094592954511820e+03 1.2326839977609698e+03 0 0 0
1084 362 1 0.0000000000000000e+00 8.2260191039393999e+02 1.4140123337624682e+03 1.2496409355993464e+03 0 0 0
1086 362 5 0.0000000000000000e+00 8.2764558941890948e+02 1.4062937592507394e+03 1.2535119705941156e+03 0 0 0
3774 1258 11 0.0000000000000000e+00 9.7307326653085750e+02 1.4215848814887856e+03 1.2264551694856259e+03 0 0 0
8470 2824 1 0.0000000000000000e+00 9.9899868790306527e+02 1.3997105780152906e+03 1.2267274471186572e+03 0 0 0
6808 2270 1 0.0000000000000000e+00 9.9413523043374937e+02 1.4063002866859933e+03 1.2489985244189993e+03 0 0 0
6809 2270 16 0.0000000000000000e+00 1.0019621531540004e+03 1.4086531160836528e+03 1.2432362787760837e+03 0 0 0
3773 1258 10 0.0000000000000000e+00 9.9070989197386109e+02 1.4144325718144487e+03 1.2326028445892155e+03 0 0 0
3772 1258 1 0.0000000000000000e+00 9.8189157888836712e+02 1.4180087262990601e+03 1.2295290065442546e+03 0 0 0
8471 2824 20 0.0000000000000000e+00 1.0085209534162412e+03 1.4007019441815182e+03 1.2296159837671023e+03 0 0 0
6791 2264 16 0.0000000000000000e+00 1.0219328870842736e+03 1.4104092479604856e+03 1.2307851210239132e+03 0 0 0
8324 2775 20 0.0000000000000000e+00 1.0172896883324469e+03 1.4015219969724631e+03 1.2445834024959363e+03 0 0 0
4397 1466 10 0.0000000000000000e+00 1.0153831490031952e+03 1.4195016103775129e+03 1.2443174858029211e+03 0 0 0
7562 2521 18 0.0000000000000000e+00 1.0071673392027833e+03 1.4177932938776803e+03 1.2294628834891894e+03 0 0 0
6926 2309 16 0.0000000000000000e+00 1.0276551149016700e+03 1.4115976356406641e+03 1.2537037465295032e+03 0 0 0
76 26 1 0.0000000000000000e+00 1.0325858621316752e+03 1.3974969821385976e+03 1.2488492977536075e+03 0 0 0
1760 587 4 0.0000000000000000e+00 1.0327183107629387e+03 1.4205113665873241e+03 1.2394476956056967e+03 0 0 0
77 26 2 0.0000000000000000e+00 1.0338728982172095e+03 1.4029745573309228e+03 1.2405825144143753e+03 0 0 0
6931 2311 1 0.0000000000000000e+00 1.0523349449393299e+03 1.4193047694622285e+03 1.2349361663322138e+03 0 0 0
6932 2311 16 0.0000000000000000e+00 1.0455332128641242e+03 1.4123501601038099e+03 1.2326188709800649e+03 0 0 0
5255 1752 12 0.0000000000000000e+00 1.0445501796245628e+03 1.4121704570138595e+03 1.2497465730489162e+03 0 0 0
5558 1853 14 0.0000000000000000e+00 1.0582465508071818e+03 1.4025510046333115e+03 1.2262253075850977e+03 0 0 0
2799 933 9 0.0000000000000000e+00 1.1115573024709206e+03 1.4011960076553200e+03 1.2483396515997542e+03 0 0 0
2797 933 1 0.0000000000000000e+00 1.1179648485991006e+03 1.4068158639792036e+03 1.2535703855886295e+03 0 0 0
4100 1367 10 0.0000000000000000e+00 7.8426189470250790e+02 1.4270320107172972e+03 1.2501709885051091e+03 0 0 0
5533 1845 1 0.0000000000000000e+00 7.8840671907198430e+02 1.4390048418917766e+03 1.2351730880676400e+03 0 0 0
5535 1845 15 0.0000000000000000e+00 7.8062888332843477e+02 1.4389458518131655e+03 1.2288880440772080e+03 0 0 0
1085 362 4 0.0000000000000000e+00 8.1755823175357955e+02 1.4217309082461895e+03 1.2457699019651989e+03 0 0 0
6530 2177 16 0.0000000000000000e+00 8.0097103337801673e+02 1.4233682962771331e+03 1.2470528202674732e+03 0 0 0
5534 1845 14 0.0000000000000000e+00 7.9618455466293699e+02 1.4390638326935343e+03 1.2414581327316996e+03 0 0 0
6881 2294 16 0.0000000000000000e+00 8.1115512818627735e+02 1.4372567080354802e+03 1.2492633779111472e+03 0 0 0
4616 1539 12 0.0000000000000000e+00 8.0902902708069189e+02 1.4301054493492245e+03 1.2340423082237357e+03 0 0 0
6880 2294 1 0.0000000000000000e+00 8.1279044123357210e+02 1.4431200591227650e+03 1.2413294716138982e+03 0 0 0
5107 1703 1 0.0000000000000000e+00 8.3478335426822423e+02 1.4291063991671163e+03 1.2409285736100514e+03 0 0 0
5108 1703 12 0.0000000000000000e+00 8.2714350082374017e+02 1.4352728230583398e+03 1.2428280094027111e+03 0 0 0
5109 1703 13 0.0000000000000000e+00 8.4242320778412750e+02 1.4229399742810176e+03 1.2390291388199503e+03 0 0 0
4166 1389 10 0.0000000000000000e+00 9.9889929783173125e+02 1.4257273687151949e+03 1.2418068681432073e+03 0 0 0
4165 1389 1 0.0000000000000000e+00 9.9234378987608659e+02 1.4281284789472081e+03 1.2489664765316093e+03 0 0 0
7563 2521 19 0.0000000000000000e+00 1.0096323500947814e+03 1.4376298391403711e+03 1.2301225757662596e+03 0 0 0
7561 2521 1 0.0000000000000000e+00 1.0083998446487824e+03 1.4277115665090259e+03 1.2297927296277244e+03 0 0 0
4396 1466 1 0.0000000000000000e+00 1.0136751224383809e+03 1.4255422859833341e+03 1.2521016290588743e+03 0 0 0
1759 587 1 0.0000000000000000e+00 1.0329528642068058e+03 1.4295836094716183e+03 1.2436476232452235e+03 0 0 0
1761 587 5 0.0000000000000000e+00 1.0331874176506726e+03 1.4386558523559127e+03 1.2478475508847505e+03 0 0 0
6933 2311 17 0.0000000000000000e+00 1.0591366764686281e+03 1.4262593779968522e+03 1.2372534626959691e+03 0 0 0
4008 1336 11 0.0000000000000000e+00 1.1941595250906657e+03 1.4469472712380464e+03 1.2371774373761480e+03 0 0 0
6882 2294 17 0.0000000000000000e+00 8.1442575349590584e+02 1.4489834095917304e+03 1.2333955652776951e+03 0 0 0
5092 1698 1 0.0000000000000000e+00 8.0486584799212687e+02 1.4600764969734676e+03 1.2490847804416912e+03 0 0 0
5094 1698 13 0.0000000000000000e+00 8.0699393058130852e+02 1.4686675020845762e+03 1.2444301163233122e+03 0 0 0
5093 1698 12 0.0000000000000000e+00 8.0273776540294512e+02 1.4514854918623585e+03 1.2537394445600719e+03 0 0 0
5581 1861 1 0.0000000000000000e+00 9.5751127574012867e+02 1.4640244004664610e+03 1.2263544434800058e+03 0 0 0
5583 1861 15 0.0000000000000000e+00 9.5791993924963174e+02 1.4585317646436852e+03 1.2347009366141936e+03 0 0 0
8481 2827 21 0.0000000000000000e+00 1.1616089713485358e+03 1.4634958812394279e+03 1.2267184826428322e+03 0 0 0
4007 1336 10 0.0000000000000000e+00 1.1999532066684503e+03 1.4659598285882728e+03 1.2394036245853833e+03 0 0 0
4006 1336 1 0.0000000000000000e+00 1.1970563662454733e+03 1.4564535492231430e+03 1.2382905306066232e+03 0 0 0
6612 2204 17 0.0000000000000000e+00 9.4788121926058488e+02 1.4844104741974984e+03 1.2328644054078438e+03 0 0 0
8712 2904 21 0.0000000000000000e+00 9.7218981252157585e+02 1.4750881322112614e+03 1.2404040543232265e+03 0 0 0
8710 2904 1 0.0000000000000000e+00 9.7035884360837520e+02 1.4802735545018288e+03 1.2320518725006737e+03 0 0 0
11209 5209 22 0.0000000000000000e+00 9.6735407737283469e+02 1.4921597092982654e+03 1.2471470622163076e+03 1 0 1
8274 2758 21 0.0000000000000000e+00 9.8701166980990490e+02 1.4999521317072438e+03 1.2388175837312590e+03 0 0 0
8272 2758 1 0.0000000000000000e+00 9.8139341642666784e+02 1.5005081608210642e+03 1.2305637331512628e+03 0 0 0
6360 2120 17 0.0000000000000000e+00 1.1757353316416122e+03 1.4774345802872890e+03 1.2413521321843114e+03 0 0 0
6358 2120 1 0.0000000000000000e+00 1.1835876093212003e+03 1.4766122361738080e+03 1.2352149114242295e+03 0 0 0
6359 2120 16 0.0000000000000000e+00 1.1914398865521848e+03 1.4757898908365664e+03 1.2290776901153640e+03 0 0 0
3988 1330 1 0.0000000000000000e+00 1.2041579625046120e+03 1.4877662449156508e+03 1.2440343936804411e+03 0 0 0
3989 1330 10 0.0000000000000000e+00 1.2056282459031029e+03 1.4813697238722814e+03 1.2364896752254028e+03 0 0 0
3990 1330 11 0.0000000000000000e+00 1.2026876794453767e+03 1.4941627664678488e+03 1.2515791129266806e+03 0 0 0
10366 4366 22 0.0000000000000000e+00 5.5891571032344487e+01 1.5029351599535084e+03 1.2437733283908892e+03 1 0 0
8604 2868 21 0.0000000000000000e+00 9.6225972878428138e+02 1.5101357798963436e+03 1.2384058653410218e+03 0 0 0
8602 2868 1 0.0000000000000000e+00 9.6059844329981854e+02 1.5048572290052396e+03 1.2300765781349512e+03 0 0 0
1614 538 5 0.0000000000000000e+00 1.1792441444861126e+03 1.5671669570648830e+03 1.2306485635237520e+03 0 0 0
6112 2038 1 0.0000000000000000e+00 1.1471523481998051e+03 1.6013259000433538e+03 1.2281942487448430e+03 0 0 0
6114 2038 15 0.0000000000000000e+00 1.1412996631585208e+03 1.5943280209094639e+03 1.2322900719819886e+03 0 0 0
192 64 3 0.0000000000000000e+00 1.1440194412295705e+03 1.6022829624900842e+03 1.2520157904271186e+03 0 0 0
10078 4078 22 0.0000000000000000e+00 1.1566004616749810e+03 1.5973009408811602e+03 1.2524382466966938e+03 0 0 0
6684 2228 17 0.0000000000000000e+00 1.1725430074512624e+03 1.5851070033873871e+03 1.2367130607228405e+03 0 0 0
6682 2228 1 0.0000000000000000e+00 1.1707366885705280e+03 1.5930035199354697e+03 1.2308494225880363e+03 0 0 0
1074 358 5 0.0000000000000000e+00 1.1718569159715826e+03 1.6024053849680638e+03 1.2500356326285264e+03 0 0 0
1066 356 1 0.0000000000000000e+00 1.1904049004549693e+03 1.5945243356864437e+03 1.2279171242408615e+03 0 0 0
1068 356 5 0.0000000000000000e+00 1.1971221536595847e+03 1.5963412596398070e+03 1.2350988577879486e+03 0 0 0
11149 5149 22 0.0000000000000000e+00 9.2636405067255907e+02 1.6166898598528296e+03 1.2434538572214324e+03 0 0 0
190 64 1 0.0000000000000000e+00 1.1457292654737530e+03 1.6091716301011256e+03 1.2449714469982430e+03 0 0 0
191 64 2 0.0000000000000000e+00 1.1474390903415674e+03 1.6160602960964220e+03 1.2379271035906202e+03 0 0 0
713 238 2 0.0000000000000000e+00 1.1576058700431099e+03 1.6289279741305711e+03 1.2427605891814189e+03 0 0 0
578 193 2 0.0000000000000000e+00 1.1424586964236903e+03 1.6321274891782843e+03 1.2342454713655154e+03 0 0 0
1382 461 4 0.0000000000000000e+00 1.1425927366917731e+03 1.6261077924899403e+03 1.2501342888711570e+03 0 0 0
712 238 1 0.0000000000000000e+00 1.1595147484103250e+03 1.6251003133938093e+03 1.2517996810023221e+03 0 0 0
1073 358 4 0.0000000000000000e+00 1.1641147386920395e+03 1.6136503337113350e+03 1.2354202357635932e+03 0 0 0
8960 2987 20 0.0000000000000000e+00 1.1813171334858600e+03 1.6123025832262388e+03 1.2278958471242231e+03 0 0 0
5072 1691 12 0.0000000000000000e+00 1.1719159329182351e+03 1.6276767328389810e+03 1.2300260647612818e+03 0 0 0
1072 358 1 0.0000000000000000e+00 1.1679858280349326e+03 1.6080278592672912e+03 1.2427279341766323e+03 0 0 0
577 193 1 0.0000000000000000e+00 1.1392853908718414e+03 1.6403553042675453e+03 1.2295302642612926e+03 0 0 0
1598 533 4 0.0000000000000000e+00 1.1475457392360602e+03 1.6417496651276210e+03 1.2470278377263239e+03 0 0 0
1597 533 1 0.0000000000000000e+00 1.1416159323493976e+03 1.6461085853535733e+03 1.2537981562498992e+03 0 0 0
5073 1691 13 0.0000000000000000e+00 1.1794262198586721e+03 1.6458517825636463e+03 1.2263842040059064e+03 0 0 0
5071 1691 1 0.0000000000000000e+00 1.1756710764540255e+03 1.6367642571172707e+03 1.2282051347767792e+03 0 0 0
10166 4166 22 0.0000000000000000e+00 8.1164777151200667e+01 1.6612147083142779e+03 1.2483699991664446e+03 1 0 0
11068 5068 22 0.0000000000000000e+00 4.7344787961864057e+02 1.6642394554278462e+03 1.2383355428637283e+03 0 0 -1
741 247 3 0.0000000000000000e+00 1.1249732172765318e+03 1.7585938580011821e+03 1.2291509685026731e+03 0 0 0
9044 3044 22 0.0000000000000000e+00 1.1255525372610750e+03 1.7500072350968396e+03 1.2385480271803242e+03 0 0 -1
9171 3171 22 0.0000000000000000e+00 2.8021170922350842e+02 1.8099004517432481e+03 1.2531555480173415e+03 1 0 -1
11556 5556 22 0.0000000000000000e+00 6.5171101547329113e+02 2.2816997483897499e+03 1.2444624754988304e+03 1 0 -1
10221 4221 22 0.0000000000000000e+00 3.9544638810368561e+01 2.5560863358721908e+03 1.2493676796384457e+03 1 0 0
8304 2768 21 0.0000000000000000e+00 1.0390904069650769e+03 1.3656825795719988e+03 1.2702107786039464e+03 0 0 0
8302 2768 1 0.0000000000000000e+00 1.0439420313710857e+03 1.3658650065268982e+03 1.2614684410399268e+03 0 0 0
78 26 3 0.0000000000000000e+00 1.0312988267615706e+03 1.3920194073560835e+03 1.2571160816587139e+03 0 0 0
8337 2779 21 0.0000000000000000e+00 1.0703345190103953e+03 1.3751956216379212e+03 1.2550165138420798e+03 0 0 0
4101 1367 11 0.0000000000000000e+00 7.8335861708120774e+02 1.4134763812105505e+03 1.2648484884650879e+03 0 0 0
4099 1367 1 0.0000000000000000e+00 7.8381025597442874e+02 1.4202541963226163e+03 1.2575097388235090e+03 0 0 0
4713 1571 13 0.0000000000000000e+00 8.0077722615958635e+02 1.4080290603712142e+03 1.2650030500502835e+03 0 0 0
4711 1571 1 0.0000000000000000e+00 8.0581943597462282e+02 1.4164213610830579e+03 1.2629670202070645e+03 0 0 0
6810 2270 17 0.0000000000000000e+00 9.8630830836061864e+02 1.4039474565359394e+03 1.2547607701849470e+03 0 0 0
9099 3099 22 0.0000000000000000e+00 1.0078785653615597e+03 1.3959030570759862e+03 1.2644705933062294e+03 0 0 0
8946 2982 21 0.0000000000000000e+00 1.0059394253442681e+03 1.4169161271656867e+03 1.2758819901306558e+03 0 0 0
8944 2982 1 0.0000000000000000e+00 1.0085435826014592e+03 1.4132501152702896e+03 1.2669500964381593e+03 0 0 0
8945 2982 20 0.0000000000000000e+00 1.0111477406347620e+03 1.4095841038184180e+03 1.2580182038415353e+03 0 0 0
6925 2309 1 0.0000000000000000e+00 1.0283289216412259e+03 1.4163650286954589e+03 1.2624683318927289e+03 0 0 0
6927 2309 17 0.0000000000000000e+00 1.0290027281723796e+03 1.4211324211708334e+03 1.2712329164680207e+03 0 0 0
5254 1752 1 0.0000000000000000e+00 1.0469572372448511e+03 1.4129148619208429e+03 1.2594239658594463e+03 0 0 0
5256 1752 13 0.0000000000000000e+00 1.0493642938594999e+03 1.4136592659137780e+03 1.2691013590613902e+03 0 0 0
3960 1320 11 0.0000000000000000e+00 1.1235176430590045e+03 1.4036744000192145e+03 1.2749700582602500e+03 0 0 0
2798 933 8 0.0000000000000000e+00 1.1243723943831528e+03 1.4124357190244261e+03 1.2588011200740964e+03 0 0 0
3958 1320 1 0.0000000000000000e+00 1.1308666139833883e+03 1.4092924397079480e+03 1.2787687765437727e+03 0 0 0
5305 1769 1 0.0000000000000000e+00 7.8994161000439169e+02 1.4393343958739522e+03 1.2649456559375706e+03 0 0 0
5307 1769 13 0.0000000000000000e+00 7.8380830371542311e+02 1.4426031556339153e+03 1.2721357710098034e+03 0 0 0
4712 1571 12 0.0000000000000000e+00 8.1086164445301267e+02 1.4248136618911647e+03 1.2609309908156276e+03 0 0 0
5306 1769 12 0.0000000000000000e+00 7.9607491793958513e+02 1.4360656366172104e+03 1.2577555410569378e+03 0 0 0
1660 554 1 0.0000000000000000e+00 8.1270403818760644e+02 1.4441008454980438e+03 1.2746995186890360e+03 0 0 0
1661 554 4 0.0000000000000000e+00 8.1018088058266608e+02 1.4409335120341734e+03 1.2655561235039793e+03 0 0 0
1565 522 4 0.0000000000000000e+00 8.2464094407294419e+02 1.4352764659615086e+03 1.2594016609259186e+03 0 0 0
1564 522 1 0.0000000000000000e+00 8.3259768858052155e+02 1.4342388962609543e+03 1.2653693798982981e+03 0 0 0
1566 522 5 0.0000000000000000e+00 8.4055443312244927e+02 1.4332013275244428e+03 1.2713370986071591e+03 0 0 0
4167 1389 11 0.0000000000000000e+00 9.8578828238165397e+02 1.4305295875575773e+03 1.2561260853169410e+03 0 0 0
4398 1466 11 0.0000000000000000e+00 1.0119670953737544e+03 1.4315829608327499e+03 1.2598857712294521e+03 0 0 0
4428 1476 11 0.0000000000000000e+00 1.1745393473993552e+03 1.4248945357319062e+03 1.2795918696887272e+03 0 0 0
5150 1717 12 0.0000000000000000e+00 8.1917856620025100e+02 1.4512656859252575e+03 1.2549998447243054e+03 0 0 0
5149 1717 1 0.0000000000000000e+00 8.2422487124937720e+02 1.4581821735362898e+03 1.2601667584718421e+03 0 0 0
5151 1717 13 0.0000000000000000e+00 8.2927117687142709e+02 1.4650986603751528e+03 1.2653336732564476e+03 0 0 0
9595 3595 22 0.0000000000000000e+00 9.2419900796179206e+02 1.4910828317854250e+03 1.2814387194265912e+03 1 0 0
3359 1120 8 0.0000000000000000e+00 6.5440371137092188e+02 1.5220377345462173e+03 1.2802936612821213e+03 0 0 0
3358 1120 1 0.0000000000000000e+00 6.5996771425474878e+02 1.5269787355901331e+03 1.2736132132901303e+03 0 0 0
3360 1120 9 0.0000000000000000e+00 6.6553171811116977e+02 1.5319197361597085e+03 1.2669327662086687e+03 0 0 0
1383 461 5 0.0000000000000000e+00 1.1263899019131175e+03 1.6199078180294809e+03 1.2600855935299687e+03 0 0 0
1381 461 1 0.0000000000000000e+00 1.1344913195570321e+03 1.6230078047928098e+03 1.2551099418840747e+03 0 0 0
714 238 3 0.0000000000000000e+00 1.1614236263407417e+03 1.6212726519871030e+03 1.2608387739895795e+03 0 0 0
1599 533 5 0.0000000000000000e+00 1.1356861250930260e+03 1.6504675062612293e+03 1.2605684741421310e+03 0 0 0
10193 4193 22 0.0000000000000000e+00 4.5788315503078854e+02 1.9499820568904324e+03 1.2750328579386967e+03 0 0 0
3336 1112 9 0.0000000000000000e+00 1.1985150612083814e+03 2.0736925885407954e+03 1.2603921519036719e+03 0 0 0
3335 1112 8 0.0000000000000000e+00 1.2025719988745730e+03 2.0618756387112162e+03 1.2760094813742458e+03 0 0 0
3334 1112 1 0.0000000000000000e+00 1.2005435296944995e+03 2.0677841132926492e+03 1.2682008165030186e+03 0 0 0
10354 4354 22 0.0000000000000000e+00 6.7346805406980786e+02 2.2917280281628960e+03 1.2539836760426283e+03 0 -1 0
10156 4156 22 0.0000000000000000e+00 2.9171240217395956e+02 2.3256777355373179e+03 1.2576025218712723e+03 0 -1 0
9865 3865 22 0.0000000000000000e+00 5.4101807682664992e+02 2.4152336615204304e+03 1.2662263617300011e+03 0 0 0
10397 4397 22 0.0000000000000000e+00 6.9677167759826943e+01 2.5304430123436850e+03 1.2580599239811193e+03 0 0 0
11430 5430 22 0.0000000000000000e+00 9.2727947182607977e+02 2.5833517943552420e+03 1.2615528194609381e+03 0 -1 0
10724 4724 22 0.0000000000000000e+00 4.8179246909323734e+02 2.6422807686696319e+03 1.2704209619044266e+03 1 -1 0
1746 582 5 0.0000000000000000e+00 1.1221572984356417e+03 1.3902563475889497e+03 1.3035267472563185e+03 0 0 0
1744 582 1 0.0000000000000000e+00 1.1311584393812489e+03 1.3942982791593445e+03 1.3051522468455721e+03 0 0 0
6870 2290 17 0.0000000000000000e+00 1.1422460665819222e+03 1.3904717539891833e+03 1.2846968796343140e+03 0 0 0
4076 1359 10 0.0000000000000000e+00 1.1324580010556419e+03 1.4114172449025643e+03 1.2991995776505005e+03 0 0 0
4075 1359 1 0.0000000000000000e+00 1.1224927590451321e+03 1.4122059424699260e+03 1.2989314178579889e+03 0 0 0
4077 1359 11 0.0000000000000000e+00 1.1125275170346220e+03 1.4129946400372864e+03 1.2986632580654775e+03 0 0 0
3959 1320 10 0.0000000000000000e+00 1.1382155844282254e+03 1.4149104782292036e+03 1.2825674954652836e+03 0 0 0
1745 582 4 0.0000000000000000e+00 1.1401595805539469e+03 1.3983402116228847e+03 1.3067777468230497e+03 0 0 0
6868 2290 1 0.0000000000000000e+00 1.1450259066048575e+03 1.3986859163955796e+03 1.2896768399934970e+03 0 0 0
6869 2290 16 0.0000000000000000e+00 1.1478057476866582e+03 1.4069000796448761e+03 1.2946568007629514e+03 0 0 0
3971 1324 10 0.0000000000000000e+00 1.1587332081192405e+03 1.4185721094340101e+03 1.3026413917877649e+03 0 0 0
4670 1557 12 0.0000000000000000e+00 1.1566549416526207e+03 1.4027801216234502e+03 1.3088889384181905e+03 0 0 0
4427 1476 10 0.0000000000000000e+00 1.1563440192455398e+03 1.4187119268676167e+03 1.2851331148649228e+03 0 0 0
1662 554 5 0.0000000000000000e+00 8.1522719579254704e+02 1.4472681789619141e+03 1.2838429138740923e+03 0 0 0
8036 2679 18 0.0000000000000000e+00 1.1440475549100909e+03 1.4234167973581095e+03 1.2961376678876431e+03 0 0 0
8037 2679 19 0.0000000000000000e+00 1.1404242429437511e+03 1.4407163128212362e+03 1.2867782671923351e+03 0 0 0
8035 2679 1 0.0000000000000000e+00 1.1422358981089023e+03 1.4320665550415576e+03 1.2914579678202219e+03 0 0 0
3970 1324 1 0.0000000000000000e+00 1.1591312621035252e+03 1.4282147635163035e+03 1.3052606992436772e+03 0 0 0
3972 1324 11 0.0000000000000000e+00 1.1595293164287639e+03 1.4378574185259342e+03 1.3078800068538512e+03 0 0 0
4426 1476 1 0.0000000000000000e+00 1.1654416830840016e+03 1.4218032310130950e+03 1.2823624916760205e+03 0 0 0
9953 3953 22 0.0000000000000000e+00 2.1464392356749090e+02 1.5842661343204293e+03 1.2996299601934691e+03 0 0 0
11949 5949 22 0.0000000000000000e+00 2.3988485461188952e+02 1.6873320680093038e+03 1.2963827679065687e+03 1 1 0
11132 5132 22 0.0000000000000000e+00 4.1077031807285698e+02 1.7712675849370705e+03 1.2955100284917396e+03 1 0 0
11810 5810 22 0.0000000000000000e+00 6.4742032532915132e+01 1.8049479636456167e+03 1.2929804524096614e+03 1 0 0
3171 1057 9 0.0000000000000000e+00 1.0297936246316945e+03 1.8119886377865921e+03 1.3074574528042567e+03 0 0 0
11823 5823 22 0.0000000000000000e+00 6.3625654892482089e+02 1.9711914543685864e+03 1.2904793162336225e+03 0 0 0
10554 4554 22 0.0000000000000000e+00 2.3631328564539896e+02 1.9930823657090350e+03 1.3051663922070220e+03 1 0 0
10528 4528 22 0.0000000000000000e+00 1.1725455326121084e+03 2.1306627802209796e+03 1.2828904442751787e+03 0 1 0
9593 3593 22 0.0000000000000000e+00 5.5071303940068753e+02 2.2024947518503377e+03 1.2851714712270532e+03 0 0 0
9659 3659 22 0.0000000000000000e+00 3.4833492621728186e+02 2.4791361813301646e+03 1.2916600991562404e+03 1 0 0
9394 3394 22 0.0000000000000000e+00 5.8749899760512596e+02 2.5636503001422457e+03 1.3074151190894854e+03 0 0 1
5373 1791 13 0.0000000000000000e+00 1.1269725832745423e+03 1.3719854762009618e+03 1.3288901705220910e+03 0 0 0
5371 1791 1 0.0000000000000000e+00 1.1293376205120605e+03 1.3811246778290695e+03 1.3255914442639269e+03 0 0 0
5372 1791 12 0.0000000000000000e+00 1.1317026571484976e+03 1.3902638781173598e+03 1.3222927170872892e+03 0 0 0
1719 573 5 0.0000000000000000e+00 1.1509802917475990e+03 1.3829498604193068e+03 1.3142086220999242e+03 0 0 0
1717 573 1 0.0000000000000000e+00 1.1487366234266131e+03 1.3917187040693971e+03 1.3184598951809166e+03 0 0 0
9272 3272 22 0.0000000000000000e+00 1.1858813598745023e+03 1.3907093157556960e+03 1.3361355718816378e+03 -1 0 0
516 172 3 0.0000000000000000e+00 1.1777376127282153e+03 1.3907177309587498e+03 1.3253448337282057e+03 0 0 0
514 172 1 0.0000000000000000e+00 1.1694085970537176e+03 1.3952360058543970e+03 1.3285405621421091e+03 0 0 0
5010 1670 13 0.0000000000000000e+00 1.1115446419264415e+03 1.4093440782771565e+03 1.3196110944475779e+03 0 0 0
5008 1670 1 0.0000000000000000e+00 1.1214460562150234e+03 1.4081133551148100e+03 1.3189422760671300e+03 0 0 0
5009 1670 12 0.0000000000000000e+00 1.1313474706450747e+03 1.4068826314823864e+03 1.3182734585578969e+03 0 0 0
1292 431 4 0.0000000000000000e+00 1.1324136435669707e+03 1.4015045400992026e+03 1.3349315807047924e+03 0 0 0
6785 2262 16 0.0000000000000000e+00 1.1446262944062901e+03 1.4144449279163084e+03 1.3108680908328884e+03 0 0 0
1718 573 4 0.0000000000000000e+00 1.1464929542199022e+03 1.4004875483681719e+03 1.3227111696015731e+03 0 0 0
269 90 2 0.0000000000000000e+00 1.1572929255962069e+03 1.4133237580314476e+03 1.3225636297636809e+03 0 0 0
515 172 2 0.0000000000000000e+00 1.1610795800161386e+03 1.3997542809498327e+03 1.3317362902364960e+03 0 0 0
836 279 2 0.0000000000000000e+00 1.1477686853119164e+03 1.4101836885192756e+03 1.3365079073855272e+03 0 0 0
4669 1557 1 0.0000000000000000e+00 1.1659143819113019e+03 1.4057701095193056e+03 1.3111960454579573e+03 0 0 0
4671 1557 13 0.0000000000000000e+00 1.1751738213219103e+03 1.4087600977912145e+03 1.3135031528710265e+03 0 0 0
9503 3503 22 0.0000000000000000e+00 1.1360559549557818e+03 1.4299846417392102e+03 1.3276619453718904e+03 0 0 0
6786 2262 17 0.0000000000000000e+00 1.1320417624522113e+03 1.4296539105915090e+03 1.3140800042495177e+03 0 0 0
6784 2262 1 0.0000000000000000e+00 1.1383340285406014e+03 1.4220494199355780e+03 1.3124740476926227e+03 0 0 0
268 90 1 0.0000000000000000e+00 1.1584724476874683e+03 1.4230534344520529e+03 1.3245491115754064e+03 0 0 0
270 90 3 0.0000000000000000e+00 1.1596519692275849e+03 1.4327831096033722e+03 1.3265345936789415e+03 0 0 0
9624 3624 22 0.0000000000000000e+00 5.8225096382860806e+02 1.4938989911567717e+03 1.3310989216369360e+03 0 0 0
2538 846 7 0.0000000000000000e+00 1.1750462515990159e+03 1.4943142159936224e+03 1.3295973664614207e+03 0 0 0
2295 765 7 0.0000000000000000e+00 1.1135541000157784e+03 1.5018753954242316e+03 1.3358308985646931e+03 0 0 0
7812 2604 19 0.0000000000000000e+00 1.1378666267452149e+03 1.5205147717770180e+03 1.3311023789012388e+03 0 0 0
5895 1965 15 0.0000000000000000e+00 1.1550957577342122e+03 1.5102211419934436e+03 1.3302413826383747e+03 0 0 0
2536 846 1 0.0000000000000000e+00 1.1790329840734144e+03 1.5014133982888241e+03 1.3354031891446243e+03 0 0 0
2580 860 7 0.0000000000000000e+00 1.1763212303173036e+03 1.5202703588494830e+03 1.3173628290059926e+03 0 0 0
2578 860 1 0.0000000000000000e+00 1.1773663100672616e+03 1.5224024758441321e+03 1.3270768339499734e+03 0 0 0
2579 860 6 0.0000000000000000e+00 1.1784113888591203e+03 1.5245345927554467e+03 1.3367908391680010e+03 0 0 0
7908 2636 19 0.0000000000000000e+00 1.2004751257563050e+03 1.5086253005435019e+03 1.3269012010886051e+03 0 0 0
7906 2636 1 0.0000000000000000e+00 1.1972944938458027e+03 1.5149026306964672e+03 1.3340060381785111e+03 0 0 0
9836 3836 22 0.0000000000000000e+00 1.8264545427751747e+02 1.5383886687279469e+03 1.3186476499964908e+03 1 0 0
7299 2433 19 0.0000000000000000e+00 1.1552755587975746e+03 1.5347914501270257e+03 1.3352427179381280e+03 0 0 0
2679 893 7 0.0000000000000000e+00 1.1891880198224312e+03 1.5350166515995795e+03 1.3112934667074023e+03 0 0 0
2360 787 6 0.0000000000000000e+00 1.1759685580778932e+03 1.5419946217495649e+03 1.3368678273066321e+03 0 0 0
2359 787 1 0.0000000000000000e+00 1.1731629548282438e+03 1.5515907336103828e+03 1.3366599427985880e+03 0 0 0
2677 893 1 0.0000000000000000e+00 1.1899417968990917e+03 1.5350292185095905e+03 1.3212650090480599e+03 0 0 0
8016 2672 19 0.0000000000000000e+00 1.2113649108160910e+03 1.5330493264841480e+03 1.3240808524060155e+03 0 0 0
2678 893 6 0.0000000000000000e+00 1.1906955739757520e+03 1.5350417854196016e+03 1.3312365513887166e+03 0 0 0
8014 2672 1 0.0000000000000000e+00 1.2073683311300290e+03 1.5345491627870954e+03 1.3331239624742386e+03 0 0 0
10471 4471 22 0.0000000000000000e+00 8.2496710884026839e+01 1.5702360303587573e+03 1.3258546668523550e+03 1 -1 1
2361 787 7 0.0000000000000000e+00 1.1703573525862535e+03 1.5611868464634472e+03 1.3364520582987300e+03 0 0 0
3711 1237 11 0.0000000000000000e+00 9.8145165473868076e+02 1.6141928977467369e+03 1.3094967043200093e+03 0 0 0
3709 1237 1 0.0000000000000000e+00 9.8206480408212144e+02 1.6142020045948382e+03 1.3194778848448200e+03 0 0 0
3710 1237 10 0.0000000000000000e+00 9.8267795428345630e+02 1.6142111109417308e+03 1.3294590652564636e+03 0 0 0
9435 3435 22 0.0000000000000000e+00 9.8932569569956752e+02 1.6296041145851898e+03 1.3309482960922585e+03 0 0 0
2825 942 8 0.0000000000000000e+00 1.1487078315638691e+03 1.6626985719542558e+03 1.3352486416706663e+03 0 0 0
3169 1057 1 0.0000000000000000e+00 1.0310226182599276e+03 1.8213069086282123e+03 1.3108720396191463e+03 0 0 0
3170 1057 8 0.0000000000000000e+00 1.0322516103798030e+03 1.8306251794142152e+03 1.3142866272836029e+03 0 0 0
9823 3823 22 0.0000000000000000e+00 7.7043071648165358e+02 2.0268613771787141e+03 1.3226633682213528e+03 1 0 0
2748 916 9 0.0000000000000000e+00 8.0092145362452038e+02 2.0492449743375364e+03 1.3227882481078132e+03 0 0 0
2746 916 1 0.0000000000000000e+00 8.0597337002299810e+02 2.0577810141283794e+03 1.3215177514166196e+03 0 0 0
2747 916 8 0.0000000000000000e+00 8.1102528587112374e+02 2.0663170547523359e+03 1.3202472547805150e+03 0 0 0
9093 3093 22 0.0000000000000000e+00 2.7628643008704972e+02 2.1322176596307554e+03 1.3187600906177006e+03 0 0 0
10016 4016 22 0.0000000000000000e+00 3.0462999700035738e+02 2.1739798805510081e+03 1.3353065462138509e+03 0 -1 0
11930 5930 22 0.0000000000000000e+00 5.6655531289120188e+02 2.2563282616097704e+03 1.3307443719786768e+03 1 0 0
11104 5104 22 0.0000000000000000e+00 1.0769315374741284e+03 2.6653638967969832e+03 1.3226137134633066e+03 0 0 0
11312 5312 22 0.0000000000000000e+00 1.2086403973090682e+03 2.7069366256669332e+03 1.3336293345975043e+03 0 0 0
282 94 3 0.0000000000000000e+00 1.1375775724210159e+03 1.3782659404422918e+03 1.3477902833970159e+03 0 0 0
281 94 2 0.0000000000000000e+00 1.1466369327193495e+03 1.3931836643519957e+03 1.3380235284734392e+03 0 0 0
280 94 1 0.0000000000000000e+00 1.1421072522705290e+03 1.3857248027876053e+03 1.3429069058472091e+03 0 0 0
251 84 2 0.0000000000000000e+00 1.1618448013921497e+03 1.3869470231202042e+03 1.3428139797311196e+03 0 0 0
252 84 3 0.0000000000000000e+00 1.1813217811963216e+03 1.3837380280401555e+03 1.3460310640431649e+03 0 0 0
250 84 1 0.0000000000000000e+00 1.1715832917044361e+03 1.3853425257109393e+03 1.3444225216329021e+03 0 0 0
1291 431 1 0.0000000000000000e+00 1.1233485897822909e+03 1.4015262375336672e+03 1.3391534688175002e+03 0 0 0
1293 431 5 0.0000000000000000e+00 1.1142835372980608e+03 1.4015479361052517e+03 1.3433753570558663e+03 0 0 0
328 110 1 0.0000000000000000e+00 1.1356904878607888e+03 1.4009748224926261e+03 1.3583230320228347e+03 0 0 0
835 279 1 0.0000000000000000e+00 1.1416213238535161e+03 1.4178226837025361e+03 1.3384715042871703e+03 0 0 0
329 110 2 0.0000000000000000e+00 1.1408761191670501e+03 1.4038045684330027e+03 1.3502544650026571e+03 0 0 0
559 187 1 0.0000000000000000e+00 1.1581292439345382e+03 1.4020065263355070e+03 1.3581580192594772e+03 0 0 0
560 187 2 0.0000000000000000e+00 1.1574941940093436e+03 1.4027519809318524e+03 1.3482060842658113e+03 0 0 0
1733 578 4 0.0000000000000000e+00 1.1509263186594987e+03 1.4181238669503191e+03 1.3513769172393133e+03 0 0 0
1445 482 4 0.0000000000000000e+00 1.1640031907136840e+03 1.4151820065802563e+03 1.3388693162925088e+03 0 0 0
1444 482 1 0.0000000000000000e+00 1.1725947917426927e+03 1.4109557616141922e+03 1.3417543217744474e+03 0 0 0
1446 482 5 0.0000000000000000e+00 1.1811863918746847e+03 1.4067295170058694e+03 1.3446393269968059e+03 0 0 0
4963 1655 1 0.0000000000000000e+00 1.1698668026466605e+03 1.4198220868120645e+03 1.3620639422997106e+03 0 0 0
837 279 3 0.0000000000000000e+00 1.1354739620698788e+03 1.4254616775505017e+03 1.3404351015222921e+03 0 0 0
1732 578 1 0.0000000000000000e+00 1.1478821761907836e+03 1.4219758211629448e+03 1.3600887279675835e+03 0 0 0
4574 1525 12 0.0000000000000000e+00 1.1559708161667008e+03 1.4303228695353869e+03 1.3405243072277949e+03 0 0 0
4573 1525 1 0.0000000000000000e+00 1.1507119491061283e+03 1.4388101098767509e+03 1.3410820543974596e+03 0 0 0
4575 1525 13 0.0000000000000000e+00 1.1454530833005599e+03 1.4472973495677647e+03 1.3416398016119335e+03 0 0 0
4964 1655 12 0.0000000000000000e+00 1.1669358939685253e+03 1.4237379957378705e+03 1.3533418187778914e+03 0 0 0
3723 1241 11 0.0000000000000000e+00 1.1299558710100616e+03 1.4998209712523003e+03 1.3603827578002608e+03 0 0 0
6027 2009 15 0.0000000000000000e+00 1.1981538217168559e+03 1.4918163215730799e+03 1.3623760413464290e+03 0 0 0
10457 4457 22 0.0000000000000000e+00 8.7032137775434671e+02 1.5051874732861272e+03 1.3379540285082355e+03 0 1 -1
2151 717 7 0.0000000000000000e+00 1.0974892640839889e+03 1.5269260489364726e+03 1.3495023697723864e+03 0 0 0
2293 765 1 0.0000000000000000e+00 1.1172129663721123e+03 1.5061803231530610e+03 1.3440819771866941e+03 0 0 0
2294 765 6 0.0000000000000000e+00 1.1208718335250783e+03 1.5104852515863556e+03 1.3523330548764366e+03 0 0 0
7810 2604 1 0.0000000000000000e+00 1.1357388310052854e+03 1.5213791569501525e+03 1.3408350728578594e+03 0 0 0
7811 2604 18 0.0000000000000000e+00 1.1336110361181579e+03 1.5222435426327286e+03 1.3505677669293643e+03 0 0 0
5893 1965 1 0.0000000000000000e+00 1.1610880825863705e+03 1.5125488280773102e+03 1.3379012734651144e+03 0 0 0
3721 1241 1 0.0000000000000000e+00 1.1377881065214037e+03 1.5056519958650063e+03 1.3582251577623856e+03 0 0 0
3722 1241 10 0.0000000000000000e+00 1.1456203432739899e+03 1.5114830200020067e+03 1.3560675582072297e+03 0 0 0
6533 2178 16 0.0000000000000000e+00 1.1579906127422450e+03 1.5231640943759990e+03 1.3578237604529434e+03 0 0 0
2537 846 6 0.0000000000000000e+00 1.1830197177914265e+03 1.5085125804816944e+03 1.3412090111622813e+03 0 0 0
2505 835 7 0.0000000000000000e+00 1.1745772506763406e+03 1.5051187813042209e+03 1.3642965771959373e+03 0 0 0
5894 1965 14 0.0000000000000000e+00 1.1670804062830839e+03 1.5148765134671632e+03 1.3455611647199801e+03 0 0 0
2503 835 1 0.0000000000000000e+00 1.1781378198696821e+03 1.5126963357345383e+03 1.3588282131466112e+03 0 0 0
2504 835 6 0.0000000000000000e+00 1.1816983898865221e+03 1.5202738906852608e+03 1.3533598488713906e+03 0 0 0
6025 2009 1 0.0000000000000000e+00 1.1966150022959669e+03 1.5007350564189910e+03 1.3581230199060085e+03 0 0 0
6026 2009 14 0.0000000000000000e+00 1.1950761821541225e+03 1.5096537923819710e+03 1.3538699979835299e+03 0 0 0
8624 2875 20 0.0000000000000000e+00 1.2101037046983204e+03 1.5208313075637752e+03 1.3467757178727529e+03 0 0 0
7907 2636 18 0.0000000000000000e+00 1.1941138614579302e+03 1.5211799613081560e+03 1.3411108745189554e+03 0 0 0
7121 2374 16 0.0000000000000000e+00 1.1980309448407947e+03 1.5268111646791679e+03 1.3571734491074778e+03 0 0 0
4868 1623 12 0.0000000000000000e+00 1.2111420720534190e+03 1.5171746295603957e+03 1.3634915424866354e+03 0 0 0
2149 717 1 0.0000000000000000e+00 1.1074048006310563e+03 1.5271703273056355e+03 1.3507761355190669e+03 0 0 0
2150 717 6 0.0000000000000000e+00 1.1173203361176461e+03 1.5274146065959296e+03 1.3520499014297677e+03 0 0 0
1868 623 6 0.0000000000000000e+00 1.1311346806099577e+03 1.5369221008055324e+03 1.3585044106547091e+03 0 0 0
1867 623 1 0.0000000000000000e+00 1.1298313365629444e+03 1.5464378335965671e+03 1.3557201477682763e+03 0 0 0
8691 2897 21 0.0000000000000000e+00 1.1424056667860646e+03 1.5486271122929472e+03 1.3390594916035100e+03 0 0 0
8690 2897 20 0.0000000000000000e+00 1.1460133092424692e+03 1.5341657429541372e+03 1.3523956718935312e+03 0 0 0
8689 2897 1 0.0000000000000000e+00 1.1442094881786536e+03 1.5413964278262135e+03 1.3457275821750191e+03 0 0 0
8732 2911 20 0.0000000000000000e+00 1.1598692567338712e+03 1.5401877397721889e+03 1.3600545109603859e+03 0 0 0
8731 2911 1 0.0000000000000000e+00 1.1607406406427592e+03 1.5491977744324499e+03 1.3558048093383070e+03 0 0 0
7297 2433 1 0.0000000000000000e+00 1.1623856681150728e+03 1.5332301937134046e+03 1.3420990164254238e+03 0 0 0
7298 2433 18 0.0000000000000000e+00 1.1694957766212931e+03 1.5316689372575859e+03 1.3489553143295843e+03 0 0 0
5632 1878 1 0.0000000000000000e+00 1.1826325904116281e+03 1.5418391049172137e+03 1.3534275717940516e+03 0 0 0
5633 1878 14 0.0000000000000000e+00 1.1867578214111752e+03 1.5349057678426993e+03 1.3475189930451643e+03 0 0 0
5634 1878 15 0.0000000000000000e+00 1.1785073595723518e+03 1.5487724428398219e+03 1.3593361500379131e+03 0 0 0
8660 2887 20 0.0000000000000000e+00 1.2129671301631299e+03 1.5345872948446470e+03 1.3560964992141473e+03 0 0 0
8015 2672 18 0.0000000000000000e+00 1.2033717524101144e+03 1.5360489985781960e+03 1.3421670734394415e+03 0 0 0
7346 2449 18 0.0000000000000000e+00 1.1925095111241299e+03 1.5491825521047872e+03 1.3402705768068008e+03 0 0 0
3896 1299 10 0.0000000000000000e+00 1.1980612043481310e+03 1.5439081247341562e+03 1.3562216790899397e+03 0 0 0
8834 2945 20 0.0000000000000000e+00 1.2119250081325342e+03 1.5496066039184202e+03 1.3485124122623447e+03 0 0 0
3895 1299 1 0.0000000000000000e+00 1.1993761016960786e+03 1.5513003271161708e+03 1.3628267061336994e+03 0 0 0
1869 623 7 0.0000000000000000e+00 1.1285279936197203e+03 1.5559535665530157e+03 1.3529358857503416e+03 0 0 0
8733 2911 21 0.0000000000000000e+00 1.1616120245516477e+03 1.5582078090927105e+03 1.3515551077162281e+03 0 0 0
7347 2449 19 0.0000000000000000e+00 1.2026527505213346e+03 1.5664055192529477e+03 1.3409663540935906e+03 0 0 0
7345 2449 1 0.0000000000000000e+00 1.1975811308227323e+03 1.5577940356788674e+03 1.3406184654501956e+03 0 0 0
2826 942 9 0.0000000000000000e+00 1.1393171949412249e+03 1.6564084203117604e+03 1.3517486393550132e+03 0 0 0
2824 942 1 0.0000000000000000e+00 1.1440125135271933e+03 1.6595534957249060e+03 1.3434986404232732e+03 0 0 0
2736 912 9 0.0000000000000000e+00 1.0493746381630463e+03 1.7951653278886486e+03 1.3500520180689327e+03 0 0 0
2734 912 1 0.0000000000000000e+00 1.0519162753993398e+03 1.8037474328202179e+03 1.3545115644292011e+03 0 0 0
2735 912 8 0.0000000000000000e+00 1.0544579119602770e+03 1.8123295383052186e+03 1.3589711112769196e+03 0 0 0
9468 3468 22 0.0000000000000000e+00 1.1965336695496196e+03 1.8004307549860309e+03 1.3416571722476560e+03 -1 0 0
11493 5493 22 0.0000000000000000e+00 6.1267287420758953e+02 1.8234890752737417e+03 1.3451559115847706e+03 1 1 0
9268 3268 22 0.0000000000000000e+00 1.1091878680558616e+03 1.9326928552924282e+03 1.3384280758738751e+03 0 -1 0
11012 5012 22 0.0000000000000000e+00 1.2054046200631635e+03 2.0728138654545050e+03 1.3503983776071991e+03 -1 -1 0
11186 5186 22 0.0000000000000000e+00 8.3731022877205078e+02 2.4018085393884289e+03 1.3399806840001015e+03 0 -1 0
11213 5213 22 0.0000000000000000e+00 8.2274999337777456e+02 2.4758534299396638e+03 1.3629203221484167e+03 0 0 0
7902 2634 19 0.0000000000000000e+00 8.5709311317586071e+02 1.3681389979168150e+03 1.3875103478615986e+03 0 0 0
8073 2691 19 0.0000000000000000e+00 8.9872607244554706e+02 1.3544211249509258e+03 1.3882888604662132e+03 0 0 0
4069 1357 1 0.0000000000000000e+00 8.7986135648926017e+02 1.3735555203654699e+03 1.3902148278826351e+03 0 0 0
4071 1357 11 0.0000000000000000e+00 8.8418488797371185e+02 1.3807011630991008e+03 1.3847151124738803e+03 0 0 0
10022 4022 22 0.0000000000000000e+00 1.0873265569923883e+03 1.3819988589736556e+03 1.3706730028917589e+03 0 0 0
330 110 3 0.0000000000000000e+00 1.1305048567896038e+03 1.3981450756258332e+03 1.3663915987489163e+03 0 0 0
561 187 3 0.0000000000000000e+00 1.1587642923195403e+03 1.4012610710066078e+03 1.3681099539512009e+03 0 0 0
4965 1655 13 0.0000000000000000e+00 1.1727977104646611e+03 1.4159061789898606e+03 1.3707860656160340e+03 0 0 0
1734 578 5 0.0000000000000000e+00 1.1448380344638504e+03 1.4258277759791204e+03 1.3688005389882358e+03 0 0 0
2292 764 7 0.0000000000000000e+00 1.1093553222335815e+03 1.5099083693018424e+03 1.3692733557444801e+03 0 0 0
2291 764 6 0.0000000000000000e+00 1.1252775656421168e+03 1.5213242232150410e+03 1.3652533520043069e+03 0 0 0
2290 764 1 0.0000000000000000e+00 1.1173164430847055e+03 1.5156162964018765e+03 1.3672633538347409e+03 0 0 0
6532 2178 1 0.0000000000000000e+00 1.1593432196903070e+03 1.5166884875875944e+03 1.3653228927422304e+03 0 0 0
8027 2676 18 0.0000000000000000e+00 1.1416687440622302e+03 1.5250863061129585e+03 1.3654255220580678e+03 0 0 0
8026 2676 1 0.0000000000000000e+00 1.1419858743513857e+03 1.5212520343780980e+03 1.3746557870183697e+03 0 0 0
8028 2676 19 0.0000000000000000e+00 1.1423030040949241e+03 1.5174177619333288e+03 1.3838860515333261e+03 0 0 0
6534 2178 17 0.0000000000000000e+00 1.1606958266356307e+03 1.5102128819505974e+03 1.3728220237375892e+03 0 0 0
7122 2374 17 0.0000000000000000e+00 1.1899123374592500e+03 1.5181102078843141e+03 1.3732477002232195e+03 0 0 0
7120 2374 1 0.0000000000000000e+00 1.1939716411500224e+03 1.5224606862817411e+03 1.3652105746653481e+03 0 0 0
4867 1623 1 0.0000000000000000e+00 1.2147556306408515e+03 1.5080716135277839e+03 1.3655107718840195e+03 0 0 0
4144 1382 1 0.0000000000000000e+00 5.2215323963422770e+02 1.5435089208541660e+03 1.3882273717098356e+03 0 0 0
4145 1382 10 0.0000000000000000e+00 5.2111826825901232e+02 1.5522952257715617e+03 1.3835658603369041e+03 0 0 0
1819 607 1 0.0000000000000000e+00 1.1273106265971562e+03 1.5320190380069423e+03 1.3847795467319941e+03 0 0 0
2002 668 1 0.0000000000000000e+00 1.1142715788420635e+03 1.5460154723968881e+03 1.3694031092419909e+03 0 0 0
2003 668 6 0.0000000000000000e+00 1.1159475658468225e+03 1.5365578185891245e+03 1.3666203333726587e+03 0 0 0
1820 607 6 0.0000000000000000e+00 1.1306108354375529e+03 1.5337062819511948e+03 1.3754918218347373e+03 0 0 0
8620 2874 1 0.0000000000000000e+00 1.1606165140141409e+03 1.5287257673654885e+03 1.3825855311348084e+03 0 0 0
8621 2874 20 0.0000000000000000e+00 1.1559660187614215e+03 1.5299219743040919e+03 1.3738138724539097e+03 0 0 0
3665 1222 10 0.0000000000000000e+00 1.1442947774215415e+03 1.5386009544675053e+03 1.3849006690214073e+03 0 0 0
7250 2417 18 0.0000000000000000e+00 1.1446167695490735e+03 1.5412910693599763e+03 1.3679826397786335e+03 0 0 0
8930 2977 20 0.0000000000000000e+00 1.1585394288417356e+03 1.5464217724784210e+03 1.3764296754724091e+03 0 0 0
7249 2417 1 0.0000000000000000e+00 1.1406288046800939e+03 1.5497720995547133e+03 1.3714709443090348e+03 0 0 0
3664 1222 1 0.0000000000000000e+00 1.1487458914433562e+03 1.5437984292132085e+03 1.3921927087185420e+03 0 0 0
3623 1208 10 0.0000000000000000e+00 1.1717143513833980e+03 1.5298987036605010e+03 1.3663566669742067e+03 0 0 0
3624 1208 11 0.0000000000000000e+00 1.1866276071421123e+03 1.5367892383345115e+03 1.3777634777154683e+03 0 0 0
3622 1208 1 0.0000000000000000e+00 1.1791709787958330e+03 1.5333439711432027e+03 1.3720600724485510e+03 0 0 0
8622 2874 21 0.0000000000000000e+00 1.1652670091251925e+03 1.5275295601171883e+03 1.3913571884431117e+03 0 0 0
5232 1744 13 0.0000000000000000e+00 1.2161684588983931e+03 1.5339403609231608e+03 1.3865703510281367e+03 0 0 0
5230 1744 1 0.0000000000000000e+00 1.2102482892960381e+03 1.5344458567584579e+03 1.3785269639993076e+03 0 0 0
5231 1744 12 0.0000000000000000e+00 1.2043281202181715e+03 1.5349513516397994e+03 1.3704835778731863e+03 0 0 0
7251 2417 19 0.0000000000000000e+00 1.1366408394378575e+03 1.5582531287569605e+03 1.3749592479036778e+03 0 0 0
2004 668 7 0.0000000000000000e+00 1.1125955912773868e+03 1.5554731269716556e+03 1.3721858847979577e+03 0 0 0
8929 2977 1 0.0000000000000000e+00 1.1640590664978508e+03 1.5546665650471784e+03 1.3751818770940520e+03 0 0 0
8931 2977 21 0.0000000000000000e+00 1.1695787036141296e+03 1.5629113575326721e+03 1.3739340803593623e+03 0 0 0
3897 1299 11 0.0000000000000000e+00 1.2006909985381014e+03 1.5586925301790468e+03 1.3694317326478651e+03 0 0 0
11617 5617 22 0.0000000000000000e+00 1.1043201011113524e+03 1.6731036552971050e+03 1.3888055217456597e+03 0 0 0
9896 3896 22 0.0000000000000000e+00 8.5591076990523391e+02 1.7629090877373837e+03 1.3713828568248498e+03 0 -1 1
9436 3436 22 0.0000000000000000e+00 5.2583904515654967e+02 1.3451173085336250e+03 1.4031472359778732e+03 1 0 0
4113 1371 11 0.0000000000000000e+00 8.4919568749456323e+02 1.3683400588447169e+03 1.4084813324814520e+03 0 0 0
7901 2634 18 0.0000000000000000e+00 8.6531563117833798e+02 1.3535434024263991e+03 1.3984354921898419e+03 0 0 0
4112 1371 10 0.0000000000000000e+00 8.5831485456125563e+02 1.3516862849354466e+03 1.4147656471550411e+03 0 0 0
4111 1371 1 0.0000000000000000e+00 8.5375527084384930e+02 1.3600131712549210e+03 1.4116234895678615e+03 0 0 0
7900 2634 1 0.0000000000000000e+00 8.6120437245270352e+02 1.3608412001010552e+03 1.3929729204368953e+03 0 0 0
8072 2691 18 0.0000000000000000e+00 8.8207603337598232e+02 1.3510014530856217e+03 1.3988284071889493e+03 0 0 0
8033 2678 18 0.0000000000000000e+00 8.7391875809029693e+02 1.3594535798549744e+03 1.4116446678606806e+03 0 0 0
8693 2898 20 0.0000000000000000e+00 8.8964212259889962e+02 1.3640174403208482e+03 1.4071394762210143e+03 0 0 0
4634 1545 12 0.0000000000000000e+00 8.8627583212622881e+02 1.3482654661814431e+03 1.4150957541863963e+03 0 0 0
4633 1545 1 0.0000000000000000e+00 8.9611078536842558e+02 1.3498726210040013e+03 1.4142646349617962e+03 0 0 0
4070 1357 10 0.0000000000000000e+00 8.7553782632293053e+02 1.3664098779004014e+03 1.3957145437277716e+03 0 0 0
8071 2691 1 0.0000000000000000e+00 8.9040105314493178e+02 1.3527112884752860e+03 1.3935586342153058e+03 0 0 0
8692 2898 1 0.0000000000000000e+00 8.9769661937394733e+02 1.3688693309331541e+03 1.4037359117935675e+03 0 0 0
4635 1545 13 0.0000000000000000e+00 9.0594573734521396e+02 1.3514797755164338e+03 1.4134335168784946e+03 0 0 0
4090 1364 1 0.0000000000000000e+00 9.6273182750988417e+02 1.3468729174977150e+03 1.4058560762044335e+03 0 0 0
4092 1364 11 0.0000000000000000e+00 9.5892645274370511e+02 1.3530930574947672e+03 1.3990129060513796e+03 0 0 0
8032 2678 1 0.0000000000000000e+00 8.7389763279253759e+02 1.3691255939474993e+03 1.4141846879262011e+03 0 0 0
8034 2678 19 0.0000000000000000e+00 8.7387650619096087e+02 1.3787976075074466e+03 1.4167247081198661e+03 0 0 0
8694 2898 21 0.0000000000000000e+00 9.0575111548489576e+02 1.3737212215997922e+03 1.4003323481117877e+03 0 0 0
9187 3187 22 0.0000000000000000e+00 1.0261152079970068e+03 1.3792987221283563e+03 1.4078303144112906e+03 1 0 0
2898 966 9 0.0000000000000000e+00 1.2167340245514649e+03 1.4120728427761389e+03 1.3929171154006319e+03 0 0 0
3069 1023 9 0.0000000000000000e+00 8.2392465902169590e+02 1.4571396579454088e+03 1.4159687832071922e+03 0 0 0
8532 2844 21 0.0000000000000000e+00 1.0316775150949309e+03 1.5240286282676523e+03 1.4182862913831073e+03 0 0 0
5757 1919 15 0.0000000000000000e+00 1.0090801476006733e+03 1.5033744541670551e+03 1.4186277500718288e+03 0 0 0
4146 1382 11 0.0000000000000000e+00 5.2318821167355259e+02 1.5347226166750479e+03 1.3928888820758380e+03 0 0 0
1821 607 7 0.0000000000000000e+00 1.1240104186260889e+03 1.5303317941655087e+03 1.3940672711458335e+03 0 0 0
11935 5935 22 0.0000000000000000e+00 1.1149753087309059e+03 1.5412293741436843e+03 1.3933547671165427e+03 0 0 0
3666 1222 11 0.0000000000000000e+00 1.1531970058618497e+03 1.5489959048103747e+03 1.3994847480726662e+03 0 0 0
9105 3105 22 0.0000000000000000e+00 1.7527434116649769e+02 1.7675351845856071e+03 1.4047364950099939e+03 1 0 0
3372 1124 9 0.0000000000000000e+00 1.1361603791681166e+03 1.8100795013063187e+03 1.3935576115576853e+03 0 0 0
3370 1124 1 0.0000000000000000e+00 1.1429663337478319e+03 1.8027593740015543e+03 1.3938653633254357e+03 0 0 0
3371 1124 8 0.0000000000000000e+00 1.1497722883275469e+03 1.7954392466967913e+03 1.3941731150931864e+03 0 0 0
10235 4235 22 0.0000000000000000e+00 1.1019178247619718e+03 2.2223705346965353e+03 1.3948727130496522e+03 0 0 1
11452 5452 22 0.0000000000000000e+00 4.5440412603482059e+02 2.3034236989904848e+03 1.4184971698514817e+03 -1 0 0
9467 3467 22 0.0000000000000000e+00 5.9059734252773580e+02 2.4139000331359885e+03 1.3998258001180168e+03 0 0 0
9317 3317 22 0.0000000000000000e+00 1.1094945337120005e+03 2.6727785701537741e+03 1.4050923332472053e+03 1 0 0
7094 2365 16 0.0000000000000000e+00 8.7253055826898310e+02 1.3485103044644759e+03 1.4249598912064987e+03 0 0 0
7093 2365 1 0.0000000000000000e+00 8.8100251602868786e+02 1.3506595286405395e+03 1.4298185712797888e+03 0 0 0
7095 2365 17 0.0000000000000000e+00 8.8947447372548072e+02 1.3528087532486579e+03 1.4346772504534274e+03 0 0 0
9493 3493 22 0.0000000000000000e+00 5.0487690012003645e+02 1.4037483917691711e+03 1.4448532203804771e+03 1 1 0
3068 1023 8 0.0000000000000000e+00 8.1537972417512617e+02 1.4451694867296028e+03 1.4295223464781973e+03 0 0 0
3067 1023 1 0.0000000000000000e+00 8.1965219139670830e+02 1.4511545727685973e+03 1.4227455646894746e+03 0 0 0
660 220 3 0.0000000000000000e+00 1.0259580936412601e+03 1.4725012076076403e+03 1.4438498672149365e+03 0 0 0
684 228 3 0.0000000000000000e+00 1.0042510083057794e+03 1.4884541918677271e+03 1.4394934254219877e+03 0 0 0
1289 430 4 0.0000000000000000e+00 1.0284448456837836e+03 1.4948852445709592e+03 1.4426057756490331e+03 0 0 0
1288 430 1 0.0000000000000000e+00 1.0274064204121858e+03 1.4885015011328082e+03 1.4349788826682961e+03 0 0 0
1290 430 5 0.0000000000000000e+00 1.0263679938930193e+03 1.4821177583581434e+03 1.4273519897455130e+03 0 0 0
682 228 1 0.0000000000000000e+00 1.0096080619254573e+03 1.4948684228102559e+03 1.4449852021759848e+03 0 0 0
5103 1701 13 0.0000000000000000e+00 1.2169155216544864e+03 1.4862526089817786e+03 1.4441476862644154e+03 0 0 0
5755 1919 1 0.0000000000000000e+00 1.0144441274921137e+03 1.5053393633573648e+03 1.4268354809507482e+03 0 0 0
5756 1919 14 0.0000000000000000e+00 1.0198081073835535e+03 1.5073042725476748e+03 1.4350432118296678e+03 0 0 0
8531 2844 20 0.0000000000000000e+00 1.0263090119899464e+03 1.5232578493322794e+03 1.4375368773372984e+03 0 0 0
8672 2891 20 0.0000000000000000e+00 1.0105559847052917e+03 1.5238400086479030e+03 1.4314838518554964e+03 0 0 0
8530 2844 1 0.0000000000000000e+00 1.0289932639727447e+03 1.5236432389743945e+03 1.4279115845457063e+03 0 0 0
4863 1621 13 0.0000000000000000e+00 1.0536786485836992e+03 1.5008695779953032e+03 1.4226750045607766e+03 0 0 0
4861 1621 1 0.0000000000000000e+00 1.0451769100067784e+03 1.5032264590924215e+03 1.4273830340963625e+03 0 0 0
4862 1621 12 0.0000000000000000e+00 1.0366751698333485e+03 1.5055833407969001e+03 1.4320910633451151e+03 0 0 0
6876 2292 17 0.0000000000000000e+00 1.0485179011947234e+03 1.5170893135324218e+03 1.4464774144741764e+03 0 0 0
5538 1846 15 0.0000000000000000e+00 1.1989351926183240e+03 1.5242967154204996e+03 1.4358956123682374e+03 0 0 0
8671 2891 1 0.0000000000000000e+00 1.0022568817675480e+03 1.5286741073554058e+03 1.4342688809192534e+03 0 0 0
8673 2891 21 0.0000000000000000e+00 9.9395777882980303e+02 1.5335082060629095e+03 1.4370539099830107e+03 0 0 0
8090 2697 18 0.0000000000000000e+00 1.0148484451733387e+03 1.5344804247639493e+03 1.4439200171847392e+03 0 0 0
8089 2697 1 0.0000000000000000e+00 1.0144167985609058e+03 1.5442861628118378e+03 1.4420065916088838e+03 0 0 0
5537 1846 14 0.0000000000000000e+00 1.2162943775220460e+03 1.5297670376604406e+03 1.4441862250008251e+03 0 0 0
5536 1846 1 0.0000000000000000e+00 1.2076147850701848e+03 1.5270318765404702e+03 1.4400409186845309e+03 0 0 0
1635 545 5 0.0000000000000000e+00 1.2168984960340943e+03 1.5458929845346236e+03 1.4235982628622660e+03 0 0 0
8091 2697 19 0.0000000000000000e+00 1.0139851518667570e+03 1.5540918999286341e+03 1.4400931670943435e+03 0 0 0
3270 1090 9 0.0000000000000000e+00 3.7070559528170145e+02 1.6808057419881375e+03 1.4208733934246561e+03 0 0 0
3268 1090 1 0.0000000000000000e+00 3.6222695021597951e+02 1.6848238089555705e+03 1.4243328306100352e+03 0 0 0
3269 1090 8 0.0000000000000000e+00 3.5374830441885592e+02 1.6888418762090521e+03 1.4277922671763611e+03 0 0 0
3074 1025 8 0.0000000000000000e+00 1.0811604927171741e+03 1.7217580128750587e+03 1.4377827936991887e+03 0 0 0
3075 1025 9 0.0000000000000000e+00 1.0894159330853963e+03 1.7289395935050038e+03 1.4210414493104520e+03 0 0 0
3073 1025 1 0.0000000000000000e+00 1.0852882132349714e+03 1.7253488030920753e+03 1.4294121211455738e+03 0 0 0
11798 5798 22 0.0000000000000000e+00 7.2416106817327133e+01 1.7643929041393444e+03 1.4292117533877267e+03 0 0 -1
3303 1101 9 0.0000000000000000e+00 1.1037793769415330e+03 2.0753395250781996e+03 1.4202878284422723e+03 0 0 0
3301 1101 1 0.0000000000000000e+00 1.0996181521358296e+03 2.0786387371805381e+03 1.4287612808412214e+03 0 0 0
3302 1101 8 0.0000000000000000e+00 1.0954569265906202e+03 2.0819379494261261e+03 1.4372347338979014e+03 0 0 0
9363 3363 22 0.0000000000000000e+00 1.2010503197256119e+02 2.2987840007967015e+03 1.4251151934406457e+03 0 0 0
9805 3805 22 0.0000000000000000e+00 7.0639089012942759e+02 2.4409400207729445e+03 1.4295197903851538e+03 0 0 0
8985 2995 21 0.0000000000000000e+00 1.1947243086451756e+03 1.3591986629798284e+03 1.4728656897040912e+03 0 0 0
10879 4879 22 0.0000000000000000e+00 7.1050731432407110e+02 1.3811460453503046e+03 1.4589879933171362e+03 1 -1 0
4227 1409 11 0.0000000000000000e+00 1.1821910627692428e+03 1.3893960071511838e+03 1.4670746107794969e+03 0 0 0
9837 3837 22 0.0000000000000000e+00 6.9867107441117901e+02 1.4386888032519901e+03 1.4643188257722679e+03 0 0 0
7866 2622 19 0.0000000000000000e+00 9.8174733362199106e+02 1.4425135281564569e+03 1.4643991059860944e+03 0 0 0
10289 4289 22 0.0000000000000000e+00 6.6624506094041658e+02 1.4588630145773318e+03 1.4699000297193647e+03 -1 -1 0
7864 2622 1 0.0000000000000000e+00 9.8740336700780244e+02 1.4486326079778016e+03 1.4699277723405103e+03 0 0 0
4715 1572 12 0.0000000000000000e+00 1.0184147457932010e+03 1.4681397792536704e+03 1.4709399278238559e+03 0 0 0
4714 1572 1 0.0000000000000000e+00 1.0245272624189079e+03 1.4662335678456288e+03 1.4632585540292857e+03 0 0 0
4277 1426 10 0.0000000000000000e+00 1.0098878907091838e+03 1.4532156423825109e+03 1.4727017205752095e+03 0 0 0
4716 1572 13 0.0000000000000000e+00 1.0306397788447368e+03 1.4643273564876761e+03 1.4555771812132550e+03 0 0 0
1371 457 5 0.0000000000000000e+00 9.9455347921418297e+02 1.4868382088682297e+03 1.4577210523085841e+03 0 0 0
1369 457 1 0.0000000000000000e+00 1.0013639975802967e+03 1.4845855850841303e+03 1.4646882991753437e+03 0 0 0
659 220 2 0.0000000000000000e+00 1.0169806996827858e+03 1.4851890297033706e+03 1.4564365897946564e+03 0 0 0
1370 457 4 0.0000000000000000e+00 1.0081745146353793e+03 1.4823329607799183e+03 1.4716555459387587e+03 0 0 0
658 220 1 0.0000000000000000e+00 1.0214693959154616e+03 1.4788451190620947e+03 1.4501432286701172e+03 0 0 0
899 300 2 0.0000000000000000e+00 1.0241732281601544e+03 1.4870124107552770e+03 1.4725321465971783e+03 0 0 0
743 248 2 0.0000000000000000e+00 1.0122124638727639e+03 1.4980254045843462e+03 1.4669575779835457e+03 0 0 0
401 134 2 0.0000000000000000e+00 1.0284169452307060e+03 1.4974202727089232e+03 1.4598444400326784e+03 0 0 0
402 134 3 0.0000000000000000e+00 1.0479311163856526e+03 1.4957368842051851e+03 1.4557992816402611e+03 0 0 0
400 134 1 0.0000000000000000e+00 1.0381740306322899e+03 1.4965785782272737e+03 1.4578218612442240e+03 0 0 0
2148 716 7 0.0000000000000000e+00 1.1405189028266316e+03 1.4918980609446712e+03 1.4662419663786827e+03 0 0 0
11622 5622 22 0.0000000000000000e+00 6.7303496709251738e+02 1.5032275312981005e+03 1.4529611016014712e+03 0 0 0
744 248 3 0.0000000000000000e+00 1.0001892361367683e+03 1.5136454341164547e+03 1.4703423450435523e+03 0 0 0
7098 2366 17 0.0000000000000000e+00 9.9400975249249245e+02 1.5177581932928265e+03 1.4533556080073972e+03 0 0 0
7096 2366 1 0.0000000000000000e+00 1.0035723925850491e+03 1.5178041786568308e+03 1.4504309202966469e+03 0 0 0
9358 3358 22 0.0000000000000000e+00 9.9979930022141423e+02 1.5267625339354224e+03 1.4685681066249401e+03 0 0 0
7097 2366 16 0.0000000000000000e+00 1.0131350325379605e+03 1.5178501648270367e+03 1.4475062337393856e+03 0 0 0
683 228 2 0.0000000000000000e+00 1.0149651158326029e+03 1.5012826534815597e+03 1.4504769806163392e+03 0 0 0
758 253 2 0.0000000000000000e+00 1.0199636276473155e+03 1.5124082990616014e+03 1.4622681841262797e+03 0 0 0
742 248 1 0.0000000000000000e+00 1.0062008500047658e+03 1.5058354193504003e+03 1.4686499615135490e+03 0 0 0
757 253 1 0.0000000000000000e+00 1.0161157116940406e+03 1.5210133949386566e+03 1.4656067264692913e+03 0 0 0
4187 1396 10 0.0000000000000000e+00 1.0260131187766503e+03 1.5261304639861867e+03 1.4537855853114477e+03 0 0 0
6875 2292 16 0.0000000000000000e+00 1.0297223982404603e+03 1.5104539369537404e+03 1.4481208447902188e+03 0 0 0
6874 2292 1 0.0000000000000000e+00 1.0391201497496470e+03 1.5137716245576078e+03 1.4472991298027812e+03 0 0 0
1001 334 4 0.0000000000000000e+00 1.0371299476304105e+03 1.5111881431100110e+03 1.4651796955825841e+03 0 0 0
1000 334 1 0.0000000000000000e+00 1.0457739405294624e+03 1.5157322158387519e+03 1.4673320896532712e+03 0 0 0
1002 334 5 0.0000000000000000e+00 1.0544179323376027e+03 1.5202762886614425e+03 1.4694844846189919e+03 0 0 0
8490 2830 21 0.0000000000000000e+00 1.1239403029030104e+03 1.5073921084766134e+03 1.4474904364997030e+03 0 0 0
8489 2830 20 0.0000000000000000e+00 1.1285944524156082e+03 1.5179633822153914e+03 1.4638179306529826e+03 0 0 0
8488 2830 1 0.0000000000000000e+00 1.1262673776944714e+03 1.5126777456936106e+03 1.4556541839340193e+03 0 0 0
2146 716 1 0.0000000000000000e+00 1.1401927007039837e+03 1.5012060305506516e+03 1.4698827484440305e+03 0 0 0
7697 2566 18 0.0000000000000000e+00 1.1441846629608553e+03 1.5249460566213875e+03 1.4648445245292808e+03 0 0 0
2147 716 6 0.0000000000000000e+00 1.1398664971010489e+03 1.5105140008839044e+03 1.4735235299803921e+03 0 0 0
2415 805 7 0.0000000000000000e+00 1.1650919390903994e+03 1.5118511889218817e+03 1.4724739821886144e+03 0 0 0
1122 374 5 0.0000000000000000e+00 1.2101231725582745e+03 1.5092219203083841e+03 1.4544653070024158e+03 0 0 0
759 253 3 0.0000000000000000e+00 1.0122677963779448e+03 1.5296184908089795e+03 1.4689452695829893e+03 0 0 0
11294 5294 22 0.0000000000000000e+00 1.0115441908698335e+03 1.5427281298613404e+03 1.4698436271702651e+03 0 0 0
4186 1396 1 0.0000000000000000e+00 1.0273721051294658e+03 1.5359159151204574e+03 1.4553341659503387e+03 0 0 0
4188 1396 11 0.0000000000000000e+00 1.0287310910460837e+03 1.5457013658037931e+03 1.4568827458105209e+03 0 0 0
8316 2772 21 0.0000000000000000e+00 1.1203920119900015e+03 1.5344214243238318e+03 1.4470672935913490e+03 0 0 0
8315 2772 20 0.0000000000000000e+00 1.1302017237733116e+03 1.5349756969683440e+03 1.4644874635467297e+03 0 0 0
8314 2772 1 0.0000000000000000e+00 1.1252968678816562e+03 1.5346985606460878e+03 1.4557773785690395e+03 0 0 0
7698 2566 19 0.0000000000000000e+00 1.1480138990283242e+03 1.5392116030817672e+03 1.4513600464317824e+03 0 0 0
7696 2566 1 0.0000000000000000e+00 1.1460992808737919e+03 1.5320788295116579e+03 1.4581022848723683e+03 0 0 0
2306 769 6 0.0000000000000000e+00 1.1593020571445395e+03 1.5323667627424104e+03 1.4694934685863359e+03 0 0 0
2305 769 1 0.0000000000000000e+00 1.1597020587784716e+03 1.5422503024952284e+03 1.4680252553337925e+03 0 0 0
2307 769 7 0.0000000000000000e+00 1.1601020598638295e+03 1.5521338414304862e+03 1.4665570419061439e+03 0 0 0
11748 5748 22 0.0000000000000000e+00 1.0464724170433974e+03 1.5951467090358392e+03 1.4471338996939287e+03 0 0 0
9994 3994 22 0.0000000000000000e+00 3.5749177055086784e+02 1.7077382705535763e+03 1.4734508050344723e+03 1 0 0
9839 3839 22 0.0000000000000000e+00 9.0694417250224103e+02 1.7402209071744996e+03 1.4510955755947007e+03 0 0 0
2727 909 9 0.0000000000000000e+00 8.6809508238233468e+02 2.0151129746511237e+03 1.4728274617341560e+03 0 0 0
10576 4576 22 0.0000000000000000e+00 9.3611467475161544e+02 2.0436547961176698e+03 1.4654077794664599e+03 0 0 0
9730 3730 22 0.0000000000000000e+00 7.1078138313407271e+02 2.1241956728151677e+03 1.4621378117180614e+03 1 0 -1
9962 3962 22 0.0000000000000000e+00 9.7133117157283891e+02 2.1141240785963359e+03 1.4660226217032130e+03 1 0 0
9729 3729 22 0.0000000000000000e+00 7.4989253544730389e+01 2.2472653645523419e+03 1.4499262896324337e+03 0 -1 -1
10428 4428 22 0.0000000000000000e+00 9.0925089095091732e+02 2.3511306600896423e+03 1.4629366778031495e+03 1 -1 0
9285 3285 22 0.0000000000000000e+00 6.1347875212411589e+02 2.6298166074537367e+03 1.4693041671375076e+03 0 -1 0
4659 1553 13 0.0000000000000000e+00 1.1663955418050302e+03 1.3590825863320219e+03 1.4948689851204963e+03 0 0 0
4657 1553 1 0.0000000000000000e+00 1.1754976754688607e+03 1.3629724219909938e+03 1.4962903772720340e+03 0 0 0
4658 1553 12 0.0000000000000000e+00 1.1845998078271996e+03 1.3668622575023585e+03 1.4977117689002164e+03 0 0 0
4168 1390 1 0.0000000000000000e+00 1.2004753592888123e+03 1.3603326443786150e+03 1.5012606005364330e+03 0 0 0
8983 2995 1 0.0000000000000000e+00 1.1953204270720341e+03 1.3673194572706786e+03 1.4786706307295055e+03 0 0 0
6643 2215 1 0.0000000000000000e+00 1.1795403392121852e+03 1.3855123229713015e+03 1.4971286258558291e+03 0 0 0
6644 2215 16 0.0000000000000000e+00 1.1892652450267567e+03 1.3833726861627986e+03 1.4980495837765968e+03 0 0 0
6645 2215 17 0.0000000000000000e+00 1.1698154333976138e+03 1.3876519597798051e+03 1.4962076679350612e+03 0 0 0
4225 1409 1 0.0000000000000000e+00 1.1874522503136457e+03 1.3911630701792005e+03 1.4753931080610030e+03 0 0 0
8984 2995 20 0.0000000000000000e+00 1.1959165469872535e+03 1.3754402523967601e+03 1.4844755714596699e+03 0 0 0
7229 2410 18 0.0000000000000000e+00 1.2051580459205570e+03 1.3860913333391227e+03 1.4933018524647705e+03 0 0 0
7228 2410 1 0.0000000000000000e+00 1.2110884564210878e+03 1.3787675366334186e+03 1.4899563726204760e+03 0 0 0
4226 1409 10 0.0000000000000000e+00 1.1927134380386576e+03 1.3929301330238320e+03 1.4837116043762021e+03 0 0 0
4169 1390 10 0.0000000000000000e+00 1.2006229331229517e+03 1.3703195663953752e+03 1.5007711129477775e+03 0 0 0
3887 1296 10 0.0000000000000000e+00 1.2096042048137913e+03 1.3966043410492268e+03 1.4804081687177859e+03 0 0 0
4312 1438 1 0.0000000000000000e+00 1.1976855984096080e+03 1.4086671029100810e+03 1.5000435011489492e+03 0 0 0
4314 1438 11 0.0000000000000000e+00 1.1989653856180453e+03 1.4185694605740059e+03 1.4994908190289723e+03 0 0 0
4313 1438 10 0.0000000000000000e+00 1.1964058113264409e+03 1.3987647445351870e+03 1.5005961825769486e+03 0 0 0
3886 1296 1 0.0000000000000000e+00 1.2140903595296459e+03 1.4008751526935737e+03 1.4882589380724469e+03 0 0 0
1980 660 7 0.0000000000000000e+00 9.8886387751353288e+02 1.4236614368828286e+03 1.4853914443778299e+03 0 0 0
1978 660 1 0.0000000000000000e+00 9.8897895993562304e+02 1.4335944820817097e+03 1.4865409589379638e+03 0 0 0
1979 660 6 0.0000000000000000e+00 9.8909404140065817e+02 1.4435275262487726e+03 1.4876904733588196e+03 0 0 0
4276 1426 1 0.0000000000000000e+00 1.0090719443195485e+03 1.4439639337287990e+03 1.4764084875298622e+03 0 0 0
4278 1426 11 0.0000000000000000e+00 1.0082559986713687e+03 1.4347122255372974e+03 1.4801152555965425e+03 0 0 0
7865 2622 18 0.0000000000000000e+00 9.9305940090112267e+02 1.4547516879067566e+03 1.4754564378400262e+03 0 0 0
2219 740 6 0.0000000000000000e+00 9.8634370524290603e+02 1.4597577491486568e+03 1.4900187274266566e+03 0 0 0
6544 2182 1 0.0000000000000000e+00 9.9463534044595463e+02 1.4707942542611559e+03 1.4776833572265937e+03 0 0 0
6546 2182 17 0.0000000000000000e+00 9.8532494415913129e+02 1.4737356068897152e+03 1.4755235034244656e+03 0 0 0
6545 2182 16 0.0000000000000000e+00 1.0039457367327781e+03 1.4678529016325951e+03 1.4798432110287226e+03 0 0 0
5546 1849 14 0.0000000000000000e+00 1.0028407463404387e+03 1.4537573435580205e+03 1.4890846885767135e+03 0 0 0
2218 740 1 0.0000000000000000e+00 9.8341559496389107e+02 1.4587568897803453e+03 1.4995279049527107e+03 0 0 0
5545 1849 1 0.0000000000000000e+00 1.0069460383916567e+03 1.4499034946996323e+03 1.4973487322903238e+03 0 0 0
1151 384 4 0.0000000000000000e+00 1.0181806414553390e+03 1.4599041851764102e+03 1.4861141666671033e+03 0 0 0
5024 1675 12 0.0000000000000000e+00 1.0079326707806428e+03 1.4683767905139412e+03 1.4966209803406337e+03 0 0 0
1150 384 1 0.0000000000000000e+00 1.0262522249201488e+03 1.4554433570160409e+03 1.4822475710446918e+03 0 0 0
1152 384 5 0.0000000000000000e+00 1.0343238083482377e+03 1.4509825296900244e+03 1.4783809748722738e+03 0 0 0
887 296 2 0.0000000000000000e+00 9.9769167021495150e+02 1.4945787580031013e+03 1.4769044094080280e+03 0 0 0
481 161 1 0.0000000000000000e+00 9.9886095981906965e+02 1.4887932460694578e+03 1.4952371301000064e+03 0 0 0
482 161 2 0.0000000000000000e+00 1.0015645461445449e+03 1.4825897558013660e+03 1.4878745670719268e+03 0 0 0
1408 470 1 0.0000000000000000e+00 1.0230468678762974e+03 1.4790933677372473e+03 1.4927034417609173e+03 0 0 0
1409 470 4 0.0000000000000000e+00 1.0171444747908843e+03 1.4772971527081509e+03 1.4848335395767958e+03 0 0 0
596 199 2 0.0000000000000000e+00 1.0132560795635991e+03 1.4939726050525771e+03 1.4833829249203895e+03 0 0 0
1410 470 5 0.0000000000000000e+00 1.0289492619907003e+03 1.4808895818247686e+03 1.5005733437113386e+03 0 0 0
898 300 1 0.0000000000000000e+00 1.0335719955116419e+03 1.4861962204881645e+03 1.4758483205215052e+03 0 0 0
900 300 3 0.0000000000000000e+00 1.0429707630110513e+03 1.4853800299562870e+03 1.4791644953987327e+03 0 0 0
3279 1093 9 0.0000000000000000e+00 1.1513144356583055e+03 1.4860660403837396e+03 1.4858160759601153e+03 0 0 0
3277 1093 1 0.0000000000000000e+00 1.1521056579053097e+03 1.4960321934942847e+03 1.4860391396904001e+03 0 0 0
9897 3897 22 0.0000000000000000e+00 9.8023248685828730e+02 1.5147288071252044e+03 1.4932177641072008e+03 0 0 0
9522 3522 22 0.0000000000000000e+00 9.8309556480945207e+02 1.5154238131870352e+03 1.4769590230803876e+03 0 -1 0
888 296 3 0.0000000000000000e+00 9.8990551671783533e+02 1.5104354502852650e+03 1.4862821020550602e+03 0 0 0
886 296 1 0.0000000000000000e+00 9.9379859386379667e+02 1.5025071038409544e+03 1.4815932557204580e+03 0 0 0
9273 3273 22 0.0000000000000000e+00 9.9421597313806058e+02 1.5205077456879676e+03 1.4800510162494616e+03 0 1 0
9328 3328 22 0.0000000000000000e+00 9.9702530587792330e+02 1.5068226221896016e+03 1.4967125322149275e+03 0 0 0
138 46 3 0.0000000000000000e+00 9.8287583975169059e+02 1.5247420020844095e+03 1.4854854850097092e+03 0 0 0
829 277 1 0.0000000000000000e+00 1.0035596798667621e+03 1.5232498631993631e+03 1.4946008377653882e+03 0 0 0
831 277 3 0.0000000000000000e+00 1.0030483918041239e+03 1.5151807319013699e+03 1.4887163070273132e+03 0 0 0
595 199 1 0.0000000000000000e+00 1.0115095247235092e+03 1.5008978032368911e+03 1.4903822947537487e+03 0 0 0
467 156 2 0.0000000000000000e+00 1.0257816658517963e+03 1.5033705340791184e+03 1.4759582811745668e+03 0 0 0
11477 5477 22 0.0000000000000000e+00 1.0053390415374698e+03 1.5225363730356403e+03 1.4778467383724533e+03 0 1 0
466 156 1 0.0000000000000000e+00 1.0252548737919299e+03 1.5119116152861673e+03 1.4811324874379955e+03 0 0 0
468 156 3 0.0000000000000000e+00 1.0247280818475217e+03 1.5204526972313697e+03 1.4863066943661038e+03 0 0 0
11083 5083 22 0.0000000000000000e+00 1.0188530596739168e+03 1.5168742178061452e+03 1.4973833017115164e+03 1 0 1
597 199 3 0.0000000000000000e+00 1.0097629706398343e+03 1.5078230018996524e+03 1.4973816634921548e+03 0 0 0
9156 3156 22 0.0000000000000000e+00 1.0299706750076432e+03 1.5221343273881482e+03 1.4980589135633693e+03 0 0 0
4323 1441 11 0.0000000000000000e+00 1.0447839083962695e+03 1.5022340581434169e+03 1.4796830679132072e+03 0 0 0
4321 1441 1 0.0000000000000000e+00 1.0452161672524414e+03 1.5084674733467605e+03 1.4874906075587435e+03 0 0 0
4322 1441 10 0.0000000000000000e+00 1.0456484258215607e+03 1.5147008890015877e+03 1.4952981488516302e+03 0 0 0
7510 2504 1 0.0000000000000000e+00 1.0675799266696110e+03 1.5107725359557232e+03 1.4948563913244759e+03 0 0 0
7512 2504 19 0.0000000000000000e+00 1.0731888339090654e+03 1.5028115480190709e+03 1.4925842075062305e+03 0 0 0
7511 2504 18 0.0000000000000000e+00 1.0619710186715954e+03 1.5187335248857169e+03 1.4971285758044296e+03 0 0 0
1253 418 4 0.0000000000000000e+00 1.1234550548965740e+03 1.5131584875136925e+03 1.4978209381421943e+03 0 0 0
7931 2644 18 0.0000000000000000e+00 1.1329945123231828e+03 1.5253619461136716e+03 1.4785512224508118e+03 0 0 0
1252 418 1 0.0000000000000000e+00 1.1172631381834422e+03 1.5055420573530123e+03 1.4997314791463282e+03 0 0 0
5884 1962 1 0.0000000000000000e+00 1.1376223153978765e+03 1.5058804127766052e+03 1.4958683813552088e+03 0 0 0
5885 1962 14 0.0000000000000000e+00 1.1382654992479361e+03 1.5141520765010073e+03 1.4902857385088166e+03 0 0 0
3278 1093 8 0.0000000000000000e+00 1.1528968808529976e+03 1.5059983467523127e+03 1.4862622027226212e+03 0 0 0
2765 922 8 0.0000000000000000e+00 1.1528071815238343e+03 1.5193157277338214e+03 1.4979375374612487e+03 0 0 0
2414 805 6 0.0000000000000000e+00 1.1505759133941931e+03 1.5227671748352400e+03 1.4808481239089333e+03 0 0 0
2413 805 1 0.0000000000000000e+00 1.1578339262570719e+03 1.5173091814298616e+03 1.4766610528286585e+03 0 0 0
408 136 3 0.0000000000000000e+00 1.2084334541973883e+03 1.5191179991094873e+03 1.4745496618819670e+03 0 0 0
10039 4039 22 0.0000000000000000e+00 1.2113053740230059e+03 1.5149508365121660e+03 1.4868865327946855e+03 0 0 0
5328 1776 13 0.0000000000000000e+00 9.5454501761976564e+02 1.5398973898108370e+03 1.4941180010401160e+03 0 0 0
5326 1776 1 0.0000000000000000e+00 9.6156363305215405e+02 1.5396781659761330e+03 1.5012377614140696e+03 0 0 0
136 46 1 0.0000000000000000e+00 9.8527792799456086e+02 1.5304598881845159e+03 1.4933299584996887e+03 0 0 0
428 143 2 0.0000000000000000e+00 9.9962329407432401e+02 1.5459846507317491e+03 1.4933929734627932e+03 0 0 0
830 277 2 0.0000000000000000e+00 1.0040709684042581e+03 1.5313189950818999e+03 1.5004853691613528e+03 0 0 0
427 143 1 0.0000000000000000e+00 1.0019101530424660e+03 1.5404404220644592e+03 1.4853909857061460e+03 0 0 0
429 143 3 0.0000000000000000e+00 1.0041970129762667e+03 1.5348961936564669e+03 1.4773889979658516e+03 0 0 0
137 46 2 0.0000000000000000e+00 9.8768001681960925e+02 1.5361777736644162e+03 1.5011744304808890e+03 0 0 0
9981 3981 22 0.0000000000000000e+00 1.0150242352324996e+03 1.5290105456471522e+03 1.4816933358646024e+03 0 0 0
441 147 3 0.0000000000000000e+00 1.0233071299033118e+03 1.5309410246385976e+03 1.4914930860410504e+03 0 0 0
439 147 1 0.0000000000000000e+00 1.0187190707384535e+03 1.5379233524148867e+03 1.4969882488116668e+03 0 0 0
11606 5606 22 0.0000000000000000e+00 1.0269125058262177e+03 1.5303621362866979e+03 1.4784600048013967e+03 1 0 0
8934 2978 21 0.0000000000000000e+00 1.0361116768188838e+03 1.5401181422815200e+03 1.4859984563421879e+03 0 0 0
8932 2978 1 0.0000000000000000e+00 1.0428968246657764e+03 1.5356496904271107e+03 1.4918289537226819e+03 0 0 0
8933 2978 20 0.0000000000000000e+00 1.0496819725126684e+03 1.5311812385727014e+03 1.4976594511031751e+03 0 0 0
5146 1716 1 0.0000000000000000e+00 1.0510656079280498e+03 1.5530373211561391e+03 1.4982125168333048e+03 0 0 0
7707 2569 19 0.0000000000000000e+00 1.0792943100066886e+03 1.5405511538593789e+03 1.4990413504898656e+03 0 0 0
7930 2644 1 0.0000000000000000e+00 1.1266128381252604e+03 1.5290205691407809e+03 1.4853253425948933e+03 0 0 0
7932 2644 19 0.0000000000000000e+00 1.1202311630290187e+03 1.5326791917552894e+03 1.4920994637503022e+03 0 0 0
2687 896 6 0.0000000000000000e+00 1.1442188353178358e+03 1.5378579303288850e+03 1.4761739142769625e+03 0 0 0
6254 2085 14 0.0000000000000000e+00 1.1415745147364710e+03 1.5309209576617784e+03 1.4921482389350463e+03 0 0 0
2686 896 1 0.0000000000000000e+00 1.1429025502525847e+03 1.5457112136065898e+03 1.4822231566689265e+03 0 0 0
6253 2085 1 0.0000000000000000e+00 1.1422587683721717e+03 1.5365279065585128e+03 1.5004001430715402e+03 0 0 0
5148 1716 13 0.0000000000000000e+00 1.0447494092173340e+03 1.5591875050063159e+03 1.4934922565178283e+03 0 0 0
2688 896 7 0.0000000000000000e+00 1.1415862651873342e+03 1.5535644968842942e+03 1.4882723990608906e+03 0 0 0
5388 1796 13 0.0000000000000000e+00 1.0387670012207745e+03 1.5801479657532022e+03 1.5000370608411529e+03 0 0 0
11014 5014 22 0.0000000000000000e+00 3.9851077767693823e+02 1.7553173701513144e+03 1.4978784679705168e+03 0 0 0
10305 4305 22 0.0000000000000000e+00 5.2871261828424008e+02 1.9029757521655201e+03 1.4882816363863956e+03 0 0 1
11792 5792 22 0.0000000000000000e+00 6.0215776099204311e+02 1.9370827295304512e+03 1.4924539621252766e+03 0 0 0
11704 5704 22 0.0000000000000000e+00 4.3979837751143441e+02 1.9837739160289314e+03 1.4791187204582211e+03 1 0 0
2725 909 1 0.0000000000000000e+00 8.7345691982141534e+02 2.0096552189485938e+03 1.4792666860111260e+03 0 0 0
2726 909 8 0.0000000000000000e+00 8.7881875603836716e+02 2.0041974630024067e+03 1.4857059096194916e+03 0 0 0
10383 4383 22 0.0000000000000000e+00 1.0334222783625523e+03 2.0222823634046326e+03 1.4872922438349383e+03 -1 -1 0
9253 3253 22 0.0000000000000000e+00 5.3643327252996983e+02 2.1773690543676921e+03 1.5001433935603602e+03 0 0 0
11895 5895 22 0.0000000000000000e+00 3.0183609918224397e+02 2.2536928702533346e+03 1.4847978610227387e+03 0 0 0
3876 1292 11 0.0000000000000000e+00 1.1763326585545965e+03 1.3652659605850895e+03 1.5253208103433601e+03 0 0 0
4170 1390 11 0.0000000000000000e+00 1.2003277855311574e+03 1.3503457206732605e+03 1.5017500885029738e+03 0 0 0
3874 1292 1 0.0000000000000000e+00 1.1820713231090654e+03 1.3702925591385192e+03 1.5188554388519715e+03 0 0 0
4147 1383 1 0.0000000000000000e+00 1.1675224605917094e+03 1.3914553777473020e+03 1.5243799362316572e+03 0 0 0
4148 1383 10 0.0000000000000000e+00 1.1758234930936089e+03 1.3859236559608912e+03 1.5250820276859611e+03 0 0 0
3875 1292 10 0.0000000000000000e+00 1.1878099871227523e+03 1.3753191584870572e+03 1.5123900663235881e+03 0 0 0
8048 2683 18 0.0000000000000000e+00 1.1852756839746412e+03 1.3920186458085498e+03 1.5123193457821581e+03 0 0 0
7206 2402 19 0.0000000000000000e+00 1.2095510594324978e+03 1.3691078542874493e+03 1.5188158770242158e+03 0 0 0
7712 2571 18 0.0000000000000000e+00 1.1928334295759003e+03 1.3856093789847680e+03 1.5256269598739041e+03 0 0 0
7205 2402 18 0.0000000000000000e+00 1.2010067708310853e+03 1.3851764561563193e+03 1.5105215913469162e+03 0 0 0
7204 2402 1 0.0000000000000000e+00 1.2052789149789696e+03 1.3771421554995063e+03 1.5146687345723105e+03 0 0 0
4055 1352 10 0.0000000000000000e+00 1.2143485994114671e+03 1.3943857890616457e+03 1.5050272696660797e+03 0 0 0
4149 1383 11 0.0000000000000000e+00 1.1592214288459274e+03 1.3969870989522105e+03 1.5236778444771178e+03 0 0 0
8049 2683 19 0.0000000000000000e+00 1.1743009792027462e+03 1.4076873820411124e+03 1.5064844036077029e+03 0 0 0
8047 2683 1 0.0000000000000000e+00 1.1797883310212289e+03 1.3998530135073438e+03 1.5094018747556604e+03 0 0 0
2468 823 6 0.0000000000000000e+00 1.1840701775986897e+03 1.4005315452072921e+03 1.5271157476053843e+03 0 0 0
1919 640 6 0.0000000000000000e+00 1.1992529467224324e+03 1.4003901162890891e+03 1.5183317529848669e+03 0 0 0
1918 640 1 0.0000000000000000e+00 1.2051825352883229e+03 1.4064232036263179e+03 1.5236648417570509e+03 0 0 0
5547 1849 15 0.0000000000000000e+00 1.0110513313465384e+03 1.4460496448870756e+03 1.5056127754814841e+03 0 0 0
9476 3476 22 0.0000000000000000e+00 2.1153544176876727e+02 1.4705077099281468e+03 1.5250308291879769e+03 1 1 -1
2220 740 7 0.0000000000000000e+00 9.8048748354521751e+02 1.4577560295247408e+03 1.5090370815227882e+03 0 0 0
5025 1675 13 0.0000000000000000e+00 9.9395355723644354e+02 1.4727292504038408e+03 1.5102459741827063e+03 0 0 0
5023 1675 1 0.0000000000000000e+00 1.0009431135054791e+03 1.4705530208707564e+03 1.5034334778337654e+03 0 0 0
11074 5074 22 0.0000000000000000e+00 7.4465953666506635e+01 1.4825565186643857e+03 1.5203715500115716e+03 0 0 0
483 161 3 0.0000000000000000e+00 9.9615737330357194e+02 1.4949967366567926e+03 1.5025996921996593e+03 0 0 0
11398 5398 22 0.0000000000000000e+00 1.0069339304845236e+03 1.4998908243054752e+03 1.5069645365027520e+03 0 0 0
6249 2083 15 0.0000000000000000e+00 1.0576808152920660e+03 1.4852437950227313e+03 1.5020580192245188e+03 0 0 0
6247 2083 1 0.0000000000000000e+00 1.0574459173890250e+03 1.4949417649674574e+03 1.5044858162753692e+03 0 0 0
1254 418 5 0.0000000000000000e+00 1.1110712223342566e+03 1.4979256266215421e+03 1.5016420191872407e+03 0 0 0
5886 1962 15 0.0000000000000000e+00 1.1369791307011139e+03 1.4976087500721480e+03 1.5014510237088480e+03 0 0 0
1212 404 5 0.0000000000000000e+00 9.7379223470071850e+02 1.5067951340308100e+03 1.5134378617523737e+03 0 0 0
1210 404 1 0.0000000000000000e+00 9.7616919102952818e+02 1.5164967965471276e+03 1.5129605472737067e+03 0 0 0
3945 1315 11 0.0000000000000000e+00 9.5590047772280957e+02 1.5221029403479874e+03 1.5215225705254995e+03 0 0 0
1211 404 4 0.0000000000000000e+00 9.7854614733728715e+02 1.5261984581460872e+03 1.5124832331925472e+03 0 0 0
304 102 1 0.0000000000000000e+00 9.9749748676484273e+02 1.5191365925576949e+03 1.5118678026152529e+03 0 0 0
306 102 3 0.0000000000000000e+00 9.9965101888733227e+02 1.5097089421117075e+03 1.5093218836795056e+03 0 0 0
11979 5979 22 0.0000000000000000e+00 1.0122465554869218e+03 1.5127586193744874e+03 1.5087809234694730e+03 0 0 0
753 251 3 0.0000000000000000e+00 1.0232051058556680e+03 1.5194710227527646e+03 1.5095157511404630e+03 0 0 0
751 251 1 0.0000000000000000e+00 1.0171900562951575e+03 1.5267319298313769e+03 1.5128471780020818e+03 0 0 0
7488 2496 19 0.0000000000000000e+00 1.0338950501678335e+03 1.5160681953425828e+03 1.5194877716288138e+03 0 0 0
7486 2496 1 0.0000000000000000e+00 1.0425912802019338e+03 1.5182432643873603e+03 1.5150555424730733e+03 0 0 0
7487 2496 18 0.0000000000000000e+00 1.0512875105623366e+03 1.5204183330138039e+03 1.5106233124696760e+03 0 0 0
6248 2083 14 0.0000000000000000e+00 1.0572110194859845e+03 1.5046397349121839e+03 1.5069136133262186e+03 0 0 0
2288 763 6 0.0000000000000000e+00 1.0677360501350447e+03 1.5165930133896611e+03 1.5129082624011619e+03 0 0 0
2287 763 1 0.0000000000000000e+00 1.0772698672670697e+03 1.5179906063318838e+03 1.5102337403461461e+03 0 0 0
2289 763 7 0.0000000000000000e+00 1.0868036836120548e+03 1.5193881996467931e+03 1.5075592177995288e+03 0 0 0
1 1 1 0.0000000000000000e+00 1.1246101071863532e+03 1.5061916451771108e+03 1.5227635394832348e+03 0 0 0
2 1 2 0.0000000000000000e+00 1.1247885554292764e+03 1.5127830991929288e+03 1.5152455017522991e+03 0 0 0
983 328 4 0.0000000000000000e+00 1.1368331988473351e+03 1.5202904040524315e+03 1.5057556763995678e+03 0 0 0
2764 922 1 0.0000000000000000e+00 1.1618255331349330e+03 1.5180349900175900e+03 1.5020641655839399e+03 0 0 0
982 328 1 0.0000000000000000e+00 1.1443442832900596e+03 1.5182604195009319e+03 1.5120376160709282e+03 0 0 0
984 328 5 0.0000000000000000e+00 1.1518553686462812e+03 1.5162304348919131e+03 1.5183195553395303e+03 0 0 0
2766 922 9 0.0000000000000000e+00 1.1708438838551679e+03 1.5167542529697027e+03 1.5061907928350363e+03 0 0 0
5327 1776 12 0.0000000000000000e+00 9.6858224812409833e+02 1.5394589414065626e+03 1.5083575206347455e+03 0 0 0
3943 1315 1 0.0000000000000000e+00 9.6309792715579158e+02 1.5287580546260133e+03 1.5234989753166667e+03 0 0 0
3944 1315 10 0.0000000000000000e+00 9.7029537658877337e+02 1.5354131689040400e+03 1.5254753801078332e+03 0 0 0
6547 2183 1 0.0000000000000000e+00 9.8135822480334650e+02 1.5495484496397096e+03 1.5120041644876744e+03 0 0 0
6548 2183 16 0.0000000000000000e+00 9.8398154851486743e+02 1.5414664463972049e+03 1.5172766766652999e+03 0 0 0
305 102 2 0.0000000000000000e+00 9.9534395385629978e+02 1.5285642433749549e+03 1.5144137210567562e+03 0 0 0
386 129 2 0.0000000000000000e+00 9.9888242630073853e+02 1.5448183523413759e+03 1.5103518249599333e+03 0 0 0
6290 2097 14 0.0000000000000000e+00 9.8441499877263595e+02 1.5277977589400530e+03 1.5279690383653065e+03 0 0 0
8981 2994 20 0.0000000000000000e+00 9.9722885400594566e+02 1.5398302823175732e+03 1.5275976661050313e+03 0 0 0
440 147 2 0.0000000000000000e+00 1.0141310115735947e+03 1.5449056801911763e+03 1.5024834115822832e+03 0 0 0
752 251 2 0.0000000000000000e+00 1.0111750068184316e+03 1.5339928364255484e+03 1.5161786061897078e+03 0 0 0
6435 2145 17 0.0000000000000000e+00 1.0285509941696914e+03 1.5379834590010828e+03 1.5119828775685894e+03 0 0 0
6433 2145 1 0.0000000000000000e+00 1.0385039773945759e+03 1.5375057318868407e+03 1.5128254385218140e+03 0 0 0
6434 2145 16 0.0000000000000000e+00 1.0484569597090533e+03 1.5370280052935609e+03 1.5136679985264834e+03 0 0 0
5147 1716 12 0.0000000000000000e+00 1.0573818072292925e+03 1.5468871372133715e+03 1.5029327779504692e+03 0 0 0
7705 2569 1 0.0000000000000000e+00 1.0713311801900904e+03 1.5363253902605695e+03 1.5033693375517803e+03 0 0 0
3734 1245 10 0.0000000000000000e+00 1.0593824095119573e+03 1.5278103558520056e+03 1.5236191226534991e+03 0 0 0
7100 2367 16 0.0000000000000000e+00 1.0626045670991316e+03 1.5444194211097845e+03 1.5189402749131787e+03 0 0 0
7706 2569 18 0.0000000000000000e+00 1.0633680492203807e+03 1.5320996272597549e+03 1.5076973251729212e+03 0 0 0
7099 2367 1 0.0000000000000000e+00 1.0725575187367185e+03 1.5452080372386642e+03 1.5195031720579150e+03 0 0 0
7101 2367 17 0.0000000000000000e+00 1.0825104694770084e+03 1.5459966527955530e+03 1.5200660701341469e+03 0 0 0
4557 1519 13 0.0000000000000000e+00 1.1033664998032334e+03 1.5358844193343145e+03 1.5101932845340611e+03 0 0 0
4556 1519 12 0.0000000000000000e+00 1.1213038993827356e+03 1.5275687876810414e+03 1.5071766702128436e+03 0 0 0
4555 1519 1 0.0000000000000000e+00 1.1123351998087833e+03 1.5317266037130346e+03 1.5086849765602738e+03 0 0 0
6255 2085 15 0.0000000000000000e+00 1.1429430220078723e+03 1.5421348554552471e+03 1.5086520472080349e+03 0 0 0
7587 2529 19 0.0000000000000000e+00 9.6443617864504120e+02 1.5546104194146585e+03 1.5221544788345643e+03 0 0 0
6549 2183 17 0.0000000000000000e+00 9.7873490148421013e+02 1.5576304537995265e+03 1.5067316523776663e+03 0 0 0
385 129 1 0.0000000000000000e+00 1.0011480946696246e+03 1.5545580320527085e+03 1.5104252056586477e+03 0 0 0
387 129 3 0.0000000000000000e+00 1.0034137632083076e+03 1.5642977117809833e+03 1.5104985877612430e+03 0 0 0
5668 1890 1 0.0000000000000000e+00 1.0258247012613178e+03 1.5661040572102158e+03 1.5235086979352166e+03 0 0 0
5670 1890 15 0.0000000000000000e+00 1.0176840348954748e+03 1.5644427119060726e+03 1.5179436744953814e+03 0 0 0
4184 1395 10 0.0000000000000000e+00 1.0480338544891117e+03 1.5533553193772079e+03 1.5193038676713586e+03 0 0 0
4185 1395 11 0.0000000000000000e+00 1.0345766640053080e+03 1.5635884207336976e+03 1.5086180046196589e+03 0 0 0
4183 1395 1 0.0000000000000000e+00 1.0413052597110384e+03 1.5584718695441925e+03 1.5139609359922895e+03 0 0 0
6398 2133 16 0.0000000000000000e+00 1.0508755819387297e+03 1.5681067564984623e+03 1.5271569414176865e+03 0 0 0
4755 1585 13 0.0000000000000000e+00 1.0705463158024445e+03 1.5742250921788561e+03 1.5039357818471219e+03 0 0 0
4754 1585 12 0.0000000000000000e+00 1.0628554038360730e+03 1.5613441434928986e+03 1.5171619322441202e+03 0 0 0
4753 1585 1 0.0000000000000000e+00 1.0667008592571674e+03 1.5677846180802471e+03 1.5105488566930073e+03 0 0 0
9516 3516 22 0.0000000000000000e+00 1.0728805352811144e+03 1.5618708841239400e+03 1.5260649977205421e+03 0 -1 0
6397 2133 1 0.0000000000000000e+00 1.0593323209516791e+03 1.5734265978872072e+03 1.5275845672825731e+03 0 0 0
6399 2133 17 0.0000000000000000e+00 1.0677890591086355e+03 1.5787464383582687e+03 1.5280121937994786e+03 0 0 0
5386 1796 1 0.0000000000000000e+00 1.0454149870929748e+03 1.5805883828003916e+03 1.5074942935251954e+03 0 0 0
5387 1796 12 0.0000000000000000e+00 1.0520629731527176e+03 1.5810288004533129e+03 1.5149515249451508e+03 0 0 0
1272 424 5 0.0000000000000000e+00 1.0434856592784220e+03 1.5996268840384612e+03 1.5182731321331032e+03 0 0 0
1270 424 1 0.0000000000000000e+00 1.0429074930740242e+03 1.5911625876011194e+03 1.5235666579384699e+03 0 0 0
4221 1407 11 0.0000000000000000e+00 1.0912563245261110e+03 1.6392102680415817e+03 1.5106334458625688e+03 0 0 0
4219 1407 1 0.0000000000000000e+00 1.0934214438905885e+03 1.6461182907221610e+03 1.5175321039253176e+03 0 0 0
4220 1407 10 0.0000000000000000e+00 1.0955865642683029e+03 1.6530263126715909e+03 1.5244307626504660e+03 0 0 0
7461 2487 19 0.0000000000000000e+00 1.0985506304221999e+03 1.6702603193921373e+03 1.5077195724409414e+03 0 0 0
7459 2487 1 0.0000000000000000e+00 1.0981695053866163e+03 1.6701290100703347e+03 1.5177114445849340e+03 0 0 0
7460 2487 18 0.0000000000000000e+00 1.0977883814878376e+03 1.6699977008071583e+03 1.5277033158897382e+03 0 0 0
4467 1489 11 0.0000000000000000e+00 1.1307219120165882e+03 1.6587807845089903e+03 1.5236685073453393e+03 0 0 0
4465 1489 1 0.0000000000000000e+00 1.1212103423509748e+03 1.6596862679638186e+03 1.5266198022786243e+03 0 0 0
2008 670 1 0.0000000000000000e+00 1.0813950495625081e+03 1.6875806218507728e+03 1.5235163441755976e+03 0 0 0
2010 670 7 0.0000000000000000e+00 1.0784907302923630e+03 1.6955937967246366e+03 1.5182862416195783e+03 0 0 0
9523 3523 22 0.0000000000000000e+00 4.1137069776979803e+02 1.8079931641992978e+03 1.5016425441155800e+03 1 0 0
10138 4138 22 0.0000000000000000e+00 8.0877599868933964e+02 2.4413923428142466e+03 1.5219630955460561e+03 0 0 -1
11090 5090 22 0.0000000000000000e+00 1.1837129028863936e+02 2.5406623039728165e+03 1.5122846968500885e+03 0 -1 0
455 152 2 0.0000000000000000e+00 1.1575064266295929e+03 1.3673367812522790e+03 1.5547159037772676e+03 0 0 0
456 152 3 0.0000000000000000e+00 1.1622489874210685e+03 1.3685721419712449e+03 1.5353256484260062e+03 0 0 0
454 152 1 0.0000000000000000e+00 1.1598777076755064e+03 1.3679544618280931e+03 1.5450207759270736e+03 0 0 0
603 201 3 0.0000000000000000e+00 1.1862001948437630e+03 1.3640035655950344e+03 1.5463402365766206e+03 0 0 0
601 201 1 0.0000000000000000e+00 1.1796744010266841e+03 1.3657514954909486e+03 1.5537130758685857e+03 0 0 0
9196 3196 22 0.0000000000000000e+00 1.1724388949348440e+03 1.3761038761292937e+03 1.5348469811038065e+03 0 0 0
1154 385 4 0.0000000000000000e+00 1.1675848784777947e+03 1.3817494409203989e+03 1.5532587658413711e+03 0 0 0
1153 385 1 0.0000000000000000e+00 1.1649363535285900e+03 1.3909629529698409e+03 1.5504133282187702e+03 0 0 0
7713 2571 19 0.0000000000000000e+00 1.1876313466537199e+03 1.3855614687454856e+03 1.5449385116532803e+03 0 0 0
7711 2571 1 0.0000000000000000e+00 1.1902323877797639e+03 1.3855854232616100e+03 1.5352827359169287e+03 0 0 0
3042 1014 9 0.0000000000000000e+00 8.5861319516293827e+02 1.3991647461483208e+03 1.5464455040517601e+03 0 0 0
3040 1014 1 0.0000000000000000e+00 8.6822320076037624e+02 1.4013232633750397e+03 1.5481742596993709e+03 0 0 0
3041 1014 8 0.0000000000000000e+00 8.7783320625940269e+02 1.4034817806835954e+03 1.5499030143552066e+03 0 0 0
1155 385 5 0.0000000000000000e+00 1.1622878283749392e+03 1.4001764636780674e+03 1.5475678901969907e+03 0 0 0
2467 823 1 0.0000000000000000e+00 1.1840110667945437e+03 1.4081536683497009e+03 1.5335887496247815e+03 0 0 0
2469 823 7 0.0000000000000000e+00 1.1839519561225770e+03 1.4157757902575975e+03 1.5400617523213114e+03 0 0 0
1920 640 7 0.0000000000000000e+00 1.2111121242730167e+03 1.4124562900907547e+03 1.5289979302785609e+03 0 0 0
3 1 3 0.0000000000000000e+00 1.1244316603451080e+03 1.4996001904790730e+03 1.5302815764592685e+03 0 0 0
8550 2850 21 0.0000000000000000e+00 9.3381171420715225e+02 1.5254865200114434e+03 1.5351508463901314e+03 0 0 0
7296 2432 19 0.0000000000000000e+00 9.5605822593497271e+02 1.5153100922898861e+03 1.5462710026456703e+03 0 0 0
2349 783 7 0.0000000000000000e+00 9.7752483408524063e+02 1.5094115083822594e+03 1.5419059023588195e+03 0 0 0
2347 783 1 0.0000000000000000e+00 9.7512684604028243e+02 1.5190952797040163e+03 1.5412172624150128e+03 0 0 0
7294 2432 1 0.0000000000000000e+00 9.5825313995154477e+02 1.5246534359733760e+03 1.5490789008388851e+03 0 0 0
6291 2097 15 0.0000000000000000e+00 9.9962941205376978e+02 1.5218406147869518e+03 1.5395030771851048e+03 0 0 0
6289 2097 1 0.0000000000000000e+00 9.9202220596646919e+02 1.5248191864702098e+03 1.5337360575771709e+03 0 0 0
7260 2420 19 0.0000000000000000e+00 1.0401997099464277e+03 1.5230351909327815e+03 1.5315846893503581e+03 0 0 0
3735 1245 11 0.0000000000000000e+00 1.0664355270992673e+03 1.5130473659485911e+03 1.5351216292763031e+03 0 0 0
3733 1245 1 0.0000000000000000e+00 1.0629089685935890e+03 1.5204288604927012e+03 1.5293703759343407e+03 0 0 0
8856 2952 21 0.0000000000000000e+00 9.4074447137210677e+02 1.5517623419701240e+03 1.5303246640510474e+03 0 0 0
8548 2850 1 0.0000000000000000e+00 9.3844235510534793e+02 1.5288479866892260e+03 1.5433519260442417e+03 0 0 0
8549 2850 20 0.0000000000000000e+00 9.4307299652544293e+02 1.5322094540411856e+03 1.5515530051757564e+03 0 0 0
8855 2952 20 0.0000000000000000e+00 9.5041507601001899e+02 1.5468428330027270e+03 1.5471257896423326e+03 0 0 0
8854 2952 1 0.0000000000000000e+00 9.4557977361954170e+02 1.5493025870019908e+03 1.5387252267456583e+03 0 0 0
7585 2529 1 0.0000000000000000e+00 9.6477003555698639e+02 1.5497349751422605e+03 1.5308790755792747e+03 0 0 0
2348 783 6 0.0000000000000000e+00 9.7272885676600345e+02 1.5287790508667788e+03 1.5405286217904052e+03 0 0 0
7295 2432 18 0.0000000000000000e+00 9.6044805415393171e+02 1.5339967791682311e+03 1.5518867981796275e+03 0 0 0
2402 801 6 0.0000000000000000e+00 9.7608663403385754e+02 1.5405344594797386e+03 1.5522199375338373e+03 0 0 0
7586 2529 18 0.0000000000000000e+00 9.6510389208144875e+02 1.5448595317726615e+03 1.5396036721374119e+03 0 0 0
2403 801 7 0.0000000000000000e+00 9.9168471706722244e+02 1.5280186413302742e+03 1.5524525673583316e+03 0 0 0
2401 801 1 0.0000000000000000e+00 9.8388567555053976e+02 1.5342765504050067e+03 1.5523362524460845e+03 0 0 0
7694 2565 18 0.0000000000000000e+00 9.8170060309806126e+02 1.5425110614658636e+03 1.5356692159093568e+03 0 0 0
7693 2565 1 0.0000000000000000e+00 9.8440074327884474e+02 1.5519988066283336e+03 1.5340285026627523e+03 0 0 0
8980 2994 1 0.0000000000000000e+00 1.0050063799757081e+03 1.5451760793287435e+03 1.5309041061664730e+03 0 0 0
7365 2455 19 0.0000000000000000e+00 1.0274435300826315e+03 1.5437335954942434e+03 1.5343007716685152e+03 0 0 0
8982 2994 21 0.0000000000000000e+00 1.0127839055948066e+03 1.5505218754057141e+03 1.5342105476436484e+03 0 0 0
7363 2455 1 0.0000000000000000e+00 1.0353955522082169e+03 1.5497197918143279e+03 1.5352655587446936e+03 0 0 0
7259 2420 18 0.0000000000000000e+00 1.0498635601014269e+03 1.5405299711984362e+03 1.5308480499049390e+03 0 0 0
7258 2420 1 0.0000000000000000e+00 1.0450316352434670e+03 1.5317825813994496e+03 1.5312163690442510e+03 0 0 0
5648 1883 14 0.0000000000000000e+00 1.0496112911943362e+03 1.5444450395466531e+03 1.5474219265933193e+03 0 0 0
5647 1883 1 0.0000000000000000e+00 1.0464937310048499e+03 1.5359735826850904e+03 1.5517248591836710e+03 0 0 0
3718 1240 1 0.0000000000000000e+00 1.0747560788868200e+03 1.5360984758163011e+03 1.5392442215635149e+03 0 0 0
3719 1240 10 0.0000000000000000e+00 1.0662522566985863e+03 1.5391020119446393e+03 1.5349240611373555e+03 0 0 0
3720 1240 11 0.0000000000000000e+00 1.0832599010750541e+03 1.5330949396879621e+03 1.5435643819896748e+03 0 0 0
8094 2698 19 0.0000000000000000e+00 9.4199562281954479e+02 1.5694307747367391e+03 1.5463704143964812e+03 0 0 0
8092 2698 1 0.0000000000000000e+00 9.4514239349833167e+02 1.5635870519760515e+03 1.5538503038650256e+03 0 0 0
5449 1817 1 0.0000000000000000e+00 9.6566618442225240e+02 1.5581934170138795e+03 1.5497695595231155e+03 0 0 0
5451 1817 15 0.0000000000000000e+00 9.6796231231690592e+02 1.5655867735568759e+03 1.5434397831901165e+03 0 0 0
7695 2565 19 0.0000000000000000e+00 9.8710088177818386e+02 1.5614865515558956e+03 1.5323877897590232e+03 0 0 0
3208 1070 1 0.0000000000000000e+00 1.0195171379245227e+03 1.5622071241594372e+03 1.5479155225913544e+03 0 0 0
3209 1070 8 0.0000000000000000e+00 1.0285287300534590e+03 1.5653943007751950e+03 1.5449773068619320e+03 0 0 0
3210 1070 9 0.0000000000000000e+00 1.0105055456141829e+03 1.5590199477112276e+03 1.5508537373517454e+03 0 0 0
5669 1890 14 0.0000000000000000e+00 1.0339653675685322e+03 1.5677654034228365e+03 1.5290737209612514e+03 0 0 0
3311 1104 8 0.0000000000000000e+00 1.0426693811006353e+03 1.5589028562716662e+03 1.5534217563353052e+03 0 0 0
7364 2455 18 0.0000000000000000e+00 1.0433475731572275e+03 1.5557059873750395e+03 1.5362303456233267e+03 0 0 0
6065 2022 14 0.0000000000000000e+00 1.0438362197045003e+03 1.5717884074375359e+03 1.5421295598956581e+03 0 0 0
6064 2022 1 0.0000000000000000e+00 1.0469709671095650e+03 1.5788926223870285e+03 1.5484306314829635e+03 0 0 0
8198 2733 20 0.0000000000000000e+00 1.0600777735004062e+03 1.5542222713161209e+03 1.5323035062693577e+03 0 0 0
8197 2733 1 0.0000000000000000e+00 1.0656673507832622e+03 1.5576444856267847e+03 1.5398563249236227e+03 0 0 0
8199 2733 21 0.0000000000000000e+00 1.0712569291943792e+03 1.5610667007837810e+03 1.5474091436815822e+03 0 0 0
3131 1044 8 0.0000000000000000e+00 1.0294613569512162e+03 1.5813174787114115e+03 1.5394836533111941e+03 0 0 0
3132 1044 9 0.0000000000000000e+00 1.0247116118352046e+03 1.5951531323422148e+03 1.5531223713144936e+03 0 0 0
3130 1044 1 0.0000000000000000e+00 1.0270864839141195e+03 1.5882353050515769e+03 1.5463030121016034e+03 0 0 0
1271 424 4 0.0000000000000000e+00 1.0423293276039124e+03 1.5826982923560897e+03 1.5288601839418664e+03 0 0 0
6066 2022 15 0.0000000000000000e+00 1.0501057150099803e+03 1.5859968365565583e+03 1.5547317026877954e+03 0 0 0
3916 1306 1 0.0000000000000000e+00 1.1295979610248294e+03 1.5960891474556358e+03 1.5542758673688099e+03 0 0 0
3918 1306 11 0.0000000000000000e+00 1.1285941362991853e+03 1.5993643647047779e+03 1.5448809073377497e+03 0 0 0
7588 2530 1 0.0000000000000000e+00 1.1071647498731015e+03 1.6569879383299517e+03 1.5459665328034880e+03 0 0 0
7590 2530 19 0.0000000000000000e+00 1.1151437935927299e+03 1.6548294056882053e+03 1.5515946406068308e+03 0 0 0
2009 670 6 0.0000000000000000e+00 1.0842993689987800e+03 1.6795674477748221e+03 1.5287464455758761e+03 0 0 0
8868 2956 21 0.0000000000000000e+00 1.0648691271996477e+03 1.6683929816154177e+03 1.5380068375510264e+03 0 0 0
8866 2956 1 0.0000000000000000e+00 1.0742072267930632e+03 1.6653604162764304e+03 1.5361085654729220e+03 0 0 0
8867 2956 20 0.0000000000000000e+00 1.0835453272923030e+03 1.6623278510228827e+03 1.5342102929798682e+03 0 0 0
7589 2530 18 0.0000000000000000e+00 1.0991857054947541e+03 1.6591464703185059e+03 1.5403384253735464e+03 0 0 0
7789 2597 1 0.0000000000000000e+00 1.0878005619363480e+03 1.6698841888804234e+03 1.5510010592533943e+03 0 0 0
7790 2597 18 0.0000000000000000e+00 1.0915880066407694e+03 1.6744081221808815e+03 1.5429270715178154e+03 0 0 0
8921 2974 20 0.0000000000000000e+00 1.1085327375975930e+03 1.6740520671408478e+03 1.5407241242047351e+03 0 0 0
4466 1489 10 0.0000000000000000e+00 1.1116987729915174e+03 1.6605917523204171e+03 1.5295710982574142e+03 0 0 0
8920 2974 1 0.0000000000000000e+00 1.1179179387645631e+03 1.6760862036759454e+03 1.5379348070773053e+03 0 0 0
8922 2974 21 0.0000000000000000e+00 1.1273031389951668e+03 1.6781203400154686e+03 1.5351454889082577e+03 0 0 0
8301 2767 21 0.0000000000000000e+00 1.1001193346482753e+03 1.7030880583176713e+03 1.5439315582771610e+03 0 0 0
8299 2767 1 0.0000000000000000e+00 1.0997692498679712e+03 1.6946906473054119e+03 1.5385129858827522e+03 0 0 0
8300 2767 20 0.0000000000000000e+00 1.0994191659561936e+03 1.6862932367211833e+03 1.5330944132384432e+03 0 0 0
11900 5900 22 0.0000000000000000e+00 5.6956088216821195e+02 2.3564256691590745e+03 1.5479854083483438e+03 0 -1 0
11610 5610 22 0.0000000000000000e+00 4.7339428139976235e+02 2.5913095171584428e+03 1.5362264343744412e+03 0 0 -1
11301 5301 22 0.0000000000000000e+00 5.1845028694229973e+02 2.6027782939682074e+03 1.5322539290927757e+03 1 -1 1
10953 4953 22 0.0000000000000000e+00 1.0947117043146600e+03 2.6262687507818346e+03 1.5411758103250993e+03 1 -1 0
11108 5108 22 0.0000000000000000e+00 4.7111147313532621e+02 1.3482324647663488e+03 1.5562414294731493e+03 0 1 0
2921 974 8 0.0000000000000000e+00 1.1451452318369222e+03 1.3686193651149790e+03 1.5723665156005234e+03 0 0 0
5773 1925 1 0.0000000000000000e+00 1.1478027366906231e+03 1.3514370075509862e+03 1.5747008913530219e+03 0 0 0
1127 376 4 0.0000000000000000e+00 1.1600482366809417e+03 1.3608139846429278e+03 1.5701841065579304e+03 0 0 0
5775 1925 15 0.0000000000000000e+00 1.1454339954331901e+03 1.3472735528463027e+03 1.5659228099598158e+03 0 0 0
1126 376 1 0.0000000000000000e+00 1.1639383195450137e+03 1.3545521328484290e+03 1.5634271485447343e+03 0 0 0
7069 2357 1 0.0000000000000000e+00 1.1836725963088847e+03 1.3672057988252207e+03 1.5760787437598042e+03 0 0 0
7870 2624 1 0.0000000000000000e+00 1.1696660666120592e+03 1.3487399069906483e+03 1.5817712255614490e+03 0 0 0
602 201 2 0.0000000000000000e+00 1.1731486070964486e+03 1.3674994253416755e+03 1.5610859141680014e+03 0 0 0
1128 376 5 0.0000000000000000e+00 1.1678284021979630e+03 1.3482902817398640e+03 1.5566701912279013e+03 0 0 0
7071 2357 17 0.0000000000000000e+00 1.1933254619800232e+03 1.3652950134953223e+03 1.5742979890400366e+03 0 0 0
2920 974 1 0.0000000000000000e+00 1.1370570900855917e+03 1.3721043189014290e+03 1.5676297372172849e+03 0 0 0
2922 974 9 0.0000000000000000e+00 1.1289689489497639e+03 1.3755892727440430e+03 1.5628929596201776e+03 0 0 0
701 234 2 0.0000000000000000e+00 1.1606770328216423e+03 1.3771066038606930e+03 1.5681398223401325e+03 0 0 0
700 234 1 0.0000000000000000e+00 1.1544724398506860e+03 1.3843498002310953e+03 1.5651333071526535e+03 0 0 0
702 234 3 0.0000000000000000e+00 1.1482678472723328e+03 1.3915929973430095e+03 1.5621267914210946e+03 0 0 0
7070 2357 16 0.0000000000000000e+00 1.1740197306377470e+03 1.3691165841551190e+03 1.5778594984795718e+03 0 0 0
497 166 2 0.0000000000000000e+00 1.1764835199704842e+03 1.3829525022282849e+03 1.5676149739283408e+03 0 0 0
496 166 1 0.0000000000000000e+00 1.1795014166894846e+03 1.3924818666122114e+03 1.5679039658674390e+03 0 0 0
5238 1746 13 0.0000000000000000e+00 1.2001543182277726e+03 1.3881853764735390e+03 1.5803804148736958e+03 0 0 0
960 320 5 0.0000000000000000e+00 1.1600761080424916e+03 1.4026711258961964e+03 1.5816458472047805e+03 0 0 0
498 166 3 0.0000000000000000e+00 1.1825193137846306e+03 1.4020112309080503e+03 1.5681929568841733e+03 0 0 0
2566 856 1 0.0000000000000000e+00 9.6033692082998937e+02 1.5159757080569548e+03 1.5683527950495861e+03 0 0 0
2568 856 7 0.0000000000000000e+00 9.6385081251053612e+02 1.5069714372657654e+03 1.5709171035808877e+03 0 0 0
2567 856 6 0.0000000000000000e+00 9.5682303055202817e+02 1.5249799786819451e+03 1.5657884865899180e+03 0 0 0
8616 2872 21 0.0000000000000000e+00 9.1581578597164776e+02 1.5504099238052424e+03 1.5586872741528389e+03 0 0 0
8614 2872 1 0.0000000000000000e+00 9.2558768189540262e+02 1.5487446532176136e+03 1.5573693479285421e+03 0 0 0
7494 2498 19 0.0000000000000000e+00 9.3801478035256218e+02 1.5279570451702687e+03 1.5712901625390514e+03 0 0 0
7492 2498 1 0.0000000000000000e+00 9.4441207337096523e+02 1.5346138082474515e+03 1.5674480101444274e+03 0 0 0
7493 2498 18 0.0000000000000000e+00 9.5080936703569921e+02 1.5412705719822536e+03 1.5636058581368352e+03 0 0 0
7472 2491 18 0.0000000000000000e+00 9.4433007782827985e+02 1.5502213226047231e+03 1.5764630450000577e+03 0 0 0
8615 2872 20 0.0000000000000000e+00 9.3535957708441504e+02 1.5470793831044552e+03 1.5560514221890442e+03 0 0 0
7471 2491 1 0.0000000000000000e+00 9.3592808902768115e+02 1.5500931963606358e+03 1.5818843165767557e+03 0 0 0
2054 685 6 0.0000000000000000e+00 9.5569039002740192e+02 1.5378709672116886e+03 1.5797085207838757e+03 0 0 0
2591 864 6 0.0000000000000000e+00 9.6737020619782879e+02 1.5381932284834209e+03 1.5668758967187885e+03 0 0 0
2590 864 1 0.0000000000000000e+00 9.7403365252590470e+02 1.5328770536381530e+03 1.5721043548167193e+03 0 0 0
5513 1838 14 0.0000000000000000e+00 9.6073735969202210e+02 1.5525956144273953e+03 1.5724048222662661e+03 0 0 0
2426 809 6 0.0000000000000000e+00 9.7698007797242951e+02 1.5520493779069241e+03 1.5655725414087904e+03 0 0 0
5450 1817 14 0.0000000000000000e+00 9.6337005628573013e+02 1.5508000606690739e+03 1.5560993368059678e+03 0 0 0
2592 864 7 0.0000000000000000e+00 9.8069709830193790e+02 1.5275608792290552e+03 1.5773328122040132e+03 0 0 0
2425 809 1 0.0000000000000000e+00 9.8561531755563635e+02 1.5490057209730419e+03 1.5695935852220937e+03 0 0 0
2427 809 7 0.0000000000000000e+00 9.9425055713350014e+02 1.5459620635476515e+03 1.5736146281645415e+03 0 0 0
5649 1883 15 0.0000000000000000e+00 1.0433761700719704e+03 1.5275021252296654e+03 1.5560277920817462e+03 0 0 0
1959 653 7 0.0000000000000000e+00 9.2059618359893409e+02 1.5717061092711215e+03 1.5810035448874962e+03 0 0 0
8093 2698 18 0.0000000000000000e+00 9.4828916523305509e+02 1.5577433301222213e+03 1.5613301935837851e+03 0 0 0
1957 653 1 0.0000000000000000e+00 9.2791952212393755e+02 1.5676405445435041e+03 1.5755409536610141e+03 0 0 0
1958 653 6 0.0000000000000000e+00 9.3524286064894079e+02 1.5635749798158870e+03 1.5700783624345318e+03 0 0 0
5626 1876 1 0.0000000000000000e+00 9.5061010456033046e+02 1.5755847455562405e+03 1.5786476539394741e+03 0 0 0
5627 1876 14 0.0000000000000000e+00 9.5128826319521829e+02 1.5659750008831911e+03 1.5759656939710167e+03 0 0 0
5512 1838 1 0.0000000000000000e+00 9.6495065986141606e+02 1.5537416614313315e+03 1.5814011928633431e+03 0 0 0
3161 1054 8 0.0000000000000000e+00 9.6498352275989498e+02 1.5670236148263903e+03 1.5649499139661652e+03 0 0 0
3160 1054 1 0.0000000000000000e+00 9.6731882364982550e+02 1.5767458881173491e+03 1.5647957126182150e+03 0 0 0
3312 1104 9 0.0000000000000000e+00 1.0490582146368808e+03 1.5621750997961976e+03 1.5720892473169106e+03 0 0 0
3310 1104 1 0.0000000000000000e+00 1.0458637975608115e+03 1.5605389780617431e+03 1.5627555022190397e+03 0 0 0
5628 1876 15 0.0000000000000000e+00 9.4993194592544273e+02 1.5851944902292896e+03 1.5813296139079307e+03 0 0 0
3162 1054 9 0.0000000000000000e+00 9.6965412453975637e+02 1.5864681614083067e+03 1.5646415112702653e+03 0 0 0
3917 1306 10 0.0000000000000000e+00 1.1306017866066611e+03 1.5928139298362771e+03 1.5636708284628291e+03 0 0 0
7791 2597 19 0.0000000000000000e+00 1.0840131161290381e+03 1.6653602547218914e+03 1.5590750472065668e+03 0 0 0
963 321 5 0.0000000000000000e+00 1.0978804364539317e+03 1.8757109275768266e+03 1.5784935146144358e+03 0 0 0
6717 2239 17 0.0000000000000000e+00 1.1205235755111162e+03 1.8870547876733613e+03 1.5791106176741760e+03 0 0 0
6715 2239 1 0.0000000000000000e+00 1.1149364063374867e+03 1.8952186024240209e+03 1.5805720128966755e+03 0 0 0
5310 1770 13 0.0000000000000000e+00 1.0762366938904731e+03 1.8959858135731740e+03 1.5771279452297617e+03 0 0 0
8183 2728 20 0.0000000000000000e+00 1.0961283759585458e+03 1.9095365510133227e+03 1.5730243135158275e+03 0 0 0
8182 2728 1 0.0000000000000000e+00 1.0936430744540364e+03 1.9048870119948460e+03 1.5645269569637651e+03 0 0 0
8978 2993 20 0.0000000000000000e+00 1.1096113216058011e+03 1.9200601184564734e+03 1.5752930111818553e+03 0 0 0
8184 2728 21 0.0000000000000000e+00 1.0911577716780939e+03 1.9002374726298108e+03 1.5560296015356937e+03 0 0 0
8977 2993 1 0.0000000000000000e+00 1.1137174666824278e+03 1.9153765307890949e+03 1.5674697389895855e+03 0 0 0
8979 2993 21 0.0000000000000000e+00 1.1178236116437811e+03 1.9106929422333078e+03 1.5596464678915929e+03 0 0 0
7602 2534 19 0.0000000000000000e+00 1.1411468978040107e+03 1.9138924513647632e+03 1.5763631936485478e+03 0 0 0
8013 2671 19 0.0000000000000000e+00 1.1005322791203648e+03 1.9472820162288108e+03 1.5803933405753544e+03 0 0 0
10153 4153 22 0.0000000000000000e+00 1.1046129090778277e+03 1.9470589035846046e+03 1.5640079197355960e+03 -1 0 0
8823 2941 21 0.0000000000000000e+00 1.1282328025041213e+03 1.9362653853608610e+03 1.5654981956970328e+03 0 0 0
8821 2941 1 0.0000000000000000e+00 1.1258923588342950e+03 1.9328523224549688e+03 1.5746016743384180e+03 0 0 0
7047 2349 17 0.0000000000000000e+00 1.1376436416510842e+03 1.9514810955529399e+03 1.5813723725046334e+03 0 0 0
9903 3903 22 0.0000000000000000e+00 1.0816671608801848e+03 2.0569508121276895e+03 1.5657134370086328e+03 0 -1 1
927 309 5 0.0000000000000000e+00 1.1140885918171209e+03 1.3549117824871544e+03 1.5904578284014131e+03 0 0 0
925 309 1 0.0000000000000000e+00 1.1236481170791465e+03 1.3540574463460923e+03 1.5876496987266080e+03 0 0 0
926 309 4 0.0000000000000000e+00 1.1332076418262607e+03 1.3532031114795195e+03 1.5848415693842821e+03 0 0 0
5774 1925 14 0.0000000000000000e+00 1.1501714782858053e+03 1.3556004634313952e+03 1.5834789715200161e+03 0 0 0
5630 1877 14 0.0000000000000000e+00 1.1421529455266398e+03 1.3546851722563019e+03 1.5994917623700885e+03 0 0 0
7664 2555 18 0.0000000000000000e+00 1.1563073119971814e+03 1.3637544731606115e+03 1.5986701649347533e+03 0 0 0
1952 651 6 0.0000000000000000e+00 1.1573255176689224e+03 1.3468666149283558e+03 1.5967915379241845e+03 0 0 0
1951 651 1 0.0000000000000000e+00 1.1593876635861634e+03 1.3468121558164100e+03 1.6065764543118933e+03 0 0 0
3440 1147 8 0.0000000000000000e+00 1.1409519340623754e+03 1.3686601299940705e+03 1.5896488814458496e+03 0 0 0
7663 2555 1 0.0000000000000000e+00 1.1569613055734317e+03 1.3688293920796416e+03 1.6072618747270631e+03 0 0 0
7871 2624 18 0.0000000000000000e+00 1.1666239548207182e+03 1.3568718639959884e+03 1.5867327616986927e+03 0 0 0
8105 2702 20 0.0000000000000000e+00 1.1826839888214613e+03 1.3613713792881338e+03 1.5902933754277426e+03 0 0 0
8408 2803 20 0.0000000000000000e+00 1.1718684963354190e+03 1.3578775394283707e+03 1.6031261058419580e+03 0 0 0
8104 2702 1 0.0000000000000000e+00 1.1916471042387325e+03 1.3570889643473085e+03 1.5891429528972201e+03 0 0 0
8106 2702 21 0.0000000000000000e+00 1.2006102201267977e+03 1.3528065485808202e+03 1.5879925293194938e+03 0 0 0
3441 1147 9 0.0000000000000000e+00 1.1234128669185584e+03 1.3775248575664848e+03 1.5933634126202296e+03 0 0 0
3439 1147 1 0.0000000000000000e+00 1.1321824011897136e+03 1.3730924938123956e+03 1.5915061471331542e+03 0 0 0
5699 1900 14 0.0000000000000000e+00 1.1570250597813922e+03 1.3715278655509799e+03 1.5837701922279985e+03 0 0 0
5698 1900 1 0.0000000000000000e+00 1.1524245149205524e+03 1.3799062182031289e+03 1.5867092728045393e+03 0 0 0
5700 1900 15 0.0000000000000000e+00 1.1478239688706028e+03 1.3882845710372708e+03 1.5896483526375112e+03 0 0 0
958 320 1 0.0000000000000000e+00 1.1641261746568466e+03 1.3935337870402914e+03 1.5819714250333388e+03 0 0 0
959 320 4 0.0000000000000000e+00 1.1681762398731935e+03 1.3843964479923632e+03 1.5822970029551732e+03 0 0 0
8081 2694 18 0.0000000000000000e+00 1.1702077657450154e+03 1.3722497436957449e+03 1.5949082035290955e+03 0 0 0
5237 1746 12 0.0000000000000000e+00 1.1842995270505323e+03 1.3783340110658030e+03 1.5875620698522866e+03 0 0 0
8080 2694 1 0.0000000000000000e+00 1.1698804775969297e+03 1.3804100326044545e+03 1.6006790405510160e+03 0 0 0
8082 2694 19 0.0000000000000000e+00 1.1695531898933832e+03 1.3885703221839726e+03 1.6064498769793017e+03 0 0 0
5236 1746 1 0.0000000000000000e+00 1.1922269226391522e+03 1.3832596937696712e+03 1.5839712423629912e+03 0 0 0
7473 2491 19 0.0000000000000000e+00 9.2752610122365843e+02 1.5499650702445374e+03 1.5873055871582376e+03 0 0 0
2055 685 7 0.0000000000000000e+00 9.5629831012761338e+02 1.5358906230504069e+03 1.5996009481604231e+03 0 0 0
2053 685 1 0.0000000000000000e+00 9.5599434935698639e+02 1.5368807947003108e+03 1.5896547342592776e+03 0 0 0
5514 1838 15 0.0000000000000000e+00 9.6916395865563356e+02 1.5548877081317485e+03 1.5903975633309369e+03 0 0 0
3036 1012 9 0.0000000000000000e+00 1.1275347738402024e+03 1.5534359270617447e+03 1.6018213078833303e+03 0 0 0
5622 1874 15 0.0000000000000000e+00 1.1710698343886434e+03 1.5650716661621957e+03 1.6076564895300467e+03 0 0 0
3154 1052 1 0.0000000000000000e+00 6.9034412188251770e+02 1.6800112885280416e+03 1.5980326671775533e+03 0 0 0
3155 1052 8 0.0000000000000000e+00 6.9177225930528971e+02 1.6821593799829118e+03 1.5883710873238924e+03 0 0 0
3156 1052 9 0.0000000000000000e+00 6.8891598401676333e+02 1.6778631976097356e+03 1.6076942477494513e+03 0 0 0
962 321 4 0.0000000000000000e+00 1.1053201995194061e+03 1.8889473919181999e+03 1.5915106537798461e+03 0 0 0
961 321 1 0.0000000000000000e+00 1.1016003179628674e+03 1.8823291599039017e+03 1.5850020846714574e+03 0 0 0
1195 399 1 0.0000000000000000e+00 1.0879344829423212e+03 1.8903642121958057e+03 1.6040743387072148e+03 0 0 0
1197 399 5 0.0000000000000000e+00 1.0854024300018043e+03 1.8806912316343683e+03 1.6039254694544134e+03 0 0 0
7332 2444 19 0.0000000000000000e+00 1.0793884706638200e+03 1.9167868493752383e+03 1.5875624834906998e+03 0 0 0
5308 1770 1 0.0000000000000000e+00 1.0847541044093591e+03 1.8977772658282374e+03 1.5820518067142998e+03 0 0 0
1196 399 4 0.0000000000000000e+00 1.0904665355932775e+03 1.9000371916587796e+03 1.6042232071176782e+03 0 0 0
5309 1770 12 0.0000000000000000e+00 1.0932715159972061e+03 1.8995687173716485e+03 1.5869756676064908e+03 0 0 0
6716 2239 16 0.0000000000000000e+00 1.1093492376965171e+03 1.9033824165424353e+03 1.5820334086817923e+03 0 0 0
5903 1968 14 0.0000000000000000e+00 1.1057093389904580e+03 1.9046808790826969e+03 1.5988282299448238e+03 0 0 0
7331 2444 18 0.0000000000000000e+00 1.0993675614825229e+03 1.9162177350175177e+03 1.5882780604849108e+03 0 0 0
7330 2444 1 0.0000000000000000e+00 1.0893780158022730e+03 1.9165022920161007e+03 1.5879202726155906e+03 0 0 0
7643 2548 18 0.0000000000000000e+00 1.1056446066724739e+03 1.9214186312286497e+03 1.6033757652664285e+03 0 0 0
7623 2541 19 0.0000000000000000e+00 1.1257284114669144e+03 1.8994901337398442e+03 1.5987329529151566e+03 0 0 0
7621 2541 1 0.0000000000000000e+00 1.1211075632430725e+03 1.9074371280091605e+03 1.5947968335013709e+03 0 0 0
7622 2541 18 0.0000000000000000e+00 1.1164867152701440e+03 1.9153841231088104e+03 1.5908607145851670e+03 0 0 0
7601 2534 18 0.0000000000000000e+00 1.1329147286836246e+03 1.9195858564010593e+03 1.5936784041889848e+03 0 0 0
7600 2534 1 0.0000000000000000e+00 1.1370308132438174e+03 1.9167391538829115e+03 1.5850207989187666e+03 0 0 0
4044 1348 11 0.0000000000000000e+00 1.0785626066156956e+03 1.9442794972099919e+03 1.5981144402012044e+03 0 0 0
8011 2671 1 0.0000000000000000e+00 1.1041313270251960e+03 1.9391125450699360e+03 1.5848996251661920e+03 0 0 0
4042 1348 1 0.0000000000000000e+00 1.0855001168069216e+03 1.9371500615245866e+03 1.5970936079414885e+03 0 0 0
4043 1348 10 0.0000000000000000e+00 1.0924376269981476e+03 1.9300206258391806e+03 1.5960727756817726e+03 0 0 0
8012 2671 18 0.0000000000000000e+00 1.1077303741152425e+03 1.9309430741414490e+03 1.5894059092250070e+03 0 0 0
8702 2901 20 0.0000000000000000e+00 1.1068904666813812e+03 1.9384118491932529e+03 1.6044821557620492e+03 0 0 0
8822 2941 20 0.0000000000000000e+00 1.1235519154794522e+03 1.9294392609193160e+03 1.5837051531322111e+03 0 0 0
8795 2932 20 0.0000000000000000e+00 1.1206194527612636e+03 1.9287033059016774e+03 1.6007104303400140e+03 0 0 0
8228 2743 20 0.0000000000000000e+00 1.1189031718975320e+03 1.9437591656207203e+03 1.5934062501171693e+03 0 0 0
7046 2349 16 0.0000000000000000e+00 1.1347878099212130e+03 1.9368345531648481e+03 1.5946886422794662e+03 0 0 0
7045 2349 1 0.0000000000000000e+00 1.1362157254260455e+03 1.9441578246891397e+03 1.5880305072859201e+03 0 0 0
8794 2932 1 0.0000000000000000e+00 1.1268085041100917e+03 1.9256167208428133e+03 1.6079332162503090e+03 0 0 0
5297 1766 12 0.0000000000000000e+00 1.1476256359041888e+03 1.9264404594511027e+03 1.5912481422266067e+03 0 0 0
5296 1766 1 0.0000000000000000e+00 1.1546408287625511e+03 1.9327524142065733e+03 1.5879396219350547e+03 0 0 0
5298 1766 13 0.0000000000000000e+00 1.1616560205557541e+03 1.9390643696532707e+03 1.5846311022661105e+03 0 0 0
8227 2743 1 0.0000000000000000e+00 1.1210071796025838e+03 1.9535250123312464e+03 1.5929574943228761e+03 0 0 0
8229 2743 21 0.0000000000000000e+00 1.1231111867242566e+03 1.9632908597620617e+03 1.5925087374604764e+03 0 0 0
2246 749 6 0.0000000000000000e+00 1.1122297376036217e+03 1.9551190445944530e+03 1.6080959671122532e+03 0 0 0
11816 5816 22 0.0000000000000000e+00 9.9898165422088186e+02 1.9771321820081712e+03 1.6055099481419322e+03 0 0 0
11310 5310 22 0.0000000000000000e+00 7.0807982991075130e+02 2.2802050161060752e+03 1.6020851180825757e+03 0 0 0
9002 3002 22 0.0000000000000000e+00 5.8911712584921077e+02 2.3830165997660624e+03 1.6053674876653224e+03 0 0 0
9517 3517 22 0.0000000000000000e+00 1.0805587633272269e+03 2.4177073380515740e+03 1.5882489600992346e+03 0 -1 0
9086 3086 22 0.0000000000000000e+00 4.7288942243946258e+02 2.4372527337318725e+03 1.5848348836501077e+03 1 -1 0
1674 558 5 0.0000000000000000e+00 1.1147713527051178e+03 1.3440532929601156e+03 1.6105440173475586e+03 0 0 0
5631 1877 15 0.0000000000000000e+00 1.1407025387576666e+03 1.3550188707566128e+03 1.6194363093405284e+03 0 0 0
5629 1877 1 0.0000000000000000e+00 1.1414277424758777e+03 1.3548520210162947e+03 1.6094640362404948e+03 0 0 0
1953 651 7 0.0000000000000000e+00 1.1614498087374677e+03 1.3467576961031932e+03 1.6163613709272297e+03 0 0 0
8407 2803 1 0.0000000000000000e+00 1.1793793771434923e+03 1.3571519881125482e+03 1.6096881362212255e+03 0 0 0
8409 2803 21 0.0000000000000000e+00 1.1868902577081142e+03 1.3564264380530526e+03 1.6162501659985164e+03 0 0 0
7665 2555 19 0.0000000000000000e+00 1.1576152987423366e+03 1.3739043123465726e+03 1.6158535846506543e+03 0 0 0
10357 4357 22 0.0000000000000000e+00 8.7623673737414833e+02 1.4062303645074107e+03 1.6149067587294387e+03 0 0 0
10676 4676 22 0.0000000000000000e+00 1.1982376563221262e+03 1.4738940377076715e+03 1.6182503571847078e+03 0 -1 0
3165 1055 9 0.0000000000000000e+00 1.1207106254201190e+03 1.5286157152080339e+03 1.6170234119768731e+03 0 0 0
3163 1055 1 0.0000000000000000e+00 1.1288801958229476e+03 1.5303544609292576e+03 1.6225220377431247e+03 0 0 0
3034 1012 1 0.0000000000000000e+00 1.1336891752811725e+03 1.5527952785415107e+03 1.6096770642779247e+03 0 0 0
6151 2051 1 0.0000000000000000e+00 1.1246944078125955e+03 1.5512761701367351e+03 1.6315339276872562e+03 0 0 0
6152 2051 14 0.0000000000000000e+00 1.1340782452632741e+03 1.5488881062738858e+03 1.6340320754815332e+03 0 0 0
3164 1055 8 0.0000000000000000e+00 1.1370497653701191e+03 1.5320932065445263e+03 1.6280206646303675e+03 0 0 0
2277 759 7 0.0000000000000000e+00 1.1527780573090727e+03 1.5298122347337212e+03 1.6166487717744731e+03 0 0 0
2276 759 6 0.0000000000000000e+00 1.1499771428965748e+03 1.5451763528375898e+03 1.6291427199712339e+03 0 0 0
2275 759 1 0.0000000000000000e+00 1.1513776001028234e+03 1.5374942937856558e+03 1.6228957458728539e+03 0 0 0
3035 1012 8 0.0000000000000000e+00 1.1398435767221426e+03 1.5521546300212769e+03 1.6175328206725192e+03 0 0 0
6153 2051 15 0.0000000000000000e+00 1.1153105702032224e+03 1.5536642353655159e+03 1.6290357788398674e+03 0 0 0
6294 2098 15 0.0000000000000000e+00 1.1321051003926852e+03 1.5759457114447623e+03 1.6259140130096293e+03 0 0 0
5621 1874 14 0.0000000000000000e+00 1.1565789091686888e+03 1.5554872241678179e+03 1.6175636365214471e+03 0 0 0
6293 2098 14 0.0000000000000000e+00 1.1462627404706100e+03 1.5622553712747788e+03 1.6293976634406915e+03 0 0 0
6292 2098 1 0.0000000000000000e+00 1.1391839204316477e+03 1.5691005413597704e+03 1.6276558382251603e+03 0 0 0
3344 1115 8 0.0000000000000000e+00 1.1597370794916937e+03 1.5711150024735750e+03 1.6249572499902702e+03 0 0 0
2105 702 6 0.0000000000000000e+00 1.1617083327354947e+03 1.5565566959016348e+03 1.6339807741673619e+03 0 0 0
5620 1874 1 0.0000000000000000e+00 1.1638243717786661e+03 1.5602794451650072e+03 1.6126100630257470e+03 0 0 0
3343 1115 1 0.0000000000000000e+00 1.1660299489982790e+03 1.5787680609362467e+03 1.6263102080957922e+03 0 0 0
3345 1115 9 0.0000000000000000e+00 1.1723228188384021e+03 1.5864211185577826e+03 1.6276631651144644e+03 0 0 0
4674 1558 13 0.0000000000000000e+00 1.1807884138168579e+03 1.6321151033861861e+03 1.6327858584385049e+03 0 0 0
[truncated: 1,933,365 more chars]
