# Supplementary material for: Conserved interfaces mediate multiple protein–protein interactions in a prokaryotic metabolon
Source: Mol Syst Biol. 2025 Sep 3;21(11):1490–521. doi: 10.1038/s44320-025-00139-9 (PMC12583656; doi:10.1038/s44320-025-00139-9)
Supplement: Supplementary file 13 — Source data Fig. 8 [file 44320_2025_139_MOESM13_ESM.zip › Figure8/Simulation_software_config_to_run_sim/Metabolon/submit.sh]

#!/bin/bash
#SBATCH -n  24 #Number of cores
#SBATCH -t 3-00:00:00 # Amount of time needed DD-HH:MM:SS
#SBATCH -p shared # Partition to submit to
#SBATCH --mem-per-cpu=3000
#SBATCH -o aditya_lammps_restart11_%j.out  # File to which STDOUT will be written, %j inserts jobid
#SBATCH -e aditya_lammps_restart11_errors_%j.err  # File to which STDERR will be written, %j inserts jobid
#SBATCH --mail-type=ALL
#SBATCH --mail-user=aditya.sia@gmail.com
#module load intel/17.0.4-fasrc01 openmpi/3.1.1-fasrc01 lammps/22Aug18-fasrc01
#mpirun -n $SLURM_NTASKS lmp < sim.in > working_output8.log

#module load gcc/12.1.0-fasrc01 openmpi/4.1.3-fasrc01
#module load  gcc/12.2.0-fasrc01 openmpi/5.0.5-fasrc02
module load gmp/6.2.1-fasrc01 mpfr/4.1.0-fasrc01 mpc/1.2.1-fasrc01 gcc/10.2.0-fasrc01 openmpi/4.1.0-fasrc01 cmake/3.31.6-fasrc01

#module load gcc/10.2.0-fasrc01 openmpi/4.1.0-fasrc01
srun -n $SLURM_NTASKS --mpi=pmix /n/home03/sranganathan/lammps-5Jun19/build/lmp < bond-react.in > output.log

#mpirun -n $SLURM_NTASKS /n/home03/sranganathan/lammps_shared/lmp_mpi < sim_table.in > output.log
