# Supplementary material for: Conserved interfaces mediate multiple protein–protein interactions in a prokaryotic metabolon
Source: Mol Syst Biol. 2025 Sep 3;21(11):1490–521. doi: 10.1038/s44320-025-00139-9 (PMC12583656; doi:10.1038/s44320-025-00139-9)
Supplement: Supplementary file 13 — Source data Fig. 8 [file 44320_2025_139_MOESM13_ESM.zip › Figure8/Simulation_software_config_to_run_sim/Metabolon/system_sphere.data]

LAMMPS Description

12000  atoms
6000  bonds
0  angles
0  dihedrals
0  impropers

32  atom types
11  bond types
0  angle types
0  dihedral types
0  improper types
20 extra bond per atom

0 2711 xlo xhi
0 2711 ylo yhi
0 2711 zlo zhi

Masses

1 15000  # CA1
2 1000.0  # CA2
3 1000.0  # CA3
4 1000.0  # CA4
5 1000.0  # CA5
6 1000.0  # CA6
7 1000.0  # CA7
8 1000.0  # CA8
9 1000.0  # CA9
10 1000.0  # CA10
11 1000.0  # CA11
12 1000.0  # CA12
13 1000.0  # CA13
14 1000.0  # CA14
15 1000.0  # CA15
16 1000.0  # CA16
17 1000.0  # CA17
18 1000.0  # CA18
19 1000.0  # CA19
20 1000.0  # CA20
21 1000.0  # CA21
22 1000.0  # CA22
23 1000.0  # CA23
24 1000.0  # CA24
25 1000.0  # CA25
26 1000.0  # CA26
27 1000.0  # CA27
28 1000.0  # CA28
29 1000.0  # CA29
30 1000.0  # CA30
31 1000.0  # CA31
32 1000.0  # CA32

Atoms

1 1 1 0 1511.310977 1501.803972 1468.017443
2 1 2 0 1513.818238 1497.215730 1476.541625
3 1 3 0 1508.803715 1506.392215 1459.493262
4 2 1 0 1415.392726 1685.358200 1374.744620
5 2 2 0 1410.627220 1690.142586 1382.120230
6 2 3 0 1420.158231 1680.573814 1367.369011
7 3 1 0 1188.157300 1465.300851 1340.364509
8 3 2 0 1196.807976 1468.132988 1344.505137
9 3 3 0 1179.506624 1462.468713 1336.223882
10 4 1 0 1352.636443 1204.337159 1319.649984
11 4 2 0 1347.665728 1196.954480 1324.209377
12 4 3 0 1357.607158 1211.719837 1315.090592
13 5 1 0 1250.916804 1566.610768 1312.601756
14 5 2 0 1254.119261 1562.112049 1304.264743
15 5 3 0 1247.714346 1571.109488 1320.938769
16 6 1 0 1300.798347 1525.971980 1235.542716
17 6 2 0 1307.401699 1522.226296 1242.051601
18 6 3 0 1294.194994 1529.717663 1229.033830
19 7 1 0 1418.714323 1155.203068 1030.588934
20 7 2 0 1412.929539 1163.356024 1030.332851
21 7 3 0 1424.499108 1147.050112 1030.845016
22 8 1 0 1444.251620 1434.853924 1229.851484
23 8 2 0 1440.498992 1440.921114 1222.843845
24 8 3 0 1448.004248 1428.786734 1236.859122
25 9 1 0 1323.050637 1271.672019 1169.925369
26 9 2 0 1323.258177 1262.774655 1165.365341
27 9 3 0 1322.843097 1280.569382 1174.485397
28 10 1 0 1105.831103 1368.462773 1495.282071
29 10 2 0 1112.494978 1375.906562 1495.709613
30 10 3 0 1099.167229 1361.018985 1494.854529
31 11 1 0 1284.023853 1200.971534 1607.577285
32 11 2 0 1279.930905 1206.994570 1600.723759
33 11 3 0 1288.116802 1194.948498 1614.430810
34 12 1 0 1234.804739 1494.521088 1564.455723
35 12 2 0 1232.101572 1492.779420 1554.986854
36 12 3 0 1237.507906 1496.262757 1573.924592
37 13 1 0 1245.591330 1340.911293 1115.401810
38 13 2 0 1249.975010 1337.009592 1123.498729
39 13 3 0 1241.207650 1344.812993 1107.304892
40 14 1 0 1243.675217 1160.576464 1546.485785
41 14 2 0 1236.955840 1167.806195 1544.879247
42 14 3 0 1250.394594 1153.346733 1548.092323
43 15 1 0 1142.462292 1453.022869 1618.836911
44 15 2 0 1145.243510 1445.450382 1624.746418
45 15 3 0 1139.681073 1460.595355 1612.927405
46 16 1 0 1621.861506 1200.988366 1603.258537
47 16 2 0 1630.306923 1205.573639 1600.492637
48 16 3 0 1613.416089 1196.403093 1606.024437
49 17 1 0 1429.394963 1319.608944 1280.128269
50 17 2 0 1434.845490 1325.930699 1274.621257
51 17 3 0 1423.944436 1313.287190 1285.635280
52 18 1 0 1378.317008 1477.835057 1255.455848
53 18 2 0 1372.216880 1482.848042 1261.592494
54 18 3 0 1384.417136 1472.822072 1249.319202
55 19 1 0 1279.353132 1617.035076 1222.548387
56 19 2 0 1278.033392 1608.670730 1227.867786
57 19 3 0 1280.672871 1625.399422 1217.228988
58 20 1 0 1010.356881 1200.669716 1359.378507
59 20 2 0 1018.623082 1205.783824 1357.029926
60 20 3 0 1002.090681 1195.555608 1361.727087
61 21 1 0 1177.227022 1513.290802 1468.598717
62 21 2 0 1171.105751 1519.368151 1463.539482
63 21 3 0 1183.348294 1507.213453 1473.657953
64 22 1 0 1663.612793 1114.141440 1419.455001
65 22 2 0 1662.459803 1115.615776 1429.278287
66 22 3 0 1664.765783 1112.667104 1409.631715
67 23 1 0 1258.918988 1373.175856 1394.884634
68 23 2 0 1258.936041 1363.216191 1393.987530
69 23 3 0 1258.901936 1383.135520 1395.781738
70 24 1 0 1436.986171 985.150861 1407.562761
71 24 2 0 1443.162037 993.006798 1407.184722
72 24 3 0 1430.810304 977.294923 1407.940799
73 25 1 0 1440.381202 1511.284099 1499.911183
74 25 2 0 1440.115056 1517.569993 1507.684002
75 25 3 0 1440.647348 1504.998206 1492.138364
76 26 1 0 1032.491153 1404.750530 1139.753958
77 26 2 0 1027.009915 1396.524433 1138.241557
78 26 3 0 1037.972391 1412.976627 1141.266360
79 27 1 0 1161.147139 1507.160664 1384.235957
80 27 2 0 1164.256644 1508.977601 1374.906985
81 27 3 0 1158.037634 1505.343726 1393.564929
82 28 1 0 1168.301726 1620.692858 1352.514303
83 28 2 0 1176.459289 1615.842016 1355.664461
84 28 3 0 1160.144163 1625.543700 1349.364144
85 29 1 0 1424.808097 1574.507084 1043.454403
86 29 2 0 1427.382970 1577.622812 1034.307695
87 29 3 0 1422.233225 1571.391356 1052.601111
88 30 1 0 1453.258009 1640.198009 1602.332919
89 30 2 0 1449.450720 1649.151712 1604.642846
90 30 3 0 1457.065298 1631.244307 1600.022992
91 31 1 0 1178.561476 1412.879946 1053.977709
92 31 2 0 1172.401896 1420.430493 1056.224666
93 31 3 0 1184.721056 1405.329400 1051.730751
94 32 1 0 1562.003430 1298.253187 1104.416351
95 32 2 0 1561.104594 1296.742697 1094.572037
96 32 3 0 1562.902267 1299.763678 1114.260664
97 33 1 0 1273.099486 1328.052067 1087.205038
98 33 2 0 1280.835073 1321.916260 1088.790147
99 33 3 0 1265.363900 1334.187874 1085.619929
100 34 1 0 1318.375806 1605.066908 1546.477104
101 34 2 0 1313.303842 1602.045435 1538.405804
102 34 3 0 1323.447770 1608.088382 1554.548403
103 35 1 0 1613.138381 1555.229135 1461.545897
104 35 2 0 1610.661880 1548.080956 1455.005983
105 35 3 0 1615.614882 1562.377314 1468.085812
106 36 1 0 1346.262256 1546.217158 1576.611215
107 36 2 0 1353.634846 1546.511859 1569.861544
108 36 3 0 1338.889665 1545.922457 1583.360886
109 37 1 0 1396.631462 1333.991682 1650.762370
110 37 2 0 1388.189997 1334.398093 1645.416670
111 37 3 0 1405.072927 1333.585271 1656.108069
112 38 1 0 1165.366682 1253.686127 1234.511999
113 38 2 0 1162.837137 1263.359567 1234.350900
114 38 3 0 1167.896226 1244.012686 1234.673098
115 39 1 0 1434.224251 1604.052941 1109.138495
116 39 2 0 1431.423043 1600.412648 1118.021146
117 39 3 0 1437.025458 1607.693234 1100.255843
118 40 1 0 1610.343399 1476.814773 1468.171800
119 40 2 0 1618.804900 1471.492199 1467.901225
120 40 3 0 1601.881899 1482.137347 1468.442375
121 41 1 0 1347.886449 1152.960193 1232.935826
122 41 2 0 1347.918454 1144.917920 1238.878959
123 41 3 0 1347.854445 1161.002465 1226.992693
124 42 1 0 1271.339020 1384.913420 1548.232977
125 42 2 0 1275.918864 1391.375503 1554.337608
126 42 3 0 1266.759177 1378.451337 1542.128347
127 43 1 0 1177.633230 1685.977048 1447.025488
128 43 2 0 1176.933437 1676.023662 1446.361860
129 43 3 0 1178.333024 1695.930434 1447.689116
130 44 1 0 1599.207442 1183.034680 1384.665202
131 44 2 0 1597.006088 1185.664863 1375.271790
132 44 3 0 1601.408796 1180.404498 1394.058613
133 45 1 0 1176.966839 1190.432898 1569.952573
134 45 2 0 1181.886295 1199.030862 1571.321507
135 45 3 0 1172.047383 1181.834935 1568.583639
136 46 1 0 1013.710994 1517.615656 1399.085176
137 46 2 0 1020.862076 1517.771737 1406.073570
138 46 3 0 1006.559911 1517.459576 1392.096781
139 47 1 0 1230.262800 1435.548166 1188.796985
140 47 2 0 1238.490589 1440.861788 1186.779833
141 47 3 0 1222.035010 1430.234544 1190.814136
142 48 1 0 1171.884222 1577.749699 1184.712064
143 48 2 0 1168.494663 1575.347991 1193.808365
144 48 3 0 1175.273780 1580.151406 1175.615763
145 49 1 0 1505.266778 1444.620460 1280.809787
146 49 2 0 1496.366431 1440.095742 1281.367239
147 49 3 0 1514.167125 1449.145178 1280.252336
148 50 1 0 1508.496986 1335.082806 1358.750390
149 50 2 0 1502.597789 1341.459484 1363.703920
150 50 3 0 1514.396183 1328.706129 1353.796860
151 51 1 0 1577.627887 1475.917808 1149.599696
152 51 2 0 1579.179164 1470.054337 1157.550372
153 51 3 0 1576.076611 1481.781280 1141.649021
154 52 1 0 1159.031226 1466.911653 1231.713799
155 52 2 0 1167.606557 1463.167416 1235.241458
156 52 3 0 1150.455895 1470.655891 1228.186139
157 53 1 0 1295.538966 1406.742800 1379.355332
158 53 2 0 1293.511455 1407.734559 1369.613381
159 53 3 0 1297.566477 1405.751040 1389.097283
160 54 1 0 1437.306622 1639.704202 1542.106620
161 54 2 0 1428.594152 1635.353141 1544.378435
162 54 3 0 1446.019092 1644.055262 1539.834805
163 55 1 0 1439.365602 1328.391288 1131.790927
164 55 2 0 1440.204010 1329.104704 1141.730147
165 55 3 0 1438.527194 1327.677873 1121.851706
166 56 1 0 1504.469757 1219.678551 1637.974526
167 56 2 0 1499.770865 1211.686951 1634.225561
168 56 3 0 1509.168648 1227.670151 1641.723492
169 57 1 0 1076.459719 1114.645902 1285.102168
170 57 2 0 1085.355095 1110.189861 1286.110134
171 57 3 0 1067.564344 1119.101943 1284.094203
172 58 1 0 1729.347793 1238.015117 1353.741808
173 58 2 0 1733.762838 1246.983236 1354.025031
174 58 3 0 1724.932747 1229.046998 1353.458585
175 59 1 0 1517.368669 1358.698495 1032.155800
176 59 2 0 1525.624345 1364.152675 1030.708134
177 59 3 0 1509.112993 1353.244315 1033.603467
178 60 1 0 1095.751020 1555.978846 1386.395331
179 60 2 0 1092.571015 1546.766223 1384.155879
180 60 3 0 1098.931025 1565.191469 1388.634783
181 61 1 0 1515.501409 1409.167066 1393.890708
182 61 2 0 1524.146317 1408.940706 1398.912095
183 61 3 0 1506.856501 1409.393426 1388.869321
184 62 1 0 1192.284760 1430.135740 1038.694748
185 62 2 0 1184.126266 1435.513766 1040.819789
186 62 3 0 1200.443255 1424.757713 1036.569707
187 63 1 0 1395.409402 1713.754859 1418.434363
188 63 2 0 1394.431332 1710.655255 1427.891415
189 63 3 0 1396.387471 1716.854462 1408.977311
190 64 1 0 1303.839776 1415.782319 1053.368710
191 64 2 0 1293.985926 1416.793359 1054.739634
192 64 3 0 1313.693627 1414.771280 1051.997785
193 65 1 0 1487.068916 1429.814825 1353.008530
194 65 2 0 1482.425613 1435.316922 1346.068309
195 65 3 0 1491.712218 1424.312728 1359.948751
196 66 1 0 1486.035171 1546.332203 1283.782040
197 66 2 0 1482.944614 1543.633945 1274.662399
198 66 3 0 1489.125727 1549.030461 1292.901682
199 67 1 0 1504.884007 1361.924209 1536.774649
200 67 2 0 1503.213398 1364.046501 1546.402989
201 67 3 0 1506.554617 1359.801916 1527.146309
202 68 1 0 1519.073357 1455.102113 1625.374792
203 68 2 0 1517.758992 1447.418779 1619.110702
204 68 3 0 1520.387722 1462.785447 1631.638882
205 69 1 0 1310.396982 1286.313788 1450.717427
206 69 2 0 1309.738663 1286.374325 1440.739304
207 69 3 0 1311.055301 1286.253252 1460.695551
208 70 1 0 1279.555693 1099.532487 1537.656082
209 70 2 0 1275.150935 1091.774236 1533.138599
210 70 3 0 1283.960451 1107.290738 1542.173564
211 71 1 0 1602.302387 1402.454566 1326.501757
212 71 2 0 1604.461237 1412.140180 1327.737980
213 71 3 0 1600.143538 1392.768952 1325.265533
214 72 1 0 1680.408069 1188.023293 1358.358286
215 72 2 0 1673.098804 1182.059893 1361.676795
216 72 3 0 1687.717334 1193.986693 1355.039777
217 73 1 0 1378.350679 1315.408146 1729.702263
218 73 2 0 1368.512119 1316.907871 1730.678758
219 73 3 0 1388.189240 1313.908421 1728.725768
220 74 1 0 1319.457964 1223.035647 1661.464458
221 74 2 0 1320.848470 1219.442166 1652.236599
222 74 3 0 1318.067457 1226.629127 1670.692318
223 75 1 0 1421.837329 1600.071028 1652.156336
224 75 2 0 1425.561352 1598.255468 1643.054941
225 75 3 0 1418.113306 1601.886589 1661.257730
226 76 1 0 1473.001718 1359.133018 990.729772
227 76 2 0 1482.044316 1355.804949 993.404726
228 76 3 0 1463.959120 1362.461087 988.054818
229 77 1 0 1297.308455 1135.951970 1224.416523
230 77 2 0 1303.017925 1133.435727 1216.601762
231 77 3 0 1291.598985 1138.468212 1232.231283
232 78 1 0 1403.209324 1114.021449 1239.348330
233 78 2 0 1407.906476 1122.840001 1238.936129
234 78 3 0 1398.512172 1105.202897 1239.760531
235 79 1 0 1157.513562 1169.703116 1462.316785
236 79 2 0 1160.310990 1161.147727 1466.673356
237 79 3 0 1154.716134 1178.258505 1457.960214
238 80 1 0 1390.288106 1314.452465 1239.872940
239 80 2 0 1389.582384 1319.514779 1231.277887
240 80 3 0 1390.993828 1309.390151 1248.467993
241 81 1 0 1374.369767 1156.870993 1271.702533
242 81 2 0 1367.533222 1163.771849 1274.077367
243 81 3 0 1381.206313 1149.970138 1269.327699
244 82 1 0 1340.318742 1208.679778 1385.228429
245 82 2 0 1349.174092 1207.462062 1380.745133
246 82 3 0 1331.463392 1209.897494 1389.711725
247 83 1 0 1448.287908 1611.724760 1488.208776
248 83 2 0 1452.435377 1611.844260 1497.307360
249 83 3 0 1444.140439 1611.605260 1479.110192
250 84 1 0 1429.952101 1339.327493 1335.982018
251 84 2 0 1437.191052 1337.910129 1342.733957
252 84 3 0 1422.713150 1340.744857 1329.230080
253 85 1 0 1577.159307 1413.161529 1079.774927
254 85 2 0 1569.642682 1410.264733 1085.700204
255 85 3 0 1584.675932 1416.058326 1073.849649
256 86 1 0 1650.814407 1462.690683 1135.533081
257 86 2 0 1655.677626 1471.421569 1135.185624
258 86 3 0 1645.951188 1453.959797 1135.880537
259 87 1 0 1579.286146 1494.808962 1102.827697
260 87 2 0 1580.650032 1488.091969 1110.109305
261 87 3 0 1577.922260 1501.525955 1095.546089
262 88 1 0 1383.772901 1033.011876 1577.143040
263 88 2 0 1393.065630 1036.429372 1578.545147
264 88 3 0 1374.480171 1029.594380 1575.740934
265 89 1 0 1564.822995 1462.592752 1230.641407
266 89 2 0 1561.647762 1457.829840 1222.441861
267 89 3 0 1567.998228 1467.355664 1238.840954
268 90 1 0 1340.224931 1531.063301 1401.655785
269 90 2 0 1335.707864 1536.163934 1394.335972
270 90 3 0 1344.741998 1525.962669 1408.975597
271 91 1 0 1627.318728 1592.439819 1230.748002
272 91 2 0 1635.395643 1597.664029 1228.014674
273 91 3 0 1619.241814 1587.215609 1233.481329
274 92 1 0 1304.557088 1349.015297 1409.871825
275 92 2 0 1309.406854 1340.947220 1406.497525
276 92 3 0 1299.707322 1357.083374 1413.246125
277 93 1 0 1378.786948 1675.492790 1137.784303
278 93 2 0 1375.111202 1683.366886 1132.835817
279 93 3 0 1382.462694 1667.618695 1142.732789
280 94 1 0 1381.564342 1347.399218 1361.902201
281 94 2 0 1373.960966 1351.368996 1356.761235
282 94 3 0 1389.167718 1343.429439 1367.043167
283 95 1 0 1360.910283 1684.624491 1477.664814
284 95 2 0 1368.058385 1677.631984 1477.567414
285 95 3 0 1353.762180 1691.616997 1477.762214
286 96 1 0 1455.736157 1498.684614 1274.008190
287 96 2 0 1461.292824 1501.167784 1266.073625
288 96 3 0 1450.179490 1496.201444 1281.942754
289 97 1 0 1411.832961 1505.420421 1210.982831
290 97 2 0 1411.381742 1504.354547 1201.050041
291 97 3 0 1412.284180 1506.486295 1220.915620
292 98 1 0 1064.299535 1393.138576 1489.367778
293 98 2 0 1067.260205 1402.163150 1492.496914
294 98 3 0 1061.338865 1384.114002 1486.238641
295 99 1 0 1323.966944 1670.286863 1564.259959
296 99 2 0 1318.016384 1662.889998 1561.117153
297 99 3 0 1329.917503 1677.683728 1567.402765
298 100 1 0 1109.282455 1263.947096 1195.898098
299 100 2 0 1118.825029 1266.018932 1198.053733
300 100 3 0 1099.739880 1261.875259 1193.742463
301 101 1 0 1183.835752 1135.115965 1222.130173
302 101 2 0 1184.866838 1133.950379 1212.252002
303 101 3 0 1182.804666 1136.281551 1232.008344
304 102 1 0 1182.905893 1560.606801 1476.037473
305 102 2 0 1175.739660 1566.365550 1479.972180
306 102 3 0 1190.072126 1554.848052 1472.102767
307 103 1 0 1474.724693 1401.405140 1479.904104
308 103 2 0 1467.863943 1394.560957 1482.371343
309 103 3 0 1481.585443 1408.249323 1477.436864
310 104 1 0 1498.459552 1107.466553 1270.860169
311 104 2 0 1507.137217 1102.708697 1272.295763
312 104 3 0 1489.781887 1112.224410 1269.424575
313 105 1 0 1204.499683 1182.689384 1061.989967
314 105 2 0 1202.146195 1191.673811 1065.696875
315 105 3 0 1206.853171 1173.704957 1058.283059
316 106 1 0 1159.841062 1436.510814 1040.103332
317 106 2 0 1157.598795 1438.822680 1049.570513
318 106 3 0 1162.083328 1434.198948 1030.636150
319 107 1 0 1270.105210 1101.832537 1561.719625
320 107 2 0 1272.464614 1092.750866 1558.261812
321 107 3 0 1267.745806 1110.914207 1565.177438
322 108 1 0 1292.495811 1513.642965 1111.672192
323 108 2 0 1286.116736 1506.421092 1108.997879
324 108 3 0 1298.874886 1520.864839 1114.346505
325 109 1 0 1262.876961 1580.316217 1611.631438
326 109 2 0 1257.409516 1586.036812 1617.745506
327 109 3 0 1268.344406 1574.595621 1605.517369
328 110 1 0 1311.145445 1436.025621 1348.330873
329 110 2 0 1303.507131 1436.996059 1354.711658
330 110 3 0 1318.783759 1435.055184 1341.950088
331 111 1 0 1150.774083 1248.905034 1307.334365
332 111 2 0 1152.780860 1239.109742 1307.175936
333 111 3 0 1148.767306 1258.700326 1307.492793
334 112 1 0 1236.996471 1295.100132 1347.088515
335 112 2 0 1235.111873 1304.920667 1347.161967
336 112 3 0 1238.881070 1285.279598 1347.015064
337 113 1 0 1559.254895 1228.582174 1665.776490
338 113 2 0 1552.570854 1222.722112 1661.195740
339 113 3 0 1565.938936 1234.442236 1670.357241
340 114 1 0 1245.540849 1466.405048 1246.013706
341 114 2 0 1247.462841 1467.474134 1236.258554
342 114 3 0 1243.618857 1465.335961 1255.768859
343 115 1 0 1517.655420 1412.396351 1086.448514
344 115 2 0 1508.865224 1408.041362 1084.507765
345 115 3 0 1526.445617 1416.751341 1088.389264
346 116 1 0 1619.580626 1532.567597 1469.958717
347 116 2 0 1611.486997 1526.694826 1469.897654
348 116 3 0 1627.674255 1538.440369 1470.019780
349 117 1 0 1286.034666 1273.775242 1553.448464
350 117 2 0 1295.505273 1271.915056 1556.065203
351 117 3 0 1276.564060 1275.635428 1550.831724
352 118 1 0 1195.390459 1439.951556 1419.922556
353 118 2 0 1194.864581 1440.825442 1429.870409
354 118 3 0 1195.916338 1439.077670 1409.974704
355 119 1 0 1311.911542 1654.318928 1451.992635
356 119 2 0 1309.306737 1646.062857 1456.997861
357 119 3 0 1314.516347 1662.574998 1446.987409
358 120 1 0 1158.824973 1513.292954 1174.326821
359 120 2 0 1163.922259 1518.887339 1167.790726
360 120 3 0 1153.727686 1507.698570 1180.862916
361 121 1 0 1558.286615 1469.858024 1072.139248
362 121 2 0 1559.674281 1460.212820 1074.385226
363 121 3 0 1556.898949 1479.503229 1069.893271
364 122 1 0 1226.742290 1137.281543 1282.499760
365 122 2 0 1231.289826 1130.763117 1276.430985
366 122 3 0 1222.194754 1143.799970 1288.568535
367 123 1 0 1089.555743 1342.573378 1520.715327
368 123 2 0 1094.761720 1335.202018 1525.023557
369 123 3 0 1084.349766 1349.944738 1516.407096
370 124 1 0 1234.088824 1184.499379 1152.068565
371 124 2 0 1233.580265 1181.244359 1142.626838
372 124 3 0 1234.597383 1187.754398 1161.510292
373 125 1 0 1550.425761 1312.396633 1229.413590
374 125 2 0 1547.819884 1318.108205 1221.629803
375 125 3 0 1553.031638 1306.685061 1237.197378
376 126 1 0 1105.113984 1245.512528 1436.394492
377 126 2 0 1113.275461 1249.130541 1440.900075
378 126 3 0 1096.952507 1241.894515 1431.888909
379 127 1 0 1509.698732 1466.432442 1359.510563
380 127 2 0 1512.070518 1471.026562 1350.950850
381 127 3 0 1507.326946 1461.838322 1368.070277
382 128 1 0 1363.114679 1702.169323 1452.613797
383 128 2 0 1369.688763 1694.896452 1450.642310
384 128 3 0 1356.540594 1709.442194 1454.585285
385 129 1 0 1030.413768 1477.964978 1489.317387
386 129 2 0 1036.916802 1482.811070 1495.167681
387 129 3 0 1023.910733 1473.118886 1483.467094
388 130 1 0 1236.982961 1571.126875 1283.521214
389 130 2 0 1231.155579 1579.232757 1282.941312
390 130 3 0 1242.810342 1563.020992 1284.101116
391 131 1 0 1546.013970 1432.328478 1359.895760
392 131 2 0 1538.260876 1426.124381 1358.713086
393 131 3 0 1553.767064 1438.532574 1361.078433
394 132 1 0 1678.994796 1454.078597 1507.716279
395 132 2 0 1680.161082 1446.689302 1501.080158
396 132 3 0 1677.828510 1461.467892 1514.352400
397 133 1 0 1323.986457 1207.376865 1462.088696
398 133 2 0 1320.275713 1198.277732 1460.235010
399 133 3 0 1327.697200 1216.475999 1463.942383
400 134 1 0 1064.796454 1585.708347 1380.146590
401 134 2 0 1060.101491 1580.348234 1387.162750
402 134 3 0 1069.491418 1591.068460 1373.130430
403 135 1 0 1377.539361 1435.766688 1535.813619
404 135 2 0 1384.787209 1428.936303 1534.911093
405 135 3 0 1370.291513 1442.597072 1536.716145
406 136 1 0 1240.425562 1331.875690 1300.619275
407 136 2 0 1231.338846 1331.410899 1296.470112
408 136 3 0 1249.512278 1332.340482 1304.768439
409 137 1 0 1692.232265 1457.529705 1303.628251
410 137 2 0 1692.079172 1461.295270 1312.890923
411 137 3 0 1692.385357 1453.764140 1294.365580
412 138 1 0 1663.991912 1423.566253 1509.011393
413 138 2 0 1673.733252 1421.306903 1509.051833
414 138 3 0 1654.250573 1425.825603 1508.970953
415 139 1 0 1255.801303 1221.950806 1550.663918
416 139 2 0 1257.579477 1231.276489 1553.805534
417 139 3 0 1254.023130 1212.625124 1547.522302
418 140 1 0 1583.717849 1205.717165 1065.850210
419 140 2 0 1580.444049 1197.390420 1070.316478
420 140 3 0 1586.991649 1214.043910 1061.383941
421 141 1 0 1454.863965 1616.342893 1572.925292
422 141 2 0 1463.227634 1610.940404 1571.996772
423 141 3 0 1446.500296 1621.745382 1573.853812
424 142 1 0 1519.325546 1234.154772 1145.995288
425 142 2 0 1521.201342 1226.292632 1140.107322
426 142 3 0 1517.449751 1242.016912 1151.883255
427 143 1 0 1131.070030 1526.479513 1545.879717
428 143 2 0 1140.301463 1522.688574 1545.239850
429 143 3 0 1121.838597 1530.270452 1546.519585
430 144 1 0 1583.461606 1209.338997 1177.396603
431 144 2 0 1583.329059 1200.029005 1173.748797
432 144 3 0 1583.594154 1218.648988 1181.044410
433 145 1 0 1357.247079 1043.401926 1359.154772
434 145 2 0 1365.859439 1040.588135 1354.922772
435 145 3 0 1348.634718 1046.215717 1363.386773
436 146 1 0 1403.523928 1274.945559 1713.552382
437 146 2 0 1409.487355 1276.080779 1705.605759
438 146 3 0 1397.560501 1273.810340 1721.499005
439 147 1 0 1129.577799 1512.313370 1529.060096
440 147 2 0 1135.623575 1504.903713 1531.983378
441 147 3 0 1123.532023 1519.723027 1526.136814
442 148 1 0 1346.700461 1062.340090 1503.963140
443 148 2 0 1339.565126 1065.947097 1509.969511
444 148 3 0 1353.835796 1058.733083 1497.956769
445 149 1 0 1405.640959 1534.123640 1678.597181
446 149 2 0 1406.366722 1526.332407 1672.370628
447 149 3 0 1404.915195 1541.914872 1684.823734
448 150 1 0 1005.169235 1208.798092 1409.454278
449 150 2 0 1010.249627 1200.721512 1412.447349
450 150 3 0 1000.088843 1216.874671 1406.461207
451 151 1 0 1563.506172 1339.913012 1192.249712
452 151 2 0 1565.678699 1349.581891 1190.910722
453 151 3 0 1561.333645 1330.244132 1193.588702
454 152 1 0 1370.673345 1464.783826 1655.757490
455 152 2 0 1367.072992 1467.088493 1664.797732
456 152 3 0 1374.273698 1462.479158 1646.717249
457 153 1 0 1274.055261 1578.967256 1301.132397
458 153 2 0 1276.824142 1569.726939 1298.496141
459 153 3 0 1271.286380 1588.207572 1303.768654
460 154 1 0 1450.204294 1273.658216 1423.857705
461 154 2 0 1450.662738 1264.954929 1418.954376
462 154 3 0 1449.745851 1282.361503 1428.761033
463 155 1 0 1555.379087 1120.931632 1132.500002
464 155 2 0 1555.881879 1110.945114 1132.629067
465 155 3 0 1554.876294 1130.918150 1132.370938
466 156 1 0 1036.613718 1450.468453 1452.566707
467 156 2 0 1026.930721 1452.897521 1453.149104
468 156 3 0 1046.296716 1448.039385 1451.984310
469 157 1 0 1307.030181 1561.427619 1448.736806
470 157 2 0 1301.215817 1557.352220 1455.778418
471 157 3 0 1312.844546 1565.503017 1441.695195
472 158 1 0 1627.583119 1534.112257 1210.163188
473 158 2 0 1632.513955 1525.974637 1213.239874
474 158 3 0 1622.652283 1542.249877 1207.086501
475 159 1 0 1102.361264 1324.102471 1122.542050
476 159 2 0 1093.496643 1323.703289 1127.152814
477 159 3 0 1111.225886 1324.501652 1117.931286
478 160 1 0 1139.287433 1310.458426 1655.514745
479 160 2 0 1135.366959 1318.632592 1651.294213
480 160 3 0 1143.207908 1302.284260 1659.735277
481 161 1 0 1036.123812 1398.744741 1303.446174
482 161 2 0 1028.064070 1394.720740 1299.104748
483 161 3 0 1044.183554 1402.768742 1307.787599
484 162 1 0 1580.409830 1216.460552 1444.867952
485 162 2 0 1576.016209 1211.998200 1452.664330
486 162 3 0 1584.803451 1220.922904 1437.071575
487 163 1 0 1339.265644 1680.569563 1148.654301
488 163 2 0 1341.067376 1671.449711 1152.339685
489 163 3 0 1337.463912 1689.689415 1144.968916
490 164 1 0 1498.770843 1218.769184 1605.508096
491 164 2 0 1505.288006 1211.186558 1605.333814
492 164 3 0 1492.253679 1226.351809 1605.682379
493 165 1 0 1560.515540 1456.007952 1155.880579
494 165 2 0 1552.920209 1462.003213 1158.404028
495 165 3 0 1568.110871 1450.012691 1153.357129
496 166 1 0 1198.178826 1227.938953 1645.957315
497 166 2 0 1196.060098 1218.166024 1645.928110
498 166 3 0 1200.297554 1237.711882 1645.986521
499 167 1 0 1410.156927 1443.460576 1591.398664
500 167 2 0 1406.464188 1451.560273 1595.954824
501 167 3 0 1413.849666 1435.360880 1586.842504
502 168 1 0 1135.705248 1455.347498 1462.279783
503 168 2 0 1144.839715 1452.033394 1464.641613
504 168 3 0 1126.570782 1458.661602 1459.917953
505 169 1 0 1521.027772 1648.955393 1335.747808
506 169 2 0 1521.611587 1639.152529 1337.635405
507 169 3 0 1520.443958 1658.758257 1333.860212
508 170 1 0 1427.747379 1359.938721 1076.209929
509 170 2 0 1433.873981 1361.195483 1068.407026
510 170 3 0 1421.620777 1358.681959 1084.012832
511 171 1 0 1180.793441 1295.563896 1439.477275
512 171 2 0 1190.543589 1296.252003 1441.589415
513 171 3 0 1171.043294 1294.875789 1437.365135
514 172 1 0 1454.745337 1354.673085 1406.915325
515 172 2 0 1450.565474 1363.406467 1404.413966
516 172 3 0 1458.925200 1345.939704 1409.416683
517 173 1 0 1222.524493 1314.664119 1059.206436
518 173 2 0 1222.297814 1321.601491 1066.405150
519 173 3 0 1222.751172 1307.726747 1052.007722
520 174 1 0 1212.358336 1086.430446 1129.583275
521 174 2 0 1215.219255 1091.771143 1137.538908
522 174 3 0 1209.497416 1081.089749 1121.627642
523 175 1 0 1335.865621 1201.425763 1246.888745
524 175 2 0 1331.206765 1192.604892 1247.586807
525 175 3 0 1340.524476 1210.246635 1246.190682
526 176 1 0 1130.367500 1346.879295 1467.756963
527 176 2 0 1128.929557 1356.297893 1464.720136
528 176 3 0 1131.805444 1337.460696 1470.793791
529 177 1 0 1221.586983 1682.613305 1173.590790
530 177 2 0 1231.384473 1684.170830 1172.332500
531 177 3 0 1211.789492 1681.055780 1174.849080
532 178 1 0 1519.811285 1339.781794 1146.942896
533 178 2 0 1514.495375 1346.646632 1141.981535
534 178 3 0 1525.127194 1332.916955 1151.904256
535 179 1 0 1179.300070 1385.930022 1547.828570
536 179 2 0 1176.108438 1387.926306 1538.564212
537 179 3 0 1182.491702 1383.933738 1557.092929
538 180 1 0 1585.218742 1448.904571 1074.652272
539 180 2 0 1582.566581 1457.221699 1069.774625
540 180 3 0 1587.870903 1440.587444 1079.529918
541 181 1 0 1198.687257 1630.907950 1550.470020
542 181 2 0 1199.574456 1620.959923 1549.970383
543 181 3 0 1197.800058 1640.855977 1550.969657
544 182 1 0 1426.875091 1654.929089 1182.104976
545 182 2 0 1426.274892 1664.489106 1179.233419
546 182 3 0 1427.475290 1645.369072 1184.976532
547 183 1 0 1358.356623 1442.974634 1032.592905
548 183 2 0 1364.864087 1450.558079 1032.972748
549 183 3 0 1351.849160 1435.391189 1032.213062
550 184 1 0 1225.099222 1532.434711 1384.659400
551 184 2 0 1227.619933 1524.804038 1390.610773
552 184 3 0 1222.578510 1540.065385 1378.708028
553 185 1 0 1207.005348 1226.418310 1059.863323
554 185 2 0 1205.335613 1232.344607 1067.743107
555 185 3 0 1208.675083 1220.492013 1051.983539
556 186 1 0 1334.825701 1458.525067 1232.108585
557 186 2 0 1326.263308 1453.362097 1232.279379
558 186 3 0 1343.388093 1463.688038 1231.937791
559 187 1 0 1407.064844 1352.706814 1346.976859
560 187 2 0 1403.143834 1343.663330 1345.291309
561 187 3 0 1410.985855 1361.750297 1348.662410
562 188 1 0 1185.266790 1097.006767 1120.514337
563 188 2 0 1175.440550 1095.165697 1120.278803
564 188 3 0 1195.093030 1098.847836 1120.749872
565 189 1 0 1013.781868 1255.360653 1332.569402
566 189 2 0 1008.729870 1249.597716 1338.993255
567 189 3 0 1018.833866 1261.123589 1326.145550
568 190 1 0 1572.814004 1568.916091 1324.506787
569 190 2 0 1577.535662 1560.600175 1321.582493
570 190 3 0 1568.092347 1577.232007 1327.431080
571 191 1 0 1394.174738 1158.138243 1539.980821
572 191 2 0 1403.724512 1155.176633 1539.805686
573 191 3 0 1384.624964 1161.099854 1540.155956
574 192 1 0 1089.557079 1561.821461 1413.554688
575 192 2 0 1085.392426 1552.777488 1412.626134
576 192 3 0 1093.721733 1570.865434 1414.483243
577 193 1 0 1091.312534 1605.826295 1200.845083
578 193 2 0 1090.408142 1602.299212 1191.531558
579 193 3 0 1092.216927 1609.353379 1210.158609
580 194 1 0 1448.679266 1400.401384 1013.159144
581 194 2 0 1438.831144 1401.365378 1014.603166
582 194 3 0 1458.527389 1399.437389 1011.715123
583 195 1 0 1173.958351 1571.547858 1334.558064
584 195 2 0 1173.714063 1581.474812 1335.739546
585 195 3 0 1174.202640 1561.620904 1333.376582
586 196 1 0 1353.924024 1266.550050 1405.654417
587 196 2 0 1358.052515 1269.012501 1414.423220
588 196 3 0 1349.795534 1264.087600 1396.885614
589 197 1 0 1264.659681 1515.177043 1454.299820
590 197 2 0 1255.992265 1518.028764 1450.207928
591 197 3 0 1273.327098 1512.325322 1458.391712
592 198 1 0 1541.561727 1546.813193 1297.782198
593 198 2 0 1545.904501 1555.817084 1297.517130
594 198 3 0 1537.218953 1537.809302 1298.047266
595 199 1 0 1075.369067 1427.115824 1323.084066
596 199 2 0 1083.716823 1431.927690 1320.408077
597 199 3 0 1067.021312 1422.303958 1325.760056
598 200 1 0 1413.391359 1644.621664 1242.022120
599 200 2 0 1419.601852 1639.844521 1248.235708
600 200 3 0 1407.180866 1649.398807 1235.808532
601 201 1 0 1272.570972 1576.475795 1661.141002
602 201 2 0 1265.567203 1569.817343 1658.569577
603 201 3 0 1279.574741 1583.134248 1663.712427
604 202 1 0 1340.497776 1184.863059 1559.634844
605 202 2 0 1349.347493 1180.225132 1560.049745
606 202 3 0 1331.648060 1189.500986 1559.219943
607 203 1 0 1526.021992 1519.436258 1615.879991
608 203 2 0 1532.254340 1519.747344 1623.694150
609 203 3 0 1519.789645 1519.125171 1608.065832
610 204 1 0 1164.431433 1364.626430 1367.209855
611 204 2 0 1168.106852 1359.172269 1374.742678
612 204 3 0 1160.756014 1370.080591 1359.677032
613 205 1 0 1140.284740 1179.179315 1601.704035
614 205 2 0 1139.653944 1187.420661 1596.075330
615 205 3 0 1140.915535 1170.937970 1607.332740
616 206 1 0 1347.151059 1356.673931 979.872526
617 206 2 0 1337.490301 1359.254914 979.781560
618 206 3 0 1356.811817 1354.092947 979.963493
619 207 1 0 1674.963200 1503.099101 1302.457930
620 207 2 0 1668.130354 1499.481381 1296.115666
621 207 3 0 1681.796046 1506.716822 1308.800194
622 208 1 0 1290.354896 1413.158962 1634.279456
623 208 2 0 1298.371601 1417.138650 1629.819129
624 208 3 0 1282.338191 1409.179274 1638.739784
625 209 1 0 1440.339484 1561.311651 1117.395734
626 209 2 0 1437.316982 1552.095929 1114.959558
627 209 3 0 1443.361986 1570.527373 1119.831909
628 210 1 0 1169.241846 1553.854550 1076.135352
629 210 2 0 1167.511526 1560.918964 1069.272405
630 210 3 0 1170.972167 1546.790136 1082.998300
631 211 1 0 1582.851101 1445.524022 1230.844869
632 211 2 0 1583.881199 1443.779701 1221.052206
633 211 3 0 1581.821002 1447.268342 1240.637532
634 212 1 0 1484.786787 1480.949857 1531.264462
635 212 2 0 1493.033426 1480.196301 1525.658654
636 212 3 0 1476.540147 1481.703414 1536.870271
637 213 1 0 1359.957850 1455.254356 1556.860358
638 213 2 0 1352.453926 1452.003098 1551.105322
639 213 3 0 1367.461774 1458.505615 1562.615394
640 214 1 0 1122.010470 1113.203575 1271.700438
641 214 2 0 1127.749462 1120.702207 1274.992016
642 214 3 0 1116.271477 1105.704944 1268.408860
643 215 1 0 1679.258548 1256.659265 1326.949073
644 215 2 0 1672.025990 1263.181113 1324.678477
645 215 3 0 1686.491106 1250.137417 1329.219670
646 216 1 0 1299.383363 985.432603 1394.962202
647 216 2 0 1303.113807 976.776266 1398.301606
648 216 3 0 1295.652919 994.088940 1391.622798
649 217 1 0 1541.428646 1163.315177 1200.120477
650 217 2 0 1548.720942 1170.129233 1200.745837
651 217 3 0 1534.136351 1156.501121 1199.495117
652 218 1 0 1500.345259 1059.216247 1255.594494
653 218 2 0 1500.697472 1053.948148 1247.101963
654 218 3 0 1499.993046 1064.484346 1264.087024
655 219 1 0 1386.576283 1495.493957 1202.114572
656 219 2 0 1386.637170 1505.458133 1202.958066
657 219 3 0 1386.515395 1485.529781 1201.271078
658 220 1 0 1040.617084 1523.526975 1460.543583
659 220 2 0 1039.819881 1527.552203 1469.662903
660 220 3 0 1041.414288 1519.501746 1451.424262
661 221 1 0 1585.609907 1595.577982 1430.393917
662 221 2 0 1578.213617 1591.122804 1425.349485
663 221 3 0 1593.006196 1600.033160 1435.438350
664 222 1 0 1088.717724 1243.157631 1188.631436
665 222 2 0 1086.965382 1242.714242 1198.466715
666 222 3 0 1090.470066 1243.601020 1178.796158
667 223 1 0 1380.954486 1321.110619 1596.662310
668 223 2 0 1372.398001 1316.054846 1595.555194
669 223 3 0 1389.510972 1326.166393 1597.769426
670 224 1 0 1356.331163 1135.842133 1061.160114
671 224 2 0 1363.220008 1135.431153 1053.923062
672 224 3 0 1349.442319 1136.253114 1068.397166
673 225 1 0 1227.312206 1452.019304 1044.537509
674 225 2 0 1235.626033 1454.295457 1049.606967
675 225 3 0 1218.998379 1449.743151 1039.468050
676 226 1 0 1072.405026 1105.951217 1395.604850
677 226 2 0 1064.267503 1101.506036 1391.860375
678 226 3 0 1080.542548 1110.396398 1399.349325
679 227 1 0 1515.822661 1303.146011 1678.234611
680 227 2 0 1505.916088 1302.184139 1679.201358
681 227 3 0 1525.729235 1304.107882 1677.267865
682 228 1 0 1081.849351 1553.303838 1295.792588
683 228 2 0 1080.633421 1563.046614 1293.895263
684 228 3 0 1083.065280 1543.561063 1297.689914
685 229 1 0 1243.135413 1622.395699 1293.900527
686 229 2 0 1236.779286 1617.660369 1287.803289
687 229 3 0 1249.491540 1627.131029 1299.997764
688 230 1 0 1312.604519 1680.654994 1387.241751
689 230 2 0 1308.929298 1672.109591 1390.911741
690 230 3 0 1316.279740 1689.200398 1383.571760
691 231 1 0 1524.477472 1263.988121 1405.722919
692 231 2 0 1532.078686 1269.303471 1401.985460
693 231 3 0 1516.876258 1258.672772 1409.460379
694 232 1 0 1093.100546 1373.047480 1167.413685
695 232 2 0 1085.200676 1371.047015 1161.617981
696 232 3 0 1101.000417 1375.047946 1173.209389
697 233 1 0 1279.730709 1581.829239 1401.600895
698 233 2 0 1287.576500 1582.583828 1407.755092
699 233 3 0 1271.884917 1581.074651 1395.446697
700 234 1 0 1401.296208 1465.610669 1639.729776
701 234 2 0 1405.672564 1457.867566 1635.159014
702 234 3 0 1396.919852 1473.353772 1644.300539
703 235 1 0 1397.566259 1389.828747 1603.549608
704 235 2 0 1394.293275 1399.094112 1601.694726
705 235 3 0 1400.839243 1380.563382 1605.404490
706 236 1 0 1373.077070 1372.503289 1572.663053
707 236 2 0 1376.999550 1381.190454 1575.687506
708 236 3 0 1369.154590 1363.816124 1569.638599
709 237 1 0 1268.234886 1544.331997 1601.476861
710 237 2 0 1274.854041 1551.827720 1601.446709
711 237 3 0 1261.615730 1536.836273 1601.507012
712 238 1 0 1219.609062 1688.783367 1335.502532
713 238 2 0 1215.866558 1684.957195 1343.949665
714 238 3 0 1223.351566 1692.609540 1327.055398
715 239 1 0 1117.604314 1559.198650 1233.196894
716 239 2 0 1110.589924 1566.295188 1233.858318
717 239 3 0 1124.618704 1552.102113 1232.535470
718 240 1 0 1125.259923 1057.806181 1275.090579
719 240 2 0 1129.249210 1061.714605 1266.795411
720 240 3 0 1121.270637 1053.897757 1283.385747
721 241 1 0 1279.435911 1477.099028 1567.001417
722 241 2 0 1273.293548 1480.752242 1573.996086
723 241 3 0 1285.578275 1473.445813 1560.006748
724 242 1 0 1600.719559 1086.621817 1425.283678
725 242 2 0 1596.113484 1093.806569 1430.495531
726 242 3 0 1605.325634 1079.437065 1420.071825
727 243 1 0 1425.355818 1316.648526 1085.244698
728 243 2 0 1425.320290 1326.411263 1083.079585
729 243 3 0 1425.391346 1306.885789 1087.409810
730 244 1 0 1222.049676 1286.137687 1062.032587
731 244 2 0 1212.361044 1283.755178 1061.358737
732 244 3 0 1231.738307 1288.520196 1062.706436
733 245 1 0 1713.118306 1450.385490 1378.318954
734 245 2 0 1709.026153 1441.688942 1375.557737
735 245 3 0 1717.210460 1459.082038 1381.080172
736 246 1 0 1611.653058 1357.602216 1149.425264
737 246 2 0 1614.100808 1355.104458 1140.056714
738 246 3 0 1609.205308 1360.099973 1158.793814
739 247 1 0 1100.430972 1647.245489 1390.428869
740 247 2 0 1104.856560 1638.302113 1389.772976
741 247 3 0 1096.005384 1656.188865 1391.084762
742 248 1 0 1025.069058 1431.385317 1366.715359
743 248 2 0 1017.158834 1432.615629 1372.708245
744 248 3 0 1032.979282 1430.155005 1360.722473
745 249 1 0 1549.079786 1343.395064 1641.491123
746 249 2 0 1539.389645 1341.140628 1640.481822
747 249 3 0 1558.769926 1345.649500 1642.500423
748 250 1 0 1532.042617 1604.742311 1478.079790
749 250 2 0 1525.214231 1597.503692 1477.092097
750 250 3 0 1538.871004 1611.980930 1479.067484
751 251 1 0 1158.235784 1614.899538 1436.056709
752 251 2 0 1164.955739 1622.015536 1438.107264
753 251 3 0 1151.515828 1607.783541 1434.006154
754 252 1 0 1192.982054 1186.505256 1093.721578
755 252 2 0 1201.830673 1186.004692 1098.353140
756 252 3 0 1184.133434 1187.005820 1089.090016
757 253 1 0 1090.845237 1599.030763 1333.314703
758 253 2 0 1098.270707 1598.967537 1326.617062
759 253 3 0 1083.419767 1599.093990 1340.012344
760 254 1 0 1111.729190 1569.987725 1139.115790
761 254 2 0 1119.269494 1572.204296 1145.298883
762 254 3 0 1104.188887 1567.771154 1132.932697
763 255 1 0 1408.854383 1337.389775 1483.498360
764 255 2 0 1414.390743 1345.640430 1482.369011
765 255 3 0 1403.318024 1329.139121 1484.627709
766 256 1 0 1389.411290 1527.968141 1100.179695
767 256 2 0 1384.059474 1536.403255 1100.634579
768 256 3 0 1394.763105 1519.533026 1099.724810
769 257 1 0 1429.425701 1243.493899 1531.275370
770 257 2 0 1419.609555 1244.332036 1529.560488
771 257 3 0 1439.241846 1242.655762 1532.990252
772 258 1 0 1548.808927 1386.136505 1084.621312
773 258 2 0 1542.166383 1381.754180 1090.677039
774 258 3 0 1555.451471 1390.518830 1078.565585
775 259 1 0 1280.163839 1516.071798 1622.569357
776 259 2 0 1270.770038 1512.717712 1623.281125
777 259 3 0 1289.557640 1519.425885 1621.857588
778 260 1 0 1142.415638 1114.825236 1541.714616
779 260 2 0 1138.758422 1118.384657 1550.314343
780 260 3 0 1146.072853 1111.265815 1533.114890
781 261 1 0 1517.724579 1305.830039 1258.512755
782 261 2 0 1526.868394 1309.877244 1258.616664
783 261 3 0 1508.580765 1301.782835 1258.408847
784 262 1 0 1625.311141 1558.077211 1508.493966
785 262 2 0 1633.674288 1552.707110 1509.598407
786 262 3 0 1616.947994 1563.447311 1507.389525
787 263 1 0 1333.169745 1511.139705 1519.705832
788 263 2 0 1341.482247 1511.675964 1514.172774
789 263 3 0 1324.857242 1510.603445 1525.238889
790 264 1 0 1551.321143 1108.432706 1233.237725
791 264 2 0 1551.398943 1113.007883 1224.346060
792 264 3 0 1551.243343 1103.857529 1242.129390
793 265 1 0 1552.255558 1342.023763 1344.346545
794 265 2 0 1547.048723 1333.590353 1345.675633
795 265 3 0 1557.462393 1350.457172 1343.017457
796 266 1 0 1435.745462 1437.750395 1368.485564
797 266 2 0 1445.099479 1434.427896 1367.275871
798 266 3 0 1426.391444 1441.072894 1369.695257
799 267 1 0 1172.703320 1508.688322 1553.209282
800 267 2 0 1180.413704 1511.839129 1558.743032
801 267 3 0 1164.992935 1505.537515 1547.675532
802 268 1 0 1212.995128 1041.567477 1207.046269
803 268 2 0 1209.631612 1032.234466 1208.303915
804 268 3 0 1216.358644 1050.900487 1205.788624
805 269 1 0 1509.713354 1278.139820 1582.521334
806 269 2 0 1500.266036 1278.085901 1579.243335
807 269 3 0 1519.160672 1278.193738 1585.799333
808 270 1 0 1578.887423 1347.454566 1599.998388
809 270 2 0 1570.602202 1343.959942 1595.623149
810 270 3 0 1587.172645 1350.949189 1604.373627
811 271 1 0 1079.134068 1522.382296 1433.336419
812 271 2 0 1081.974808 1512.942670 1435.016798
813 271 3 0 1076.293328 1531.821921 1431.656039
814 272 1 0 1231.618827 1397.403823 1688.030811
815 272 2 0 1221.637032 1398.002975 1688.099975
816 272 3 0 1241.600623 1396.804672 1687.961647
817 273 1 0 1282.064112 1089.561655 1310.700131
818 273 2 0 1286.531724 1083.208811 1316.999482
819 273 3 0 1277.596501 1095.914499 1304.400780
820 274 1 0 1249.365440 1174.666961 1068.404632
821 274 2 0 1248.260265 1184.488052 1069.929347
822 274 3 0 1250.470614 1164.845870 1066.879917
823 275 1 0 1192.772859 1279.806068 1368.898149
824 275 2 0 1196.011701 1287.952915 1373.708428
825 275 3 0 1189.534016 1271.659221 1364.087870
826 276 1 0 1592.554621 1219.990848 1368.055512
827 276 2 0 1594.573602 1225.054287 1359.671879
828 276 3 0 1590.535640 1214.927408 1376.439144
829 277 1 0 1174.454652 1564.158829 1434.415903
830 277 2 0 1165.623732 1568.794890 1435.138264
831 277 3 0 1183.285571 1559.522768 1433.693542
832 278 1 0 1207.328266 1466.075698 1424.110749
833 278 2 0 1201.975431 1472.093736 1430.037836
834 278 3 0 1212.681101 1460.057659 1418.183661
835 279 1 0 1369.212319 1329.012867 1316.197993
836 279 2 0 1362.006621 1335.938329 1316.538442
837 279 3 0 1376.418016 1322.087405 1315.857545
838 280 1 0 1248.392592 1224.688267 1307.197453
839 280 2 0 1251.975049 1224.514918 1297.862789
840 280 3 0 1244.810136 1224.861615 1316.532117
841 281 1 0 1118.773006 1340.091127 1445.005694
842 281 2 0 1113.086758 1334.935561 1451.415587
843 281 3 0 1124.459254 1345.246692 1438.595801
844 282 1 0 1237.764989 1501.547721 1253.031819
845 282 2 0 1235.298507 1510.920032 1250.566812
846 282 3 0 1240.231470 1492.175410 1255.496825
847 283 1 0 1345.247322 1039.679849 1334.467874
848 283 2 0 1337.619637 1046.135777 1334.841262
849 283 3 0 1352.875006 1033.223921 1334.094487
850 284 1 0 1285.884521 1606.373922 1539.438053
851 284 2 0 1284.822809 1606.845227 1549.370356
852 284 3 0 1286.946232 1605.902618 1529.505750
853 285 1 0 1141.602944 1463.648668 1524.161434
854 285 2 0 1151.250132 1462.255258 1526.395304
855 285 3 0 1131.955756 1465.042078 1521.927565
856 286 1 0 1556.531809 1104.093212 1462.510155
857 286 2 0 1564.109742 1103.387313 1456.023504
858 286 3 0 1548.953877 1104.799111 1468.996806
859 287 1 0 1494.453659 1198.285436 1498.349787
860 287 2 0 1487.658342 1198.553419 1491.018221
861 287 3 0 1501.248975 1198.017452 1505.681353
862 288 1 0 1550.850287 1275.034649 1249.153593
863 288 2 0 1556.767450 1268.532914 1253.919578
864 288 3 0 1544.933123 1281.536385 1244.387607
865 289 1 0 1166.142335 1521.918730 1259.226108
866 289 2 0 1165.475514 1512.339531 1256.434282
867 289 3 0 1166.809156 1531.497930 1262.017934
868 290 1 0 1519.225707 1266.870724 1343.679405
869 290 2 0 1528.716246 1269.179063 1341.534359
870 290 3 0 1509.735167 1264.562384 1345.824451
871 291 1 0 1467.845929 1229.798861 1586.769631
872 291 2 0 1475.104943 1231.860043 1580.207753
873 291 3 0 1460.586916 1227.737678 1593.331509
874 292 1 0 1245.039201 1298.524950 1643.219874
875 292 2 0 1236.100360 1302.909278 1642.284568
876 292 3 0 1253.978041 1294.140621 1644.155180
877 293 1 0 1069.035434 1238.918331 1287.844565
878 293 2 0 1063.795062 1246.456597 1291.808533
879 293 3 0 1074.275806 1231.380065 1283.880596
880 294 1 0 1271.947646 1629.251225 1158.073125
881 294 2 0 1272.486429 1636.166403 1165.276599
882 294 3 0 1271.408863 1622.336048 1150.869652
883 295 1 0 1465.551999 1422.195567 1015.401395
884 295 2 0 1468.571016 1424.739946 1006.213813
885 295 3 0 1462.532982 1419.651188 1024.588977
886 296 1 0 1053.668112 1358.910689 1243.753765
887 296 2 0 1045.661700 1354.432641 1247.734273
888 296 3 0 1061.674525 1363.388737 1239.773257
889 297 1 0 1364.234101 1373.759201 1051.244965
890 297 2 0 1356.079843 1370.724960 1046.315313
891 297 3 0 1372.388358 1376.793442 1056.174616
892 298 1 0 1102.228350 1362.310336 1579.232370
893 298 2 0 1112.184361 1362.749994 1578.404993
894 298 3 0 1092.272340 1361.870678 1580.059747
895 299 1 0 1278.440755 1307.119911 1701.770538
896 299 2 0 1277.467349 1316.684016 1704.523787
897 299 3 0 1279.414162 1297.555806 1699.017289
898 300 1 0 1070.371322 1485.221405 1421.155619
899 300 2 0 1065.604963 1476.430777 1421.073857
900 300 3 0 1075.137682 1494.012033 1421.237381
901 301 1 0 1414.017111 1459.524539 1344.722280
902 301 4 0 1418.480506 1465.418655 1337.988968
903 301 5 0 1409.553716 1453.630423 1351.455593
904 302 1 0 1320.897517 1124.603072 1233.676411
905 302 4 0 1323.182328 1134.276100 1234.777393
906 302 5 0 1318.612707 1114.930043 1232.575428
907 303 1 0 1390.966134 1671.565013 1320.872506
908 303 4 0 1388.032566 1662.026156 1320.236593
909 303 5 0 1393.899703 1681.103869 1321.508419
910 304 1 0 1392.397364 1164.874111 1088.130119
911 304 4 0 1398.175322 1163.203210 1080.141171
912 304 5 0 1386.619406 1166.545013 1096.119067
913 305 1 0 1267.413866 1582.359138 1234.477419
914 305 4 0 1263.904704 1584.229314 1225.302005
915 305 5 0 1270.923028 1580.488962 1243.652833
916 306 1 0 1380.028814 1240.264192 1142.709916
917 306 4 0 1388.103817 1234.721038 1144.726789
918 306 5 0 1371.953811 1245.807345 1140.693043
919 307 1 0 1680.163481 1199.026355 1284.974245
920 307 4 0 1673.611420 1206.246443 1282.751449
921 307 5 0 1686.715541 1191.806266 1287.197042
922 308 1 0 1069.749357 1230.728383 1321.302029
923 308 4 0 1074.532929 1231.367354 1330.060405
924 308 5 0 1064.965784 1230.089413 1312.543653
925 309 1 0 1290.165938 1428.401918 1570.514969
926 309 4 0 1298.863746 1432.215688 1567.383949
927 309 5 0 1281.468130 1424.588147 1573.645990
928 310 1 0 1049.005416 1455.584910 1254.298405
929 310 4 0 1047.403915 1465.216314 1252.137098
930 310 5 0 1050.606917 1445.953506 1256.459711
931 311 1 0 1540.736778 1450.270386 1232.604504
932 311 4 0 1545.405485 1442.542892 1228.304620
933 311 5 0 1536.068070 1457.997880 1236.904388
934 312 1 0 1355.553380 1341.989995 1575.618541
935 312 4 0 1349.222738 1349.584907 1574.121782
936 312 5 0 1361.884023 1334.395084 1577.115299
937 313 1 0 1429.818761 1581.927642 1356.524752
938 313 4 0 1426.754192 1591.112145 1354.024088
939 313 5 0 1432.883329 1572.743139 1359.025416
940 314 1 0 1446.036108 1080.903270 1337.600166
941 314 4 0 1436.412591 1081.767517 1340.177178
942 314 5 0 1455.659625 1080.039022 1335.023154
943 315 1 0 1377.948459 1177.559706 1628.830241
944 315 4 0 1385.502556 1171.285576 1630.719925
945 315 5 0 1370.394361 1183.833836 1626.940557
946 316 1 0 1675.833030 1186.916378 1330.757119
947 316 4 0 1675.380137 1177.482060 1334.041709
948 316 5 0 1676.285924 1196.350696 1327.472528
949 317 1 0 1504.908713 1187.801022 1622.316756
950 317 4 0 1494.910001 1187.645667 1622.276556
951 317 5 0 1514.907425 1187.956377 1622.356957
952 318 1 0 1635.054649 1528.721939 1175.715131
953 318 4 0 1634.372989 1537.908534 1171.823883
954 318 5 0 1635.736309 1519.535344 1179.606379
955 319 1 0 1529.787978 1117.286654 1132.559635
956 319 4 0 1528.736591 1121.911384 1123.755860
957 319 5 0 1530.839364 1112.661924 1141.363410
958 320 1 0 1393.001089 1414.408266 1685.810209
959 320 4 0 1388.186234 1423.100199 1686.936027
960 320 5 0 1397.815943 1405.716332 1684.684391
961 321 1 0 1278.330117 1662.179388 1474.984661
962 321 4 0 1273.671120 1670.246583 1478.619781
963 321 5 0 1282.989114 1654.112192 1471.349541
964 322 1 0 1348.582569 1196.312923 1487.704291
965 322 4 0 1346.104585 1200.809203 1496.285845
966 322 5 0 1351.060552 1191.816643 1479.122738
967 323 1 0 1272.194875 1441.876815 1216.629318
968 323 4 0 1269.617047 1451.510190 1217.372880
969 323 5 0 1274.772703 1432.243439 1215.885757
970 324 1 0 1003.965208 1335.558817 1200.237679
971 324 4 0 994.063741 1336.000136 1198.908694
972 324 5 0 1013.866674 1335.117498 1201.566664
973 325 1 0 1186.816734 1166.589926 1072.196563
974 325 4 0 1189.110353 1162.699762 1081.118779
975 325 5 0 1184.523116 1170.480090 1063.274347
976 326 1 0 1049.218429 1222.221848 1231.744066
977 326 4 0 1050.599118 1231.077413 1236.179455
978 326 5 0 1047.837740 1213.366284 1227.308677
979 327 1 0 1652.270958 1524.202431 1264.605403
980 327 4 0 1648.295354 1521.795983 1255.750823
981 327 5 0 1656.246562 1526.608878 1273.459983
982 328 1 0 1291.598703 1546.299418 1425.747220
983 328 4 0 1289.829648 1555.079256 1430.195240
984 328 5 0 1293.367758 1537.519580 1421.299199
985 329 1 0 1151.343934 1286.853177 1306.296008
986 329 4 0 1157.542749 1279.891063 1309.915907
987 329 5 0 1145.145119 1293.815290 1302.676109
988 330 1 0 1241.525110 1544.900630 1142.073116
989 330 4 0 1249.458858 1545.911269 1136.070263
990 330 5 0 1233.591361 1543.889992 1148.075969
991 331 1 0 1351.502594 1153.277483 1383.086673
992 331 4 0 1351.187481 1163.238144 1383.914884
993 331 5 0 1351.817707 1143.316822 1382.258463
994 332 1 0 1145.732465 1326.602269 1429.451678
995 332 4 0 1136.791856 1326.839356 1433.924854
996 332 5 0 1154.673074 1326.365181 1424.978502
997 333 1 0 1048.480503 1399.508197 1155.659284
998 333 4 0 1041.029781 1398.826628 1162.294208
999 333 5 0 1055.931224 1400.189766 1149.024361
1000 334 1 0 1046.494410 1562.932397 1287.854402
1001 334 4 0 1052.501205 1554.985071 1288.725283
1002 334 5 0 1040.487615 1570.879722 1286.983520
1003 335 1 0 1027.949880 1166.482568 1286.315801
1004 335 4 0 1029.224303 1159.485949 1279.285639
1005 335 5 0 1026.675456 1173.479186 1293.345962
1006 336 1 0 1472.076863 1290.739151 1495.697583
1007 336 4 0 1472.801472 1297.886270 1502.654137
1008 336 5 0 1471.352254 1283.592033 1488.741030
1009 337 1 0 1535.642070 1484.102122 1252.939841
1010 337 4 0 1542.723768 1488.566052 1258.410022
1011 337 5 0 1528.560372 1479.638192 1247.469660
1012 338 1 0 1094.699480 1228.525020 1119.270364
1013 338 4 0 1087.064790 1227.598745 1125.662039
1014 338 5 0 1102.334171 1229.451295 1112.878689
1015 339 1 0 1473.460963 1554.478135 1079.462438
1016 339 4 0 1482.781643 1552.031718 1076.790367
1017 339 5 0 1464.140283 1556.924552 1082.134510
1018 340 1 0 1096.470893 1327.818387 1554.024383
1019 340 4 0 1100.237679 1330.760829 1562.808082
1020 340 5 0 1092.704107 1324.875945 1545.240685
1021 341 1 0 1582.224313 1066.190199 1487.859058
1022 341 4 0 1574.581648 1072.639177 1487.839940
1023 341 5 0 1589.866978 1059.741222 1487.878176
1024 342 1 0 1311.997037 1131.157644 1530.648239
1025 342 4 0 1308.526636 1139.679879 1534.563317
1026 342 5 0 1315.467437 1122.635410 1526.733160
1027 343 1 0 1196.155653 1174.431273 1646.243664
1028 343 4 0 1202.773275 1167.392490 1643.662459
1029 343 5 0 1189.538032 1181.470056 1648.824869
1030 344 1 0 1637.064124 1366.789944 1097.401732
1031 344 4 0 1629.773004 1372.934296 1100.416115
1032 344 5 0 1644.355245 1360.645593 1094.387349
1033 345 1 0 1488.601440 1692.584377 1502.280517
1034 345 4 0 1484.435988 1701.470314 1504.201229
1035 345 5 0 1492.766892 1683.698440 1500.359805
1036 346 1 0 1470.212735 1118.419614 1608.182657
1037 346 4 0 1460.958017 1116.074457 1611.157627
1038 346 5 0 1479.467453 1120.764770 1605.207688
1039 347 1 0 1470.365093 1162.476907 1256.480690
1040 347 4 0 1461.312066 1163.968095 1260.458009
1041 347 5 0 1479.418120 1160.985719 1252.503372
1042 348 1 0 1597.850037 1098.257437 1323.304525
1043 348 4 0 1596.910081 1107.087818 1318.706606
1044 348 5 0 1598.789993 1089.427057 1327.902445
1045 349 1 0 1261.682163 1596.531480 1418.573547
1046 349 4 0 1271.675057 1596.157547 1418.621001
1047 349 5 0 1251.689270 1596.905414 1418.526094
1048 350 1 0 1377.864933 1432.629964 1397.804721
1049 350 4 0 1378.882149 1440.836247 1392.181360
1050 350 5 0 1376.847718 1424.423681 1403.428082
1051 351 1 0 1652.309485 1448.449041 1312.765560
1052 351 4 0 1648.377222 1457.513069 1311.222611
1053 351 5 0 1656.241749 1439.385012 1314.308509
1054 352 1 0 1394.392018 1334.435516 1398.325809
1055 352 4 0 1400.833230 1327.227634 1400.886517
1056 352 5 0 1387.950805 1341.643397 1395.765100
1057 353 1 0 1588.684059 1335.912419 1141.436493
1058 353 4 0 1580.583762 1341.585443 1142.920402
1059 353 5 0 1596.784356 1330.239394 1139.952584
1060 354 1 0 1198.269284 1177.080251 1585.823378
1061 354 4 0 1208.166970 1175.670345 1585.604329
1062 354 5 0 1188.371598 1178.490156 1586.042427
1063 355 1 0 1041.915945 1200.249081 1265.319911
1064 355 4 0 1046.184472 1191.215589 1265.739072
1065 355 5 0 1037.647419 1209.282574 1264.900750
1066 356 1 0 1219.309751 1648.853069 1133.915381
1067 356 4 0 1224.139340 1640.145995 1132.986981
1068 356 5 0 1214.480163 1657.560144 1134.843780
1069 357 1 0 1394.122918 1237.722685 1071.303258
1070 357 4 0 1398.931193 1230.304571 1075.977877
1071 357 5 0 1389.314643 1245.140800 1066.628639
1072 358 1 0 1091.478763 1618.622059 1239.091594
1073 358 4 0 1085.359374 1626.529773 1238.946180
1074 358 5 0 1097.598151 1610.714345 1239.237009
1075 359 1 0 1125.127402 1130.603328 1526.702154
1076 359 4 0 1116.205733 1126.673649 1524.474725
1077 359 5 0 1134.049071 1134.533007 1528.929582
1078 360 1 0 1463.067871 1419.564487 1598.705597
1079 360 4 0 1465.688004 1418.476004 1589.116535
1080 360 5 0 1460.447737 1420.652970 1608.294658
1081 361 1 0 1352.055458 1236.061747 1398.553058
1082 361 4 0 1342.753006 1233.988071 1401.580311
1083 361 5 0 1361.357909 1238.135422 1395.525805
1084 362 1 0 1036.967618 1289.536758 1166.096444
1085 362 4 0 1043.557106 1282.015522 1165.998237
1086 362 5 0 1030.378130 1297.057995 1166.194650
1087 363 1 0 1280.946552 1185.468943 1255.024667
1088 363 4 0 1277.186843 1188.866753 1263.645542
1089 363 5 0 1284.706262 1182.071134 1246.403793
1090 364 1 0 1556.216230 1037.609152 1262.184494
1091 364 4 0 1548.525459 1035.676553 1268.276875
1092 364 5 0 1563.907001 1039.541751 1256.092113
1093 365 1 0 1150.838284 1343.697254 1451.237842
1094 365 4 0 1152.414855 1337.098671 1458.584483
1095 365 5 0 1149.261714 1350.295837 1443.891202
1096 366 1 0 1545.839734 1190.928235 1563.086421
1097 366 4 0 1544.967636 1198.242097 1556.322778
1098 366 5 0 1546.711831 1183.614373 1569.850063
1099 367 1 0 1593.099495 1336.454259 1576.513951
1100 367 4 0 1591.758142 1329.390522 1569.563815
1101 367 5 0 1594.440849 1343.517996 1583.464087
1102 368 1 0 1197.298933 1620.973063 1398.572674
1103 368 4 0 1187.527258 1618.861244 1398.806299
1104 368 5 0 1207.070609 1623.084883 1398.339049
1105 369 1 0 1371.809238 1165.490644 1399.691968
1106 369 4 0 1381.054087 1166.849632 1396.130241
1107 369 5 0 1362.564388 1164.131656 1403.253696
1108 370 1 0 1329.884677 1298.770228 1728.902618
1109 370 4 0 1325.681247 1299.710758 1719.877842
1110 370 5 0 1334.088108 1297.829698 1737.927393
1111 371 1 0 1557.615434 1235.673518 1291.700874
1112 371 4 0 1567.052424 1238.968210 1291.997904
1113 371 5 0 1548.178444 1232.378826 1291.403845
1114 372 1 0 1504.811966 1039.300289 1302.568248
1115 372 4 0 1498.699982 1046.265122 1306.327869
1116 372 5 0 1510.923950 1032.335455 1298.808628
1117 373 1 0 1655.210305 1249.339506 1172.794365
1118 373 4 0 1645.762716 1247.185848 1175.265159
1119 373 5 0 1664.657894 1251.493165 1170.323570
1120 374 1 0 1241.208787 1363.017379 1298.916002
1121 374 4 0 1244.495666 1358.918880 1307.424747
1122 374 5 0 1237.921908 1367.115878 1290.407258
1123 375 1 0 1263.658749 1558.388889 1428.815570
1124 375 4 0 1268.759608 1561.450462 1436.853480
1125 375 5 0 1258.557890 1555.327315 1420.777659
1126 376 1 0 1347.605769 1431.803028 1647.264517
1127 376 4 0 1357.427568 1430.960878 1648.944714
1128 376 5 0 1337.783971 1432.645178 1645.584320
1129 377 1 0 1203.755250 1051.490536 1414.079235
1130 377 4 0 1208.686513 1043.231000 1411.347437
1131 377 5 0 1198.823988 1059.750071 1416.811033
1132 378 1 0 1214.384775 1322.583213 1579.578632
1133 378 4 0 1222.865205 1318.454262 1582.900390
1134 378 5 0 1205.904345 1326.712163 1576.256875
1135 379 1 0 1347.414512 1348.601165 1615.582980
1136 379 4 0 1348.736625 1345.847651 1625.105069
1137 379 5 0 1346.092400 1351.354679 1606.060891
1138 380 1 0 1559.514326 1527.366647 1630.892759
1139 380 4 0 1555.527381 1518.235556 1631.745665
1140 380 5 0 1563.501271 1536.497738 1630.039852
1141 381 1 0 1504.279007 1323.427237 1655.944775
1142 381 4 0 1497.169556 1318.364104 1660.825388
1143 381 5 0 1511.388458 1328.490371 1651.064162
1144 382 1 0 1347.519624 1585.017689 1657.914942
1145 382 4 0 1354.676626 1578.034217 1658.006757
1146 382 5 0 1340.362622 1592.001161 1657.823127
1147 383 1 0 1210.142517 1083.590338 1159.937745
1148 383 4 0 1200.894362 1081.153493 1157.016547
1149 383 5 0 1219.390673 1086.027184 1162.858943
1150 384 1 0 1033.169293 1368.044840 1281.498660
1151 384 4 0 1031.277646 1359.445021 1276.758956
1152 384 5 0 1035.060939 1376.644659 1286.238364
1153 385 1 0 1213.257140 1258.404668 1633.731817
1154 385 4 0 1205.140824 1263.653767 1636.295482
1155 385 5 0 1221.373455 1253.155569 1631.168153
1156 386 1 0 1650.383262 1451.733286 1569.458066
1157 386 4 0 1656.723995 1453.257054 1561.876956
1158 386 5 0 1644.042529 1450.209518 1577.039176
1159 387 1 0 1372.243681 1109.502656 1201.781640
1160 387 4 0 1367.825645 1108.065623 1192.926365
1161 387 5 0 1376.661717 1110.939689 1210.636915
1162 388 1 0 1033.494909 1260.292883 1492.925611
1163 388 4 0 1036.811382 1250.988905 1491.364523
1164 388 5 0 1030.178436 1269.596861 1494.486698
1165 389 1 0 1456.549106 1591.008889 1181.140743
1166 389 4 0 1454.710217 1597.674774 1173.916861
1167 389 5 0 1458.387995 1584.343004 1188.364624
1168 390 1 0 1593.081091 1425.520202 1339.890403
1169 390 4 0 1592.093515 1433.017184 1333.346708
1170 390 5 0 1594.068667 1418.023219 1346.434098
1171 391 1 0 1268.018333 1203.536342 1400.083491
1172 391 4 0 1261.440188 1198.742111 1394.274587
1173 391 5 0 1274.596478 1208.330572 1405.892395
1174 392 1 0 1461.935828 1451.546973 1390.804530
1175 392 4 0 1452.615877 1454.951364 1389.560090
1176 392 5 0 1471.255780 1448.142582 1392.048970
1177 393 1 0 1593.711697 1377.679864 1138.521311
1178 393 4 0 1600.461391 1383.495909 1133.980908
1179 393 5 0 1586.962004 1371.863818 1143.061713
1180 394 1 0 1178.453044 1455.287050 1211.519623
1181 394 4 0 1185.820790 1448.835608 1213.543283
1182 394 5 0 1171.085297 1461.738493 1209.495964
1183 395 1 0 1257.904022 1291.655570 1708.898017
1184 395 4 0 1258.378158 1301.617883 1709.624321
1185 395 5 0 1257.429886 1281.693257 1708.171714
1186 396 1 0 1473.526465 1112.515822 1233.917325
1187 396 4 0 1464.074667 1113.432308 1237.051582
1188 396 5 0 1482.978263 1111.599336 1230.783068
1189 397 1 0 1626.828471 1325.408594 1266.930139
1190 397 4 0 1630.352163 1330.618555 1259.155828
1191 397 5 0 1623.304779 1320.198634 1274.704450
1192 398 1 0 1660.891926 1208.398008 1492.167782
1193 398 4 0 1668.443512 1213.488791 1488.037712
1194 398 5 0 1653.340340 1203.307226 1496.297853
1195 399 1 0 1358.836993 1588.234933 1550.346009
1196 399 4 0 1355.606088 1596.488015 1554.977194
1197 399 5 0 1362.067899 1579.981850 1545.714824
1198 400 1 0 1332.775910 1623.297526 1477.541673
1199 400 4 0 1338.503956 1615.265336 1475.906620
1200 400 5 0 1327.047863 1631.329716 1479.176727
1201 401 1 0 1352.695571 1705.432314 1238.367279
1202 401 4 0 1361.160851 1700.184631 1239.262185
1203 401 5 0 1344.230291 1710.679997 1237.472372
1204 402 1 0 1562.593373 1249.137472 1222.095355
1205 402 4 0 1560.774550 1242.705652 1214.657373
1206 402 5 0 1564.412197 1255.569292 1229.533337
1207 403 1 0 1293.426928 1286.832011 1222.241521
1208 403 4 0 1300.551873 1293.550605 1220.217750
1209 403 5 0 1286.301983 1280.113416 1224.265292
1210 404 1 0 1180.126086 1601.083844 1427.215035
1211 404 4 0 1178.328652 1604.721940 1418.075370
1212 404 5 0 1181.923520 1597.445748 1436.354701
1213 405 1 0 1360.920357 1507.688076 1546.358623
1214 405 4 0 1366.613682 1513.175749 1540.237226
1215 405 5 0 1355.227033 1502.200403 1552.480021
1216 406 1 0 1540.535209 1593.507084 1410.415799
1217 406 4 0 1541.646430 1583.578643 1410.853096
1218 406 5 0 1539.423988 1603.435526 1409.978502
1219 407 1 0 1115.574580 1308.426196 1447.423952
1220 407 4 0 1111.893691 1302.101041 1454.238897
1221 407 5 0 1119.255469 1314.751350 1440.609007
1222 408 1 0 1333.370715 1533.313969 1085.237223
1223 408 4 0 1333.305281 1543.313752 1085.245473
1224 408 5 0 1333.436148 1523.314187 1085.228973
1225 409 1 0 1524.447270 1701.151150 1341.087728
1226 409 4 0 1523.135195 1710.946496 1342.614048
1227 409 5 0 1525.759344 1691.355803 1339.561408
1228 410 1 0 1252.416665 1682.566102 1519.514847
1229 410 4 0 1249.644331 1692.132612 1518.622639
1230 410 5 0 1255.189000 1672.999591 1520.407055
1231 411 1 0 1488.431260 1373.310572 1716.910528
1232 411 4 0 1489.488467 1365.114740 1722.541749
1233 411 5 0 1487.374052 1381.506404 1711.279306
1234 412 1 0 1371.046476 1633.627133 1204.856163
1235 412 4 0 1377.524040 1632.080462 1197.396340
1236 412 5 0 1364.568912 1635.173805 1212.315987
1237 413 1 0 1221.530751 1576.809875 1456.627590
1238 413 4 0 1212.168031 1573.487639 1457.768738
1239 413 5 0 1230.893472 1580.132111 1455.486441
1240 414 1 0 1059.474803 1263.990177 1361.250566
1241 414 4 0 1051.035062 1266.697626 1365.880954
1242 414 5 0 1067.914544 1261.282729 1356.620178
1243 415 1 0 1336.786170 1076.539667 1156.316737
1244 415 4 0 1328.032537 1072.135225 1154.323048
1245 415 5 0 1345.539803 1080.944110 1158.310425
1246 416 1 0 1257.360105 1364.392255 1572.151550
1247 416 4 0 1266.231405 1359.795441 1571.740042
1248 416 5 0 1248.488806 1368.989070 1572.563059
1249 417 1 0 1490.351488 1512.966490 1027.182232
1250 417 4 0 1499.121712 1508.536418 1029.041704
1251 417 5 0 1481.581264 1517.396561 1025.322761
1252 418 1 0 1198.862588 1444.830988 1696.385281
1253 418 4 0 1189.164497 1447.228774 1695.940690
1254 418 5 0 1208.560679 1442.433203 1696.829871
1255 419 1 0 1051.532006 1340.625843 1432.080522
1256 419 4 0 1058.190153 1346.781114 1436.297360
1257 419 5 0 1044.873859 1334.470572 1427.863684
1258 420 1 0 1174.485795 1405.245592 1469.909803
1259 420 4 0 1182.414420 1400.175242 1473.290405
1260 420 5 0 1166.557171 1410.315941 1466.529201
1261 421 1 0 1127.716282 1421.732084 1095.676359
1262 421 4 0 1122.465953 1414.955341 1100.825126
1263 421 5 0 1132.966610 1428.508827 1090.527591
1264 422 1 0 1173.367373 1054.310450 1477.634124
1265 422 4 0 1166.934138 1061.445241 1480.410495
1266 422 5 0 1179.800608 1047.175658 1474.857754
1267 423 1 0 1407.705276 1354.846121 1743.500733
1268 423 4 0 1403.670355 1346.973068 1748.162754
1269 423 5 0 1411.740197 1362.719175 1738.838711
1270 424 1 0 1262.842132 1531.738884 1399.363682
1271 424 4 0 1265.735068 1522.167040 1399.467174
1272 424 5 0 1259.949196 1541.310729 1399.260191
1273 425 1 0 1299.797245 1206.853619 1145.479964
1274 425 4 0 1297.162073 1199.956886 1138.735267
1275 425 5 0 1302.432416 1213.750353 1152.224661
1276 426 1 0 1485.641214 1612.899305 1315.632542
1277 426 4 0 1479.790538 1616.183844 1323.047485
1278 426 5 0 1491.491890 1609.614765 1308.217598
1279 427 1 0 1592.594158 1559.510315 1355.281451
1280 427 4 0 1600.160686 1553.152728 1353.755433
1281 427 5 0 1585.027629 1565.867902 1356.807470
1282 428 1 0 1307.420490 1201.725862 1598.287720
1283 428 4 0 1302.800112 1201.623635 1589.419707
1284 428 5 0 1312.040868 1201.828090 1607.155733
1285 429 1 0 1364.747595 1701.593295 1398.366633
1286 429 4 0 1361.058921 1692.364803 1397.258203
1287 429 5 0 1368.436269 1710.821787 1399.475064
1288 430 1 0 1073.652019 1579.717801 1328.010717
1289 430 4 0 1080.691845 1582.755527 1321.590976
1290 430 5 0 1066.612193 1576.680074 1334.430457
1291 431 1 0 1268.412170 1392.752064 1332.042476
1292 431 4 0 1270.189230 1393.129265 1322.208871
1293 431 5 0 1266.635111 1392.374862 1341.876080
1294 432 1 0 1149.471735 1410.398962 1675.164658
1295 432 4 0 1153.174211 1419.686871 1675.002126
1296 432 5 0 1145.769258 1401.111053 1675.327190
1297 433 1 0 1539.625242 1663.172271 1318.796746
1298 433 4 0 1542.029947 1670.138541 1325.556071
1299 433 5 0 1537.220538 1656.206001 1312.037421
1300 434 1 0 1450.471614 1615.280282 1198.238387
1301 434 4 0 1457.755985 1621.343316 1201.428616
1302 434 5 0 1443.187243 1609.217248 1195.048157
1303 435 1 0 1408.044229 1237.138910 1368.250139
1304 435 4 0 1409.604811 1227.553138 1370.632903
1305 435 5 0 1406.483648 1246.724682 1365.867375
1306 436 1 0 1116.642416 1436.047190 1171.450427
1307 436 4 0 1125.307109 1431.815871 1168.801081
1308 436 5 0 1107.977723 1440.278509 1174.099773
1309 437 1 0 1285.105288 1162.062670 1277.497426
1310 437 4 0 1277.773373 1160.297657 1270.930254
1311 437 5 0 1292.437203 1163.827683 1284.064599
1312 438 1 0 1171.159509 1277.519995 1418.385230
1313 438 4 0 1175.216292 1280.091683 1409.614316
1314 438 5 0 1167.102727 1274.948308 1427.156145
1315 439 1 0 1374.468686 1154.001977 1223.196046
1316 439 4 0 1374.670579 1162.578508 1228.334369
1317 439 5 0 1374.266793 1145.425446 1218.057724
1318 440 1 0 1614.004887 1336.585130 1510.078910
1319 440 4 0 1614.726318 1341.326336 1501.303917
1320 440 5 0 1613.283457 1331.843924 1518.853903
1321 441 1 0 1038.552152 1163.069854 1221.089900
1322 441 4 0 1036.247227 1168.257205 1229.322683
1323 441 5 0 1040.857077 1157.882503 1212.857117
1324 442 1 0 1273.994742 1389.095345 1087.172400
1325 442 4 0 1273.950800 1381.918190 1094.135626
1326 442 5 0 1274.038683 1396.272500 1080.209174
1327 443 1 0 1076.574451 1368.061761 1455.796803
1328 443 4 0 1068.939015 1362.584165 1459.216753
1329 443 5 0 1084.209887 1373.539358 1452.376853
1330 444 1 0 1287.507724 1497.241998 1236.383955
1331 444 4 0 1291.407162 1503.553225 1243.089385
1332 444 5 0 1283.608286 1490.930771 1229.678524
1333 445 1 0 1484.718600 1712.012531 1256.136176
1334 445 4 0 1477.291661 1718.703730 1256.397801
1335 445 5 0 1492.145538 1705.321332 1255.874550
1336 446 1 0 1330.871919 1221.736859 1311.695563
1337 446 4 0 1332.918727 1231.166423 1309.069938
1338 446 5 0 1328.825112 1212.307296 1314.321188
1339 447 1 0 1465.542126 1420.164867 1136.172289
1340 447 4 0 1473.036446 1426.774004 1136.565316
1341 447 5 0 1458.047806 1413.555730 1135.779262
1342 448 1 0 1519.116274 1239.525726 1015.017223
1343 448 4 0 1527.956492 1235.734847 1017.752140
1344 448 5 0 1510.276055 1243.316605 1012.282306
1345 449 1 0 1192.003747 1450.163224 1654.088388
1346 449 4 0 1198.687599 1446.625578 1647.545362
1347 449 5 0 1185.319895 1453.700870 1660.631413
1348 450 1 0 1355.781958 1533.094648 1071.820387
1349 450 4 0 1349.510123 1537.356067 1065.300849
1350 450 5 0 1362.053794 1528.833230 1078.339926
1351 451 1 0 1084.752477 1468.488169 1508.505421
1352 451 4 0 1084.520209 1462.931636 1500.194525
1353 451 5 0 1084.984745 1474.044703 1516.816316
1354 452 1 0 1652.869667 1168.975536 1414.609662
1355 452 4 0 1642.958354 1169.314648 1415.894527
1356 452 5 0 1662.780980 1168.636423 1413.324796
1357 453 1 0 1288.128297 1363.806129 1096.705246
1358 453 4 0 1296.132299 1369.460374 1098.696595
1359 453 5 0 1280.124295 1358.151885 1094.713897
1360 454 1 0 1072.751310 1132.366613 1410.243297
1361 454 4 0 1069.849229 1138.280106 1402.719434
1362 454 5 0 1075.653391 1126.453119 1417.767160
1363 455 1 0 1280.464125 1351.771934 1676.780663
1364 455 4 0 1281.862219 1350.039186 1686.529658
1365 455 5 0 1279.066032 1353.504681 1667.031667
1366 456 1 0 1203.530340 1692.017765 1503.133710
1367 456 4 0 1194.508848 1688.238578 1505.214674
1368 456 5 0 1212.551833 1695.796952 1501.052745
1369 457 1 0 1003.414229 1404.818223 1268.359912
1370 457 4 0 999.568171 1405.543301 1277.562199
1371 457 5 0 1007.260287 1404.093146 1259.157624
1372 458 1 0 1391.891125 1135.450267 1316.312290
1373 458 4 0 1383.632458 1130.828392 1313.082323
1374 458 5 0 1400.149792 1140.072143 1319.542257
1375 459 1 0 1165.761510 1626.186607 1184.882891
1376 459 4 0 1161.681038 1618.225930 1189.352496
1377 459 5 0 1169.841982 1634.147284 1180.413286
1378 460 1 0 1492.188483 1129.099147 1579.236413
1379 460 4 0 1496.882712 1136.747936 1574.825037
1380 460 5 0 1487.494254 1121.450358 1583.647789
1381 461 1 0 1180.570455 1502.936901 1057.377874
1382 461 4 0 1190.148896 1504.604137 1055.038259
1383 461 5 0 1170.992015 1501.269664 1059.717490
1384 462 1 0 1178.308280 1330.126703 1408.401757
1385 462 4 0 1183.331744 1335.227678 1415.383509
1386 462 5 0 1173.284817 1325.025728 1401.420004
1387 463 1 0 1283.011279 1496.625865 1529.150741
1388 463 4 0 1284.724350 1500.429977 1538.238872
1389 463 5 0 1281.298208 1492.821754 1520.062610
1390 464 1 0 1508.020718 1126.713741 1390.824961
1391 464 4 0 1507.365832 1127.234566 1400.789893
1392 464 5 0 1508.675605 1126.192916 1380.860030
1393 465 1 0 1351.190566 1367.989304 1444.580016
1394 465 4 0 1341.637525 1368.912797 1447.388317
1395 465 5 0 1360.743607 1367.065811 1441.771714
1396 466 1 0 1070.797655 1337.430977 1572.936293
1397 466 4 0 1064.033846 1344.770014 1572.312252
1398 466 5 0 1077.561465 1330.091941 1573.560335
1399 467 1 0 1518.160620 1584.883497 1542.908711
1400 467 4 0 1519.534926 1577.328964 1549.314982
1401 467 5 0 1516.786313 1592.438030 1536.502439
1402 468 1 0 1226.550623 1417.907801 1055.878607
1403 468 4 0 1231.987574 1415.813008 1064.005809
1404 468 5 0 1221.113673 1420.002593 1047.751405
1405 469 1 0 1574.959052 1203.967094 1266.572647
1406 469 4 0 1575.148330 1213.124901 1262.560323
1407 469 5 0 1574.769773 1194.809287 1270.584971
1408 470 1 0 1095.325916 1443.696998 1305.267772
1409 470 4 0 1097.888272 1435.709801 1299.823600
1410 470 5 0 1092.763560 1451.684196 1310.711943
1411 471 1 0 1354.414886 1099.034531 1319.734367
1412 471 4 0 1358.074281 1101.903809 1310.881340
1413 471 5 0 1350.755491 1096.165254 1328.587393
1414 472 1 0 1367.741844 1643.034744 1248.525500
1415 472 4 0 1373.343076 1636.622321 1243.280787
1416 472 5 0 1362.140611 1649.447168 1253.770213
1417 473 1 0 1494.741285 1426.050337 1617.923555
1418 473 4 0 1498.251254 1416.906866 1619.942730
1419 473 5 0 1491.231316 1435.193807 1615.904379
1420 474 1 0 1507.803106 1041.950668 1272.166733
1421 474 4 0 1517.428700 1044.640499 1272.502514
1422 474 5 0 1498.177512 1039.260838 1271.830953
1423 475 1 0 1523.266674 1627.493447 1582.421339
1424 475 4 0 1530.318006 1622.835539 1577.075068
1425 475 5 0 1516.215342 1632.151356 1587.767610
1426 476 1 0 995.094244 1237.969646 1235.257002
1427 476 4 0 997.402029 1240.722430 1225.924462
1428 476 5 0 992.786459 1235.216861 1244.589542
1429 477 1 0 1496.303109 1067.301914 1539.184094
1430 477 4 0 1487.429715 1070.235947 1542.741385
1431 477 5 0 1505.176504 1064.367881 1535.626803
1432 478 1 0 1431.849948 1695.321946 1460.248661
1433 478 4 0 1436.645281 1704.061373 1461.040616
1434 478 5 0 1427.054615 1686.582518 1459.456705
1435 479 1 0 1700.228134 1489.825908 1424.079365
1436 479 4 0 1690.616944 1487.066460 1423.976999
1437 479 5 0 1709.839324 1492.585355 1424.181731
1438 480 1 0 1704.877719 1221.860672 1389.736197
1439 480 4 0 1709.987196 1219.760803 1398.071890
1440 480 5 0 1699.768242 1223.960542 1381.400503
1441 481 1 0 1368.621372 1118.608450 1169.122120
1442 481 4 0 1366.675826 1125.309016 1176.285726
1443 481 5 0 1370.566919 1111.907884 1161.958513
1444 482 1 0 1384.199981 1349.787576 1327.749104
1445 482 4 0 1383.395703 1359.755180 1327.744770
1446 482 5 0 1385.004259 1339.819973 1327.753438
1447 483 1 0 1351.464275 1429.642056 1673.409979
1448 483 4 0 1343.135831 1434.922938 1675.068082
1449 483 5 0 1359.792718 1424.361174 1671.751876
1450 484 1 0 1461.502034 1338.423859 1721.045819
1451 484 4 0 1464.527092 1332.293140 1728.343990
1452 484 5 0 1458.476976 1344.554579 1713.747647
1453 485 1 0 1602.496519 1455.423195 1489.540222
1454 485 4 0 1612.140822 1453.457518 1491.307575
1455 485 5 0 1592.852216 1457.388871 1487.772868
1456 486 1 0 1064.442213 1463.226876 1134.174509
1457 486 4 0 1071.290916 1458.754990 1139.927553
1458 486 5 0 1057.593510 1467.698762 1128.421466
1459 487 1 0 1167.988965 1057.815387 1264.188424
1460 487 4 0 1165.052781 1067.374185 1264.279071
1461 487 5 0 1170.925149 1048.256590 1264.097777
1462 488 1 0 1231.694493 1243.704616 1266.271865
1463 488 4 0 1228.977414 1251.365111 1260.446549
1464 488 5 0 1234.411573 1236.044122 1272.097181
1465 489 1 0 1397.474762 1091.975684 1520.518341
1466 489 4 0 1405.267298 1095.175544 1515.129717
1467 489 5 0 1389.682226 1088.775824 1525.906965
1468 490 1 0 1426.259783 1513.842845 1253.427194
1469 490 4 0 1431.974295 1505.921854 1251.281908
1470 490 5 0 1420.545271 1521.763836 1255.572479
1471 491 1 0 1645.039196 1317.789005 1435.483427
1472 491 4 0 1646.206448 1324.039672 1443.201372
1473 491 5 0 1643.871943 1311.538338 1427.765481
1474 492 1 0 1489.216983 1169.637592 1230.241997
1475 492 4 0 1493.609805 1162.298214 1235.422407
1476 492 5 0 1484.824161 1176.976970 1225.061588
1477 493 1 0 1082.995771 1393.719561 1462.712969
1478 493 4 0 1080.934726 1390.629278 1471.997485
1479 493 5 0 1085.056817 1396.809845 1453.428453
1480 494 1 0 1481.180768 1056.854564 1138.959561
1481 494 4 0 1488.220149 1063.852724 1140.173179
1482 494 5 0 1474.141387 1049.856404 1137.745942
1483 495 1 0 1187.289943 1402.169428 1418.813942
1484 495 4 0 1187.092696 1398.055995 1427.926612
1485 495 5 0 1187.487191 1406.282861 1409.701272
1486 496 1 0 1443.352465 1125.436388 1529.283030
1487 496 4 0 1452.787213 1122.282893 1528.262745
1488 496 5 0 1433.917716 1128.589884 1530.303314
1489 497 1 0 1302.396042 1510.771458 1156.198429
1490 497 4 0 1307.376820 1510.639456 1164.868748
1491 497 5 0 1297.415264 1510.903461 1147.528110
1492 498 1 0 1188.295795 1640.527504 1249.658149
1493 498 4 0 1191.417557 1641.926048 1259.054887
1494 498 5 0 1185.174033 1639.128959 1240.261412
1495 499 1 0 1385.864331 1397.921558 1092.745067
1496 499 4 0 1387.637233 1400.735263 1102.175861
1497 499 5 0 1384.091429 1395.107853 1083.314273
1498 500 1 0 1159.490272 1283.256174 1092.793464
1499 500 4 0 1164.631304 1274.833179 1091.173912
1500 500 5 0 1154.349240 1291.679168 1094.413016
1501 501 1 0 1556.368567 1153.350851 1531.657769
1502 501 4 0 1550.717118 1156.051701 1539.453058
1503 501 5 0 1562.020016 1150.650001 1523.862480
1504 502 1 0 1687.444301 1448.905234 1472.222266
1505 502 4 0 1683.501489 1447.477041 1463.144023
1506 502 5 0 1691.387113 1450.333428 1481.300509
1507 503 1 0 1470.974578 1102.443195 1100.457444
1508 503 4 0 1470.378033 1111.486794 1104.683252
1509 503 5 0 1471.571122 1093.399596 1096.231635
1510 504 1 0 1513.920289 1069.749483 1237.135294
1511 504 4 0 1511.378675 1063.669271 1229.613909
1512 504 5 0 1516.461903 1075.829695 1244.656678
1513 505 1 0 1258.890355 1255.468251 1241.295223
1514 505 4 0 1255.527933 1247.273821 1236.653517
1515 505 5 0 1262.252777 1263.662681 1245.936928
1516 506 1 0 1220.011344 1524.940658 1085.221641
1517 506 4 0 1214.737820 1519.354397 1091.623488
1518 506 5 0 1225.284867 1530.526919 1078.819795
1519 507 1 0 1239.292374 1414.682351 1453.555989
1520 507 4 0 1239.972299 1423.326424 1448.574251
1521 507 5 0 1238.612449 1406.038279 1458.537726
1522 508 1 0 1375.405154 1255.672783 1459.682938
1523 508 4 0 1366.140848 1258.660268 1461.973696
1524 508 5 0 1384.669460 1252.685297 1457.392181
1525 509 1 0 1617.203659 1356.708674 1641.532508
1526 509 4 0 1622.272993 1358.516627 1649.960625
1527 509 5 0 1612.134325 1354.900722 1633.104391
1528 510 1 0 1703.046337 1331.183859 1196.862324
1529 510 4 0 1699.971066 1321.668468 1196.854804
1530 510 5 0 1706.121608 1340.699249 1196.869844
1531 511 1 0 1610.341009 1099.742968 1355.902505
1532 511 4 0 1614.702661 1092.652174 1350.362050
1533 511 5 0 1605.979357 1106.833761 1361.442959
1534 512 1 0 1406.562018 1074.894402 1430.023145
1535 512 4 0 1413.641162 1073.257166 1423.152542
1536 512 5 0 1399.482874 1076.531638 1436.893747
1537 513 1 0 1232.341419 1385.066596 1393.323356
1538 513 4 0 1234.393429 1390.598225 1401.397410
1539 513 5 0 1230.289409 1379.534967 1385.249303
1540 514 1 0 1717.834622 1292.448643 1326.040013
1541 514 4 0 1716.497813 1302.166810 1324.098320
1542 514 5 0 1719.171431 1282.730476 1327.981706
1543 515 1 0 1066.368662 1241.205139 1371.870343
1544 515 4 0 1061.324647 1248.362439 1376.700557
1545 515 5 0 1071.412677 1234.047839 1367.040130
1546 516 1 0 1501.910719 1416.854789 1688.846702
1547 516 4 0 1498.183316 1425.566527 1692.042340
1548 516 5 0 1505.638122 1408.143052 1685.651065
1549 517 1 0 1029.108424 1280.468620 1147.216214
1550 517 4 0 1020.138949 1283.936294 1149.959161
1551 517 5 0 1038.077899 1277.000946 1144.473268
1552 518 1 0 1465.341483 1280.348495 1696.468934
1553 518 4 0 1462.335448 1271.881511 1692.078724
1554 518 5 0 1468.347518 1288.815478 1700.859144
1555 519 1 0 1329.873734 1418.191028 1505.938481
1556 519 4 0 1330.477325 1408.624276 1508.786801
1557 519 5 0 1329.270144 1427.757780 1503.090160
1558 520 1 0 1261.834532 1661.451238 1207.638629
1559 520 4 0 1254.806932 1658.990902 1200.963333
1560 520 5 0 1268.862132 1663.911574 1214.313926
1561 521 1 0 1557.398719 1588.579656 1197.172839
1562 521 4 0 1562.425710 1596.821380 1194.564514
1563 521 5 0 1552.371729 1580.337933 1199.781164
1564 522 1 0 1192.874841 1345.117744 1160.116860
1565 522 4 0 1201.088754 1347.417295 1165.336410
1566 522 5 0 1184.660928 1342.818194 1154.897310
1567 523 1 0 1535.404612 1645.648274 1172.463194
1568 523 4 0 1541.253219 1648.448914 1180.075698
1569 523 5 0 1529.556005 1642.847634 1164.850690
1570 524 1 0 1260.100901 1523.453214 1029.247486
1571 524 4 0 1260.965021 1523.202024 1039.206913
1572 524 5 0 1259.236781 1523.704403 1019.288058
1573 525 1 0 1178.901214 1025.977722 1320.334269
1574 525 4 0 1186.728909 1030.001682 1325.081367
1575 525 5 0 1171.073520 1021.953762 1315.587170
1576 526 1 0 1415.064428 1276.215115 1493.673909
1577 526 4 0 1417.347187 1285.913514 1494.528358
1578 526 5 0 1412.781670 1266.516717 1492.819461
1579 527 1 0 1633.790531 1213.669172 1495.006795
1580 527 4 0 1637.987034 1222.627151 1496.471029
1581 527 5 0 1629.594028 1204.711193 1493.542561
1582 528 1 0 1587.074041 1348.553189 1260.278334
1583 528 4 0 1594.329361 1345.825486 1266.596560
1584 528 5 0 1579.818721 1351.280892 1253.960109
1585 529 1 0 1612.385424 1454.724041 1380.079762
1586 529 4 0 1609.325429 1464.201504 1379.177474
1587 529 5 0 1615.445419 1445.246578 1380.982050
1588 530 1 0 1386.085728 1579.297961 1531.881630
1589 530 4 0 1392.245686 1575.549600 1538.810172
1590 530 5 0 1379.925770 1583.046323 1524.953087
1591 531 1 0 1468.163161 1077.256982 1530.884382
1592 531 4 0 1475.018273 1083.958581 1528.039036
1593 531 5 0 1461.308048 1070.555382 1533.729728
1594 532 1 0 1560.663640 1114.240306 1557.730715
1595 532 4 0 1562.296304 1108.872615 1549.452896
1596 532 5 0 1559.030976 1119.607997 1566.008535
1597 533 1 0 1139.177719 1634.404693 1208.398838
1598 533 4 0 1129.218724 1634.239159 1209.288234
1599 533 5 0 1149.136714 1634.570227 1207.509441
1600 534 1 0 1294.792660 1387.567335 1253.613739
1601 534 4 0 1303.829220 1386.515325 1249.462369
1602 534 5 0 1285.756101 1388.619345 1257.765108
1603 535 1 0 1265.792930 1141.995444 1598.720583
1604 535 4 0 1266.369497 1136.073894 1590.682995
1605 535 5 0 1265.216362 1147.916994 1606.758171
1606 536 1 0 1432.780130 1234.748796 1171.028655
1607 536 4 0 1441.009566 1240.226606 1172.535298
1608 536 5 0 1424.550694 1229.270985 1169.522012
1609 537 1 0 1316.040027 1003.264433 1260.662948
1610 537 4 0 1314.289097 1012.382217 1264.377818
1611 537 5 0 1317.790957 994.146649 1256.948077
1612 538 1 0 1369.678939 1273.306052 1306.761726
1613 538 4 0 1368.577927 1279.045565 1314.876266
1614 538 5 0 1370.779951 1267.566539 1298.647185
1615 539 1 0 1413.159023 1359.617188 1666.740662
1616 539 4 0 1416.932856 1363.465026 1658.317342
1617 539 5 0 1409.385190 1355.769350 1675.163983
1618 540 1 0 1052.483805 1208.735169 1413.285045
1619 540 4 0 1050.021224 1200.425766 1418.273986
1620 540 5 0 1054.946386 1217.044571 1408.296104
1621 541 1 0 1050.345752 1180.994067 1216.226227
1622 541 4 0 1054.033547 1175.097545 1209.040742
1623 541 5 0 1046.657956 1186.890588 1223.411712
1624 542 1 0 1113.222011 1302.709704 1482.594878
1625 542 4 0 1121.335333 1302.586909 1488.439442
1626 542 5 0 1105.108688 1302.832500 1476.750314
1627 543 1 0 1224.642253 1588.987907 1131.813602
1628 543 4 0 1230.043647 1597.134744 1129.703153
1629 543 5 0 1219.240860 1580.841070 1133.924052
1630 544 1 0 1327.623041 1313.251642 1645.865262
1631 544 4 0 1335.174004 1319.747993 1644.981866
1632 544 5 0 1320.072078 1306.755292 1646.748658
1633 545 1 0 1085.550219 1382.977806 1358.044305
1634 545 4 0 1093.661942 1386.094659 1353.096056
1635 545 5 0 1077.438496 1379.860952 1362.992554
1636 546 1 0 1322.033621 1599.022118 1136.625126
1637 546 4 0 1314.842042 1605.944351 1136.021902
1638 546 5 0 1329.225200 1592.099884 1137.228350
1639 547 1 0 1264.898519 1173.190267 1217.892578
1640 547 4 0 1268.493616 1167.720766 1210.332165
1641 547 5 0 1261.303423 1178.659768 1225.452991
1642 548 1 0 1298.696839 1271.147036 1656.012420
1643 548 4 0 1289.096183 1268.394657 1655.510618
1644 548 5 0 1308.297496 1273.899415 1656.514221
1645 549 1 0 1316.349996 1745.515560 1352.405697
1646 549 4 0 1315.812605 1749.419613 1361.596430
1647 549 5 0 1316.887388 1741.611507 1343.214963
1648 550 1 0 1285.733538 1275.529060 1192.042468
1649 550 4 0 1291.245155 1274.847974 1200.358609
1650 550 5 0 1280.221922 1276.210146 1183.726327
1651 551 1 0 1491.256796 1018.356613 1223.397634
1652 551 4 0 1484.722356 1016.167009 1230.643788
1653 551 5 0 1497.791235 1020.546217 1216.151481
1654 552 1 0 1551.129541 1315.032766 1075.270747
1655 552 4 0 1559.995756 1316.719706 1079.577076
1656 552 5 0 1542.263326 1313.345827 1070.964418
1657 553 1 0 1575.910959 1170.057353 1609.939850
1658 553 4 0 1566.392207 1167.284646 1608.633920
1659 553 5 0 1585.429711 1172.830060 1611.245780
1660 554 1 0 1217.845541 1418.070871 1167.004522
1661 554 4 0 1218.193303 1408.323426 1169.210509
1662 554 5 0 1217.497779 1427.818316 1164.798535
1663 555 1 0 1562.819501 1337.205805 1382.736657
1664 555 4 0 1557.887397 1342.749603 1389.440435
1665 555 5 0 1567.751605 1331.662007 1376.032878
1666 556 1 0 1190.392790 1490.098122 1355.626070
1667 556 4 0 1200.212416 1488.291688 1355.067737
1668 556 5 0 1180.573163 1491.904556 1356.184403
1669 557 1 0 1451.246032 1227.502242 1267.624455
1670 557 4 0 1444.440526 1233.740014 1263.780593
1671 557 5 0 1458.051538 1221.264469 1271.468317
1672 558 1 0 1191.025827 1488.534775 1607.379229
1673 558 4 0 1186.834716 1495.899895 1602.069841
1674 558 5 0 1195.216937 1481.169654 1612.688616
1675 559 1 0 991.608065 1237.237662 1325.737926
1676 559 4 0 990.089460 1242.655074 1317.470794
1677 559 5 0 993.126670 1231.820249 1334.005059
1678 560 1 0 1648.399623 1200.810064 1149.762221
1679 560 4 0 1650.779760 1195.050794 1141.941367
1680 560 5 0 1646.019486 1206.569334 1157.583074
1681 561 1 0 1039.146619 1362.508357 1541.566039
1682 561 4 0 1046.697115 1365.954957 1535.988320
1683 561 5 0 1031.596122 1359.061756 1547.143758
1684 562 1 0 1621.779278 1171.721535 1401.656414
1685 562 4 0 1623.659761 1167.940920 1392.591607
1686 562 5 0 1619.898795 1175.502151 1410.721221
1687 563 1 0 1393.479167 1605.151465 1203.524313
1688 563 4 0 1402.388652 1608.415111 1200.366832
1689 563 5 0 1384.569681 1601.887820 1206.681794
1690 564 1 0 1186.875243 1017.500943 1343.231489
1691 564 4 0 1191.054098 1009.846244 1338.338355
1692 564 5 0 1182.696388 1025.155642 1348.124622
1693 565 1 0 1301.639367 1249.054334 1537.313163
1694 565 4 0 1310.699431 1250.640081 1533.388797
1695 565 5 0 1292.579303 1247.468587 1541.237528
1696 566 1 0 1496.448726 1533.840905 1140.953943
1697 566 4 0 1495.009672 1543.370386 1143.621925
1698 566 5 0 1497.887779 1524.311425 1138.285961
1699 567 1 0 1220.151738 1073.475755 1328.522631
1700 567 4 0 1226.425441 1070.115614 1335.547593
1701 567 5 0 1213.878034 1076.835896 1321.497668
1702 568 1 0 1575.372611 1387.686952 1313.181200
1703 568 4 0 1577.672305 1378.480069 1316.334725
1704 568 5 0 1573.072916 1396.893835 1310.027676
1705 569 1 0 1356.172442 1267.109425 1095.985303
1706 569 4 0 1364.771629 1262.773233 1098.678147
1707 569 5 0 1347.573255 1271.445618 1093.292459
1708 570 1 0 1144.147958 1299.693231 1571.082128
1709 570 4 0 1153.126879 1302.626636 1567.799734
1710 570 5 0 1135.169037 1296.759826 1574.364523
1711 571 1 0 1471.172959 1021.227199 1386.487969
1712 571 4 0 1470.202582 1012.649687 1381.439737
1713 571 5 0 1472.143336 1029.804712 1391.536201
1714 572 1 0 1265.945239 1498.628514 1248.422803
1715 572 4 0 1273.443282 1495.929056 1254.463688
1716 572 5 0 1258.447197 1501.327971 1242.381919
1717 573 1 0 1378.270496 1526.903123 1403.427867
1718 573 4 0 1368.792082 1529.986070 1402.618471
1719 573 5 0 1387.748909 1523.820177 1404.237262
1720 574 1 0 1210.213002 1196.164202 1602.153702
1721 574 4 0 1216.895920 1200.186175 1595.895719
1722 574 5 0 1203.530084 1192.142230 1608.411685
1723 575 1 0 1698.037213 1481.913578 1402.180598
1724 575 4 0 1689.851016 1486.654900 1398.939296
1725 575 5 0 1706.223411 1477.172256 1405.421900
1726 576 1 0 1100.150646 1470.065397 1088.823168
1727 576 4 0 1093.795726 1462.525337 1090.485243
1728 576 5 0 1106.505566 1477.605456 1087.161092
1729 577 1 0 1459.804823 1276.429310 1204.316067
1730 577 4 0 1465.620570 1275.969716 1212.438003
1731 577 5 0 1453.989075 1276.888904 1196.194130
1732 578 1 0 1307.366759 1455.066788 1333.541065
1733 578 4 0 1309.980689 1458.861957 1342.415977
1734 578 5 0 1304.752828 1451.271619 1324.666153
1735 579 1 0 1102.414423 1067.877510 1279.454914
1736 579 4 0 1104.286317 1064.930147 1270.084265
1737 579 5 0 1100.542529 1070.824873 1288.825563
1738 580 1 0 1416.417327 1325.247899 1024.981954
1739 580 4 0 1406.470958 1325.747930 1025.887335
1740 580 5 0 1426.363696 1324.747869 1024.076574
1741 581 1 0 1378.003022 1039.306001 1128.201398
1742 581 4 0 1384.742041 1045.020108 1123.517959
1743 581 5 0 1371.264003 1033.591894 1132.884838
1744 582 1 0 1386.617141 1382.366680 1381.040294
1745 582 4 0 1392.902315 1378.741992 1387.922026
1746 582 5 0 1380.331968 1385.991368 1374.158562
1747 583 1 0 1404.033279 1655.328833 1305.931663
1748 583 4 0 1408.363091 1664.062247 1303.700023
1749 583 5 0 1399.703468 1646.595420 1308.163302
1750 584 1 0 1131.711648 1268.400094 1217.434585
1751 584 4 0 1124.490386 1267.976193 1224.339198
1752 584 5 0 1138.932911 1268.823995 1210.529972
1753 585 1 0 1248.345348 1406.271395 1039.662916
1754 585 4 0 1249.792456 1410.768784 1030.849326
1755 585 5 0 1246.898241 1401.774007 1048.476507
1756 586 1 0 1413.240627 1361.206798 1237.414793
1757 586 4 0 1421.820595 1356.131440 1238.205294
1758 586 5 0 1404.660659 1366.282156 1236.624292
1759 587 1 0 1058.767989 1380.679396 1172.268002
1760 587 4 0 1057.335971 1385.044566 1181.150266
1761 587 5 0 1060.200007 1376.314226 1163.385738
1762 588 1 0 1095.051702 1237.020916 1599.615453
1763 588 4 0 1086.530671 1231.960620 1598.279253
1764 588 5 0 1103.572734 1242.081211 1600.951654
1765 589 1 0 1082.322948 1275.580486 1436.923713
1766 589 4 0 1084.306928 1266.237761 1433.961059
1767 589 5 0 1080.338967 1284.923210 1439.886367
1768 590 1 0 1248.946830 1479.408419 1716.870477
1769 590 4 0 1254.550869 1486.912599 1713.365905
1770 590 5 0 1243.342791 1471.904239 1720.375048
1771 591 1 0 1228.168863 1181.308770 1337.964871
1772 591 4 0 1218.172903 1181.316980 1338.248971
1773 591 5 0 1238.164823 1181.300560 1337.680772
1774 592 1 0 1184.330543 1259.009358 1553.699300
1775 592 4 0 1185.469114 1253.337236 1561.855934
1776 592 5 0 1183.191972 1264.681481 1545.542665
1777 593 1 0 1155.395665 1336.191623 1372.481466
1778 593 4 0 1152.802997 1344.171748 1367.041275
1779 593 5 0 1157.988334 1328.211498 1377.921657
1780 594 1 0 1642.094796 1493.271821 1166.282922
1781 594 4 0 1649.736409 1487.787059 1169.677496
1782 594 5 0 1634.453183 1498.756583 1162.888348
1783 595 1 0 1402.557619 1633.887937 1483.569244
1784 595 4 0 1397.212838 1626.335200 1487.362591
1785 595 5 0 1407.902400 1641.440674 1479.775898
1786 596 1 0 1658.278664 1442.617844 1290.733752
1787 596 4 0 1654.988674 1452.057071 1290.456363
1788 596 5 0 1661.568655 1433.178616 1291.011141
1789 597 1 0 1272.555108 1525.394499 1252.032943
1790 597 4 0 1263.638263 1521.884322 1254.891006
1791 597 5 0 1281.471954 1528.904676 1249.174880
1792 598 1 0 1533.015499 1315.745396 1698.877397
1793 598 4 0 1533.700844 1325.720195 1699.060986
1794 598 5 0 1532.330154 1305.770598 1698.693807
1795 599 1 0 1729.313398 1372.547764 1360.887266
1796 599 4 0 1738.736426 1369.872506 1358.874919
1797 599 5 0 1719.890370 1375.223022 1362.899613
1798 600 1 0 1535.702555 1124.623917 1419.318832
1799 600 4 0 1545.652852 1123.663930 1419.583430
1800 600 5 0 1525.752258 1125.583904 1419.054235
1801 601 1 0 1656.393395 1166.249308 1517.183669
1802 601 6 0 1663.531418 1173.250925 1517.344868
1803 601 7 0 1649.255372 1159.247691 1517.022470
1804 602 1 0 1616.114474 1480.942764 1116.082923
1805 602 6 0 1607.644225 1476.218321 1118.519012
1806 602 7 0 1624.584723 1485.667206 1113.646834
1807 603 1 0 1320.691150 1117.799504 1137.872170
1808 603 6 0 1328.412160 1123.888918 1136.054196
1809 603 7 0 1312.970140 1111.710089 1139.690145
1810 604 1 0 1271.242327 1712.818367 1200.146731
1811 604 6 0 1279.934871 1712.598911 1195.207954
1812 604 7 0 1262.549783 1713.037823 1205.085508
1813 605 1 0 1531.626052 1465.180442 1599.991285
1814 605 6 0 1521.974267 1467.591501 1601.006095
1815 605 7 0 1541.277837 1462.769383 1598.976475
1816 606 1 0 1294.806660 1446.130148 1083.774345
1817 606 6 0 1298.425694 1454.991410 1080.879414
1818 606 7 0 1291.187626 1437.268886 1086.669276
1819 607 1 0 1130.298997 1564.888636 1393.425753
1820 607 6 0 1123.721693 1564.947182 1385.893446
1821 607 7 0 1136.876301 1564.830090 1400.958059
1822 608 1 0 1610.539949 1191.513610 1158.325488
1823 608 6 0 1607.861456 1186.498374 1150.099122
1824 608 7 0 1613.218441 1196.528845 1166.551853
1825 609 1 0 1349.298157 1201.224822 1118.745476
1826 609 6 0 1341.586809 1206.682295 1122.024364
1827 609 7 0 1357.009505 1195.767349 1115.466588
1828 610 1 0 1477.499711 1561.658863 1386.276776
1829 610 6 0 1468.062517 1560.063038 1383.379757
1830 610 7 0 1486.936905 1563.254688 1389.173795
1831 611 1 0 1151.223416 1155.705206 1381.499391
1832 611 6 0 1148.503670 1165.139245 1379.601530
1833 611 7 0 1153.943163 1146.271166 1383.397252
1834 612 1 0 1331.925325 1655.307126 1223.018910
1835 612 6 0 1332.075802 1648.419066 1230.266805
1836 612 7 0 1331.774848 1662.195185 1215.771014
1837 613 1 0 1523.179721 1510.078954 1234.248801
1838 613 6 0 1532.088893 1512.829695 1237.862673
1839 613 7 0 1514.270548 1507.328213 1230.634929
1840 614 1 0 1508.992185 1573.818295 1511.386715
1841 614 6 0 1503.030799 1575.829651 1519.159509
1842 614 7 0 1514.953571 1571.806939 1503.613921
1843 615 1 0 1675.553487 1167.926165 1238.374323
1844 615 6 0 1683.404052 1166.518449 1244.406483
1845 615 7 0 1667.702921 1169.333881 1232.342163
1846 616 1 0 1336.176560 1107.956143 1219.119186
1847 616 6 0 1342.130276 1104.053555 1226.142225
1848 616 7 0 1330.222845 1111.858730 1212.096146
1849 617 1 0 1151.376977 1129.258586 1514.714277
1850 617 6 0 1146.802362 1122.966979 1508.430283
1851 617 7 0 1155.951592 1135.550193 1520.998272
1852 618 1 0 1115.890073 1309.187045 1414.337104
1853 618 6 0 1107.190397 1308.199632 1409.505888
1854 618 7 0 1124.589749 1310.174459 1419.168321
1855 619 1 0 1492.268189 1588.069317 1299.951395
1856 619 6 0 1491.380138 1583.808222 1308.954418
1857 619 7 0 1493.156240 1592.330412 1290.948371
1858 620 1 0 1413.081861 1663.910427 1386.935528
1859 620 6 0 1422.068689 1659.550151 1387.409791
1860 620 7 0 1404.095034 1668.270703 1386.461266
1861 621 1 0 1467.746285 1124.228983 1350.277396
1862 621 6 0 1469.956133 1133.272299 1353.929109
1863 621 7 0 1465.536437 1115.185666 1346.625684
1864 622 1 0 1148.172177 1505.686622 1326.915069
1865 622 6 0 1154.338100 1513.556306 1326.692647
1866 622 7 0 1142.006254 1497.816938 1327.137492
1867 623 1 0 1127.329460 1585.486940 1362.170408
1868 623 6 0 1123.197878 1590.682960 1369.649138
1869 623 7 0 1131.461042 1580.290919 1354.691679
1870 624 1 0 1417.913996 1267.692866 1355.289523
1871 624 6 0 1411.840277 1275.633262 1355.534551
1872 624 7 0 1423.987716 1259.752470 1355.044494
1873 625 1 0 1411.700825 1209.914335 994.572267
1874 625 6 0 1414.822865 1204.969690 1002.684194
1875 625 7 0 1408.578785 1214.858980 986.460341
1876 626 1 0 1408.425406 1502.664606 1173.058643
1877 626 6 0 1417.951379 1502.347987 1170.032822
1878 626 7 0 1398.899433 1502.981225 1176.084464
1879 627 1 0 1456.911366 1544.482779 1503.753994
1880 627 6 0 1462.756423 1551.583828 1499.828385
1881 627 7 0 1451.066310 1537.381730 1507.679604
1882 628 1 0 1406.458217 1603.247201 1447.880399
1883 628 6 0 1413.183350 1601.525854 1440.682514
1884 628 7 0 1399.733083 1604.968548 1455.078283
1885 629 1 0 1347.945020 1443.102190 1723.587060
1886 629 6 0 1338.883181 1445.753284 1720.292402
1887 629 7 0 1357.006859 1440.451097 1726.881717
1888 630 1 0 1204.551419 1315.834729 1158.767121
1889 630 6 0 1205.413017 1316.005701 1168.728467
1890 630 7 0 1203.689821 1315.663757 1148.805774
1891 631 1 0 1422.259719 1437.621260 1487.810073
1892 631 6 0 1424.458977 1447.360081 1488.374539
1893 631 7 0 1420.060461 1427.882439 1487.245607
1894 632 1 0 1341.025747 1076.696549 1420.920196
1895 632 6 0 1339.434425 1073.662277 1430.314922
1896 632 7 0 1342.617068 1079.730820 1411.525469
1897 633 1 0 1521.154669 1203.568035 1673.550956
1898 633 6 0 1520.190722 1194.199503 1676.912714
1899 633 7 0 1522.118616 1212.936567 1670.189198
1900 634 1 0 1604.645048 1202.894191 1257.750544
1901 634 6 0 1595.205545 1199.599317 1257.551570
1902 634 7 0 1614.084552 1206.189064 1257.949519
1903 635 1 0 1069.222844 1516.888457 1250.828099
1904 635 6 0 1066.097825 1508.753934 1245.922614
1905 635 7 0 1072.347864 1525.022980 1255.733585
1906 636 1 0 1306.631510 1269.524552 1620.956982
1907 636 6 0 1301.803125 1273.788615 1628.605804
1908 636 7 0 1311.459894 1265.260490 1613.308160
1909 637 1 0 1431.340607 1195.009647 1162.508569
1910 637 6 0 1427.351693 1204.176658 1162.275202
1911 637 7 0 1435.329521 1185.842635 1162.741937
1912 638 1 0 1560.708138 1241.957514 1147.199691
1913 638 6 0 1561.966931 1249.780180 1153.300620
1914 638 7 0 1559.449345 1234.134848 1141.098762
1915 639 1 0 1205.914577 1465.559871 1536.980977
1916 639 6 0 1205.135453 1461.203057 1528.013751
1917 639 7 0 1206.693702 1469.916684 1545.948203
1918 640 1 0 1122.343305 1540.885588 1501.447044
1919 640 6 0 1126.462462 1548.651284 1506.214277
1920 640 7 0 1118.224149 1533.119892 1496.679811
1921 641 1 0 1570.399828 1058.994834 1266.662869
1922 641 6 0 1572.549879 1064.672501 1258.716714
1923 641 7 0 1568.249776 1053.317168 1274.609024
1924 642 1 0 1601.778252 1433.615198 1292.419981
1925 642 6 0 1601.741852 1424.444108 1296.406179
1926 642 7 0 1601.814652 1442.786288 1288.433782
1927 643 1 0 1309.524953 1132.149391 1414.877373
1928 643 6 0 1312.915041 1131.555929 1424.266468
1929 643 7 0 1306.134866 1132.742854 1405.488277
1930 644 1 0 1663.020542 1351.284461 1299.440681
1931 644 6 0 1664.411646 1345.631389 1291.310022
1932 644 7 0 1661.629438 1356.937532 1307.571339
1933 645 1 0 1394.330134 1738.802923 1427.550962
1934 645 6 0 1402.705366 1739.011030 1422.090909
1935 645 7 0 1385.954902 1738.594817 1433.011015
1936 646 1 0 1465.398005 1396.419737 1506.063160
1937 646 6 0 1469.613316 1405.289564 1504.177075
1938 646 7 0 1461.182694 1387.549910 1507.949246
1939 647 1 0 1227.589117 1302.340058 1683.362191
1940 647 6 0 1224.649194 1293.163480 1680.688757
1941 647 7 0 1230.529041 1311.516637 1686.035625
1942 648 1 0 1208.030026 1166.325095 1492.650296
1943 648 6 0 1212.366926 1172.002223 1499.647546
1944 648 7 0 1203.693126 1160.647967 1485.653046
1945 649 1 0 1725.527769 1324.464503 1408.079766
1946 649 6 0 1722.142678 1329.999338 1415.689416
1947 649 7 0 1728.912860 1318.929668 1400.470117
1948 650 1 0 1041.169304 1173.810233 1520.901447
1949 650 6 0 1044.300365 1164.391452 1519.683651
1950 650 7 0 1038.038243 1183.229013 1522.119244
1951 651 1 0 1258.776122 1189.254588 1663.174600
1952 651 6 0 1260.229630 1179.384223 1663.855195
1953 651 7 0 1257.322614 1199.124953 1662.494004
1954 652 1 0 1470.058612 1317.651403 1524.814942
1955 652 6 0 1460.409767 1315.073093 1525.317046
1956 652 7 0 1479.707457 1320.229714 1524.312837
1957 653 1 0 1080.138576 1393.299893 1400.002323
1958 653 6 0 1085.576795 1386.276202 1395.409552
1959 653 7 0 1074.700357 1400.323584 1404.595094
1960 654 1 0 1147.127041 1172.077084 1347.301672
1961 654 6 0 1137.380615 1169.900971 1346.780414
1962 654 7 0 1156.873467 1174.253198 1347.822931
1963 655 1 0 1331.188701 1356.472538 1017.692592
1964 655 6 0 1337.533917 1352.611725 1024.388289
1965 655 7 0 1324.843485 1360.333351 1010.996894
1966 656 1 0 1256.081839 1534.877688 1639.440194
1967 656 6 0 1250.231751 1542.748347 1641.397028
1968 656 7 0 1261.931927 1527.007030 1637.483361
1969 657 1 0 1209.401116 1299.470355 1311.998241
1970 657 6 0 1207.443486 1290.506156 1315.974523
1971 657 7 0 1211.358747 1308.434554 1308.021958
1972 658 1 0 1119.616385 1191.974184 1443.557440
1973 658 6 0 1121.637502 1196.319814 1452.334147
1974 658 7 0 1117.595268 1187.628555 1434.780733
1975 659 1 0 1343.449872 1368.744200 1354.187830
1976 659 6 0 1343.630111 1376.690037 1360.256699
1977 659 7 0 1343.269633 1360.798362 1348.118960
1978 660 1 0 1005.915935 1427.167081 1225.385846
1979 660 6 0 1014.268223 1422.113056 1227.552897
1980 660 7 0 997.563646 1432.221106 1223.218794
1981 661 1 0 1479.831735 1513.184968 1426.408369
1982 661 6 0 1481.088766 1511.667848 1436.212359
1983 661 7 0 1478.574705 1514.702088 1416.604379
1984 662 1 0 1590.605116 1287.666309 1573.513847
1985 662 6 0 1581.519611 1291.833072 1573.211044
1986 662 7 0 1599.690621 1283.499546 1573.816651
1987 663 1 0 1283.038325 1196.030118 1356.877670
1988 663 6 0 1279.600162 1196.102704 1347.487581
1989 663 7 0 1286.476488 1195.957532 1366.267759
1990 664 1 0 1388.304006 1706.171669 1175.717001
1991 664 6 0 1381.640138 1711.895171 1180.495534
1992 664 7 0 1394.967873 1700.448166 1170.938467
1993 665 1 0 1444.728505 1245.727535 1692.511894
1994 665 6 0 1449.476061 1252.028278 1698.656921
1995 665 7 0 1439.980949 1239.426793 1686.366867
1996 666 1 0 1280.355890 1518.307365 1182.754352
1997 666 6 0 1275.584997 1509.651539 1184.275945
1998 666 7 0 1285.126783 1526.963191 1181.232759
1999 667 1 0 1146.521126 1476.773265 1267.660725
2000 667 6 0 1148.043106 1486.535917 1269.201567
2001 667 7 0 1144.999146 1467.010612 1266.119882
2002 668 1 0 1127.094253 1671.538971 1311.428727
2003 668 6 0 1120.457362 1664.218529 1309.891588
2004 668 7 0 1133.731144 1678.859414 1312.965866
2005 669 1 0 1277.214658 1644.584135 1400.831662
2006 669 6 0 1268.193130 1643.838038 1396.582501
2007 669 7 0 1286.236186 1645.330232 1405.080823
2008 670 1 0 1364.993784 1415.564725 1041.921152
2009 670 6 0 1361.595296 1407.007245 1038.019895
2010 670 7 0 1368.392273 1424.122206 1045.822409
2011 671 1 0 1628.251992 1437.916136 1306.211914
2012 671 6 0 1627.147962 1428.884877 1302.062520
2013 671 7 0 1629.356022 1446.947395 1310.361308
2014 672 1 0 1174.626593 1301.328736 1463.804557
2015 672 6 0 1177.689286 1309.702314 1468.332592
2016 672 7 0 1171.563899 1292.955158 1459.276522
2017 673 1 0 1402.502580 1070.003486 1314.508658
2018 673 6 0 1395.118891 1067.462970 1320.755811
2019 673 7 0 1409.886268 1072.544001 1308.261505
2020 674 1 0 1393.477828 1702.972102 1238.236711
2021 674 6 0 1394.798390 1698.422629 1229.429986
2022 674 7 0 1392.157267 1707.521575 1247.043436
2023 675 1 0 1258.047710 1050.999314 1167.994316
2024 675 6 0 1265.002856 1058.073322 1169.253024
2025 675 7 0 1251.092564 1043.925305 1166.735607
2026 676 1 0 1260.961006 1439.381865 1150.153042
2027 676 6 0 1259.477665 1441.954925 1159.701815
2028 676 7 0 1262.444347 1436.808806 1140.604269
2029 677 1 0 1371.978340 1487.195550 1329.372512
2030 677 6 0 1363.312730 1482.401397 1330.759338
2031 677 7 0 1380.643951 1491.989703 1327.985685
2032 678 1 0 1389.649449 1278.291630 1240.088946
2033 678 6 0 1399.249738 1281.072641 1239.772069
2034 678 7 0 1380.049159 1275.510619 1240.405823
2035 679 1 0 1082.038326 1221.241341 1102.485025
2036 679 6 0 1086.719557 1212.425518 1101.878938
2037 679 7 0 1077.357096 1230.057164 1103.091112
2038 680 1 0 1432.957664 1094.758546 1597.492777
2039 680 6 0 1427.796648 1096.404500 1589.087140
2040 680 7 0 1438.118681 1093.112591 1605.898415
2041 681 1 0 1695.600704 1537.883905 1357.153789
2042 681 6 0 1699.487988 1547.089929 1357.525476
2043 681 7 0 1691.713419 1528.677882 1356.782102
2044 682 1 0 1172.049947 1335.624967 1437.582217
2045 682 6 0 1169.593077 1343.446747 1431.856525
2046 682 7 0 1174.506817 1327.803187 1443.307908
2047 683 1 0 1314.765945 1391.066060 1058.405918
2048 683 6 0 1324.104554 1394.521392 1057.483390
2049 683 7 0 1305.427335 1387.610728 1059.328446
2050 684 1 0 1440.432834 1411.457902 1498.047463
2051 684 6 0 1445.748792 1410.911267 1506.499787
2052 684 7 0 1435.116876 1412.004536 1489.595139
2053 685 1 0 1094.725817 1445.381220 1559.608611
2054 685 6 0 1088.071490 1449.959070 1553.712577
2055 685 7 0 1101.380143 1440.803369 1565.504646
2056 686 1 0 1354.203397 1419.603691 1629.130058
2057 686 6 0 1350.714289 1428.348679 1625.760885
2058 686 7 0 1357.692505 1410.858704 1632.499231
2059 687 1 0 1440.185779 1083.423356 1312.871177
2060 687 6 0 1430.505733 1081.188746 1314.012768
2061 687 7 0 1449.865825 1085.657967 1311.729587
2062 688 1 0 1183.014459 1313.766551 1296.556508
2063 688 6 0 1191.238542 1319.454271 1296.436976
2064 688 7 0 1174.790375 1308.078830 1296.676039
2065 689 1 0 1285.524112 1459.921954 987.843857
2066 689 6 0 1295.217000 1457.687458 986.816758
2067 689 7 0 1275.831223 1462.156450 988.870957
2068 690 1 0 1440.703762 1259.904572 1515.948680
2069 690 6 0 1436.917282 1253.183450 1509.585576
2070 690 7 0 1444.490242 1266.625693 1522.311784
2071 691 1 0 1254.973266 1337.741858 1282.079067
2072 691 6 0 1249.237212 1345.192278 1285.483318
2073 691 7 0 1260.709320 1330.291437 1278.674817
2074 692 1 0 1068.913859 1207.398920 1269.355291
2075 692 6 0 1076.639594 1201.055843 1269.635278
2076 692 7 0 1061.188125 1213.741998 1269.075304
2077 693 1 0 1551.791726 1495.086039 1311.124027
2078 693 6 0 1555.518649 1504.329972 1311.936279
2079 693 7 0 1548.064804 1485.842106 1310.311774
2080 694 1 0 1391.001566 1565.261327 1197.897909
2081 694 6 0 1397.077780 1557.551489 1195.990550
2082 694 7 0 1384.925352 1572.971165 1199.805269
2083 695 1 0 1219.349257 1007.364688 1421.586732
2084 695 6 0 1213.805804 999.610661 1424.610835
2085 695 7 0 1224.892709 1015.118715 1418.562629
2086 696 1 0 1484.890532 1227.383740 1690.391320
2087 696 6 0 1494.787939 1225.962820 1690.241928
2088 696 7 0 1474.993125 1228.804660 1690.540711
2089 697 1 0 1200.329408 1110.852277 1227.465024
2090 697 6 0 1200.660990 1101.536775 1223.844046
2091 697 7 0 1199.997826 1120.167779 1231.086002
2092 698 1 0 1635.570528 1311.904758 1406.080017
2093 698 6 0 1639.587354 1320.176733 1402.150699
2094 698 7 0 1631.553702 1303.632784 1410.009335
2095 699 1 0 1276.937897 1317.338913 1396.529859
2096 699 6 0 1284.811225 1320.896188 1391.494336
2097 699 7 0 1269.064568 1313.781638 1401.565383
2098 700 1 0 1105.698099 1177.729355 1599.779248
2099 700 6 0 1105.196257 1187.071319 1603.311367
2100 700 7 0 1106.199941 1168.387391 1596.247130
2101 701 1 0 1380.833784 1217.350429 1357.409565
2102 701 6 0 1383.797233 1226.689525 1359.409378
2103 701 7 0 1377.870334 1208.011333 1355.409752
2104 702 1 0 1288.256844 1391.519761 1742.094221
2105 702 6 0 1298.114891 1391.885540 1743.732853
2106 702 7 0 1278.398797 1391.153981 1740.455589
2107 703 1 0 1133.276816 1062.225191 1472.741113
2108 703 6 0 1133.620291 1064.528380 1482.466201
2109 703 7 0 1132.933342 1059.922001 1463.016025
2110 704 1 0 1025.421188 1243.003569 1456.367903
2111 704 6 0 1028.872864 1233.620359 1456.164668
2112 704 7 0 1021.969511 1252.386779 1456.571137
2113 705 1 0 1450.678510 1342.495527 1377.826670
2114 705 6 0 1442.136820 1338.092470 1375.060334
2115 705 7 0 1459.220201 1346.898583 1380.593005
2116 706 1 0 1467.491306 1570.584343 1607.140093
2117 706 6 0 1471.218645 1570.595156 1597.860717
2118 706 7 0 1463.763968 1570.573530 1616.419470
2119 707 1 0 1228.493443 1320.300972 1468.855085
2120 707 6 0 1229.760437 1329.321428 1472.981355
2121 707 7 0 1227.226450 1311.280516 1464.728815
2122 708 1 0 1281.557911 1041.492661 1411.771337
2123 708 6 0 1288.919141 1039.181377 1405.409712
2124 708 7 0 1274.196681 1043.803946 1418.132961
2125 709 1 0 1214.842740 1272.603339 1576.149319
2126 709 6 0 1216.654035 1282.347245 1577.481799
2127 709 7 0 1213.031445 1262.859433 1574.816839
2128 710 1 0 1537.362573 1543.905840 1589.452015
2129 710 6 0 1546.589992 1545.749640 1586.067470
2130 710 7 0 1528.135154 1542.062040 1592.836559
2131 711 1 0 1629.189635 1226.719064 1516.272204
2132 711 6 0 1637.780777 1231.822081 1516.661436
2133 711 7 0 1620.598494 1221.616046 1515.882972
2134 712 1 0 1366.519913 1475.109075 1410.055430
2135 712 6 0 1362.037925 1475.244269 1401.117113
2136 712 7 0 1371.001900 1474.973881 1418.993747
2137 713 1 0 1725.619547 1397.197826 1475.254011
2138 713 6 0 1719.782046 1393.731063 1482.596022
2139 713 7 0 1731.457049 1400.664589 1467.912000
2140 714 1 0 1597.441164 1270.017005 1202.415433
2141 714 6 0 1587.961180 1273.199187 1202.355241
2142 714 7 0 1606.921148 1266.834824 1202.475625
2143 715 1 0 1578.320581 1358.223281 1562.257038
2144 715 6 0 1574.372757 1349.119838 1561.015261
2145 715 7 0 1582.268405 1367.326724 1563.498815
2146 716 1 0 1267.592179 1381.616641 1676.509066
2147 716 6 0 1276.101207 1383.381792 1681.456863
2148 716 7 0 1259.083152 1379.851491 1671.561268
2149 717 1 0 1397.861035 1593.915880 1317.080350
2150 717 6 0 1406.769291 1598.305298 1318.253372
2151 717 7 0 1388.952778 1589.526462 1315.907327
2152 718 1 0 1205.746488 1359.880078 998.894907
2153 718 6 0 1213.415324 1356.198114 993.638282
2154 718 7 0 1198.077653 1363.562043 1004.151531
2155 719 1 0 1478.364435 1539.740712 1379.569023
2156 719 6 0 1483.928779 1544.998574 1373.135286
2157 719 7 0 1472.800092 1534.482850 1386.002760
2158 720 1 0 1510.885100 1089.909665 1344.686405
2159 720 6 0 1503.396764 1092.025939 1338.405784
2160 720 7 0 1518.373437 1087.793392 1350.967026
2161 721 1 0 1256.972315 1359.184479 1415.529164
2162 721 6 0 1264.296963 1365.992206 1415.462978
2163 721 7 0 1249.647667 1352.376752 1415.595349
2164 722 1 0 1250.890228 1638.577717 1558.257264
2165 722 6 0 1260.486689 1635.766856 1558.340850
2166 722 7 0 1241.293766 1641.388579 1558.173678
2167 723 1 0 1066.474152 1258.619740 1581.929652
2168 723 6 0 1073.039285 1266.057271 1583.187492
2169 723 7 0 1059.909019 1251.182210 1580.671813
2170 724 1 0 1270.376371 1696.349108 1217.312953
2171 724 6 0 1272.080712 1704.041586 1223.470956
2172 724 7 0 1268.672029 1688.656629 1211.154950
2173 725 1 0 1412.000424 1268.541054 1332.737895
2174 725 6 0 1402.697625 1265.942730 1335.327612
2175 725 7 0 1421.303224 1271.139379 1330.148177
2176 726 1 0 1533.959872 1408.207250 1664.865427
2177 726 6 0 1541.515016 1414.607297 1663.465718
2178 726 7 0 1526.404728 1401.807202 1666.265136
2179 727 1 0 1603.942269 1145.785697 1415.150398
2180 727 6 0 1607.852634 1137.147595 1411.973568
2181 727 7 0 1600.031904 1154.423799 1418.327227
2182 728 1 0 1239.450117 1342.277420 1265.609481
2183 728 6 0 1241.666049 1352.028774 1265.636603
2184 728 7 0 1237.234185 1332.526065 1265.582359
2185 729 1 0 1658.857123 1552.405219 1454.776359
2186 729 6 0 1658.369956 1543.605438 1459.501453
2187 729 7 0 1659.344290 1561.205001 1450.051266
2188 730 1 0 1424.911733 1665.310618 1565.848598
2189 730 6 0 1419.824144 1656.718278 1566.385387
2190 730 7 0 1429.999322 1673.902957 1565.311810
2191 731 1 0 1288.367030 1558.992051 1371.421833
2192 731 6 0 1286.983540 1568.056253 1375.412596
2193 731 7 0 1289.750521 1549.927848 1367.431070
2194 732 1 0 1139.286543 1523.988710 1627.743353
2195 732 6 0 1135.821906 1528.762833 1635.818254
2196 732 7 0 1142.751180 1519.214587 1619.668451
2197 733 1 0 1290.285856 1582.737999 1162.574509
2198 733 6 0 1282.192060 1586.853756 1158.385117
2199 733 7 0 1298.379651 1578.622241 1166.763901
2200 734 1 0 1555.759455 1218.523489 1275.325042
2201 734 6 0 1552.545789 1225.873322 1269.354087
2202 734 7 0 1558.973121 1211.173656 1281.295997
2203 735 1 0 1364.924112 1518.807825 1481.383274
2204 735 6 0 1362.342833 1524.603383 1473.653558
2205 735 7 0 1367.505391 1513.012267 1489.112990
2206 736 1 0 1560.553099 1288.826260 1220.623170
2207 736 6 0 1561.278382 1281.732148 1227.633701
2208 736 7 0 1559.827816 1295.920372 1213.612639
2209 737 1 0 1381.337718 1135.329109 1360.330139
2210 737 6 0 1389.401087 1140.910909 1358.374230
2211 737 7 0 1373.274348 1129.747309 1362.286047
2212 738 1 0 1423.637705 1312.508534 1321.402136
2213 738 6 0 1414.452036 1314.386845 1317.924288
2214 738 7 0 1432.823374 1310.630222 1324.879984
2215 739 1 0 1518.964755 1493.257300 1433.924938
2216 739 6 0 1509.082619 1494.788111 1433.923438
2217 739 7 0 1528.846891 1491.726489 1433.926438
2218 740 1 0 975.118742 1385.971750 1246.967673
2219 740 6 0 975.850372 1394.781082 1251.643183
2220 740 7 0 974.387113 1377.162419 1242.292162
2221 741 1 0 1352.918473 1520.162988 1276.693376
2222 741 6 0 1362.766125 1518.465713 1277.071530
2223 741 7 0 1343.070820 1521.860262 1276.315222
2224 742 1 0 983.439965 1232.319572 1354.023511
2225 742 6 0 990.488138 1225.324999 1355.206390
2226 742 7 0 976.391792 1239.314146 1352.840633
2227 743 1 0 1192.846897 1135.223615 1271.232646
2228 743 6 0 1184.507054 1140.291697 1269.050544
2229 743 7 0 1201.186740 1130.155533 1273.414748
2230 744 1 0 1529.822105 1178.860941 1215.279738
2231 744 6 0 1535.889035 1186.436029 1212.869259
2232 744 7 0 1523.755176 1171.285853 1217.690217
2233 745 1 0 1650.099656 1486.405153 1416.716999
2234 745 6 0 1658.819016 1489.896226 1413.284047
2235 745 7 0 1641.380295 1482.914080 1420.149952
2236 746 1 0 1475.617303 1213.435744 1018.799376
2237 746 6 0 1477.259348 1222.453279 1022.797845
2238 746 7 0 1473.975258 1204.418209 1014.800907
2239 747 1 0 1566.554301 1452.427300 1054.992738
2240 747 6 0 1562.724355 1443.734931 1058.119114
2241 747 7 0 1570.384248 1461.119670 1051.866363
2242 748 1 0 1544.485652 1553.823008 1542.186397
2243 748 6 0 1536.943680 1553.511180 1548.745468
2244 748 7 0 1552.027625 1554.134837 1535.627326
2245 749 1 0 1308.434694 1735.085393 1441.213684
2246 749 6 0 1316.920743 1729.834784 1441.860272
2247 749 7 0 1299.948645 1740.336002 1440.567095
2248 750 1 0 1283.571432 1399.219410 1431.743274
2249 750 6 0 1288.793407 1392.563094 1437.074731
2250 750 7 0 1278.349457 1405.875727 1426.411818
2251 751 1 0 1107.253803 1199.637307 1559.892702
2252 751 6 0 1105.383846 1209.272655 1557.978716
2253 751 7 0 1109.123761 1190.001960 1561.806688
2254 752 1 0 1243.885331 1243.202068 1024.203749
2255 752 6 0 1253.880575 1243.479957 1024.337451
2256 752 7 0 1233.890087 1242.924180 1024.070046
2257 753 1 0 1500.127951 1706.520724 1277.658794
2258 753 6 0 1502.028104 1716.059166 1279.984208
2259 753 7 0 1498.227798 1696.982282 1275.333381
2260 754 1 0 1580.780512 1622.198291 1428.964104
2261 754 6 0 1583.809356 1628.146104 1421.517654
2262 754 7 0 1577.751668 1616.250478 1436.410554
2263 755 1 0 1714.126555 1418.771790 1243.031474
2264 755 6 0 1720.203803 1410.858048 1242.368337
2265 755 7 0 1708.049307 1426.685531 1243.694611
2266 756 1 0 1279.959583 1231.607216 1390.611018
2267 756 6 0 1288.014730 1227.033497 1394.378739
2268 756 7 0 1271.904437 1236.180934 1386.843298
2269 757 1 0 1256.488802 1240.409991 1257.535986
2270 757 6 0 1253.644834 1249.052907 1261.684703
2271 757 7 0 1259.332769 1231.767076 1253.387268
2272 758 1 0 1561.667095 1506.745959 1613.487887
2273 758 6 0 1551.684014 1506.214750 1613.724345
2274 758 7 0 1571.650175 1507.277168 1613.251428
2275 759 1 0 1325.454498 1590.078881 1610.710878
2276 759 6 0 1327.616258 1580.643917 1608.199256
2277 759 7 0 1323.292738 1599.513845 1613.222500
2278 760 1 0 1570.080194 1595.798148 1400.612090
2279 760 6 0 1567.465863 1604.707270 1396.898222
2280 760 7 0 1572.694525 1586.889026 1404.325959
2281 761 1 0 1261.979585 1213.908060 1156.649774
2282 761 6 0 1267.766311 1205.753395 1156.773204
2283 761 7 0 1256.192860 1222.062726 1156.526345
2284 762 1 0 1256.009301 1445.186634 1047.249222
2285 762 6 0 1255.606976 1445.144670 1057.241037
2286 762 7 0 1256.411626 1445.228598 1037.257406
2287 763 1 0 1229.334339 1639.690785 1411.743689
2288 763 6 0 1237.501285 1634.022947 1410.658973
2289 763 7 0 1221.167393 1645.358622 1412.828405
2290 764 1 0 1378.517089 1608.937244 1378.697825
2291 764 6 0 1368.617315 1608.320238 1379.968174
2292 764 7 0 1388.416862 1609.554249 1377.427477
2293 765 1 0 1161.776704 1387.695125 1264.696891
2294 765 6 0 1164.040422 1377.968553 1265.215908
2295 765 7 0 1159.512985 1397.421697 1264.177875
2296 766 1 0 1672.161539 1319.764763 1197.640296
2297 766 6 0 1677.029002 1318.101432 1189.064684
2298 766 7 0 1667.294076 1321.428094 1206.215909
2299 767 1 0 1358.342698 1335.319293 1372.702184
2300 767 6 0 1355.700996 1335.922397 1363.076299
2301 767 7 0 1360.984400 1334.716189 1382.328070
2302 768 1 0 1211.591724 1338.559000 1137.626742
2303 768 6 0 1209.912501 1334.489428 1128.647946
2304 768 7 0 1213.270946 1342.628573 1146.605539
2305 769 1 0 1325.299600 1443.347762 1593.865200
2306 769 6 0 1331.004545 1451.390488 1592.201418
2307 769 7 0 1319.594655 1435.305037 1595.528982
2308 770 1 0 1659.760011 1188.094265 1536.922716
2309 770 6 0 1668.202809 1193.449263 1537.130448
2310 770 7 0 1651.317212 1182.739268 1536.714984
2311 771 1 0 1235.890046 1209.236734 1189.785792
2312 771 6 0 1233.831293 1199.738709 1187.430146
2313 771 7 0 1237.948799 1218.734758 1192.141438
2314 772 1 0 1117.557969 1215.744436 1195.846512
2315 772 6 0 1122.967730 1208.649765 1191.329864
2316 772 7 0 1112.148207 1222.839108 1200.363161
2317 773 1 0 1500.479881 1360.345357 1677.726596
2318 773 6 0 1491.056476 1357.010301 1678.003773
2319 773 7 0 1509.903287 1363.680414 1677.449419
2320 774 1 0 1660.324416 1144.882872 1300.136248
2321 774 6 0 1669.818458 1141.849078 1299.324308
2322 774 7 0 1650.830373 1147.916666 1300.948187
2323 775 1 0 1595.458366 1324.162782 1260.338450
2324 775 6 0 1604.982712 1321.741382 1262.188763
2325 775 7 0 1585.934020 1326.584181 1258.488137
2326 776 1 0 1583.951966 1410.494193 1494.698420
2327 776 6 0 1574.715762 1408.408343 1497.914282
2328 776 7 0 1593.188170 1412.580043 1491.482558
2329 777 1 0 1594.754698 1335.783050 1238.089994
2330 777 6 0 1602.652377 1341.499394 1240.314873
2331 777 7 0 1586.857020 1330.066706 1235.865115
2332 778 1 0 1504.635159 1291.697650 1549.557909
2333 778 6 0 1513.220161 1286.739707 1548.247743
2334 778 7 0 1496.050156 1296.655593 1550.868074
2335 779 1 0 1367.566475 1703.659939 1215.791040
2336 779 6 0 1360.890253 1708.301008 1209.969654
2337 779 7 0 1374.242697 1699.018869 1221.612426
2338 780 1 0 1503.550680 1023.334850 1379.190275
2339 780 6 0 1493.553029 1023.353232 1378.974323
2340 780 7 0 1513.548331 1023.316468 1379.406227
2341 781 1 0 1678.830648 1187.374038 1215.583536
2342 781 6 0 1672.578547 1190.720010 1208.532600
2343 781 7 0 1685.082749 1184.028065 1222.634472
2344 782 1 0 1479.317369 1090.514696 1310.868976
2345 782 6 0 1482.563697 1084.513137 1303.558528
2346 782 7 0 1476.071041 1096.516256 1318.179423
2347 783 1 0 1196.875020 1588.629133 1479.492829
2348 783 6 0 1195.511326 1589.142504 1489.386099
2349 783 7 0 1198.238713 1588.115763 1469.599559
2350 784 1 0 1495.937867 1414.700994 1525.228643
2351 784 6 0 1491.414755 1407.738365 1519.655201
2352 784 7 0 1500.460979 1421.663623 1530.802085
2353 785 1 0 1479.105565 1649.870789 1255.622098
2354 785 6 0 1476.688804 1640.391164 1257.694774
2355 785 7 0 1481.522326 1659.350413 1253.549422
2356 786 1 0 1503.853853 1507.394687 1619.675153
2357 786 6 0 1495.097237 1512.039785 1618.354266
2358 786 7 0 1512.610468 1502.749588 1620.996040
2359 787 1 0 1093.046221 1460.184488 1374.043657
2360 787 6 0 1095.721246 1457.596025 1383.325041
2361 787 7 0 1090.371196 1462.772950 1364.762272
2362 788 1 0 1224.024330 1436.036503 1391.819158
2363 788 6 0 1219.476901 1427.196016 1392.899294
2364 788 7 0 1228.571759 1444.876989 1390.739023
2365 789 1 0 1486.764784 1369.517681 1447.584074
2366 789 6 0 1488.666663 1364.453038 1439.173827
2367 789 7 0 1484.862905 1374.582325 1455.994320
2368 790 1 0 1179.484827 1429.619425 1636.091155
2369 790 6 0 1189.084305 1426.822202 1635.931270
2370 790 7 0 1169.885349 1432.416647 1636.251040
2371 791 1 0 1508.122130 1240.363168 1368.760561
2372 791 6 0 1503.710158 1233.040607 1363.572631
2373 791 7 0 1512.534103 1247.685728 1373.948490
2374 792 1 0 1445.674557 1536.652138 1406.529013
2375 792 6 0 1453.260650 1530.138176 1406.668654
2376 792 7 0 1438.088465 1543.166100 1406.389372
2377 793 1 0 1517.906578 1040.587406 1350.351703
2378 793 6 0 1527.860407 1041.449476 1349.929651
2379 793 7 0 1507.952749 1039.725335 1350.773755
2380 794 1 0 1317.845458 1529.726425 1593.219210
2381 794 6 0 1318.054044 1519.733875 1592.894499
2382 794 7 0 1317.636872 1539.718975 1593.543921
2383 795 1 0 1347.979105 1674.660171 1452.109150
2384 795 6 0 1344.260295 1681.382966 1458.510281
2385 795 7 0 1351.697916 1667.937377 1445.708019
2386 796 1 0 1468.547010 1700.556680 1352.175446
2387 796 6 0 1477.823879 1703.717407 1350.188110
2388 796 7 0 1459.270141 1697.395954 1354.162782
2389 797 1 0 1351.976192 1412.461957 1370.682602
2390 797 6 0 1359.661651 1406.593811 1373.231834
2391 797 7 0 1344.290732 1418.330102 1368.133370
2392 798 1 0 1435.681357 1351.601726 1447.276840
2393 798 6 0 1431.508947 1349.684202 1456.160200
2394 798 7 0 1439.853768 1353.519249 1438.393480
2395 799 1 0 1411.574730 1516.445265 1365.705768
2396 799 6 0 1421.562732 1516.880523 1365.481385
2397 799 7 0 1401.586727 1516.010006 1365.930150
2398 800 1 0 1550.754978 1622.256950 1286.736729
2399 800 6 0 1544.718185 1621.882407 1278.773259
2400 800 7 0 1556.791770 1622.631493 1294.700199
2401 801 1 0 1217.109051 1397.041159 1416.365002
2402 801 6 0 1216.000828 1406.790811 1414.437275
2403 801 7 0 1218.217274 1387.291507 1418.292729
2404 802 1 0 1253.923651 1445.264262 1543.936278
2405 802 6 0 1260.438607 1446.680126 1536.483046
2406 802 7 0 1247.408695 1443.848399 1551.389511
2407 803 1 0 1212.682052 1448.034542 1474.238347
2408 803 6 0 1207.632864 1447.324442 1482.840757
2409 803 7 0 1217.731240 1448.744643 1465.635937
2410 804 1 0 1418.707765 1040.380122 1497.951528
2411 804 6 0 1411.835394 1039.181692 1505.116323
2412 804 7 0 1425.580136 1041.578551 1490.786733
2413 805 1 0 1170.202128 1469.988000 1615.136135
2414 805 6 0 1163.101204 1476.943757 1616.228989
2415 805 7 0 1177.303052 1463.032244 1614.043281
2416 806 1 0 1617.267664 1201.369858 1463.586296
2417 806 6 0 1618.692518 1193.675563 1457.359932
2418 806 7 0 1615.842810 1209.064153 1469.812661
2419 807 1 0 1489.369767 1480.400083 1266.631315
2420 807 6 0 1491.058882 1477.239808 1257.295387
2421 807 7 0 1487.680652 1483.560359 1275.967242
2422 808 1 0 1253.726198 1556.799077 1099.731367
2423 808 6 0 1260.119114 1550.931529 1104.701528
2424 808 7 0 1247.333282 1562.666625 1094.761205
2425 809 1 0 1117.834883 1389.581343 1552.701432
2426 809 6 0 1125.459376 1383.444830 1554.753338
2427 809 7 0 1110.210390 1395.717856 1550.649527
2428 810 1 0 1564.269316 1319.101108 1473.819854
2429 810 6 0 1564.603103 1309.258412 1472.084940
2430 810 7 0 1563.935529 1328.943803 1475.554768
2431 811 1 0 1499.564386 1241.701983 1582.689708
2432 811 6 0 1491.797648 1246.053073 1578.134954
2433 811 7 0 1507.331125 1237.350892 1587.244462
2434 812 1 0 1589.107453 1512.720426 1200.387440
2435 812 6 0 1579.168644 1511.619895 1200.481797
2436 812 7 0 1599.046263 1513.820957 1200.293082
2437 813 1 0 1379.327852 1374.743430 1738.069640
2438 813 6 0 1385.800465 1372.064843 1730.933083
2439 813 7 0 1372.855239 1377.422018 1745.206198
2440 814 1 0 1534.813589 1168.322727 1101.423749
2441 814 6 0 1528.188677 1164.943108 1108.108710
2442 814 7 0 1541.438502 1171.702347 1094.738788
2443 815 1 0 1420.486148 1290.460890 1269.692361
2444 815 6 0 1427.753671 1283.594142 1269.868101
2445 815 7 0 1413.218625 1297.327638 1269.516621
2446 816 1 0 1252.567743 1021.789548 1262.826303
2447 816 6 0 1257.353089 1022.372185 1254.064968
2448 816 7 0 1247.782398 1021.206911 1271.587639
2449 817 1 0 1506.028065 1220.554645 1274.776722
2450 817 6 0 1501.064289 1215.887830 1282.096679
2451 817 7 0 1510.991840 1225.221460 1267.456765
2452 818 1 0 1195.994588 1080.241561 1587.964984
2453 818 6 0 1186.535741 1080.602544 1584.740098
2454 818 7 0 1205.453436 1079.880577 1591.189870
2455 819 1 0 1605.343247 1375.921686 1239.589872
2456 819 6 0 1607.794711 1373.414416 1230.224834
2457 819 7 0 1602.891783 1378.428955 1248.954909
2458 820 1 0 1382.071724 1230.465719 1668.964632
2459 820 6 0 1389.679858 1235.151706 1673.454379
2460 820 7 0 1374.463591 1225.779733 1664.474886
2461 821 1 0 1080.631999 1207.168510 1383.166571
2462 821 6 0 1077.696111 1198.602456 1387.409598
2463 821 7 0 1083.567888 1215.734564 1378.923543
2464 822 1 0 1646.678417 1493.432007 1359.682208
2465 822 6 0 1652.311145 1501.576446 1361.075225
2466 822 7 0 1641.045689 1485.287569 1358.289191
2467 823 1 0 1230.304163 1527.490945 1510.822381
2468 823 6 0 1233.463449 1536.791649 1508.947327
2469 823 7 0 1227.144878 1518.190241 1512.697434
2470 824 1 0 1339.404063 1009.310603 1171.445508
2471 824 6 0 1347.646146 1004.282291 1174.050147
2472 824 7 0 1331.161980 1014.338915 1168.840870
2473 825 1 0 1480.602735 1246.810671 1602.024925
2474 825 6 0 1490.392836 1248.753729 1601.409750
2475 825 7 0 1470.812634 1244.867613 1602.640101
2476 826 1 0 1299.579315 1309.273215 1559.296116
2477 826 6 0 1307.809196 1312.152625 1564.192856
2478 826 7 0 1291.349434 1306.393806 1554.399377
2479 827 1 0 1276.535846 1600.694548 1202.419065
2480 827 6 0 1285.150549 1605.641970 1201.274547
2481 827 7 0 1267.921144 1595.747126 1203.563582
2482 828 1 0 1258.349633 1318.090077 1477.568021
2483 828 6 0 1251.752622 1310.718760 1476.104074
2484 828 7 0 1264.946644 1325.461394 1479.031968
2485 829 1 0 1430.172232 1311.898940 1552.606721
2486 829 6 0 1424.496863 1303.675620 1552.197841
2487 829 7 0 1435.847602 1320.122260 1553.015602
2488 830 1 0 990.711574 1489.057274 1376.607135
2489 830 6 0 993.292174 1482.439878 1383.646351
2490 830 7 0 988.130973 1495.674671 1369.567918
2491 831 1 0 1419.832958 1501.950879 1349.378820
2492 831 6 0 1424.709451 1494.844013 1354.449547
2493 831 7 0 1414.956464 1509.057745 1344.308094
2494 832 1 0 1491.074967 1145.802148 1391.762976
2495 832 6 0 1490.864753 1149.221890 1401.157718
2496 832 7 0 1491.285181 1142.382407 1382.368234
2497 833 1 0 1324.992058 1469.913994 1514.235732
2498 833 6 0 1334.948920 1470.710243 1513.759390
2499 833 7 0 1315.035197 1469.117744 1514.712074
2500 834 1 0 1259.398726 1135.479973 1517.963422
2501 834 6 0 1251.722097 1134.822930 1511.588654
2502 834 7 0 1267.075355 1136.137016 1524.338189
2503 835 1 0 1136.995464 1582.020389 1443.152908
2504 835 6 0 1128.884660 1587.598006 1444.915024
2505 835 7 0 1145.106267 1576.442772 1441.390792
2506 836 1 0 1436.507423 1125.185053 1580.016854
2507 836 6 0 1439.436566 1116.055365 1582.857437
2508 836 7 0 1433.578280 1134.314741 1577.176270
2509 837 1 0 1278.147511 1242.699546 1214.874216
2510 837 6 0 1279.004393 1240.379848 1224.563630
2511 837 7 0 1277.290630 1245.019245 1205.184801
2512 838 1 0 1051.865820 1461.204570 1477.655699
2513 838 6 0 1047.241423 1453.646180 1482.290963
2514 838 7 0 1056.490218 1468.762961 1473.020434
2515 839 1 0 1107.901840 1329.790614 1476.139408
2516 839 6 0 1113.884233 1332.973544 1483.493314
2517 839 7 0 1101.919447 1326.607685 1468.785502
2518 840 1 0 1625.244572 1500.910868 1430.052201
2519 840 6 0 1618.619469 1494.644693 1434.156230
2520 840 7 0 1631.869676 1507.177043 1425.948173
2521 841 1 0 1113.502340 1439.276939 1109.188167
2522 841 6 0 1106.336356 1442.691691 1103.106380
2523 841 7 0 1120.668324 1435.862186 1115.269955
2524 842 1 0 1013.905620 1253.832847 1254.772693
2525 842 6 0 1004.739180 1252.555968 1250.985088
2526 842 7 0 1023.072061 1255.109725 1258.560298
2527 843 1 0 1349.766679 1252.110855 1030.149193
2528 843 6 0 1358.280218 1247.283504 1028.095821
2529 843 7 0 1341.253140 1256.938206 1032.202566
2530 844 1 0 1240.164857 1125.761230 1171.898058
2531 844 6 0 1235.693990 1130.919919 1164.590578
2532 844 7 0 1244.635725 1120.602541 1179.205539
2533 845 1 0 987.449281 1286.587929 1268.504512
2534 845 6 0 983.705317 1286.860019 1277.773207
2535 845 7 0 991.193244 1286.315838 1259.235817
2536 846 1 0 1194.665208 1508.832839 1444.015689
2537 846 6 0 1190.118585 1516.698122 1448.194869
2538 846 7 0 1199.211830 1500.967556 1439.836508
2539 847 1 0 1617.852572 1147.876755 1172.812195
2540 847 6 0 1607.996398 1146.250098 1172.354151
2541 847 7 0 1627.708747 1149.503412 1173.270239
2542 848 1 0 1433.031712 1535.036612 1437.919658
2543 848 6 0 1436.681077 1538.030806 1429.103937
2544 848 7 0 1429.382348 1532.042418 1446.735379
2545 849 1 0 1581.071646 1401.484267 1602.457757
2546 849 6 0 1586.599106 1395.887835 1608.632475
2547 849 7 0 1575.544186 1407.080698 1596.283039
2548 850 1 0 1204.982523 1105.223319 1599.379471
2549 850 6 0 1214.943573 1104.391380 1599.087315
2550 850 7 0 1195.021472 1106.055258 1599.671627
2551 851 1 0 1415.997578 1221.380583 1507.935635
2552 851 6 0 1408.089481 1225.473930 1503.385195
2553 851 7 0 1423.905675 1217.287235 1512.486075
2554 852 1 0 1513.739105 1353.086643 1297.204748
2555 852 6 0 1514.523606 1358.894745 1289.102248
2556 852 7 0 1512.954604 1347.278541 1305.307248
2557 853 1 0 1458.340621 1216.567450 1678.205922
2558 853 6 0 1459.508406 1208.552704 1684.071084
2559 853 7 0 1457.172835 1224.582195 1672.340760
2560 854 1 0 1243.647545 1453.815275 1462.706803
2561 854 6 0 1242.394279 1446.479833 1456.026936
2562 854 7 0 1244.900810 1461.150716 1469.386670
2563 855 1 0 1443.223902 1706.591723 1434.799298
2564 855 6 0 1440.723928 1698.804120 1429.045744
2565 855 7 0 1445.723876 1714.379325 1440.552851
2566 856 1 0 1199.128709 1318.712366 1215.306832
2567 856 6 0 1196.635081 1327.814723 1212.000942
2568 856 7 0 1201.622336 1309.610008 1218.612722
2569 857 1 0 1043.248584 1302.898270 1237.605475
2570 857 6 0 1045.444940 1312.558470 1238.968029
2571 857 7 0 1041.052228 1293.238070 1236.242920
2572 858 1 0 1445.226699 1185.637443 1308.230608
2573 858 6 0 1438.635410 1190.856579 1313.644989
2574 858 7 0 1451.817989 1180.418308 1302.816227
2575 859 1 0 1401.501929 1722.395410 1321.712669
2576 859 6 0 1394.397339 1726.589722 1327.363559
2577 859 7 0 1408.606518 1718.201099 1316.061779
2578 860 1 0 1164.109776 1485.940065 1342.767120
2579 860 6 0 1170.051939 1487.423190 1334.861992
2580 860 7 0 1158.167613 1484.456941 1350.672248
2581 861 1 0 1482.020887 1329.217745 1374.022958
2582 861 6 0 1479.595794 1320.277453 1370.255983
2583 861 7 0 1484.445980 1338.158037 1377.789933
2584 862 1 0 1244.549411 1510.216774 1276.335264
2585 862 6 0 1253.117593 1515.358040 1275.943282
2586 862 7 0 1235.981230 1505.075507 1276.727245
2587 863 1 0 1326.474255 1684.165356 1178.331036
2588 863 6 0 1333.823096 1678.991892 1182.716217
2589 863 7 0 1319.125414 1689.338820 1173.945856
2590 864 1 0 1180.401408 1372.147240 1419.843665
2591 864 6 0 1190.114207 1371.545693 1422.145769
2592 864 7 0 1170.688610 1372.748787 1417.541561
2593 865 1 0 1432.624214 1678.527271 1327.313703
2594 865 6 0 1427.276919 1679.765742 1335.672688
2595 865 7 0 1437.971508 1677.288800 1318.954718
2596 866 1 0 1095.102009 1273.878981 1564.134387
2597 866 6 0 1095.236080 1271.218924 1554.495605
2598 866 7 0 1094.967937 1276.539038 1573.773169
2599 867 1 0 1358.279644 1135.458748 1196.696670
2600 867 6 0 1367.800936 1137.960806 1194.940336
2601 867 7 0 1348.758353 1132.956689 1198.453005
2602 868 1 0 1531.093433 1488.113023 1621.818406
2603 868 6 0 1526.995576 1479.485462 1618.856520
2604 868 7 0 1535.191289 1496.740584 1624.780291
2605 869 1 0 1667.120488 1172.075631 1309.299554
2606 869 6 0 1669.743478 1162.510450 1310.575182
2607 869 7 0 1664.497497 1181.640812 1308.023925
2608 870 1 0 1582.122943 1101.018374 1411.836799
2609 870 6 0 1589.806319 1095.603414 1408.424477
2610 870 7 0 1574.439567 1106.433334 1415.249121
2611 871 1 0 1429.440109 1182.782306 1437.139484
2612 871 6 0 1431.279691 1185.182424 1446.671292
2613 871 7 0 1427.600528 1180.382188 1427.607675
2614 872 1 0 1676.980145 1280.422709 1365.272722
2615 872 6 0 1684.405445 1279.835858 1358.600352
2616 872 7 0 1669.554844 1281.009559 1371.945092
2617 873 1 0 1482.986766 998.391415 1312.893715
2618 873 6 0 1491.415800 994.712577 1316.820233
2619 873 7 0 1474.557732 1002.070252 1308.967197
2620 874 1 0 1345.720790 1256.936348 1122.895964
2621 874 6 0 1337.237981 1262.149600 1121.966478
2622 874 7 0 1354.203600 1251.723097 1123.825451
2623 875 1 0 1126.831854 1279.850391 1059.442874
2624 875 6 0 1117.673845 1278.668719 1063.281432
2625 875 7 0 1135.989863 1281.032062 1055.604317
2626 876 1 0 1391.058647 1489.614139 998.388176
2627 876 6 0 1381.351830 1488.848106 1000.666528
2628 876 7 0 1400.765465 1490.380171 996.109824
2629 877 1 0 1582.344876 1530.440304 1586.332410
2630 877 6 0 1574.011688 1533.607044 1581.801435
2631 877 7 0 1590.678064 1527.273563 1590.863385
2632 878 1 0 1559.430187 1287.601563 1394.512230
2633 878 6 0 1554.737057 1296.431815 1394.546352
2634 878 7 0 1564.123318 1278.771310 1394.478109
2635 879 1 0 1255.085098 1627.781178 1538.509863
2636 879 6 0 1245.660205 1624.677665 1539.750674
2637 879 7 0 1264.509990 1630.884690 1537.269052
2638 880 1 0 1649.922058 1327.423806 1296.156020
2639 880 6 0 1641.122252 1332.137638 1296.741856
2640 880 7 0 1658.721863 1322.709973 1295.570183
2641 881 1 0 1305.402763 1066.149473 1566.798905
2642 881 6 0 1296.248370 1063.011752 1564.278631
2643 881 7 0 1314.557157 1069.287194 1569.319178
2644 882 1 0 1521.163495 1505.975348 1374.629302
2645 882 6 0 1518.599959 1515.455554 1372.744100
2646 882 7 0 1523.727031 1496.495142 1376.514503
2647 883 1 0 1657.195371 1237.883790 1492.396716
2648 883 6 0 1656.129912 1234.238281 1501.647395
2649 883 7 0 1658.260830 1241.529298 1483.146037
2650 884 1 0 1287.431809 1299.355824 1575.481135
2651 884 6 0 1293.362010 1291.362086 1576.446986
2652 884 7 0 1281.501608 1307.349561 1574.515285
2653 885 1 0 1477.070066 1653.511689 1502.354206
2654 885 6 0 1474.084644 1655.333513 1511.722675
2655 885 7 0 1480.055489 1651.689865 1492.985737
2656 886 1 0 1092.658626 1299.753524 1075.371935
2657 886 6 0 1090.193762 1295.014436 1066.918208
2658 886 7 0 1095.123490 1304.492612 1083.825661
2659 887 1 0 1600.483827 1465.456490 1326.842294
2660 887 6 0 1597.851158 1456.997594 1331.480844
2661 887 7 0 1603.116495 1473.915386 1322.203745
2662 888 1 0 1360.529403 1225.469764 1117.625022
2663 888 6 0 1364.080411 1229.062263 1108.994593
2664 888 7 0 1356.978395 1221.877265 1126.255450
2665 889 1 0 1320.679229 972.986224 1427.222304
2666 889 6 0 1316.785400 982.115995 1426.003548
2667 889 7 0 1324.573058 963.856452 1428.441061
2668 890 1 0 1597.860770 1522.977183 1524.273462
2669 890 6 0 1595.798038 1526.567028 1515.170817
2670 890 7 0 1599.923503 1519.387339 1533.376107
2671 891 1 0 1356.649738 1581.874607 1056.492425
2672 891 6 0 1363.446722 1586.629636 1062.077290
2673 891 7 0 1349.852754 1577.119579 1050.907561
2674 892 1 0 1501.479412 1138.408210 1106.029716
2675 892 6 0 1501.328129 1135.175000 1096.568032
2676 892 7 0 1501.630695 1141.641419 1115.491400
2677 893 1 0 1066.955218 1477.880253 1284.166802
2678 893 6 0 1075.620042 1480.814750 1288.205310
2679 893 7 0 1058.290394 1474.945756 1280.128294
2680 894 1 0 1430.535733 1733.732665 1416.980248
2681 894 6 0 1425.493242 1725.635765 1419.982498
2682 894 7 0 1435.578225 1741.829564 1413.977998
2683 895 1 0 1626.260374 1381.900639 1217.295949
2684 895 6 0 1628.360715 1388.413970 1224.587389
2685 895 7 0 1624.160033 1375.387309 1210.004509
2686 896 1 0 1283.353384 1441.097105 1667.936247
2687 896 6 0 1283.467681 1446.034571 1659.240940
2688 896 7 0 1283.239087 1436.159639 1676.631554
2689 897 1 0 1101.866683 1145.021321 1539.198830
2690 897 6 0 1109.819490 1150.755533 1537.231172
2691 897 7 0 1093.913877 1139.287108 1541.166488
2692 898 1 0 1340.459987 1637.414802 1272.979163
2693 898 6 0 1333.853465 1644.822070 1274.198280
2694 898 7 0 1347.066509 1630.007534 1271.760045
2695 899 1 0 1364.697789 1444.685497 1234.711727
2696 899 6 0 1357.534326 1437.757182 1233.885142
2697 899 7 0 1371.861253 1451.613813 1235.538311
2698 900 1 0 1228.480523 1514.283305 1035.794571
2699 900 6 0 1234.503157 1509.002167 1029.808131
2700 900 7 0 1222.457889 1519.564444 1041.781010
2701 901 1 0 1322.310927 1336.104193 1632.131526
2702 901 8 0 1315.542327 1339.881578 1638.449549
2703 901 9 0 1329.079526 1332.326807 1625.813503
2704 902 1 0 1483.335085 1388.325468 1288.678081
2705 902 8 0 1478.616524 1388.346685 1297.494811
2706 902 9 0 1488.053647 1388.304251 1279.861351
2707 903 1 0 1147.573271 1215.688519 1206.502841
2708 903 8 0 1154.261295 1222.958681 1204.948792
2709 903 9 0 1140.885247 1208.418356 1208.056890
2710 904 1 0 1294.813084 1310.986141 1049.927264
2711 904 8 0 1296.237428 1301.092102 1049.645791
2712 904 9 0 1293.388740 1320.880181 1050.208737
2713 905 1 0 1581.876148 1206.539034 1295.610010
2714 905 8 0 1578.069219 1197.359799 1296.727569
2715 905 9 0 1585.683077 1215.718269 1294.492450
2716 906 1 0 1341.487310 1120.831600 1314.218379
2717 906 8 0 1348.543896 1121.915180 1307.216204
2718 906 9 0 1334.430724 1119.748021 1321.220554
2719 907 1 0 1396.296848 1203.804811 1541.185332
2720 907 8 0 1392.706395 1212.293872 1545.064054
2721 907 9 0 1399.887302 1195.315750 1537.306610
2722 908 1 0 1313.728248 1159.349339 1558.246112
2723 908 8 0 1309.908451 1166.630109 1552.554054
2724 908 9 0 1317.548046 1152.068569 1563.938171
2725 909 1 0 1735.631520 1381.429811 1388.146373
2726 909 8 0 1741.561737 1374.226611 1384.548259
2727 909 9 0 1729.701302 1388.633011 1391.744488
2728 910 1 0 1052.251157 1160.574477 1332.569206
2729 910 8 0 1060.594623 1155.972636 1329.534467
2730 910 9 0 1043.907691 1165.176317 1335.603944
2731 911 1 0 1606.519595 1323.818431 1471.571820
2732 911 8 0 1604.292752 1314.284089 1469.537737
2733 911 9 0 1608.746439 1333.352772 1473.605903
2734 912 1 0 1167.733376 1244.569579 1179.924063
2735 912 8 0 1171.384871 1236.852409 1185.130970
2736 912 9 0 1164.081881 1252.286749 1174.717157
2737 913 1 0 1591.094265 1289.279745 1232.125945
2738 913 8 0 1599.501971 1294.507324 1230.717793
2739 913 9 0 1582.686559 1284.052166 1233.534097
2740 914 1 0 1583.007186 1077.640149 1397.696448
2741 914 8 0 1573.899331 1081.764554 1397.506023
2742 914 9 0 1592.115041 1073.515744 1397.886873
2743 915 1 0 1211.911365 1225.837946 1624.683341
2744 915 8 0 1207.434907 1220.217625 1617.728248
2745 915 9 0 1216.387824 1231.458267 1631.638434
2746 916 1 0 1437.710751 1305.303823 1694.666947
2747 916 8 0 1433.449586 1306.017373 1685.648448
2748 916 9 0 1441.971915 1304.590273 1703.685446
2749 917 1 0 1509.797241 1366.644373 1403.439506
2750 917 8 0 1508.981243 1360.704290 1395.436409
2751 917 9 0 1510.613240 1372.584456 1411.442603
2752 918 1 0 1348.650293 985.357000 1314.197175
2753 918 8 0 1347.685529 995.225390 1315.494906
2754 918 9 0 1349.615058 975.488609 1312.899443
2755 919 1 0 1197.455407 1263.441908 1099.028610
2756 919 8 0 1190.682678 1270.764790 1099.739627
2757 919 9 0 1204.228136 1256.119027 1098.317593
2758 920 1 0 1396.792786 1061.811799 1251.599879
2759 920 8 0 1396.092273 1066.431564 1260.441092
2760 920 9 0 1397.493299 1057.192034 1242.758665
2761 921 1 0 1143.620671 1243.783747 1433.288099
2762 921 8 0 1134.863269 1247.010971 1436.878773
2763 921 9 0 1152.378073 1240.556523 1429.697426
2764 922 1 0 1103.849981 1449.856537 1514.220947
2765 922 8 0 1094.890781 1446.328896 1516.920669
2766 922 9 0 1112.809180 1453.384177 1511.521225
2767 923 1 0 1493.327192 1372.229913 1023.403696
2768 923 8 0 1493.836856 1375.174552 1032.946722
2769 923 9 0 1492.817528 1369.285275 1013.860670
2770 924 1 0 1350.837754 1546.129276 1105.617446
2771 924 8 0 1345.190218 1554.381455 1105.534569
2772 924 9 0 1356.485290 1537.877096 1105.700323
2773 925 1 0 1136.334910 1454.531297 1487.880033
2774 925 8 0 1134.196162 1464.253556 1486.929541
2775 925 9 0 1138.473658 1444.809038 1488.830524
2776 926 1 0 1251.518658 1396.414071 1615.589185
2777 926 8 0 1244.780547 1389.034611 1615.213113
2778 926 9 0 1258.256769 1403.793531 1615.965257
2779 927 1 0 1687.629568 1378.288863 1285.678331
2780 927 8 0 1680.806989 1385.599724 1285.617289
2781 927 9 0 1694.452148 1370.978002 1285.739373
2782 928 1 0 1394.441454 1340.260201 1462.243150
2783 928 8 0 1398.929776 1331.324202 1462.296805
2784 928 9 0 1389.953133 1349.196201 1462.189496
2785 929 1 0 1453.097740 1019.511263 1456.905998
2786 929 8 0 1460.160168 1015.501891 1462.740983
2787 929 9 0 1446.035313 1023.520634 1451.071012
2788 930 1 0 1469.071654 1692.707870 1249.018596
2789 930 8 0 1476.596153 1687.217031 1245.380932
2790 930 9 0 1461.547156 1698.198710 1252.656261
2791 931 1 0 1257.679849 1474.277885 1549.857558
2792 931 8 0 1265.993523 1469.054167 1547.961348
2793 931 9 0 1249.366176 1479.501602 1551.753767
2794 932 1 0 1295.230375 1140.499156 1572.674440
2795 932 8 0 1301.551653 1135.557881 1566.705752
2796 932 9 0 1288.909096 1145.440430 1578.643129
2797 933 1 0 1426.915074 1156.623417 1178.742182
2798 933 8 0 1418.163866 1152.813552 1181.725684
2799 933 9 0 1435.666282 1160.433283 1175.758679
2800 934 1 0 1128.632988 1313.431006 1161.521941
2801 934 8 0 1124.147328 1304.548576 1162.512541
2802 934 9 0 1133.118647 1322.313436 1160.531341
2803 935 1 0 1257.347044 1152.139027 1283.870182
2804 935 8 0 1255.198245 1161.800773 1282.444233
2805 935 9 0 1259.495843 1142.477281 1285.296131
2806 936 1 0 1147.361671 1258.979040 1394.852528
2807 936 8 0 1149.031391 1249.749423 1398.320411
2808 936 9 0 1145.691952 1268.208657 1391.384645
2809 937 1 0 1343.350609 1263.676012 1247.443891
2810 937 8 0 1349.731704 1269.924569 1242.945319
2811 937 9 0 1336.969513 1257.427455 1251.942464
2812 938 1 0 1346.324571 1050.735327 1405.752145
2813 938 8 0 1343.511620 1046.468594 1397.156664
2814 938 9 0 1349.137521 1055.002060 1414.347627
2815 939 1 0 1360.402728 1309.531108 1018.950542
2816 939 8 0 1356.296192 1316.403511 1024.942741
2817 939 9 0 1364.509264 1302.658706 1012.958344
2818 940 1 0 1479.295253 1579.523796 1253.900706
2819 940 8 0 1475.099728 1583.731688 1245.857621
2820 940 9 0 1483.490777 1575.315904 1261.943791
2821 941 1 0 1012.942302 1207.923451 1382.319775
2822 941 8 0 1009.966454 1199.823258 1387.372616
2823 941 9 0 1015.918151 1216.023644 1377.266934
2824 942 1 0 1217.390404 1474.726161 1339.520612
2825 942 8 0 1215.900473 1484.614515 1339.497029
2826 942 9 0 1218.880336 1464.837807 1339.544195
2827 943 1 0 1338.023286 1361.685910 1381.788492
2828 943 8 0 1340.469062 1371.309297 1382.975338
2829 943 9 0 1335.577509 1352.062523 1380.601646
2830 944 1 0 1236.296569 1183.058686 1413.149572
2831 944 8 0 1228.108820 1185.966094 1418.100104
2832 944 9 0 1244.484317 1180.151279 1408.199041
2833 945 1 0 1481.206649 1454.296765 1006.694454
2834 945 8 0 1482.226009 1445.343063 1002.359465
2835 945 9 0 1480.187290 1463.250466 1011.029443
2836 946 1 0 1397.433894 1627.540331 1396.820311
2837 946 8 0 1396.674474 1617.569335 1396.770143
2838 946 9 0 1398.193314 1637.511327 1396.870478
2839 947 1 0 1374.085215 1376.924635 1016.454256
2840 947 8 0 1382.435495 1371.912588 1014.184406
2841 947 9 0 1365.734935 1381.936681 1018.724106
2842 948 1 0 1541.382847 1280.440702 1658.258012
2843 948 8 0 1539.870254 1290.131620 1660.206900
2844 948 9 0 1542.895441 1270.749783 1656.309124
2845 949 1 0 1524.693783 1175.467555 1179.563812
2846 949 8 0 1515.004946 1173.000014 1179.369712
2847 949 9 0 1534.382621 1177.935097 1179.757912
2848 950 1 0 1236.053769 1147.779711 1180.786367
2849 950 8 0 1226.553553 1144.779254 1179.924305
2850 950 9 0 1245.553985 1150.780168 1181.648428
2851 951 1 0 1357.625198 1589.059584 1627.331598
2852 951 8 0 1355.680729 1584.742431 1618.523577
2853 951 9 0 1359.569668 1593.376736 1636.139619
2854 952 1 0 1247.379591 1328.880366 1716.442518
2855 952 8 0 1238.325807 1331.693649 1713.262198
2856 952 9 0 1256.433376 1326.067083 1719.622837
2857 953 1 0 1398.396544 1584.009493 1652.881516
2858 953 8 0 1397.494592 1593.954600 1652.351097
2859 953 9 0 1399.298496 1574.064387 1653.411935
2860 954 1 0 1549.353102 1481.765991 1591.240733
2861 954 8 0 1549.061743 1485.112514 1600.659645
2862 954 9 0 1549.644462 1478.419468 1581.821822
2863 955 1 0 1384.046743 1132.492367 1515.452418
2864 955 8 0 1384.312077 1127.341525 1506.885130
2865 955 9 0 1383.781410 1137.643208 1524.019707
2866 956 1 0 1286.726341 1229.972733 1157.811579
2867 956 8 0 1284.418291 1222.064689 1163.480419
2868 956 9 0 1289.034391 1237.880776 1152.142738
2869 957 1 0 1357.526732 1357.900905 1068.428296
2870 957 8 0 1364.201129 1364.177465 1072.435441
2871 957 9 0 1350.852335 1351.624344 1064.421151
2872 958 1 0 1300.428215 1607.760770 1076.076402
2873 958 8 0 1297.044504 1605.626666 1066.911464
2874 958 9 0 1303.811926 1609.894874 1085.241341
2875 959 1 0 1506.412223 1290.918671 1653.868159
2876 959 8 0 1497.816173 1294.950408 1657.007110
2877 959 9 0 1515.008274 1286.886934 1650.729208
2878 960 1 0 1203.246471 1100.256047 1293.107974
2879 960 8 0 1202.391801 1108.104950 1299.245096
2880 960 9 0 1204.101141 1092.407144 1286.970853
2881 961 1 0 1343.353076 1546.859929 1160.249950
2882 961 8 0 1347.960324 1539.749180 1154.938591
2883 961 9 0 1338.745829 1553.970677 1165.561308
2884 962 1 0 1413.025031 1357.143354 1375.658709
2885 962 8 0 1406.665622 1364.858596 1375.477163
2886 962 9 0 1419.384441 1349.428113 1375.840255
2887 963 1 0 1527.320206 1218.332762 1470.500583
2888 963 8 0 1534.154780 1220.289479 1477.533354
2889 963 9 0 1520.485633 1216.376045 1463.467812
2890 964 1 0 1590.124134 1352.978002 1637.762278
2891 964 8 0 1587.987284 1350.523213 1628.306704
2892 964 9 0 1592.260984 1355.432791 1647.217852
2893 965 1 0 1425.562149 1534.736372 1274.882162
2894 965 8 0 1419.458158 1540.390562 1269.334962
2895 965 9 0 1431.666140 1529.082182 1280.429362
2896 966 1 0 1385.429131 1674.638886 1299.780667
2897 966 8 0 1378.491316 1667.513939 1300.830355
2898 966 9 0 1392.366946 1681.763834 1298.730979
2899 967 1 0 1459.604848 1477.400512 1617.953836
2900 967 8 0 1455.793670 1468.714851 1621.121520
2901 967 9 0 1463.416027 1486.086172 1614.786152
2902 968 1 0 1219.647075 1575.751499 1552.625126
2903 968 8 0 1223.027968 1577.212423 1561.922183
2904 968 9 0 1216.266181 1574.290575 1543.328070
2905 969 1 0 1433.275732 1331.875489 1425.636874
2906 969 8 0 1423.424445 1330.512909 1426.683539
2907 969 9 0 1443.127020 1333.238068 1424.590209
2908 970 1 0 1173.365799 1358.968912 1071.829602
2909 970 8 0 1170.302338 1368.465897 1072.479599
2910 970 9 0 1176.429259 1349.471928 1071.179604
2911 971 1 0 1484.084504 1037.627997 1165.395090
2912 971 8 0 1493.274918 1037.328766 1161.464855
2913 971 9 0 1474.894090 1037.927229 1169.325326
2914 972 1 0 1577.424118 1547.782172 1151.901867
2915 972 8 0 1572.275519 1539.213788 1152.175249
2916 972 9 0 1582.572716 1556.350555 1151.628486
2917 973 1 0 1642.953552 1292.992473 1460.602757
2918 973 8 0 1638.501955 1301.946262 1460.716537
2919 973 9 0 1647.405150 1284.038684 1460.488977
2920 974 1 0 1387.319131 1106.444015 1543.054827
2921 974 8 0 1382.525599 1097.937743 1545.214780
2922 974 9 0 1392.112663 1114.950286 1540.894874
2923 975 1 0 1300.138115 1144.013644 1482.520961
2924 975 8 0 1306.046203 1144.071677 1490.588869
2925 975 9 0 1294.230028 1143.955611 1474.453054
2926 976 1 0 1457.867638 1526.038216 1571.090544
2927 976 8 0 1453.509664 1533.768208 1566.480199
2928 976 9 0 1462.225613 1518.308225 1575.700890
2929 977 1 0 1252.434628 1349.208973 1699.567042
2930 977 8 0 1246.786383 1357.452577 1699.192447
2931 977 9 0 1258.082873 1340.965368 1699.941638
2932 978 1 0 1124.405480 1584.607801 1222.809657
2933 978 8 0 1133.464682 1580.440427 1223.560559
2934 978 9 0 1115.346278 1588.775175 1222.058755
2935 979 1 0 1267.591163 1295.833159 1487.253067
2936 979 8 0 1261.596481 1290.320660 1481.449952
2937 979 9 0 1273.585845 1301.345658 1493.056182
2938 980 1 0 1318.954821 1567.115181 1079.798184
2939 980 8 0 1318.345077 1572.149971 1088.416717
2940 980 9 0 1319.564566 1562.080391 1071.179652
2941 981 1 0 1095.077802 1484.916125 1569.592992
2942 981 8 0 1087.024843 1490.801738 1568.879259
2943 981 9 0 1103.130761 1479.030513 1570.306725
2944 982 1 0 1406.431287 1214.138801 1033.759816
2945 982 8 0 1400.840896 1216.080350 1025.698927
2946 982 9 0 1412.021677 1212.197251 1041.820704
2947 983 1 0 1241.794169 1171.598391 1628.232313
2948 983 8 0 1247.003250 1174.923306 1620.370353
2949 983 9 0 1236.585088 1168.273475 1636.094273
2950 984 1 0 1354.296456 1307.089653 1502.728204
2951 984 8 0 1353.912214 1316.099314 1507.050053
2952 984 9 0 1354.680698 1298.079993 1498.406356
2953 985 1 0 1312.443998 1213.186820 1124.110989
2954 985 8 0 1319.992337 1214.193800 1130.592390
2955 985 9 0 1304.895658 1212.179840 1117.629587
2956 986 1 0 1481.219025 1170.454663 1067.797301
2957 986 8 0 1471.765845 1170.400780 1071.058355
2958 986 9 0 1490.672206 1170.508545 1064.536248
2959 987 1 0 1609.633510 1212.818753 1235.750244
2960 987 8 0 1619.117391 1215.989593 1235.792348
2961 987 9 0 1600.149629 1209.647913 1235.708140
2962 988 1 0 1306.221042 1023.378949 1405.788335
2963 988 8 0 1309.958365 1032.649256 1406.094629
2964 988 9 0 1302.483719 1014.108641 1405.482041
2965 989 1 0 1381.623743 1459.688030 1372.738071
2966 989 8 0 1371.640964 1459.299121 1373.177261
2967 989 9 0 1391.606521 1460.076939 1372.298881
2968 990 1 0 1172.041158 1317.242227 1595.191241
2969 990 8 0 1178.155189 1324.926284 1593.300768
2970 990 9 0 1165.927126 1309.558170 1597.081715
2971 991 1 0 1079.632642 1270.814330 1193.594078
2972 991 8 0 1078.584271 1263.508298 1186.847018
2973 991 9 0 1080.681014 1278.120362 1200.341137
2974 992 1 0 1153.932354 1310.103885 1478.135598
2975 992 8 0 1148.970999 1304.208310 1471.761654
2976 992 9 0 1158.893708 1315.999460 1484.509542
2977 993 1 0 1155.549407 1533.052222 1559.228988
2978 993 8 0 1152.423279 1542.341365 1557.244263
2979 993 9 0 1158.675535 1523.763078 1561.213713
2980 994 1 0 1527.928424 1092.769830 1165.613420
2981 994 8 0 1532.216759 1101.719658 1166.842544
2982 994 9 0 1523.640088 1083.820001 1164.384296
2983 995 1 0 1601.110667 1212.183869 1503.498792
2984 995 8 0 1601.992316 1206.048669 1511.346214
2985 995 9 0 1600.229019 1218.319068 1495.651371
2986 996 1 0 1582.308350 1344.161710 1473.481591
2987 996 8 0 1581.112370 1343.808373 1463.559657
2988 996 9 0 1583.504329 1344.515048 1483.403526
2989 997 1 0 1053.264544 1219.133382 1432.657145
2990 997 8 0 1058.258664 1211.684391 1437.081091
2991 997 9 0 1048.270424 1226.582373 1428.233200
2992 998 1 0 1251.726994 1117.126302 1602.730285
2993 998 8 0 1242.281445 1119.700253 1604.769004
2994 998 9 0 1261.172544 1114.552351 1600.691566
2995 999 1 0 1488.206994 1496.799453 1338.986487
2996 999 8 0 1492.054200 1505.887472 1340.601085
2997 999 9 0 1484.359788 1487.711435 1337.371889
2998 1000 1 0 1505.983037 1386.796532 1513.659508
2999 1000 8 0 1509.530295 1381.108303 1521.079818
3000 1000 9 0 1502.435779 1392.484762 1506.239198
3001 1001 1 0 1657.436606 1356.835786 1112.822668
3002 1001 8 0 1660.283033 1366.391077 1113.593552
3003 1001 9 0 1654.590179 1347.280495 1112.051785
3004 1002 1 0 1089.303224 1341.766638 1332.159951
3005 1002 8 0 1089.835323 1351.312208 1329.227551
3006 1002 9 0 1088.771124 1332.221068 1335.092351
3007 1003 1 0 1301.435727 1067.629345 1481.757766
3008 1003 8 0 1294.110718 1073.835262 1484.556128
3009 1003 9 0 1308.760737 1061.423428 1478.959404
3010 1004 1 0 1710.433286 1461.420015 1334.627135
3011 1004 8 0 1705.632630 1467.561448 1340.891040
3012 1004 9 0 1715.233942 1455.278583 1328.363230
3013 1005 1 0 1345.320408 1031.070337 1302.688967
3014 1005 8 0 1349.793298 1031.953881 1311.589114
3015 1005 9 0 1340.847519 1030.186793 1293.788821
3016 1006 1 0 1568.017089 1115.349676 1353.920195
3017 1006 8 0 1577.070587 1114.239764 1358.019252
3018 1006 9 0 1558.963591 1116.459588 1349.821138
3019 1007 1 0 1472.670557 1606.324662 1481.432561
3020 1007 8 0 1468.747124 1597.131386 1481.131997
3021 1007 9 0 1476.593989 1615.517939 1481.733125
3022 1008 1 0 1365.391645 1230.189570 1001.249392
3023 1008 8 0 1364.008665 1238.299893 1006.933584
3024 1008 9 0 1366.774625 1222.079248 995.565200
3025 1009 1 0 1381.452233 1493.846059 1536.265648
3026 1009 8 0 1382.688384 1491.270711 1526.682355
3027 1009 9 0 1380.216082 1496.421407 1545.848941
3028 1010 1 0 1247.661563 1584.129900 1185.374834
3029 1010 8 0 1240.024433 1590.574638 1185.001207
3030 1010 9 0 1255.298693 1577.685161 1185.748461
3031 1011 1 0 1329.249765 1171.445743 1475.666026
3032 1011 8 0 1333.049934 1167.747191 1484.144200
3033 1011 9 0 1325.449597 1175.144295 1467.187852
3034 1012 1 0 1241.340640 1412.687323 1720.951590
3035 1012 8 0 1246.701172 1412.788204 1729.392829
3036 1012 9 0 1235.980108 1412.586442 1712.510351
3037 1013 1 0 1679.575889 1226.961870 1393.927864
3038 1013 8 0 1672.436233 1226.663451 1386.932420
3039 1013 9 0 1686.715546 1227.260288 1400.923309
3040 1014 1 0 1106.925260 1160.284482 1230.993558
3041 1014 8 0 1116.496289 1157.800859 1229.501239
3042 1014 9 0 1097.354231 1162.768106 1232.485877
3043 1015 1 0 1325.843039 1282.486253 1230.071418
3044 1015 8 0 1330.169388 1273.534164 1229.002402
3045 1015 9 0 1321.516690 1291.438343 1231.140435
3046 1016 1 0 1065.627843 1519.360266 1541.844066
3047 1016 8 0 1059.951775 1526.404097 1537.581827
3048 1016 9 0 1071.303911 1512.316434 1546.106306
3049 1017 1 0 1189.755749 1133.056445 1420.755493
3050 1017 8 0 1187.324464 1142.756345 1420.783526
3051 1017 9 0 1192.187034 1123.356545 1420.727459
3052 1018 1 0 1330.218185 1037.211894 1220.293003
3053 1018 8 0 1326.215176 1043.622936 1213.745143
3054 1018 9 0 1334.221194 1030.800852 1226.840862
3055 1019 1 0 1509.039492 1402.282113 1218.850295
3056 1019 8 0 1500.880531 1398.270132 1223.013870
3057 1019 9 0 1517.198454 1406.294094 1214.686720
3058 1020 1 0 1584.329236 1154.248958 1370.412355
3059 1020 8 0 1582.157346 1161.204220 1363.563470
3060 1020 9 0 1586.501125 1147.293696 1377.261240
3061 1021 1 0 1541.200602 1489.761965 1217.129920
3062 1021 8 0 1532.758432 1484.498905 1216.115045
3063 1021 9 0 1549.642772 1495.025025 1218.144794
3064 1022 1 0 1449.921613 1418.731349 1725.307447
3065 1022 8 0 1457.856331 1412.646894 1725.447697
3066 1022 9 0 1441.986896 1424.815804 1725.167196
3067 1023 1 0 1168.770063 1079.004860 1337.196772
3068 1023 8 0 1163.256689 1070.669351 1337.546056
3069 1023 9 0 1174.283436 1087.340369 1336.847488
3070 1024 1 0 1501.964915 1525.769710 1252.859992
3071 1024 8 0 1503.049263 1526.932398 1262.732800
3072 1024 9 0 1500.880568 1524.607022 1242.987183
3073 1025 1 0 1313.811088 1377.973078 1345.250631
3074 1025 8 0 1316.688099 1383.137389 1337.185105
3075 1025 9 0 1310.934077 1372.808767 1353.316156
3076 1026 1 0 1210.190036 1242.709018 1381.130297
3077 1026 8 0 1206.713244 1246.659813 1372.627172
3078 1026 9 0 1213.666829 1238.758222 1389.633421
3079 1027 1 0 1461.185512 1309.513650 1431.220701
3080 1027 8 0 1459.534526 1310.107240 1421.375810
3081 1027 9 0 1462.836499 1308.920061 1441.065593
3082 1028 1 0 1508.055400 1078.493718 1565.489413
3083 1028 8 0 1516.880220 1074.185516 1567.376727
3084 1028 9 0 1499.230581 1082.801921 1563.602099
3085 1029 1 0 1133.125953 1476.549617 1165.023987
3086 1029 8 0 1131.812407 1467.747252 1160.464058
3087 1029 9 0 1134.439500 1485.351983 1169.583917
3088 1030 1 0 1264.878911 1442.455853 1364.488083
3089 1030 8 0 1255.337286 1441.669841 1367.375918
3090 1030 9 0 1274.420535 1443.241866 1361.600249
3091 1031 1 0 1267.895033 1350.168656 1445.354056
3092 1031 8 0 1265.370332 1359.830188 1445.883850
3093 1031 9 0 1270.419735 1340.507124 1444.824261
3094 1032 1 0 1342.186805 1393.881330 1641.788870
3095 1032 8 0 1346.018309 1396.284611 1650.707604
3096 1032 9 0 1338.355301 1391.478049 1632.870136
3097 1033 1 0 1211.125907 1361.012280 1245.943304
3098 1033 8 0 1201.533271 1363.799116 1245.479761
3099 1033 9 0 1220.718544 1358.225445 1246.406847
3100 1034 1 0 1277.521217 1431.547081 1602.922186
3101 1034 8 0 1272.645811 1440.010391 1605.067597
3102 1034 9 0 1282.396623 1423.083770 1600.776774
3103 1035 1 0 1594.778431 1295.905512 1184.232157
3104 1035 8 0 1597.470754 1305.534616 1184.410398
3105 1035 9 0 1592.086109 1286.276409 1184.053916
3106 1036 1 0 1480.110729 1328.138480 1451.965351
3107 1036 8 0 1489.928164 1326.260564 1451.663000
3108 1036 9 0 1470.293295 1330.016396 1452.267703
3109 1037 1 0 1057.245450 1492.905977 1477.320782
3110 1037 8 0 1062.121044 1494.206446 1485.954284
3111 1037 9 0 1052.369855 1491.605508 1468.687280
3112 1038 1 0 1486.966612 1455.937795 1263.265993
3113 1038 8 0 1495.107105 1451.652476 1259.345737
3114 1038 9 0 1478.826118 1460.223115 1267.186249
3115 1039 1 0 1308.382859 1367.839680 1265.448518
3116 1039 8 0 1314.905035 1365.075709 1258.390071
3117 1039 9 0 1301.860683 1370.603652 1272.506965
3118 1040 1 0 1184.390136 1215.687836 1190.248289
3119 1040 8 0 1180.790374 1211.765150 1181.783406
3120 1040 9 0 1187.989898 1219.610521 1198.713173
3121 1041 1 0 1219.879696 1249.022291 1549.897584
3122 1041 8 0 1210.889441 1244.692081 1550.549195
3123 1041 9 0 1228.869951 1253.352502 1549.245973
3124 1042 1 0 1230.528305 1016.496435 1352.222492
3125 1042 8 0 1240.060136 1013.492766 1352.572043
3126 1042 9 0 1220.996475 1019.500103 1351.872940
3127 1043 1 0 1473.139426 1269.496492 1040.260629
3128 1043 8 0 1481.979686 1274.052228 1041.307087
3129 1043 9 0 1464.299166 1264.940757 1039.214170
3130 1044 1 0 1566.727135 1274.784009 1087.618131
3131 1044 8 0 1576.408617 1277.284795 1087.740496
3132 1044 9 0 1557.045652 1272.283224 1087.495766
3133 1045 1 0 1447.047824 1558.142557 1558.493274
3134 1045 8 0 1448.911580 1552.262720 1550.622193
3135 1045 9 0 1445.184067 1564.022395 1566.364356
3136 1046 1 0 1335.270343 1516.309965 1151.837823
3137 1046 8 0 1343.681057 1511.096526 1153.280025
3138 1046 9 0 1326.859629 1521.523405 1150.395621
3139 1047 1 0 1419.409535 1632.152804 1108.442458
3140 1047 8 0 1409.992457 1634.809869 1110.506104
3141 1047 9 0 1428.826614 1629.495740 1106.378812
3142 1048 1 0 1355.524533 1111.491323 1413.944012
3143 1048 8 0 1355.133886 1101.538302 1414.829883
3144 1048 9 0 1355.915179 1121.444344 1413.058141
3145 1049 1 0 1320.767068 1117.597331 1367.132885
3146 1049 8 0 1310.795764 1116.944337 1367.515905
3147 1049 9 0 1330.738371 1118.250324 1366.749864
3148 1050 1 0 1010.982599 1391.551326 1423.368560
3149 1050 8 0 1012.567907 1400.275393 1427.992136
3150 1050 9 0 1009.397292 1382.827259 1418.744984
3151 1051 1 0 1036.545320 1274.994036 1425.244593
3152 1051 8 0 1031.910162 1268.016174 1419.783389
3153 1051 9 0 1041.180479 1281.971898 1430.705798
3154 1052 1 0 1252.693382 1692.871021 1189.902793
3155 1052 8 0 1246.274018 1700.527309 1190.318748
3156 1052 9 0 1259.112747 1685.214733 1189.486838
3157 1053 1 0 1323.981787 1346.532889 1349.063873
3158 1053 8 0 1320.138723 1349.832998 1340.441800
3159 1053 9 0 1327.824850 1343.232781 1357.685946
3160 1054 1 0 1007.656571 1412.257679 1351.327580
3161 1054 8 0 1007.337155 1403.886834 1356.788984
3162 1054 9 0 1007.975987 1420.628524 1345.866176
3163 1055 1 0 1263.752606 1588.405942 1638.838644
3164 1055 8 0 1257.217245 1580.859910 1639.427251
3165 1055 9 0 1270.287966 1595.951975 1638.250037
3166 1056 1 0 1568.789825 1226.247664 1330.310994
3167 1056 8 0 1568.021414 1216.512573 1328.157500
3168 1056 9 0 1569.558236 1235.982756 1332.464487
3169 1057 1 0 1255.427216 1328.671828 1500.938485
3170 1057 8 0 1262.530369 1321.660407 1501.559125
3171 1057 9 0 1248.324062 1335.683248 1500.317846
3172 1058 1 0 1336.430954 1558.944270 1323.184933
3173 1058 8 0 1337.665616 1567.210750 1328.675008
3174 1058 9 0 1335.196291 1550.677790 1317.694858
3175 1059 1 0 1219.330530 1716.390349 1344.589969
3176 1059 8 0 1213.594555 1709.420777 1340.286057
3177 1059 9 0 1225.066505 1723.359921 1348.893882
3178 1060 1 0 1450.672422 1517.616194 1121.159604
3179 1060 8 0 1443.730646 1517.870972 1128.353131
3180 1060 9 0 1457.614198 1517.361417 1113.966077
3181 1061 1 0 1138.458720 1225.739690 1061.557292
3182 1061 8 0 1143.818530 1234.172293 1061.152758
3183 1061 9 0 1133.098911 1217.307087 1061.961826
3184 1062 1 0 1263.717095 1593.812070 1492.525306
3185 1062 8 0 1254.240354 1595.949970 1490.154489
3186 1062 9 0 1273.193835 1591.674170 1494.896123
3187 1063 1 0 1603.949030 1475.151848 1444.646097
3188 1063 8 0 1594.883132 1479.371217 1444.565954
3189 1063 9 0 1613.014928 1470.932478 1444.726241
3190 1064 1 0 1070.971237 1260.235597 1560.220780
3191 1064 8 0 1070.911870 1250.333410 1561.614752
3192 1064 9 0 1071.030604 1270.137785 1558.826809
3193 1065 1 0 1389.606916 1105.373529 1176.187730
3194 1065 8 0 1390.087305 1115.282288 1177.446982
3195 1065 9 0 1389.126528 1095.464770 1174.928477
3196 1066 1 0 1435.988427 1414.505462 1530.391526
3197 1066 8 0 1445.856474 1413.475914 1529.141850
3198 1066 9 0 1426.120381 1415.535009 1531.641202
3199 1067 1 0 1493.637362 1293.331046 1290.222914
3200 1067 8 0 1500.274327 1300.803924 1289.896127
3201 1067 9 0 1487.000398 1285.858167 1290.549701
3202 1068 1 0 1688.798874 1268.754477 1175.824231
3203 1068 8 0 1685.190708 1259.990421 1172.634801
3204 1068 9 0 1692.407040 1277.518533 1179.013660
3205 1069 1 0 1632.342023 1305.872787 1380.013923
3206 1069 8 0 1622.561284 1305.087741 1381.942872
3207 1069 9 0 1642.122763 1306.657833 1378.084974
3208 1070 1 0 1374.297527 1583.839460 1498.475776
3209 1070 8 0 1372.551039 1593.113727 1495.168549
3210 1070 9 0 1376.044014 1574.565193 1501.783003
3211 1071 1 0 1462.657085 1619.183901 1277.421555
3212 1071 8 0 1459.513948 1614.284250 1269.290497
3213 1071 9 0 1465.800222 1624.083553 1285.552613
3214 1072 1 0 1371.190567 1138.431681 1083.103530
3215 1072 8 0 1380.206492 1139.308325 1078.867424
3216 1072 9 0 1362.174642 1137.555038 1087.339636
3217 1073 1 0 1259.521034 1083.311184 1183.944461
3218 1073 8 0 1266.849481 1078.703753 1178.937921
3219 1073 9 0 1252.192588 1087.918616 1188.951001
3220 1074 1 0 1517.417412 1494.045969 1319.343565
3221 1074 8 0 1511.922240 1502.377215 1318.716337
3222 1074 9 0 1522.912583 1485.714722 1319.970793
3223 1075 1 0 1261.733268 1606.263383 1093.913674
3224 1075 8 0 1271.514608 1604.611503 1092.650078
3225 1075 9 0 1251.951928 1607.915264 1095.177269
3226 1076 1 0 1508.178580 1689.463824 1374.714500
3227 1076 8 0 1505.675998 1679.853718 1375.890486
3228 1076 9 0 1510.681161 1699.073931 1373.538514
3229 1077 1 0 1297.324043 1250.091829 1403.546359
3230 1077 8 0 1307.004284 1251.109743 1401.253593
3231 1077 9 0 1287.643802 1249.073914 1405.839126
3232 1078 1 0 1211.129242 1611.563578 1352.538943
3233 1078 8 0 1205.607335 1603.228937 1352.744613
3234 1078 9 0 1216.651149 1619.898219 1352.333273
3235 1079 1 0 1260.227402 1343.388472 1631.878234
3236 1079 8 0 1254.151823 1350.772667 1628.952315
3237 1079 9 0 1266.302981 1336.004277 1634.804153
3238 1080 1 0 1543.138401 1426.130921 1628.253396
3239 1080 8 0 1538.008503 1423.338297 1620.136414
3240 1080 9 0 1548.268299 1428.923544 1636.370378
3241 1081 1 0 1586.992120 1111.617007 1525.977961
3242 1081 8 0 1595.042205 1106.868380 1522.421744
3243 1081 9 0 1578.942035 1116.365634 1529.534177
3244 1082 1 0 1572.068550 1253.411714 1180.109257
3245 1082 8 0 1573.003502 1243.956649 1183.228168
3246 1082 9 0 1571.133597 1262.866779 1176.990346
3247 1083 1 0 1401.108153 1157.753541 1274.556286
3248 1083 8 0 1405.221079 1149.115622 1277.466649
3249 1083 9 0 1396.995228 1166.391459 1271.645924
3250 1084 1 0 1249.646467 1337.602059 1459.081733
3251 1084 8 0 1242.924574 1331.913813 1454.342535
3252 1084 9 0 1256.368360 1343.290306 1463.820932
3253 1085 1 0 1344.131991 1359.757027 1110.420469
3254 1085 8 0 1344.784328 1350.490396 1106.718576
3255 1085 9 0 1343.479653 1369.023658 1114.122362
3256 1086 1 0 1438.286098 1096.727203 1172.366365
3257 1086 8 0 1438.698102 1096.348032 1162.382053
3258 1086 9 0 1437.874094 1097.106375 1182.350677
3259 1087 1 0 1300.309550 1385.563170 1579.439454
3260 1087 8 0 1303.392002 1381.601803 1570.790404
3261 1087 9 0 1297.227097 1389.524537 1588.088503
3262 1088 1 0 1269.467774 1468.272541 1700.261764
3263 1088 8 0 1277.347872 1472.848433 1704.380655
3264 1088 9 0 1261.587676 1463.696649 1696.142873
3265 1089 1 0 1338.593358 1436.973486 1522.064889
3266 1089 8 0 1328.653385 1437.644330 1522.929119
3267 1089 9 0 1348.533332 1436.302642 1521.200658
3268 1090 1 0 1350.726513 1233.588635 1369.526535
3269 1090 8 0 1359.120324 1238.797725 1367.974337
3270 1090 9 0 1342.332702 1228.379546 1371.078733
3271 1091 1 0 1202.933625 1304.511482 1462.061671
3272 1091 8 0 1206.740989 1305.994639 1452.934556
3273 1091 9 0 1199.126261 1303.028326 1471.188786
3274 1092 1 0 1519.503449 1246.165980 1466.556277
3275 1092 8 0 1509.640265 1247.481380 1465.562630
3276 1092 9 0 1529.366632 1244.850580 1467.549924
3277 1093 1 0 1160.936898 1273.650801 1287.959717
3278 1093 8 0 1162.566435 1263.963013 1289.828239
3279 1093 9 0 1159.307361 1283.338589 1286.091196
3280 1094 1 0 1276.000700 1216.578648 1135.865951
3281 1094 8 0 1276.368668 1226.304267 1138.163107
3282 1094 9 0 1275.632732 1206.853028 1133.568795
3283 1095 1 0 1685.532221 1468.611152 1439.842423
3284 1095 8 0 1686.657092 1459.213035 1436.615961
3285 1095 9 0 1684.407349 1478.009269 1443.068885
3286 1096 1 0 1244.957722 1554.353685 1526.091726
3287 1096 8 0 1250.707069 1556.364345 1518.160632
3288 1096 9 0 1239.208375 1552.343025 1534.022820
3289 1097 1 0 1363.516178 1259.846573 1071.736682
3290 1097 8 0 1357.481311 1251.873039 1071.680707
3291 1097 9 0 1369.551045 1267.820107 1071.792658
3292 1098 1 0 1188.531806 1555.388212 1207.070312
3293 1098 8 0 1196.194527 1561.784391 1206.460717
3294 1098 9 0 1180.869085 1548.992034 1207.679907
3295 1099 1 0 1557.467719 1033.278808 1379.805924
3296 1099 8 0 1564.809254 1026.490880 1379.966895
3297 1099 9 0 1550.126185 1040.066735 1379.644953
3298 1100 1 0 1547.232009 1522.410606 1324.551451
3299 1100 8 0 1552.362717 1530.596672 1321.969949
3300 1100 9 0 1542.101301 1514.224539 1327.132954
3301 1101 1 0 1235.149570 1373.782742 1252.235689
3302 1101 8 0 1231.089258 1373.251098 1261.358804
3303 1101 9 0 1239.209882 1374.314386 1243.112575
3304 1102 1 0 1154.108922 1322.156821 1245.125672
3305 1102 8 0 1149.030950 1326.602579 1237.746686
3306 1102 9 0 1159.186895 1317.711063 1252.504658
3307 1103 1 0 1623.740056 1126.348165 1495.170022
3308 1103 8 0 1618.305329 1134.737341 1494.877679
3309 1103 9 0 1629.174783 1117.958988 1495.462366
3310 1104 1 0 1420.476366 1640.696228 1334.426637
3311 1104 8 0 1412.152523 1646.154865 1335.384198
3312 1104 9 0 1428.800209 1635.237592 1333.469076
3313 1105 1 0 1172.981000 1038.963079 1239.447080
3314 1105 8 0 1176.039397 1048.205801 1241.731439
3315 1105 9 0 1169.922604 1029.720357 1237.162720
3316 1106 1 0 1519.306083 1313.210670 1483.567721
3317 1106 8 0 1509.376014 1314.385433 1483.684620
3318 1106 9 0 1529.236152 1312.035907 1483.450822
3319 1107 1 0 1415.932912 1179.113063 1222.311631
3320 1107 8 0 1420.133641 1178.956748 1213.238073
3321 1107 9 0 1411.732184 1179.269378 1231.385188
3322 1108 1 0 1135.488029 1295.570040 1141.969477
3323 1108 8 0 1136.443228 1304.202846 1137.013445
3324 1108 9 0 1134.532829 1286.937234 1146.925510
3325 1109 1 0 1416.256754 1232.385192 1262.956972
3326 1109 8 0 1417.048691 1228.771768 1253.666331
3327 1109 9 0 1415.464818 1235.998616 1272.247612
3328 1110 1 0 1117.406390 1282.552623 1284.365485
3329 1110 8 0 1126.143052 1287.299541 1283.298947
3330 1110 9 0 1108.669728 1277.805704 1285.432023
3331 1111 1 0 1578.981084 1474.170086 1211.192518
3332 1111 8 0 1586.709393 1470.735279 1216.528747
3333 1111 9 0 1571.252775 1477.604893 1205.856290
3334 1112 1 0 1209.926001 1437.048820 1287.841538
3335 1112 8 0 1209.079789 1427.093068 1288.250113
3336 1112 9 0 1210.772213 1447.004572 1287.432962
3337 1113 1 0 1361.334422 1052.192179 1579.920364
3338 1113 8 0 1368.407130 1054.323028 1573.179719
3339 1113 9 0 1354.261715 1050.061330 1586.661009
3340 1114 1 0 1229.766187 1116.470318 1196.772091
3341 1114 8 0 1236.850890 1115.387843 1203.745988
3342 1114 9 0 1222.681485 1117.552794 1189.798194
3343 1115 1 0 1319.352867 1552.670105 1669.790548
3344 1115 8 0 1314.885942 1544.145402 1667.074664
3345 1115 9 0 1323.819792 1561.194807 1672.506433
3346 1116 1 0 1248.156363 1304.671939 1044.080563
3347 1116 8 0 1250.009992 1314.497596 1043.937319
3348 1116 9 0 1246.302734 1294.846281 1044.223808
3349 1117 1 0 1086.832299 1350.015197 1639.353478
3350 1117 8 0 1084.010083 1354.146558 1648.011824
3351 1117 9 0 1089.654515 1345.883837 1630.695132
3352 1118 1 0 1704.293833 1480.607018 1474.789684
3353 1118 8 0 1694.558667 1478.948816 1473.215862
3354 1118 9 0 1714.028998 1482.265221 1476.363505
3355 1119 1 0 1501.319822 1486.196444 1189.837708
3356 1119 8 0 1507.050038 1489.053015 1197.519155
3357 1119 9 0 1495.589605 1483.339874 1182.156262
3358 1120 1 0 1291.045435 1458.690840 1289.617077
3359 1120 8 0 1294.817445 1467.921159 1288.860006
3360 1120 9 0 1287.273426 1449.460521 1290.374149
3361 1121 1 0 1509.583331 1287.247337 1462.900767
3362 1121 8 0 1503.187463 1281.564362 1468.077318
3363 1121 9 0 1515.979198 1292.930313 1457.724217
3364 1122 1 0 1680.220535 1250.477907 1360.204118
3365 1122 8 0 1684.717627 1244.234922 1353.816528
3366 1122 9 0 1675.723443 1256.720892 1366.591708
3367 1123 1 0 1306.160802 1105.036944 1435.100747
3368 1123 8 0 1313.559353 1111.763617 1434.985329
3369 1123 9 0 1298.762251 1098.310272 1435.216164
3370 1124 1 0 1303.861367 1291.461271 1255.882949
3371 1124 8 0 1299.533684 1284.690313 1261.834863
3372 1124 9 0 1308.189050 1298.232229 1249.931035
3373 1125 1 0 1297.466097 1176.398094 1353.317804
3374 1125 8 0 1306.284638 1181.112529 1353.404119
3375 1125 9 0 1288.647557 1171.683660 1353.231488
3376 1126 1 0 1191.546882 1072.513349 1486.769137
3377 1126 8 0 1191.631392 1078.152921 1495.026745
3378 1126 9 0 1191.462372 1066.873778 1478.511528
3379 1127 1 0 991.923899 1384.711728 1441.704769
3380 1127 8 0 985.444055 1385.143611 1434.100488
3381 1127 9 0 998.403744 1384.279845 1449.309051
3382 1128 1 0 1128.315241 1174.644372 1489.875162
3383 1128 8 0 1129.667190 1167.839002 1497.076494
3384 1128 9 0 1126.963291 1181.449742 1482.673830
3385 1129 1 0 1056.633889 1173.988273 1286.849505
3386 1129 8 0 1063.404527 1166.688442 1287.782740
3387 1129 9 0 1049.863251 1181.288105 1285.916271
3388 1130 1 0 1422.468913 1613.449837 1529.042164
3389 1130 8 0 1413.591459 1614.991347 1533.379740
3390 1130 9 0 1431.346366 1611.908327 1524.704587
3391 1131 1 0 1298.540228 1490.449881 1122.159091
3392 1131 8 0 1301.942185 1496.457798 1129.393151
3393 1131 9 0 1295.138271 1484.441963 1114.925031
3394 1132 1 0 1650.314750 1500.611918 1194.102923
3395 1132 8 0 1657.231888 1505.914675 1189.200477
3396 1132 9 0 1643.397613 1495.309161 1199.005369
3397 1133 1 0 1313.071097 1312.371520 1589.483118
3398 1133 8 0 1305.177778 1317.419683 1585.988613
3399 1133 9 0 1320.964416 1307.323357 1592.977624
3400 1134 1 0 1038.410282 1383.453533 1556.631648
3401 1134 8 0 1037.391310 1391.921071 1551.410298
3402 1134 9 0 1039.429254 1374.985995 1561.852998
3403 1135 1 0 1682.761858 1210.018235 1414.003064
3404 1135 8 0 1682.769766 1216.664867 1421.474492
3405 1135 9 0 1682.753950 1203.371604 1406.531636
3406 1136 1 0 1276.058459 1616.319303 1403.315774
3407 1136 8 0 1267.687896 1616.683721 1397.856756
3408 1136 9 0 1284.429022 1615.954884 1408.774791
3409 1137 1 0 1401.498404 1261.738407 1663.837703
3410 1137 8 0 1393.608706 1267.620203 1665.614538
3411 1137 9 0 1409.388102 1255.856611 1662.060868
3412 1138 1 0 1240.836113 1624.003126 1171.798311
3413 1138 8 0 1239.194558 1632.326903 1177.091707
3414 1138 9 0 1242.477669 1615.679349 1166.504915
3415 1139 1 0 1268.179592 1017.521446 1398.140406
3416 1139 8 0 1258.368750 1015.599772 1397.906834
3417 1139 9 0 1277.990433 1019.443120 1398.373978
3418 1140 1 0 1637.916042 1183.288308 1323.021985
3419 1140 8 0 1638.688623 1185.924699 1332.637210
3420 1140 9 0 1637.143461 1180.651916 1313.406759
3421 1141 1 0 1244.984746 1273.102115 1629.566611
3422 1141 8 0 1249.547577 1269.183873 1637.555850
3423 1141 9 0 1240.421914 1277.020357 1621.577372
3424 1142 1 0 1276.886278 1069.637016 1336.718724
3425 1142 8 0 1271.989670 1078.315000 1337.564787
3426 1142 9 0 1281.782886 1060.959032 1335.872660
3427 1143 1 0 1396.707681 1596.007163 1351.100279
3428 1143 8 0 1397.103123 1605.840898 1352.872646
3429 1143 9 0 1396.312238 1586.173428 1349.327912
3430 1144 1 0 1282.829700 1468.678992 1532.213506
3431 1144 8 0 1281.423319 1460.764230 1526.265512
3432 1144 9 0 1284.236080 1476.593754 1538.161500
3433 1145 1 0 1496.174717 1380.031158 1057.670879
3434 1145 8 0 1500.647948 1388.763663 1055.738638
3435 1145 9 0 1491.701486 1371.298653 1059.603120
3436 1146 1 0 1297.527053 1330.084158 1612.728313
3437 1146 8 0 1289.322821 1330.155778 1618.445431
3438 1146 9 0 1305.731286 1330.012537 1607.011194
3439 1147 1 0 1218.419454 1649.096419 1479.251475
3440 1147 8 0 1216.400508 1651.121535 1488.833894
3441 1147 9 0 1220.438400 1647.071302 1469.669055
3442 1148 1 0 1541.943828 1190.042442 1134.642528
3443 1148 8 0 1551.673032 1192.090949 1135.713142
3444 1148 9 0 1532.214624 1187.993935 1133.571913
3445 1149 1 0 1213.397062 1275.162994 1536.393749
3446 1149 8 0 1218.905455 1282.966423 1539.354171
3447 1149 9 0 1207.888669 1267.359565 1533.433327
3448 1150 1 0 1375.756082 1208.427237 1329.969089
3449 1150 8 0 1373.703645 1199.133834 1333.038316
3450 1150 9 0 1377.808519 1217.720640 1326.899861
3451 1151 1 0 1333.886605 1286.062451 1381.976186
3452 1151 8 0 1332.017956 1276.345247 1383.419824
3453 1151 9 0 1335.755255 1295.779655 1380.532547
3454 1152 1 0 1113.766038 1478.287432 1348.579044
3455 1152 8 0 1120.851963 1485.051541 1346.569939
3456 1152 9 0 1106.680114 1471.523323 1350.588150
3457 1153 1 0 1454.872425 1211.917454 1130.011528
3458 1153 8 0 1455.624854 1209.339851 1139.644275
3459 1153 9 0 1454.119996 1214.495058 1120.378781
3460 1154 1 0 1210.621374 1092.746934 1399.261923
3461 1154 8 0 1218.317223 1087.820155 1395.199811
3462 1154 9 0 1202.925525 1097.673713 1403.324036
3463 1155 1 0 1415.752609 1537.736422 1369.392549
3464 1155 8 0 1412.216905 1534.550773 1378.187459
3465 1155 9 0 1419.288312 1540.922070 1360.597639
3466 1156 1 0 1702.377794 1174.079134 1332.723713
3467 1156 8 0 1704.909281 1179.943776 1340.417708
3468 1156 9 0 1699.846308 1168.214493 1325.029718
3469 1157 1 0 1109.665480 1564.821612 1573.878606
3470 1157 8 0 1103.769797 1568.360560 1566.617975
3471 1157 9 0 1115.561164 1561.282665 1581.139237
3472 1158 1 0 1268.628659 1008.797973 1522.885638
3473 1158 8 0 1258.896965 1006.541892 1523.337566
3474 1158 9 0 1278.360353 1011.054053 1522.433710
3475 1159 1 0 1378.524617 1403.786318 1736.747339
3476 1159 8 0 1373.020008 1408.307864 1729.729156
3477 1159 9 0 1384.029227 1399.264772 1743.765522
3478 1160 1 0 1666.443396 1346.629239 1218.547820
3479 1160 8 0 1659.428943 1344.883350 1211.637731
3480 1160 9 0 1673.457849 1348.375127 1225.457908
3481 1161 1 0 1339.181994 1262.539641 1187.580229
3482 1161 8 0 1342.706564 1271.897748 1187.636978
3483 1161 9 0 1335.657424 1253.181533 1187.523480
3484 1162 1 0 1541.346861 1165.089475 1147.047302
3485 1162 8 0 1542.079101 1174.535298 1150.247341
3486 1162 9 0 1540.614621 1155.643652 1143.847264
3487 1163 1 0 1574.964973 1194.393928 1347.480148
3488 1163 8 0 1582.252351 1201.228124 1347.913618
3489 1163 9 0 1567.677596 1187.559732 1347.046679
3490 1164 1 0 1531.192016 1098.777249 1200.234448
3491 1164 8 0 1526.106923 1091.301131 1195.962506
3492 1164 9 0 1536.277110 1106.253367 1204.506389
3493 1165 1 0 1558.794733 1281.927455 1454.910649
3494 1165 8 0 1560.062235 1290.861324 1450.600263
3495 1165 9 0 1557.527231 1272.993586 1459.221035
3496 1166 1 0 1407.182680 1297.673034 1334.081464
3497 1166 8 0 1416.414439 1295.620846 1337.331564
3498 1166 9 0 1397.950921 1299.725222 1330.831363
3499 1167 1 0 1126.688175 1533.947051 1136.909481
3500 1167 8 0 1121.173591 1542.233093 1137.874297
3501 1167 9 0 1132.202760 1525.661009 1135.944665
3502 1168 1 0 1451.680609 1431.525679 1461.131325
3503 1168 8 0 1458.025372 1437.945945 1465.435296
3504 1168 9 0 1445.335845 1425.105414 1456.827354
3505 1169 1 0 1274.558245 1448.444409 1248.275566
3506 1169 8 0 1282.265219 1443.133820 1251.796957
3507 1169 9 0 1266.851271 1453.754998 1244.754175
3508 1170 1 0 1442.984565 1132.569339 1617.753695
3509 1170 8 0 1433.458084 1129.580134 1618.311198
3510 1170 9 0 1452.511047 1135.558544 1617.196192
3511 1171 1 0 1649.044826 1363.799492 1512.449994
3512 1171 8 0 1646.408636 1355.612545 1507.348583
3513 1171 9 0 1651.681017 1371.986439 1517.551406
3514 1172 1 0 1117.426594 1096.446452 1200.952983
3515 1172 8 0 1113.087388 1089.636700 1195.053951
3516 1172 9 0 1121.765799 1103.256204 1206.852014
3517 1173 1 0 1435.028412 1423.448503 1126.476549
3518 1173 8 0 1434.920953 1433.283724 1124.671864
3519 1173 9 0 1435.135871 1413.613283 1128.281234
3520 1174 1 0 1459.594698 1219.209486 1159.790157
3521 1174 8 0 1450.027878 1216.299666 1159.884535
3522 1174 9 0 1469.161518 1222.119307 1159.695779
3523 1175 1 0 1293.210789 1619.944950 1441.460947
3524 1175 8 0 1297.815674 1616.719947 1449.731037
3525 1175 9 0 1288.605904 1623.169954 1433.190857
3526 1176 1 0 1345.389498 1200.322504 1347.047187
3527 1176 8 0 1339.688787 1208.405377 1345.574418
3528 1176 9 0 1351.090209 1192.239630 1348.519956
3529 1177 1 0 1413.843819 1052.469648 1347.594793
3530 1177 8 0 1423.640874 1051.538089 1349.369591
3531 1177 9 0 1404.046764 1053.401208 1345.819995
3532 1178 1 0 1682.513728 1431.895151 1297.940589
3533 1178 8 0 1680.421912 1434.175989 1307.449641
3534 1178 9 0 1684.605544 1429.614314 1288.431536
3535 1179 1 0 1459.342514 1389.337324 1139.288965
3536 1179 8 0 1468.950925 1391.776442 1137.973991
3537 1179 9 0 1449.734104 1386.898207 1140.603939
3538 1180 1 0 1436.906161 969.691077 1388.167547
3539 1180 8 0 1446.877307 969.555461 1388.914445
3540 1180 9 0 1426.935015 969.826694 1387.420650
3541 1181 1 0 1688.306416 1330.772638 1336.230155
3542 1181 8 0 1696.932985 1325.747884 1335.652100
3543 1181 9 0 1679.679847 1335.797392 1336.808210
3544 1182 1 0 1699.227214 1218.042202 1467.452187
3545 1182 8 0 1704.020675 1226.815536 1467.225590
3546 1182 9 0 1694.433754 1209.268868 1467.678785
3547 1183 1 0 1337.906788 1022.320920 1358.608432
3548 1183 8 0 1333.192400 1029.599596 1353.628931
3549 1183 9 0 1342.621176 1015.042245 1363.587933
3550 1184 1 0 1306.768164 1036.442496 1571.714125
3551 1184 8 0 1313.662890 1037.726891 1564.585795
3552 1184 9 0 1299.873438 1035.158102 1578.842454
3553 1185 1 0 1393.779859 1195.036729 1019.703408
3554 1185 8 0 1385.522771 1200.414898 1021.405112
3555 1185 9 0 1402.036947 1189.658561 1018.001704
3556 1186 1 0 1140.916671 1398.184372 1071.113310
3557 1186 8 0 1148.922021 1404.113657 1070.242709
3558 1186 9 0 1132.911321 1392.255088 1071.983910
3559 1187 1 0 1269.999290 1373.621327 1487.406071
3560 1187 8 0 1267.519092 1364.373078 1484.521888
3561 1187 9 0 1272.479488 1382.869575 1490.290255
3562 1188 1 0 1156.821144 1112.101364 1245.781271
3563 1188 8 0 1149.355497 1110.252446 1239.390213
3564 1188 9 0 1164.286790 1113.950282 1252.172329
3565 1189 1 0 1158.074956 1222.900757 1100.319199
3566 1189 8 0 1154.832084 1213.494845 1099.312917
3567 1189 9 0 1161.317827 1232.306669 1101.325482
3568 1190 1 0 1353.355434 1020.687724 1189.973669
3569 1190 8 0 1354.440131 1012.374115 1195.424113
3570 1190 9 0 1352.270738 1029.001333 1184.523225
3571 1191 1 0 1118.266639 1490.858867 1523.573573
3572 1191 8 0 1121.800407 1488.456674 1514.532447
3573 1191 9 0 1114.732872 1493.261060 1532.614698
3574 1192 1 0 1636.918249 1459.134992 1194.096096
3575 1192 8 0 1645.427877 1464.183844 1195.543624
3576 1192 9 0 1628.408622 1454.086140 1192.648568
3577 1193 1 0 1047.356539 1327.414887 1294.331275
3578 1193 8 0 1037.672875 1325.060215 1295.157207
3579 1193 9 0 1057.040204 1329.769559 1293.505342
3580 1194 1 0 1161.646119 1398.484240 1583.741540
3581 1194 8 0 1170.589312 1399.530490 1588.091789
3582 1194 9 0 1152.702927 1397.437989 1579.391291
3583 1195 1 0 1459.930451 1263.531955 1649.325758
3584 1195 8 0 1456.091081 1271.751577 1645.118973
3585 1195 9 0 1463.769820 1255.312332 1653.532544
3586 1196 1 0 1436.584419 1458.456527 985.549250
3587 1196 8 0 1444.724406 1456.219459 980.188640
3588 1196 9 0 1428.444431 1460.693594 990.909859
3589 1197 1 0 1394.799607 1526.095737 1074.718902
3590 1197 8 0 1388.644471 1518.338914 1073.323911
3591 1197 9 0 1400.954743 1533.852560 1076.113893
3592 1198 1 0 1110.998860 1338.694432 1420.843537
3593 1198 8 0 1109.438652 1348.146448 1417.975587
3594 1198 9 0 1112.559067 1329.242416 1423.711487
3595 1199 1 0 1244.436478 1417.380245 1524.940908
3596 1199 8 0 1254.240497 1415.435437 1524.626365
3597 1199 9 0 1234.632460 1419.325053 1525.255450
3598 1200 1 0 1605.031440 1501.733768 1570.889979
3599 1200 8 0 1595.882304 1501.978215 1574.919068
3600 1200 9 0 1614.180576 1501.489320 1566.860890
3601 1201 1 0 1440.428988 1043.875848 1159.473348
3602 1201 10 0 1444.016646 1039.312631 1167.616183
3603 1201 11 0 1436.841329 1048.439065 1151.330514
3604 1202 1 0 1673.948607 1301.219819 1140.698553
3605 1202 10 0 1675.227569 1309.032582 1146.807971
3606 1202 11 0 1672.669646 1293.407056 1134.589135
3607 1203 1 0 1541.406247 1236.361565 1418.239073
3608 1203 10 0 1533.175968 1240.111526 1422.505253
3609 1203 11 0 1549.636527 1232.611605 1413.972892
3610 1204 1 0 1288.707808 1269.824901 1529.392227
3611 1204 10 0 1279.301379 1267.311304 1527.111673
3612 1204 11 0 1298.114236 1272.338498 1531.672782
3613 1205 1 0 1214.262149 1269.066018 1506.654725
3614 1205 10 0 1224.230932 1269.847079 1506.770071
3615 1205 11 0 1204.293366 1268.284957 1506.539379
3616 1206 1 0 1226.804381 1442.872906 1142.721517
3617 1206 10 0 1231.867275 1440.646280 1151.052738
3618 1206 11 0 1221.741487 1445.099532 1134.390296
3619 1207 1 0 1003.284966 1206.948551 1286.222616
3620 1207 10 0 999.237464 1214.426566 1280.959821
3621 1207 11 0 1007.332469 1199.470536 1291.485411
3622 1208 1 0 1021.857058 1541.412973 1313.329163
3623 1208 10 0 1030.458542 1543.202071 1308.552805
3624 1208 11 0 1013.255574 1539.623875 1318.105522
3625 1209 1 0 1305.624693 1172.420383 1265.326685
3626 1209 10 0 1297.232904 1177.428232 1267.447847
3627 1209 11 0 1314.016482 1167.412535 1263.205523
3628 1210 1 0 1560.081238 1179.853418 1408.140108
3629 1210 10 0 1558.214697 1170.049373 1407.510247
3630 1210 11 0 1561.947780 1189.657463 1408.769969
3631 1211 1 0 1560.447533 1380.686909 1575.455257
3632 1211 10 0 1560.255317 1370.756510 1574.293256
3633 1211 11 0 1560.639749 1390.617307 1576.617257
3634 1212 1 0 1510.326549 1631.082747 1279.520992
3635 1212 10 0 1505.032969 1638.511417 1275.423081
3636 1212 11 0 1515.620128 1623.654076 1283.618904
3637 1213 1 0 1364.097936 1447.865424 1187.433007
3638 1213 10 0 1359.804803 1439.343786 1190.424777
3639 1213 11 0 1368.391069 1456.387063 1184.441238
3640 1214 1 0 1512.796051 1557.600101 1068.155557
3641 1214 10 0 1503.839700 1556.995136 1072.562121
3642 1214 11 0 1521.752401 1558.205067 1063.748993
3643 1215 1 0 1212.755804 1332.245106 1039.317957
3644 1215 10 0 1221.748823 1330.278731 1043.224232
3645 1215 11 0 1203.762785 1334.211480 1035.411682
3646 1216 1 0 1374.793870 1364.003365 1533.053392
3647 1216 10 0 1376.577494 1354.316337 1531.327072
3648 1216 11 0 1373.010246 1373.690393 1534.779712
3649 1217 1 0 1555.435030 1465.134652 1095.404592
3650 1217 10 0 1548.252486 1471.020614 1091.694267
3651 1217 11 0 1562.617574 1459.248690 1099.114917
3652 1218 1 0 1437.172993 1193.631488 1191.196179
3653 1218 10 0 1443.586204 1195.854061 1183.852414
3654 1218 11 0 1430.759782 1191.408916 1198.539945
3655 1219 1 0 1473.570516 1216.585234 1310.427974
3656 1219 10 0 1466.518908 1212.351973 1316.116059
3657 1219 11 0 1480.622125 1220.818496 1304.739889
3658 1220 1 0 1045.736108 1561.254325 1482.242417
3659 1220 10 0 1043.533421 1552.247939 1485.988507
3660 1220 11 0 1047.938795 1570.260711 1478.496327
3661 1221 1 0 1420.453743 1731.024596 1336.556974
3662 1221 10 0 1422.106551 1740.079970 1332.649491
3663 1221 11 0 1418.800935 1721.969222 1340.464457
3664 1222 1 0 1174.510254 1573.174944 1410.587870
3665 1222 10 0 1178.200124 1581.910876 1413.760937
3666 1222 11 0 1170.820383 1564.439012 1407.414803
3667 1223 1 0 1195.855843 1162.965007 1564.091869
3668 1223 10 0 1196.580059 1172.793574 1562.396348
3669 1223 11 0 1195.131627 1153.136441 1565.787391
3670 1224 1 0 1240.747333 1043.033475 1319.398394
3671 1224 10 0 1244.998849 1047.093345 1327.488021
3672 1224 11 0 1236.495817 1038.973604 1311.308767
3673 1225 1 0 1350.312846 1154.311765 1176.540960
3674 1225 10 0 1353.552049 1163.770756 1176.728200
3675 1225 11 0 1347.073643 1144.852774 1176.353719
3676 1226 1 0 1251.508648 1212.860730 1345.032381
3677 1226 10 0 1255.065559 1220.699614 1339.943150
3678 1226 11 0 1247.951736 1205.021845 1350.121611
3679 1227 1 0 1415.702372 1581.397561 1157.232696
3680 1227 10 0 1416.070733 1578.119855 1166.673085
3681 1227 11 0 1415.334010 1584.675268 1147.792306
3682 1228 1 0 1636.169088 1209.811838 1305.412406
3683 1228 10 0 1643.233733 1207.819900 1298.621016
3684 1228 11 0 1629.104443 1211.803776 1312.203796
3685 1229 1 0 1434.469443 1214.157189 1486.886847
3686 1229 10 0 1436.204520 1224.005470 1486.916327
3687 1229 11 0 1432.734366 1204.308908 1486.857366
3688 1230 1 0 1286.086677 1421.967447 1149.592883
3689 1230 10 0 1284.113553 1412.164384 1149.674929
3690 1230 11 0 1288.059800 1431.770511 1149.510838
3691 1231 1 0 1433.513276 1463.183828 1520.727669
3692 1231 10 0 1430.531454 1453.993926 1523.307287
3693 1231 11 0 1436.495098 1472.373731 1518.148050
3694 1232 1 0 1427.159739 1352.531537 1555.417839
3695 1232 10 0 1421.267903 1359.528872 1559.458084
3696 1232 11 0 1433.051575 1345.534202 1551.377595
3697 1233 1 0 1723.215506 1448.745511 1457.895171
3698 1233 10 0 1728.003739 1450.970274 1449.402630
3699 1233 11 0 1718.427273 1446.520748 1466.387712
3700 1234 1 0 1130.618035 1514.007981 1285.902316
3701 1234 10 0 1140.400334 1513.445067 1283.904878
3702 1234 11 0 1120.835736 1514.570895 1287.899755
3703 1235 1 0 1487.145636 997.629080 1402.827969
3704 1235 10 0 1478.108796 998.387488 1407.042270
3705 1235 11 0 1496.182477 996.870671 1398.613668
3706 1236 1 0 1096.733142 1113.110322 1378.411958
3707 1236 10 0 1092.787893 1122.084838 1376.438869
3708 1236 11 0 1100.678392 1104.135807 1380.385046
3709 1237 1 0 1375.792752 1686.528334 1203.568132
3710 1237 10 0 1384.597573 1691.229969 1202.960058
3711 1237 11 0 1366.987931 1681.826699 1204.176207
3712 1238 1 0 1571.138546 1523.071908 1257.337598
3713 1238 10 0 1574.705620 1513.730391 1257.227811
3714 1238 11 0 1567.571472 1532.413424 1257.447386
3715 1239 1 0 1166.577585 1662.460031 1251.998143
3716 1239 10 0 1165.518378 1657.898909 1260.834106
3717 1239 11 0 1167.636792 1667.021152 1243.162179
3718 1240 1 0 1314.997921 1467.618868 1547.510846
3719 1240 10 0 1307.061725 1469.686030 1541.788640
3720 1240 11 0 1322.934117 1465.551706 1553.233052
3721 1241 1 0 1125.077463 1139.010382 1343.885931
3722 1241 10 0 1122.672495 1130.699056 1348.899712
3723 1241 11 0 1127.482432 1147.321707 1338.872150
3724 1242 1 0 1231.572277 1478.995919 1120.288118
3725 1242 10 0 1239.723314 1482.176978 1125.129756
3726 1242 11 0 1223.421240 1475.814860 1115.446479
3727 1243 1 0 1583.931289 1422.100587 1216.732668
3728 1243 10 0 1588.128818 1418.681618 1225.140486
3729 1243 11 0 1579.733760 1425.519556 1208.324850
3730 1244 1 0 1360.867403 1420.817955 1511.162784
3731 1244 10 0 1353.267783 1416.551577 1506.259337
3732 1244 11 0 1368.467023 1425.084334 1516.066232
3733 1245 1 0 1195.744931 1638.273678 1412.661547
3734 1245 10 0 1198.127996 1645.970647 1406.738906
3735 1245 11 0 1193.361866 1630.576710 1418.584188
3736 1246 1 0 1076.127752 1267.681239 1270.253788
3737 1246 10 0 1077.961701 1258.895282 1274.663277
3738 1246 11 0 1074.293804 1276.467196 1265.844300
3739 1247 1 0 1484.899410 1325.218935 1714.393305
3740 1247 10 0 1493.597942 1327.735586 1718.636183
3741 1247 11 0 1476.200879 1322.702283 1710.150426
3742 1248 1 0 1253.205217 1497.693515 1297.337496
3743 1248 10 0 1260.582025 1504.056437 1299.594911
3744 1248 11 0 1245.828408 1491.330593 1295.080081
3745 1249 1 0 1210.972477 1548.902784 1072.719306
3746 1249 10 0 1217.673963 1554.694876 1077.360615
3747 1249 11 0 1204.270990 1543.110692 1068.077997
3748 1250 1 0 1072.598643 1253.803098 1147.988744
3749 1250 10 0 1064.318019 1248.809725 1150.537764
3750 1250 11 0 1080.879266 1258.796471 1145.439723
3751 1251 1 0 1482.081988 1320.707137 1262.353958
3752 1251 10 0 1481.117378 1330.324634 1259.790117
3753 1251 11 0 1483.046597 1311.089640 1264.917800
3754 1252 1 0 1336.220484 1213.216692 1725.238924
3755 1252 10 0 1345.986410 1215.279496 1724.629392
3756 1252 11 0 1326.454558 1211.153889 1725.848455
3757 1253 1 0 1225.972695 1206.530164 1330.989134
3758 1253 10 0 1227.871902 1208.106817 1340.679706
3759 1253 11 0 1224.073489 1204.953510 1321.298562
3760 1254 1 0 1463.686466 1098.550712 1587.083521
3761 1254 10 0 1461.105823 1100.033682 1577.536737
3762 1254 11 0 1466.267109 1097.067742 1596.630305
3763 1255 1 0 1453.792941 1558.509270 1527.428056
3764 1255 10 0 1454.808184 1548.561486 1527.323758
3765 1255 11 0 1452.777699 1568.457054 1527.532355
3766 1256 1 0 1507.591730 1102.303136 1206.476611
3767 1256 10 0 1510.906237 1111.736122 1206.295469
3768 1256 11 0 1504.277224 1092.870149 1206.657753
3769 1257 1 0 1374.572988 1543.198993 1279.215181
3770 1257 10 0 1371.222160 1545.764815 1270.149393
3771 1257 11 0 1377.923817 1540.633171 1288.280968
3772 1258 1 0 1213.061963 1037.287813 1253.879865
3773 1258 10 0 1204.897087 1036.052761 1248.239878
3774 1258 11 0 1221.226838 1038.522866 1259.519852
3775 1259 1 0 1523.407063 1651.919547 1210.788522
3776 1259 10 0 1526.482974 1655.053885 1201.804386
3777 1259 11 0 1520.331152 1648.785209 1219.772658
3778 1260 1 0 1205.096276 1382.019277 1399.395829
3779 1260 10 0 1208.224040 1372.609673 1400.690600
3780 1260 11 0 1201.968511 1391.428882 1398.101058
3781 1261 1 0 1524.288820 1674.671842 1306.789113
3782 1261 10 0 1519.761310 1672.994031 1315.546203
3783 1261 11 0 1528.816329 1676.349652 1298.032024
3784 1262 1 0 1375.820970 1476.197679 1223.840952
3785 1262 10 0 1366.265555 1478.924630 1224.962458
3786 1262 11 0 1385.376385 1473.470728 1222.719445
3787 1263 1 0 1098.409346 1235.684721 1346.028487
3788 1263 10 0 1099.354076 1245.583740 1347.085321
3789 1263 11 0 1097.464615 1225.785701 1344.971653
3790 1264 1 0 1250.455078 1474.322447 1668.751480
3791 1264 10 0 1251.634932 1474.567531 1678.678609
3792 1264 11 0 1249.275223 1474.077364 1658.824352
3793 1265 1 0 1294.056772 1480.319768 1355.330693
3794 1265 10 0 1302.694587 1477.666474 1359.614171
3795 1265 11 0 1285.418957 1482.973062 1351.047214
3796 1266 1 0 1098.953214 1251.976617 1260.616079
3797 1266 10 0 1104.681816 1259.711054 1257.902853
3798 1266 11 0 1093.224611 1244.242179 1263.329305
3799 1267 1 0 1695.971716 1405.614714 1292.831510
3800 1267 10 0 1698.189263 1407.338178 1283.234003
3801 1267 11 0 1693.754169 1403.891250 1302.429018
3802 1268 1 0 1417.080553 1058.673349 1461.086511
3803 1268 10 0 1418.326241 1051.201007 1467.614325
3804 1268 11 0 1415.834866 1066.145692 1454.558696
3805 1269 1 0 1375.013745 1041.809232 1554.381894
3806 1269 10 0 1384.743324 1042.490853 1556.588858
3807 1269 11 0 1365.284166 1041.127610 1552.174931
3808 1270 1 0 1474.540201 1341.523617 1085.476137
3809 1270 10 0 1474.348909 1343.537174 1075.682824
3810 1270 11 0 1474.731494 1339.510059 1095.269451
3811 1271 1 0 1455.226439 1422.422362 1186.783056
3812 1271 10 0 1447.864378 1423.775296 1180.152096
3813 1271 11 0 1462.588499 1421.069427 1193.414016
3814 1272 1 0 1343.575710 1397.988755 1255.692916
3815 1272 10 0 1342.920316 1404.227383 1263.480726
3816 1272 11 0 1344.231105 1391.750128 1247.905106
3817 1273 1 0 1175.620173 1211.585096 1370.459197
3818 1273 10 0 1169.478796 1210.237499 1378.235281
3819 1273 11 0 1181.761550 1212.932693 1362.683114
3820 1274 1 0 1423.768642 1576.950708 1091.757271
3821 1274 10 0 1430.731702 1569.782004 1092.111502
3822 1274 11 0 1416.805582 1584.119412 1091.403040
3823 1275 1 0 1062.082779 1457.040952 1498.183186
3824 1275 10 0 1063.690284 1447.229740 1499.258380
3825 1275 11 0 1060.475274 1466.852164 1497.107991
3826 1276 1 0 1447.524998 1464.452357 1243.151621
3827 1276 10 0 1449.017750 1473.932463 1245.962187
3828 1276 11 0 1446.032246 1454.972251 1240.341055
3829 1277 1 0 1492.665590 1217.775419 1468.449044
3830 1277 10 0 1486.638507 1222.093654 1475.159269
3831 1277 11 0 1498.692673 1213.457184 1461.738818
3832 1278 1 0 1482.379603 1462.095670 1239.975757
3833 1278 10 0 1474.172042 1460.372270 1245.422393
3834 1278 11 0 1490.587163 1463.819070 1234.529121
3835 1279 1 0 1241.668566 993.158963 1408.528562
3836 1279 10 0 1250.270629 989.456443 1412.035105
3837 1279 11 0 1233.066502 996.861483 1405.022019
3838 1280 1 0 1282.522780 1425.908892 1418.333673
3839 1280 10 0 1287.959480 1429.116069 1426.089723
3840 1280 11 0 1277.086080 1422.701715 1410.577624
3841 1281 1 0 1649.887216 1484.449174 1298.770083
3842 1281 10 0 1648.749057 1491.017620 1306.223949
3843 1281 11 0 1651.025374 1477.880728 1291.316217
3844 1282 1 0 1165.542551 1162.891898 1113.402486
3845 1282 10 0 1168.112004 1169.833664 1120.126308
3846 1282 11 0 1162.973097 1155.950131 1106.678663
3847 1283 1 0 1257.734286 1309.830729 1452.027849
3848 1283 10 0 1252.426662 1301.367379 1452.475986
3849 1283 11 0 1263.041911 1318.294080 1451.579712
3850 1284 1 0 1178.243967 1116.556857 1298.559895
3851 1284 10 0 1175.428724 1120.152421 1307.456317
3852 1284 11 0 1181.059211 1112.961294 1289.663473
3853 1285 1 0 1097.052051 1210.001557 1447.592238
3854 1285 10 0 1087.987356 1208.102098 1451.363624
3855 1285 11 0 1106.116746 1211.901016 1443.820852
3856 1286 1 0 1432.058088 1345.633098 1650.876376
3857 1286 10 0 1435.465891 1353.618093 1645.913843
3858 1286 11 0 1428.650285 1337.648104 1655.838910
3859 1287 1 0 1417.144471 1522.492920 1492.107305
3860 1287 10 0 1415.501102 1531.490231 1496.150536
3861 1287 11 0 1418.787840 1513.495608 1488.064073
3862 1288 1 0 1553.655111 1071.447385 1296.092429
3863 1288 10 0 1552.682061 1061.545308 1295.091412
3864 1288 11 0 1554.628161 1081.349463 1297.093445
3865 1289 1 0 1483.607286 1125.855046 1192.469135
3866 1289 10 0 1493.092307 1124.386168 1195.275696
3867 1289 11 0 1474.122266 1127.323925 1189.662574
3868 1290 1 0 1536.552770 1042.607300 1313.336142
3869 1290 10 0 1544.709165 1037.351240 1315.754209
3870 1290 11 0 1528.396375 1047.863361 1310.918075
3871 1291 1 0 1264.561648 1455.635718 1093.391541
3872 1291 10 0 1269.108697 1448.604719 1087.924422
3873 1291 11 0 1260.014599 1462.666718 1098.858660
3874 1292 1 0 1175.779585 1485.266268 1508.410586
3875 1292 10 0 1166.017868 1487.430105 1508.247190
3876 1292 11 0 1185.541301 1483.102430 1508.573982
3877 1293 1 0 1296.547762 1346.513820 1115.791319
3878 1293 10 0 1296.548179 1338.090211 1110.402181
3879 1293 11 0 1296.547346 1354.937429 1121.180458
3880 1294 1 0 1303.491607 1248.591833 1024.825225
3881 1294 10 0 1312.997126 1245.736080 1026.045796
3882 1294 11 0 1293.986089 1251.447585 1023.604653
3883 1295 1 0 1414.406966 1463.147376 1238.808059
3884 1295 10 0 1405.033518 1466.618974 1239.102131
3885 1295 11 0 1423.780414 1459.675777 1238.513988
3886 1296 1 0 1401.280018 1619.088339 1302.952188
3887 1296 10 0 1403.180065 1618.761957 1293.139783
3888 1296 11 0 1399.379970 1619.414722 1312.764593
3889 1297 1 0 1332.108883 1373.102114 1235.416402
3890 1297 10 0 1336.959735 1369.981531 1227.247485
3891 1297 11 0 1327.258032 1376.222696 1243.585319
3892 1298 1 0 1138.578015 1286.411041 1511.622450
3893 1298 10 0 1147.445072 1291.031582 1511.461519
3894 1298 11 0 1129.710959 1281.790499 1511.783382
3895 1299 1 0 1141.679647 1543.492420 1381.480130
3896 1299 10 0 1138.246433 1534.140607 1380.610286
3897 1299 11 0 1145.112861 1552.844233 1382.349975
3898 1300 1 0 1545.790047 1183.478887 1233.068934
3899 1300 10 0 1552.695757 1189.598353 1229.213638
3900 1300 11 0 1538.884337 1177.359421 1236.924230
3901 1301 1 0 1406.572435 1427.073541 1368.414204
3902 1301 10 0 1408.939853 1418.118790 1372.183523
3903 1301 11 0 1404.205017 1436.028292 1364.644884
3904 1302 1 0 1371.610510 1148.859183 1649.609947
3905 1302 10 0 1373.075713 1157.854394 1645.494204
3906 1302 11 0 1370.145307 1139.863971 1653.725691
3907 1303 1 0 1030.104945 1197.432402 1316.613450
3908 1303 10 0 1024.613455 1200.062392 1308.680815
3909 1303 11 0 1035.596435 1194.802412 1324.546085
3910 1304 1 0 1251.866963 1223.400324 1685.954879
3911 1304 10 0 1260.792451 1227.850273 1685.224386
3912 1304 11 0 1242.941476 1218.950375 1686.685372
3913 1305 1 0 1246.094108 1165.177101 1466.187940
3914 1305 10 0 1250.159056 1156.786029 1462.573233
3915 1305 11 0 1242.029160 1173.568173 1469.802648
3916 1306 1 0 1557.527836 1671.320865 1268.651271
3917 1306 10 0 1551.482765 1677.334255 1263.426688
3918 1306 11 0 1563.572906 1665.307476 1273.875854
3919 1307 1 0 1218.921572 1354.583236 1026.787260
3920 1307 10 0 1211.382855 1358.449323 1032.099615
3921 1307 11 0 1226.460290 1350.717150 1021.474906
3922 1308 1 0 1392.579488 1536.292383 1355.744757
3923 1308 10 0 1398.829738 1535.462442 1347.982955
3924 1308 11 0 1386.329238 1537.122324 1363.506559
3925 1309 1 0 1121.791626 1164.639564 1170.585761
3926 1309 10 0 1131.503799 1165.633762 1168.421214
3927 1309 11 0 1112.079453 1163.645365 1172.750308
3928 1310 1 0 1677.250680 1368.309689 1521.177072
3929 1310 10 0 1677.072732 1371.425237 1511.676457
3930 1310 11 0 1677.428627 1365.194141 1530.677688
3931 1311 1 0 1632.604051 1517.272499 1557.870494
3932 1311 10 0 1639.883250 1515.560284 1564.509889
3933 1311 11 0 1625.324852 1518.984714 1551.231098
3934 1312 1 0 1430.115648 1060.837933 1323.953730
3935 1312 10 0 1436.410430 1056.595382 1317.444009
3936 1312 11 0 1423.820865 1065.080485 1330.463451
3937 1313 1 0 1653.231006 1139.139848 1480.971480
3938 1313 10 0 1646.212002 1145.526063 1484.125817
3939 1313 11 0 1660.250011 1132.753633 1477.817143
3940 1314 1 0 1410.544132 1570.981531 1672.069005
3941 1314 10 0 1417.197985 1578.441594 1671.797507
3942 1314 11 0 1403.890280 1563.521469 1672.340503
3943 1315 1 0 1110.255567 1478.513877 1548.317676
3944 1315 10 0 1120.161644 1477.158468 1548.137384
3945 1315 11 0 1100.349490 1479.869286 1548.497968
3946 1316 1 0 1495.626630 1512.947227 1483.360605
3947 1316 10 0 1489.491402 1506.931470 1478.244977
3948 1316 11 0 1501.761858 1518.962983 1488.476233
3949 1317 1 0 1545.264526 1246.532264 1542.743558
3950 1317 10 0 1545.890927 1237.587993 1538.315506
3951 1317 11 0 1544.638125 1255.476535 1547.171609
3952 1318 1 0 1025.376559 1328.413510 1241.190862
3953 1318 10 0 1024.811387 1321.444504 1234.041490
3954 1318 11 0 1025.941731 1335.382517 1248.340235
3955 1319 1 0 1185.160154 1286.214659 1591.059535
3956 1319 10 0 1192.680709 1290.226903 1596.288602
3957 1319 11 0 1177.639599 1282.202414 1585.830468
3958 1320 1 0 1398.599519 1442.720793 1327.892236
3959 1320 10 0 1390.807649 1448.781300 1329.491300
3960 1320 11 0 1406.391389 1436.660285 1326.293171
3961 1321 1 0 1431.254695 1288.691294 1155.448358
3962 1321 10 0 1437.816335 1281.146176 1155.321571
3963 1321 11 0 1424.693054 1296.236411 1155.575144
3964 1322 1 0 1161.355959 1527.132728 1074.707372
3965 1322 10 0 1153.082975 1532.572077 1076.111374
3966 1322 11 0 1169.628943 1521.693379 1073.303371
3967 1323 1 0 1537.409809 1534.877329 1096.617717
3968 1323 10 0 1542.060564 1526.138450 1095.202628
3969 1323 11 0 1532.759053 1543.616207 1098.032805
3970 1324 1 0 1555.760770 1584.674048 1270.048307
3971 1324 10 0 1558.577799 1575.192281 1271.518150
3972 1324 11 0 1552.943741 1594.155816 1268.578464
3973 1325 1 0 1695.051588 1273.078946 1316.421831
3974 1325 10 0 1697.133801 1271.323907 1326.043900
3975 1325 11 0 1692.969374 1274.833985 1306.799761
3976 1326 1 0 1245.673799 1447.104124 1416.159754
3977 1326 10 0 1243.177065 1449.225657 1425.607791
3978 1326 11 0 1248.170533 1444.982591 1406.711716
3979 1327 1 0 1016.094628 1497.250373 1501.534959
3980 1327 10 0 1014.026196 1499.816442 1492.093726
3981 1327 11 0 1018.163061 1494.684304 1510.976192
3982 1328 1 0 1614.407615 1595.664652 1432.812098
3983 1328 10 0 1615.385066 1605.616211 1432.706958
3984 1328 11 0 1613.430164 1585.713093 1432.917237
3985 1329 1 0 1352.541614 1565.973250 1636.397510
3986 1329 10 0 1345.450169 1572.868878 1637.867790
3987 1329 11 0 1359.633059 1559.077622 1634.927229
3988 1330 1 0 1250.430217 1286.025009 1129.790746
3989 1330 10 0 1241.704898 1288.913759 1125.850705
3990 1330 11 0 1259.155537 1283.136259 1133.730787
3991 1331 1 0 1312.899260 1419.790451 1320.766259
3992 1331 10 0 1303.464164 1423.089278 1320.455289
3993 1331 11 0 1322.334356 1416.491624 1321.077229
3994 1332 1 0 1392.955628 1117.551364 1291.211624
3995 1332 10 0 1384.072444 1117.321867 1286.625081
3996 1332 11 0 1401.838811 1117.780861 1295.798167
3997 1333 1 0 1286.824447 1307.657841 1243.881760
3998 1333 10 0 1292.065366 1315.294020 1247.652904
3999 1333 11 0 1281.583528 1300.021662 1240.110615
4000 1334 1 0 1254.011133 1299.272439 1687.146660
4001 1334 10 0 1260.270910 1307.070847 1687.151995
4002 1334 11 0 1247.751356 1291.474032 1687.141324
4003 1335 1 0 1588.859207 1346.692923 1182.441859
4004 1335 10 0 1595.527855 1344.563821 1189.583011
4005 1335 11 0 1582.190559 1348.822026 1175.300706
4006 1336 1 0 1348.914869 1204.164748 1209.569702
4007 1336 10 0 1358.785919 1202.618676 1209.154921
4008 1336 11 0 1339.043820 1205.710819 1209.984482
4009 1337 1 0 1315.959413 1406.200601 1568.299626
4010 1337 10 0 1320.485545 1397.808727 1565.284568
4011 1337 11 0 1311.433280 1414.592475 1571.314684
4012 1338 1 0 1504.743713 1491.604765 1603.736113
4013 1338 10 0 1495.905247 1488.774144 1607.460238
4014 1338 11 0 1513.582179 1494.435386 1600.011989
4015 1339 1 0 1674.028650 1171.635524 1432.742467
4016 1339 10 0 1669.027941 1164.927209 1438.218908
4017 1339 11 0 1679.029359 1178.343840 1427.266025
4018 1340 1 0 1147.216207 1316.384520 1317.019579
4019 1340 10 0 1145.954467 1324.263045 1310.991573
4020 1340 11 0 1148.477947 1308.505995 1323.047585
4021 1341 1 0 1545.169913 1247.461599 1128.193616
4022 1341 10 0 1549.821034 1241.787863 1121.398340
4023 1341 11 0 1540.518792 1253.135336 1134.988893
4024 1342 1 0 1152.953282 1575.684873 1284.204337
4025 1342 10 0 1146.985385 1569.453095 1279.149721
4026 1342 11 0 1158.921180 1581.916651 1289.258953
4027 1343 1 0 1256.607819 1603.538141 1537.166435
4028 1343 10 0 1263.967704 1606.322770 1530.995703
4029 1343 11 0 1249.247934 1600.753512 1543.337167
4030 1344 1 0 1092.757436 1536.140601 1450.538986
4031 1344 10 0 1089.605913 1526.865218 1452.547758
4032 1344 11 0 1095.908958 1545.415985 1448.530215
4033 1345 1 0 1155.550129 1279.415013 1333.564410
4034 1345 10 0 1158.781048 1270.007748 1332.532654
4035 1345 11 0 1152.319209 1288.822278 1334.596165
4036 1346 1 0 1167.286996 1228.941722 1320.621315
4037 1346 10 0 1170.129544 1236.674359 1326.289317
4038 1346 11 0 1164.444448 1221.209084 1314.953314
4039 1347 1 0 1576.814586 1440.155105 1481.501726
4040 1347 10 0 1569.081323 1446.415299 1480.498429
4041 1347 11 0 1584.547850 1433.894911 1482.505024
4042 1348 1 0 1302.107051 1672.108622 1483.858787
4043 1348 10 0 1298.845905 1681.547553 1484.379851
4044 1348 11 0 1305.368197 1662.669691 1483.337723
4045 1349 1 0 1499.055388 1618.077309 1358.099716
4046 1349 10 0 1507.833858 1622.223180 1360.497681
4047 1349 11 0 1490.276919 1613.931438 1355.701752
4048 1350 1 0 1490.712632 1326.607978 1076.350233
4049 1350 10 0 1492.374568 1325.958319 1086.189741
4050 1350 11 0 1489.050696 1327.257637 1066.510725
4051 1351 1 0 1301.393186 1202.608843 1545.029542
4052 1351 10 0 1293.154754 1198.798513 1549.225925
4053 1351 11 0 1309.631617 1206.419174 1540.833160
4054 1352 1 0 1372.774154 1303.642157 1566.880803
4055 1352 10 0 1380.598867 1298.985850 1562.746476
4056 1352 11 0 1364.949440 1308.298465 1571.015130
4057 1353 1 0 1568.018332 1155.424689 1220.007989
4058 1353 10 0 1574.310647 1156.858966 1212.369296
4059 1353 11 0 1561.726017 1153.990413 1227.646681
4060 1354 1 0 1239.488901 1632.858188 1109.211893
4061 1354 10 0 1231.271982 1635.425844 1104.123731
4062 1354 11 0 1247.705820 1630.290532 1114.300054
4063 1355 1 0 1433.730240 1223.986200 1544.541701
4064 1355 10 0 1431.154414 1217.441037 1537.433539
4065 1355 11 0 1436.306066 1230.531362 1551.649863
4066 1356 1 0 1655.942718 1300.169582 1479.479515
4067 1356 10 0 1660.655285 1291.355583 1479.803755
4068 1356 11 0 1651.230151 1308.983581 1479.155275
4069 1357 1 0 1261.387140 1479.643176 1526.153382
4070 1357 10 0 1263.494331 1486.968387 1532.626482
4071 1357 11 0 1259.279950 1472.317964 1519.680282
4072 1358 1 0 1270.200912 1338.305754 1132.759567
4073 1358 10 0 1266.532440 1330.490558 1137.805856
4074 1358 11 0 1273.869385 1346.120949 1127.713279
4075 1359 1 0 1412.355341 1383.425187 1306.805514
4076 1359 10 0 1407.931151 1376.876109 1312.932187
4077 1359 11 0 1416.779531 1389.974265 1300.678841
4078 1360 1 0 1666.453582 1472.732992 1473.658417
4079 1360 10 0 1672.402884 1465.005047 1471.448288
4080 1360 11 0 1660.504281 1480.460937 1475.868547
4081 1361 1 0 1493.182200 1371.827167 1357.484466
4082 1361 10 0 1483.385896 1369.824558 1357.632760
4083 1361 11 0 1502.978504 1373.829775 1357.336173
4084 1362 1 0 1410.316625 1408.450889 1102.193796
4085 1362 10 0 1410.913905 1399.621474 1106.850478
4086 1362 11 0 1409.719346 1417.280304 1097.537115
4087 1363 1 0 1504.557799 1429.455967 1423.285007
4088 1363 10 0 1500.121317 1437.190403 1427.812271
4089 1363 11 0 1508.994282 1421.721532 1418.757742
4090 1364 1 0 1157.940837 1431.692141 1244.646237
4091 1364 10 0 1158.720857 1436.011330 1253.631569
4092 1364 11 0 1157.160818 1427.372952 1235.660906
4093 1365 1 0 1238.011582 1247.863015 1675.872566
4094 1365 10 0 1237.262913 1257.831368 1676.139826
4095 1365 11 0 1238.760252 1237.894661 1675.605305
4096 1366 1 0 1580.211432 1217.914262 1125.573011
4097 1366 10 0 1574.474416 1225.864306 1123.602368
4098 1366 11 0 1585.948449 1209.964218 1127.543654
4099 1367 1 0 1150.814934 1550.958178 1208.350662
4100 1367 10 0 1144.353245 1543.326293 1208.380801
4101 1367 11 0 1157.276623 1558.590063 1208.320524
4102 1368 1 0 1295.837374 1605.791729 1500.570589
4103 1368 10 0 1289.549908 1611.144311 1494.929877
4104 1368 11 0 1302.124841 1600.439148 1506.211301
4105 1369 1 0 1415.678293 1520.144234 1583.861659
4106 1369 10 0 1412.201548 1512.545950 1578.368179
4107 1369 11 0 1419.155037 1527.742518 1589.355139
4108 1370 1 0 1367.312110 1201.300092 1541.474657
4109 1370 10 0 1372.562371 1203.653508 1549.653667
4110 1370 11 0 1362.061850 1198.946677 1533.295648
4111 1371 1 0 1060.085430 1454.130857 1576.287622
4112 1371 10 0 1061.343911 1462.715176 1571.315129
4113 1371 11 0 1058.826950 1445.546537 1581.260115
4114 1372 1 0 1520.721239 1386.572199 1462.226797
4115 1372 10 0 1511.757717 1384.177214 1465.957657
4116 1372 11 0 1529.684762 1388.967183 1458.495937
4117 1373 1 0 1655.728524 1187.733421 1461.366962
4118 1373 10 0 1664.271978 1188.414156 1466.519243
4119 1373 11 0 1647.185070 1187.052685 1456.214682
4120 1374 1 0 1656.273342 1221.934445 1469.345445
4121 1374 10 0 1666.150526 1221.783064 1467.790354
4122 1374 11 0 1646.396157 1222.085827 1470.900536
4123 1375 1 0 1020.074134 1317.393086 1316.467343
4124 1375 10 0 1014.032062 1325.339952 1317.051021
4125 1375 11 0 1026.116206 1309.446220 1315.883664
4126 1376 1 0 970.283485 1293.827829 1298.198310
4127 1376 10 0 970.318933 1303.794194 1299.017028
4128 1376 11 0 970.248038 1283.861463 1297.379593
4129 1377 1 0 1491.977953 1131.156472 1170.149130
4130 1377 10 0 1499.687761 1133.730915 1175.974171
4131 1377 11 0 1484.268144 1128.582029 1164.324090
4132 1378 1 0 1456.838304 1047.727965 1212.529870
4133 1378 10 0 1457.831994 1057.242074 1215.444372
4134 1378 11 0 1455.844613 1038.213857 1209.615368
4135 1379 1 0 1441.204191 1536.568111 1483.827625
4136 1379 10 0 1434.862019 1544.230103 1482.792866
4137 1379 11 0 1447.546363 1528.906119 1484.862385
4138 1380 1 0 1337.528466 1188.920877 1047.778046
4139 1380 10 0 1336.153211 1186.072708 1057.264700
4140 1380 11 0 1338.903721 1191.769046 1038.291392
4141 1381 1 0 1351.835349 1707.331637 1433.111724
4142 1381 10 0 1353.076215 1717.241730 1432.611420
4143 1381 11 0 1350.594482 1697.421544 1433.612028
4144 1382 1 0 1184.604272 1657.656948 1308.121457
4145 1382 10 0 1192.397629 1660.356799 1302.466866
4146 1382 11 0 1176.810916 1654.957098 1313.776048
4147 1383 1 0 1178.732454 1539.325462 1499.084371
4148 1383 10 0 1175.324901 1537.834042 1508.366842
4149 1383 11 0 1182.140007 1540.816882 1489.801901
4150 1384 1 0 1211.469754 1207.475525 1570.895886
4151 1384 10 0 1213.267222 1201.239087 1563.288260
4152 1384 11 0 1209.672287 1213.711962 1578.503511
4153 1385 1 0 1533.833357 1558.437697 1498.533066
4154 1385 10 0 1540.129104 1566.122294 1497.388271
4155 1385 11 0 1527.537611 1550.753101 1499.677861
4156 1386 1 0 1218.066418 1557.301252 1280.467003
4157 1386 10 0 1224.016528 1549.524166 1278.438918
4158 1386 11 0 1212.116308 1565.078338 1282.495087
4159 1387 1 0 1437.631580 1336.243499 1705.187595
4160 1387 10 0 1436.563531 1338.607064 1714.845382
4161 1387 11 0 1438.699628 1333.879935 1695.529809
4162 1388 1 0 1666.505284 1319.170809 1341.993474
4163 1388 10 0 1671.516259 1317.133874 1350.404242
4164 1388 11 0 1661.494309 1321.207744 1333.582705
4165 1389 1 0 1335.568875 1414.427477 1075.634645
4166 1389 10 0 1330.575137 1405.773564 1076.049829
4167 1389 11 0 1340.562614 1423.081389 1075.219462
4168 1390 1 0 1073.573608 1355.604940 1590.470625
4169 1390 10 0 1079.367723 1348.714203 1594.823321
4170 1390 11 0 1067.779492 1362.495678 1586.117928
4171 1391 1 0 1392.572169 1362.497960 1550.151655
4172 1391 10 0 1389.899638 1372.090547 1551.068086
4173 1391 11 0 1395.244701 1352.905373 1549.235223
4174 1392 1 0 1407.949531 1387.316667 1140.603904
4175 1392 10 0 1407.816934 1377.437163 1139.061884
4176 1392 11 0 1408.082128 1397.196171 1142.145923
4177 1393 1 0 1556.292397 1418.351671 1482.821020
4178 1393 10 0 1553.141690 1420.369536 1492.094707
4179 1393 11 0 1559.443103 1416.333807 1473.547333
4180 1394 1 0 1220.383530 1381.963961 1581.812429
4181 1394 10 0 1214.565648 1373.853793 1582.426774
4182 1394 11 0 1226.201412 1390.074130 1581.198083
4183 1395 1 0 1204.504343 1587.110990 1419.167914
4184 1395 10 0 1201.189502 1593.632477 1425.985687
4185 1395 11 0 1207.819185 1580.589502 1412.350141
4186 1396 1 0 1025.872173 1549.218202 1285.746037
4187 1396 10 0 1033.564766 1543.006914 1284.248067
4188 1396 11 0 1018.179580 1555.429489 1287.244007
4189 1397 1 0 1480.803838 1443.559768 1703.877142
4190 1397 10 0 1473.369613 1437.412522 1706.512224
4191 1397 11 0 1488.238064 1449.707014 1701.242060
4192 1398 1 0 1620.855174 1308.023268 1183.268240
4193 1398 10 0 1617.340991 1316.686617 1186.817452
4194 1398 11 0 1624.369356 1299.359919 1179.719028
4195 1399 1 0 1493.335382 1048.999039 1465.088626
4196 1399 10 0 1498.543253 1045.394580 1472.827228
4197 1399 11 0 1488.127510 1052.603497 1457.350025
4198 1400 1 0 1643.581767 1301.220002 1524.516770
4199 1400 10 0 1638.087925 1309.567247 1524.892532
4200 1400 11 0 1649.075609 1292.872756 1524.141007
4201 1401 1 0 1605.558002 1138.651401 1252.909541
4202 1401 10 0 1610.637935 1146.966822 1250.662751
4203 1401 11 0 1600.478070 1130.335980 1255.156331
4204 1402 1 0 1649.905788 1234.391400 1317.179032
4205 1402 10 0 1644.538769 1233.875782 1325.600983
4206 1402 11 0 1655.272807 1234.907018 1308.757082
4207 1403 1 0 1394.676688 1366.769566 1089.032331
4208 1403 10 0 1387.016866 1360.356069 1089.473009
4209 1403 11 0 1402.336509 1373.183062 1088.591653
4210 1404 1 0 1449.329566 1662.518189 1400.448859
4211 1404 10 0 1447.674388 1654.922149 1394.159140
4212 1404 11 0 1450.984744 1670.114229 1406.738578
4213 1405 1 0 1384.170555 1467.363142 1278.236372
4214 1405 10 0 1392.927157 1471.208953 1275.315471
4215 1405 11 0 1375.413954 1463.517330 1281.157273
4216 1406 1 0 1188.043157 1055.706587 1340.292778
4217 1406 10 0 1184.362367 1048.561911 1346.243021
4218 1406 11 0 1191.723947 1062.851263 1334.342536
4219 1407 1 0 1039.185317 1199.334923 1203.333304
4220 1407 10 0 1031.436371 1193.298626 1201.457948
4221 1407 11 0 1046.934262 1205.371221 1205.208660
4222 1408 1 0 1480.396924 1645.016250 1202.750960
4223 1408 10 0 1483.707635 1646.674446 1212.040179
4224 1408 11 0 1477.086214 1643.358054 1193.461742
4225 1409 1 0 1096.275918 1423.416464 1511.336646
4226 1409 10 0 1103.687975 1426.914284 1505.607191
4227 1409 11 0 1088.863860 1419.918644 1517.066101
4228 1410 1 0 1529.395578 1532.980417 1248.315936
4229 1410 10 0 1520.196729 1536.000987 1245.814466
4230 1410 11 0 1538.594426 1529.959847 1250.817405
4231 1411 1 0 1590.895926 1124.237201 1504.923831
4232 1411 10 0 1599.149861 1129.882717 1504.950728
4233 1411 11 0 1582.641992 1118.591686 1504.896935
4234 1412 1 0 1712.318955 1402.861900 1219.478584
4235 1412 10 0 1719.620639 1403.813115 1212.712448
4236 1412 11 0 1705.017271 1401.910684 1226.244721
4237 1413 1 0 1504.425512 1091.120332 1183.417401
4238 1413 10 0 1506.356547 1100.061902 1179.377670
4239 1413 11 0 1502.494477 1082.178762 1187.457133
4240 1414 1 0 1505.891434 1094.607935 1236.099893
4241 1414 10 0 1497.117518 1095.298168 1240.847732
4242 1414 11 0 1514.665351 1093.917702 1231.352055
4243 1415 1 0 1641.532450 1616.387847 1383.355770
4244 1415 10 0 1649.075715 1613.117611 1377.663256
4245 1415 11 0 1633.989186 1619.658082 1389.048285
4246 1416 1 0 1307.380439 1257.293242 1181.167583
4247 1416 10 0 1305.536424 1248.854541 1176.128938
4248 1416 11 0 1309.224453 1265.731942 1186.206228
4249 1417 1 0 1364.547055 1109.953868 1525.211840
4250 1417 10 0 1366.827779 1119.306811 1522.506150
4251 1417 11 0 1362.266331 1100.600925 1527.917530
4252 1418 1 0 1301.202103 1480.457202 1181.227620
4253 1418 10 0 1297.239969 1487.206349 1175.002629
4254 1418 11 0 1305.164237 1473.708055 1187.452610
4255 1419 1 0 1447.870205 1723.535298 1351.732316
4256 1419 10 0 1438.811876 1719.300939 1351.602349
4257 1419 11 0 1456.928533 1727.769656 1351.862283
4258 1420 1 0 1246.517255 1590.250900 1470.317526
4259 1420 10 0 1242.329766 1599.308208 1470.973340
4260 1420 11 0 1250.704745 1581.193591 1469.661712
4261 1421 1 0 1075.362183 1543.823224 1359.454284
4262 1421 10 0 1077.084745 1553.621995 1358.445888
4263 1421 11 0 1073.639622 1534.024452 1360.462680
4264 1422 1 0 1592.422594 1584.048225 1315.049919
4265 1422 10 0 1595.324300 1579.599268 1306.577205
4266 1422 11 0 1589.520888 1588.497182 1323.522633
4267 1423 1 0 1491.341062 1706.648066 1436.481573
4268 1423 10 0 1490.572583 1697.007673 1439.025636
4269 1423 11 0 1492.109541 1716.288460 1433.937511
4270 1424 1 0 1084.591047 1086.636698 1409.057547
4271 1424 10 0 1091.225328 1093.929805 1410.729943
4272 1424 11 0 1077.956766 1079.343592 1407.385150
4273 1425 1 0 1369.352666 1310.277538 1333.961310
4274 1425 10 0 1364.870231 1319.024625 1335.804201
4275 1425 11 0 1373.835100 1301.530451 1332.118420
4276 1426 1 0 987.669760 1400.513442 1478.979335
4277 1426 10 0 988.193792 1390.529951 1479.214496
4278 1426 11 0 987.145729 1410.496933 1478.744175
4279 1427 1 0 1478.198425 1567.795277 1495.835003
4280 1427 10 0 1472.977154 1575.865357 1498.594010
4281 1427 11 0 1483.419697 1559.725196 1493.075995
4282 1428 1 0 1313.840707 1250.731630 1304.840403
4283 1428 10 0 1323.650540 1252.199701 1306.110029
4284 1428 11 0 1304.030874 1249.263560 1303.570776
4285 1429 1 0 1361.025347 1002.551769 1288.086911
4286 1429 10 0 1367.248532 1010.373837 1288.382260
4287 1429 11 0 1354.802163 994.729701 1287.791563
4288 1430 1 0 1271.419759 1170.934844 1460.259461
4289 1430 10 0 1270.724104 1171.403676 1450.294710
4290 1430 11 0 1272.115415 1170.466011 1470.224212
4291 1431 1 0 1464.446545 1041.067848 1459.993602
4292 1431 10 0 1462.103373 1043.891317 1469.296159
4293 1431 11 0 1466.789717 1038.244378 1450.691045
4294 1432 1 0 1383.606321 1435.616437 1022.427461
4295 1432 10 0 1390.776533 1442.418667 1020.905050
4296 1432 11 0 1376.436110 1428.814207 1023.949872
4297 1433 1 0 1237.105846 1678.095016 1348.506144
4298 1433 10 0 1240.693714 1680.677218 1339.536226
4299 1433 11 0 1233.517977 1675.512814 1357.476063
4300 1434 1 0 1362.753905 1081.897189 1369.012382
4301 1434 10 0 1369.067162 1089.414934 1370.916670
4302 1434 11 0 1356.440649 1074.379445 1367.108094
4303 1435 1 0 1331.914298 1436.347304 1449.116258
4304 1435 10 0 1325.849317 1442.997918 1444.759041
4305 1435 11 0 1337.979280 1429.696690 1453.473474
4306 1436 1 0 1239.016610 1054.430636 1204.544384
4307 1436 10 0 1235.132396 1061.979150 1199.259234
4308 1436 11 0 1242.900825 1046.882122 1209.829535
4309 1437 1 0 1023.047952 1331.590373 1172.848377
4310 1437 10 0 1015.369363 1328.595285 1178.511301
4311 1437 11 0 1030.726542 1334.585461 1167.185453
4312 1438 1 0 1068.358172 1337.412967 1610.198359
4313 1438 10 0 1072.651468 1343.910470 1616.471323
4314 1438 11 0 1064.064876 1330.915465 1603.925395
4315 1439 1 0 1148.612981 1502.993036 1646.090468
4316 1439 10 0 1143.287927 1504.699312 1654.380970
4317 1439 11 0 1153.938035 1501.286760 1637.799966
4318 1440 1 0 1519.584470 1143.952474 1067.811946
4319 1440 10 0 1526.601988 1151.004336 1066.799175
4320 1440 11 0 1512.566953 1136.900613 1068.824716
4321 1441 1 0 1197.832144 1667.633606 1537.827363
4322 1441 10 0 1205.010749 1669.230772 1544.603550
4323 1441 11 0 1190.653540 1666.036441 1531.051177
4324 1442 1 0 1498.760366 1204.028959 1658.428364
4325 1442 10 0 1492.857072 1212.083370 1657.901507
4326 1442 11 0 1504.663660 1195.974548 1658.955222
4327 1443 1 0 1202.210115 1264.180128 1671.575896
4328 1443 10 0 1205.241702 1273.474258 1669.471464
4329 1443 11 0 1199.178527 1254.885999 1673.680329
4330 1444 1 0 1550.676210 1170.444947 1507.527466
4331 1444 10 0 1559.090948 1170.745170 1512.922098
4332 1444 11 0 1542.261473 1170.144724 1502.132834
4333 1445 1 0 1717.059278 1360.975625 1346.268010
4334 1445 10 0 1720.440223 1367.677532 1339.660920
4335 1445 11 0 1713.678332 1354.273718 1352.875101
4336 1446 1 0 1169.303562 1536.518411 1237.273831
4337 1446 10 0 1165.393564 1545.364637 1239.814733
4338 1446 11 0 1173.213561 1527.672184 1234.732929
4339 1447 1 0 1276.111005 1517.811990 1569.626999
4340 1447 10 0 1268.928344 1523.829290 1566.133937
4341 1447 11 0 1283.293666 1511.794690 1573.120062
4342 1448 1 0 1674.468277 1447.340955 1245.383707
4343 1448 10 0 1680.691538 1450.179911 1238.089096
4344 1448 11 0 1668.245017 1444.501998 1252.678318
4345 1449 1 0 1557.766336 1415.064292 1374.807655
4346 1449 10 0 1550.254205 1410.242960 1370.299592
4347 1449 11 0 1565.278468 1419.885624 1379.315719
4348 1450 1 0 1538.335731 1313.752946 1551.693104
4349 1450 10 0 1545.888911 1313.420088 1558.238231
4350 1450 11 0 1530.782551 1314.085805 1545.147978
4351 1451 1 0 1201.216557 1078.063767 1350.380465
4352 1451 10 0 1202.532866 1082.101442 1341.327039
4353 1451 11 0 1199.900248 1074.026092 1359.433891
4354 1452 1 0 1400.430186 1003.097548 1181.278417
4355 1452 10 0 1391.319647 999.706420 1178.933564
4356 1452 11 0 1409.540725 1006.488676 1183.623270
4357 1453 1 0 1299.335420 1124.629308 1175.047137
4358 1453 10 0 1309.211460 1124.391046 1173.495667
4359 1453 11 0 1289.459380 1124.867569 1176.598608
4360 1454 1 0 1424.974390 1339.205456 1576.634014
4361 1454 10 0 1420.824324 1330.111769 1576.347959
4362 1454 11 0 1429.124455 1348.299142 1576.920069
4363 1455 1 0 1120.085636 1128.741334 1243.394770
4364 1455 10 0 1114.800412 1123.174695 1249.804056
4365 1455 11 0 1125.370860 1134.307972 1236.985484
4366 1456 1 0 1135.109407 1099.563174 1416.259452
4367 1456 10 0 1129.933000 1091.039722 1415.514084
4368 1456 11 0 1140.285814 1108.086626 1417.004819
4369 1457 1 0 1317.364162 1046.294470 1276.971725
4370 1457 10 0 1316.368368 1056.078530 1275.160489
4371 1457 11 0 1318.359957 1036.510411 1278.782961
4372 1458 1 0 1138.620520 1138.695148 1461.893367
4373 1458 10 0 1130.475550 1133.037295 1463.177179
4374 1458 11 0 1146.765489 1144.353001 1460.609555
4375 1459 1 0 1310.997142 1191.875930 1334.801140
4376 1459 10 0 1301.639972 1194.143022 1332.098613
4377 1459 11 0 1320.354313 1189.608838 1337.503666
4378 1460 1 0 1334.595636 1140.252102 1613.962298
4379 1460 10 0 1327.795380 1140.021243 1621.290546
4380 1460 11 0 1341.395892 1140.482961 1606.634050
4381 1461 1 0 1531.618372 1433.200789 1429.847981
4382 1461 10 0 1537.336691 1431.093008 1421.919671
4383 1461 11 0 1525.900054 1435.308570 1437.776290
4384 1462 1 0 1221.909701 1199.185342 1097.711402
4385 1462 10 0 1229.399309 1193.786272 1093.870074
4386 1462 11 0 1214.420092 1204.584413 1101.552730
4387 1463 1 0 1312.375962 1246.348751 1638.738957
4388 1463 10 0 1305.499299 1252.379863 1634.697028
4389 1463 11 0 1319.252625 1240.317640 1642.780887
4390 1464 1 0 1168.289204 1283.407123 1478.824210
4391 1464 10 0 1158.383591 1284.581378 1479.531276
4392 1464 11 0 1178.194818 1282.232868 1478.117144
4393 1465 1 0 1281.136232 1269.433731 1593.535528
4394 1465 10 0 1272.967061 1269.215822 1587.772095
4395 1465 11 0 1289.305404 1269.651640 1599.298960
4396 1466 1 0 1137.913796 1418.615392 1257.697485
4397 1466 10 0 1135.091482 1420.797908 1267.039389
4398 1466 11 0 1140.736109 1416.432876 1248.355582
4399 1467 1 0 1591.300927 1445.656688 1050.995386
4400 1467 10 0 1596.265037 1454.145850 1052.809703
4401 1467 11 0 1586.336817 1437.167527 1049.181068
4402 1468 1 0 1142.511429 1482.974616 1190.432142
4403 1468 10 0 1150.857715 1484.616643 1185.174456
4404 1468 11 0 1134.165143 1481.332589 1195.689827
4405 1469 1 0 1401.080341 1203.478162 1323.636089
4406 1469 10 0 1401.451796 1197.471681 1331.622591
4407 1469 11 0 1400.708885 1209.484643 1315.649588
4408 1470 1 0 1473.421741 1362.545654 1119.994384
4409 1470 10 0 1469.948174 1363.205296 1110.640283
4410 1470 11 0 1476.895308 1361.886011 1129.348485
4411 1471 1 0 1508.401363 1495.469483 1259.748733
4412 1471 10 0 1508.924743 1497.944961 1269.423343
4413 1471 11 0 1507.877983 1492.994005 1250.074123
4414 1472 1 0 1299.414526 1526.389741 1206.170434
4415 1472 10 0 1297.549273 1536.212430 1206.359152
4416 1472 11 0 1301.279779 1516.567052 1205.981716
4417 1473 1 0 1279.515423 1315.205135 1680.449441
4418 1473 10 0 1282.708659 1305.930344 1678.504833
4419 1473 11 0 1276.322187 1324.479925 1682.394049
4420 1474 1 0 1630.046128 1405.533072 1578.949763
4421 1474 10 0 1639.132594 1407.440615 1582.664250
4422 1474 11 0 1620.959662 1403.625529 1575.235277
4423 1475 1 0 1400.346564 1621.979027 1432.561892
4424 1475 10 0 1398.147429 1616.496264 1424.493241
4425 1475 11 0 1402.545699 1627.461789 1440.630542
4426 1476 1 0 1262.434929 1461.103397 1346.912467
4427 1476 10 0 1270.711776 1459.964263 1341.417362
4428 1476 11 0 1254.158081 1462.242531 1352.407571
4429 1477 1 0 1547.489812 1348.236737 1027.418250
4430 1477 10 0 1550.379369 1357.670427 1029.047957
4431 1477 11 0 1544.600255 1338.803046 1025.788543
4432 1478 1 0 1340.362494 1524.972241 1174.856098
4433 1478 10 0 1348.891415 1520.353481 1177.290139
4434 1478 11 0 1331.833572 1529.591000 1172.422057
4435 1479 1 0 1182.578235 1118.354420 1613.596811
4436 1479 10 0 1173.709649 1114.732426 1610.728127
4437 1479 11 0 1191.446821 1121.976415 1616.465495
4438 1480 1 0 1183.685270 1187.438499 1183.136967
4439 1480 10 0 1187.909919 1190.850783 1191.533911
4440 1480 11 0 1179.460621 1184.026215 1174.740024
4441 1481 1 0 1435.175081 1560.421875 1508.820524
4442 1481 10 0 1429.365691 1552.380789 1510.082241
4443 1481 11 0 1440.984471 1568.462960 1507.558807
4444 1482 1 0 1342.202038 1089.314779 1587.764290
4445 1482 10 0 1334.131356 1094.717685 1585.382546
4446 1482 11 0 1350.272719 1083.911873 1590.146034
4447 1483 1 0 1234.796218 1483.448063 1491.553535
4448 1483 10 0 1244.724865 1484.493098 1490.979191
4449 1483 11 0 1224.867571 1482.403028 1492.127878
4450 1484 1 0 1301.149742 1580.186874 1048.292002
4451 1484 10 0 1300.284053 1586.088675 1056.318167
4452 1484 11 0 1302.015431 1574.285073 1040.265837
4453 1485 1 0 1586.582941 1456.575073 1402.740783
4454 1485 10 0 1581.478813 1448.968094 1406.750987
4455 1485 11 0 1591.687069 1464.182053 1398.730579
4456 1486 1 0 1149.423124 1446.611512 1409.255676
4457 1486 10 0 1155.832811 1450.889908 1415.628371
4458 1486 11 0 1143.013436 1442.333117 1402.882982
4459 1487 1 0 1630.784292 1188.713815 1577.139573
4460 1487 10 0 1638.788899 1189.446453 1583.088481
4461 1487 11 0 1622.779684 1187.981177 1571.190666
4462 1488 1 0 1357.109304 1445.121462 1337.533708
4463 1488 10 0 1360.946671 1452.833443 1332.454341
4464 1488 11 0 1353.271938 1437.409481 1342.613075
4465 1489 1 0 1145.519394 1207.783335 1078.427156
4466 1489 10 0 1152.689997 1203.374699 1073.028417
4467 1489 11 0 1138.348791 1212.191972 1083.825894
4468 1490 1 0 1114.823957 1274.312589 1170.871983
4469 1490 10 0 1122.803188 1279.499470 1167.801454
4470 1490 11 0 1106.844726 1269.125709 1173.942512
4471 1491 1 0 1525.638784 1310.862159 1103.172078
4472 1491 10 0 1524.299076 1314.311413 1093.881877
4473 1491 11 0 1526.978491 1307.412905 1112.462279
4474 1492 1 0 1558.720626 1613.941751 1417.128197
4475 1492 10 0 1557.068902 1621.126770 1410.371917
4476 1492 11 0 1560.372350 1606.756733 1423.884477
4477 1493 1 0 1546.029575 1217.441096 1162.030306
4478 1493 10 0 1544.695747 1209.178184 1156.558087
4479 1493 11 0 1547.363404 1225.704009 1167.502524
4480 1494 1 0 1549.904053 1380.237089 1431.281268
4481 1494 10 0 1557.823731 1385.881059 1428.952253
4482 1494 11 0 1541.984376 1374.593119 1433.610284
4483 1495 1 0 1633.719048 1244.028920 1257.313219
4484 1495 10 0 1640.962950 1250.884921 1256.591318
4485 1495 11 0 1626.475147 1237.172919 1258.035121
4486 1496 1 0 1422.431899 1564.731041 1298.302773
4487 1496 10 0 1418.453999 1555.917249 1300.850987
4488 1496 11 0 1426.409798 1573.544832 1295.754558
4489 1497 1 0 1507.984076 1247.044008 1548.725898
4490 1497 10 0 1501.767894 1247.526850 1556.544207
4491 1497 11 0 1514.200258 1246.561167 1540.907590
4492 1498 1 0 1483.740959 1506.344016 1638.713857
4493 1498 10 0 1489.703264 1502.086264 1645.519918
4494 1498 11 0 1477.778654 1510.601768 1631.907796
4495 1499 1 0 1178.806259 1239.321025 1299.734263
4496 1499 10 0 1179.303608 1231.515165 1293.503597
4497 1499 11 0 1178.308910 1247.126885 1305.964928
4498 1500 1 0 1190.265554 1415.957747 1578.597023
4499 1500 10 0 1190.272684 1419.556416 1587.927057
4500 1500 11 0 1190.258423 1412.359078 1569.266989
4501 1501 1 0 1051.567098 1419.629827 1569.375315
4502 1501 12 0 1042.187310 1421.859766 1572.029924
4503 1501 13 0 1060.946886 1417.399889 1566.720707
4504 1502 1 0 1437.739162 1469.640936 1152.574486
4505 1502 12 0 1445.724730 1470.787468 1146.665495
4506 1502 13 0 1429.753595 1468.494405 1158.483477
4507 1503 1 0 1362.118938 1434.738632 1471.597702
4508 1503 12 0 1367.937534 1429.894815 1478.130800
4509 1503 13 0 1356.300341 1439.582450 1465.064605
4510 1504 1 0 1447.574368 1448.571047 1601.243682
4511 1504 12 0 1440.454436 1447.699148 1594.276160
4512 1504 13 0 1454.694300 1449.442945 1608.211204
4513 1505 1 0 1476.660834 1437.307529 1647.720873
4514 1505 12 0 1473.304023 1446.679915 1646.777365
4515 1505 13 0 1480.017644 1427.935143 1648.664382
4516 1506 1 0 1415.301108 1324.944001 1634.773761
4517 1506 12 0 1422.784226 1320.464052 1639.665898
4518 1506 13 0 1407.817990 1329.423951 1629.881624
4519 1507 1 0 1202.543040 1034.179111 1307.026266
4520 1507 12 0 1197.209295 1042.474834 1305.373345
4521 1507 13 0 1207.876784 1025.883387 1308.679186
4522 1508 1 0 1601.586200 1468.897487 1257.965107
4523 1508 12 0 1593.271609 1463.354625 1257.585316
4524 1508 13 0 1609.900792 1474.440349 1258.344899
4525 1509 1 0 1674.870648 1443.118695 1533.653872
4526 1509 12 0 1683.466026 1448.065341 1534.938461
4527 1509 13 0 1666.275271 1438.172048 1532.369283
4528 1510 1 0 1268.904852 1510.033876 1480.950235
4529 1510 12 0 1270.506834 1519.787845 1482.464744
4530 1510 13 0 1267.302870 1500.279907 1479.435727
4531 1511 1 0 1242.732533 1579.541254 1499.291798
4532 1511 12 0 1250.948229 1574.550887 1502.048347
4533 1511 13 0 1234.516836 1584.531622 1496.535249
4534 1512 1 0 1075.939365 1098.738382 1340.868548
4535 1512 12 0 1081.726579 1103.099438 1347.759800
4536 1512 13 0 1070.152152 1094.377325 1333.977297
4537 1513 1 0 1329.364454 1132.810584 1049.465892
4538 1513 12 0 1333.618454 1123.820332 1050.504572
4539 1513 13 0 1325.110455 1141.800836 1048.427211
4540 1514 1 0 1454.005287 1320.325986 1393.825173
4541 1514 12 0 1463.703004 1320.595562 1391.399969
4542 1514 13 0 1444.307570 1320.056411 1396.250377
4543 1515 1 0 1314.946197 1668.958784 1587.252704
4544 1515 12 0 1309.565890 1676.322344 1583.150232
4545 1515 13 0 1320.326504 1661.595224 1591.355176
4546 1516 1 0 1204.064652 1539.141989 1492.276551
4547 1516 12 0 1205.176910 1534.605713 1483.434318
4548 1516 13 0 1202.952393 1543.678264 1501.118784
4549 1517 1 0 1159.355964 1421.738429 1593.626286
4550 1517 12 0 1165.515534 1418.644047 1600.870904
4551 1517 13 0 1153.196394 1424.832812 1586.381668
4552 1518 1 0 1567.920516 1520.501760 1447.994557
4553 1518 12 0 1573.573976 1515.588604 1454.620210
4554 1518 13 0 1562.267056 1525.414916 1441.368903
4555 1519 1 0 1063.331003 1475.337061 1449.877717
4556 1519 12 0 1071.181036 1481.025089 1452.331961
4557 1519 13 0 1055.480969 1469.649034 1447.423472
4558 1520 1 0 1539.743408 1379.376095 1211.504935
4559 1520 12 0 1545.044421 1377.594350 1203.214902
4560 1520 13 0 1534.442396 1381.157840 1219.794969
4561 1521 1 0 1571.389943 1178.748226 1384.503591
4562 1521 12 0 1575.308774 1183.915809 1392.115348
4563 1521 13 0 1567.471112 1173.580643 1376.891833
4564 1522 1 0 1517.356926 1507.899322 1641.851455
4565 1522 12 0 1523.701565 1500.385454 1643.664558
4566 1522 13 0 1511.012287 1515.413190 1640.038351
4567 1523 1 0 1654.569013 1158.234274 1388.216148
4568 1523 12 0 1645.917651 1162.932427 1389.971511
4569 1523 13 0 1663.220375 1153.536121 1386.460785
4570 1524 1 0 1206.173726 1139.175117 1316.369134
4571 1524 12 0 1210.028123 1148.312306 1315.082510
4572 1524 13 0 1202.319329 1130.037928 1317.655758
4573 1525 1 0 1213.106824 1052.530497 1174.746674
4574 1525 12 0 1217.845354 1047.689545 1182.102728
4575 1525 13 0 1208.368295 1057.371449 1167.390621
4576 1526 1 0 1546.651301 1086.339753 1217.506958
4577 1526 12 0 1554.106056 1081.620081 1212.800438
4578 1526 13 0 1539.196547 1091.059425 1222.213478
4579 1527 1 0 1522.526723 1377.568341 1627.329197
4580 1527 12 0 1513.384475 1373.723749 1628.609201
4581 1527 13 0 1531.668970 1381.412934 1626.049193
4582 1528 1 0 1436.656781 1650.205048 1286.065242
4583 1528 12 0 1428.296536 1653.447575 1281.638920
4584 1528 13 0 1445.017026 1646.962522 1290.491564
4585 1529 1 0 1675.464774 1340.405445 1528.861021
4586 1529 12 0 1666.597441 1344.501934 1531.003258
4587 1529 13 0 1684.332107 1336.308955 1526.718784
4588 1530 1 0 1336.129237 1076.073462 1218.278887
4589 1530 12 0 1338.517349 1076.071193 1208.568227
4590 1530 13 0 1333.741125 1076.075730 1227.989547
4591 1531 1 0 1415.878361 1288.578180 1382.030538
4592 1531 12 0 1422.776579 1294.308639 1386.455066
4593 1531 13 0 1408.980144 1282.847722 1377.606010
4594 1532 1 0 1205.896836 1139.783111 1397.662511
4595 1532 12 0 1202.546223 1132.289255 1391.951511
4596 1532 13 0 1209.247449 1147.276967 1403.373510
4597 1533 1 0 1162.521249 1550.507853 1462.855951
4598 1533 12 0 1156.638138 1543.918687 1467.543370
4599 1533 13 0 1168.404359 1557.097018 1458.168531
4600 1534 1 0 1578.813327 1132.293434 1473.694156
4601 1534 12 0 1583.598839 1137.756133 1480.568587
4602 1534 13 0 1574.027815 1126.830735 1466.819726
4603 1535 1 0 1347.898916 1311.158092 1124.431043
4604 1535 12 0 1341.675407 1309.726791 1116.735634
4605 1535 13 0 1354.122424 1312.589392 1132.126452
4606 1536 1 0 1296.387221 1461.620587 1678.255787
4607 1536 12 0 1301.588589 1462.599464 1669.771238
4608 1536 13 0 1291.185854 1460.641710 1686.740336
4609 1537 1 0 1282.132368 1315.057268 973.241937
4610 1537 12 0 1292.072542 1314.193572 972.573376
4611 1537 13 0 1272.192194 1315.920964 973.910498
4612 1538 1 0 1408.752085 1014.140512 1336.741271
4613 1538 12 0 1416.963387 1018.017330 1340.929922
4614 1538 13 0 1400.540783 1010.263693 1332.552620
4615 1539 1 0 1102.868813 1375.295361 1216.946588
4616 1539 12 0 1102.671360 1384.632489 1220.521367
4617 1539 13 0 1103.066266 1365.958232 1213.371808
4618 1540 1 0 1606.607438 1506.159117 1409.802182
4619 1540 12 0 1613.015889 1505.587897 1402.146761
4620 1540 13 0 1600.198988 1506.730336 1417.457603
4621 1541 1 0 1538.201024 1095.163084 1561.317074
4622 1541 12 0 1548.060330 1096.704573 1561.963519
4623 1541 13 0 1528.341718 1093.621594 1560.670629
4624 1542 1 0 1543.207883 1498.546635 1361.014400
4625 1542 12 0 1537.895581 1490.254587 1359.276186
4626 1542 13 0 1548.520185 1506.838683 1362.752614
4627 1543 1 0 1523.578242 1184.208235 1491.141138
4628 1543 12 0 1525.415461 1186.589171 1500.678212
4629 1543 13 0 1521.741024 1181.827299 1481.604065
4630 1544 1 0 1380.613162 1093.743122 1504.822036
4631 1544 12 0 1375.402735 1086.591355 1509.480758
4632 1544 13 0 1385.823588 1100.894889 1500.163314
4633 1545 1 0 1312.470532 1398.108290 1291.547068
4634 1545 12 0 1319.109164 1390.633035 1291.325395
4635 1545 13 0 1305.831901 1405.583544 1291.768742
4636 1546 1 0 1371.911894 1641.483863 1611.904179
4637 1546 12 0 1380.886336 1639.570522 1607.929444
4638 1546 13 0 1362.937452 1643.397204 1615.878914
4639 1547 1 0 1570.380706 1439.267840 1093.844041
4640 1547 12 0 1565.222955 1437.236750 1085.521044
4641 1547 13 0 1575.538457 1441.298929 1102.167039
4642 1548 1 0 1711.252220 1489.266604 1383.675407
4643 1548 12 0 1711.167169 1480.682424 1378.546604
4644 1548 13 0 1711.337270 1497.850784 1388.804211
4645 1549 1 0 1276.089263 1283.694855 984.580580
4646 1549 12 0 1282.223181 1282.921631 976.720733
4647 1549 13 0 1269.955346 1284.468080 992.440426
4648 1550 1 0 1431.382661 1065.408164 1171.544417
4649 1550 12 0 1434.552869 1074.525543 1168.932297
4650 1550 13 0 1428.212453 1056.290784 1174.156537
4651 1551 1 0 1435.317212 1327.079982 1051.328625
4652 1551 12 0 1437.542806 1321.375796 1059.234888
4653 1551 13 0 1433.091617 1332.784168 1043.422362
4654 1552 1 0 1327.415155 1594.697874 1065.032533
4655 1552 12 0 1331.637755 1585.656425 1065.682027
4656 1552 13 0 1323.192555 1603.739324 1064.383039
4657 1553 1 0 1082.380632 1468.754538 1478.807473
4658 1553 12 0 1086.705424 1477.630573 1480.392454
4659 1553 13 0 1078.055839 1459.878502 1477.222492
4660 1554 1 0 1195.522023 1260.344775 1600.448657
4661 1554 12 0 1187.445349 1257.441969 1595.316303
4662 1554 13 0 1203.598696 1263.247581 1605.581011
4663 1555 1 0 1561.873373 1357.780409 1215.452340
4664 1555 12 0 1552.508146 1359.791935 1218.323976
4665 1555 13 0 1571.238599 1355.768883 1212.580703
4666 1556 1 0 1478.021211 1222.229520 1391.338601
4667 1556 12 0 1477.619883 1214.378938 1385.157396
4668 1556 13 0 1478.422539 1230.080103 1397.519806
4669 1557 1 0 1410.036786 1499.152534 1379.228066
4670 1557 12 0 1404.306890 1493.430115 1373.361021
4671 1557 13 0 1415.766682 1504.874953 1385.095110
4672 1558 1 0 1254.058283 1290.565412 1665.862065
4673 1558 12 0 1245.017657 1294.830211 1665.581760
4674 1558 13 0 1263.098909 1286.300614 1666.142369
4675 1559 1 0 1412.496329 1333.801850 1549.214627
4676 1559 12 0 1415.974611 1332.426283 1539.940504
4677 1559 13 0 1409.018046 1335.177416 1558.488751
4678 1560 1 0 1046.509820 1236.951044 1390.128052
4679 1560 12 0 1046.944524 1245.902933 1394.563671
4680 1560 13 0 1046.075115 1227.999155 1385.692434
4681 1561 1 0 1580.459792 1114.049281 1392.611692
4682 1561 12 0 1577.175267 1105.496795 1388.603341
4683 1561 13 0 1583.744317 1122.601767 1396.620043
4684 1562 1 0 1701.551486 1432.643232 1341.504978
4685 1562 12 0 1695.657407 1440.717869 1341.750068
4686 1562 13 0 1707.445565 1424.568595 1341.259888
4687 1563 1 0 1272.637419 1282.257099 1724.059226
4688 1563 12 0 1275.257960 1291.891391 1723.499591
4689 1563 13 0 1270.016878 1272.622808 1724.618861
4690 1564 1 0 1539.960593 1458.067541 1640.510861
4691 1564 12 0 1544.114145 1458.286503 1631.416904
4692 1564 13 0 1535.807041 1457.848579 1649.604819
4693 1565 1 0 1376.870531 1200.682557 1589.483725
4694 1565 12 0 1376.314547 1210.237166 1592.382057
4695 1565 13 0 1377.426515 1191.127948 1586.585393
4696 1566 1 0 1454.065084 1291.316991 1391.917312
4697 1566 12 0 1448.462631 1286.515836 1385.167391
4698 1566 13 0 1459.667536 1296.118146 1398.667233
4699 1567 1 0 1633.224254 1144.948161 1358.363480
4700 1567 12 0 1625.200979 1150.699200 1356.765789
4701 1567 13 0 1641.247528 1139.197122 1359.961171
4702 1568 1 0 1343.594564 1320.506228 1556.100903
4703 1568 12 0 1345.201919 1311.146912 1552.967276
4704 1568 13 0 1341.987209 1329.865544 1559.234530
4705 1569 1 0 1623.848670 1157.811357 1441.014963
4706 1569 12 0 1630.919672 1164.775021 1442.243101
4707 1569 13 0 1616.777668 1150.847694 1439.786825
4708 1570 1 0 1423.261945 1394.129178 1504.299432
4709 1570 12 0 1422.392929 1401.760834 1510.702762
4710 1570 13 0 1424.130961 1386.497522 1497.896101
4711 1571 1 0 1160.865071 1429.219358 1210.113159
4712 1571 12 0 1154.029242 1436.505161 1209.678980
4713 1571 13 0 1167.700900 1421.933554 1210.547337
4714 1572 1 0 988.805113 1465.129635 1348.068374
4715 1572 12 0 984.998396 1473.963402 1350.802139
4716 1572 13 0 992.611830 1456.295869 1345.334609
4717 1573 1 0 1248.161379 1398.649014 1435.786513
4718 1573 12 0 1258.053492 1397.347011 1435.115024
4719 1573 13 0 1238.269267 1399.951018 1436.458003
4720 1574 1 0 1028.275655 1464.619473 1363.488879
4721 1574 12 0 1037.346610 1467.264011 1366.763660
4722 1574 13 0 1019.204700 1461.974935 1360.214098
4723 1575 1 0 1196.550565 1591.776016 1566.381717
4724 1575 12 0 1197.965777 1595.994862 1575.337080
4725 1575 13 0 1195.135353 1587.557171 1557.426354
4726 1576 1 0 1013.500610 1274.126938 1241.260567
4727 1576 12 0 1023.349198 1275.360192 1240.042206
4728 1576 13 0 1003.652022 1272.893683 1242.478928
4729 1577 1 0 1322.500965 1539.050904 1105.684378
4730 1577 12 0 1314.717624 1544.666792 1102.876993
4731 1577 13 0 1330.284306 1533.435017 1108.491764
4732 1578 1 0 1739.008823 1421.892526 1381.684684
4733 1578 12 0 1744.051663 1427.725439 1375.317041
4734 1578 13 0 1733.965982 1416.059613 1388.052328
4735 1579 1 0 1593.183949 1060.376598 1249.353908
4736 1579 12 0 1596.317110 1068.064334 1254.929031
4737 1579 13 0 1590.050788 1052.688861 1243.778784
4738 1580 1 0 1307.405751 1203.515101 1398.940247
4739 1580 12 0 1308.755589 1196.786719 1406.213954
4740 1580 13 0 1306.055912 1210.243484 1391.666541
4741 1581 1 0 1555.359795 1032.943457 1405.103503
4742 1581 12 0 1562.942638 1039.371116 1404.014603
4743 1581 13 0 1547.776952 1026.515799 1406.192403
4744 1582 1 0 1663.653560 1432.075107 1429.868531
4745 1582 12 0 1669.208969 1432.003962 1438.183119
4746 1582 13 0 1658.098151 1432.146251 1421.553943
4747 1583 1 0 1317.400424 1307.792679 1500.400669
4748 1583 12 0 1317.671898 1298.125031 1502.942893
4749 1583 13 0 1317.128950 1317.460326 1497.858446
4750 1584 1 0 1447.177927 1341.542665 1083.378651
4751 1584 12 0 1446.994465 1351.516267 1084.081217
4752 1584 13 0 1447.361389 1331.569063 1082.676085
4753 1585 1 0 1219.981126 1573.094557 1386.852849
4754 1585 12 0 1224.107809 1580.709675 1391.850896
4755 1585 13 0 1215.854442 1565.479440 1381.854802
4756 1586 1 0 1676.981601 1256.484649 1195.789686
4757 1586 12 0 1668.821786 1261.345003 1192.660089
4758 1586 13 0 1685.141416 1251.624294 1198.919283
4759 1587 1 0 1060.459013 1562.689551 1511.504046
4760 1587 12 0 1054.104478 1568.232748 1506.128838
4761 1587 13 0 1066.813547 1557.146354 1516.879253
4762 1588 1 0 1556.786819 1074.871561 1460.650469
4763 1588 12 0 1558.739367 1079.731489 1469.169193
4764 1588 13 0 1554.834272 1070.011634 1452.131744
4765 1589 1 0 1522.886252 1406.359343 1642.264674
4766 1589 12 0 1532.737230 1407.957360 1642.900739
4767 1589 13 0 1513.035274 1404.761327 1641.628609
4768 1590 1 0 1521.414717 1456.510377 1547.935275
4769 1590 12 0 1511.941219 1454.166560 1550.116870
4770 1590 13 0 1530.888215 1458.854193 1545.753680
4771 1591 1 0 1578.248125 1552.097615 1525.073641
4772 1591 12 0 1570.849298 1545.567839 1523.455193
4773 1591 13 0 1585.646953 1558.627392 1526.692088
4774 1592 1 0 1487.545817 1480.360229 1627.724748
4775 1592 12 0 1494.834342 1486.556995 1630.636360
4776 1592 13 0 1480.257292 1474.163462 1624.813136
4777 1593 1 0 1225.403418 1361.452587 1469.935260
4778 1593 12 0 1224.404951 1363.928320 1479.572366
4779 1593 13 0 1226.401884 1358.976854 1460.298154
4780 1594 1 0 1029.474979 1224.337619 1316.078901
4781 1594 12 0 1023.438445 1226.339754 1323.795877
4782 1594 13 0 1035.511512 1222.335484 1308.361926
4783 1595 1 0 1224.134066 1195.145324 1210.298863
4784 1595 12 0 1228.356047 1202.576999 1215.489729
4785 1595 13 0 1219.912085 1187.713650 1205.107996
4786 1596 1 0 1511.820785 1484.008637 1536.874516
4787 1596 12 0 1515.607128 1478.851676 1529.188856
4788 1596 13 0 1508.034442 1489.165597 1544.560176
4789 1597 1 0 1114.511387 1363.562563 1517.367824
4790 1597 12 0 1123.474832 1359.319085 1516.083474
4791 1597 13 0 1105.547942 1367.806041 1518.652173
4792 1598 1 0 1466.812467 1279.374192 1158.310195
4793 1598 12 0 1472.388275 1283.328165 1165.609268
4794 1598 13 0 1461.236660 1275.420219 1151.011122
4795 1599 1 0 1267.572363 1575.844157 1073.652346
4796 1599 12 0 1271.767013 1571.091762 1081.386663
4797 1599 13 0 1263.377712 1580.596551 1065.918029
4798 1600 1 0 1581.464591 1395.314028 1545.170533
4799 1600 12 0 1590.864416 1398.712096 1544.860006
4800 1600 13 0 1572.064766 1391.915960 1545.481061
4801 1601 1 0 1474.166039 1499.994626 1355.621495
4802 1601 12 0 1472.064712 1509.153063 1352.199878
4803 1601 13 0 1476.267365 1490.836189 1359.043111
4804 1602 1 0 1522.842452 1440.959762 1507.193026
4805 1602 12 0 1521.854880 1436.748902 1498.176743
4806 1602 13 0 1523.830023 1445.170623 1516.209309
4807 1603 1 0 1633.868790 1357.000329 1221.824889
4808 1603 12 0 1628.613853 1357.024143 1230.332831
4809 1603 13 0 1639.123727 1356.976515 1213.316947
4810 1604 1 0 1242.988522 1137.422207 1321.166615
4811 1604 12 0 1243.393921 1133.447766 1330.333920
4812 1604 13 0 1242.583122 1141.396648 1311.999311
4813 1605 1 0 1279.884343 1669.651084 1159.429234
4814 1605 12 0 1276.563470 1666.063325 1168.152753
4815 1605 13 0 1283.205215 1673.238844 1150.705714
4816 1606 1 0 1229.094978 1345.715268 1729.365230
4817 1606 12 0 1223.330042 1350.147856 1722.500999
4818 1606 13 0 1234.859915 1341.282679 1736.229461
4819 1607 1 0 1126.762230 1174.505965 1558.058207
4820 1607 12 0 1125.305380 1174.482679 1567.951490
4821 1607 13 0 1128.219081 1174.529252 1548.164924
4822 1608 1 0 1482.359421 1525.346826 1215.257051
4823 1608 12 0 1477.601040 1521.508081 1207.343655
4824 1608 13 0 1487.117801 1529.185571 1223.170448
4825 1609 1 0 1724.059790 1364.491999 1450.693453
4826 1609 12 0 1731.979188 1358.821004 1452.956847
4827 1609 13 0 1716.140392 1370.162993 1448.430059
4828 1610 1 0 1608.448125 1299.622723 1365.498389
4829 1610 12 0 1611.732718 1290.692190 1362.423161
4830 1610 13 0 1605.163531 1308.553256 1368.573617
4831 1611 1 0 1350.510713 1073.869904 1461.951085
4832 1611 12 0 1354.358187 1065.861604 1466.540647
4833 1611 13 0 1346.663239 1081.878204 1457.361524
4834 1612 1 0 1450.720470 1511.402641 1219.952952
4835 1612 12 0 1454.546100 1520.166397 1222.878895
4836 1612 13 0 1446.894841 1502.638885 1217.027010
4837 1613 1 0 1297.222698 1258.817181 1353.142110
4838 1613 12 0 1302.005886 1267.555069 1352.264366
4839 1613 13 0 1292.439510 1250.079293 1354.019854
4840 1614 1 0 1565.241309 1437.247145 1515.746884
4841 1614 12 0 1561.670359 1441.337379 1524.144402
4842 1614 13 0 1568.812258 1433.156911 1507.349366
4843 1615 1 0 1024.712253 1491.852195 1420.952666
4844 1615 12 0 1034.680579 1492.536609 1420.547632
4845 1615 13 0 1014.743927 1491.167780 1421.357700
4846 1616 1 0 1391.868529 1035.651866 1376.388170
4847 1616 12 0 1394.694272 1036.827409 1385.908321
4848 1616 13 0 1389.042787 1034.476324 1366.868018
4849 1617 1 0 1391.439241 1073.168331 1162.476710
4850 1617 12 0 1386.021593 1072.053411 1154.145681
4851 1617 13 0 1396.856888 1074.283250 1170.807739
4852 1618 1 0 1263.736843 1257.943987 1057.702166
4853 1618 12 0 1269.096999 1266.324910 1058.716498
4854 1618 13 0 1258.376688 1249.563065 1056.687833
4855 1619 1 0 1522.920211 1297.784128 1422.828159
4856 1619 12 0 1516.443243 1305.328966 1421.767824
4857 1619 13 0 1529.397179 1290.239291 1423.888494
4858 1620 1 0 1616.900267 1095.452603 1220.938920
4859 1620 12 0 1620.600419 1087.381684 1225.539913
4860 1620 13 0 1613.200114 1103.523522 1216.337926
4861 1621 1 0 1080.410001 1541.418833 1329.531594
4862 1621 12 0 1082.509701 1539.438872 1339.106093
4863 1621 13 0 1078.310302 1543.398793 1319.957096
4864 1622 1 0 1623.137046 1620.714679 1311.462753
4865 1622 12 0 1613.943914 1624.546865 1310.567949
4866 1622 13 0 1632.330178 1616.882493 1312.357556
4867 1623 1 0 1157.097873 1414.169180 1376.536302
4868 1623 12 0 1148.788934 1419.333811 1378.607078
4869 1623 13 0 1165.406812 1409.004549 1374.465527
4870 1624 1 0 1390.394251 1328.390278 1108.111491
4871 1624 12 0 1394.705563 1334.518882 1114.733637
4872 1624 13 0 1386.082940 1322.261675 1101.489345
4873 1625 1 0 1379.406233 1558.237495 1360.554942
4874 1625 12 0 1378.117402 1557.983180 1350.641606
4875 1625 13 0 1380.695064 1558.491810 1370.468278
4876 1626 1 0 1408.212775 1072.672347 1532.741361
4877 1626 12 0 1416.221828 1076.230436 1537.557488
4878 1626 13 0 1400.203722 1069.114259 1527.925235
4879 1627 1 0 1133.425637 1254.368968 1372.908017
4880 1627 12 0 1128.730644 1263.177408 1373.514993
4881 1627 13 0 1138.120630 1245.560527 1372.301042
4882 1628 1 0 1215.293158 1302.843492 1518.799897
4883 1628 12 0 1225.213121 1301.617780 1519.103167
4884 1628 13 0 1205.373195 1304.069203 1518.496628
4885 1629 1 0 1418.271360 1517.199749 1076.376074
4886 1629 12 0 1413.182759 1513.351242 1084.076407
4887 1629 13 0 1423.359961 1521.048256 1068.675740
4888 1630 1 0 1448.576678 1731.349124 1391.422968
4889 1630 12 0 1447.658383 1721.478527 1392.737520
4890 1630 13 0 1449.494973 1741.219721 1390.108416
4891 1631 1 0 1286.446563 1459.686779 1175.091746
4892 1631 12 0 1290.421746 1456.972962 1183.857196
4893 1631 13 0 1282.471379 1462.400597 1166.326296
4894 1632 1 0 1230.027557 1239.772311 1501.133046
4895 1632 12 0 1220.846846 1236.559469 1498.810937
4896 1632 13 0 1239.208269 1242.985154 1503.455155
4897 1633 1 0 1253.476811 1403.864161 1098.083637
4898 1633 12 0 1247.817765 1395.626752 1098.430445
4899 1633 13 0 1259.135857 1412.101571 1097.736829
4900 1634 1 0 1469.508178 1157.285997 1439.687202
4901 1634 12 0 1474.939045 1149.768396 1435.946699
4902 1634 13 0 1464.077312 1164.803598 1443.427705
4903 1635 1 0 1493.210602 1419.351135 1048.852584
4904 1635 12 0 1487.340366 1424.100728 1042.296542
4905 1635 13 0 1499.080838 1414.601542 1055.408627
4906 1636 1 0 1432.238565 1395.894748 1232.189832
4907 1636 12 0 1431.519411 1393.459768 1222.517516
4908 1636 13 0 1432.957719 1398.329729 1241.862147
4909 1637 1 0 1253.437931 1137.086695 1566.615551
4910 1637 12 0 1249.958024 1129.249602 1561.470629
4911 1637 13 0 1256.917839 1144.923788 1571.760472
4912 1638 1 0 1116.803972 1366.897745 1306.110594
4913 1638 12 0 1108.577751 1363.208863 1310.437420
4914 1638 13 0 1125.030194 1370.586627 1301.783768
4915 1639 1 0 1667.871916 1230.958091 1191.649478
4916 1639 12 0 1676.916436 1231.118038 1187.386723
4917 1639 13 0 1658.827396 1230.798144 1195.912233
4918 1640 1 0 1338.994248 1422.262157 1483.869519
4919 1640 12 0 1334.603148 1413.289355 1483.414467
4920 1640 13 0 1343.385347 1431.234959 1484.324570
4921 1641 1 0 1242.851513 1552.338512 1180.767037
4922 1641 12 0 1233.638087 1553.576341 1177.081855
4923 1641 13 0 1252.064939 1551.100682 1184.452218
4924 1642 1 0 986.776430 1263.635654 1290.467424
4925 1642 12 0 977.219504 1264.694232 1287.720683
4926 1642 13 0 996.333356 1262.577077 1293.214164
4927 1643 1 0 1220.195797 1677.941059 1300.133987
4928 1643 12 0 1223.304787 1668.437141 1300.232583
4929 1643 13 0 1217.086807 1687.444977 1300.035391
4930 1644 1 0 1411.407422 1261.775699 1137.759840
4931 1644 12 0 1402.842047 1261.193331 1132.631955
4932 1644 13 0 1419.972797 1262.358066 1142.887725
4933 1645 1 0 1486.653286 1229.247185 1247.036685
4934 1645 12 0 1496.268882 1227.834147 1244.682191
4935 1645 13 0 1477.037690 1230.660222 1249.391178
4936 1646 1 0 1139.336257 1266.772473 1446.477803
4937 1646 12 0 1129.370961 1266.130935 1447.008187
4938 1646 13 0 1149.301553 1267.414010 1445.947419
4939 1647 1 0 1609.089758 1303.679382 1572.886399
4940 1647 12 0 1602.778902 1307.251024 1579.772361
4941 1647 13 0 1615.400614 1300.107740 1566.000436
4942 1648 1 0 1619.451124 1204.861193 1349.950833
4943 1648 12 0 1628.869527 1207.747437 1351.672257
4944 1648 13 0 1610.032722 1201.974950 1348.229408
4945 1649 1 0 1160.311517 1262.045240 1365.010949
4946 1649 12 0 1156.569903 1271.236400 1363.776887
4947 1649 13 0 1164.053131 1252.854080 1366.245012
4948 1650 1 0 1382.150753 1658.108691 1176.688944
4949 1650 12 0 1382.876961 1658.031452 1166.715647
4950 1650 13 0 1381.424545 1658.185931 1186.662241
4951 1651 1 0 1298.966796 1573.087775 1659.387622
4952 1651 12 0 1302.504978 1582.438439 1659.172349
4953 1651 13 0 1295.428615 1563.737110 1659.602895
4954 1652 1 0 1185.096941 1170.424669 1473.460852
4955 1652 12 0 1185.199165 1168.498101 1463.648723
4956 1652 13 0 1184.994718 1172.351237 1483.272982
4957 1653 1 0 1369.837897 1278.680533 1507.899934
4958 1653 12 0 1372.274977 1288.378980 1507.872029
4959 1653 13 0 1367.400818 1268.982087 1507.927838
4960 1654 1 0 1380.263790 1347.528392 1133.463731
4961 1654 12 0 1381.229746 1352.160335 1124.653962
4962 1654 13 0 1379.297834 1342.896450 1142.273500
4963 1655 1 0 1339.834535 1304.628906 1263.476087
4964 1655 12 0 1330.579844 1308.366100 1262.856343
4965 1655 13 0 1349.089225 1300.891712 1264.095832
4966 1656 1 0 1540.990210 1262.473274 1593.185696
4967 1656 12 0 1546.940087 1270.107226 1590.671389
4968 1656 13 0 1535.040332 1254.839323 1595.700002
4969 1657 1 0 1642.407589 1487.249761 1250.496314
4970 1657 12 0 1634.235339 1486.157484 1256.155047
4971 1657 13 0 1650.579839 1488.342039 1244.837580
4972 1658 1 0 1199.992272 1515.567694 1648.533003
4973 1658 12 0 1195.096090 1507.183732 1646.137885
4974 1658 13 0 1204.888455 1523.951655 1650.928120
4975 1659 1 0 1121.415093 1284.238725 1309.745200
4976 1659 12 0 1120.215728 1294.072895 1308.384821
4977 1659 13 0 1122.614457 1274.404556 1311.105579
4978 1660 1 0 1448.002292 1143.136472 1427.394785
4979 1660 12 0 1447.347835 1146.267991 1417.920331
4980 1660 13 0 1448.656748 1140.004952 1436.869239
4981 1661 1 0 1462.613614 1674.343694 1268.403473
4982 1661 12 0 1463.051115 1677.706855 1277.810797
4983 1661 13 0 1462.176114 1670.980533 1258.996150
4984 1662 1 0 1368.087979 1191.644236 1649.682135
4985 1662 12 0 1361.184654 1197.459095 1645.377311
4986 1662 13 0 1374.991305 1185.829378 1653.986959
4987 1663 1 0 1274.539405 1597.376987 1135.952069
4988 1663 12 0 1266.516270 1601.876102 1139.874731
4989 1663 13 0 1282.562540 1592.877873 1132.029406
4990 1664 1 0 1525.509320 1412.807103 1547.174236
4991 1664 12 0 1533.160519 1408.584420 1542.313362
4992 1664 13 0 1517.858120 1417.029786 1552.035109
4993 1665 1 0 1455.466802 1339.774816 979.542168
4994 1665 12 0 1446.370346 1343.587239 977.892951
4995 1665 13 0 1464.563258 1335.962393 981.191385
4996 1666 1 0 1650.531096 1131.464728 1455.559223
4997 1666 12 0 1652.202595 1121.609563 1455.845250
4998 1666 13 0 1648.859597 1141.319893 1455.273195
4999 1667 1 0 1156.733875 1200.214364 1478.933636
5000 1667 12 0 1149.766418 1193.087171 1479.744595
5001 1667 13 0 1163.701333 1207.341557 1478.122677
5002 1668 1 0 1164.531361 1424.638591 1160.586024
5003 1668 12 0 1170.072487 1432.396797 1163.603667
5004 1668 13 0 1158.990235 1416.880386 1157.568382
5005 1669 1 0 1010.274968 1528.627706 1270.680358
5006 1669 12 0 1014.382940 1537.744970 1270.688557
5007 1669 13 0 1006.166995 1519.510443 1270.672160
5008 1670 1 0 1351.501760 1562.298824 1436.772746
5009 1670 12 0 1361.114973 1559.924867 1435.376154
5010 1670 13 0 1341.888547 1564.672781 1438.169337
5011 1671 1 0 1600.094949 1612.229137 1412.896538
5012 1671 12 0 1609.579239 1615.372594 1413.305117
5013 1671 13 0 1590.610660 1609.085681 1412.487958
5014 1672 1 0 1279.997989 1712.621980 1301.394440
5015 1672 12 0 1278.769261 1707.552115 1309.925952
5016 1672 13 0 1281.226717 1717.691846 1292.862928
5017 1673 1 0 1313.601569 1213.005200 1632.476891
5018 1673 12 0 1307.300936 1220.678046 1631.281290
5019 1673 13 0 1319.902202 1205.332354 1633.672492
5020 1674 1 0 1373.775466 1485.909007 1044.122900
5021 1674 12 0 1379.954071 1489.477325 1037.116336
5022 1674 13 0 1367.596861 1482.340688 1051.129464
5023 1675 1 0 1092.049746 1313.702902 1359.233921
5024 1675 12 0 1099.766185 1318.795496 1355.423138
5025 1675 13 0 1084.333308 1308.610309 1363.044703
5026 1676 1 0 1451.475598 1336.287306 1594.233190
5027 1676 12 0 1450.820771 1327.027383 1597.951391
5028 1676 13 0 1452.130426 1345.547230 1590.514988
5029 1677 1 0 1138.064788 1517.949549 1509.560437
5030 1677 12 0 1146.858312 1519.923686 1513.893649
5031 1677 13 0 1129.271264 1515.975412 1505.227225
5032 1678 1 0 1470.089869 1070.478627 1183.210303
5033 1678 12 0 1476.988432 1063.725577 1180.601443
5034 1678 13 0 1463.191307 1077.231678 1185.819162
5035 1679 1 0 1395.417712 1708.084621 1374.522156
5036 1679 12 0 1404.636350 1711.922805 1373.988250
5037 1679 13 0 1386.199074 1704.246438 1375.056063
5038 1680 1 0 1380.538456 1176.006956 1421.880022
5039 1680 12 0 1371.026842 1173.365594 1423.477647
5040 1680 13 0 1390.050070 1178.648319 1420.282398
5041 1681 1 0 1415.996655 1348.421360 1155.778440
5042 1681 12 0 1406.070511 1347.252313 1155.454399
5043 1681 13 0 1425.922798 1349.590407 1156.102481
5044 1682 1 0 1523.669161 1156.967935 1521.588294
5045 1682 12 0 1523.303829 1147.650833 1517.974689
5046 1682 13 0 1524.034492 1166.285037 1525.201900
5047 1683 1 0 1609.554679 1159.177824 1459.331582
5048 1683 12 0 1611.897881 1149.718501 1461.574483
5049 1683 13 0 1607.211477 1168.637148 1457.088680
5050 1684 1 0 1230.450621 1151.094008 1427.502556
5051 1684 12 0 1240.172999 1151.023246 1429.841433
5052 1684 13 0 1220.728242 1151.164770 1425.163678
5053 1685 1 0 1553.926801 1144.943774 1354.048427
5054 1685 12 0 1563.240608 1141.303313 1354.042396
5055 1685 13 0 1544.612993 1148.584235 1354.054458
5056 1686 1 0 1325.790974 1023.320853 1542.291049
5057 1686 12 0 1333.026867 1016.424613 1542.001697
5058 1686 13 0 1318.555081 1030.217093 1542.580400
5059 1687 1 0 1599.999476 1153.590965 1268.744933
5060 1687 12 0 1608.842650 1158.195466 1269.517486
5061 1687 13 0 1591.156301 1148.986464 1267.972381
5062 1688 1 0 1101.308535 1120.528818 1443.407810
5063 1688 12 0 1102.567126 1129.305629 1438.783576
5064 1688 13 0 1100.049944 1111.752007 1448.032043
5065 1689 1 0 1157.727842 1181.240837 1075.596501
5066 1689 12 0 1157.135143 1178.898225 1065.892848
5067 1689 13 0 1158.320540 1183.583448 1085.300154
5068 1690 1 0 1646.365711 1415.633723 1445.422407
5069 1690 12 0 1647.219765 1418.675113 1454.910322
5070 1690 13 0 1645.511656 1412.592332 1435.934492
5071 1691 1 0 1074.892405 1479.585831 1112.162244
5072 1691 12 0 1084.573576 1481.248869 1114.035535
5073 1691 13 0 1065.211233 1477.922793 1110.288952
5074 1692 1 0 1387.973562 1019.626176 1202.834764
5075 1692 12 0 1384.258386 1010.364614 1202.185970
5076 1692 13 0 1391.688737 1028.887739 1203.483558
5077 1693 1 0 1236.517345 1149.800947 1608.664450
5078 1693 12 0 1233.389289 1148.801574 1599.219001
5079 1693 13 0 1239.645402 1150.800320 1618.109900
5080 1694 1 0 1389.583286 1465.163830 1013.403563
5081 1694 12 0 1385.304214 1463.721691 1004.481132
5082 1694 13 0 1393.862359 1466.605969 1022.325994
5083 1695 1 0 1059.907032 1332.197800 1237.423775
5084 1695 12 0 1057.243709 1337.241263 1229.209750
5085 1695 13 0 1062.570355 1327.154338 1245.637799
5086 1696 1 0 1238.092789 1696.736490 1293.887989
5087 1696 12 0 1236.009128 1696.666214 1284.107732
5088 1696 13 0 1240.176450 1696.806766 1303.668245
5089 1697 1 0 1053.452152 1464.682312 1189.901425
5090 1697 12 0 1053.254624 1459.724923 1181.218955
5091 1697 13 0 1053.649681 1469.639700 1198.583895
5092 1698 1 0 1186.881822 1408.194291 1246.970390
5093 1698 12 0 1190.581947 1407.893122 1256.255775
5094 1698 13 0 1183.181697 1408.495460 1237.685005
5095 1699 1 0 1646.979435 1505.737613 1538.917815
5096 1699 12 0 1647.614873 1495.765191 1539.301248
5097 1699 13 0 1646.343996 1515.710034 1538.534382
5098 1700 1 0 1549.163914 1646.045057 1224.212195
5099 1700 12 0 1544.734373 1637.409325 1221.803192
5100 1700 13 0 1553.593454 1654.680790 1226.621198
5101 1701 1 0 1122.480208 1452.857909 1349.833305
5102 1701 12 0 1130.066683 1459.089889 1351.732731
5103 1701 13 0 1114.893733 1446.625929 1347.933879
5104 1702 1 0 1313.047462 1297.281597 1197.544753
5105 1702 12 0 1310.853641 1287.718198 1195.613806
5106 1702 13 0 1315.241282 1306.844996 1199.475699
5107 1703 1 0 1204.192888 1401.157527 1185.380848
5108 1703 12 0 1208.425026 1392.113576 1185.924869
5109 1703 13 0 1199.960749 1410.201478 1184.836826
5110 1704 1 0 1445.507980 1256.014156 1596.721631
5111 1704 12 0 1446.385338 1251.580328 1605.641912
5112 1704 13 0 1444.630621 1260.447983 1587.801350
5113 1705 1 0 1271.523218 1376.527539 1200.078103
5114 1705 12 0 1264.148589 1381.238590 1195.238595
5115 1705 13 0 1278.897848 1371.816488 1204.917612
5116 1706 1 0 1604.859249 1638.133265 1424.587915
5117 1706 12 0 1599.865502 1644.738999 1418.981955
5118 1706 13 0 1609.852996 1631.527532 1430.193874
5119 1707 1 0 1400.535531 1451.913651 1423.232272
5120 1707 12 0 1406.114992 1459.263959 1427.084878
5121 1707 13 0 1394.956069 1444.563342 1419.379665
5122 1708 1 0 1323.689589 1087.283267 1529.304556
5123 1708 12 0 1317.436239 1092.427562 1523.436691
5124 1708 13 0 1329.942939 1082.138971 1535.172420
5125 1709 1 0 1597.207533 1447.402205 1311.552678
5126 1709 12 0 1607.140108 1448.280717 1310.796265
5127 1709 13 0 1587.274957 1446.523693 1312.309092
5128 1710 1 0 1538.734148 1340.404551 1547.097728
5129 1710 12 0 1537.575765 1343.668652 1537.716694
5130 1710 13 0 1539.892530 1337.140451 1556.478762
5131 1711 1 0 1094.211359 1389.866620 1590.262599
5132 1711 12 0 1103.369478 1387.552958 1593.545254
5133 1711 13 0 1085.053240 1392.180282 1586.979944
5134 1712 1 0 1390.621745 1137.170470 1192.276254
5135 1712 12 0 1390.660281 1128.467971 1197.202208
5136 1712 13 0 1390.583208 1145.872970 1187.350301
5137 1713 1 0 1253.933094 1018.826735 1201.555488
5138 1713 12 0 1249.261341 1017.687189 1210.323393
5139 1713 13 0 1258.604846 1019.966281 1192.787583
5140 1714 1 0 1101.497322 1578.315273 1452.841323
5141 1714 12 0 1096.258460 1571.437663 1457.866541
5142 1714 13 0 1106.736184 1585.192883 1447.816106
5143 1715 1 0 1642.764584 1207.465780 1445.944023
5144 1715 12 0 1650.427710 1213.359309 1448.501916
5145 1715 13 0 1635.101459 1201.572250 1443.386129
5146 1716 1 0 1189.530142 1579.800056 1392.832824
5147 1716 12 0 1197.613665 1573.934764 1393.337806
5148 1716 13 0 1181.446620 1585.665348 1392.327842
5149 1717 1 0 1166.209719 1369.417570 1167.709186
5150 1717 12 0 1172.069487 1366.466694 1160.162303
5151 1717 13 0 1160.349950 1372.368445 1175.256069
5152 1718 1 0 1392.473056 1195.708655 1199.692115
5153 1718 12 0 1388.537263 1193.810313 1208.686882
5154 1718 13 0 1396.408849 1197.606996 1190.697348
5155 1719 1 0 1297.138726 997.935062 1448.724686
5156 1719 12 0 1305.992690 998.973361 1444.193763
5157 1719 13 0 1288.284763 996.896763 1453.255610
5158 1720 1 0 1065.385933 1241.616929 1540.805095
5159 1720 12 0 1061.500627 1250.796106 1540.000666
5160 1720 13 0 1069.271239 1232.437751 1541.609524
5161 1721 1 0 1348.145763 1533.578306 1682.658416
5162 1721 12 0 1347.532737 1527.611620 1690.659845
5163 1721 13 0 1348.758790 1539.544993 1674.656988
5164 1722 1 0 1039.881511 1440.962182 1428.408177
5165 1722 12 0 1049.692461 1439.083137 1427.945105
5166 1722 13 0 1030.070560 1442.841226 1428.871249
5167 1723 1 0 1638.274731 1259.190078 1489.480172
5168 1723 12 0 1634.686446 1259.276248 1498.813809
5169 1723 13 0 1641.863017 1259.103909 1480.146535
5170 1724 1 0 1475.388856 1396.753344 1345.140583
5171 1724 12 0 1468.335813 1403.807811 1345.839929
5172 1724 13 0 1482.441899 1389.698878 1344.441238
5173 1725 1 0 1299.094769 1584.196563 1193.714676
5174 1725 12 0 1291.524112 1578.839528 1197.454640
5175 1725 13 0 1306.665426 1589.553598 1189.974713
5176 1726 1 0 1647.770154 1214.066271 1570.238914
5177 1726 12 0 1643.980182 1223.320168 1570.277680
5178 1726 13 0 1651.560127 1204.812374 1570.200149
5179 1727 1 0 1309.304040 1442.181801 1544.278034
5180 1727 12 0 1318.128076 1442.753722 1548.948076
5181 1727 13 0 1300.480004 1441.609879 1539.607991
5182 1728 1 0 1124.889723 1578.648374 1254.472744
5183 1728 12 0 1126.984715 1587.054229 1249.477485
5184 1728 13 0 1122.794732 1570.242520 1259.468004
5185 1729 1 0 1701.378215 1524.857159 1335.834902
5186 1729 12 0 1699.185655 1515.410537 1338.274987
5187 1729 13 0 1703.570775 1534.303781 1333.394818
5188 1730 1 0 1499.563631 1642.653688 1383.687312
5189 1730 12 0 1496.490211 1652.167848 1383.500638
5190 1730 13 0 1502.637052 1633.139528 1383.873986
5191 1731 1 0 1518.171636 1088.760051 1541.772005
5192 1731 12 0 1511.474077 1095.790036 1544.164080
5193 1731 13 0 1524.869195 1081.730066 1539.379931
5194 1732 1 0 1312.021642 1338.454312 976.944266
5195 1732 12 0 1306.441668 1331.585839 972.287232
5196 1732 13 0 1317.601616 1345.322785 981.601300
5197 1733 1 0 1465.784399 1342.111596 1344.892559
5198 1733 12 0 1462.417985 1332.883808 1346.767444
5199 1733 13 0 1469.150813 1351.339384 1343.017674
5200 1734 1 0 1178.856293 1474.833042 1644.784669
5201 1734 12 0 1172.778745 1468.834638 1639.580578
5202 1734 13 0 1184.933841 1480.831445 1649.988761
5203 1735 1 0 1139.135561 1525.203632 1194.405855
5204 1735 12 0 1134.895788 1533.451610 1190.664840
5205 1735 13 0 1143.375334 1516.955654 1198.146869
5206 1736 1 0 1039.138801 1414.284299 1434.927888
5207 1736 12 0 1046.703400 1412.148567 1428.746021
5208 1736 13 0 1031.574202 1416.420031 1441.109756
5209 1737 1 0 1259.846932 1157.673040 1098.338180
5210 1737 12 0 1258.108537 1150.857544 1091.229945
5211 1737 13 0 1261.585326 1164.488535 1105.446415
5212 1738 1 0 1370.081608 1450.347236 1509.532934
5213 1738 12 0 1375.394416 1444.046042 1503.869981
5214 1738 13 0 1364.768800 1456.648429 1515.195886
5215 1739 1 0 1222.498854 1071.182497 1412.854479
5216 1739 12 0 1221.145794 1078.838983 1419.143154
5217 1739 13 0 1223.851914 1063.526010 1406.565803
5218 1740 1 0 1458.848029 1319.765310 1003.260034
5219 1740 12 0 1450.837045 1325.158843 1005.855017
5220 1740 13 0 1466.859013 1314.371777 1000.665050
5221 1741 1 0 1102.130105 1522.298279 1531.630124
5222 1741 12 0 1102.208630 1527.441695 1523.054630
5223 1741 13 0 1102.051580 1517.154863 1540.205618
5224 1742 1 0 1194.997057 1452.319787 1385.812295
5225 1742 12 0 1187.918549 1445.443486 1387.428216
5226 1742 13 0 1202.075565 1459.196089 1384.196374
5227 1743 1 0 1259.172120 1262.175030 1198.207488
5228 1743 12 0 1262.071415 1271.744615 1198.076567
5229 1743 13 0 1256.272826 1252.605445 1198.338409
5230 1744 1 0 1129.975501 1410.078788 1581.721361
5231 1744 12 0 1129.125669 1411.006334 1571.800805
5232 1744 13 0 1130.825333 1409.151241 1591.641918
5233 1745 1 0 1567.253060 1458.718532 1319.125396
5234 1745 12 0 1570.673305 1466.758861 1323.989039
5235 1745 13 0 1563.832815 1450.678202 1314.261753
5236 1746 1 0 1189.590898 1531.300593 1631.632807
5237 1746 12 0 1192.609926 1522.171312 1628.886593
5238 1746 13 0 1186.571870 1540.429874 1634.379021
5239 1747 1 0 1059.896841 1337.640013 1339.774215
5240 1747 12 0 1066.799377 1342.144249 1334.111455
5241 1747 13 0 1052.994304 1333.135777 1345.436975
5242 1748 1 0 1514.853312 1339.410427 1544.470633
5243 1748 12 0 1514.692681 1333.688199 1536.271225
5244 1748 13 0 1515.013943 1345.132655 1552.670042
5245 1749 1 0 1383.947242 1610.706187 1167.674298
5246 1749 12 0 1386.991263 1619.588873 1164.234556
5247 1749 13 0 1380.903220 1601.823501 1171.114040
5248 1750 1 0 1080.758517 1260.413269 1088.772387
5249 1750 12 0 1084.241702 1251.040775 1088.926570
5250 1750 13 0 1077.275331 1269.785763 1088.618205
5251 1751 1 0 1611.621023 1192.766811 1301.558730
5252 1751 12 0 1613.684440 1196.991981 1292.733185
5253 1751 13 0 1609.557606 1188.541640 1310.384275
5254 1752 1 0 1012.764936 1238.040687 1277.786458
5255 1752 12 0 1022.691992 1238.477571 1276.662764
5256 1752 13 0 1002.837880 1237.603804 1278.910153
5257 1753 1 0 1521.221852 1195.093563 1644.377475
5258 1753 12 0 1523.858835 1204.728944 1644.831065
5259 1753 13 0 1518.584869 1185.458181 1643.923886
5260 1754 1 0 1268.683721 1206.906089 1092.496410
5261 1754 12 0 1276.143536 1213.250337 1094.521668
5262 1754 13 0 1261.223905 1200.561841 1090.471152
5263 1755 1 0 1482.566258 1291.039599 1422.455499
5264 1755 12 0 1486.422518 1290.630052 1413.238041
5265 1755 13 0 1478.709998 1291.449146 1431.672957
5266 1756 1 0 1658.452208 1298.669395 1584.792913
5267 1756 12 0 1654.949730 1308.033733 1584.588443
5268 1756 13 0 1661.954686 1289.305056 1584.997382
5269 1757 1 0 1277.658125 1434.843130 1184.280567
5270 1757 12 0 1279.849879 1428.701673 1176.699094
5271 1757 13 0 1275.466370 1440.984586 1191.862040
5272 1758 1 0 1584.953220 1377.457477 1583.932115
5273 1758 12 0 1591.665345 1382.621907 1578.614593
5274 1758 13 0 1578.241095 1372.293048 1589.249637
5275 1759 1 0 1537.432862 1640.876778 1365.273226
5276 1759 12 0 1540.887583 1631.814315 1367.709754
5277 1759 13 0 1533.978141 1649.939241 1362.836699
5278 1760 1 0 1584.622217 1130.381890 1185.595750
5279 1760 12 0 1576.619270 1128.885068 1191.401985
5280 1760 13 0 1592.625164 1131.878711 1179.789515
5281 1761 1 0 1169.677846 1264.082014 1390.128817
5282 1761 12 0 1169.005124 1271.141055 1383.077762
5283 1761 13 0 1170.350567 1257.022973 1397.179873
5284 1762 1 0 1178.695948 1238.822609 1443.937022
5285 1762 12 0 1187.741199 1234.559350 1444.026800
5286 1762 13 0 1169.650698 1243.085869 1443.847243
5287 1763 1 0 1234.756260 1338.494082 1679.736020
5288 1763 12 0 1226.509513 1332.918737 1680.688234
5289 1763 13 0 1243.003006 1344.069426 1678.783806
5290 1764 1 0 1648.290756 1319.427591 1354.315217
5291 1764 12 0 1646.623563 1329.257040 1353.539075
5292 1764 13 0 1649.957949 1309.598141 1355.091359
5293 1765 1 0 1156.738487 1214.082860 1265.330455
5294 1765 12 0 1151.656203 1219.612696 1258.728085
5295 1765 13 0 1161.820772 1208.553023 1271.932825
5296 1766 1 0 1226.755572 1606.546850 1510.624192
5297 1766 12 0 1218.554170 1601.694753 1513.656381
5298 1766 13 0 1234.956973 1611.398947 1507.592002
5299 1767 1 0 1508.611846 1464.409006 1654.253314
5300 1767 12 0 1504.521696 1473.442795 1652.964390
5301 1767 13 0 1512.701996 1455.375216 1655.542238
5302 1768 1 0 1495.382100 1634.158939 1167.579446
5303 1768 12 0 1503.927179 1629.588227 1170.047283
5304 1768 13 0 1486.837022 1638.729651 1165.111609
5305 1769 1 0 1129.370017 1439.245333 1226.713164
5306 1769 12 0 1127.985290 1449.056284 1225.361211
5307 1769 13 0 1130.754745 1429.434383 1228.065118
5308 1770 1 0 1272.009299 1690.677372 1490.207478
5309 1770 12 0 1275.897762 1687.955294 1499.009191
5310 1770 13 0 1268.120835 1693.399450 1481.405766
5311 1771 1 0 1299.795715 1400.478410 1189.574228
5312 1771 12 0 1293.815061 1393.383410 1193.301526
5313 1771 13 0 1305.776369 1407.573410 1185.846931
5314 1772 1 0 1282.347369 1355.710899 1712.142821
5315 1772 12 0 1277.869454 1364.537248 1710.713193
5316 1772 13 0 1286.825285 1346.884550 1713.572449
5317 1773 1 0 1579.081706 1420.269472 1314.835347
5318 1773 12 0 1571.536939 1426.829016 1314.614274
5319 1773 13 0 1586.626473 1413.709928 1315.056420
5320 1774 1 0 1594.462894 1165.896850 1166.982682
5321 1774 12 0 1595.374937 1162.233156 1157.722795
5322 1774 13 0 1593.550850 1169.560544 1176.242570
5323 1775 1 0 1611.440946 1413.261578 1102.687772
5324 1775 12 0 1609.825500 1418.491987 1094.319191
5325 1775 13 0 1613.056392 1408.031168 1111.056354
5326 1776 1 0 1136.255907 1328.486093 1603.232710
5327 1776 12 0 1143.416271 1331.905513 1609.318492
5328 1776 13 0 1129.095542 1325.066672 1597.146928
5329 1777 1 0 1580.774139 1317.011881 1301.193163
5330 1777 12 0 1584.400730 1307.864356 1299.412535
5331 1777 13 0 1577.147548 1326.159405 1302.973791
5332 1778 1 0 1551.262941 1586.546703 1536.320996
5333 1778 12 0 1548.562850 1590.926065 1544.896000
5334 1778 13 0 1553.963032 1582.167340 1527.745992
5335 1779 1 0 1304.144064 1188.606807 1205.403238
5336 1779 12 0 1296.481785 1185.742261 1199.651381
5337 1779 13 0 1311.806343 1191.471353 1211.155095
5338 1780 1 0 1103.472087 1400.826138 1159.828506
5339 1780 12 0 1107.964547 1391.892317 1159.896667
5340 1780 13 0 1098.979627 1409.759959 1159.760345
5341 1781 1 0 1513.073668 1306.606631 1588.774505
5342 1781 12 0 1519.739699 1299.700458 1591.579642
5343 1781 13 0 1506.407636 1313.512805 1585.969368
5344 1782 1 0 1503.412469 1169.175483 1499.720258
5345 1782 12 0 1503.120704 1171.073097 1509.534224
5346 1782 13 0 1503.704234 1167.277869 1489.906291
5347 1783 1 0 1539.145804 1348.552950 1289.507985
5348 1783 12 0 1539.491255 1357.976447 1292.836404
5349 1783 13 0 1538.800354 1339.129453 1286.179566
5350 1784 1 0 1137.652265 1262.920694 1284.535388
5351 1784 12 0 1138.136870 1255.907690 1277.423220
5352 1784 13 0 1137.167660 1269.933697 1291.647556
5353 1785 1 0 1619.702437 1143.339429 1557.837578
5354 1785 12 0 1612.446425 1145.680658 1564.308200
5355 1785 13 0 1626.958448 1140.998200 1551.366956
5356 1786 1 0 1126.172325 1132.370335 1316.094934
5357 1786 12 0 1125.117247 1142.302047 1315.597032
5358 1786 13 0 1127.227402 1122.438623 1316.592836
5359 1787 1 0 1495.808498 1317.252354 1604.881642
5360 1787 12 0 1491.064336 1308.540871 1606.147733
5361 1787 13 0 1500.552660 1325.963837 1603.615550
5362 1788 1 0 1045.988361 1144.408888 1232.288162
5363 1788 12 0 1045.045889 1150.873925 1239.858833
5364 1788 13 0 1046.930833 1137.943852 1224.717492
5365 1789 1 0 1494.626613 1452.861723 1024.148216
5366 1789 12 0 1502.608124 1455.076395 1018.545475
5367 1789 13 0 1486.645102 1450.647050 1029.750957
5368 1790 1 0 1611.774027 1494.625042 1176.957150
5369 1790 12 0 1619.689245 1488.522608 1176.626038
5370 1790 13 0 1603.858809 1500.727475 1177.288261
5371 1791 1 0 1423.332618 1583.927038 1422.076343
5372 1791 12 0 1430.815135 1586.767990 1428.071417
5373 1791 13 0 1415.850100 1581.086087 1416.081268
5374 1792 1 0 1212.794613 1457.199795 1360.548065
5375 1792 12 0 1222.342892 1460.162013 1360.783957
5376 1792 13 0 1203.246335 1454.237578 1360.312172
5377 1793 1 0 1487.158362 1334.296347 1113.296847
5378 1793 12 0 1478.160796 1330.476859 1115.407609
5379 1793 13 0 1496.155928 1338.115835 1111.186085
5380 1794 1 0 1322.746109 1448.474401 1499.591304
5381 1794 12 0 1332.150095 1451.198417 1497.555431
5382 1794 13 0 1313.342122 1445.750385 1501.627177
5383 1795 1 0 1452.648766 1416.706958 1702.056807
5384 1795 12 0 1443.254224 1420.010426 1701.145940
5385 1795 13 0 1462.043308 1413.403490 1702.967673
5386 1796 1 0 1120.618886 1596.291993 1475.800527
5387 1796 12 0 1116.739512 1595.069589 1484.935962
5388 1796 13 0 1124.498260 1597.514396 1466.665091
5389 1797 1 0 1671.638696 1381.605986 1326.438377
5390 1797 12 0 1680.565962 1379.581557 1322.412758
5391 1797 13 0 1662.711430 1383.630415 1330.463996
5392 1798 1 0 1695.809107 1253.198803 1444.282288
5393 1798 12 0 1704.855962 1249.034586 1443.380225
5394 1798 13 0 1686.762253 1257.363020 1445.184350
5395 1799 1 0 1458.469387 1386.835498 1443.793728
5396 1799 12 0 1461.050917 1396.425234 1444.965334
5397 1799 13 0 1455.887858 1377.245762 1442.622123
5398 1800 1 0 1489.664055 1269.705305 1706.607284
5399 1800 12 0 1486.686998 1266.415634 1697.645409
5400 1800 13 0 1492.641111 1272.994975 1715.569159
5401 1801 1 0 1326.517217 1048.159139 1250.510536
5402 1801 14 0 1332.380388 1040.259363 1252.304069
5403 1801 15 0 1320.654046 1056.058916 1248.717003
5404 1802 1 0 1285.407024 1571.097926 1627.288565
5405 1802 14 0 1281.068037 1580.107278 1627.219449
5406 1802 15 0 1289.746011 1562.088575 1627.357681
5407 1803 1 0 1017.977727 1163.737570 1313.485845
5408 1803 14 0 1013.259986 1172.135052 1310.797869
5409 1803 15 0 1022.695468 1155.340088 1316.173822
5410 1804 1 0 1299.728504 1475.460692 1243.290468
5411 1804 14 0 1303.197291 1481.117174 1250.771893
5412 1804 15 0 1296.259717 1469.804209 1235.809043
5413 1805 1 0 1304.145404 1293.669815 1390.382760
5414 1805 14 0 1312.398228 1288.041135 1389.925748
5415 1805 15 0 1295.892580 1299.298495 1390.839771
5416 1806 1 0 1441.308197 1416.180981 1553.195299
5417 1806 14 0 1450.714594 1412.817503 1552.740623
5418 1806 15 0 1431.901801 1419.544459 1553.649975
5419 1807 1 0 1576.641894 1313.203921 1156.665200
5420 1807 14 0 1574.535636 1322.202227 1160.485431
5421 1807 15 0 1578.748152 1304.205615 1152.844969
5422 1808 1 0 1266.399190 1497.738499 1559.500087
5423 1808 14 0 1276.296988 1497.049027 1558.251796
5424 1808 15 0 1256.501392 1498.427971 1560.748377
5425 1809 1 0 1469.358621 1664.771929 1545.113103
5426 1809 14 0 1461.980102 1660.671265 1539.751946
5427 1809 15 0 1476.737141 1668.872592 1550.474261
5428 1810 1 0 1639.829331 1274.433380 1323.463683
5429 1810 14 0 1631.956228 1279.406434 1327.108265
5430 1810 15 0 1647.702434 1269.460325 1319.819101
5431 1811 1 0 1202.680900 1329.213030 1475.089060
5432 1811 14 0 1208.440566 1325.444302 1482.343227
5433 1811 15 0 1196.921234 1332.981758 1467.834893
5434 1812 1 0 1486.176404 1622.318599 1192.195586
5435 1812 14 0 1489.352934 1621.948460 1201.670429
5436 1812 15 0 1482.999874 1622.688738 1182.720743
5437 1813 1 0 1217.352462 1227.391107 1095.519966
5438 1813 14 0 1207.965404 1229.137020 1092.547603
5439 1813 15 0 1226.739519 1225.645194 1098.492329
5440 1814 1 0 1327.951263 1235.075984 1716.410158
5441 1814 14 0 1319.265917 1237.806770 1720.546289
5442 1814 15 0 1336.636608 1232.345198 1712.274026
5443 1815 1 0 1321.203643 1019.606005 1444.161593
5444 1815 14 0 1325.587488 1019.138346 1453.137293
5445 1815 15 0 1316.819798 1020.073664 1435.185892
5446 1816 1 0 1117.800008 1080.166222 1511.435027
5447 1816 14 0 1111.881443 1088.224514 1511.249234
5448 1816 15 0 1123.718572 1072.107929 1511.620820
5449 1817 1 0 1148.743989 1390.731899 1513.202104
5450 1817 14 0 1157.327608 1390.196421 1518.304530
5451 1817 15 0 1140.160370 1391.267377 1508.099679
5452 1818 1 0 1272.911617 1324.588649 1023.350754
5453 1818 14 0 1268.029270 1315.964206 1024.685549
5454 1818 15 0 1277.793964 1333.213091 1022.015960
5455 1819 1 0 1478.045605 1063.587945 1590.362610
5456 1819 14 0 1486.888765 1062.993951 1585.731661
5457 1819 15 0 1469.202444 1064.181938 1594.993560
5458 1820 1 0 1482.452608 1135.805396 1220.994211
5459 1820 14 0 1492.349901 1135.751549 1219.565681
5460 1820 15 0 1472.555315 1135.859242 1222.422741
5461 1821 1 0 1080.659893 1138.606986 1258.074789
5462 1821 14 0 1081.986579 1148.475061 1259.002680
5463 1821 15 0 1079.333207 1128.738910 1257.146898
5464 1822 1 0 1233.024388 1691.534517 1237.361809
5465 1822 14 0 1238.233241 1690.660942 1228.870360
5466 1822 15 0 1227.815534 1692.408092 1245.853259
5467 1823 1 0 1555.543340 1181.256878 1648.167248
5468 1823 14 0 1558.630229 1189.534122 1652.853221
5469 1823 15 0 1552.456451 1172.979633 1643.481276
5470 1824 1 0 1427.809166 1168.610271 1685.466949
5471 1824 14 0 1436.368849 1172.814726 1682.457898
5472 1824 15 0 1419.249483 1164.405816 1688.476001
5473 1825 1 0 1601.888522 1152.116589 1290.614900
5474 1825 14 0 1603.171645 1161.914981 1292.146279
5475 1825 15 0 1600.605398 1142.318198 1289.083522
5476 1826 1 0 1652.890927 1363.005822 1339.528226
5477 1826 14 0 1660.832683 1357.663016 1336.632895
5478 1826 15 0 1644.949171 1368.348627 1342.423557
5479 1827 1 0 1451.887936 1354.388713 1136.799458
5480 1827 14 0 1449.179738 1355.185928 1146.392691
5481 1827 15 0 1454.596133 1353.591497 1127.206225
5482 1828 1 0 1669.138983 1167.144153 1263.946071
5483 1828 14 0 1674.654310 1159.711422 1267.732320
5484 1828 15 0 1663.623656 1174.576884 1260.159822
5485 1829 1 0 1487.209475 1550.452925 1531.240269
5486 1829 14 0 1484.750322 1548.825802 1521.684902
5487 1829 15 0 1489.668628 1552.080048 1540.795636
5488 1830 1 0 1428.897762 1261.692413 1232.526339
5489 1830 14 0 1425.246963 1269.742245 1237.203076
5490 1830 15 0 1432.548560 1253.642581 1227.849601
5491 1831 1 0 1247.324957 1518.424960 1107.972563
5492 1831 14 0 1250.991411 1523.031722 1116.055561
5493 1831 15 0 1243.658503 1513.818198 1099.889565
5494 1832 1 0 1160.333953 1027.593857 1347.713594
5495 1832 14 0 1160.461358 1037.551079 1348.628742
5496 1832 15 0 1160.206547 1017.636635 1346.798445
5497 1833 1 0 1346.022950 1103.831495 1391.489150
5498 1833 14 0 1344.734460 1113.609357 1389.835906
5499 1833 15 0 1347.311440 1094.053634 1393.142394
5500 1834 1 0 1653.600092 1229.929312 1135.060584
5501 1834 14 0 1643.734539 1228.309275 1135.275851
5502 1834 15 0 1663.465645 1231.549348 1134.845318
5503 1835 1 0 1220.834958 1583.703022 1479.092038
5504 1835 14 0 1220.824548 1593.699335 1479.363383
5505 1835 15 0 1220.845368 1573.706710 1478.820693
5506 1836 1 0 1585.388520 1146.355244 1544.903638
5507 1836 14 0 1583.418708 1141.035409 1553.138880
5508 1836 15 0 1587.358333 1151.675078 1536.668397
5509 1837 1 0 1521.270230 1345.546395 1010.061156
5510 1837 14 0 1530.925019 1348.149227 1009.959640
5511 1837 15 0 1511.615440 1342.943563 1010.162671
5512 1838 1 0 1097.201295 1352.645761 1445.594457
5513 1838 14 0 1089.510012 1346.332511 1446.587959
5514 1838 15 0 1104.892578 1358.959010 1444.600956
5515 1839 1 0 1508.876717 1311.979817 1635.861939
5516 1839 14 0 1499.225169 1314.332081 1634.715432
5517 1839 15 0 1518.528265 1309.627553 1637.008445
5518 1840 1 0 1541.978684 1461.178054 1327.412304
5519 1840 14 0 1540.053289 1467.109369 1319.594865
5520 1840 15 0 1543.904080 1455.246738 1335.229743
5521 1841 1 0 1240.959843 1430.806248 1472.391281
5522 1841 14 0 1249.884899 1431.477644 1476.851391
5523 1841 15 0 1232.034786 1430.134852 1467.931170
5524 1842 1 0 1227.715677 1336.091163 1521.799371
5525 1842 14 0 1227.694250 1345.776971 1524.286273
5526 1842 15 0 1227.737104 1326.405356 1519.312470
5527 1843 1 0 1422.984389 998.673563 1202.413160
5528 1843 14 0 1428.286579 1005.383179 1197.229741
5529 1843 15 0 1417.682198 991.963947 1207.596578
5530 1844 1 0 1587.319181 1220.957491 1158.815823
5531 1844 14 0 1577.676195 1218.383641 1158.192832
5532 1844 15 0 1596.962167 1223.531341 1159.438814
5533 1845 1 0 1064.119766 1284.909699 1245.096049
5534 1845 14 0 1067.209332 1294.419440 1245.235336
5535 1845 15 0 1061.030201 1275.399958 1244.956762
5536 1846 1 0 1234.126881 1413.552363 1347.454100
5537 1846 14 0 1237.927172 1406.856451 1353.835522
5538 1846 15 0 1230.326590 1420.248275 1341.072678
5539 1847 1 0 1712.462099 1380.337531 1256.069265
5540 1847 14 0 1706.262730 1385.614431 1250.262186
5541 1847 15 0 1718.661467 1375.060631 1261.876344
5542 1848 1 0 1347.113656 1417.234058 1560.796915
5543 1848 14 0 1347.455876 1411.621257 1552.527735
5544 1848 15 0 1346.771435 1422.846859 1569.066096
5545 1849 1 0 1085.168857 1404.627968 1253.841083
5546 1849 14 0 1077.700309 1409.027043 1258.827958
5547 1849 15 0 1092.637406 1400.228894 1248.854208
5548 1850 1 0 1210.561654 1136.640860 1341.458559
5549 1850 14 0 1200.569505 1136.254113 1341.372542
5550 1850 15 0 1220.553802 1137.027606 1341.544575
5551 1851 1 0 1224.982268 1260.801936 1601.023421
5552 1851 14 0 1224.093728 1250.851746 1601.475324
5553 1851 15 0 1225.870807 1270.752126 1600.571517
5554 1852 1 0 1571.635072 1107.473565 1169.890432
5555 1852 14 0 1568.700400 1116.895536 1171.507265
5556 1852 15 0 1574.569744 1098.051593 1168.273599
5557 1853 1 0 1120.478393 1402.259206 1118.681726
5558 1853 14 0 1129.975288 1404.651541 1120.703043
5559 1853 15 0 1110.981499 1399.866870 1116.660410
5560 1854 1 0 1151.051326 1380.459116 1550.258809
5561 1854 14 0 1152.904235 1384.492392 1559.219803
5562 1854 15 0 1149.198417 1376.425840 1541.297815
5563 1855 1 0 1524.132017 1484.867631 1457.116791
5564 1855 14 0 1515.109608 1480.855156 1455.536861
5565 1855 15 0 1533.154426 1488.880106 1458.696721
5566 1856 1 0 1366.925567 1147.560238 1457.419047
5567 1856 14 0 1368.983206 1146.753607 1467.171762
5568 1856 15 0 1364.867927 1148.366869 1447.666331
5569 1857 1 0 1456.895336 1458.680746 1005.013409
5570 1857 14 0 1458.550088 1465.823869 998.213586
5571 1857 15 0 1455.240585 1451.537623 1011.813232
5572 1858 1 0 1664.975672 1385.815748 1185.252905
5573 1858 14 0 1668.755832 1392.349226 1178.693633
5574 1858 15 0 1661.195512 1379.282270 1191.812177
5575 1859 1 0 1454.853698 1229.784416 1512.064277
5576 1859 14 0 1463.610968 1231.469434 1516.588761
5577 1859 15 0 1446.096429 1228.099399 1507.539793
5578 1860 1 0 1139.679803 1229.645350 1526.974762
5579 1860 14 0 1140.340772 1219.675552 1526.567019
5580 1860 15 0 1139.018834 1239.615148 1527.382504
5581 1861 1 0 1118.600306 1519.109383 1170.309059
5582 1861 14 0 1119.890696 1528.322017 1166.639962
5583 1861 15 0 1117.309917 1509.896749 1173.978156
5584 1862 1 0 1556.313559 1298.792229 1498.956059
5585 1862 14 0 1554.462380 1307.830037 1502.814968
5586 1862 15 0 1558.164738 1289.754422 1495.097151
5587 1863 1 0 1528.989847 1543.001360 1373.173687
5588 1863 14 0 1531.989175 1544.829072 1382.536565
5589 1863 15 0 1525.990519 1541.173648 1363.810808
5590 1864 1 0 1219.985008 1456.421852 1309.048724
5591 1864 14 0 1229.621082 1454.523273 1310.930604
5592 1864 15 0 1210.348934 1458.320431 1307.166844
5593 1865 1 0 1456.606697 1113.874203 1422.276419
5594 1865 14 0 1454.035281 1105.694755 1417.130116
5595 1865 15 0 1459.178113 1122.053652 1427.422723
5596 1866 1 0 1617.825291 1398.846942 1291.781058
5597 1866 14 0 1614.756454 1406.926278 1286.750494
5598 1866 15 0 1620.894127 1390.767607 1296.811623
5599 1867 1 0 1530.606320 1029.865357 1441.698127
5600 1867 14 0 1523.710132 1036.504423 1438.805828
5601 1867 15 0 1537.502508 1023.226291 1444.590427
5602 1868 1 0 1380.264638 1160.463175 1311.805263
5603 1868 14 0 1387.750127 1164.139282 1317.323749
5604 1868 15 0 1372.779149 1156.787068 1306.286777
5605 1869 1 0 1684.839790 1511.653752 1458.310098
5606 1869 14 0 1691.060137 1518.776468 1455.058299
5607 1869 15 0 1678.619443 1504.531036 1461.561897
5608 1870 1 0 1057.689209 1411.797262 1471.989668
5609 1870 14 0 1051.193008 1405.178138 1475.729529
5610 1870 15 0 1064.185410 1418.416386 1468.249807
5611 1871 1 0 1678.737806 1132.816447 1405.434092
5612 1871 14 0 1676.955218 1137.263634 1414.211614
5613 1871 15 0 1680.520395 1128.369259 1396.656569
5614 1872 1 0 1409.791006 1247.666468 1566.438022
5615 1872 14 0 1403.182297 1241.871324 1561.669241
5616 1872 15 0 1416.399715 1253.461612 1571.206804
5617 1873 1 0 1401.176348 1399.168990 1248.322585
5618 1873 14 0 1393.409034 1403.460253 1252.932779
5619 1873 15 0 1408.943663 1394.877727 1243.712390
5620 1874 1 0 1337.035871 1548.670419 1644.252465
5621 1874 14 0 1334.440559 1552.529364 1653.105312
5622 1874 15 0 1339.631183 1544.811474 1635.399618
5623 1875 1 0 1300.290962 1063.619138 1288.970533
5624 1875 14 0 1306.445430 1071.475822 1289.599066
5625 1875 15 0 1294.136495 1055.762455 1288.342001
5626 1876 1 0 1044.936156 1296.617273 1401.884469
5627 1876 14 0 1041.060052 1305.811089 1401.213972
5628 1876 15 0 1048.812260 1287.423457 1402.554966
5629 1877 1 0 1284.025565 1255.208807 1719.468753
5630 1877 14 0 1291.759034 1261.510019 1718.770048
5631 1877 15 0 1276.292097 1248.907595 1720.167459
5632 1878 1 0 1138.539429 1491.682501 1378.356540
5633 1878 14 0 1134.275962 1489.447518 1387.121681
5634 1878 15 0 1142.802896 1493.917485 1369.591399
5635 1879 1 0 1508.883041 1248.735388 1613.370246
5636 1879 14 0 1503.487127 1243.232046 1619.741850
5637 1879 15 0 1514.278955 1254.238729 1606.998641
5638 1880 1 0 1597.293263 1204.333238 1573.003441
5639 1880 14 0 1602.928038 1206.107095 1564.934814
5640 1880 15 0 1591.658488 1202.559380 1581.072068
5641 1881 1 0 1017.443093 1471.014146 1236.291520
5642 1881 14 0 1011.419097 1463.622023 1233.280209
5643 1881 15 0 1023.467089 1478.406269 1239.302831
5644 1882 1 0 1378.955369 984.893735 1437.948938
5645 1882 14 0 1379.721238 987.875798 1447.463177
5646 1882 15 0 1378.189500 981.911672 1428.434699
5647 1883 1 0 1241.194635 1574.023507 1356.210488
5648 1883 14 0 1244.700903 1582.696075 1359.744981
5649 1883 15 0 1237.688367 1565.350938 1352.675995
5650 1884 1 0 1385.797297 1156.265793 1599.472488
5651 1884 14 0 1387.076990 1153.621146 1589.913815
5652 1884 15 0 1384.517603 1158.910441 1609.031160
5653 1885 1 0 1499.214584 1282.499774 1634.781958
5654 1885 14 0 1500.398601 1272.643350 1635.985706
5655 1885 15 0 1498.030567 1292.356199 1633.578211
5656 1886 1 0 1473.624725 1480.794801 1649.266054
5657 1886 14 0 1463.781500 1482.327052 1648.392488
5658 1886 15 0 1483.467951 1479.262550 1650.139620
5659 1887 1 0 1008.465177 1175.028725 1354.308031
5660 1887 14 0 999.283848 1175.491270 1350.372393
5661 1887 15 0 1017.646506 1174.566180 1358.243670
5662 1888 1 0 1496.262286 1129.943201 1348.222544
5663 1888 14 0 1492.045412 1135.417466 1340.994101
5664 1888 15 0 1500.479160 1124.468936 1355.450988
5665 1889 1 0 1503.752472 1228.140324 1200.158760
5666 1889 14 0 1513.477996 1230.414260 1199.665414
5667 1889 15 0 1494.026948 1225.866388 1200.652106
5668 1890 1 0 1212.993993 1544.947078 1404.833742
5669 1890 14 0 1221.093948 1550.672097 1406.104524
5670 1890 15 0 1204.894038 1539.222059 1403.562959
5671 1891 1 0 1287.826670 1308.496980 1346.706910
5672 1891 14 0 1289.884414 1304.000119 1355.398511
5673 1891 15 0 1285.768926 1312.993841 1338.015309
5674 1892 1 0 1338.936585 1175.271337 1538.821199
5675 1892 14 0 1340.309863 1184.060800 1534.253984
5676 1892 15 0 1337.563308 1166.481875 1543.388414
5677 1893 1 0 1460.998636 1602.777560 1315.268721
5678 1893 14 0 1463.758760 1593.687313 1318.391081
5679 1893 15 0 1458.238511 1611.867806 1312.146362
5680 1894 1 0 1576.391839 1542.414706 1334.481638
5681 1894 14 0 1573.173466 1538.020817 1326.094994
5682 1894 15 0 1579.610213 1546.808596 1342.868283
5683 1895 1 0 1149.491387 1145.553152 1357.672183
5684 1895 14 0 1145.674878 1136.444012 1356.104435
5685 1895 15 0 1153.307897 1154.662291 1359.239931
5686 1896 1 0 1243.861708 1113.298969 1458.487213
5687 1896 14 0 1251.743678 1107.603024 1460.817611
5688 1896 15 0 1235.979737 1118.994914 1456.156814
5689 1897 1 0 1559.229104 1564.941572 1139.258587
5690 1897 14 0 1556.858689 1571.638093 1146.296892
5691 1897 15 0 1561.599519 1558.245051 1132.220282
5692 1898 1 0 1349.026951 1535.793679 1490.122697
5693 1898 14 0 1345.773827 1539.313675 1481.346205
5694 1898 15 0 1352.280074 1532.273683 1498.899189
5695 1899 1 0 1446.847705 1314.732046 1577.617007
5696 1899 14 0 1438.437318 1309.821991 1579.887855
5697 1899 15 0 1455.258092 1319.642100 1575.346159
5698 1900 1 0 1371.388747 1316.696025 1678.385482
5699 1900 14 0 1362.334446 1312.451668 1678.456671
5700 1900 15 0 1380.443049 1320.940381 1678.314293
5701 1901 1 0 1464.118717 1497.512967 1677.336806
5702 1901 14 0 1469.569331 1489.483108 1679.747654
5703 1901 15 0 1458.668104 1505.542825 1674.925959
5704 1902 1 0 1426.759338 1423.337051 1072.543756
5705 1902 14 0 1433.966511 1416.921000 1075.168817
5706 1902 15 0 1419.552165 1429.753102 1069.918695
5707 1903 1 0 1425.355554 1659.518772 1433.388335
5708 1903 14 0 1416.439770 1656.688938 1436.923988
5709 1903 15 0 1434.271337 1662.348607 1429.852682
5710 1904 1 0 1497.554862 1657.521816 1519.889233
5711 1904 14 0 1497.309277 1651.889440 1511.629933
5712 1904 15 0 1497.800447 1663.154191 1528.148533
5713 1905 1 0 1245.259417 1321.081280 1656.929407
5714 1905 14 0 1245.757204 1318.224199 1666.499637
5715 1905 15 0 1244.761630 1323.938361 1647.359178
5716 1906 1 0 1180.371738 1132.044779 1381.024338
5717 1906 14 0 1173.472838 1125.988013 1384.989279
5718 1906 15 0 1187.270639 1138.101545 1377.059396
5719 1907 1 0 1437.512442 1385.763223 1118.078873
5720 1907 14 0 1440.143596 1376.339110 1120.143608
5721 1907 15 0 1434.881289 1395.187336 1116.014139
5722 1908 1 0 1297.046312 1339.372657 1076.178352
5723 1908 14 0 1306.598767 1336.415599 1076.098292
5724 1908 15 0 1287.493857 1342.329715 1076.258411
5725 1909 1 0 1491.017060 1237.096801 1659.150465
5726 1909 14 0 1487.742326 1239.627253 1650.047008
5727 1909 15 0 1494.291794 1234.566349 1668.253922
5728 1910 1 0 1095.189617 1163.788885 1414.347761
5729 1910 14 0 1093.904084 1153.967884 1415.724480
5730 1910 15 0 1096.475149 1173.609885 1412.971043
5731 1911 1 0 1429.897475 1051.382743 1413.079488
5732 1911 14 0 1439.763940 1050.006749 1413.950989
5733 1911 15 0 1420.031010 1052.758736 1412.207988
5734 1912 1 0 1323.261541 1275.931874 1725.169942
5735 1912 14 0 1314.745053 1274.868984 1730.302164
5736 1912 15 0 1331.778028 1276.994765 1720.037719
5737 1913 1 0 1473.590419 1522.017983 1285.140082
5738 1913 14 0 1473.294440 1521.508387 1275.157461
5739 1913 15 0 1473.886398 1522.527579 1295.122702
5740 1914 1 0 1154.953770 1486.249070 1146.933813
5741 1914 14 0 1159.186445 1495.259140 1145.983496
5742 1914 15 0 1150.721095 1477.239000 1147.884129
5743 1915 1 0 1190.888246 1381.226340 1262.247700
5744 1915 14 0 1185.948875 1375.476343 1255.725420
5745 1915 15 0 1195.827616 1386.976338 1268.769981
5746 1916 1 0 1699.029087 1189.096516 1435.533495
5747 1916 14 0 1695.984947 1193.308940 1444.076837
5748 1916 15 0 1702.073226 1184.884092 1426.990152
5749 1917 1 0 1501.137087 1209.202668 1043.637694
5750 1917 14 0 1503.503293 1199.851077 1046.273753
5751 1917 15 0 1498.770882 1218.554260 1041.001636
5752 1918 1 0 1091.753876 1147.428153 1504.094729
5753 1918 14 0 1090.657302 1154.750033 1510.816901
5754 1918 15 0 1092.850451 1140.106272 1497.372557
5755 1919 1 0 1091.970995 1560.666411 1319.773011
5756 1919 14 0 1096.642354 1558.867196 1311.116151
5757 1919 15 0 1087.299636 1562.465626 1328.429871
5758 1920 1 0 1519.467079 1410.721407 1513.342251
5759 1920 14 0 1519.702747 1408.765221 1523.146220
5760 1920 15 0 1519.231411 1412.677593 1503.538283
5761 1921 1 0 1469.622201 1315.299895 1308.738844
5762 1921 14 0 1463.124236 1322.887953 1308.294072
5763 1921 15 0 1476.120166 1307.711836 1309.183616
5764 1922 1 0 1178.243796 1496.069481 1176.228210
5765 1922 14 0 1175.509610 1486.467524 1176.799745
5766 1922 15 0 1180.977983 1505.671437 1175.656675
5767 1923 1 0 1543.352492 1441.487881 1307.299095
5768 1923 14 0 1539.436906 1449.723484 1303.195070
5769 1923 15 0 1547.268078 1433.252277 1311.403120
5770 1924 1 0 1287.776968 1065.965227 1361.640933
5771 1924 14 0 1280.957255 1058.652341 1361.525988
5772 1924 15 0 1294.596681 1073.278113 1361.755878
5773 1925 1 0 1341.870407 1138.579015 1554.272334
5774 1925 14 0 1343.004014 1135.376144 1544.867200
5775 1925 15 0 1340.736801 1141.781885 1563.677469
5776 1926 1 0 1301.676263 1671.889575 1281.203658
5777 1926 14 0 1307.041880 1663.508508 1282.187466
5778 1926 15 0 1296.310645 1680.270641 1280.219851
5779 1927 1 0 1402.922917 1208.662602 1221.515235
5780 1927 14 0 1396.669047 1215.531951 1217.813728
5781 1927 15 0 1409.176788 1201.793253 1225.216742
5782 1928 1 0 1160.404223 1366.669983 1051.191370
5783 1928 14 0 1155.634215 1375.275695 1052.977078
5784 1928 15 0 1165.174230 1358.064271 1049.405662
5785 1929 1 0 1570.820943 1257.486289 1645.237069
5786 1929 14 0 1564.624714 1251.282345 1650.045169
5787 1929 15 0 1577.017172 1263.690233 1640.428970
5788 1930 1 0 1109.991262 1319.526525 1627.185619
5789 1930 14 0 1112.544294 1329.176402 1626.584037
5790 1930 15 0 1107.438230 1309.876648 1627.787202
5791 1931 1 0 1465.556503 1147.403869 1394.826782
5792 1931 14 0 1469.480425 1141.978264 1402.254139
5793 1931 15 0 1461.632581 1152.829475 1387.399424
5794 1932 1 0 1643.807075 1575.683937 1241.905798
5795 1932 14 0 1644.562662 1570.899034 1233.157438
5796 1932 15 0 1643.051488 1580.468840 1250.654157
5797 1933 1 0 1138.146448 1279.533136 1607.070685
5798 1933 14 0 1141.239727 1282.314716 1616.164333
5799 1933 15 0 1135.053169 1276.751557 1597.977036
5800 1934 1 0 1274.151040 1679.304650 1248.834039
5801 1934 14 0 1280.677272 1676.438992 1255.848046
5802 1934 15 0 1267.624807 1682.170308 1241.820031
5803 1935 1 0 1320.961506 1292.240078 994.365770
5804 1935 14 0 1312.939353 1297.070620 990.857079
5805 1935 15 0 1328.983660 1287.409535 997.874461
5806 1936 1 0 1548.856057 1368.674180 1484.607474
5807 1936 14 0 1552.149664 1363.166699 1492.276881
5808 1936 15 0 1545.562450 1374.181661 1476.938067
5809 1937 1 0 1449.725785 1436.613118 1305.302799
5810 1937 14 0 1454.342338 1434.848315 1296.609530
5811 1937 15 0 1445.109232 1438.377920 1313.996067
5812 1938 1 0 1302.552478 1533.746248 1560.539542
5813 1938 14 0 1309.219256 1541.199707 1560.544105
5814 1938 15 0 1295.885700 1526.292789 1560.534978
5815 1939 1 0 1107.085837 1185.230958 1194.905791
5816 1939 14 0 1101.099162 1191.170202 1189.531305
5817 1939 15 0 1113.072512 1179.291714 1200.280277
5818 1940 1 0 1091.827045 1164.748980 1358.334809
5819 1940 14 0 1087.718259 1172.231369 1353.125996
5820 1940 15 0 1095.935831 1157.266591 1363.543622
5821 1941 1 0 1330.174360 1578.315372 1545.716774
5822 1941 14 0 1323.269536 1573.782853 1551.354121
5823 1941 15 0 1337.079185 1582.847891 1540.079428
5824 1942 1 0 1590.677415 1323.175851 1492.362436
5825 1942 14 0 1599.848033 1327.144930 1492.744751
5826 1942 15 0 1581.506796 1319.206771 1491.980122
5827 1943 1 0 1072.416291 1267.797759 1165.303681
5828 1943 14 0 1062.568672 1266.180239 1165.942452
5829 1943 15 0 1082.263910 1269.415280 1164.664910
5830 1944 1 0 1457.027472 1307.210957 1155.667541
5831 1944 14 0 1459.335006 1301.210743 1163.327352
5832 1944 15 0 1454.719938 1313.211172 1148.007730
5833 1945 1 0 1304.704334 1249.706826 1328.391621
5834 1945 14 0 1298.117333 1257.080985 1326.897235
5835 1945 15 0 1311.291336 1242.332667 1329.886007
5836 1946 1 0 1441.596787 1595.968415 1580.690612
5837 1946 14 0 1439.530437 1590.227586 1572.767666
5838 1946 15 0 1443.663136 1601.709245 1588.613558
5839 1947 1 0 1519.466191 1091.348116 1585.723774
5840 1947 14 0 1515.492995 1082.425393 1587.868237
5841 1947 15 0 1523.439388 1100.270840 1583.579311
5842 1948 1 0 1125.273092 1252.885608 1407.816916
5843 1948 14 0 1131.604594 1249.543194 1414.798345
5844 1948 15 0 1118.941590 1256.228022 1400.835487
5845 1949 1 0 1406.230851 1165.665865 1588.018854
5846 1949 14 0 1405.752080 1163.902133 1578.187270
5847 1949 15 0 1406.709623 1167.429597 1597.850437
5848 1950 1 0 1458.104377 1130.869953 1099.408143
5849 1950 14 0 1450.415985 1126.730322 1104.281754
5850 1950 15 0 1465.792768 1135.009585 1094.534532
5851 1951 1 0 1627.225864 1146.427935 1307.155319
5852 1951 14 0 1629.439223 1156.143449 1307.997840
5853 1951 15 0 1625.012506 1136.712422 1306.312798
5854 1952 1 0 1129.289019 1140.343842 1163.292443
5855 1952 14 0 1123.903853 1145.798813 1156.870349
5856 1952 15 0 1134.674185 1134.888871 1169.714536
5857 1953 1 0 1463.640797 1383.479931 1326.430261
5858 1953 14 0 1459.697088 1392.433854 1324.362796
5859 1953 15 0 1467.584506 1374.526008 1328.497726
5860 1954 1 0 1325.113768 1504.793803 1478.710594
5861 1954 14 0 1324.164697 1497.318624 1472.136328
5862 1954 15 0 1326.062838 1512.268981 1485.284860
5863 1955 1 0 1110.663877 1119.657253 1300.202110
5864 1955 14 0 1118.725123 1114.133533 1298.079651
5865 1955 15 0 1102.602632 1125.180974 1302.324569
5866 1956 1 0 1432.658133 1534.443218 1100.917675
5867 1956 14 0 1439.397647 1536.826539 1093.924912
5868 1956 15 0 1425.918618 1532.059897 1107.910438
5869 1957 1 0 1374.822484 1320.015973 1546.528475
5870 1957 14 0 1383.411731 1314.902742 1546.246170
5871 1957 15 0 1366.233236 1325.129205 1546.810780
5872 1958 1 0 1012.257460 1415.694800 1515.649411
5873 1958 14 0 1021.511482 1412.079324 1516.785816
5874 1958 15 0 1003.003438 1419.310276 1514.513006
5875 1959 1 0 1297.622798 1576.441681 1476.689217
5876 1959 14 0 1299.430311 1566.610700 1476.398179
5877 1959 15 0 1295.815285 1586.272662 1476.980255
5878 1960 1 0 1604.771002 1317.854352 1113.973747
5879 1960 14 0 1600.439261 1311.029655 1119.860982
5880 1960 15 0 1609.102742 1324.679050 1108.086513
5881 1961 1 0 1080.491751 1373.826174 1528.609495
5882 1961 14 0 1076.810261 1372.324083 1519.433965
5883 1961 15 0 1084.173242 1375.328265 1537.785025
5884 1962 1 0 1256.763381 1451.433454 1663.859864
5885 1962 14 0 1258.976017 1452.369233 1654.152724
5886 1962 15 0 1254.550745 1450.497676 1673.567003
5887 1963 1 0 1090.702016 1080.763355 1457.774341
5888 1963 14 0 1085.880545 1089.399666 1459.246603
5889 1963 15 0 1095.523487 1072.127044 1456.302080
5890 1964 1 0 1355.535284 1698.844190 1500.078255
5891 1964 14 0 1345.644580 1700.308571 1499.906307
5892 1964 15 0 1365.425988 1697.379808 1500.250203
5893 1965 1 0 1194.582611 1630.672548 1305.052537
5894 1965 14 0 1190.579111 1631.928886 1295.975445
5895 1965 15 0 1198.586112 1629.416209 1314.129629
5896 1966 1 0 1320.154552 1527.404371 1067.037891
5897 1966 14 0 1324.473874 1536.113941 1064.695489
5898 1966 15 0 1315.835230 1518.694801 1069.380294
5899 1967 1 0 1486.531778 1052.396823 1201.431062
5900 1967 14 0 1478.513438 1047.250530 1198.394307
5901 1967 15 0 1494.550118 1057.543117 1204.467818
5902 1968 1 0 1280.137184 1686.202918 1433.171327
5903 1968 14 0 1272.715552 1683.847633 1439.446039
5904 1968 15 0 1287.558817 1688.558204 1426.896615
5905 1969 1 0 1150.193076 1334.505593 1106.371893
5906 1969 14 0 1144.710682 1342.436133 1103.716730
5907 1969 15 0 1155.675469 1326.575053 1109.027057
5908 1970 1 0 1570.645220 1088.816443 1427.868490
5909 1970 14 0 1572.668035 1082.454132 1420.423410
5910 1970 15 0 1568.622404 1095.178753 1435.313571
5911 1971 1 0 1176.459398 1323.493606 1015.040932
5912 1971 14 0 1184.464690 1326.152209 1009.669980
5913 1971 15 0 1168.454106 1320.835003 1020.411885
5914 1972 1 0 1162.306783 1086.358535 1233.487665
5915 1972 14 0 1163.112573 1091.703964 1225.074753
5916 1972 15 0 1161.500992 1081.013105 1241.900577
5917 1973 1 0 1443.290254 1388.202148 1701.556712
5918 1973 14 0 1434.142365 1389.230788 1697.650559
5919 1973 15 0 1452.438142 1387.173508 1705.462864
5920 1974 1 0 1644.516250 1262.505099 1395.201183
5921 1974 14 0 1646.731720 1256.685183 1387.376845
5922 1974 15 0 1642.300779 1268.325016 1403.025521
5923 1975 1 0 1429.240925 1594.799653 1236.111269
5924 1975 14 0 1433.518057 1603.677696 1234.412298
5925 1975 15 0 1424.963793 1585.921610 1237.810240
5926 1976 1 0 1467.632859 1269.615699 1723.587623
5927 1976 14 0 1471.240237 1277.265660 1728.922876
5928 1976 15 0 1464.025482 1261.965738 1718.252370
5929 1977 1 0 1233.778528 1348.673612 1070.857615
5930 1977 14 0 1233.409065 1347.484791 1060.935408
5931 1977 15 0 1234.147991 1349.862432 1080.779823
5932 1978 1 0 1243.859944 1074.521662 1283.156421
5933 1978 14 0 1251.142424 1081.332915 1283.912938
5934 1978 15 0 1236.577464 1067.710409 1282.399904
5935 1979 1 0 1268.612662 983.389519 1375.158687
5936 1979 14 0 1263.552445 977.854994 1368.543307
5937 1979 15 0 1273.672878 988.924043 1381.774067
5938 1980 1 0 1494.703296 1484.707217 1397.898112
5939 1980 14 0 1494.435555 1491.345749 1390.424276
5940 1980 15 0 1494.971037 1478.068686 1405.371947
5941 1981 1 0 1419.870083 1497.154973 1273.511681
5942 1981 14 0 1427.404061 1499.280767 1279.734234
5943 1981 15 0 1412.336104 1495.029178 1267.289128
5944 1982 1 0 1167.660385 1642.560156 1292.054805
5945 1982 14 0 1173.373123 1647.766576 1285.709899
5946 1982 15 0 1161.947648 1637.353736 1298.399710
5947 1983 1 0 1196.743306 1365.276158 1072.138632
5948 1983 14 0 1195.576566 1360.990278 1063.179282
5949 1983 15 0 1197.910046 1369.562038 1081.097982
5950 1984 1 0 1516.095590 1614.801615 1399.334275
5951 1984 14 0 1507.503964 1610.268824 1401.708673
5952 1984 15 0 1524.687216 1619.334407 1396.959878
5953 1985 1 0 1470.640570 1531.168771 1666.590692
5954 1985 14 0 1463.519841 1532.511635 1673.482131
5955 1985 15 0 1477.761299 1529.825907 1659.699253
5956 1986 1 0 1171.517912 1580.165874 1596.156121
5957 1986 14 0 1162.344259 1576.608422 1594.370450
5958 1986 15 0 1180.691565 1583.723327 1597.941793
5959 1987 1 0 1598.277027 1371.244848 1192.715755
5960 1987 14 0 1599.490756 1369.586880 1202.502378
5961 1987 15 0 1597.063298 1372.902816 1182.929131
5962 1988 1 0 1373.349752 1371.921334 1471.493524
5963 1988 14 0 1367.285089 1364.077767 1470.190331
5964 1988 15 0 1379.414415 1379.764902 1472.796717
5965 1989 1 0 1092.490947 1248.546317 1311.897005
5966 1989 14 0 1090.754315 1238.724459 1311.179227
5967 1989 15 0 1094.227580 1258.368176 1312.614784
5968 1990 1 0 1307.087911 1299.300404 1527.117698
5969 1990 14 0 1315.417714 1298.343841 1532.567411
5970 1990 15 0 1298.758109 1300.256967 1521.667985
5971 1991 1 0 1347.770544 1442.645275 1212.138688
5972 1991 14 0 1347.311551 1432.746953 1210.792374
5973 1991 15 0 1348.229537 1452.543596 1213.485002
5974 1992 1 0 1144.842056 1492.816236 1575.629415
5975 1992 14 0 1145.399605 1496.538081 1584.894241
5976 1992 15 0 1144.284507 1489.094392 1566.364588
5977 1993 1 0 1590.880800 1310.514838 1323.626439
5978 1993 14 0 1600.394450 1313.595478 1323.615476
5979 1993 15 0 1581.367150 1307.434198 1323.637401
5980 1994 1 0 1148.679217 1527.846572 1225.600526
5981 1994 14 0 1141.988272 1529.517995 1232.841907
5982 1994 15 0 1155.370162 1526.175149 1218.359145
5983 1995 1 0 1501.613103 1440.347157 1636.277282
5984 1995 14 0 1495.246146 1448.038880 1635.730248
5985 1995 15 0 1507.980061 1432.655434 1636.824316
5986 1996 1 0 1280.494442 1025.281180 1544.495726
5987 1996 14 0 1285.579426 1033.481710 1541.870036
5988 1996 15 0 1275.409458 1017.080651 1547.121416
5989 1997 1 0 1520.995020 1401.989715 1243.105203
5990 1997 14 0 1519.996377 1392.286422 1245.307208
5991 1997 15 0 1521.993663 1411.693007 1240.903199
5992 1998 1 0 1180.605565 1482.515948 1562.154544
5993 1998 14 0 1190.464577 1481.256019 1561.053431
5994 1998 15 0 1170.746552 1483.775877 1563.255656
5995 1999 1 0 995.084524 1305.064014 1301.608346
5996 1999 14 0 998.803082 1300.383122 1293.592014
5997 1999 15 0 991.365966 1309.744906 1309.624678
5998 2000 1 0 1587.484118 1458.569157 1635.358614
5999 2000 14 0 1582.729025 1449.914900 1636.937511
6000 2000 15 0 1592.239210 1467.223415 1633.779716
6001 2001 1 0 1196.721549 1313.948175 1334.791653
6002 2001 14 0 1198.760918 1318.652863 1343.376924
6003 2001 15 0 1194.682179 1309.243486 1326.206382
6004 2002 1 0 1292.929705 1224.746227 1555.750791
6005 2002 14 0 1302.745736 1222.850855 1555.520361
6006 2002 15 0 1283.113674 1226.641599 1555.981221
6007 2003 1 0 1134.129709 1394.593505 1139.823106
6008 2003 14 0 1136.222691 1403.829974 1143.033568
6009 2003 15 0 1132.036728 1385.357036 1136.612644
6010 2004 1 0 1686.449177 1262.314079 1546.389348
6011 2004 14 0 1692.777161 1270.056990 1546.326445
6012 2004 15 0 1680.121194 1254.571168 1546.452252
6013 2005 1 0 1142.013585 1371.895180 1153.792348
6014 2005 14 0 1142.933248 1366.440495 1145.461645
6015 2005 15 0 1141.093921 1377.349866 1162.123052
6016 2006 1 0 1142.866220 1503.505011 1304.854230
6017 2006 14 0 1151.888864 1499.583120 1303.062396
6018 2006 15 0 1133.843577 1507.426902 1306.646064
6019 2007 1 0 1289.963401 1330.551388 1503.030944
6020 2007 14 0 1291.485270 1332.337507 1493.310157
6021 2007 15 0 1288.441531 1328.765269 1512.751730
6022 2008 1 0 1222.501792 1370.795083 1066.333540
6023 2008 14 0 1222.508312 1372.769269 1056.530349
6024 2008 15 0 1222.495272 1368.820896 1076.136731
6025 2009 1 0 1182.671818 1515.741591 1423.908249
6026 2009 14 0 1178.732848 1506.558091 1424.292771
6027 2009 15 0 1186.610787 1524.925090 1423.523727
6028 2010 1 0 1316.293032 1322.010933 1358.611092
6029 2010 14 0 1318.446995 1324.361691 1368.089193
6030 2010 15 0 1314.139069 1319.660176 1349.132992
6031 2011 1 0 1731.472755 1302.963752 1305.193268
6032 2011 14 0 1740.694994 1299.608165 1307.114292
6033 2011 15 0 1722.250516 1306.319339 1303.272243
6034 2012 1 0 1730.885455 1344.937878 1334.846981
6035 2012 14 0 1722.629988 1345.761658 1329.264092
6036 2012 15 0 1739.140923 1344.114098 1340.429870
6037 2013 1 0 1276.598771 1250.743024 1269.890304
6038 2013 14 0 1283.173192 1250.714050 1262.355309
6039 2013 15 0 1270.024349 1250.771998 1277.425298
6040 2014 1 0 1518.868072 1028.927032 1324.378264
6041 2014 14 0 1528.188300 1025.306657 1324.540246
6042 2014 15 0 1509.547845 1032.547406 1324.216282
6043 2015 1 0 1306.052569 1361.695007 1435.911339
6044 2015 14 0 1311.441669 1353.383314 1437.280046
6045 2015 15 0 1300.663468 1370.006700 1434.542632
6046 2016 1 0 1644.988245 1302.997470 1501.081385
6047 2016 14 0 1652.504257 1309.579931 1501.506571
6048 2016 15 0 1637.472234 1296.415010 1500.656200
6049 2017 1 0 1473.504099 1602.839792 1452.437771
6050 2017 14 0 1475.808120 1593.182007 1451.246689
6051 2017 15 0 1471.200079 1612.497577 1453.628854
6052 2018 1 0 1485.935455 1170.738983 1376.931935
6053 2018 14 0 1492.326317 1165.426355 1371.370202
6054 2018 15 0 1479.544593 1176.051611 1382.493668
6055 2019 1 0 1374.659842 1724.350689 1232.623406
6056 2019 14 0 1382.318864 1719.475523 1228.431493
6057 2019 15 0 1367.000820 1729.225856 1236.815319
6058 2020 1 0 1393.946887 1059.976158 1367.371477
6059 2020 14 0 1385.305137 1064.916566 1366.416217
6060 2020 15 0 1402.588638 1055.035750 1368.326737
6061 2021 1 0 1571.902347 1343.655335 1539.774958
6062 2021 14 0 1580.730155 1338.964191 1539.524022
6063 2021 15 0 1563.074538 1348.346479 1540.025893
6064 2022 1 0 1259.257289 1502.082160 1429.465239
6065 2022 14 0 1251.655128 1508.480381 1428.338327
6066 2022 15 0 1266.859450 1495.683940 1430.592151
6067 2023 1 0 1680.577818 1462.632638 1394.267929
6068 2023 14 0 1676.551303 1460.413184 1403.148312
6069 2023 15 0 1684.604333 1464.852091 1385.387546
6070 2024 1 0 1554.238828 1325.252103 1659.187664
6071 2024 14 0 1553.387005 1315.702224 1656.346150
6072 2024 15 0 1555.090652 1334.801982 1662.029178
6073 2025 1 0 1466.707226 1505.437582 1540.741067
6074 2025 14 0 1456.751537 1504.635838 1541.232462
6075 2025 15 0 1476.662915 1506.239326 1540.249673
6076 2026 1 0 1433.837595 1294.429746 1445.565178
6077 2026 14 0 1434.253655 1284.438448 1445.594537
6078 2026 15 0 1433.421534 1304.421043 1445.535819
6079 2027 1 0 1244.442268 1703.159395 1355.559138
6080 2027 14 0 1234.649320 1702.526778 1357.482148
6081 2027 15 0 1254.235216 1703.792012 1353.636129
6082 2028 1 0 1011.817186 1287.503014 1382.732839
6083 2028 14 0 1005.014126 1291.867547 1388.620897
6084 2028 15 0 1018.620246 1283.138482 1376.844781
6085 2029 1 0 1379.026972 1043.722566 1431.589299
6086 2029 14 0 1371.397109 1048.548171 1435.890313
6087 2029 15 0 1386.656836 1038.896961 1427.288285
6088 2030 1 0 1359.959462 1384.991608 1160.732856
6089 2030 14 0 1353.384713 1392.434219 1159.558025
6090 2030 15 0 1366.534210 1377.548998 1161.907688
6091 2031 1 0 1626.600205 1533.629254 1351.930825
6092 2031 14 0 1621.620726 1524.960697 1351.684018
6093 2031 15 0 1631.579684 1542.297811 1352.177633
6094 2032 1 0 1621.812498 1078.744540 1376.859174
6095 2032 14 0 1630.513026 1083.661861 1376.511663
6096 2032 15 0 1613.111969 1073.827219 1377.206685
6097 2033 1 0 1271.682388 1382.312878 1647.854819
6098 2033 14 0 1279.266933 1388.424182 1645.590614
6099 2033 15 0 1264.097842 1376.201574 1650.119025
6100 2034 1 0 1212.329766 1256.821504 1159.183703
6101 2034 14 0 1215.963242 1266.125531 1159.666333
6102 2034 15 0 1208.696290 1247.517477 1158.701073
6103 2035 1 0 1125.854805 1220.906621 1392.374458
6104 2035 14 0 1129.043033 1218.465196 1383.216148
6105 2035 15 0 1122.666576 1223.348047 1401.532768
6106 2036 1 0 1383.541754 1430.125570 1299.689382
6107 2036 14 0 1379.740143 1433.494772 1308.303105
6108 2036 15 0 1387.343366 1426.756369 1291.075658
6109 2037 1 0 1509.374277 1266.801187 1658.558728
6110 2037 14 0 1499.462352 1266.415552 1657.291827
6111 2037 15 0 1519.286201 1267.186821 1659.825629
6112 2038 1 0 1206.877406 1598.493026 1141.975996
6113 2038 14 0 1205.631515 1590.704795 1148.123451
6114 2038 15 0 1208.123296 1606.281258 1135.828541
6115 2039 1 0 1231.467013 1432.294510 1270.220053
6116 2039 14 0 1240.615310 1428.369236 1271.169209
6117 2039 15 0 1222.318717 1436.219784 1269.270897
6118 2040 1 0 1102.548372 1145.835245 1249.072243
6119 2040 14 0 1099.441026 1141.567205 1240.579408
6120 2040 15 0 1105.655717 1150.103285 1257.565077
6121 2041 1 0 1434.982659 1286.707707 1101.973087
6122 2041 14 0 1444.639353 1284.114305 1101.823015
6123 2041 15 0 1425.325965 1289.301109 1102.123159
6124 2042 1 0 1505.955124 1054.616716 1329.521254
6125 2042 14 0 1515.041623 1058.763733 1329.033611
6126 2042 15 0 1496.868625 1050.469700 1330.008898
6127 2043 1 0 1416.167842 1066.244242 1153.164707
6128 2043 14 0 1416.113672 1075.988205 1150.916987
6129 2043 15 0 1416.222013 1056.500279 1155.412427
6130 2044 1 0 1394.074361 1631.187433 1509.514462
6131 2044 14 0 1401.396336 1637.909583 1508.418387
6132 2044 15 0 1386.752385 1624.465284 1510.610538
6133 2045 1 0 1239.738769 1221.236968 1399.097043
6134 2045 14 0 1230.671139 1217.093712 1398.315051
6135 2045 15 0 1248.806400 1225.380223 1399.879035
6136 2046 1 0 1577.353496 1380.666120 1219.347315
6137 2046 14 0 1575.982205 1379.449358 1229.177831
6138 2046 15 0 1578.724787 1381.882883 1209.516799
6139 2047 1 0 1506.878969 1666.072083 1202.930807
6140 2047 14 0 1504.942698 1665.934401 1212.740593
6141 2047 15 0 1508.815240 1666.209765 1193.121021
6142 2048 1 0 1454.412502 1435.269115 1537.259512
6143 2048 14 0 1444.661981 1437.041293 1538.596201
6144 2048 15 0 1464.163022 1433.496937 1535.922823
6145 2049 1 0 1266.496029 1465.598683 1628.900868
6146 2049 14 0 1258.726834 1465.094046 1622.625124
6147 2049 15 0 1274.265224 1466.103319 1635.176611
6148 2050 1 0 1433.140002 1159.329663 1446.208314
6149 2050 14 0 1423.692451 1156.411164 1444.716291
6150 2050 15 0 1442.587554 1162.248162 1447.700338
6151 2051 1 0 1341.737039 1617.621151 1585.911141
6152 2051 14 0 1332.191012 1618.346273 1588.800356
6153 2051 15 0 1351.283067 1616.896028 1583.021927
6154 2052 1 0 1279.836551 1410.402568 1452.844072
6155 2052 14 0 1288.671425 1415.070084 1453.243183
6156 2052 15 0 1271.001677 1405.735052 1452.444961
6157 2053 1 0 1267.155920 1309.130957 1277.847683
6158 2053 14 0 1262.170792 1305.092118 1285.518164
6159 2053 15 0 1272.141048 1313.169796 1270.177202
6160 2054 1 0 1151.332343 1172.112906 1281.650658
6161 2054 14 0 1141.625570 1174.464508 1281.152128
6162 2054 15 0 1161.039115 1169.761305 1282.149189
6163 2055 1 0 1524.433567 1294.301991 1309.632744
6164 2055 14 0 1529.891380 1299.471277 1316.227496
6165 2055 15 0 1518.975753 1289.132705 1303.037991
6166 2056 1 0 1016.443807 1285.228371 1334.061227
6167 2056 14 0 1023.615492 1285.577332 1327.100971
6168 2056 15 0 1009.272122 1284.879410 1341.021482
6169 2057 1 0 1681.568144 1560.639024 1367.196972
6170 2057 14 0 1675.690181 1553.883984 1371.648824
6171 2057 15 0 1687.446106 1567.394065 1362.745120
6172 2058 1 0 1241.719373 1557.394276 1480.438344
6173 2058 14 0 1250.229206 1560.115607 1475.946452
6174 2058 15 0 1233.209540 1554.672945 1484.930237
6175 2059 1 0 1685.083207 1298.994045 1328.190253
6176 2059 14 0 1687.981017 1306.709936 1322.527416
6177 2059 15 0 1682.185396 1291.278155 1333.853090
6178 2060 1 0 1234.805761 1481.936382 1514.156086
6179 2060 14 0 1237.763748 1472.383882 1514.164471
6180 2060 15 0 1231.847774 1491.488881 1514.147700
6181 2061 1 0 1133.591295 1085.632139 1533.143172
6182 2061 14 0 1141.235311 1082.280844 1527.635192
6183 2061 15 0 1125.947279 1088.983433 1538.651152
6184 2062 1 0 1500.369963 1214.522215 1379.701527
6185 2062 14 0 1500.165443 1223.831897 1383.346798
6186 2062 15 0 1500.574482 1205.212533 1376.056257
6187 2063 1 0 1406.075490 1587.088603 1219.530381
6188 2063 14 0 1406.316894 1578.581728 1214.279211
6189 2063 15 0 1405.834086 1595.595479 1224.781551
6190 2064 1 0 1668.124534 1469.157402 1303.102895
6191 2064 14 0 1671.962948 1465.041609 1294.836890
6192 2064 15 0 1664.286119 1473.273194 1311.368899
6193 2065 1 0 1513.445646 1175.717008 1368.919965
6194 2065 14 0 1513.556669 1180.464794 1360.119613
6195 2065 15 0 1513.334623 1170.969222 1377.720318
6196 2066 1 0 1601.266986 1055.813011 1280.879538
6197 2066 14 0 1596.437555 1047.168800 1279.481602
6198 2066 15 0 1606.096416 1064.457221 1282.277474
6199 2067 1 0 1207.084932 1029.870764 1527.025839
6200 2067 14 0 1200.332187 1026.844808 1520.299471
6201 2067 15 0 1213.837677 1032.896719 1533.752207
6202 2068 1 0 1170.102377 1449.177176 1138.374312
6203 2068 14 0 1163.167373 1456.139311 1136.521097
6204 2068 15 0 1177.037380 1442.215042 1140.227527
6205 2069 1 0 1545.599901 1588.631119 1490.860315
6206 2069 14 0 1540.973072 1591.461136 1499.261711
6207 2069 15 0 1550.226729 1585.801101 1482.458919
6208 2070 1 0 1460.664545 1339.579925 1506.578917
6209 2070 14 0 1468.957900 1336.665173 1511.345938
6210 2070 15 0 1452.371190 1342.494677 1501.811896
6211 2071 1 0 1214.741261 1406.346694 1558.962988
6212 2071 14 0 1218.024521 1397.102961 1560.905568
6213 2071 15 0 1211.458002 1415.590426 1557.020407
6214 2072 1 0 1298.961131 1226.250522 1420.475069
6215 2072 14 0 1289.905737 1229.966437 1422.522460
6216 2072 15 0 1308.016526 1222.534606 1418.427679
6217 2073 1 0 1262.902993 1609.076023 1177.938189
6218 2073 14 0 1260.281073 1616.674965 1183.886435
6219 2073 15 0 1265.524912 1601.477082 1171.989944
6220 2074 1 0 1381.319040 1343.368154 977.789470
6221 2074 14 0 1382.036690 1335.841350 971.244839
6222 2074 15 0 1380.601389 1350.894958 984.334101
6223 2075 1 0 1587.512652 1406.237740 1364.003341
6224 2075 14 0 1592.337525 1397.988125 1361.059800
6225 2075 15 0 1582.687778 1414.487356 1366.946882
6226 2076 1 0 1586.135730 1640.707398 1401.616298
6227 2076 14 0 1592.756511 1633.713200 1398.924376
6228 2076 15 0 1579.514949 1647.701597 1404.308220
6229 2077 1 0 1186.354097 1306.514256 1419.672739
6230 2077 14 0 1177.058734 1303.608161 1417.403192
6231 2077 15 0 1195.649460 1309.420351 1421.942286
6232 2078 1 0 1258.832936 1164.226883 1528.120861
6233 2078 14 0 1268.166524 1166.078523 1531.195851
6234 2078 15 0 1249.499348 1162.375243 1525.045871
6235 2079 1 0 1225.938743 1382.068196 1449.453090
6236 2079 14 0 1222.352049 1380.932862 1440.187743
6237 2079 15 0 1229.525437 1383.203529 1458.718436
6238 2080 1 0 1215.188983 1282.316454 1451.944638
6239 2080 14 0 1212.467160 1284.558035 1442.586914
6240 2080 15 0 1217.910805 1280.074872 1461.302362
6241 2081 1 0 1070.432197 1312.415298 1547.432454
6242 2081 14 0 1071.452717 1302.952888 1550.501875
6243 2081 15 0 1069.411677 1321.877707 1544.363033
6244 2082 1 0 1417.912025 1368.829020 1537.644491
6245 2082 14 0 1411.878977 1372.749180 1544.589610
6246 2082 15 0 1423.945072 1364.908859 1530.699373
6247 2083 1 0 1327.012370 1589.311340 1042.456165
6248 2083 14 0 1328.227395 1579.386101 1042.571671
6249 2083 15 0 1325.797345 1599.236579 1042.340659
6250 2084 1 0 1339.882091 1702.310159 1212.574574
6251 2084 14 0 1343.666045 1694.196632 1208.118973
6252 2084 15 0 1336.098136 1710.423685 1217.030176
6253 2085 1 0 1245.412312 1435.840059 1709.286809
6254 2085 14 0 1247.935750 1435.270558 1718.946412
6255 2085 15 0 1242.888874 1436.409560 1699.627206
6256 2086 1 0 1299.479929 1644.576097 1158.546871
6257 2086 14 0 1298.883700 1634.596260 1158.329198
6258 2086 15 0 1300.076157 1654.555933 1158.764544
6259 2087 1 0 1103.408428 1532.358642 1339.171710
6260 2087 14 0 1103.852106 1540.958113 1344.256221
6261 2087 15 0 1102.964751 1523.759171 1334.087198
6262 2088 1 0 1555.848934 1216.559684 1309.343939
6263 2088 14 0 1549.909981 1221.649900 1315.574391
6264 2088 15 0 1561.787887 1211.469468 1303.113486
6265 2089 1 0 1425.069388 1206.603631 1555.607649
6266 2089 14 0 1417.352213 1212.789814 1554.132402
6267 2089 15 0 1432.786562 1200.417447 1557.082896
6268 2090 1 0 1668.136442 1248.484755 1398.026742
6269 2090 14 0 1675.955786 1254.625436 1396.954416
6270 2090 15 0 1660.317097 1242.344073 1399.099068
6271 2091 1 0 1715.623959 1210.756432 1297.678907
6272 2091 14 0 1709.550913 1204.690897 1302.809930
6273 2091 15 0 1721.697005 1216.821967 1292.547884
6274 2092 1 0 1401.734025 1287.341436 1001.308480
6275 2092 14 0 1402.935644 1297.267075 1001.114010
6276 2092 15 0 1400.532406 1277.415798 1001.502949
6277 2093 1 0 1518.548056 1525.644951 1321.700806
6278 2093 14 0 1526.050002 1527.502372 1315.354879
6279 2093 15 0 1511.046110 1523.787529 1328.046733
6280 2094 1 0 1601.471601 1114.647100 1487.758087
6281 2094 14 0 1607.280718 1110.344052 1494.667351
6282 2094 15 0 1595.662483 1118.950148 1480.848823
6283 2095 1 0 985.352886 1307.223720 1416.502237
6284 2095 14 0 986.517406 1309.914955 1406.941842
6285 2095 15 0 984.188366 1304.532486 1426.062632
6286 2096 1 0 1430.352480 1647.941941 1370.656643
6287 2096 14 0 1439.898648 1648.466680 1373.588423
6288 2096 15 0 1420.806312 1647.417203 1367.724864
6289 2097 1 0 1125.257087 1620.241245 1449.299023
6290 2097 14 0 1130.098057 1628.987234 1449.029409
6291 2097 15 0 1120.416117 1611.495257 1449.568638
6292 2098 1 0 1320.690818 1578.504849 1634.504556
6293 2098 14 0 1325.243589 1585.692900 1639.758526
6294 2098 15 0 1316.138047 1571.316798 1629.250586
6295 2099 1 0 1207.741178 1333.237399 1507.573043
6296 2099 14 0 1199.302870 1331.329202 1512.588393
6297 2099 15 0 1216.179486 1335.145597 1502.557692
6298 2100 1 0 1693.366088 1315.060988 1426.856810
6299 2100 14 0 1693.868128 1310.040596 1418.222946
6300 2100 15 0 1692.864048 1320.081380 1435.490675
6301 2101 1 0 1516.601550 1631.214110 1192.341569
6302 2101 16 0 1520.064211 1638.616268 1186.578060
6303 2101 17 0 1513.138890 1623.811951 1198.105077
6304 2102 1 0 1280.744191 1581.575166 1553.499116
6305 2102 16 0 1288.283507 1577.838993 1548.095440
6306 2102 17 0 1273.204874 1585.311340 1558.902792
6307 2103 1 0 1003.542449 1338.330185 1235.597730
6308 2103 16 0 1009.078515 1338.661144 1227.276525
6309 2103 17 0 998.006384 1337.999225 1243.918934
6310 2104 1 0 1631.098761 1334.513570 1459.244534
6311 2104 16 0 1637.507690 1342.004040 1460.923371
6312 2104 17 0 1624.689833 1327.023100 1457.565696
6313 2105 1 0 1591.678857 1442.600070 1374.253872
6314 2105 16 0 1597.685808 1434.894475 1372.123064
6315 2105 17 0 1585.671907 1450.305666 1376.384680
6316 2106 1 0 1545.470501 1192.188244 1631.939672
6317 2106 16 0 1553.797664 1197.722093 1632.126429
6318 2106 17 0 1537.143339 1186.654395 1631.752916
6319 2107 1 0 1532.620706 1672.318485 1494.651134
6320 2107 16 0 1538.057449 1667.613495 1487.700962
6321 2107 17 0 1527.183962 1677.023475 1501.601307
6322 2108 1 0 1229.596040 1045.562979 1374.418813
6323 2108 16 0 1228.486297 1054.856848 1377.939107
6324 2108 17 0 1230.705783 1036.269111 1370.898518
6325 2109 1 0 1292.660582 1371.044172 1009.646216
6326 2109 16 0 1285.975106 1377.497534 1013.341961
6327 2109 17 0 1299.346058 1364.590810 1005.950471
6328 2110 1 0 1211.112179 1414.044449 1261.230469
6329 2110 16 0 1210.372949 1405.949080 1267.054432
6330 2110 17 0 1211.851410 1422.139817 1255.406506
6331 2111 1 0 1559.968368 1144.547844 1493.617906
6332 2111 16 0 1569.310425 1147.706325 1495.276212
6333 2111 17 0 1550.626312 1141.389362 1491.959600
6334 2112 1 0 1375.440303 1665.382863 1339.386459
6335 2112 16 0 1366.857185 1669.883801 1336.922388
6336 2112 17 0 1384.023421 1660.881925 1341.850531
6337 2113 1 0 1123.080569 1274.614940 1474.283615
6338 2113 16 0 1132.020825 1278.730175 1472.512550
6339 2113 17 0 1114.140313 1270.499706 1476.054681
6340 2114 1 0 1529.046073 1564.335967 1528.037113
6341 2114 16 0 1531.480829 1573.971432 1526.928161
6342 2114 17 0 1526.611318 1554.700501 1529.146064
6343 2115 1 0 1556.197740 1543.098004 1500.115740
6344 2115 16 0 1547.349911 1540.050153 1503.640867
6345 2115 17 0 1565.045569 1546.145855 1496.590612
6346 2116 1 0 1371.072320 1168.514321 1668.905756
6347 2116 16 0 1380.656301 1167.723843 1666.163049
6348 2116 17 0 1361.488338 1169.304798 1671.648463
6349 2117 1 0 1537.936548 1280.280043 1273.441957
6350 2117 16 0 1532.222003 1273.460974 1278.007510
6351 2117 17 0 1543.651093 1287.099111 1268.876403
6352 2118 1 0 1502.283386 1073.178329 1479.003845
6353 2118 16 0 1497.167166 1081.350956 1476.351965
6354 2118 17 0 1507.399606 1065.005702 1481.655725
6355 2119 1 0 1682.109657 1481.254677 1283.154604
6356 2119 16 0 1689.159432 1483.266981 1289.955435
6357 2119 17 0 1675.059881 1479.242373 1276.353774
6358 2120 1 0 1021.641946 1236.159431 1237.840606
6359 2120 16 0 1028.585044 1241.656359 1233.195483
6360 2120 17 0 1014.698848 1230.662504 1242.485730
6361 2121 1 0 1690.700733 1535.750257 1379.949449
6362 2121 16 0 1687.076929 1526.438736 1379.544931
6363 2121 17 0 1694.324537 1545.061777 1380.353967
6364 2122 1 0 1213.456416 1041.963048 1501.348604
6365 2122 16 0 1216.822821 1051.187765 1503.238551
6366 2122 17 0 1210.090011 1032.738330 1499.458657
6367 2123 1 0 1282.835365 1504.180455 1273.106321
6368 2123 16 0 1290.105507 1507.134994 1266.908279
6369 2123 17 0 1275.565222 1501.225915 1279.304363
6370 2124 1 0 1231.862270 1379.677872 1525.295860
6371 2124 16 0 1232.051452 1376.661362 1534.828167
6372 2124 17 0 1231.673087 1382.694382 1515.763553
6373 2125 1 0 1313.547934 1134.600336 1591.924242
6374 2125 16 0 1311.695323 1125.254967 1594.962649
6375 2125 17 0 1315.400546 1143.945704 1588.885835
6376 2126 1 0 1359.895232 1027.097014 1418.186127
6377 2126 16 0 1352.292046 1020.958788 1420.310688
6378 2126 17 0 1367.498417 1033.235240 1416.061565
6379 2127 1 0 1512.322941 1537.339353 1124.205857
6380 2127 16 0 1516.870621 1528.480410 1123.290579
6381 2127 17 0 1507.775261 1546.198296 1125.121135
6382 2128 1 0 1422.018709 1187.577086 1616.796004
6383 2128 16 0 1417.312536 1186.471183 1625.549799
6384 2128 17 0 1426.724882 1188.682990 1608.042210
6385 2129 1 0 1455.068839 1547.765361 1287.429757
6386 2129 16 0 1457.665140 1556.863157 1290.668480
6387 2129 17 0 1452.472537 1538.667565 1284.191033
6388 2130 1 0 1474.633939 1388.904393 1039.440249
6389 2130 16 0 1472.324022 1382.254454 1046.542544
6390 2130 17 0 1476.943856 1395.554332 1032.337954
6391 2131 1 0 1456.962179 1213.875194 1471.509064
6392 2131 16 0 1453.496695 1223.254102 1471.671824
6393 2131 17 0 1460.427663 1204.496285 1471.346303
6394 2132 1 0 1379.712832 1587.327931 1226.612652
6395 2132 16 0 1382.158996 1578.262838 1223.171671
6396 2132 17 0 1377.266667 1596.393025 1230.053634
6397 2133 1 0 1229.857802 1535.772245 1426.283480
6398 2133 16 0 1223.293664 1541.050137 1431.673838
6399 2133 17 0 1236.421939 1530.494354 1420.893122
6400 2134 1 0 1404.064858 1571.267994 1106.058152
6401 2134 16 0 1411.310472 1564.569348 1107.679645
6402 2134 17 0 1396.819245 1577.966639 1104.436659
6403 2135 1 0 1523.093857 1236.802875 1441.841566
6404 2135 16 0 1521.482966 1246.337852 1444.388966
6405 2135 17 0 1524.704748 1227.267898 1439.294166
6406 2136 1 0 1579.301811 1272.813522 1159.143770
6407 2136 16 0 1569.610415 1272.343901 1156.723789
6408 2136 17 0 1588.993206 1273.283142 1161.563751
6409 2137 1 0 1629.409218 1640.661082 1349.200221
6410 2137 16 0 1627.206455 1646.934052 1341.730436
6411 2137 17 0 1631.611980 1634.388112 1356.670005
6412 2138 1 0 1353.797898 1311.092215 1425.604648
6413 2138 16 0 1352.658338 1301.477284 1423.103745
6414 2138 17 0 1354.937458 1320.707145 1428.105551
6415 2139 1 0 1459.149103 1180.762268 1180.105601
6416 2139 16 0 1451.331422 1175.873252 1176.235022
6417 2139 17 0 1466.966784 1185.651284 1183.976181
6418 2140 1 0 1609.343190 1600.128390 1319.173769
6419 2140 16 0 1603.971355 1606.608914 1324.572491
6420 2140 17 0 1614.715025 1593.647867 1313.775047
6421 2141 1 0 1297.678260 1363.365705 1237.995370
6422 2141 16 0 1288.173859 1366.404408 1238.653135
6423 2141 17 0 1307.182660 1360.327003 1237.337605
6424 2142 1 0 1333.766346 1489.380302 1499.247212
6425 2142 16 0 1324.235625 1492.078650 1500.619903
6426 2142 17 0 1343.297066 1486.681954 1497.874522
6427 2143 1 0 1085.212345 1180.730455 1443.722414
6428 2143 16 0 1076.820055 1177.363890 1447.992743
6429 2143 17 0 1093.604634 1184.097020 1439.452085
6430 2144 1 0 1047.648716 1405.796765 1453.355663
6431 2144 16 0 1056.247055 1409.188449 1449.539246
6432 2144 17 0 1039.050377 1402.405080 1457.172079
6433 2145 1 0 1253.784122 1562.643109 1373.314104
6434 2145 16 0 1249.514312 1569.547343 1379.153647
6435 2145 17 0 1258.053933 1555.738875 1367.474560
6436 2146 1 0 1524.718245 1432.678508 1674.081810
6437 2146 16 0 1517.102317 1430.126279 1680.038637
6438 2146 17 0 1532.334172 1435.230736 1668.124983
6439 2147 1 0 1621.823071 1308.558856 1435.961145
6440 2147 16 0 1625.597938 1301.999567 1442.497665
6441 2147 17 0 1618.048204 1315.118146 1429.424625
6442 2148 1 0 1203.776036 1386.784622 1061.148202
6443 2148 16 0 1204.432905 1384.588259 1051.414523
6444 2148 17 0 1203.119166 1388.980986 1070.881882
6445 2149 1 0 1586.141104 1243.740063 1157.518596
6446 2149 16 0 1589.722110 1247.426917 1166.096678
6447 2149 17 0 1582.560098 1240.053209 1148.940513
6448 2150 1 0 1311.548767 1347.190908 1581.272211
6449 2150 16 0 1318.364346 1347.475405 1588.584320
6450 2150 17 0 1304.733188 1346.906411 1573.960101
6451 2151 1 0 1358.969798 1176.861792 1094.028507
6452 2151 16 0 1361.470796 1167.182832 1094.278981
6453 2151 17 0 1356.468800 1186.540752 1093.778033
6454 2152 1 0 1680.844349 1427.376925 1550.880358
6455 2152 16 0 1686.491016 1435.330970 1553.082246
6456 2152 17 0 1675.197681 1419.422880 1548.678470
6457 2153 1 0 1602.234639 1486.522572 1091.090227
6458 2153 16 0 1602.072417 1477.072934 1094.357950
6459 2153 17 0 1602.396861 1495.972211 1087.822504
6460 2154 1 0 1429.981725 1139.599394 1462.152025
6461 2154 16 0 1439.517902 1142.583157 1462.550142
6462 2154 17 0 1420.445549 1136.615632 1461.753907
6463 2155 1 0 1052.949040 1225.200232 1354.411201
6464 2155 16 0 1057.927132 1216.706042 1352.659818
6465 2155 17 0 1047.970948 1233.694422 1356.162583
6466 2156 1 0 1134.797396 1140.571235 1208.730714
6467 2156 16 0 1141.973773 1136.761443 1202.901040
6468 2156 17 0 1127.621018 1144.381028 1214.560387
6469 2157 1 0 1313.502911 1565.607617 1502.130665
6470 2157 16 0 1322.218165 1566.932572 1497.409558
6471 2157 17 0 1304.787657 1564.282661 1506.851771
6472 2158 1 0 1401.562570 1549.988003 1121.809073
6473 2158 16 0 1391.955733 1552.293275 1120.261686
6474 2158 17 0 1411.169407 1547.682731 1123.356460
6475 2159 1 0 1648.249414 1112.124149 1272.767031
6476 2159 16 0 1640.859462 1118.779731 1271.722122
6477 2159 17 0 1655.639366 1105.468567 1273.811939
6478 2160 1 0 1046.469613 1120.092384 1411.741609
6479 2160 16 0 1044.964038 1129.944612 1412.558212
6480 2160 17 0 1047.975189 1110.240155 1410.925006
6481 2161 1 0 1230.258320 1321.509625 1005.696946
6482 2161 16 0 1221.479975 1316.817989 1006.660899
6483 2161 17 0 1239.036665 1326.201261 1004.732992
6484 2162 1 0 1492.758794 1093.120268 1586.207366
6485 2162 16 0 1489.856206 1085.900400 1592.488168
6486 2162 17 0 1495.661383 1100.340137 1579.926564
6487 2163 1 0 1462.421799 1466.404608 1283.308694
6488 2163 16 0 1458.144649 1457.374535 1282.903997
6489 2163 17 0 1466.698948 1475.434680 1283.713391
6490 2164 1 0 1644.380893 1419.627609 1107.289796
6491 2164 16 0 1652.778738 1418.941856 1101.904079
6492 2164 17 0 1635.983048 1420.313361 1112.675512
6493 2165 1 0 1434.705433 1490.275136 1461.487316
6494 2165 16 0 1431.931890 1499.385334 1464.538832
6495 2165 17 0 1437.478976 1481.164938 1458.435800
6496 2166 1 0 1199.861825 1622.848480 1116.180553
6497 2166 16 0 1198.211051 1631.400683 1121.093268
6498 2166 17 0 1201.512598 1614.296277 1111.267837
6499 2167 1 0 1415.046290 1468.246280 1729.975975
6500 2167 16 0 1410.135160 1459.540139 1729.686311
6501 2167 17 0 1419.957420 1476.952422 1730.265639
6502 2168 1 0 1584.203858 1161.548983 1246.677375
6503 2168 16 0 1576.078815 1162.868978 1252.355517
6504 2168 17 0 1592.328900 1160.228988 1240.999232
6505 2169 1 0 1417.066799 1318.612412 1239.475199
6506 2169 16 0 1413.626816 1321.457441 1230.526884
6507 2169 17 0 1420.506783 1315.767383 1248.423513
6508 2170 1 0 1551.696418 1290.760429 1421.700458
6509 2170 16 0 1553.105263 1297.450542 1428.998235
6510 2170 17 0 1550.287572 1284.070317 1414.402680
6511 2171 1 0 1313.858387 1089.622066 1553.864019
6512 2171 16 0 1308.031277 1082.652433 1549.684426
6513 2171 17 0 1319.685497 1096.591700 1558.043613
6514 2172 1 0 1622.862452 1221.673145 1383.202592
6515 2172 16 0 1624.163095 1228.672105 1376.179567
6516 2172 17 0 1621.561808 1214.674184 1390.225617
6517 2173 1 0 1288.173565 1246.303182 1622.295351
6518 2173 16 0 1293.112772 1241.528563 1615.028492
6519 2173 17 0 1283.234357 1251.077802 1629.562209
6520 2174 1 0 1598.169822 1289.444152 1294.586661
6521 2174 16 0 1599.928698 1296.118183 1287.350387
6522 2174 17 0 1596.410947 1282.770121 1301.822936
6523 2175 1 0 1315.908235 1306.646028 1622.470693
6524 2175 16 0 1320.959719 1298.020465 1622.184036
6525 2175 17 0 1310.856752 1315.271592 1622.757350
6526 2176 1 0 1442.271689 1364.204296 1299.270298
6527 2176 16 0 1439.985227 1360.093647 1290.445636
6528 2176 17 0 1444.558152 1368.314944 1308.094960
6529 2177 1 0 1102.912785 1418.254376 1230.378729
6530 2177 16 0 1107.441613 1427.114588 1231.371886
6531 2177 17 0 1098.383956 1409.394164 1229.385573
6532 2178 1 0 1276.295409 1625.237587 1267.196458
6533 2178 16 0 1283.114525 1620.049568 1272.352438
6534 2178 17 0 1269.476294 1630.425605 1262.040479
6535 2179 1 0 1596.572311 1247.087643 1187.071235
6536 2179 16 0 1596.668655 1256.817912 1184.766333
6537 2179 17 0 1596.475967 1237.357373 1189.376137
6538 2180 1 0 1369.125029 1152.104056 1152.024441
6539 2180 16 0 1362.646202 1148.279203 1158.611951
6540 2180 17 0 1375.603855 1155.928910 1145.436930
6541 2181 1 0 1682.302634 1513.071796 1270.391740
6542 2181 16 0 1675.903167 1510.715007 1263.077892
6543 2181 17 0 1688.702101 1515.428584 1277.705588
6544 2182 1 0 1003.629995 1377.451318 1276.782735
6545 2182 16 0 1005.427991 1377.282206 1266.947156
6546 2182 17 0 1001.831999 1377.620430 1286.618314
6547 2183 1 0 1123.567318 1657.129133 1406.798860
6548 2183 16 0 1129.595176 1649.755702 1409.848029
6549 2183 17 0 1117.539459 1664.502564 1403.749691
6550 2184 1 0 1362.051963 1309.229042 960.933107
6551 2184 16 0 1369.692690 1303.818739 964.447066
6552 2184 17 0 1354.411236 1314.639346 957.419148
6553 2185 1 0 1523.090708 1528.336908 1442.399804
6554 2185 16 0 1514.730365 1532.969022 1439.459025
6555 2185 17 0 1531.451051 1523.704793 1445.340583
6556 2186 1 0 1168.240287 1586.081691 1312.937276
6557 2186 16 0 1176.784621 1581.568765 1310.362813
6558 2186 17 0 1159.695953 1590.594617 1315.511738
6559 2187 1 0 1235.759676 1042.145598 1524.067792
6560 2187 16 0 1234.640561 1032.450572 1526.248169
6561 2187 17 0 1236.878790 1051.840625 1521.887414
6562 2188 1 0 1427.035378 1154.421229 1060.855640
6563 2188 16 0 1427.811855 1145.223060 1064.701517
6564 2188 17 0 1426.258902 1163.619398 1057.009763
6565 2189 1 0 1239.622853 1277.608405 1487.095314
6566 2189 16 0 1233.275418 1280.788453 1480.052774
6567 2189 17 0 1245.970288 1274.428356 1494.137853
6568 2190 1 0 1014.928854 1480.242693 1307.159013
6569 2190 16 0 1009.665714 1476.857043 1299.359223
6570 2190 17 0 1020.191995 1483.628343 1314.958803
6571 2191 1 0 1002.626053 1292.075492 1519.261003
6572 2191 16 0 998.977312 1300.834569 1522.417781
6573 2191 17 0 1006.274794 1283.316414 1516.104224
6574 2192 1 0 1400.051164 1557.861165 1341.215255
6575 2192 16 0 1398.562680 1553.123651 1332.535371
6576 2192 17 0 1401.539648 1562.598678 1349.895139
6577 2193 1 0 1401.232102 1164.291409 1673.154076
6578 2193 16 0 1404.330646 1173.480759 1670.713815
6579 2193 17 0 1398.133559 1155.102059 1675.594337
6580 2194 1 0 1303.899951 1366.933923 1210.403915
6581 2194 16 0 1300.432000 1358.470114 1214.445853
6582 2194 17 0 1307.367901 1375.397732 1206.361978
6583 2195 1 0 1158.580840 1635.075320 1250.467063
6584 2195 16 0 1164.428408 1630.872124 1257.405296
6585 2195 17 0 1152.733271 1639.278515 1243.528829
6586 2196 1 0 1175.640148 1435.481489 1075.727941
6587 2196 16 0 1168.740080 1442.703146 1076.214499
6588 2196 17 0 1182.540215 1428.259831 1075.241383
6589 2197 1 0 1228.584671 1547.636761 1115.799987
6590 2197 16 0 1227.530256 1556.393734 1120.512061
6591 2197 17 0 1229.639086 1538.879788 1111.087914
6592 2198 1 0 1191.862688 1391.443734 1313.518072
6593 2198 16 0 1193.357820 1388.086233 1304.217977
6594 2198 17 0 1190.367557 1394.801235 1322.818167
6595 2199 1 0 1070.475564 1092.160642 1429.655848
6596 2199 16 0 1066.391781 1101.053598 1427.597194
6597 2199 17 0 1074.559348 1083.267687 1431.714503
6598 2200 1 0 1128.807151 1514.562957 1564.235740
6599 2200 16 0 1129.129453 1523.096703 1569.438749
6600 2200 17 0 1128.484848 1506.029212 1559.032731
6601 2201 1 0 1545.891617 1150.421499 1471.183679
6602 2201 16 0 1546.808672 1140.531936 1470.019402
6603 2201 17 0 1544.974562 1160.311063 1472.347955
6604 2202 1 0 1499.065876 1582.620579 1477.447750
6605 2202 16 0 1490.304167 1586.524300 1474.620488
6606 2202 17 0 1507.827586 1578.716858 1480.275012
6607 2203 1 0 1368.427486 1111.091981 1096.181056
6608 2203 16 0 1371.353691 1112.514207 1105.636985
6609 2203 17 0 1365.501280 1109.669756 1086.725127
6610 2204 1 0 1112.223968 1535.942294 1206.370013
6611 2204 16 0 1113.866193 1545.770395 1207.213536
6612 2204 17 0 1110.581743 1526.114193 1205.526490
6613 2205 1 0 1461.980778 1445.396112 1259.201597
6614 2205 16 0 1465.819027 1436.180718 1258.614781
6615 2205 17 0 1458.142528 1454.611506 1259.788414
6616 2206 1 0 1557.077387 1229.279792 1622.644100
6617 2206 16 0 1566.595963 1227.155017 1624.853636
6618 2206 17 0 1547.558812 1231.404567 1620.434564
6619 2207 1 0 1335.880759 1238.552108 1109.423951
6620 2207 16 0 1341.888111 1243.553476 1103.187122
6621 2207 17 0 1329.873407 1233.550740 1115.660780
6622 2208 1 0 1136.855642 1112.654048 1571.469811
6623 2208 16 0 1144.187835 1119.383407 1572.446884
6624 2208 17 0 1129.523449 1105.924689 1570.492738
6625 2209 1 0 1449.769374 1054.136640 1190.074062
6626 2209 16 0 1456.597876 1047.663681 1186.686974
6627 2209 17 0 1442.940872 1060.609599 1193.461150
6628 2210 1 0 1203.431778 1341.285277 1717.743343
6629 2210 16 0 1206.196545 1332.587447 1713.656313
6630 2210 17 0 1200.667011 1349.983108 1721.830372
6631 2211 1 0 1349.346471 1489.294590 1532.975315
6632 2211 16 0 1341.390198 1485.345535 1537.569080
6633 2211 17 0 1357.302745 1493.243645 1528.381549
6634 2212 1 0 1392.002306 1544.691791 1501.508248
6635 2212 16 0 1390.277090 1538.304961 1494.009446
6636 2212 17 0 1393.727522 1551.078621 1509.007050
6637 2213 1 0 1394.957429 1227.490896 1198.299457
6638 2213 16 0 1386.577191 1222.051626 1197.868236
6639 2213 17 0 1403.337668 1232.930165 1198.730679
6640 2214 1 0 1100.811738 1302.506695 1554.263773
6641 2214 16 0 1095.671624 1302.956642 1562.829798
6642 2214 17 0 1105.951852 1302.056747 1545.697749
6643 2215 1 0 1068.653778 1377.454573 1613.091537
6644 2215 16 0 1068.411407 1387.428754 1613.767534
6645 2215 17 0 1068.896149 1367.480392 1612.415540
6646 2216 1 0 1184.197145 1192.939360 1442.736863
6647 2216 16 0 1183.811354 1183.968023 1438.336151
6648 2216 17 0 1184.582936 1201.910698 1447.137575
6649 2217 1 0 1351.517429 1489.459154 1630.108020
6650 2217 16 0 1348.448640 1479.970890 1630.853262
6651 2217 17 0 1354.586219 1498.947417 1629.362778
6652 2218 1 0 1487.109088 1343.746494 1656.943698
6653 2218 16 0 1493.558994 1351.358186 1656.264836
6654 2218 17 0 1480.659182 1336.134802 1657.622560
6655 2219 1 0 1375.994321 1532.201497 1690.373605
6656 2219 16 0 1381.304996 1526.181360 1684.410830
6657 2219 17 0 1370.683647 1538.221634 1696.336381
6658 2220 1 0 1241.533086 1504.931915 1200.497899
6659 2220 16 0 1244.692766 1512.946925 1205.574909
6660 2220 17 0 1238.373406 1496.916904 1195.420889
6661 2221 1 0 1410.681084 1417.849623 1608.638648
6662 2221 16 0 1405.118503 1425.147809 1604.664460
6663 2221 17 0 1416.243666 1410.551437 1612.612836
6664 2222 1 0 1284.156039 1263.587054 1476.017274
6665 2222 16 0 1278.969181 1255.160618 1474.571014
6666 2222 17 0 1289.342897 1272.013491 1477.463534
6667 2223 1 0 1178.616674 1106.010839 1234.436398
6668 2223 16 0 1180.591090 1098.259677 1240.438162
6669 2223 17 0 1176.642257 1113.762001 1228.434635
6670 2224 1 0 1006.618661 1286.408424 1415.642951
6671 2224 16 0 1008.325985 1295.787941 1412.624720
6672 2224 17 0 1004.911338 1277.028908 1418.661182
6673 2225 1 0 1298.231071 1240.249574 1659.241724
6674 2225 16 0 1299.188686 1232.021359 1653.639986
6675 2225 17 0 1297.273457 1248.477788 1664.843461
6676 2226 1 0 1430.139476 1353.856525 1599.008726
6677 2226 16 0 1429.725707 1363.847644 1598.929245
6678 2226 17 0 1430.553245 1343.865405 1599.088207
6679 2227 1 0 1172.580706 1322.850630 1324.942610
6680 2227 16 0 1167.089705 1325.371775 1332.910843
6681 2227 17 0 1178.071708 1320.329486 1316.974377
6682 2228 1 0 1211.095516 1599.024632 1171.014044
6683 2228 16 0 1206.426396 1606.234600 1165.893920
6684 2228 17 0 1215.764637 1591.814663 1176.134168
6685 2229 1 0 1345.148417 1169.601705 1652.692068
6686 2229 16 0 1346.451950 1178.846429 1656.274789
6687 2229 17 0 1343.844884 1160.356982 1649.109347
6688 2230 1 0 1287.873133 1436.968123 1488.171295
6689 2230 16 0 1295.999952 1431.189267 1487.423211
6690 2230 17 0 1279.746314 1442.746980 1488.919378
6691 2231 1 0 1408.341696 1403.616847 1070.620529
6692 2231 16 0 1413.136377 1397.064245 1076.457862
6693 2231 17 0 1403.547016 1410.169448 1064.783196
6694 2232 1 0 1641.436358 1589.410670 1301.411502
6695 2232 16 0 1649.833940 1585.381997 1305.051611
6696 2232 17 0 1633.038775 1593.439343 1297.771392
6697 2233 1 0 1589.301245 1441.779726 1180.641547
6698 2233 16 0 1581.087734 1447.481068 1180.823013
6699 2233 17 0 1597.514756 1436.078383 1180.460080
6700 2234 1 0 1094.152803 1135.485451 1331.096713
6701 2234 16 0 1089.656714 1138.870305 1339.362785
6702 2234 17 0 1098.648892 1132.100597 1322.830641
6703 2235 1 0 1097.915754 1489.446771 1498.793910
6704 2235 16 0 1102.216490 1480.444557 1499.474946
6705 2235 17 0 1093.615019 1498.448986 1498.112875
6706 2236 1 0 1538.443592 1235.115065 1683.910412
6707 2236 16 0 1545.281927 1241.537335 1680.447519
6708 2236 17 0 1531.605258 1228.692795 1687.373305
6709 2237 1 0 1452.136287 1147.136146 1523.635729
6710 2237 16 0 1457.244863 1142.065321 1516.693885
6711 2237 17 0 1447.027711 1152.206970 1530.577572
6712 2238 1 0 1372.501336 1428.135095 1557.508011
6713 2238 16 0 1363.971467 1433.311315 1556.838628
6714 2238 17 0 1381.031206 1422.958875 1558.177394
6715 2239 1 0 1281.536556 1710.697673 1485.233019
6716 2239 16 0 1288.851942 1704.241016 1483.042882
6717 2239 17 0 1274.221169 1717.154330 1487.423156
6718 2240 1 0 1621.432863 1443.119273 1618.232401
6719 2240 16 0 1631.016683 1445.951925 1618.588041
6720 2240 17 0 1611.849043 1440.286621 1617.876760
6721 2241 1 0 1332.358456 1698.046482 1404.101715
6722 2241 16 0 1330.443045 1707.330060 1407.287053
6723 2241 17 0 1334.273867 1688.762904 1400.916377
6724 2242 1 0 1000.457104 1256.938944 1361.101598
6725 2242 16 0 1002.326975 1265.714736 1356.686958
6726 2242 17 0 998.587234 1248.163151 1365.516239
6727 2243 1 0 1441.730988 1375.472767 1513.745082
6728 2243 16 0 1444.305464 1366.415328 1510.378353
6729 2243 17 0 1439.156512 1384.530206 1517.111812
6730 2244 1 0 1092.379987 1290.730038 1176.654187
6731 2244 16 0 1091.570713 1291.270551 1166.701653
6732 2244 17 0 1093.189261 1290.189524 1186.606720
6733 2245 1 0 1478.110312 1490.066178 1074.829911
6734 2245 16 0 1483.843239 1497.297796 1070.977997
6735 2245 17 0 1472.377385 1482.834559 1078.681825
6736 2246 1 0 1469.595833 1445.296970 1227.430274
6737 2246 16 0 1466.526302 1441.286039 1236.061057
6738 2246 17 0 1472.665365 1449.307900 1218.799491
6739 2247 1 0 1415.549454 1458.046161 1215.518091
6740 2247 16 0 1413.313773 1467.790711 1215.304879
6741 2247 17 0 1417.785136 1448.301610 1215.731303
6742 2248 1 0 1299.654090 1160.371841 1162.988813
6743 2248 16 0 1293.253597 1154.353472 1167.765100
6744 2248 17 0 1306.054584 1166.390209 1158.212526
6745 2249 1 0 1324.061146 1638.056531 1198.207637
6746 2249 16 0 1327.553190 1635.421099 1189.215411
6747 2249 17 0 1320.569103 1640.691964 1207.199863
6748 2250 1 0 1653.675253 1381.478511 1228.327989
6749 2250 16 0 1649.020513 1374.485064 1222.903499
6750 2250 17 0 1658.329993 1388.471957 1233.752480
6751 2251 1 0 1569.795572 1166.240785 1631.736327
6752 2251 16 0 1575.481698 1173.891418 1634.758875
6753 2251 17 0 1564.109446 1158.590153 1628.713780
6754 2252 1 0 1339.422876 1306.318178 1483.732850
6755 2252 16 0 1334.587753 1297.566067 1483.881647
6756 2252 17 0 1344.257999 1315.070289 1483.584053
6757 2253 1 0 1485.435547 1105.891690 1167.501980
6758 2253 16 0 1480.553872 1107.724635 1176.034833
6759 2253 17 0 1490.317222 1104.058745 1158.969128
6760 2254 1 0 1477.895900 1399.878613 1602.822412
6761 2254 16 0 1479.240291 1396.889761 1593.374693
6762 2254 17 0 1476.551510 1402.867464 1612.270130
6763 2255 1 0 1501.483335 1628.673365 1498.190321
6764 2255 16 0 1492.456946 1632.590165 1499.974417
6765 2255 17 0 1510.509723 1624.756566 1496.406224
6766 2256 1 0 1486.398133 1682.098142 1358.472245
6767 2256 16 0 1492.943843 1680.606795 1351.060797
6768 2256 17 0 1479.852422 1683.589488 1365.883693
6769 2257 1 0 1293.838179 1703.367870 1279.099004
6770 2257 16 0 1302.360501 1705.535592 1283.860412
6771 2257 17 0 1285.315856 1701.200148 1274.337597
6772 2258 1 0 1153.631580 1591.966458 1568.730419
6773 2258 16 0 1160.059535 1599.621134 1569.025937
6774 2258 17 0 1147.203624 1584.311782 1568.434900
6775 2259 1 0 1736.890611 1342.062603 1371.989669
6776 2259 16 0 1745.796170 1346.101793 1369.897790
6777 2259 17 0 1727.985052 1338.023413 1374.081548
6778 2260 1 0 1575.909062 1413.702720 1294.151872
6779 2260 16 0 1567.615667 1419.217179 1295.052054
6780 2260 17 0 1584.202458 1408.188260 1293.251691
6781 2261 1 0 1300.239225 1064.564049 1155.430044
6782 2261 16 0 1305.125969 1068.452364 1163.240342
6783 2261 17 0 1295.352482 1060.675734 1147.619747
6784 2262 1 0 1405.709317 1574.984913 1437.371429
6785 2262 16 0 1398.172264 1581.271703 1435.455937
6786 2262 17 0 1413.246369 1568.698123 1439.286920
6787 2263 1 0 1300.165917 1127.545751 1149.622100
6788 2263 16 0 1309.215349 1131.616091 1150.863118
6789 2263 17 0 1291.116486 1123.475410 1148.381081
6790 2264 1 0 1074.942739 1404.485642 1160.633147
6791 2264 16 0 1070.487403 1408.754840 1168.502322
6792 2264 17 0 1079.398075 1400.216444 1152.763971
6793 2265 1 0 1177.396698 1216.803710 1429.307432
6794 2265 16 0 1167.772278 1218.910027 1431.020314
6795 2265 17 0 1187.021118 1214.697394 1427.594549
6796 2266 1 0 1404.568720 1704.556542 1467.552732
6797 2266 16 0 1408.081603 1695.291241 1468.899522
6798 2266 17 0 1401.055838 1713.821844 1466.205941
6799 2267 1 0 1662.433299 1346.448259 1489.538132
6800 2267 16 0 1654.025213 1341.863133 1486.660511
6801 2267 17 0 1670.841386 1351.033384 1492.415753
6802 2268 1 0 1005.855801 1303.309742 1263.654856
6803 2268 16 0 1000.699679 1305.792210 1255.454139
6804 2268 17 0 1011.011924 1300.827274 1271.855572
6805 2269 1 0 1298.838319 1374.176215 1479.022971
6806 2269 16 0 1306.481642 1380.203176 1476.730513
6807 2269 17 0 1291.194997 1368.149255 1481.315430
6808 2270 1 0 1238.178976 1479.791796 1021.104541
6809 2270 16 0 1240.764741 1481.981124 1030.513083
6810 2270 17 0 1235.593212 1477.602468 1011.695999
6811 2271 1 0 1539.951582 1509.909238 1165.543105
6812 2271 16 0 1537.428537 1517.649894 1159.736516
6813 2271 17 0 1542.474627 1502.168581 1171.349694
6814 2272 1 0 1153.601275 1334.232723 1170.947434
6815 2272 16 0 1155.331678 1326.707657 1177.301888
6816 2272 17 0 1151.870872 1341.757788 1164.592979
6817 2273 1 0 1283.731119 1144.462221 1634.096347
6818 2273 16 0 1293.003739 1140.872900 1633.030841
6819 2273 17 0 1274.458499 1148.051541 1635.161854
6820 2274 1 0 1438.797828 1693.558204 1533.812261
6821 2274 16 0 1438.444510 1695.335560 1543.646699
6822 2274 17 0 1439.151145 1691.780848 1523.977823
6823 2275 1 0 1530.629473 1602.669164 1125.688246
6824 2275 16 0 1536.389353 1602.129236 1133.844978
6825 2275 17 0 1524.869594 1603.209092 1117.531515
6826 2276 1 0 1542.871315 1062.306670 1478.692210
6827 2276 16 0 1536.157606 1068.122536 1474.098540
6828 2276 17 0 1549.585025 1056.490803 1483.285880
6829 2277 1 0 1575.329837 1241.859344 1530.761198
6830 2277 16 0 1580.283933 1238.170316 1538.625548
6831 2277 17 0 1570.375741 1245.548373 1522.896848
6832 2278 1 0 1650.161332 1545.709765 1335.462513
6833 2278 16 0 1650.807636 1538.968571 1328.104620
6834 2278 17 0 1649.515027 1552.450959 1342.820407
6835 2279 1 0 1270.935136 1255.586462 1496.686896
6836 2279 16 0 1266.523663 1246.615903 1496.426208
6837 2279 17 0 1275.346610 1264.557022 1496.947583
6838 2280 1 0 1112.323757 1221.841536 1173.214757
6839 2280 16 0 1122.244992 1222.855789 1172.479659
6840 2280 17 0 1102.402521 1220.827283 1173.949854
6841 2281 1 0 1133.584116 1140.339804 1553.717081
6842 2281 16 0 1124.884968 1135.407785 1553.711714
6843 2281 17 0 1142.283263 1145.271823 1553.722448
6844 2282 1 0 1650.077633 1306.436054 1178.314707
6845 2282 16 0 1652.741053 1314.235402 1183.978306
6846 2282 17 0 1647.414213 1298.636706 1172.651107
6847 2283 1 0 1613.548218 1495.315706 1146.755428
6848 2283 16 0 1610.066913 1486.372050 1149.564617
6849 2283 17 0 1617.029522 1504.259361 1143.946239
6850 2284 1 0 1703.723410 1479.293865 1265.338067
6851 2284 16 0 1698.855296 1487.349955 1261.961548
6852 2284 17 0 1708.591524 1471.237774 1268.714585
6853 2285 1 0 1197.242838 1271.522704 1419.681038
6854 2285 16 0 1194.051135 1263.436022 1424.622557
6855 2285 17 0 1200.434540 1279.609386 1414.739518
6856 2286 1 0 1268.544043 1458.582525 1278.600190
6857 2286 16 0 1267.010731 1466.738728 1284.179196
6858 2286 17 0 1270.077355 1450.426322 1273.021185
6859 2287 1 0 1560.395905 1432.463006 1334.305640
6860 2287 16 0 1552.480851 1426.951812 1331.663927
6861 2287 17 0 1568.310959 1437.974201 1336.947354
6862 2288 1 0 1470.946979 1153.773259 1327.249234
6863 2288 16 0 1469.847175 1153.491435 1317.313893
6864 2288 17 0 1472.046783 1154.055083 1337.184575
6865 2289 1 0 1350.248690 1557.132211 1214.375487
6866 2289 16 0 1351.997863 1561.150580 1223.363986
6867 2289 17 0 1348.499517 1553.113841 1205.386989
6868 2290 1 0 1358.584399 1382.771496 1305.868878
6869 2290 16 0 1360.726960 1373.003721 1305.866139
6870 2290 17 0 1356.441839 1392.539270 1305.871617
6871 2291 1 0 1298.110026 1611.974652 1169.600863
6872 2291 16 0 1306.632352 1615.078533 1165.389465
6873 2291 17 0 1289.587700 1608.870771 1173.812262
6874 2292 1 0 1046.992847 1565.639004 1311.433782
6875 2292 16 0 1055.728514 1560.809493 1312.037061
6876 2292 17 0 1038.257180 1570.468516 1310.830504
6877 2293 1 0 1430.175096 1525.644283 1683.807796
6878 2293 16 0 1434.635971 1531.317669 1676.885854
6879 2293 17 0 1425.714222 1519.970897 1690.729738
6880 2294 1 0 1131.383809 1372.325287 1223.356027
6881 2294 16 0 1126.783786 1365.835448 1217.296177
6882 2294 17 0 1135.983831 1378.815126 1229.415877
6883 2295 1 0 1312.974270 1246.021770 1433.088833
6884 2295 16 0 1313.078711 1245.288410 1443.061359
6885 2295 17 0 1312.869828 1246.755130 1423.116307
6886 2296 1 0 1376.277442 1134.797425 1386.277466
6887 2296 16 0 1377.412364 1126.230964 1391.310130
6888 2296 17 0 1375.142521 1143.363886 1381.244801
6889 2297 1 0 1646.175253 1338.180097 1615.756301
6890 2297 16 0 1652.770238 1345.696680 1615.671794
6891 2297 17 0 1639.580268 1330.663513 1615.840809
6892 2298 1 0 1299.383553 1390.212939 1415.414161
6893 2298 16 0 1302.797185 1399.448478 1417.161141
6894 2298 17 0 1295.969921 1380.977401 1413.667181
6895 2299 1 0 1378.322569 1035.179118 1528.240461
6896 2299 16 0 1370.576331 1033.247031 1522.218597
6897 2299 17 0 1386.068807 1037.111204 1534.262324
6898 2300 1 0 1342.283956 1372.968802 1729.447484
6899 2300 16 0 1340.297114 1365.064520 1723.653108
6900 2300 17 0 1344.270798 1380.873083 1735.241860
6901 2301 1 0 1546.449635 1484.241654 1645.713606
6902 2301 16 0 1556.204883 1485.415881 1643.854485
6903 2301 17 0 1536.694387 1483.067427 1647.572726
6904 2302 1 0 1555.481130 1321.981632 1528.616474
6905 2302 16 0 1558.215356 1312.453589 1529.935716
6906 2302 17 0 1552.746904 1331.509675 1527.297232
6907 2303 1 0 1420.099662 1075.029718 1360.168053
6908 2303 16 0 1424.533688 1068.411283 1366.212532
6909 2303 17 0 1415.665637 1081.648153 1354.123573
6910 2304 1 0 1285.194306 1137.096658 1434.287502
6911 2304 16 0 1289.446594 1134.217508 1442.868210
6912 2304 17 0 1280.942017 1139.975807 1425.706795
6913 2305 1 0 1713.523001 1272.042806 1465.067779
6914 2305 16 0 1707.464462 1266.778310 1471.032610
6915 2305 17 0 1719.581539 1277.307301 1459.102949
6916 2306 1 0 1437.022473 1244.515834 1471.171102
6917 2306 16 0 1427.327892 1242.348523 1470.023127
6918 2306 17 0 1446.717055 1246.683146 1472.319077
6919 2307 1 0 1185.282232 1108.892767 1261.446264
6920 2307 16 0 1178.313019 1105.573677 1267.803442
6921 2307 17 0 1192.251445 1112.211856 1255.089087
6922 2308 1 0 1548.274040 1241.683151 1445.415070
6923 2308 16 0 1544.355494 1235.090897 1451.832795
6924 2308 17 0 1552.192585 1248.275404 1438.997345
6925 2309 1 0 993.614739 1230.252814 1299.418815
6926 2309 16 0 1003.423404 1230.518175 1301.347463
6927 2309 17 0 983.806075 1229.987453 1297.490167
6928 2310 1 0 1571.240929 1493.491121 1367.303365
6929 2310 16 0 1565.034134 1486.919459 1363.026805
6930 2310 17 0 1577.447724 1500.062782 1371.579925
6931 2311 1 0 1082.962798 1387.467109 1188.078498
6932 2311 16 0 1079.608267 1383.723543 1196.723314
6933 2311 17 0 1086.317328 1391.210674 1179.433682
6934 2312 1 0 1466.605516 1710.586673 1280.866000
6935 2312 16 0 1475.906373 1713.210587 1278.295176
6936 2312 17 0 1457.304660 1707.962758 1283.436824
6937 2313 1 0 1180.885963 1160.703991 1203.758405
6938 2313 16 0 1171.750458 1160.236137 1207.798660
6939 2313 17 0 1190.021469 1161.171844 1199.718151
6940 2314 1 0 1297.033929 1375.022972 1675.240022
6941 2314 16 0 1294.761828 1369.203653 1667.431496
6942 2314 17 0 1299.306031 1380.842291 1683.048548
6943 2315 1 0 1281.523883 1552.402631 1552.704230
6944 2315 16 0 1284.284175 1547.268053 1544.579152
6945 2315 17 0 1278.763591 1557.537209 1560.829309
6946 2316 1 0 1175.624691 1089.935217 1297.824897
6947 2316 16 0 1171.676820 1085.721108 1289.660609
6948 2316 17 0 1179.572562 1094.149326 1305.989185
6949 2317 1 0 1454.047365 1439.177614 1153.401584
6950 2317 16 0 1460.843811 1434.517249 1159.066327
6951 2317 17 0 1447.250918 1443.837978 1147.736841
6952 2318 1 0 1436.802662 1388.831607 1543.438632
6953 2318 16 0 1427.253138 1388.676789 1546.402181
6954 2318 17 0 1446.352186 1388.986426 1540.475083
6955 2319 1 0 1384.500664 1259.300036 1480.331000
6956 2319 16 0 1392.516251 1262.803330 1475.485663
6957 2319 17 0 1376.485076 1255.796742 1485.176337
6958 2320 1 0 1120.215084 1440.710010 1052.233878
6959 2320 16 0 1117.766356 1439.322055 1061.829570
6960 2320 17 0 1122.663812 1442.097964 1042.638185
6961 2321 1 0 1587.712487 1209.856370 1320.340696
6962 2321 16 0 1590.963732 1219.300776 1319.858406
6963 2321 17 0 1584.461243 1200.411964 1320.822986
6964 2322 1 0 1025.845298 1416.930152 1548.503575
6965 2322 16 0 1029.763929 1425.855334 1550.736385
6966 2322 17 0 1021.926666 1408.004969 1546.270764
6967 2323 1 0 1474.161107 1246.259495 1364.861009
6968 2323 16 0 1480.909788 1253.584322 1363.965342
6969 2323 17 0 1467.412426 1238.934669 1365.756676
6970 2324 1 0 1355.275203 1042.800330 1460.499489
6971 2324 16 0 1362.742491 1041.993452 1467.101651
6972 2324 17 0 1347.807915 1043.607209 1453.897326
6973 2325 1 0 1712.134029 1467.969682 1455.346607
6974 2325 16 0 1719.223806 1475.018616 1455.564756
6975 2325 17 0 1705.044252 1460.920748 1455.128458
6976 2326 1 0 1520.223395 1224.073865 1170.069845
6977 2326 16 0 1513.437083 1219.030119 1164.730689
6978 2326 17 0 1527.009708 1229.117611 1175.409001
6979 2327 1 0 1328.696014 1535.746052 1466.965459
6980 2327 16 0 1332.202258 1526.383745 1467.196664
6981 2327 17 0 1325.189769 1545.108359 1466.734255
6982 2328 1 0 1331.051129 1020.103515 1392.092173
6983 2328 16 0 1322.113651 1016.935916 1388.916040
6984 2328 17 0 1339.988606 1023.271113 1395.268305
6985 2329 1 0 1479.645118 1518.849344 1049.276446
6986 2329 16 0 1489.406679 1520.716626 1048.169565
6987 2329 17 0 1469.883557 1516.982063 1050.383327
6988 2330 1 0 1263.913005 1182.385936 1032.637126
6989 2330 16 0 1273.590795 1180.176475 1031.429377
6990 2330 17 0 1254.235215 1184.595397 1033.844875
6991 2331 1 0 1472.634169 1377.411087 1414.937153
6992 2331 16 0 1472.984655 1367.518326 1413.519256
6993 2331 17 0 1472.283683 1387.303849 1416.355050
6994 2332 1 0 1248.016724 1407.629246 1236.062303
6995 2332 16 0 1241.830849 1415.485868 1235.970459
6996 2332 17 0 1254.202599 1399.772624 1236.154146
6997 2333 1 0 1517.026279 1103.689950 1404.757498
6998 2333 16 0 1511.339410 1097.495940 1410.169869
6999 2333 17 0 1522.713148 1109.883960 1399.345127
7000 2334 1 0 1047.212261 1351.951821 1412.443534
7001 2334 16 0 1038.001685 1354.810997 1415.087472
7002 2334 17 0 1056.422837 1349.092645 1409.799597
7003 2335 1 0 1256.432480 1204.357669 1309.657979
7004 2335 16 0 1249.739973 1201.614033 1302.752705
7005 2335 17 0 1263.124988 1207.101305 1316.563253
7006 2336 1 0 1145.900091 1176.368816 1251.968200
7007 2336 16 0 1143.591809 1184.411171 1257.444729
7008 2336 17 0 1148.208373 1168.326462 1246.491671
7009 2337 1 0 1689.046530 1341.695140 1315.652759
7010 2337 16 0 1679.659173 1345.139123 1315.781240
7011 2337 17 0 1698.433887 1338.251157 1315.524277
7012 2338 1 0 1239.596463 1401.523821 1213.513328
7013 2338 16 0 1248.869162 1404.915015 1211.926871
7014 2338 17 0 1230.323764 1398.132626 1215.099785
7015 2339 1 0 1327.242269 1454.842440 1112.429580
7016 2339 16 0 1318.593083 1450.551140 1109.826443
7017 2339 17 0 1335.891455 1459.133741 1115.032717
7018 2340 1 0 1496.539603 1083.429804 1395.053107
7019 2340 16 0 1487.011322 1086.373264 1394.312899
7020 2340 17 0 1506.067884 1080.486345 1395.793315
7021 2341 1 0 1568.592688 1168.576853 1161.800067
7022 2341 16 0 1569.389500 1175.626212 1154.752257
7023 2341 17 0 1567.795875 1161.527494 1168.847878
7024 2342 1 0 1439.022909 1726.928316 1316.113170
7025 2342 16 0 1432.106109 1726.861250 1308.891441
7026 2342 17 0 1445.939709 1726.995382 1323.334900
7027 2343 1 0 1314.732397 1133.599477 1110.343965
7028 2343 16 0 1305.908966 1130.331536 1106.957575
7029 2343 17 0 1323.555827 1136.867418 1113.730355
7030 2344 1 0 1063.182165 1257.954703 1314.527644
7031 2344 16 0 1057.055303 1252.552059 1320.295919
7032 2344 17 0 1069.309026 1263.357347 1308.759368
7033 2345 1 0 1412.850427 1163.015452 1361.092212
7034 2345 16 0 1414.153185 1153.408603 1363.544001
7035 2345 17 0 1411.547669 1172.622301 1358.640423
7036 2346 1 0 1477.719278 1336.163177 1321.650541
7037 2346 16 0 1478.693650 1328.276328 1327.720814
7038 2346 17 0 1476.744906 1344.050027 1315.580269
7039 2347 1 0 1454.221148 1191.392732 1429.959720
7040 2347 16 0 1456.714623 1198.389018 1436.655582
7041 2347 17 0 1451.727673 1184.396446 1423.263859
7042 2348 1 0 1469.429752 1426.289576 1442.624311
7043 2348 16 0 1466.395781 1417.828383 1447.006462
7044 2348 17 0 1472.463722 1434.750769 1438.242161
7045 2349 1 0 1271.013930 1645.921539 1488.161922
7046 2349 16 0 1262.578172 1644.668281 1482.940108
7047 2349 17 0 1279.449688 1647.174797 1493.383735
7048 2350 1 0 1392.131440 1135.297305 1613.833813
7049 2350 16 0 1392.572866 1133.418891 1604.021744
7050 2350 17 0 1391.690014 1137.175719 1623.645882
7051 2351 1 0 1288.863544 1114.152911 1421.297013
7052 2351 16 0 1294.434442 1112.715794 1413.117784
7053 2351 17 0 1283.292646 1115.590028 1429.476242
7054 2352 1 0 1429.412978 1196.327869 1391.604453
7055 2352 16 0 1438.845168 1194.591329 1388.772808
7056 2352 17 0 1419.980787 1198.064409 1394.436098
7057 2353 1 0 1262.813316 1225.376066 1369.215843
7058 2353 16 0 1262.274372 1216.300477 1373.380362
7059 2353 17 0 1263.352261 1234.451655 1365.051324
7060 2354 1 0 1546.270257 1463.131228 1046.292793
7061 2354 16 0 1544.465281 1461.088993 1055.914193
7062 2354 17 0 1548.075233 1465.173462 1036.671393
7063 2355 1 0 1522.683955 1329.976814 1680.008645
7064 2355 16 0 1531.697019 1333.253514 1677.175288
7065 2355 17 0 1513.670890 1326.700115 1682.842002
7066 2356 1 0 1656.736575 1398.188043 1309.438706
7067 2356 16 0 1646.850613 1399.685742 1309.281640
7068 2356 17 0 1666.622536 1396.690344 1309.595771
7069 2357 1 0 1356.010608 1332.566866 1696.670477
7070 2357 16 0 1349.856867 1329.991816 1704.120349
7071 2357 17 0 1362.164349 1335.141916 1689.220605
7072 2358 1 0 1105.914720 1413.519533 1137.548270
7073 2358 16 0 1095.969646 1414.547481 1137.351228
7074 2358 17 0 1115.859794 1412.491586 1137.745312
7075 2359 1 0 1439.187530 1500.420957 1093.920082
7076 2359 16 0 1429.378747 1501.976798 1095.089320
7077 2359 17 0 1448.996314 1498.865116 1092.750844
7078 2360 1 0 1002.766633 1477.655583 1459.118528
7079 2360 16 0 1009.320254 1474.774791 1466.100726
7080 2360 17 0 996.213011 1480.536374 1452.136330
7081 2361 1 0 1171.547613 1104.769639 1203.778793
7082 2361 16 0 1163.898922 1109.101489 1208.546665
7083 2361 17 0 1179.196304 1100.437790 1199.010921
7084 2362 1 0 1544.730392 1562.846408 1173.071481
7085 2362 16 0 1544.359218 1572.838867 1173.185492
7086 2362 17 0 1545.101566 1552.853949 1172.957470
7087 2363 1 0 1123.518461 1487.912818 1144.981306
7088 2363 16 0 1114.158514 1484.700157 1146.420124
7089 2363 17 0 1132.878408 1491.125479 1143.542487
7090 2364 1 0 1539.586211 1194.897942 1106.868030
7091 2364 16 0 1549.254497 1197.383991 1107.454383
7092 2364 17 0 1529.917926 1192.411893 1106.281678
7093 2365 1 0 1171.489968 1441.292641 1463.347357
7094 2365 16 0 1167.514450 1440.158828 1472.452835
7095 2365 17 0 1175.465485 1442.426454 1454.241879
7096 2366 1 0 1068.290897 1594.609922 1306.663801
7097 2366 16 0 1073.957857 1602.788883 1307.658864
7098 2366 17 0 1062.623936 1586.430961 1305.668739
7099 2367 1 0 1197.316185 1620.002598 1375.600608
7100 2367 16 0 1198.398155 1629.942064 1375.791321
7101 2367 17 0 1196.234214 1610.063133 1375.409895
7102 2368 1 0 1257.766224 1526.959553 1193.436162
7103 2368 16 0 1264.346387 1526.752826 1200.963360
7104 2368 17 0 1251.186061 1527.166281 1185.908964
7105 2369 1 0 1620.509679 1290.129665 1614.772504
7106 2369 16 0 1630.050060 1287.175774 1614.266874
7107 2369 17 0 1610.969299 1293.083557 1615.278133
7108 2370 1 0 1658.131177 1439.439326 1185.571337
7109 2370 16 0 1658.595911 1446.869195 1192.248243
7110 2370 17 0 1657.666444 1432.009457 1178.894432
7111 2371 1 0 1367.942749 1231.440646 1076.013363
7112 2371 16 0 1369.978394 1229.306435 1066.458192
7113 2371 17 0 1365.907104 1233.574857 1085.568534
7114 2372 1 0 1404.253363 1171.963699 1132.147757
7115 2372 16 0 1407.403983 1162.488510 1131.605193
7116 2372 17 0 1401.102742 1181.438888 1132.690321
7117 2373 1 0 1417.987146 1494.368917 1423.684385
7118 2373 16 0 1417.279187 1502.622468 1418.082805
7119 2373 17 0 1418.695106 1486.115367 1429.285964
7120 2374 1 0 1102.474881 1494.721737 1403.197927
7121 2374 16 0 1102.121728 1485.663465 1398.976199
7122 2374 17 0 1102.828034 1503.780009 1407.419655
7123 2375 1 0 1365.937113 1671.375792 1546.993311
7124 2375 16 0 1370.599570 1680.012875 1545.079602
7125 2375 17 0 1361.274656 1662.738708 1548.907019
7126 2376 1 0 1447.567915 1533.541103 1253.185510
7127 2376 16 0 1453.461824 1528.811448 1259.734724
7128 2376 17 0 1441.674006 1538.270758 1246.636297
7129 2377 1 0 1140.641365 1536.562085 1340.049241
7130 2377 16 0 1134.207197 1529.039161 1341.465956
7131 2377 17 0 1147.075533 1544.085010 1338.632525
7132 2378 1 0 1246.302206 1417.700753 1165.000748
7133 2378 16 0 1253.254810 1417.431811 1172.183293
7134 2378 17 0 1239.349601 1417.969695 1157.818202
7135 2379 1 0 1349.701555 1055.165545 1220.874394
7136 2379 16 0 1352.115481 1051.565744 1211.862491
7137 2379 17 0 1347.287630 1058.765346 1229.886296
7138 2380 1 0 1266.194565 1257.219980 985.285709
7139 2380 16 0 1259.689305 1254.666784 992.438525
7140 2380 17 0 1272.699826 1259.773177 978.132893
7141 2381 1 0 1486.690494 1321.642346 1425.649168
7142 2381 16 0 1487.972034 1330.992158 1422.341804
7143 2381 17 0 1485.408954 1312.292533 1428.956533
7144 2382 1 0 1576.753386 1224.423903 1227.916430
7145 2382 16 0 1586.098669 1226.455888 1224.994662
7146 2382 17 0 1567.408104 1222.391919 1230.838199
7147 2383 1 0 1492.113748 1534.185079 1311.802510
7148 2383 16 0 1485.199601 1540.419666 1315.452783
7149 2383 17 0 1499.027895 1527.950492 1308.152238
7150 2384 1 0 1499.030983 1226.453912 1548.001057
7151 2384 16 0 1507.948236 1224.906456 1552.254054
7152 2384 17 0 1490.113730 1228.001368 1543.748060
7153 2385 1 0 1603.176454 1119.996447 1281.292703
7154 2385 16 0 1609.999906 1122.015402 1288.318677
7155 2385 17 0 1596.353001 1117.977491 1274.266729
7156 2386 1 0 1652.593233 1398.515901 1520.417584
7157 2386 16 0 1646.948554 1403.139063 1527.256004
7158 2386 17 0 1658.237913 1393.892740 1513.579165
7159 2387 1 0 1474.647758 1068.082215 1346.725806
7160 2387 16 0 1481.254861 1074.169459 1351.118032
7161 2387 17 0 1468.040655 1061.994972 1342.333580
7162 2388 1 0 1607.384291 1142.744799 1149.044269
7163 2388 16 0 1601.517737 1134.991499 1151.383045
7164 2388 17 0 1613.250846 1150.498099 1146.705493
7165 2389 1 0 1448.914204 1436.162973 994.827822
7166 2389 16 0 1457.579623 1437.111117 989.927665
7167 2389 17 0 1440.248785 1435.214828 999.727979
7168 2390 1 0 1087.459158 1512.955692 1270.822532
7169 2390 16 0 1080.027138 1506.759542 1273.346973
7170 2390 17 0 1094.891178 1519.151843 1268.298092
7171 2391 1 0 1350.543318 998.640051 1387.192433
7172 2391 16 0 1359.970976 1001.355963 1385.257724
7173 2391 17 0 1341.115661 995.924139 1389.127141
7174 2392 1 0 1480.956564 1599.705803 1147.024925
7175 2392 16 0 1474.051580 1605.375643 1151.516485
7176 2392 17 0 1487.861547 1594.035963 1142.533365
7177 2393 1 0 1119.704521 1300.056394 1077.253760
7178 2393 16 0 1121.832029 1300.735640 1067.506333
7179 2393 17 0 1117.577012 1299.377148 1087.001187
7180 2394 1 0 1110.589191 1494.779770 1632.440118
7181 2394 16 0 1118.802892 1494.050902 1638.097315
7182 2394 17 0 1102.375490 1495.508638 1626.782922
7183 2395 1 0 1457.250227 1252.768003 1140.637745
7184 2395 16 0 1466.899387 1255.311420 1141.289468
7185 2395 17 0 1447.601067 1250.224585 1139.986023
7186 2396 1 0 1210.865062 1131.598121 1443.352933
7187 2396 16 0 1210.445591 1137.397488 1451.488742
7188 2396 17 0 1211.284533 1125.798754 1435.217124
7189 2397 1 0 1512.923663 1507.238522 1407.327127
7190 2397 16 0 1502.949169 1506.872072 1407.939657
7191 2397 17 0 1522.898156 1507.604973 1406.714596
7192 2398 1 0 1481.279356 1509.625624 1599.776118
7193 2398 16 0 1475.840767 1508.478898 1608.089165
7194 2398 17 0 1486.717946 1510.772350 1591.463070
7195 2399 1 0 1405.638856 1308.418239 1589.339632
7196 2399 16 0 1415.197935 1311.223240 1588.470169
7197 2399 17 0 1396.079776 1305.613239 1590.209094
7198 2400 1 0 1385.928128 1662.404408 1110.762436
7199 2400 16 0 1386.022769 1669.393678 1117.913740
7200 2400 17 0 1385.833487 1655.415138 1103.611132
7201 2401 1 0 1012.757705 1240.687656 1203.523807
7202 2401 18 0 1010.073519 1248.216962 1209.532526
7203 2401 19 0 1015.441891 1233.158351 1197.515088
7204 2402 1 0 1179.494483 1466.482209 1531.023309
7205 2402 18 0 1181.929348 1457.126835 1528.464323
7206 2402 19 0 1177.059618 1475.837583 1533.582296
7207 2403 1 0 1464.300385 1076.604506 1576.827458
7208 2403 18 0 1473.491844 1080.318483 1575.514651
7209 2403 19 0 1455.108926 1072.890530 1578.140264
7210 2404 1 0 1202.866970 1187.380211 1464.096940
7211 2404 18 0 1199.230597 1194.639234 1469.935037
7212 2404 19 0 1206.503343 1180.121187 1458.258844
7213 2405 1 0 1560.279735 1441.661832 1251.390139
7214 2405 18 0 1560.278601 1448.917472 1258.271687
7215 2405 19 0 1560.280870 1434.406193 1244.508592
7216 2406 1 0 1433.911936 1491.216585 1071.988002
7217 2406 18 0 1424.982193 1495.627557 1072.884117
7218 2406 19 0 1442.841678 1486.805612 1071.091887
7219 2407 1 0 1672.266768 1158.715196 1479.671110
7220 2407 18 0 1671.910743 1162.351837 1488.979606
7221 2407 19 0 1672.622793 1155.078556 1470.362615
7222 2408 1 0 1603.757572 1416.978260 1148.227844
7223 2408 18 0 1594.865702 1412.694240 1149.834648
7224 2408 19 0 1612.649443 1421.262280 1146.621040
7225 2409 1 0 1451.805350 1596.541563 1291.172645
7226 2409 18 0 1458.468465 1589.163114 1292.250324
7227 2409 19 0 1445.142234 1603.920011 1290.094967
7228 2410 1 0 1094.606664 1368.532788 1608.714440
7229 2410 18 0 1099.125659 1359.642200 1609.446650
7230 2410 19 0 1090.087668 1377.423375 1607.982230
7231 2411 1 0 1225.425281 1066.787316 1577.303019
7232 2411 18 0 1220.482085 1058.172542 1576.140917
7233 2411 19 0 1230.368478 1075.402089 1578.465122
7234 2412 1 0 1160.663438 1530.554987 1647.629077
7235 2412 18 0 1152.912887 1524.377831 1648.960131
7236 2412 19 0 1168.413989 1536.732143 1646.298023
7237 2413 1 0 1478.420039 1083.807604 1439.255444
7238 2413 18 0 1473.691738 1082.601185 1430.526886
7239 2413 19 0 1483.148340 1085.014024 1447.984001
7240 2414 1 0 1664.489923 1283.029363 1209.415089
7241 2414 18 0 1670.567773 1287.461453 1202.825983
7242 2414 19 0 1658.412073 1278.597273 1216.004195
7243 2415 1 0 1272.592761 1105.378702 1409.368882
7244 2415 18 0 1276.780504 1108.076028 1400.697825
7245 2415 19 0 1268.405019 1102.681375 1418.039940
7246 2416 1 0 1554.575660 1123.784825 1371.849341
7247 2416 18 0 1547.356018 1129.989048 1368.785947
7248 2416 19 0 1561.795302 1117.580601 1374.912734
7249 2417 1 0 1147.784741 1585.891963 1380.693435
7250 2417 18 0 1148.190538 1583.880532 1390.480645
7251 2417 19 0 1147.378945 1587.903394 1370.906226
7252 2418 1 0 1456.183650 1568.347537 1402.856561
7253 2418 18 0 1453.162947 1559.257068 1399.986244
7254 2418 19 0 1459.204353 1577.438006 1405.726878
7255 2419 1 0 1431.559604 1253.486850 1194.024740
7256 2419 18 0 1421.581641 1254.009090 1193.615440
7257 2419 19 0 1441.537567 1252.964609 1194.434039
7258 2420 1 0 1231.207670 1572.092246 1424.441540
7259 2420 18 0 1233.547927 1581.733882 1425.691355
7260 2420 19 0 1228.867413 1562.450609 1423.191726
7261 2421 1 0 1446.896212 1535.215901 1350.476480
7262 2421 18 0 1445.570223 1530.749728 1359.324929
7263 2421 19 0 1448.222200 1539.682074 1341.628031
7264 2422 1 0 997.589583 1478.804446 1253.010735
7265 2422 18 0 991.759239 1471.006823 1255.292001
7266 2422 19 0 1003.419927 1486.602068 1250.729470
7267 2423 1 0 1596.300334 1665.223190 1291.809910
7268 2423 18 0 1589.943989 1671.860418 1295.752506
7269 2423 19 0 1602.656680 1658.585961 1287.867313
7270 2424 1 0 1326.492012 1150.670377 1365.431237
7271 2424 18 0 1324.349557 1160.430880 1365.808679
7272 2424 19 0 1328.634467 1140.909873 1365.053794
7273 2425 1 0 1552.962386 1182.702720 1363.156060
7274 2425 18 0 1555.875199 1192.013862 1365.351089
7275 2425 19 0 1550.049573 1173.391577 1360.961032
7276 2426 1 0 1389.155754 1340.718239 1510.767446
7277 2426 18 0 1381.712064 1334.235781 1512.370325
7278 2426 19 0 1396.599444 1347.200697 1509.164567
7279 2427 1 0 1470.621319 1438.513885 1503.713964
7280 2427 18 0 1465.409327 1447.048187 1503.685104
7281 2427 19 0 1475.833311 1429.979584 1503.742824
7282 2428 1 0 1210.491139 1509.754642 1213.430200
7283 2428 18 0 1216.639748 1517.555430 1214.588785
7284 2428 19 0 1204.342531 1501.953854 1212.271616
7285 2429 1 0 1307.886771 1151.434497 1249.370680
7286 2429 18 0 1312.549958 1157.400832 1242.839406
7287 2429 19 0 1303.223585 1145.468162 1255.901954
7288 2430 1 0 1054.049034 1382.039935 1442.470391
7289 2430 18 0 1063.938933 1380.599793 1442.810809
7290 2430 19 0 1044.159135 1383.480077 1442.129973
7291 2431 1 0 1400.523953 1407.942603 1472.820788
7292 2431 18 0 1402.856919 1406.510246 1482.438772
7293 2431 19 0 1398.190986 1409.374960 1463.202804
7294 2432 1 0 1128.306839 1350.549057 1381.011945
7295 2432 18 0 1134.858122 1348.038475 1388.137790
7296 2432 19 0 1121.755555 1353.059639 1373.886100
7297 2433 1 0 1198.843543 1595.301486 1262.727427
7298 2433 18 0 1201.094534 1594.389098 1253.026882
7299 2433 19 0 1196.592552 1596.213874 1272.427973
7300 2434 1 0 1373.458915 1297.600587 1059.536527
7301 2434 18 0 1364.166308 1301.294788 1059.517938
7302 2434 19 0 1382.751521 1293.906387 1059.555116
7303 2435 1 0 1080.225369 1367.842898 1118.890512
7304 2435 18 0 1082.120727 1363.501828 1127.697483
7305 2435 19 0 1078.330010 1372.183967 1110.083542
7306 2436 1 0 1373.223245 1497.618745 1457.523073
7307 2436 18 0 1381.018360 1501.257185 1452.424256
7308 2436 19 0 1365.428130 1493.980304 1462.621890
7309 2437 1 0 1450.046135 1409.094404 1473.686878
7310 2437 18 0 1455.278762 1416.791519 1477.343934
7311 2437 19 0 1444.813509 1401.397290 1470.029823
7312 2438 1 0 971.448860 1284.458973 1400.133040
7313 2438 18 0 978.049716 1276.971287 1399.530331
7314 2438 19 0 964.848004 1291.946658 1400.735749
7315 2439 1 0 1606.931624 1546.405063 1151.727368
7316 2439 18 0 1607.591806 1552.735315 1159.440479
7317 2439 19 0 1606.271441 1540.074811 1144.014258
7318 2440 1 0 1515.412138 1393.251616 1267.220883
7319 2440 18 0 1506.093402 1392.818958 1263.618943
7320 2440 19 0 1524.730874 1393.684274 1270.822823
7321 2441 1 0 1212.564363 1471.029652 1262.953106
7322 2441 18 0 1221.060022 1465.757628 1263.125020
7323 2441 19 0 1204.068705 1476.301675 1262.781193
7324 2442 1 0 1333.613864 1376.666915 1196.875726
7325 2442 18 0 1325.484382 1372.285236 1193.040051
7326 2442 19 0 1341.743347 1381.048595 1200.711401
7327 2443 1 0 1449.041495 1297.773798 1283.186502
7328 2443 18 0 1448.175416 1306.989350 1279.401862
7329 2443 19 0 1449.907574 1288.558246 1286.971143
7330 2444 1 0 1298.133255 1696.011150 1447.770965
7331 2444 18 0 1298.095496 1687.251014 1452.593682
7332 2444 19 0 1298.171013 1704.771286 1442.948249
7333 2445 1 0 1287.690842 1414.568490 1524.397668
7334 2445 18 0 1288.728029 1421.176654 1531.831134
7335 2445 19 0 1286.653656 1407.960327 1516.964202
7336 2446 1 0 1450.518284 1140.357641 1324.185700
7337 2446 18 0 1455.997475 1132.020898 1323.494925
7338 2446 19 0 1445.039092 1148.694384 1324.876476
7339 2447 1 0 1349.966600 1349.956354 1133.223825
7340 2447 18 0 1359.003504 1353.183325 1136.038257
7341 2447 19 0 1340.929696 1346.729383 1130.409393
7342 2448 1 0 1498.269994 1441.596232 1331.457498
7343 2448 18 0 1498.337987 1451.205477 1334.224769
7344 2448 19 0 1498.202002 1431.986987 1328.690228
7345 2449 1 0 1084.172829 1486.095531 1384.781005
7346 2449 18 0 1087.935594 1485.439509 1375.539185
7347 2449 19 0 1080.410064 1486.751553 1394.022825
7348 2450 1 0 1401.188016 1489.088545 1565.809366
7349 2450 18 0 1405.829529 1481.510412 1561.223708
7350 2450 19 0 1396.546503 1496.666677 1570.395024
7351 2451 1 0 1277.215724 1192.611989 1297.295114
7352 2451 18 0 1280.019601 1201.218220 1293.044106
7353 2451 19 0 1274.411846 1184.005759 1301.546122
7354 2452 1 0 1318.432106 1322.726923 1536.553681
7355 2452 18 0 1310.035747 1323.486744 1531.175593
7356 2452 19 0 1326.828464 1321.967101 1541.931770
7357 2453 1 0 1505.533193 1210.728544 1223.382042
7358 2453 18 0 1502.728599 1201.252783 1224.913117
7359 2453 19 0 1508.337788 1220.204306 1221.850967
7360 2454 1 0 1246.568000 1642.280694 1348.403481
7361 2454 18 0 1236.913707 1642.719061 1350.973007
7362 2454 19 0 1256.222293 1641.842327 1345.833955
7363 2455 1 0 1271.797880 1532.439589 1435.404177
7364 2455 18 0 1272.610355 1539.628501 1442.307757
7365 2455 19 0 1270.985405 1525.250676 1428.500596
7366 2456 1 0 1258.227727 1352.882974 1595.351320
7367 2456 18 0 1258.455042 1344.852764 1589.396150
7368 2456 19 0 1258.000412 1360.913184 1601.306490
7369 2457 1 0 1273.200745 1576.379515 1479.055752
7370 2457 18 0 1274.730245 1582.467426 1471.271282
7371 2457 19 0 1271.671244 1570.291604 1486.840222
7372 2458 1 0 1558.562989 1604.400515 1519.860186
7373 2458 18 0 1568.461583 1605.205024 1521.030911
7374 2458 19 0 1548.664395 1603.596005 1518.689461
7375 2459 1 0 1657.056280 1473.965647 1575.411557
7376 2459 18 0 1648.638025 1478.043870 1571.875870
7377 2459 19 0 1665.474535 1469.887425 1578.947244
7378 2460 1 0 1390.694938 1593.853387 1151.001338
7379 2460 18 0 1385.290838 1585.448140 1150.617265
7380 2460 19 0 1396.099039 1602.258635 1151.385411
7381 2461 1 0 1102.360716 1411.621822 1086.224972
7382 2461 18 0 1098.359052 1420.686584 1084.877092
7383 2461 19 0 1106.362379 1402.557060 1087.572851
7384 2462 1 0 1365.671119 1556.559338 1066.052110
7385 2462 18 0 1361.477525 1554.841335 1074.966269
7386 2462 19 0 1369.864714 1558.277340 1057.137951
7387 2463 1 0 1282.041360 1491.666354 1300.823600
7388 2463 18 0 1278.747800 1485.147722 1293.992796
7389 2463 19 0 1285.334921 1498.184987 1307.654405
7390 2464 1 0 1046.567655 1252.560646 1558.707737
7391 2464 18 0 1047.314254 1242.598622 1558.259765
7392 2464 19 0 1045.821056 1262.522669 1559.155709
7393 2465 1 0 1240.229884 1040.647848 1493.493154
7394 2465 18 0 1238.130262 1031.403352 1490.310251
7395 2465 19 0 1242.329505 1049.892345 1496.676058
7396 2466 1 0 1079.938393 1141.982465 1282.294804
7397 2466 18 0 1070.793290 1143.507175 1278.547492
7398 2466 19 0 1089.083497 1140.457755 1286.042116
7399 2467 1 0 1579.527957 1474.731818 1083.831087
7400 2467 18 0 1580.493058 1471.136428 1093.112345
7401 2467 19 0 1578.562855 1478.327208 1074.549829
7402 2468 1 0 1202.457362 1385.811510 1240.690687
7403 2468 18 0 1198.960879 1381.357007 1232.448599
7404 2468 19 0 1205.953844 1390.266012 1248.932775
7405 2469 1 0 1631.574858 1302.635528 1588.395551
7406 2469 18 0 1631.560753 1292.752994 1589.923725
7407 2469 19 0 1631.588963 1312.518063 1586.867378
7408 2470 1 0 1443.033447 1614.056870 1551.273990
7409 2470 18 0 1433.034647 1614.102838 1551.421933
7410 2470 19 0 1453.032247 1614.010903 1551.126047
7411 2471 1 0 1426.755063 1439.692511 1613.304059
7412 2471 18 0 1423.548393 1449.047940 1614.785013
7413 2471 19 0 1429.961733 1430.337083 1611.823104
7414 2472 1 0 1323.680818 1146.156476 1216.266895
7415 2472 18 0 1331.245249 1140.153315 1213.670468
7416 2472 19 0 1316.116386 1152.159637 1218.863321
7417 2473 1 0 1381.281062 1318.245985 1183.431052
7418 2473 18 0 1385.754007 1319.456372 1174.569465
7419 2473 19 0 1376.808118 1317.035598 1192.292639
7420 2474 1 0 1447.462553 1509.596985 1340.618044
7421 2474 18 0 1444.932322 1500.997290 1345.050106
7422 2474 19 0 1449.992785 1518.196679 1336.185981
7423 2475 1 0 1027.490673 1296.521868 1255.006651
7424 2475 18 0 1029.686528 1287.768242 1259.313885
7425 2475 19 0 1025.294819 1305.275493 1250.699417
7426 2476 1 0 1623.896949 1383.381579 1272.084479
7427 2476 18 0 1632.512830 1381.242044 1276.687628
7428 2476 19 0 1615.281067 1385.521113 1267.481330
7429 2477 1 0 1529.364212 1131.250540 1547.521909
7430 2477 18 0 1529.416442 1121.975966 1551.260832
7431 2477 19 0 1529.311983 1140.525115 1543.782986
7432 2478 1 0 1436.204187 1423.865464 1288.397947
7433 2478 18 0 1430.983585 1425.111283 1296.835557
7434 2478 19 0 1441.424788 1422.619645 1279.960338
7435 2479 1 0 1242.128885 1249.222202 1386.453471
7436 2479 18 0 1246.980691 1257.965251 1386.591585
7437 2479 19 0 1237.277079 1240.479153 1386.315357
7438 2480 1 0 1318.342582 1316.693793 1101.012667
7439 2480 18 0 1323.276130 1322.265838 1107.691919
7440 2480 19 0 1313.409034 1311.121747 1094.333414
7441 2481 1 0 1478.778695 1111.982223 1540.482446
7442 2481 18 0 1474.299714 1114.822575 1532.004762
7443 2481 19 0 1483.257676 1109.141871 1548.960130
7444 2482 1 0 1467.544644 1332.301294 1138.602354
7445 2482 18 0 1470.858563 1338.986466 1145.260162
7446 2482 19 0 1464.230725 1325.616122 1131.944546
7447 2483 1 0 1301.049133 1522.789828 1278.379462
7448 2483 18 0 1295.519072 1519.464022 1286.018666
7449 2483 19 0 1306.579194 1526.115634 1270.740258
7450 2484 1 0 1239.845922 1300.318999 1309.789796
7451 2484 18 0 1235.078811 1295.916259 1302.181214
7452 2484 19 0 1244.613034 1304.721738 1317.398379
7453 2485 1 0 1333.067986 1181.504865 1091.523221
7454 2485 18 0 1335.117353 1181.909589 1081.743840
7455 2485 19 0 1331.018620 1181.100141 1101.302602
7456 2486 1 0 1579.649919 1326.257519 1450.108206
7457 2486 18 0 1582.047055 1320.537937 1457.952957
7458 2486 19 0 1577.252783 1331.977101 1442.263455
7459 2487 1 0 1172.108508 1654.468795 1193.372255
7460 2487 18 0 1179.602185 1647.982683 1194.704601
7461 2487 19 0 1164.614830 1660.954907 1192.039908
7462 2488 1 0 1480.233426 1280.662888 1248.066721
7463 2488 18 0 1489.275330 1279.864429 1252.262724
7464 2488 19 0 1471.191522 1281.461347 1243.870718
7465 2489 1 0 1385.884656 1522.076772 1613.131565
7466 2489 18 0 1392.676215 1526.868213 1607.571276
7467 2489 19 0 1379.093096 1517.285330 1618.691853
7468 2490 1 0 1277.288003 1102.076440 1099.346879
7469 2490 18 0 1284.391598 1108.719967 1101.671206
7470 2490 19 0 1270.184408 1095.432914 1097.022553
7471 2491 1 0 1083.660992 1339.063231 1421.422550
7472 2491 18 0 1082.944672 1330.675028 1426.819304
7473 2491 19 0 1084.377312 1347.451433 1416.025797
7474 2492 1 0 1541.175840 1333.217932 1098.664722
7475 2492 18 0 1543.394512 1337.976592 1090.153985
7476 2492 19 0 1538.957168 1328.459273 1107.175460
7477 2493 1 0 1360.908624 1446.052124 1417.981487
7478 2493 18 0 1363.754991 1440.380935 1425.710382
7479 2493 19 0 1358.062257 1451.723313 1410.252593
7480 2494 1 0 1478.083822 1286.274295 1652.054207
7481 2494 18 0 1480.278293 1278.598533 1658.076413
7482 2494 19 0 1475.889350 1293.950058 1646.032002
7483 2495 1 0 1184.637108 1204.009848 1111.822318
7484 2495 18 0 1177.171015 1210.125387 1109.203609
7485 2495 19 0 1192.103201 1197.894309 1114.441027
7486 2496 1 0 1221.456252 1587.670033 1362.782914
7487 2496 18 0 1227.140962 1595.897040 1362.762013
7488 2496 19 0 1215.771543 1579.443026 1362.803815
7489 2497 1 0 1572.517386 1560.328090 1554.894354
7490 2497 18 0 1574.097522 1551.056553 1551.497036
7491 2497 19 0 1570.937250 1569.599628 1558.291672
7492 2498 1 0 1111.478605 1343.825853 1350.973852
7493 2498 18 0 1118.594609 1336.800505 1350.890340
7494 2498 19 0 1104.362601 1350.851200 1351.057364
7495 2499 1 0 1630.353457 1359.050883 1318.628654
7496 2499 18 0 1628.499185 1367.895058 1322.911441
7497 2499 19 0 1632.207729 1350.206709 1314.345868
7498 2500 1 0 1367.223488 1392.738547 1640.959414
7499 2500 18 0 1368.926694 1399.504989 1648.122818
7500 2500 19 0 1365.520282 1385.972106 1633.796009
7501 2501 1 0 1440.515214 1078.793965 1537.991249
7502 2501 18 0 1442.619670 1086.909854 1532.541146
7503 2501 19 0 1438.410757 1070.678077 1543.441351
7504 2502 1 0 1371.482814 1312.737514 1623.096631
7505 2502 18 0 1380.094064 1312.192401 1618.042008
7506 2502 19 0 1362.871563 1313.282627 1628.151254
7507 2503 1 0 1462.292292 1312.147820 1080.637083
7508 2503 18 0 1468.183893 1315.438532 1088.016802
7509 2503 19 0 1456.400690 1308.857109 1073.257364
7510 2504 1 0 1219.625211 1642.179920 1387.197198
7511 2504 18 0 1212.275431 1648.496342 1384.730710
7512 2504 19 0 1226.974990 1635.863499 1389.663686
7513 2505 1 0 1215.582964 1422.322057 1480.274521
7514 2505 18 0 1210.574650 1422.909274 1471.639014
7515 2505 19 0 1220.591278 1421.734840 1488.910027
7516 2506 1 0 1371.566613 1009.439015 1432.539213
7517 2506 18 0 1379.814420 1014.378209 1429.786389
7518 2506 19 0 1363.318806 1004.499821 1435.292037
7519 2507 1 0 1372.837541 1281.782901 1620.036224
7520 2507 18 0 1371.807232 1286.304750 1611.176689
7521 2507 19 0 1373.867850 1277.261053 1628.895758
7522 2508 1 0 1385.448532 1002.283829 1252.374062
7523 2508 18 0 1390.478450 1009.279463 1247.298531
7524 2508 19 0 1380.418614 995.288194 1257.449594
7525 2509 1 0 1427.732168 1526.150933 1181.720955
7526 2509 18 0 1418.198950 1527.468997 1184.437655
7527 2509 19 0 1437.265386 1524.832869 1179.004255
7528 2510 1 0 1502.812446 1208.856659 1406.094592
7529 2510 18 0 1503.947060 1199.226788 1403.649549
7530 2510 19 0 1501.677832 1218.486530 1408.539634
7531 2511 1 0 1348.341900 1499.594113 1244.105382
7532 2511 18 0 1348.434685 1508.834095 1247.928224
7533 2511 19 0 1348.249114 1490.354131 1240.282539
7534 2512 1 0 1323.746605 1129.244549 1387.882497
7535 2512 18 0 1330.362170 1136.626605 1386.563579
7536 2512 19 0 1317.131040 1121.862492 1389.201415
7537 2513 1 0 1262.225009 1469.302829 1145.306916
7538 2513 18 0 1252.402149 1468.953752 1147.147998
7539 2513 19 0 1272.047868 1469.651906 1143.465834
7540 2514 1 0 1506.919204 1657.446441 1490.375205
7541 2514 18 0 1504.816393 1667.191501 1491.157509
7542 2514 19 0 1509.022014 1647.701381 1489.592901
7543 2515 1 0 1742.068547 1396.274141 1366.391070
7544 2515 18 0 1734.065965 1401.991672 1364.583162
7545 2515 19 0 1750.071129 1390.556611 1368.198979
7546 2516 1 0 1461.721232 1550.173190 1580.394045
7547 2516 18 0 1470.188930 1552.108966 1575.439162
7548 2516 19 0 1453.253535 1548.237413 1585.348928
7549 2517 1 0 1002.265732 1270.920554 1272.873490
7550 2517 18 0 996.533150 1264.017371 1268.459470
7551 2517 19 0 1007.998314 1277.823736 1277.287511
7552 2518 1 0 1068.601006 1272.531209 1463.135111
7553 2518 18 0 1062.553618 1279.678881 1466.647926
7554 2518 19 0 1074.648394 1265.383536 1459.622296
7555 2519 1 0 1521.460496 1296.475773 1567.428903
7556 2519 18 0 1514.879568 1303.942858 1566.462454
7557 2519 19 0 1528.041424 1289.008688 1568.395352
7558 2520 1 0 1303.980819 1107.592844 1084.958728
7559 2520 18 0 1309.875927 1113.489623 1090.479208
7560 2520 19 0 1298.085712 1101.696065 1079.438248
7561 2521 1 0 1196.839380 1436.283829 1013.079415
7562 2521 18 0 1205.038270 1441.980508 1013.650424
7563 2521 19 0 1188.640490 1430.587150 1012.508406
7564 2522 1 0 1633.562207 1391.723821 1136.505804
7565 2522 18 0 1625.362035 1390.776037 1142.150172
7566 2522 19 0 1641.762379 1392.671604 1130.861436
7567 2523 1 0 1183.247712 1513.092298 1671.112051
7568 2523 18 0 1190.437270 1506.146329 1671.364538
7569 2523 19 0 1176.058153 1520.038268 1670.859563
7570 2524 1 0 1274.488237 1464.536327 1505.732425
7571 2524 18 0 1269.813200 1455.813722 1507.167763
7572 2524 19 0 1279.163274 1473.258931 1504.297087
7573 2525 1 0 1552.382821 1658.969055 1503.807728
7574 2525 18 0 1549.788463 1664.825011 1511.487383
7575 2525 19 0 1554.977179 1653.113099 1496.128074
7576 2526 1 0 1638.900911 1186.355895 1392.372701
7577 2526 18 0 1639.961702 1187.428074 1402.258305
7578 2526 19 0 1637.840120 1185.283717 1382.487098
7579 2527 1 0 1558.565561 1504.947326 1389.088480
7580 2527 18 0 1561.504032 1514.499158 1388.730853
7581 2527 19 0 1555.627090 1495.395495 1389.446108
7582 2528 1 0 1285.025151 1084.239722 1417.816727
7583 2528 18 0 1286.408206 1086.266134 1408.122357
7584 2528 19 0 1283.642096 1082.213310 1427.511097
7585 2529 1 0 1180.571092 1380.779110 1388.507054
7586 2529 18 0 1177.905460 1374.620415 1395.920884
7587 2529 19 0 1183.236724 1386.937806 1381.093224
7588 2530 1 0 1085.046015 1557.790970 1166.652849
7589 2530 18 0 1082.398012 1548.307040 1164.908385
7590 2530 19 0 1087.694018 1567.274900 1168.397312
7591 2531 1 0 1362.773104 1528.493524 1299.639175
7592 2531 18 0 1355.283340 1534.955590 1301.103804
7593 2531 19 0 1370.262868 1522.031459 1298.174546
7594 2532 1 0 1433.209856 1208.241605 1423.293243
7595 2532 18 0 1438.399496 1209.702634 1431.715418
7596 2532 19 0 1428.020216 1206.780577 1414.871068
7597 2533 1 0 1489.788613 1645.705736 1293.665743
7598 2533 18 0 1492.817816 1637.976696 1299.241213
7599 2533 19 0 1486.759410 1653.434776 1288.090273
7600 2534 1 0 1599.313995 1622.594576 1469.574144
7601 2534 18 0 1594.749077 1625.947844 1477.815328
7602 2534 19 0 1603.878913 1619.241308 1461.332960
7603 2535 1 0 1035.746360 1446.575063 1313.179261
7604 2535 18 0 1028.800638 1452.065166 1308.529990
7605 2535 19 0 1042.692082 1441.084960 1317.828532
7606 2536 1 0 1248.885996 1680.889347 1254.850092
7607 2536 18 0 1244.735424 1673.889154 1249.038890
7608 2536 19 0 1253.036567 1687.889539 1260.661293
7609 2537 1 0 1706.883792 1296.475268 1195.906748
7610 2537 18 0 1716.419558 1298.921228 1194.149917
7611 2537 19 0 1697.348027 1294.029309 1197.663579
7612 2538 1 0 1250.822834 1484.600694 1348.382041
7613 2538 18 0 1245.988094 1483.312024 1357.040252
7614 2538 19 0 1255.657574 1485.889364 1339.723830
7615 2539 1 0 1516.383144 1514.588410 1666.031385
7616 2539 18 0 1518.317707 1504.869617 1667.373968
7617 2539 19 0 1514.448581 1524.307203 1664.688801
7618 2540 1 0 1013.407833 1440.823121 1478.645927
7619 2540 18 0 1020.908015 1447.303184 1479.971088
7620 2540 19 0 1005.907651 1434.343059 1477.320766
7621 2541 1 0 1317.612554 1697.275178 1501.321351
7622 2541 18 0 1315.940469 1706.499544 1497.840661
7623 2541 19 0 1319.284639 1688.050812 1504.802040
7624 2542 1 0 1554.604881 1134.099413 1391.282419
7625 2542 18 0 1544.690723 1135.234516 1391.931270
7626 2542 19 0 1564.519039 1132.964310 1390.633569
7627 2543 1 0 1433.202354 1209.733779 1704.197515
7628 2543 18 0 1436.826535 1219.034190 1703.591166
7629 2543 19 0 1429.578174 1200.433367 1704.803864
7630 2544 1 0 1303.405804 1328.001681 1428.087401
7631 2544 18 0 1313.301518 1327.012577 1429.134546
7632 2544 19 0 1293.510090 1328.990786 1427.040256
7633 2545 1 0 1461.189707 1718.885345 1374.487496
7634 2545 18 0 1463.085133 1728.684173 1373.862729
7635 2545 19 0 1459.294282 1709.086517 1375.112264
7636 2546 1 0 1022.741511 1340.689299 1424.364777
7637 2546 18 0 1025.239551 1345.145977 1432.961161
7638 2546 19 0 1020.243472 1336.232620 1415.768393
7639 2547 1 0 1402.421460 1438.419612 1475.924950
7640 2547 18 0 1398.552480 1429.342440 1477.548509
7641 2547 19 0 1406.290439 1447.496783 1474.301390
7642 2548 1 0 1329.931669 1633.892446 1454.035464
7643 2548 18 0 1326.241054 1624.710853 1455.476889
7644 2548 19 0 1333.622283 1643.074040 1452.594040
7645 2549 1 0 1190.225496 1224.663665 1463.523057
7646 2549 18 0 1183.075674 1217.768346 1462.367790
7647 2549 19 0 1197.375317 1231.558983 1464.678323
7648 2550 1 0 1289.728367 1639.962098 1379.001952
7649 2550 18 0 1287.813614 1630.181152 1378.185365
7650 2550 19 0 1291.643120 1649.743044 1379.818538
7651 2551 1 0 1406.533067 1044.239707 1324.625619
7652 2551 18 0 1396.720232 1044.758981 1326.479973
7653 2551 19 0 1416.345902 1043.720433 1322.771265
7654 2552 1 0 1436.973627 1142.282877 1346.087329
7655 2552 18 0 1443.995223 1147.709046 1350.697522
7656 2552 19 0 1429.952031 1136.856709 1341.477135
7657 2553 1 0 1484.496150 1195.318234 1685.646589
7658 2553 18 0 1489.237950 1203.920766 1687.520564
7659 2553 19 0 1479.754350 1186.715702 1683.772614
7660 2554 1 0 1304.830512 1382.327469 989.078427
7661 2554 18 0 1314.218457 1378.889157 988.867484
7662 2554 19 0 1295.442567 1385.765782 989.289370
7663 2555 1 0 1232.038692 1218.889953 1664.821339
7664 2555 18 0 1241.741688 1216.888974 1663.461950
7665 2555 19 0 1222.335695 1220.890931 1666.180728
7666 2556 1 0 1229.398803 1399.803017 1248.189149
7667 2556 18 0 1231.980762 1405.056046 1256.297119
7668 2556 19 0 1226.816844 1394.549987 1240.081180
7669 2557 1 0 1225.915492 1336.638676 1656.077546
7670 2557 18 0 1234.158820 1342.034722 1657.789335
7671 2557 19 0 1217.672164 1331.242630 1654.365756
7672 2558 1 0 1436.759890 1236.498956 1369.212744
7673 2558 18 0 1439.500165 1246.052740 1368.109974
7674 2558 19 0 1434.019614 1226.945172 1370.315515
7675 2559 1 0 1406.025167 1210.460665 1574.062379
7676 2559 18 0 1397.611964 1213.770971 1569.789220
7677 2559 19 0 1414.438371 1207.150359 1578.335537
7678 2560 1 0 1520.400205 1547.352739 1422.370659
7679 2560 18 0 1512.435434 1553.399401 1422.353369
7680 2560 19 0 1528.364976 1541.306076 1422.387950
7681 2561 1 0 1365.028141 1025.814382 1158.653899
7682 2561 18 0 1371.277766 1018.177830 1157.033636
7683 2561 19 0 1358.778516 1033.450935 1160.274161
7684 2562 1 0 1292.440469 1003.387405 1354.977518
7685 2562 18 0 1282.449416 1003.389300 1355.400445
7686 2562 19 0 1302.431521 1003.385510 1354.554591
7687 2563 1 0 1113.071559 1310.745164 1181.021127
7688 2563 18 0 1111.223258 1320.252638 1178.532810
7689 2563 19 0 1114.919861 1301.237690 1183.509444
7690 2564 1 0 1502.351103 1151.322384 1285.229104
7691 2564 18 0 1512.130959 1152.607820 1286.872904
7692 2564 19 0 1492.571247 1150.036949 1283.585304
7693 2565 1 0 1097.682470 1649.182928 1340.880590
7694 2565 18 0 1092.498593 1656.207399 1336.003682
7695 2565 19 0 1102.866346 1642.158458 1345.757499
7696 2566 1 0 1298.192484 1446.857832 1593.291061
7697 2566 18 0 1295.522027 1446.639217 1583.656702
7698 2566 19 0 1300.862940 1447.076446 1602.925420
7699 2567 1 0 1516.273518 1618.358532 1463.876160
7700 2567 18 0 1521.280191 1616.988664 1455.328840
7701 2567 19 0 1511.266844 1619.728400 1472.423480
7702 2568 1 0 1477.178459 1267.706583 1629.021053
7703 2568 18 0 1481.084680 1258.641312 1630.621773
7704 2568 19 0 1473.272239 1276.771854 1627.420333
7705 2569 1 0 1206.715849 1601.517598 1402.684611
7706 2569 18 0 1197.000895 1599.234824 1402.045380
7707 2569 19 0 1216.430802 1603.800372 1403.323843
7708 2570 1 0 1691.733524 1161.372196 1443.094372
7709 2570 18 0 1689.595780 1154.445113 1436.206298
7710 2570 19 0 1693.871268 1168.299280 1449.982446
7711 2571 1 0 1151.515342 1484.280670 1491.050543
7712 2571 18 0 1159.771719 1480.757310 1486.643937
7713 2571 19 0 1143.258966 1487.804031 1495.457149
7714 2572 1 0 966.358342 1377.804268 1415.382500
7715 2572 18 0 963.481068 1386.928070 1418.294118
7716 2572 19 0 969.235617 1368.680465 1412.470882
7717 2573 1 0 1139.553238 1358.696435 1062.933901
7718 2573 18 0 1139.358090 1352.755494 1054.892313
7719 2573 19 0 1139.748387 1364.637376 1070.975489
7720 2574 1 0 1237.340826 1311.730093 1272.762115
7721 2574 18 0 1236.634836 1313.126548 1282.638931
7722 2574 19 0 1238.046815 1310.333637 1262.885299
7723 2575 1 0 1187.280209 1296.127167 1568.800152
7724 2575 18 0 1194.105073 1288.947175 1570.167248
7725 2575 19 0 1180.455345 1303.307159 1567.433057
7726 2576 1 0 1023.456399 1284.482610 1303.684750
7727 2576 18 0 1027.489694 1292.971870 1300.269344
7728 2576 19 0 1019.423104 1275.993350 1307.100156
7729 2577 1 0 1505.899596 1470.102386 1278.728516
7730 2577 18 0 1507.899407 1468.084439 1269.140573
7731 2577 19 0 1503.899785 1472.120333 1288.316459
7732 2578 1 0 1278.156259 1521.363875 1539.886200
7733 2578 18 0 1268.604658 1518.405656 1540.012159
7734 2578 19 0 1287.707859 1524.322094 1539.760242
7735 2579 1 0 1357.021641 1564.174110 1146.628039
7736 2579 18 0 1351.653660 1572.323621 1144.443950
7737 2579 19 0 1362.389623 1556.024599 1148.812129
7738 2580 1 0 1313.109783 1281.284862 1284.632290
7739 2580 18 0 1318.461680 1289.311142 1281.998655
7740 2580 19 0 1307.757887 1273.258583 1287.265925
7741 2581 1 0 1062.671712 1140.152527 1209.165614
7742 2581 18 0 1054.090132 1141.557018 1204.227611
7743 2581 19 0 1071.253293 1138.748035 1214.103617
7744 2582 1 0 1615.026847 1167.012841 1235.252126
7745 2582 18 0 1613.742428 1175.582348 1240.243500
7746 2582 19 0 1616.311266 1158.443335 1230.260751
7747 2583 1 0 1122.862323 1163.685253 1448.627595
7748 2583 18 0 1114.488599 1163.098312 1443.192869
7749 2583 19 0 1131.236047 1164.272194 1454.062321
7750 2584 1 0 1579.497950 1629.682229 1271.799290
7751 2584 18 0 1578.204941 1631.921110 1281.459286
7752 2584 19 0 1580.790959 1627.443347 1262.139293
7753 2585 1 0 1505.038481 1425.945766 1659.791531
7754 2585 18 0 1498.345056 1433.359328 1660.278527
7755 2585 19 0 1511.731906 1418.532204 1659.304536
7756 2586 1 0 1512.305734 1181.578372 1149.859988
7757 2586 18 0 1519.508423 1177.392325 1155.391560
7758 2586 19 0 1505.103045 1185.764419 1144.328417
7759 2587 1 0 1283.234932 1133.881068 1508.437012
7760 2587 18 0 1280.986649 1124.263413 1510.000961
7761 2587 19 0 1285.483214 1143.498724 1506.873063
7762 2588 1 0 1482.675953 1190.624227 1050.890633
7763 2588 18 0 1481.470681 1182.521468 1045.155424
7764 2588 19 0 1483.881225 1198.726986 1056.625841
7765 2589 1 0 1384.589724 1045.125980 1155.233884
7766 2589 18 0 1378.659422 1045.500177 1163.276987
7767 2589 19 0 1390.520025 1044.751782 1147.190781
7768 2590 1 0 1488.344375 1131.454512 1553.593136
7769 2590 18 0 1496.827002 1133.827091 1548.858593
7770 2590 19 0 1479.861748 1129.081932 1558.327679
7771 2591 1 0 1051.565682 1247.852700 1263.408519
7772 2591 18 0 1052.603615 1247.072866 1253.493149
7773 2591 19 0 1050.527749 1248.632534 1273.323889
7774 2592 1 0 1396.917245 1277.222877 1408.997411
7775 2592 18 0 1399.092952 1286.927963 1410.035489
7776 2592 19 0 1394.741538 1267.517791 1407.959334
7777 2593 1 0 1305.079726 1367.525758 1731.864151
7778 2593 18 0 1310.552333 1374.727773 1736.128134
7779 2593 19 0 1299.607119 1360.323743 1727.600167
7780 2594 1 0 1423.780916 1251.595716 1609.192471
7781 2594 18 0 1425.727182 1244.654986 1616.123439
7782 2594 19 0 1421.834650 1258.536446 1602.261503
7783 2595 1 0 1237.570487 1302.840557 1497.754618
7784 2595 18 0 1230.705125 1295.625763 1498.656594
7785 2595 19 0 1244.435848 1310.055351 1496.852642
7786 2596 1 0 1449.497803 1646.292393 1267.946962
7787 2596 18 0 1450.749293 1636.381885 1268.411300
7788 2596 19 0 1448.246313 1656.202901 1267.482624
7789 2597 1 0 1118.299644 1621.587036 1245.554952
7790 2597 18 0 1122.283178 1612.439064 1244.887080
7791 2597 19 0 1114.316110 1630.735009 1246.222825
7792 2598 1 0 1200.564393 1482.461797 1588.196281
7793 2598 18 0 1209.241653 1487.429039 1588.374265
7794 2598 19 0 1191.887134 1477.494556 1588.018297
7795 2599 1 0 1309.564488 1188.946005 1097.302178
7796 2599 18 0 1308.447361 1180.313214 1102.224265
7797 2599 19 0 1310.681616 1197.578796 1092.380091
7798 2600 1 0 1428.779355 1531.197961 1211.872075
7799 2600 18 0 1422.853554 1537.554207 1216.820106
7800 2600 19 0 1434.705156 1524.841715 1206.924043
7801 2601 1 0 1371.148522 1307.508930 1112.945329
7802 2601 18 0 1364.271572 1312.728325 1107.898996
7803 2601 19 0 1378.025473 1302.289535 1117.991661
7804 2602 1 0 1511.782455 1286.423820 1495.280533
7805 2602 18 0 1514.118537 1295.250601 1499.358603
7806 2602 19 0 1509.446372 1277.597039 1491.202463
7807 2603 1 0 1071.765225 1169.438783 1426.953473
7808 2603 18 0 1063.887396 1174.841315 1423.995019
7809 2603 19 0 1079.643055 1164.036250 1429.911926
7810 2604 1 0 1376.101317 1572.079551 1270.754254
7811 2604 18 0 1385.899306 1570.096162 1270.498154
7812 2604 19 0 1366.303328 1574.062940 1271.010355
7813 2605 1 0 1280.899274 1509.584194 1656.455684
7814 2605 18 0 1278.105006 1508.342733 1665.976757
7815 2605 19 0 1283.693543 1510.825655 1646.934610
7816 2606 1 0 1136.734004 1227.460944 1280.766791
7817 2606 18 0 1128.227918 1231.350288 1277.228501
7818 2606 19 0 1145.240090 1223.571600 1284.305082
7819 2607 1 0 1523.708678 1349.733027 1381.731723
7820 2607 18 0 1522.005183 1340.748469 1385.778430
7821 2607 19 0 1525.412173 1358.717584 1377.685017
7822 2608 1 0 1329.460207 1544.323392 1231.520365
7823 2608 18 0 1329.795874 1534.332414 1231.780552
7824 2608 19 0 1329.124540 1554.314369 1231.260179
7825 2609 1 0 1415.832595 1344.281257 1051.805461
7826 2609 18 0 1413.698214 1344.179330 1042.036426
7827 2609 19 0 1417.966977 1344.383183 1061.574495
7828 2610 1 0 1272.188562 1292.288923 1431.876419
7829 2610 18 0 1280.360267 1297.353847 1434.627744
7830 2610 19 0 1264.016857 1287.224000 1429.125095
7831 2611 1 0 1174.707042 1518.296302 1610.052679
7832 2611 18 0 1167.868693 1518.449369 1617.347441
7833 2611 19 0 1181.545391 1518.143234 1602.757917
7834 2612 1 0 1543.611216 1505.492400 1132.096085
7835 2612 18 0 1542.292891 1511.300038 1124.062819
7836 2612 19 0 1544.929542 1499.684761 1140.129350
7837 2613 1 0 1723.712546 1245.698363 1373.571413
7838 2613 18 0 1719.926946 1236.442598 1373.578733
7839 2613 19 0 1727.498146 1254.954127 1373.564092
7840 2614 1 0 1305.237599 1363.555965 969.843865
7841 2614 18 0 1310.396246 1368.083902 962.571578
7842 2614 19 0 1300.078952 1359.028029 977.116152
7843 2615 1 0 1490.681053 1640.236853 1567.496602
7844 2615 18 0 1499.001287 1645.646727 1566.269014
7845 2615 19 0 1482.360820 1634.826978 1568.724190
7846 2616 1 0 1364.925331 1640.667929 1507.811820
7847 2616 18 0 1367.580779 1635.707080 1516.078534
7848 2616 19 0 1362.269883 1645.628779 1499.545105
7849 2617 1 0 1693.015762 1217.419590 1239.242723
7850 2617 18 0 1701.172045 1218.389955 1233.538912
7851 2617 19 0 1684.859480 1216.449225 1244.946533
7852 2618 1 0 1304.180048 1100.644577 1317.952406
7853 2618 18 0 1307.250334 1099.193299 1308.546709
7854 2618 19 0 1301.109762 1102.095855 1327.358103
7855 2619 1 0 1564.547535 1489.132466 1331.990219
7856 2619 18 0 1554.555952 1488.807475 1332.240519
7857 2619 19 0 1574.539118 1489.457457 1331.739919
7858 2620 1 0 1359.383639 1277.792903 1355.551018
7859 2620 18 0 1368.859714 1274.848342 1354.312647
7860 2620 19 0 1349.907564 1280.737463 1356.789390
7861 2621 1 0 1031.481356 1463.957163 1333.505103
7862 2621 18 0 1041.313322 1462.220497 1332.942574
7863 2621 19 0 1021.649390 1465.693829 1334.067632
7864 2622 1 0 977.586861 1376.819777 1273.737663
7865 2622 18 0 976.389365 1381.280577 1282.607120
7866 2622 19 0 978.784358 1372.358977 1264.868206
7867 2623 1 0 1605.082026 1309.038900 1533.601193
7868 2623 18 0 1599.610633 1304.132625 1526.819429
7869 2623 19 0 1610.553419 1313.945175 1540.382957
7870 2624 1 0 1354.007809 1354.190720 1702.044136
7871 2624 18 0 1361.377979 1351.328992 1708.167135
7872 2624 19 0 1346.637639 1357.052447 1695.921137
7873 2625 1 0 1538.992544 1075.252079 1240.587463
7874 2625 18 0 1537.671692 1065.931015 1237.215059
7875 2625 19 0 1540.313396 1084.573144 1243.959867
7876 2626 1 0 1315.942070 1343.375898 1252.361265
7877 2626 18 0 1325.011426 1346.940125 1250.115587
7878 2626 19 0 1306.872714 1339.811671 1254.606944
7879 2627 1 0 1228.286085 1286.044259 1143.050294
7880 2627 18 0 1235.412454 1282.632413 1149.180072
7881 2627 19 0 1221.159717 1289.456106 1136.920517
7882 2628 1 0 1470.194708 1371.707438 1624.040479
7883 2628 18 0 1461.288261 1376.097703 1625.224020
7884 2628 19 0 1479.101156 1367.317174 1622.856938
7885 2629 1 0 1311.579122 1536.781555 1493.847087
7886 2629 18 0 1316.353420 1528.468103 1496.691835
7887 2629 19 0 1306.804823 1545.095007 1491.002340
7888 2630 1 0 1512.439516 1210.467224 1487.811488
7889 2630 18 0 1521.320559 1205.892052 1488.252945
7890 2630 19 0 1503.558474 1215.042396 1487.370031
7891 2631 1 0 1512.767599 1249.794744 1682.096747
7892 2631 18 0 1512.642888 1259.238134 1685.384121
7893 2631 19 0 1512.892310 1240.351354 1678.809373
7894 2632 1 0 1440.619188 1020.181780 1231.980316
7895 2632 18 0 1434.277166 1017.385947 1239.188789
7896 2632 19 0 1446.961209 1022.977613 1224.771843
7897 2633 1 0 1300.970497 1183.011124 1678.851931
7898 2633 18 0 1297.718322 1192.027939 1681.701563
7899 2633 19 0 1304.222671 1173.994309 1676.002299
7900 2634 1 0 1089.748545 1497.040432 1526.021009
7901 2634 18 0 1088.874664 1489.252385 1532.232502
7902 2634 19 0 1090.622426 1504.828480 1519.809516
7903 2635 1 0 1329.090509 1449.161623 1474.033431
7904 2635 18 0 1338.036065 1453.630116 1474.131385
7905 2635 19 0 1320.144953 1444.693130 1473.935477
7906 2636 1 0 1185.176153 1465.284285 1367.852350
7907 2636 18 0 1178.240133 1458.140584 1366.925439
7908 2636 19 0 1192.112173 1472.427986 1368.779262
7909 2637 1 0 1590.558600 1514.561339 1109.620064
7910 2637 18 0 1590.397023 1520.068205 1101.274508
7911 2637 19 0 1590.720177 1509.054473 1117.965621
7912 2638 1 0 1375.795416 1485.530551 1699.354861
7913 2638 18 0 1369.635635 1492.476994 1703.070239
7914 2638 19 0 1381.955197 1478.584108 1695.639484
7915 2639 1 0 1531.794267 1668.902172 1270.149447
7916 2639 18 0 1527.934784 1672.127536 1261.506450
7917 2639 19 0 1535.653751 1665.676808 1278.792445
7918 2640 1 0 1055.142742 1212.900526 1328.592822
7919 2640 18 0 1061.483183 1205.240179 1327.535511
7920 2640 19 0 1048.802302 1220.560872 1329.650133
7921 2641 1 0 1260.558139 1214.765644 1004.136391
7922 2641 18 0 1250.867697 1215.725543 1001.861765
7923 2641 19 0 1270.248581 1213.805744 1006.411018
7924 2642 1 0 1160.920807 1342.917103 1034.024661
7925 2642 18 0 1160.761465 1336.464905 1041.662969
7926 2642 19 0 1161.080149 1349.369301 1026.386353
7927 2643 1 0 1468.065706 1344.949052 1187.025186
7928 2643 18 0 1462.040275 1344.194861 1194.970334
7929 2643 19 0 1474.091137 1345.703243 1179.080038
7930 2644 1 0 1223.937579 1423.776432 1640.636631
7931 2644 18 0 1225.798617 1433.509834 1641.977308
7932 2644 19 0 1222.076541 1414.043029 1639.295953
7933 2645 1 0 1306.531730 1305.992399 1171.992300
7934 2645 18 0 1315.697561 1301.994423 1171.931183
7935 2645 19 0 1297.365899 1309.990374 1172.053416
7936 2646 1 0 1480.154919 1216.968954 1123.933862
7937 2646 18 0 1480.526496 1219.746166 1133.533290
7938 2646 19 0 1479.783342 1214.191742 1114.334433
7939 2647 1 0 1103.864203 1260.941215 1459.045818
7940 2647 18 0 1103.912717 1252.393925 1464.236335
7941 2647 19 0 1103.815689 1269.488506 1453.855301
7942 2648 1 0 1123.234130 1184.899221 1362.994649
7943 2648 18 0 1115.776599 1187.213967 1356.747476
7944 2648 19 0 1130.691662 1182.584475 1369.241822
7945 2649 1 0 1313.671488 1472.438920 1211.245516
7946 2649 18 0 1307.987595 1465.515583 1215.690824
7947 2649 19 0 1319.355381 1479.362257 1206.800207
7948 2650 1 0 1200.748150 1423.206454 1202.565050
7949 2650 18 0 1197.118221 1431.023384 1197.493637
7950 2650 19 0 1204.378079 1415.389525 1207.636462
7951 2651 1 0 1678.734507 1275.600243 1148.112263
7952 2651 18 0 1670.746329 1269.919745 1146.132121
7953 2651 19 0 1686.722685 1281.280741 1150.092406
7954 2652 1 0 1696.300530 1341.712146 1170.926438
7955 2652 18 0 1688.959909 1336.156726 1174.831893
7956 2652 19 0 1703.641151 1347.267567 1167.020983
7957 2653 1 0 1611.275782 1285.739360 1107.246392
7958 2653 18 0 1610.640918 1294.732215 1102.919094
7959 2653 19 0 1611.910645 1276.746505 1111.573690
7960 2654 1 0 1602.726413 1116.998105 1339.330058
7961 2654 18 0 1611.518811 1118.174492 1334.713798
7962 2654 19 0 1593.934016 1115.821718 1343.946319
7963 2655 1 0 1384.719924 1195.736190 1458.606399
7964 2655 18 0 1376.267923 1195.902522 1453.264489
7965 2655 19 0 1393.171925 1195.569857 1463.948310
7966 2656 1 0 1647.800650 1284.392253 1194.483090
7967 2656 18 0 1651.745356 1276.761733 1189.363085
7968 2656 19 0 1643.855944 1292.022774 1199.603095
7969 2657 1 0 1354.781697 1649.270790 1412.237285
7970 2657 18 0 1344.945067 1647.473317 1412.336247
7971 2657 19 0 1364.618328 1651.068262 1412.138324
7972 2658 1 0 1173.829508 1234.205445 1659.090069
7973 2658 18 0 1172.216316 1224.609423 1656.784864
7974 2658 19 0 1175.442701 1243.801467 1661.395274
7975 2659 1 0 1248.476507 1079.933947 1419.362730
7976 2659 18 0 1250.969204 1072.810529 1425.923476
7977 2659 19 0 1245.983810 1087.057364 1412.801984
7978 2660 1 0 1458.406011 1480.814690 1345.591319
7979 2660 18 0 1460.341426 1481.993141 1335.851431
7980 2660 19 0 1456.470595 1479.636240 1355.331207
7981 2661 1 0 1354.767125 1163.277302 1135.703066
7982 2661 18 0 1350.060842 1167.276993 1143.567757
7983 2661 19 0 1359.473409 1159.277611 1127.838375
7984 2662 1 0 1267.094073 1550.165604 1623.097904
7985 2662 18 0 1260.190519 1556.457708 1619.527138
7986 2662 19 0 1273.997628 1543.873501 1626.668669
7987 2663 1 0 1217.713121 1039.634312 1331.176940
7988 2663 18 0 1216.577947 1029.699439 1331.078564
7989 2663 19 0 1218.848296 1049.569185 1331.275316
7990 2664 1 0 1310.193617 1700.332107 1221.098446
7991 2664 18 0 1303.259399 1707.345550 1222.750186
7992 2664 19 0 1317.127834 1693.318664 1219.446706
7993 2665 1 0 1336.019054 1681.789287 1427.524794
7994 2665 18 0 1344.300250 1678.473846 1423.004878
7995 2665 19 0 1327.737858 1685.104729 1432.044711
7996 2666 1 0 1658.156165 1302.258520 1319.643590
7997 2666 18 0 1663.333101 1306.971062 1312.502772
7998 2666 19 0 1652.979228 1297.545979 1326.784408
7999 2667 1 0 1172.209869 1553.533023 1621.735727
8000 2667 18 0 1178.870109 1552.559227 1614.340260
8001 2667 19 0 1165.549630 1554.506818 1629.131194
8002 2668 1 0 1523.579589 1246.105511 1571.982468
8003 2668 18 0 1528.157696 1237.330940 1570.551440
8004 2668 19 0 1519.001482 1254.880082 1573.413495
8005 2669 1 0 1504.386254 1168.997364 1100.504025
8006 2669 18 0 1501.867423 1178.605249 1099.344702
8007 2669 19 0 1506.905085 1159.389478 1101.663349
8008 2670 1 0 1660.937338 1257.828823 1344.970833
8009 2670 18 0 1662.715006 1267.596447 1346.168091
8010 2670 19 0 1659.159669 1248.061200 1343.773576
8011 2671 1 0 1196.700938 1654.066194 1462.798849
8012 2671 18 0 1189.774300 1646.854158 1462.889480
8013 2671 19 0 1203.627576 1661.278231 1462.708218
8014 2672 1 0 1077.109658 1414.064637 1344.979154
8015 2672 18 0 1082.155323 1422.592815 1343.633253
8016 2672 19 0 1072.063992 1405.536460 1346.325055
[truncated: 301,201 more chars]
