# Supplementary material for: Conserved interfaces mediate multiple protein–protein interactions in a prokaryotic metabolon
Source: Mol Syst Biol. 2025 Sep 3;21(11):1490–521. doi: 10.1038/s44320-025-00139-9 (PMC12583656; doi:10.1038/s44320-025-00139-9)
Supplement: Supplementary file 13 — Source data Fig. 8 [file 44320_2025_139_MOESM13_ESM.zip › Figure8/Simulation_software_config_to_run_sim/Metabolon/calc_ppi.tcl]

# === Parameters ===
set cutoff 20.0
set stride 1

# === Load topology and trajectory ===
package require topotools
topo readlammpsdata sphere_post_equi.data
#animate read dcd equi_confine1.dcd beg 0 end -1  skip 1 waitfor all
animate read dcd equi1-short.1.dcd beg 0 end -1  skip 10 waitfor all
#animate read dcd equi2.dcd beg 0 end -1  skip 1 waitfor all
#animate read dcd equi3.dcd beg 0 end -1  skip 1 waitfor all

#pbc wrap -compound res -all

set nframes [molinfo top get numframes]
puts "Num of frames is $nframes"
    
set start [expr {$nframes / 2}]
set end [expr {$nframes - 1}]

# === Define PPI patch types ===
set patch_types {2 4 6 8 10 12 14 16 18 20}
set ntypes [llength $patch_types]

# === Initialize contact matrix ===
for {set i 0} {$i < $ntypes} {incr i} {
    for {set j 0} {$j < $ntypes} {incr j} {
        set contact($i,$j) 0
    }
}

# === Main loop ===
for {set f $start} {$f <= $end} {incr f $stride} {
    animate goto $f
    puts "Processing frame $f of $end..."

    # Select all PPI patch atoms
    set sel_all [atomselect top "type [join $patch_types " "]"]
    set indices [$sel_all get index]
    set types   [$sel_all get type]
    set pos     [$sel_all get {x y z}]
    set n [llength $indices]

    for {set i 0} {$i < $n} {incr i} {
        set type_i [lindex $types $i]
        set pos_i  [lindex $pos $i]
        set id_i   [lsearch -exact $patch_types $type_i]

        for {set j [expr {$i + 1}]} {$j < $n} {incr j} {
            set type_j [lindex $types $j]
            set pos_j  [lindex $pos $j]
            set id_j   [lsearch -exact $patch_types $type_j]

            # Distance
            set dx [expr {[lindex $pos_i 0] - [lindex $pos_j 0]}]
            set dy [expr {[lindex $pos_i 1] - [lindex $pos_j 1]}]
            set dz [expr {[lindex $pos_i 2] - [lindex $pos_j 2]}]
            set r [expr {sqrt($dx*$dx + $dy*$dy + $dz*$dz)}]

            if {$r <= $cutoff} {
                incr contact($id_i,$id_j)
                incr contact($id_j,$id_i)
            }
        }
    }

    $sel_all delete
}

# === Write output ===
set f_out [open "ppi_contact_map.txt" "w"]
for {set i 0} {$i < $ntypes} {incr i} {
    set line ""
    for {set j 0} {$j < $ntypes} {incr j} {
        append line "$contact($i,$j) "
    }
    puts $f_out [string trim $line]
}
close $f_out

puts "✅ Done. Contact matrix written to ppi_contact_map.txt"
exit
