# Supplementary material for: Conserved interfaces mediate multiple protein–protein interactions in a prokaryotic metabolon
Source: Mol Syst Biol. 2025 Sep 3;21(11):1490–521. doi: 10.1038/s44320-025-00139-9 (PMC12583656; doi:10.1038/s44320-025-00139-9)
Supplement: Supplementary file 13 — Source data Fig. 8 [file 44320_2025_139_MOESM13_ESM.zip › Figure8/Simulation_software_config_to_run_sim/Metabolon/bond-react1.in]

#######################Init Section######################
units           real
boundary p p p
atom_style      full
bond_style      harmonic
#bond_style      harmonic
angle_style     cosine 

read_data sphere_post_equi.data extra/special/per/atom 10

pair_style hybrid lj/cut 50 morse 22
bond_coeff  *  1 10.0001

#Hard-sphere Interactions
#angle_coeff  * 1

# PPI patch-patch with morse
pair_coeff 2  2  morse 7.6 0.7447  17.056   20.0
pair_coeff 2  4  morse 6.1 0.7447  17.056   20.0
pair_coeff 2  6  morse 2  0.7447  17.056   20.0
pair_coeff 2  8  morse 2  0.7447  17.056   20.0
pair_coeff 2  10  morse 2  0.7447  17.056   20.0
pair_coeff 2  12  morse 2  0.7447  17.056   20.0
pair_coeff 2  14  morse 2  0.7447  17.056   20.0
pair_coeff 2  16  morse 6.1 0.7447  17.056   20.0
pair_coeff 2  18  morse 2  0.7447  17.056   20.0
pair_coeff 2  20  morse 2  0.7447  17.056   20.0
pair_coeff 4  4  morse 2  0.7447  17.056   20.0
pair_coeff 4  6  morse 2  0.7447  17.056   20.0
pair_coeff 4  8  morse 2  0.7447  17.056   20.0
pair_coeff 4  10  morse 2  0.7447  17.056   20.0
pair_coeff 4  12  morse 6.1 0.7447  17.056   20.0
pair_coeff 4  14  morse 6.1 0.7447  17.056   20.0
pair_coeff 4  16  morse 6.1 0.7447  17.056   20.0
pair_coeff 4  18  morse 2  0.7447  17.056   20.0
pair_coeff 4  20  morse 2  0.7447  17.056   20.0
pair_coeff 6  6  morse 6.1 0.7447  17.056   20.0
pair_coeff 6  8  morse 2  0.7447  17.056   20.0
pair_coeff 6  10  morse 2  0.7447  17.056   20.0
pair_coeff 6  12  morse 2  0.7447  17.056   20.0
pair_coeff 6  14  morse 6.1 0.7447  17.056   20.0
pair_coeff 6  16  morse 2  0.7447  17.056   20.0
pair_coeff 6  18  morse 7.6 0.7447  17.056   20.0
pair_coeff 6  20  morse 2  0.7447  17.056   20.0
pair_coeff 8  8  morse 2  0.7447  17.056   20.0
pair_coeff 8  10  morse 2  0.7447  17.056   20.0
pair_coeff 8  12  morse 2  0.7447  17.056   20.0
pair_coeff 8  14  morse 6.1 0.7447  17.056   20.0
pair_coeff 8  16  morse 2  0.7447  17.056   20.0
pair_coeff 8  18  morse 2  0.7447  17.056   20.0
pair_coeff 8  20  morse 2  0.7447  17.056   20.0
pair_coeff 10  10  morse 2  0.7447  17.056   20.0
pair_coeff 10  12  morse 2  0.7447  17.056   20.0
pair_coeff 10  14  morse 2  0.7447  17.056   20.0
pair_coeff 10  16  morse 7.6 0.7447  17.056   20.0
pair_coeff 10  18  morse 6.1 0.7447  17.056   20.0
pair_coeff 10  20  morse 2  0.7447  17.056   20.0
pair_coeff 12  12  morse 2  0.7447  17.056   20.0
pair_coeff 12  14  morse 2  0.7447  17.056   20.0
pair_coeff 12  16  morse 8.8 0.7447  17.056   20.0
pair_coeff 12  18  morse 2  0.7447  17.056   20.0
pair_coeff 12  20  morse 2  0.7447  17.056   20.0
pair_coeff 14  14  morse 2  0.7447  17.056   20.0
pair_coeff 14  16  morse 8.8 0.7447  17.056   20.0
pair_coeff 14  18  morse 8.8 0.7447  17.056   20.0
pair_coeff 14  20  morse 2  0.7447  17.056   20.0
pair_coeff 16  16  morse 2  0.7447  17.056   20.0
pair_coeff 16  18  morse 7.6 0.7447  17.056   20.0
pair_coeff 16  20  morse 7.6 0.7447  17.056   20.0
pair_coeff 18  18  morse 8.8 0.7447  17.056   20.0
pair_coeff 18  20  morse 8.8 0.7447  17.056   20.0
pair_coeff 20  20  morse 6.1 0.7447  17.056   20.0

# Ligand patch interactions
pair_coeff 3 3 lj/cut 0.2 12  12 
pair_coeff 3 5 lj/cut 0.2 12  12 
pair_coeff 3 7 lj/cut 0.2 12  12 
pair_coeff 3 9 lj/cut 0.2 12  12 
pair_coeff 3 11 lj/cut 0.2 12  12 
pair_coeff 3 13 lj/cut 0.2 12  12
pair_coeff 3 15 lj/cut 0.2 12  12
pair_coeff 3 17 lj/cut 0.2 12  12
pair_coeff 3 19 lj/cut 0.2 12  12
pair_coeff 3 21 lj/cut 0.2 12  12
pair_coeff 5 5 lj/cut 0.2 12  12
pair_coeff 5 7 lj/cut 0.2 12  12 
pair_coeff 5 9 lj/cut 0.2 12  12
pair_coeff 5 11 lj/cut 0.2 12  12 
pair_coeff 5 13 lj/cut 0.2 12  12 
pair_coeff 5 15 lj/cut 0.2 12  12 
pair_coeff 5 17 lj/cut 0.2 12  12 
pair_coeff 5 19 lj/cut 0.2 12  12 
pair_coeff 5 21 lj/cut 0.2 12  12 
pair_coeff 7 7 lj/cut 0.2 12  12 
pair_coeff 7 9 lj/cut 0.2 12  12 
pair_coeff 7 11 lj/cut 0.2 12  12 
pair_coeff 7 13 lj/cut 0.2 12  12 
pair_coeff 7 15 lj/cut 0.2 12  12 
pair_coeff 7 17 lj/cut 0.2 12  12 
pair_coeff 7 19 lj/cut 0.2 12  12 
pair_coeff 7 21 lj/cut 0.2 12  12 
pair_coeff 9 9 lj/cut 0.2 12  12 
pair_coeff 9 11 lj/cut 0.2 12  12 
pair_coeff 9 13 lj/cut 0.2 12  12 
pair_coeff 9 15 lj/cut 0.2 12  12 
pair_coeff 9 17 lj/cut 0.2 12  12 
pair_coeff 9 19 lj/cut 0.2 12  12 
pair_coeff 9 21 lj/cut 0.2 12  12 
pair_coeff 11 11 lj/cut 0.2 12  12 
pair_coeff 11 13 lj/cut 0.2 12  12 
pair_coeff 11 15 lj/cut 0.2 12  12 
pair_coeff 11 17 lj/cut 0.2 12  12 
pair_coeff 11 19 lj/cut 0.2 12  12 
pair_coeff 11 21 lj/cut 0.2 12  12 
pair_coeff 13 13 lj/cut 0.2 12  12 
pair_coeff 13 15 lj/cut 0.2 12  12 
pair_coeff 13 17 lj/cut 0.2 12  12 
pair_coeff 13 19 lj/cut 0.2 12  12 
pair_coeff 13 21 lj/cut 0.2 12  12 
pair_coeff 15 15 lj/cut 0.2 12  12 
pair_coeff 15 17 lj/cut 0.2 12  12 
pair_coeff 15 19 lj/cut 0.2 12  12 
pair_coeff 15 21 lj/cut 0.2 12  12 
pair_coeff 17 17 lj/cut 0.2 12  12 
pair_coeff 17 19 lj/cut 0.2 12  12 
pair_coeff 17 21 lj/cut 0.2 12  12 
pair_coeff 19 19 lj/cut 0.2 12  12 
pair_coeff 19 21 lj/cut 0.2 12  12 
pair_coeff 21 21 lj/cut 0.2 12  12 

# Ligand patch with ppi-patch interactions
pair_coeff 2 3 lj/cut 0.2 14  14 
pair_coeff 3 4 lj/cut 0.2 14  14 
pair_coeff 3 6 lj/cut 0.2 14  14 
pair_coeff 3 8 lj/cut 0.2 14  14 
pair_coeff 3 10 lj/cut 0.2 14  14 
pair_coeff 3 12 lj/cut 0.2 14  14 
pair_coeff 3 14 lj/cut 0.2 14  14 
pair_coeff 3 16 lj/cut 0.2 14  14 
pair_coeff 3 18 lj/cut 0.2 14  14 
pair_coeff 3 20 lj/cut 0.2 14  14 
pair_coeff 2 5 lj/cut 0.2 14  14 
pair_coeff 4 5 lj/cut 0.2 14  14 
pair_coeff 5 6 lj/cut 0.2 14  14 
pair_coeff 5 8 lj/cut 0.2 14  14 
pair_coeff 5 10 lj/cut 0.2 14  14 
pair_coeff 5 12 lj/cut 0.2 14  14 
pair_coeff 5 14 lj/cut 0.2 14  14 
pair_coeff 5 16 lj/cut 0.2 14  14 
pair_coeff 5 18 lj/cut 0.2 14  14 
pair_coeff 5 20 lj/cut 0.2 14  14 
pair_coeff 2 7 lj/cut 0.2 14  14 
pair_coeff 4 7 lj/cut 0.2 14  14 
pair_coeff 6 7 lj/cut 0.2 14  14 
pair_coeff 7 8 lj/cut 0.2 14  14 
pair_coeff 7 10 lj/cut 0.2 14  14 
pair_coeff 7 12 lj/cut 0.2 14  14 
pair_coeff 7 14 lj/cut 0.2 14  14 
pair_coeff 7 16 lj/cut 0.2 14  14 
pair_coeff 7 18 lj/cut 0.2 14  14 
pair_coeff 7 20 lj/cut 0.2 14  14 
pair_coeff 2 9 lj/cut 0.2 14  14 
pair_coeff 4 9 lj/cut 0.2 14  14 
pair_coeff 6 9 lj/cut 0.2 14  14 
pair_coeff 8 9 lj/cut 0.2 14  14 
pair_coeff 9 10 lj/cut 0.2 14  14 
pair_coeff 9 12 lj/cut 0.2 14  14 
pair_coeff 9 14 lj/cut 0.2 14  14 
pair_coeff 9 16 lj/cut 0.2 14  14 
pair_coeff 9 18 lj/cut 0.2 14  14 
pair_coeff 9 20 lj/cut 0.2 14  14 
pair_coeff 2 11 lj/cut 0.2 14  14 
pair_coeff 4 11 lj/cut 0.2 14  14 
pair_coeff 6 11 lj/cut 0.2 14  14 
pair_coeff 8 11 lj/cut 0.2 14  14 
pair_coeff 10 11 lj/cut 0.2 14  14 
pair_coeff 11 12 lj/cut 0.2 14  14 
pair_coeff 11 14 lj/cut 0.2 14  14 
pair_coeff 11 16 lj/cut 0.2 14  14 
pair_coeff 11 18 lj/cut 0.2 14  14 
pair_coeff 11 20 lj/cut 0.2 14  14 
pair_coeff 2 13 lj/cut 0.2 14  14 
pair_coeff 4 13 lj/cut 0.2 14  14 
pair_coeff 6 13 lj/cut 0.2 14  14 
pair_coeff 8 13 lj/cut 0.2 14  14 
pair_coeff 10 13 lj/cut 0.2 14  14 
pair_coeff 12 13 lj/cut 0.2 14  14 
pair_coeff 13 14 lj/cut 0.2 14  14 
pair_coeff 13 16 lj/cut 0.2 14  14 
pair_coeff 13 18 lj/cut 0.2 14  14 
pair_coeff 13 20 lj/cut 0.2 14  14 
pair_coeff 2 15 lj/cut 0.2 14  14 
pair_coeff 4 15 lj/cut 0.2 14  14 
pair_coeff 6 15 lj/cut 0.2 14  14 
pair_coeff 8 15 lj/cut 0.2 14  14 
pair_coeff 10 15 lj/cut 0.2 14  14 
pair_coeff 12 15 lj/cut 0.2 14  14 
pair_coeff 14 15 lj/cut 0.2 14  14 
pair_coeff 15 16 lj/cut 0.2 14  14 
pair_coeff 15 18 lj/cut 0.2 14  14 
pair_coeff 15 20 lj/cut 0.2 14  14 
pair_coeff 2 17 lj/cut 0.2 14  14 
pair_coeff 4 17 lj/cut 0.2 14  14 
pair_coeff 6 17 lj/cut 0.2 14  14 
pair_coeff 8 17 lj/cut 0.2 14  14 
pair_coeff 10 17 lj/cut 0.2 14  14 
pair_coeff 12 17 lj/cut 0.2 14  14 
pair_coeff 14 17 lj/cut 0.2 14  14 
pair_coeff 16 17 lj/cut 0.2 14  14 
pair_coeff 17 18 lj/cut 0.2 14  14 
pair_coeff 17 20 lj/cut 0.2 14  14 
pair_coeff 2 19 lj/cut 0.2 14  14 
pair_coeff 4 19 lj/cut 0.2 14  14 
pair_coeff 6 19 lj/cut 0.2 14  14 
pair_coeff 8 19 lj/cut 0.2 14  14 
pair_coeff 10 19 lj/cut 0.2 14  14 
pair_coeff 12 19 lj/cut 0.2 14  14 
pair_coeff 14 19 lj/cut 0.2 14  14 
pair_coeff 16 19 lj/cut 0.2 14  14 
pair_coeff 18 19 lj/cut 0.2 14  14 
pair_coeff 19 20 lj/cut 0.2 14  14 
pair_coeff 2 21 lj/cut 0.2 14  14 
pair_coeff 4 21 lj/cut 0.2 14  14 
pair_coeff 6 21 lj/cut 0.2 14  14 
pair_coeff 8 21 lj/cut 0.2 14  14 
pair_coeff 10 21 lj/cut 0.2 14  14 
pair_coeff 12 21 lj/cut 0.2 14  14 
pair_coeff 14 21 lj/cut 0.2 14  14 
pair_coeff 16 21 lj/cut 0.2 14  14 
pair_coeff 18 21 lj/cut 0.2 14  14 
pair_coeff 20 21 lj/cut 0.2 14  14 

# Body interactions
pair_coeff 1 1 lj/cut 0.25 20  50 
pair_coeff 1 2 lj/cut 0.1 18  18 
pair_coeff 1 4 lj/cut 0.1 18  18 
pair_coeff 1 6 lj/cut 0.1 18  18 
pair_coeff 1 8 lj/cut 0.1 18  18 
pair_coeff 1 10 lj/cut 0.1 18  18 
pair_coeff 1 12 lj/cut 0.1 18  18 
pair_coeff 1 14 lj/cut 0.1 18  18 
pair_coeff 1 16 lj/cut 0.1 18  18 
pair_coeff 1 18 lj/cut 0.1 18  18 
pair_coeff 1 20 lj/cut 0.1 18  18 
pair_coeff 1 3 lj/cut 0.1 16  16 
pair_coeff 1 5 lj/cut 0.1 16  16
pair_coeff 1 7 lj/cut 0.1 16  16
pair_coeff 1 9 lj/cut 0.1 16  16
pair_coeff 1 11 lj/cut 0.1 16  16
pair_coeff 1 13 lj/cut 0.1 16  16
pair_coeff 1 15 lj/cut 0.1 16  16
pair_coeff 1 17 lj/cut 0.1 16  16
pair_coeff 1 19 lj/cut 0.1 16  16
pair_coeff 1 21 lj/cut 0.1 16  16
##############################################Ligand-Interactions########################################
pair_coeff * 22  lj/cut 0.5 12 25
pair_coeff * 23  lj/cut 0.5 12 25
pair_coeff * 24  lj/cut 0.5 12 25
pair_coeff * 25  lj/cut 0.5 12 25
pair_coeff * 26  lj/cut 0.5 12 25
pair_coeff * 27  lj/cut 0.5 12 25
pair_coeff * 28  lj/cut 0.5 12 25
pair_coeff * 29  lj/cut 0.25 12 25
pair_coeff * 30  lj/cut 0.5 12 25
pair_coeff * 31  lj/cut 0.5 12 25
pair_coeff * 32  lj/cut 0.5 12 25

pair_coeff 22 * lj/cut 0.1 12 25
pair_coeff 23 * lj/cut 0.1 12 25
pair_coeff 24 * lj/cut 0.1 12 25
pair_coeff 25 * lj/cut 0.1 12 25
pair_coeff 26 * lj/cut 0.1 12 25
pair_coeff 27 * lj/cut 0.1 12 25
pair_coeff 28 * lj/cut 0.1 12 25
pair_coeff 29 * lj/cut 0.1 12 25
pair_coeff 30 * lj/cut 0.1 12 25
pair_coeff 31 * lj/cut 0.1 12 25
pair_coeff 32 * lj/cut 0.1 12 25
pair_coeff 1 22 lj/cut 0.8 16 32
pair_coeff 1 23 lj/cut 0.8 16 32
pair_coeff 1 24 lj/cut 0.8 16 32
pair_coeff 1 25 lj/cut 0.8 16 32
pair_coeff 1 26 lj/cut 0.8 16 32
pair_coeff 1 27 lj/cut 0.8 16 32
pair_coeff 1 28 lj/cut 0.8 16 32
pair_coeff 1 29 lj/cut 0.8 16 32
pair_coeff 1 30 lj/cut 0.8 16 32
pair_coeff 1 31 lj/cut 0.8 16 32
pair_coeff 1 32 lj/cut 0.8 16 32
##############################Specific Interactions Ligand-Binding Site#################################
pair_coeff 3 22 morse 4.50 0.993  12.792    15.0
pair_coeff 5 23 morse 4.50 0.993  12.792    15.0
pair_coeff 7 24 morse 4.50 0.993  12.792    15.0
pair_coeff 9 25 morse 4.50 0.993  12.792    15.0
pair_coeff 11 26 morse 4.5 0.993 12.792    15.0
pair_coeff 13 27 morse 4.5 0.993 12.792    15.0
pair_coeff 15 28 morse 4.5 0.993 12.792    15.0
pair_coeff 17 29 morse 4.5 0.993 12.792    15.0
pair_coeff 19 30 morse 4.50 0.993  12.792    15.0
pair_coeff 21 31 morse 4.50 0.993  12.792    15.0

#########################################Define Groups for Calculations, Neigh Modify Commands, Minimizes etc################################
group sticker type 3 5 7 9 11 13 15 17 19 21 22 23 24 25 26 27 28 29 30 31 32
group ligand type 22 23 24 25 26 27 28 29 30 31 32
group enzyme type 1 2 3 4 5 6 7 8 9 10 11 12 13 14 15 16 17 18 19 20 21
special_bonds lj 0.1 0.3 1 angle yes
compute 1 all temp
neigh_modify exclude molecule/intra all
#minimize 1.0e-5 1.0e-7 100000 100000

###################################Implement Rigid Body and Langevin Thermostat Fix########################################
fix fxrig enzyme rigid/small molecule langevin 310 310.0 2000.0 428984
fix fxlan ligand langevin 310 310 500 478984
fix fxnve ligand nve
thermo 1000
thermo_style custom step temp epair ebond
log sim_output.log
timestep 20
#run 100000
###########################Define Confinement and perform dynamics in confinement#####################
fix rebalance all balance 1000 1.0 shift xyz 10 1.2
variable r_sphere equal 500.0  # Sphere radius
variable x_c equal 1355.0       # Center of sphere in x
variable y_c equal 1355.0       # Center of sphere in y
variable z_c equal 1355.0       # Center of sphere in z
region confine sphere ${x_c} ${y_c} ${z_c} ${r_sphere}
fix sphere_wall enzyme wall/region confine harmonic 5.0 5.0 5.0 # Strength of confinement
thermo 1000
thermo_style custom step temp epair ebond
timestep 20
#run   100000000
write_data sphere_rigid.data nofix
unfix sphere_wall
#########################################Run Further Simulation after Unfixing Confinement##################
timestep 30
#run 100000000
#write_data sphere_post_equi.data nofix 
############################Langevin Dynamics###############################
#neigh_modify every 1 delay 2 check yes
bond_coeff  11 0.5 13

#variable a loop 50
#log log-short.$a
variable i loop 50
variable start equal 2
#label  outer
variable a equal "v_start + v_i - 1"

log log-short.$a

fix fxrig enzyme rigid/small molecule langevin 310 310.0 2000.0 $a
fix fxlan ligand langevin 310 310 500 $a
fix fxnve ligand nve

fix bondc1  sticker bond/create/random 10 3 22 13 11 prob 5.00E-05 $a iparam 1 3 jparam 1 23
fix bondc2  sticker bond/create/random 10 5 23 13 11 prob 1.00E-05 $a iparam 1 5 jparam 1 24
fix bondc3  sticker bond/create/random 10 7 24 13 11 prob 7.10E-04 $a iparam 1 7 jparam 1 25
fix bondc4  sticker bond/create/random 10 9 25 13 11 prob 0.03578 $a iparam 1 9 jparam 1 26
fix bondc5  sticker bond/create/random 10 11 26 13 11 prob 2.60E-04 $a iparam 1 11 jparam 1 27
fix bondc6  sticker bond/create/random 10 13 27 13 11 prob 5.40E-04 $a iparam 1 13 jparam 1 28
fix bondc7  sticker bond/create/random 10 15 28 13 11 prob 3.00E-05 $a iparam 1 15 jparam 1 29
fix bondc8  sticker bond/create/random 10 17 29 13 11 prob 0.00351 $a iparam 1 17 jparam 1 30
fix bondc9  sticker bond/create/random 10 19 30 13 11 prob 2.00E-05 $a iparam 1 19 jparam 1 31
fix bondc10  sticker bond/create/random 10 21 31 13 11 prob 3.00E-05 $a iparam 1 21 jparam 1 32
fix bondbr1 sticker bond/break 10 11 13 prob 0.7 $a

variable netbond equal f_bondc7[2]
variable tstep equal step

thermo_style   custom step epair temp f_bondc1[2] f_bondc2[2] f_bondc3[2] f_bondc4[2] f_bondc5[2] f_bondc6[2] f_bondc7[2] f_bondc8[2] f_bondc9[2] f_bondc10[2] f_bondbr1[2]
timestep 25

restart 30000 sim1.1.restart sim1.2.restart

if "$a == 1" then "dump dyn_lmp all custom 100000 equi.lammpstrj id mol type x y z ix iy iz"

dump dyn all dcd 60000 equi1-short.$a.dcd
dump_modify dyn unwrap yes
fix rukja all halt 10000 v_netbond >= 700
run   300000000
#run   300000000
#run   300000000
#run   200000000
#run   200000000
undump dyn

if "$a == 1" then "undump dyn_lmp" 

unfix fxrig
unfix fxlan
unfix fxnve
unfix bondc1 
unfix bondc2
unfix bondc3 
unfix bondc4 
unfix bondc5 
unfix bondc6 
unfix bondc7 
unfix bondc8 
unfix bondc9 
unfix bondc10 
unfix bondbr1 

clear

next i
jump bond-react1.in
