# Supplementary material for: Conserved interfaces mediate multiple protein–protein interactions in a prokaryotic metabolon
Source: Mol Syst Biol. 2025 Sep 3;21(11):1490–521. doi: 10.1038/s44320-025-00139-9 (PMC12583656; doi:10.1038/s44320-025-00139-9)
Supplement: Supplementary file 13 — Source data Fig. 8 [file 44320_2025_139_MOESM13_ESM.zip › Figure8/Simulation_software_config_to_run_sim/Metabolon/plot_cluster_dynamics.py]

import matplotlib.pyplot as plt
import matplotlib.animation as animation
import numpy as np

# Load and parse the cluster_sizes.txt file
frames = []
sizes_by_frame = []

with open("cluster_sizes.txt", "r") as f:
    for line in f:
        parts = line.strip().split()
        if len(parts) < 2:
            continue
        frame = int(parts[0])
        sizes = list(map(int, parts[1].split(",")))
        frames.append(frame)
        sizes_by_frame.append(sizes)

# Set up figure
fig, ax = plt.subplots()
bins = np.arange(0, 105, 5)  # Bin size = 5, max up to 100

bar_container = ax.bar(bins[:-1], np.zeros_like(bins[:-1]), width=5, align="edge")
ax.set_xlim(0, max(bins))
ax.set_ylim(0, 1)  # This will be updated dynamically
ax.set_xlabel("Cluster Size")
ax.set_ylabel("Count")
title = ax.set_title("Frame 0")

def update(frame_idx):
    sizes = sizes_by_frame[frame_idx]
    hist, _ = np.histogram(sizes, bins=bins)

    for rect, h in zip(bar_container, hist):
        rect.set_height(h)

    ax.set_ylim(0, max(hist) + 1)
    title.set_text(f"Frame {frames[frame_idx]}")
    return bar_container

ani = animation.FuncAnimation(fig, update, frames=len(frames), interval=200, blit=False, repeat=True)
plt.tight_layout()
plt.show()
