# Supplementary material for: Conserved interfaces mediate multiple protein–protein interactions in a prokaryotic metabolon
Source: Mol Syst Biol. 2025 Sep 3;21(11):1490–521. doi: 10.1038/s44320-025-00139-9 (PMC12583656; doi:10.1038/s44320-025-00139-9)
Supplement: Supplementary file 13 — Source data Fig. 8 [file 44320_2025_139_MOESM13_ESM.zip › Figure8/Simulation_software_config_to_run_sim/Metabolon/plot_mean_stoic.py]

import pandas as pd
import matplotlib.pyplot as plt

# Load the stoich_largest_cluster.txt file
file_path = "stoich_largest_cluster.txt"

# Read data assuming whitespace-separated values
df = pd.read_csv(file_path, delim_whitespace=True)

# Only consider the final 100 frames
df_last100 = df.tail(100)

# Compute mean stoichiometry for each enzyme (excluding frame column)
mean_stoich = df_last100.iloc[:, 1:].mean()

# Plotting
plt.figure(figsize=(10, 5))
mean_stoich.plot(kind='bar')
plt.title("Mean Stoichiometry (Largest Cluster)")
plt.xlabel("Enzyme Type")
plt.ylabel("Mean Fraction in Largest Cluster")
plt.xticks(rotation=45)
plt.tight_layout()
plt.grid(axis='y')

plt.show()
