# Supplementary material for: Conserved interfaces mediate multiple protein–protein interactions in a prokaryotic metabolon
Source: Mol Syst Biol. 2025 Sep 3;21(11):1490–521. doi: 10.1038/s44320-025-00139-9 (PMC12583656; doi:10.1038/s44320-025-00139-9)
Supplement: Supplementary file 13 — Source data Fig. 8 [file 44320_2025_139_MOESM13_ESM.zip › Figure8/Fig8/Fig8E/readme.txt]

The two files reaction_progress_monomeric_enzymes.dat and reaction_progress_metabolon.dat contain the output from the diffusion-reaction simulations. In column 1 we have the time in units of simulation steps and columns 4 to 13 contain the products of the 10 reactions in the pathway. This data was averaged over 5 trajectories.
